# Supplementary material for: Footwear and Foam Surface Alter Gait Initiation of Typical Subjects
Source: PLoS One. 2015 Aug 13;10(8):e0135821. doi: 10.1371/journal.pone.0135821 (PMC4536224; doi:10.1371/journal.pone.0135821)
Supplement: S1 Dataset — (ZIP) [file pone.0135821.s001.zip › 13_foam_av1_03.txt]

   2.9316000000000000e+00   8.7929999999999997e-01   2.5760870000000000e+02  -9.9865999999999993e+00   3.7530500000000004e+01  -2.2800000000000001e-01  -4.5944000000000003e+00  -3.6021999999999998e+00   2.7833139999999997e+02  -1.5181300000000000e+01  -3.1762400000000000e+01  -8.2720000000000005e-01
   2.8214000000000001e+00   7.9139999999999999e-01   2.5520679999999999e+02  -9.9389000000000003e+00   3.7397199999999998e+01  -1.6660000000000000e-01  -4.8163000000000000e+00  -4.1581000000000001e+00   2.7833139999999997e+02  -1.5258300000000000e+01  -3.1925899999999999e+01  -8.4050000000000002e-01
   3.1741000000000001e+00   3.7369999999999998e-01   2.5306219999999999e+02  -1.0196700000000000e+01   3.7168900000000001e+01  -1.2720000000000001e-01  -4.4390000000000001e+00  -3.9579000000000000e+00   2.7850560000000002e+02  -1.5316100000000000e+01  -3.2031799999999997e+01  -8.5370000000000001e-01
   3.2402000000000002e+00  -1.5390000000000001e-01   2.5134649999999999e+02  -1.0359000000000000e+01   3.6930999999999997e+01  -8.3299999999999999e-02  -4.2614000000000001e+00  -4.0690999999999997e+00   2.7981150000000002e+02  -1.5393200000000000e+01  -3.2089500000000001e+01  -9.6430000000000005e-01
   2.9756999999999998e+00  -5.9360000000000002e-01   2.5014550000000000e+02  -1.0454499999999999e+01   3.6673999999999999e+01   8.8000000000000005e-03  -4.8163000000000000e+00  -4.5804999999999998e+00   2.8076909999999998e+02  -1.5614800000000001e+01  -3.2301200000000001e+01  -8.9800000000000002e-01
   2.8875000000000002e+00  -1.1871000000000000e+00   2.4671420000000001e+02  -1.0559500000000000e+01   3.6341000000000001e+01   8.7700000000000000e-02  -4.7718999999999996e+00  -4.9585999999999997e+00   2.8111739999999998e+02  -1.5884499999999999e+01  -3.2368499999999997e+01  -9.3779999999999997e-01
   2.9316000000000000e+00  -1.5828000000000000e+00   2.4388329999999999e+02  -1.0817299999999999e+01   3.6017400000000002e+01   1.5350000000000000e-01  -4.9717000000000002e+00  -4.7807000000000004e+00   2.8329390000000001e+02  -1.6202400000000001e+01  -3.2637999999999998e+01  -9.9529999999999996e-01
   2.9977000000000000e+00  -1.9784999999999999e+00   2.4122399999999999e+02  -1.0740900000000000e+01   3.5541600000000003e+01   2.0169999999999999e-01  -4.9939000000000000e+00  -5.3810000000000002e+00   2.8529629999999997e+02  -1.6491299999999999e+01  -3.2859299999999998e+01  -9.9529999999999996e-01
   3.3283999999999998e+00  -2.7040000000000002e+00   2.3642009999999999e+02  -1.0807700000000001e+01   3.4961199999999998e+01   2.6750000000000002e-01  -5.4821999999999997e+00  -5.7812999999999999e+00   2.8721159999999998e+02  -1.6847700000000000e+01  -3.3157499999999999e+01  -1.1013999999999999e+00
   3.0859000000000001e+00  -2.9897999999999998e+00   2.3170200000000000e+02  -1.0874499999999999e+01   3.4409300000000002e+01   3.4639999999999999e-01  -6.1036000000000001e+00  -5.9368999999999996e+00   2.9034570000000002e+02  -1.7223400000000002e+01  -3.3407699999999998e+01  -1.1634000000000000e+00
   3.2622000000000000e+00  -3.6053000000000002e+00   2.2741280000000000e+02  -1.0912699999999999e+01   3.3657499999999999e+01   4.1220000000000001e-01  -6.4364999999999997e+00  -6.2481999999999998e+00   2.9217399999999998e+02  -1.7676200000000001e+01  -3.3773400000000002e+01  -1.2430000000000001e+00
   3.1741000000000001e+00  -3.9790000000000001e+00   2.2149369999999999e+02  -1.0807700000000001e+01   3.2915300000000002e+01   4.2099999999999999e-01  -6.7694999999999999e+00  -6.6485000000000003e+00   2.9556939999999997e+02  -1.8042200000000001e+01  -3.4023499999999999e+01  -1.3092999999999999e+00
   3.2402000000000002e+00  -4.1329000000000002e+00   2.1711879999999999e+02  -1.0750400000000001e+01   3.2211100000000002e+01   5.2620000000000000e-01  -7.4574999999999996e+00  -6.7152000000000003e+00   2.9722350000000000e+02  -1.8495000000000001e+01  -3.4341099999999997e+01  -1.3713000000000000e+00
   2.8433999999999999e+00  -4.7045000000000003e+00   2.1180019999999999e+02  -1.0712199999999999e+01   3.1288100000000000e+01   5.7010000000000005e-01  -8.0568000000000008e+00  -7.4267000000000003e+00   3.0105419999999998e+02  -1.9015100000000000e+01  -3.4745199999999997e+01  -1.4906999999999999e+00
   2.6010000000000000e+00  -4.9462999999999999e+00   2.0579530000000000e+02  -1.0559500000000000e+01   3.0479199999999999e+01   5.3500000000000003e-01  -8.8114000000000008e+00  -7.6490999999999998e+00   3.0471069999999997e+02  -1.9641300000000001e+01  -3.5274400000000000e+01  -1.5659000000000001e+00
   2.6230000000000002e+00  -5.2321000000000000e+00   2.0013360000000000e+02  -1.0339900000000000e+01   2.9698899999999998e+01   4.9109999999999998e-01  -9.6769999999999996e+00  -8.1382999999999992e+00   3.0932490000000001e+02  -2.0392600000000002e+01  -3.5890200000000000e+01  -1.6986000000000001e+00
   2.2263000000000002e+00  -4.9242999999999997e+00   1.9344239999999999e+02  -1.0082100000000001e+01   2.8661700000000000e+01   4.7799999999999998e-01  -1.0675800000000001e+01  -9.0053999999999998e+00   3.1515789999999998e+02  -2.1192100000000000e+01  -3.6457900000000002e+01  -1.8446000000000000e+00
   1.9617000000000000e+00  -4.6166000000000000e+00   1.8512139999999999e+02  -9.7766000000000002e+00   2.7748200000000001e+01   4.2099999999999999e-01  -1.1807700000000001e+01  -9.6724999999999994e+00   3.2099090000000001e+02  -2.2097600000000000e+01  -3.7189200000000000e+01  -2.0304000000000002e+00
   1.6532000000000000e+00  -3.7812000000000001e+00   1.7885919999999999e+02  -9.3565000000000005e+00   2.6748999999999999e+01   2.8499999999999998e-01  -1.2917500000000000e+01  -1.0406300000000000e+01   3.2734629999999999e+02  -2.2925999999999998e+01  -3.7881999999999998e+01  -2.1541999999999999e+00
   1.6532000000000000e+00  -2.9238000000000000e+00   1.7302590000000001e+02  -9.1464999999999996e+00   2.5806899999999999e+01   8.7700000000000000e-02  -1.3938400000000000e+01  -1.0962199999999999e+01   3.3239580000000001e+02  -2.3638900000000000e+01  -3.8613199999999999e+01  -2.3001999999999998e+00
   1.5208999999999999e+00  -1.8246000000000000e+00   1.6719260000000000e+02  -8.6594999999999995e+00   2.4883900000000001e+01   8.8000000000000005e-03  -1.4914999999999999e+01  -1.1340199999999999e+01   3.3840300000000002e+02  -2.4553999999999998e+01  -3.9334899999999998e+01  -2.5081000000000002e+00
   1.1241000000000001e+00  -5.9360000000000002e-01   1.6161670000000001e+02  -8.4208999999999996e+00   2.4132200000000001e+01  -2.4120000000000000e-01  -1.6046900000000001e+01  -1.1896100000000001e+01   3.4423599999999999e+02  -2.5295700000000000e+01  -3.9941099999999999e+01  -2.6894999999999998e+00
   1.1462000000000001e+00   4.3969999999999998e-01   1.5646960000000001e+02  -7.9721000000000002e+00   2.3389900000000001e+01  -4.4290000000000002e-01  -1.7134499999999999e+01  -1.2540900000000001e+01   3.4824079999999998e+02  -2.6124099999999999e+01  -4.0499200000000002e+01  -2.8310000000000000e+00
   9.6989999999999998e-01   1.9564999999999999e+00   1.5200890000000001e+02  -7.6951999999999998e+00   2.2647700000000000e+01  -6.1829999999999996e-01  -1.7977900000000002e+01  -1.3119000000000000e+01   3.5250670000000002e+02  -2.6702100000000002e+01  -4.1105400000000003e+01  -2.9946999999999999e+00
   1.1462000000000001e+00   2.9897999999999998e+00   1.4754810000000001e+02  -7.2751999999999999e+00   2.1914999999999999e+01  -8.3320000000000005e-01  -1.8865700000000000e+01  -1.3497000000000000e+01   3.5598910000000001e+02  -2.7443800000000000e+01  -4.1538300000000000e+01  -3.1627999999999998e+00
   1.1241000000000001e+00   4.6166000000000000e+00   1.4291579999999999e+02  -6.9886999999999997e+00   2.1201300000000000e+01  -1.0437000000000001e+00  -1.9864500000000000e+01  -1.4008500000000000e+01   3.5833980000000003e+02  -2.8041100000000000e+01  -4.1923200000000001e+01  -3.2246999999999999e+00
   1.1462000000000001e+00   5.5617999999999999e+00   1.3991340000000000e+02  -6.7023000000000001e+00   2.0601800000000001e+01  -1.1928000000000001e+00  -2.0419300000000000e+01  -1.4408700000000000e+01   3.6129980000000000e+02  -2.8426400000000001e+01  -4.2317700000000002e+01  -3.3574000000000002e+00
   1.2122999999999999e+00   6.5510999999999999e+00   1.3613890000000001e+02  -6.4541000000000004e+00   2.0087900000000001e+01  -1.3945000000000001e+00  -2.0974200000000000e+01  -1.4742200000000000e+01   3.6347629999999998e+02  -2.8985099999999999e+01  -4.2548699999999997e+01  -3.5034000000000001e+00
   1.1681999999999999e+00   7.4964000000000004e+00   1.3253590000000000e+02  -6.1867000000000001e+00   1.9536000000000001e+01  -1.4778000000000000e+00  -2.1573499999999999e+01  -1.4786700000000000e+01   3.6608810000000000e+02  -2.9370400000000000e+01  -4.2904699999999998e+01  -3.6006999999999998e+00
   1.4327000000000001e+00   7.9581000000000000e+00   1.2901880000000000e+02  -6.0721999999999996e+00   1.9022200000000002e+01  -1.5831000000000000e+00  -2.2194900000000001e+01  -1.5164700000000000e+01   3.6809050000000002e+02  -2.9678599999999999e+01  -4.3135599999999997e+01  -3.6980000000000000e+00
   1.4548000000000001e+00   8.6835000000000004e+00   1.2567319999999999e+02  -5.8716999999999997e+00   1.8603500000000000e+01  -1.6795000000000000e+00  -2.2971800000000002e+01  -1.5498300000000000e+01   3.7017989999999998e+02  -3.0247000000000000e+01  -4.3491599999999998e+01  -3.7644000000000002e+00
   1.3225000000000000e+00   8.6835000000000004e+00   1.2224190000000000e+02  -5.6902999999999997e+00   1.8203800000000001e+01  -1.7101999999999999e+00  -2.3815200000000001e+01  -1.5453799999999999e+01   3.7305290000000002e+02  -3.0613000000000000e+01  -4.3770699999999998e+01  -3.8573000000000000e+00
   1.2343999999999999e+00   8.8813999999999993e+00   1.1932520000000000e+02  -5.7188999999999997e+00   1.7766100000000002e+01  -1.7190000000000001e+00  -2.4591999999999999e+01  -1.5431500000000000e+01   3.7531650000000002e+02  -3.1056100000000001e+01  -4.4126700000000000e+01  -3.9502000000000002e+00
   9.6989999999999998e-01   8.7055000000000007e+00   1.1683750000000001e+02  -5.6711999999999998e+00   1.7337900000000001e+01  -1.7364999999999999e+00  -2.5390999999999998e+01  -1.5609400000000001e+01   3.7940830000000000e+02  -3.1393300000000000e+01  -4.4492300000000000e+01  -4.0031999999999996e+00
   8.3760000000000001e-01   8.5516000000000005e+00   1.1495030000000000e+02  -5.6902999999999997e+00   1.7052399999999999e+01  -1.7278000000000000e+00  -2.6101199999999999e+01  -1.5987399999999999e+01   3.8210719999999998e+02  -3.1932700000000001e+01  -4.4906100000000002e+01  -4.0563000000000002e+00
   9.4779999999999998e-01   8.6615000000000002e+00   1.1271990000000000e+02  -5.6234000000000002e+00   1.6785900000000002e+01  -1.6882999999999999e+00  -2.6722700000000000e+01  -1.5965199999999999e+01   3.8558960000000002e+02  -3.2366199999999999e+01  -4.5319800000000001e+01  -4.1536000000000000e+00
   9.9190000000000000e-01   8.7714999999999996e+00   1.1109000000000000e+02  -5.5757000000000003e+00   1.6605100000000000e+01  -1.8023000000000000e+00  -2.7144400000000001e+01  -1.6565600000000000e+01   3.8950729999999999e+02  -3.2944099999999999e+01  -4.5791300000000000e+01  -4.3216999999999999e+00
   9.9190000000000000e-01   8.6835000000000004e+00   1.0997480000000000e+02  -5.6234000000000002e+00   1.6348199999999999e+01  -1.7322000000000000e+00  -2.7810300000000002e+01  -1.6988000000000000e+01   3.9351209999999998e+02  -3.3483600000000003e+01  -4.6387900000000002e+01  -4.4279000000000002e+00
   8.5960000000000003e-01   8.5516000000000005e+00   1.0946010000000000e+02  -5.6139000000000001e+00   1.6234000000000002e+01  -1.7760000000000000e+00  -2.8542700000000000e+01  -1.7477200000000000e+01   3.9725569999999999e+02  -3.4100099999999998e+01  -4.6878599999999999e+01  -4.5782999999999996e+00
   8.1559999999999999e-01   8.5516000000000005e+00   1.0817340000000000e+02  -5.6520999999999999e+00   1.6148399999999999e+01  -1.6839000000000000e+00  -2.8986599999999999e+01  -1.8188800000000001e+01   4.0213099999999997e+02  -3.4600999999999999e+01  -4.7340400000000002e+01  -4.6889000000000003e+00
   9.4779999999999998e-01   7.8921000000000001e+00   1.0834490000000000e+02  -5.6997999999999998e+00   1.6091300000000000e+01  -1.5787000000000000e+00  -2.9852200000000000e+01  -1.8722400000000000e+01   4.0543930000000000e+02  -3.5178899999999999e+01  -4.7879300000000001e+01  -4.8480999999999996e+00
   9.2579999999999996e-01   7.6943000000000001e+00   1.0791600000000000e+02  -5.7380000000000004e+00   1.6129300000000001e+01  -1.5568000000000000e+00  -3.0784400000000002e+01  -1.9389500000000002e+01   4.0987939999999998e+02  -3.5756900000000002e+01  -4.8418100000000003e+01  -4.9188999999999998e+00
   6.8330000000000002e-01   7.1006999999999998e+00   1.0860230000000000e+02  -5.9290000000000003e+00   1.6196000000000002e+01  -1.5085000000000000e+00  -3.1361499999999999e+01  -1.9945399999999999e+01   4.1344889999999998e+02  -3.6209699999999998e+01  -4.8793399999999998e+01  -5.0736999999999997e+00
   7.2740000000000005e-01   6.8369000000000000e+00   1.0988900000000000e+02  -6.1486000000000001e+00   1.6490900000000000e+01  -1.4164000000000001e+00  -3.1672200000000000e+01  -2.0367899999999999e+01   4.1736660000000001e+02  -3.6652799999999999e+01  -4.9341799999999999e+01  -5.1665999999999999e+00
   6.1719999999999997e-01   6.5731000000000002e+00   1.1100420000000000e+02  -6.3013000000000003e+00   1.6709800000000001e+01  -1.3550000000000000e+00  -3.1805299999999999e+01  -2.0901499999999999e+01   4.1902069999999998e+02  -3.7143999999999998e+01  -4.9688200000000002e+01  -5.3213999999999997e+00
   5.2900000000000003e-01   6.0895000000000001e+00   1.1229100000000000e+02  -6.4158999999999997e+00   1.6843000000000000e+01  -1.2585999999999999e+00  -3.2249200000000002e+01  -2.1679800000000000e+01   4.2241609999999997e+02  -3.7481200000000001e+01  -4.9957599999999999e+01  -5.4452999999999996e+00
   4.1880000000000001e-01   5.8696000000000002e+00   1.1374930000000001e+02  -6.7977999999999996e+00   1.7119000000000000e+01  -1.2322000000000000e+00  -3.2382399999999997e+01  -2.2880500000000001e+01   4.2372199999999998e+02  -3.7924300000000002e+01  -5.0265500000000003e+01  -5.5735999999999999e+00
   2.2040000000000001e-01   5.4958999999999998e+00   1.1572230000000000e+02  -6.8837000000000002e+00   1.7480599999999999e+01  -1.1051000000000000e+00  -3.2448999999999998e+01  -2.3303000000000001e+01   4.2467959999999999e+02  -3.8184399999999997e+01  -5.0467599999999997e+01  -5.6753000000000000e+00
   1.9839999999999999e-01   5.0342000000000002e+00   1.1700910000000000e+02  -7.0937999999999999e+00   1.7908799999999999e+01  -1.0919000000000001e+00  -3.2670999999999999e+01  -2.4147900000000000e+01   4.2563729999999998e+02  -3.8492600000000003e+01  -5.0640799999999999e+01  -5.7682000000000002e+00
   6.6100000000000006e-02   4.6384999999999996e+00   1.2044040000000000e+02  -7.3705999999999996e+00   1.8213300000000000e+01  -1.0437000000000001e+00  -3.2537799999999997e+01  -2.5015100000000000e+01   4.2633380000000000e+02  -3.8733400000000003e+01  -5.0640799999999999e+01  -5.9142000000000001e+00
   8.8200000000000001e-02   4.3087999999999997e+00   1.2249920000000000e+02  -7.4851999999999999e+00   1.8622499999999999e+01  -1.0042000000000000e+00  -3.2604399999999998e+01  -2.5971299999999999e+01   4.2703030000000001e+02  -3.8897199999999998e+01  -5.0737000000000002e+01  -6.0425000000000004e+00
  -2.2040000000000001e-01   3.6493000000000002e+00   1.2464380000000000e+02  -7.8384999999999998e+00   1.8946000000000002e+01  -8.6390000000000000e-01  -3.2715299999999999e+01  -2.6860700000000001e+01   4.2607260000000002e+02  -3.9003200000000000e+01  -5.0650399999999998e+01  -6.1662999999999997e+00
  -1.1020000000000001e-01   3.1436999999999999e+00   1.2635950000000000e+02  -8.2012999999999998e+00   1.9450399999999998e+01  -7.9369999999999996e-01  -3.2626600000000003e+01  -2.7572199999999999e+01   4.2511489999999998e+02  -3.9041699999999999e+01  -5.0698500000000003e+01  -6.2282000000000002e+00
  -1.5429999999999999e-01   2.6600000000000001e+00   1.2927619999999999e+02  -8.4589999999999996e+00   1.9783400000000000e+01  -7.1919999999999995e-01  -3.2426800000000000e+01  -2.8194800000000001e+01   4.2424430000000001e+02  -3.9070599999999999e+01  -5.0631200000000000e+01  -6.3433000000000002e+00
  -1.5429999999999999e-01   2.2202999999999999e+00   1.3210700000000000e+02  -8.6309000000000005e+00   2.0116499999999998e+01  -5.8760000000000001e-01  -3.2249200000000002e+01  -2.8728500000000000e+01   4.2337369999999999e+02  -3.9128399999999999e+01  -5.0515700000000002e+01  -6.4538000000000002e+00
  -1.5429999999999999e-01   1.7586999999999999e+00   1.3562420000000000e+02  -9.0413999999999994e+00   2.0630299999999998e+01  -4.9109999999999998e-01  -3.2404600000000002e+01  -2.9529000000000000e+01   4.2250310000000002e+02  -3.9128399999999999e+01  -5.0477200000000003e+01  -6.5378999999999996e+00
   4.4100000000000000e-02   1.3630000000000000e+00   1.3776880000000000e+02  -9.3183000000000007e+00   2.1172699999999999e+01  -4.1220000000000001e-01  -3.2093899999999998e+01  -2.9751300000000001e+01   4.2076190000000003e+02  -3.8993499999999997e+01  -5.0429099999999998e+01  -6.5423000000000000e+00
   1.3230000000000000e-01   9.8929999999999996e-01   1.4274420000000001e+02  -9.6906999999999996e+00   2.1753200000000000e+01  -3.8590000000000002e-01  -3.2027299999999997e+01  -3.0218299999999999e+01   4.2032659999999998e+02  -3.8926099999999998e+01  -5.0294400000000003e+01  -6.6395999999999997e+00
   2.8649999999999998e-01   4.3969999999999998e-01   1.4574670000000000e+02  -9.8816000000000006e+00   2.2286100000000001e+01  -2.2359999999999999e-01  -3.2160499999999999e+01  -3.0774200000000000e+01   4.1832420000000002e+02  -3.8791200000000003e+01  -5.0015400000000000e+01  -6.6882999999999999e+00
   4.1880000000000001e-01   3.7369999999999998e-01   1.4986429999999999e+02  -1.0234900000000000e+01   2.2856999999999999e+01  -1.7100000000000001e-01  -3.2027299999999997e+01  -3.1063199999999998e+01   4.1693130000000002e+02  -3.8743099999999998e+01  -4.9803699999999999e+01  -6.7855999999999996e+00
   5.7310000000000005e-01  -1.0990000000000000e-01   1.5329560000000001e+02  -1.0549899999999999e+01   2.3589800000000000e+01  -6.5799999999999997e-02  -3.2138300000000001e+01  -3.1530200000000001e+01   4.1449360000000001e+02  -3.8579300000000003e+01  -4.9428400000000003e+01  -6.8696999999999999e+00
   7.7149999999999996e-01  -3.7369999999999998e-01   1.5792789999999999e+02  -1.0884100000000000e+01   2.4198799999999999e+01  -4.4000000000000003e-03  -3.1827500000000001e+01  -3.1863700000000001e+01   4.1101119999999997e+02  -3.8319200000000002e+01  -4.9178199999999997e+01  -6.8962000000000003e+00
   1.0801000000000001e+00  -1.0771999999999999e+00   1.6195980000000000e+02  -1.1266000000000000e+01   2.4979099999999999e+01   1.2720000000000001e-01  -3.1672200000000000e+01  -3.2308399999999999e+01   4.0778989999999999e+02  -3.8011000000000003e+01  -4.8774099999999997e+01  -6.9095000000000004e+00
   1.2784000000000000e+00  -1.8027000000000000e+00   1.6684950000000001e+02  -1.1762499999999999e+01   2.5654699999999998e+01   2.2800000000000001e-01  -3.1805299999999999e+01  -3.2263900000000000e+01   4.0369810000000001e+02  -3.7702700000000000e+01  -4.8379600000000003e+01  -6.9493000000000000e+00
   1.3887000000000000e+00  -2.5720999999999998e+00   1.7216810000000001e+02  -1.2211200000000000e+01   2.6587199999999999e+01   4.3850000000000000e-01  -3.1627800000000001e+01  -3.2708700000000000e+01   4.0004160000000002e+02  -3.7288499999999999e+01  -4.7811900000000001e+01  -6.9625000000000004e+00
   1.4327000000000001e+00  -3.2974999999999999e+00   1.7911650000000000e+02  -1.2764900000000001e+01   2.7405600000000000e+01   5.4379999999999995e-01  -3.1383600000000001e+01  -3.2797600000000003e+01   3.9577560000000000e+02  -3.6845399999999998e+01  -4.7494399999999999e+01  -6.9493000000000000e+00
   1.5428999999999999e+00  -4.0010000000000003e+00   1.8520720000000000e+02  -1.3271000000000001e+01   2.8471399999999999e+01   7.3670000000000002e-01  -3.1072900000000001e+01  -3.2975499999999997e+01   3.9150970000000001e+02  -3.6315600000000003e+01  -4.6792000000000002e+01  -7.0068000000000001e+00
   1.3446000000000000e+00  -4.9023000000000003e+00   1.9164099999999999e+02  -1.4034800000000001e+01   2.9480100000000000e+01   9.0769999999999995e-01  -3.0806600000000000e+01  -3.3175600000000003e+01   3.8593779999999998e+02  -3.5814700000000002e+01  -4.6204999999999998e+01  -6.9890999999999996e+00
   1.6091000000000000e+00  -5.8696000000000002e+00   2.0004780000000000e+02  -1.4521699999999999e+01   3.0802800000000001e+01   1.0700000000000001e+00  -3.0273900000000001e+01  -3.3420200000000001e+01   3.8202010000000001e+02  -3.5313800000000001e+01  -4.5675800000000002e+01  -6.9537000000000004e+00
   1.8514999999999999e+00  -6.8369000000000000e+00   2.0905510000000001e+02  -1.5295000000000000e+01   3.2239699999999999e+01   1.3287000000000000e+00  -2.9652400000000000e+01  -3.3620300000000000e+01   3.7583890000000002e+02  -3.4774400000000000e+01  -4.5088900000000002e+01  -6.9757999999999996e+00
   2.0057999999999998e+00  -7.8262000000000000e+00   2.1746190000000001e+02  -1.6068400000000000e+01   3.3743200000000002e+01   1.5874999999999999e+00  -2.9053200000000000e+01  -3.3642600000000002e+01   3.7000580000000002e+02  -3.4148200000000003e+01  -4.4338400000000000e+01  -6.9183000000000003e+00
   2.3805999999999998e+00  -8.6395999999999997e+00   2.2912850000000000e+02  -1.6956299999999999e+01   3.5379899999999999e+01   1.7628999999999999e+00  -2.8409500000000001e+01  -3.4042800000000000e+01   3.6391160000000002e+02  -3.3406500000000001e+01  -4.3636000000000003e+01  -6.9226999999999999e+00
   2.4687000000000001e+00  -9.6508000000000003e+00   2.4002300000000000e+02  -1.7968299999999999e+01   3.7225999999999999e+01   2.0522999999999998e+00  -2.7432900000000000e+01  -3.4398600000000002e+01   3.5729500000000002e+02  -3.2539600000000000e+01  -4.2760300000000001e+01  -6.8741000000000003e+00
   2.7993999999999999e+00  -1.0881900000000000e+01   2.5237590000000000e+02  -1.8980300000000000e+01   3.9081499999999998e+01   2.2978999999999998e+00  -2.6811499999999999e+01  -3.4598700000000001e+01   3.4902429999999998e+02  -3.1634100000000000e+01  -4.1788499999999999e+01  -6.8563999999999998e+00
   3.2622000000000000e+00  -1.2090999999999999e+01   2.6610129999999998e+02  -2.0049600000000002e+01   4.1241599999999998e+01   2.5872999999999999e+00  -2.6056899999999999e+01  -3.4754300000000001e+01   3.4084070000000003e+02  -3.0507000000000001e+01  -4.0749299999999998e+01  -6.7458000000000000e+00
   3.6810000000000000e+00  -1.3607799999999999e+01   2.8119920000000002e+02  -2.1252600000000001e+01   4.3649099999999997e+01   2.8372000000000002e+00  -2.5191299999999998e+01  -3.4754300000000001e+01   3.3126400000000001e+02  -2.9283700000000000e+01  -3.9431100000000001e+01  -6.7016000000000000e+00
   4.2100000000000000e+00  -1.4860900000000001e+01   2.9827019999999999e+02  -2.2608400000000000e+01   4.6161299999999997e+01   3.1880999999999999e+00  -2.4125900000000001e+01  -3.4954500000000003e+01   3.2046859999999998e+02  -2.7935099999999998e+01  -3.8151400000000002e+01  -6.6174999999999997e+00
   4.9814999999999996e+00  -1.6421700000000001e+01   3.1637060000000002e+02  -2.4116900000000001e+01   4.9044600000000003e+01   3.4599000000000002e+00  -2.3104900000000001e+01  -3.4776600000000002e+01   3.0714839999999998e+02  -2.6403500000000001e+01  -3.6477200000000003e+01  -6.4583000000000004e+00
   6.0175000000000001e+00  -1.7564900000000002e+01   3.3635820000000001e+02  -2.5596699999999998e+01   5.2356099999999998e+01   3.8195000000000001e+00  -2.1684500000000000e+01  -3.4465299999999999e+01   2.9417640000000000e+02  -2.4727399999999999e+01  -3.4725900000000003e+01  -6.3343999999999996e+00
   6.9653000000000000e+00  -1.9191700000000001e+01   3.5840469999999999e+02  -2.7382100000000001e+01   5.5848399999999998e+01   4.2009999999999996e+00  -2.0330600000000000e+01  -3.3887099999999997e+01   2.7937619999999998e+02  -2.2887499999999999e+01  -3.2917000000000002e+01  -6.1177000000000001e+00
   8.3539999999999992e+00  -2.0884399999999999e+01   3.8216680000000002e+02  -2.9177000000000000e+01   5.9426400000000001e+01   4.6219999999999999e+00  -1.8199900000000000e+01  -3.3042200000000001e+01   2.6231240000000003e+02  -2.0864599999999999e+01  -3.0675100000000000e+01  -5.8611000000000004e+00
   1.0183500000000000e+01  -2.2665099999999999e+01   4.0687250000000000e+02  -3.1153300000000002e+01   6.3213700000000003e+01   5.0210999999999997e+00  -1.6668399999999998e+01  -3.2241700000000002e+01   2.4402969999999999e+02  -1.8600899999999999e+01  -2.8558199999999999e+01  -5.6222000000000003e+00
   1.1814600000000000e+01  -2.4709599999999998e+01   4.3029149999999998e+02  -3.2938699999999997e+01   6.6924899999999994e+01   5.4814999999999996e+00  -1.4559900000000001e+01  -3.0707400000000000e+01   2.2539879999999999e+02  -1.6337199999999999e+01  -2.6104600000000001e+01  -5.2417999999999996e+00
   1.4349399999999999e+01  -2.6644100000000002e+01   4.5413940000000002e+02  -3.4790900000000001e+01   7.0388599999999997e+01   5.9069000000000003e+00  -1.2384800000000000e+01  -2.8483899999999998e+01   2.0502680000000001e+02  -1.3823100000000000e+01  -2.3506599999999999e+01  -4.8171999999999997e+00
   1.6421399999999998e+01  -2.8094999999999999e+01   4.7489900000000000e+02  -3.6480800000000002e+01   7.3643100000000004e+01   6.3410000000000002e+00  -1.0409400000000000e+01  -2.5526499999999999e+01   1.8474170000000001e+02  -1.1202900000000000e+01  -2.1014500000000002e+01  -4.2731000000000003e+00
   1.9044400000000000e+01  -2.9787800000000001e+01   4.9497239999999999e+02  -3.7941600000000001e+01   7.6516800000000003e+01   6.6962000000000002e+00  -8.3231000000000002e+00  -2.2213400000000000e+01   1.6393430000000001e+02  -8.6405999999999992e+00  -1.8339600000000001e+01  -3.6936000000000000e+00
   2.1446999999999999e+01  -3.1546399999999998e+01   5.1264390000000003e+02  -3.9335500000000003e+01   7.9162199999999999e+01   7.0952999999999999e+00  -6.1924000000000001e+00  -1.8700199999999999e+01   1.4512930000000000e+02  -6.1843000000000004e+00  -1.5953300000000000e+01  -3.0832000000000002e+00
   2.3452800000000000e+01  -3.2491700000000002e+01   5.2894280000000003e+02  -4.0452500000000001e+01   8.1303299999999993e+01   7.4023000000000003e+00  -4.3945999999999996e+00  -1.4942399999999999e+01   1.2806549999999999e+02  -4.0457999999999998e+00  -1.3875000000000000e+01  -2.5213999999999999e+00
   2.4863499999999998e+01  -3.4360300000000002e+01   5.4103830000000005e+02  -4.1340499999999999e+01   8.3139899999999997e+01   7.7838000000000003e+00  -2.5968000000000000e+00  -1.1518100000000000e+01   1.1422300000000000e+02  -2.1288000000000000e+00  -1.2200699999999999e+01  -2.0038000000000000e+00
   2.5723199999999999e+01  -3.6228999999999999e+01   5.5038879999999995e+02  -4.2171100000000003e+01   8.4700500000000005e+01   8.0556999999999999e+00  -1.2873000000000001e+00  -8.6273999999999997e+00   1.0264400000000001e+02  -5.9719999999999995e-01  -1.0863300000000001e+01  -1.5969000000000000e+00
   2.6582799999999999e+01  -3.7701900000000002e+01   5.6008230000000003e+02  -4.2829900000000002e+01   8.5994600000000005e+01   8.3231999999999999e+00  -1.3320000000000001e-01  -5.9813999999999998e+00   9.3937899999999999e+01   5.1049999999999995e-01  -9.8337000000000003e+00  -1.2961000000000000e+00
   2.7244100000000000e+01  -3.9328600000000002e+01   5.6643029999999999e+02  -4.3211799999999997e+01   8.7022300000000001e+01   8.5556000000000001e+00   5.7709999999999995e-01  -4.1802999999999999e+00   8.8975499999999997e+01   1.3871000000000000e+00  -9.1890000000000001e+00  -1.0749000000000000e+00
   2.7861300000000000e+01  -4.0207999999999998e+01   5.7209209999999996e+02  -4.3593699999999998e+01   8.7859700000000004e+01   8.7265999999999995e+00   8.8780000000000003e-01  -3.0908000000000002e+00   8.3664800000000000e+01   1.9555000000000000e+00  -8.6021000000000001e+00  -9.6430000000000005e-01
   2.8434300000000000e+01  -4.1285200000000003e+01   5.7681020000000001e+02  -4.3822800000000001e+01   8.8278400000000005e+01   8.9459000000000000e+00   1.2428999999999999e+00  -2.2679999999999998e+00   8.0356600000000000e+01   2.3599999999999999e+00  -8.2942000000000000e+00  -9.2449999999999999e-01
   2.8985399999999998e+01  -4.2384399999999999e+01   5.7946950000000004e+02  -4.4051900000000003e+01   8.8668599999999998e+01   8.9809000000000001e+00   1.4427000000000001e+00  -1.9345000000000001e+00   7.7048299999999998e+01   2.5430999999999999e+00  -7.9382000000000001e+00  -8.3599999999999997e-01
   2.9271899999999999e+01  -4.2955900000000000e+01   5.8127089999999998e+02  -4.3975600000000000e+01   8.8801800000000000e+01   9.0642999999999994e+00   2.3748999999999998e+00  -1.6899000000000000e+00   7.4436499999999995e+01   2.5815999999999999e+00  -7.6783999999999999e+00  -8.9349999999999996e-01
   2.9492400000000000e+01  -4.3505499999999998e+01   5.8161410000000001e+02  -4.3985100000000003e+01   8.8830299999999994e+01   9.0817999999999994e+00   3.0407000000000002e+00  -1.8232999999999999e+00   7.1911699999999996e+01   2.6009000000000002e+00  -7.4185999999999996e+00  -8.4930000000000005e-01
   2.9514399999999998e+01  -4.4011099999999999e+01   5.7998419999999999e+02  -4.3670000000000002e+01   8.8611500000000007e+01   9.0248000000000008e+00   3.9950999999999999e+00  -2.1124000000000001e+00   6.9822299999999998e+01   2.5912000000000002e+00  -7.2358000000000002e+00  -8.1389999999999996e-01
   2.9558499999999999e+01  -4.4406799999999997e+01   5.7938369999999998e+02  -4.3393200000000000e+01   8.8344999999999999e+01   8.9238999999999997e+00   4.3502000000000001e+00  -2.6905000000000001e+00   6.5991600000000005e+01   2.3408000000000002e+00  -6.8509000000000002e+00  -7.8300000000000003e-01
   3.0352000000000000e+01  -4.4362900000000003e+01   5.7638130000000001e+02  -4.2982599999999998e+01   8.8012000000000000e+01   8.7573000000000008e+00   4.2392000000000003e+00  -3.5798999999999999e+00   6.1203299999999999e+01   2.1385000000000001e+00  -6.3986999999999998e+00  -8.8910000000000000e-01
   3.0660599999999999e+01  -4.4121099999999998e+01   5.7389350000000002e+02  -4.2495699999999999e+01   8.7469600000000000e+01   8.5424000000000007e+00   3.5512000000000001e+00  -4.2248000000000001e+00   5.6502099999999999e+01   1.9940000000000000e+00  -5.8597999999999999e+00  -9.5550000000000002e-01
   3.0770800000000001e+01  -4.3659399999999998e+01   5.7132000000000005e+02  -4.2027900000000002e+01   8.7098399999999998e+01   8.4152000000000005e+00   4.1726000000000001e+00  -4.9363000000000001e+00   5.0320799999999998e+01   1.6375999999999999e+00  -5.1669999999999998e+00  -9.8640000000000005e-01
   3.0969200000000001e+01  -4.4077100000000002e+01   5.6823180000000002e+02  -4.1626899999999999e+01   8.6518000000000001e+01   8.3407000000000000e+00   4.0395000000000003e+00  -5.3587999999999996e+00   4.3704200000000000e+01   1.3582000000000001e+00  -4.4741999999999997e+00  -9.0239999999999998e-01
   3.1740700000000000e+01  -4.4912500000000001e+01   5.6497199999999998e+02  -4.1206800000000001e+01   8.5966099999999997e+01   8.4854000000000003e+00   4.1060999999999996e+00  -5.0252999999999997e+00   3.7174700000000001e+01   1.1077999999999999e+00  -3.8873000000000002e+00  -8.7580000000000002e-01
   3.1476199999999999e+01  -4.6077599999999997e+01   5.5999659999999994e+02  -4.0748500000000000e+01   8.5280900000000003e+01   8.6608000000000001e+00   2.9963000000000002e+00  -4.1581000000000001e+00   3.2299300000000002e+01   8.8619999999999999e-01  -3.1753000000000000e+00  -8.1389999999999996e-01
   3.0947199999999999e+01  -4.6517299999999999e+01   5.5587890000000004e+02  -4.0271099999999997e+01   8.4405500000000004e+01   8.7265999999999995e+00   2.5080000000000000e+00  -3.5577000000000001e+00   2.6727499999999999e+01   6.8389999999999995e-01  -2.5497999999999998e+00  -6.6349999999999998e-01
   2.9558499999999999e+01  -4.6077599999999997e+01   5.4953089999999997e+02  -3.9478700000000003e+01   8.3568100000000001e+01   8.8537999999999997e+00   1.1318999999999999e+00  -2.4681999999999999e+00   2.3071000000000002e+01   5.9719999999999995e-01  -1.9052000000000000e+00  -5.8389999999999997e-01
   2.8698899999999998e+01  -4.5484000000000002e+01   5.4318290000000002e+02  -3.8638500000000001e+01   8.2502300000000005e+01   8.6739999999999995e+00   3.5510000000000003e-01  -1.2897000000000001e+00   1.8369700000000002e+01   3.6599999999999999e-01  -1.4048000000000000e+00  -4.6450000000000002e-01
   2.8390300000000000e+01  -4.4582700000000003e+01   5.3734960000000001e+02  -3.7674199999999999e+01   8.1436499999999995e+01   8.5775000000000006e+00  -1.1096999999999999e+00  -2.4460000000000001e-01   1.3842599999999999e+01   2.9859999999999998e-01  -9.6220000000000006e-01  -2.4329999999999999e-01
   2.7244100000000000e+01  -4.4099100000000000e+01   5.3031539999999995e+02  -3.6843600000000002e+01   8.0351699999999994e+01   8.4854000000000003e+00  -2.1084999999999998e+00   6.8930000000000002e-01   1.2536700000000000e+01   2.4079999999999999e-01  -3.3679999999999999e-01  -1.6810000000000000e-01
   2.6141999999999999e+01  -4.3241700000000002e+01   5.2345270000000005e+02  -3.5936599999999999e+01   7.9257400000000004e+01   8.4372000000000007e+00  -3.1073000000000000e+00   1.2007000000000001e+00   9.6637000000000004e+00   1.5409999999999999e-01  -1.9199999999999998e-02  -2.6499999999999999e-02
   2.5370500000000000e+01  -4.2582200000000000e+01   5.1744780000000003e+02  -3.5086900000000000e+01   7.8210700000000003e+01   8.2223000000000006e+00  -3.5956000000000001e+00   4.6689999999999998e-01   7.4871999999999996e+00   3.8500000000000000e-02   3.8490000000000002e-01  -1.0620000000000000e-01
   2.4907599999999999e+01  -4.2054600000000001e+01   5.1281550000000004e+02  -3.4237200000000001e+01   7.7325699999999998e+01   8.1433999999999997e+00  -4.4833999999999996e+00  -9.5609999999999995e-01   6.0072000000000001e+00   0.0000000000000000e+00   7.9859999999999998e-01  -3.1000000000000000e-02
   2.4158200000000001e+01  -4.1988700000000001e+01   5.0715370000000001e+02  -3.3597499999999997e+01   7.6345600000000005e+01   8.1082999999999998e+00  -4.7496999999999998e+00  -1.6010000000000000e+00   6.1813000000000002e+00  -2.0230000000000001e-01   8.2750000000000001e-01  -6.6400000000000001e-02
   2.3474900000000002e+01  -4.1768799999999999e+01   5.0174939999999998e+02  -3.2890999999999998e+01   7.5679400000000001e+01   8.0556999999999999e+00  -4.7053000000000003e+00  -1.4008000000000000e+00   5.6589000000000000e+00  -3.3710000000000001e-01   8.9480000000000004e-01  -1.1060000000000000e-01
   2.2725400000000000e+01  -4.1680900000000001e+01   4.9763170000000002e+02  -3.2251300000000001e+01   7.4946700000000007e+01   8.0161999999999995e+00  -3.7730999999999999e+00  -1.5787000000000000e+00   5.9200999999999997e+00  -1.8300000000000000e-01   7.7939999999999998e-01  -1.1940000000000001e-01
   2.2394800000000000e+01  -4.1592900000000000e+01   4.9359989999999999e+02  -3.1640200000000000e+01   7.4137900000000002e+01   7.9504000000000001e+00  -3.1516999999999999e+00  -9.5609999999999995e-01   5.2236000000000002e+00  -5.7799999999999997e-02   7.9859999999999998e-01  -1.2830000000000000e-01
   2.1865800000000000e+01  -4.1527000000000001e+01   4.9059750000000003e+02  -3.0962399999999999e+01   7.3605000000000004e+01   7.9504000000000001e+00  -2.5524000000000000e+00  -4.8920000000000002e-01   4.6142000000000003e+00  -1.0600000000000000e-01   5.6769999999999998e-01  -1.5920000000000001e-01
   2.1116399999999999e+01  -4.1834800000000001e+01   4.8716609999999997e+02  -3.0379999999999999e+01   7.3062600000000003e+01   7.8890000000000002e+00  -1.9532000000000000e+00  -4.8920000000000002e-01   5.7460000000000004e+00  -1.9300000000000001e-02   5.7730000000000004e-01  -1.4599999999999999e-01
   2.0763700000000000e+01  -4.1636899999999997e+01   4.8485000000000002e+02  -2.9730799999999999e+01   7.2596299999999999e+01   7.8189000000000002e+00  -1.5758000000000001e+00  -8.6719999999999997e-01   5.8330000000000002e+00  -9.6299999999999997e-02   5.7730000000000004e-01  -1.1500000000000000e-01
   2.0168500000000002e+01  -4.1592900000000000e+01   4.8399209999999999e+02  -2.9234300000000001e+01   7.2244200000000006e+01   7.7398999999999996e+00  -1.5980000000000001e+00  -4.0020000000000000e-01   5.9200999999999997e+00  -8.6699999999999999e-02   6.1580000000000001e-01  -1.6810000000000000e-01
   1.9793800000000001e+01  -4.1790799999999997e+01   4.8150439999999998e+02  -2.8623300000000000e+01   7.1920699999999997e+01   7.7267999999999999e+00  -1.6202000000000001e+00  -6.0040000000000004e-01   6.6166000000000000e+00  -1.3489999999999999e-01   6.6390000000000005e-01  -1.4160000000000000e-01
   1.9242799999999999e+01  -4.2186500000000002e+01   4.8038920000000002e+02  -2.8002700000000001e+01   7.1692300000000003e+01   7.7530999999999999e+00  -1.5093000000000001e+00  -5.3369999999999995e-01   5.1365999999999996e+00  -5.7799999999999997e-02   5.1959999999999995e-01  -1.2830000000000000e-01
   1.9264800000000001e+01  -4.2208500000000001e+01   4.8064650000000000e+02  -2.7697199999999999e+01   7.1521000000000001e+01   7.7135999999999996e+00  -1.1540999999999999e+00  -4.4469999999999998e-01   5.3977000000000004e+00  -8.6699999999999999e-02   5.1959999999999995e-01  -1.1500000000000000e-01
   1.8691700000000001e+01  -4.2406300000000002e+01   4.8021760000000000e+02  -2.7124300000000002e+01   7.1397300000000001e+01   7.6741000000000001e+00  -8.8780000000000003e-01   4.4499999999999998e-02   5.4847999999999999e+00  -1.2520000000000001e-01   4.7149999999999997e-01  -1.1060000000000000e-01
   1.8846000000000000e+01  -4.2450299999999999e+01   4.8133280000000002e+02  -2.6656500000000001e+01   7.1321200000000005e+01   7.6083999999999996e+00  -5.1049999999999995e-01  -1.1119999999999999e-01   5.6589000000000000e+00  -9.6299999999999997e-02   4.3300000000000000e-01  -1.3270000000000001e-01
   1.8691700000000001e+01  -4.2538200000000003e+01   4.8227640000000002e+02  -2.6121800000000000e+01   7.1302199999999999e+01   7.5995999999999997e+00  -4.4390000000000002e-01  -1.7790000000000000e-01   5.4847999999999999e+00  -9.6299999999999997e-02   4.7149999999999997e-01  -9.7299999999999998e-02
   1.8515400000000000e+01  -4.3109800000000000e+01   4.8279109999999997e+02  -2.5768599999999999e+01   7.1168899999999994e+01   7.5732999999999997e+00  -6.2150000000000005e-01  -1.7790000000000000e-01   5.3977000000000004e+00  -1.3489999999999999e-01   4.7149999999999997e-01  -1.0170000000000000e-01
   1.8339099999999998e+01  -4.3175800000000002e+01   4.8399209999999999e+02  -2.5157499999999999e+01   7.1216499999999996e+01   7.5601000000000003e+00  -4.4390000000000002e-01  -2.0010000000000000e-01   5.4847999999999999e+00  -1.9300000000000001e-02   5.4849999999999999e-01  -8.4000000000000005e-02
   1.8228800000000000e+01  -4.3659399999999998e+01   4.8442099999999999e+02  -2.4689699999999998e+01   7.1159400000000005e+01   7.5732999999999997e+00  -2.6629999999999998e-01  -2.4460000000000001e-01   5.8330000000000002e+00  -5.7799999999999997e-02   5.1000000000000001e-01  -8.8499999999999995e-02
   1.8030500000000000e+01  -4.4033099999999997e+01   4.8485000000000002e+02  -2.4193200000000001e+01   7.1168899999999994e+01   7.6083999999999996e+00  -2.2189999999999999e-01  -3.3350000000000002e-01   5.9200999999999997e+00  -9.6299999999999997e-02   5.1000000000000001e-01  -1.2830000000000000e-01
   1.8030500000000000e+01  -4.3989199999999997e+01   4.8536470000000003e+02  -2.3591699999999999e+01   7.1178500000000000e+01   7.5469999999999997e+00  -1.5540000000000001e-01   2.2200000000000001e-02   5.0495000000000001e+00  -1.7340000000000000e-01   5.1000000000000001e-01  -7.9600000000000004e-02
   1.8162700000000001e+01  -4.4692599999999999e+01   4.8622250000000003e+02  -2.3076200000000000e+01   7.1054699999999997e+01   7.5819999999999999e+00  -1.5540000000000001e-01  -2.0010000000000000e-01   5.2236000000000002e+00  -1.4449999999999999e-01   4.6189999999999998e-01  -1.0170000000000000e-01
   1.7964300000000001e+01  -4.4692599999999999e+01   4.8716609999999997e+02  -2.2455600000000000e+01   7.0940600000000003e+01   7.5250000000000004e+00  -6.6600000000000006e-02  -1.7790000000000000e-01   5.5719000000000003e+00  -1.1559999999999999e-01   5.1000000000000001e-01  -1.1500000000000000e-01
   1.8206800000000001e+01  -4.4714599999999997e+01   4.8768079999999998e+02  -2.1806400000000000e+01   7.0807299999999998e+01   7.4943000000000000e+00  -2.8849999999999998e-01   0.0000000000000000e+00   5.1365999999999996e+00  -1.1559999999999999e-01   4.8110000000000003e-01  -1.1940000000000001e-01
   1.8206800000000001e+01  -4.4780600000000000e+01   4.8793819999999999e+02  -2.1214400000000001e+01   7.0655100000000004e+01   7.4592999999999998e+00  -1.1100000000000000e-01  -1.3339999999999999e-01   5.0495000000000001e+00  -7.7100000000000002e-02   4.5219999999999999e-01  -1.2830000000000000e-01
   1.8162700000000001e+01  -4.4978400000000001e+01   4.8810969999999998e+02  -2.0689299999999999e+01   7.0655100000000004e+01   7.4241999999999999e+00   3.7730000000000002e-01  -4.4499999999999998e-02   5.4847999999999999e+00  -1.5409999999999999e-01   4.5219999999999999e-01  -9.7299999999999998e-02
   1.8625599999999999e+01  -4.5242199999999997e+01   4.8939650000000000e+02  -2.0049600000000002e+01   7.0550399999999996e+01   7.3758999999999997e+00   4.4400000000000002e-02  -8.8900000000000007e-02   5.7460000000000004e+00  -1.0600000000000000e-01   4.9070000000000003e-01  -1.2390000000000000e-01
   1.8625599999999999e+01  -4.5088299999999997e+01   4.9076900000000001e+02  -1.9295400000000001e+01   7.0455299999999994e+01   7.3320999999999996e+00   4.4400000000000002e-02   2.2200000000000001e-02   5.2236000000000002e+00  -1.0600000000000000e-01   5.8689999999999998e-01  -1.1940000000000001e-01
   1.9066400000000002e+01  -4.5352100000000000e+01   4.9059750000000003e+02  -1.8617500000000000e+01   7.0331500000000005e+01   7.3452000000000002e+00   0.0000000000000000e+00  -6.6699999999999995e-02   5.1365999999999996e+00  -1.2520000000000001e-01   4.3300000000000000e-01  -1.4160000000000000e-01
   1.9198699999999999e+01  -4.5681899999999999e+01   4.9171269999999998e+02  -1.7834599999999998e+01   7.0179299999999998e+01   7.2618999999999998e+00   1.9980000000000001e-01  -1.7790000000000000e-01   6.0941999999999998e+00  -3.8500000000000000e-02   4.6189999999999998e-01  -1.1940000000000001e-01
   1.9683599999999998e+01  -4.5769799999999996e+01   4.9342829999999998e+02  -1.7099499999999999e+01   7.0074600000000004e+01   7.2443999999999997e+00   2.8849999999999998e-01  -4.4499999999999998e-02   5.7460000000000004e+00  -1.2520000000000001e-01   4.8110000000000003e-01  -1.3270000000000001e-01
   1.9793800000000001e+01  -4.5879700000000000e+01   4.9334249999999997e+02  -1.6163799999999998e+01   6.9808199999999999e+01   7.2618999999999998e+00   2.2200000000000001e-02  -8.8900000000000007e-02   4.6142000000000003e+00  -1.4449999999999999e-01   5.0029999999999997e-01  -1.1500000000000000e-01
   2.0234700000000000e+01  -4.6319400000000002e+01   4.9437200000000001e+02  -1.5562300000000000e+01   6.9636899999999997e+01   7.1829999999999998e+00   2.2189999999999999e-01  -6.6699999999999995e-02   5.9200999999999997e+00  -1.1559999999999999e-01   5.4849999999999999e-01  -1.1940000000000001e-01
   2.0763700000000000e+01  -4.6759099999999997e+01   4.9428620000000001e+02  -1.4674400000000000e+01   6.9227699999999999e+01   7.2137000000000002e+00   2.6629999999999998e-01   1.3339999999999999e-01   5.3977000000000004e+00  -1.9270000000000001e-01   5.2920000000000000e-01  -1.0620000000000000e-01
   2.0962100000000000e+01  -4.6890999999999998e+01   4.9505820000000000e+02  -1.3843800000000000e+01   6.8970799999999997e+01   7.2225000000000001e+00  -2.2200000000000001e-02   1.7790000000000000e-01   5.4847999999999999e+00  -1.3489999999999999e-01   3.9450000000000002e-01  -8.4000000000000005e-02
   2.1314699999999998e+01  -4.7264699999999998e+01   4.9445769999999999e+02  -1.2984500000000001e+01   6.8780500000000004e+01   7.2355999999999998e+00   3.1069999999999998e-01   1.7790000000000000e-01   5.5719000000000003e+00  -1.4449999999999999e-01   5.1959999999999995e-01  -1.1500000000000000e-01
   2.1799700000000001e+01  -4.7440600000000003e+01   4.9394299999999998e+02  -1.1924799999999999e+01   6.8333200000000005e+01   7.1303999999999998e+00   4.4390000000000002e-01  -2.2200000000000001e-02   5.0495000000000001e+00  -1.1559999999999999e-01   5.1959999999999995e-01  -1.1940000000000001e-01
   2.2218499999999999e+01  -4.7704400000000000e+01   4.9402879999999999e+02  -1.1027300000000000e+01   6.7924000000000007e+01   7.1303999999999998e+00   1.5540000000000001e-01   1.5559999999999999e-01   4.7882999999999996e+00  -1.7340000000000000e-01   5.3879999999999995e-01  -1.2390000000000000e-01
   2.2879700000000000e+01  -4.8210000000000001e+01   4.9394299999999998e+02  -1.0015300000000000e+01   6.7676599999999993e+01   7.0119999999999996e+00   2.6629999999999998e-01   1.5559999999999999e-01   5.3977000000000004e+00  -5.7799999999999997e-02   5.2920000000000000e-01  -1.5040000000000001e-01
   2.2967900000000000e+01  -4.8407899999999998e+01   4.9574450000000002e+02  -8.9459999999999997e+00   6.7400700000000001e+01   7.0031999999999996e+00   2.8849999999999998e-01   1.1119999999999999e-01   5.8330000000000002e+00  -1.0600000000000000e-01   5.1000000000000001e-01  -1.5040000000000001e-01
   2.3695300000000000e+01  -4.8781599999999997e+01   4.9565870000000001e+02  -7.8289000000000000e+00   6.7143699999999995e+01   6.9111000000000002e+00   2.8849999999999998e-01   1.1119999999999999e-01   5.7460000000000004e+00  -1.2520000000000001e-01   5.4849999999999999e-01  -1.1940000000000001e-01
   2.4224299999999999e+01  -4.9067399999999999e+01   4.9703129999999999e+02  -6.8263999999999996e+00   6.6915400000000005e+01   6.8322000000000003e+00   2.2189999999999999e-01   1.1119999999999999e-01   4.7012999999999998e+00  -1.0600000000000000e-01   5.0029999999999997e-01  -1.5479999999999999e-01
   2.4753299999999999e+01  -4.9441099999999999e+01   4.9788909999999998e+02  -5.7188999999999997e+00   6.6724999999999994e+01   6.8190000000000000e+00   4.4390000000000002e-01   1.1119999999999999e-01   5.1365999999999996e+00  -4.8200000000000000e-02   4.6189999999999998e-01  -1.0620000000000000e-01
   2.5524799999999999e+01  -4.9726900000000001e+01   4.9934739999999999e+02  -4.6113999999999997e+00   6.6477599999999995e+01   6.7664000000000000e+00   3.9950000000000002e-01   2.0010000000000000e-01   4.8754000000000000e+00  -1.9300000000000001e-02   5.1959999999999995e-01  -1.4160000000000000e-01
   2.6428500000000000e+01  -5.0166499999999999e+01   5.0106310000000002e+02  -3.5038999999999998e+00   6.6230199999999996e+01   6.6216999999999997e+00   4.6610000000000001e-01   2.4460000000000001e-01   5.4847999999999999e+00  -1.5409999999999999e-01   5.1959999999999995e-01  -1.1500000000000000e-01
   2.7266100000000002e+01  -5.0650199999999998e+01   5.0226409999999998e+02  -2.3296000000000001e+00   6.5992300000000000e+01   6.6261000000000001e+00   3.7730000000000002e-01   1.5559999999999999e-01   5.9200999999999997e+00   0.0000000000000000e+00   4.8110000000000003e-01  -1.2390000000000000e-01
   2.8302099999999999e+01  -5.0914000000000001e+01   5.0638170000000002e+02  -1.1839000000000000e+00   6.5935199999999995e+01   6.4638000000000000e+00   3.9950000000000002e-01   1.1119999999999999e-01   5.7460000000000004e+00  -3.8500000000000000e-02   4.4259999999999999e-01  -1.0620000000000000e-01
   2.9404199999999999e+01  -5.1155799999999999e+01   5.0921249999999998e+02   1.7190000000000000e-01   6.5963800000000006e+01   6.3541999999999996e+00   4.6610000000000001e-01   2.0010000000000000e-01   5.2236000000000002e+00  -1.1559999999999999e-01   5.3879999999999995e-01  -1.7249999999999999e-01
   3.0219799999999999e+01  -5.1551499999999997e+01   5.1427380000000005e+02   1.2888999999999999e+00   6.5992300000000000e+01   6.2007000000000003e+00   3.9950000000000002e-01   2.4460000000000001e-01   5.6589000000000000e+00  -8.6699999999999999e-02   5.3879999999999995e-01  -1.9460000000000000e-01
   3.1410000000000000e+01  -5.1595500000000001e+01   5.1821979999999996e+02   2.5777999999999999e+00   6.6182599999999994e+01   6.1130000000000004e+00   2.6629999999999998e-01   3.1130000000000002e-01   4.9623999999999997e+00  -3.8500000000000000e-02   5.7730000000000004e-01  -1.6370000000000001e-01
   3.2423999999999999e+01  -5.1881300000000003e+01   5.2147960000000000e+02   3.9239999999999999e+00   6.6249300000000005e+01   6.0252999999999997e+00   4.2170000000000002e-01   4.8920000000000002e-01   4.4401000000000002e+00  -3.8500000000000000e-02   5.2920000000000000e-01  -1.7690000000000000e-01
   3.3151400000000002e+01  -5.2364899999999999e+01   5.2679819999999995e+02   5.2034000000000002e+00   6.6315899999999999e+01   5.8498999999999999e+00   3.7730000000000002e-01   1.5559999999999999e-01   4.8754000000000000e+00  -8.6699999999999999e-02   5.2920000000000000e-01  -1.2830000000000000e-01
   3.4275500000000001e+01  -5.2672699999999999e+01   5.2954330000000004e+02   6.3300000000000001e+00   6.6325400000000002e+01   5.7666000000000004e+00   4.2170000000000002e-01   3.1130000000000002e-01   4.7012999999999998e+00  -1.1559999999999999e-01   6.0619999999999996e-01  -1.7249999999999999e-01
   3.4980899999999998e+01  -5.3332200000000000e+01   5.3426139999999998e+02   7.6951999999999998e+00   6.6544200000000004e+01   5.6043000000000003e+00   4.4390000000000002e-01   3.5580000000000001e-01   4.9623999999999997e+00  -5.7799999999999997e-02   5.4849999999999999e-01  -1.6370000000000001e-01
   3.5862499999999997e+01  -5.4013700000000000e+01   5.3889369999999997e+02   8.9459999999999997e+00   6.6677499999999995e+01   5.4551999999999996e+00   3.3289999999999997e-01   3.5580000000000001e-01   4.8754000000000000e+00  -9.5999999999999992e-03   6.7349999999999999e-01  -1.4599999999999999e-01
   3.6920600000000000e+01  -5.4387400000000000e+01   5.4344029999999998e+02   1.0053500000000000e+01   6.6772599999999997e+01   5.3193000000000001e+00   3.7730000000000002e-01   4.8920000000000002e-01   4.3529999999999998e+00  -8.6699999999999999e-02   5.3879999999999995e-01  -1.8140000000000001e-01
   3.7648000000000003e+01  -5.4453299999999999e+01   5.4867309999999998e+02   1.1380599999999999e+01   6.7010499999999993e+01   5.1570000000000000e+00   4.6610000000000001e-01   3.3350000000000002e-01   4.2659000000000002e+00  -7.7100000000000002e-02   6.1580000000000001e-01  -1.7249999999999999e-01
   3.8617800000000003e+01  -5.4387400000000000e+01   5.5287649999999996e+02   1.2717200000000000e+01   6.7210400000000007e+01   4.9684999999999997e+00   4.2170000000000002e-01   3.5580000000000001e-01   4.7882999999999996e+00  -4.8200000000000000e-02   6.1580000000000001e-01  -2.0349999999999999e-01
   3.9102699999999999e+01  -5.5244799999999998e+01   5.5690830000000005e+02   1.3891500000000001e+01   6.7419700000000006e+01   4.9508999999999999e+00   5.9930000000000005e-01   3.3350000000000002e-01   4.9623999999999997e+00  -1.9300000000000001e-02   6.4470000000000005e-01  -1.7249999999999999e-01
   4.0425300000000000e+01  -5.5772399999999998e+01   5.6171220000000005e+02   1.5161400000000000e+01   6.7572000000000003e+01   4.7755000000000001e+00   7.3240000000000005e-01   4.2249999999999999e-01   4.9623999999999997e+00  -3.8500000000000000e-02   6.5429999999999999e-01  -1.9020000000000001e-01
   4.1505299999999998e+01  -5.6431899999999999e+01   5.6608720000000005e+02   1.6297499999999999e+01   6.7895499999999998e+01   4.7404000000000002e+00   4.2170000000000002e-01   5.3369999999999995e-01   4.7882999999999996e+00   1.9300000000000001e-02   7.4090000000000000e-01  -1.6370000000000001e-01
   4.2254800000000003e+01  -5.7443100000000001e+01   5.7114840000000004e+02   1.7328600000000002e+01   6.8123900000000006e+01   4.7317000000000000e+00   4.2170000000000002e-01   4.2249999999999999e-01   4.5270999999999999e+00  -4.8200000000000000e-02   6.3510000000000000e-01  -1.6810000000000000e-01
   4.2761699999999998e+01  -5.8784100000000002e+01   5.7638130000000001e+02   1.8340699999999998e+01   6.8323700000000002e+01   4.7317000000000000e+00   5.7709999999999995e-01   6.6710000000000003e-01   3.8306000000000000e+00   1.9300000000000001e-02   6.3510000000000000e-01  -2.2120000000000001e-01
   4.3930000000000000e+01  -5.9883299999999998e+01   5.8041309999999999e+02   1.9362200000000001e+01   6.8732900000000001e+01   4.7710999999999997e+00   7.3240000000000005e-01   7.3380000000000001e-01   4.9623999999999997e+00   1.9300000000000001e-02   6.8320000000000003e-01  -1.5920000000000001e-01
   4.4833700000000000e+01  -6.1619999999999997e+01   5.8410180000000003e+02   2.0192900000000002e+01   6.9037400000000005e+01   4.8764000000000003e+00   5.1049999999999995e-01   5.7809999999999995e-01   4.4401000000000002e+00  -9.5999999999999992e-03   6.3510000000000000e-01  -1.9020000000000001e-01
   4.5605200000000004e+01  -6.2960999999999999e+01   5.8856259999999997e+02   2.0918500000000002e+01   6.9237200000000001e+01   4.9816000000000003e+00   5.3269999999999995e-01   5.1139999999999997e-01   4.4401000000000002e+00  -6.7400000000000002e-02   7.5049999999999994e-01  -1.9460000000000000e-01
   4.6112099999999998e+01  -6.4236000000000004e+01   5.9173659999999995e+02   2.1730000000000000e+01   6.9494200000000006e+01   5.0079000000000002e+00   7.9900000000000004e-01   6.2260000000000004e-01   4.6142000000000003e+00  -9.5999999999999992e-03   6.9279999999999997e-01  -2.2120000000000001e-01
   4.6751399999999997e+01  -6.6038700000000006e+01   5.9585419999999999e+02   2.2369700000000002e+01   6.9798699999999997e+01   5.1745999999999999e+00   5.7709999999999995e-01   6.2260000000000004e-01   3.6564999999999999e+00   0.0000000000000000e+00   7.5049999999999994e-01  -2.3440000000000000e-01
   4.7633000000000003e+01  -6.7797399999999996e+01   5.9808460000000002e+02   2.2856600000000000e+01   6.9922399999999996e+01   5.3368000000000002e+00   6.4370000000000005e-01   8.4499999999999997e-01   4.2659000000000002e+00  -9.5999999999999992e-03   7.7939999999999998e-01  -2.2559999999999999e-01
   4.8073900000000002e+01  -6.9819900000000004e+01   6.0117280000000005e+02   2.3381699999999999e+01   7.0036600000000007e+01   5.6875999999999998e+00   7.7680000000000005e-01   7.7820000000000000e-01   4.0918000000000001e+00   1.9300000000000001e-02   8.1789999999999996e-01  -2.0349999999999999e-01
   4.8206099999999999e+01  -7.5711500000000001e+01   6.0031489999999997e+02   2.3620400000000000e+01   6.9969899999999996e+01   6.2358000000000002e+00   6.8799999999999994e-01   7.1150000000000002e-01   4.4401000000000002e+00   2.8899999999999999e-02   8.3709999999999996e-01  -2.2120000000000001e-01
   4.9440500000000000e+01  -7.5997299999999996e+01   6.0125860000000000e+02   2.4135999999999999e+01   7.0188800000000001e+01   6.4199999999999999e+00   5.5489999999999995e-01   6.2260000000000004e-01   4.4401000000000002e+00   0.0000000000000000e+00   7.6010000000000000e-01  -2.1679999999999999e-01
   5.1336100000000002e+01  -7.5975300000000004e+01   6.0305999999999995e+02   2.4699300000000001e+01   6.9998500000000007e+01   6.5777999999999999e+00   7.9900000000000004e-01   6.6710000000000003e-01   3.7435999999999998e+00  -1.9300000000000001e-02   7.9859999999999998e-01  -2.0790000000000000e-01
   5.1380200000000002e+01  -7.9140900000000002e+01   6.0211640000000000e+02   2.4852000000000000e+01   6.9779600000000002e+01   6.6040999999999999e+00   5.9930000000000005e-01   8.2269999999999999e-01   3.8306000000000000e+00   2.8899999999999999e-02   8.6599999999999999e-01  -2.2559999999999999e-01
   5.1115699999999997e+01  -8.0394000000000005e+01   6.0022910000000002e+02   2.5148000000000000e+01   6.9579800000000006e+01   7.0119999999999996e+00   4.4390000000000002e-01   8.8939999999999997e-01   3.3083000000000000e+00   5.7799999999999997e-02   7.6980000000000004e-01  -2.2559999999999999e-01
   5.1424300000000002e+01  -8.2196600000000004e+01   5.9722670000000005e+02   2.5300699999999999e+01   6.9275300000000001e+01   7.2400000000000002e+00   3.5510000000000003e-01   9.3389999999999995e-01   4.1788999999999996e+00   9.6299999999999997e-02   8.2750000000000001e-01  -1.7249999999999999e-01
   5.2019399999999997e+01  -8.4350999999999999e+01   5.9465319999999997e+02   2.5529900000000001e+01   6.8694800000000001e+01   7.4329999999999998e+00   3.3289999999999997e-01   1.1117999999999999e+00   4.0048000000000004e+00   3.8500000000000000e-02   8.9480000000000004e-01  -1.3710000000000000e-01
   5.1887200000000000e+01  -8.4768699999999995e+01   5.9105029999999999e+02   2.5673100000000002e+01   6.8209500000000006e+01   7.5777000000000001e+00   4.6610000000000001e-01   1.5120000000000000e+00   4.6142000000000003e+00   1.2520000000000001e-01   8.0830000000000002e-01  -5.7500000000000002e-02
   5.1490400000000001e+01  -8.7340800000000002e+01   5.8495960000000002e+02   2.5739899999999999e+01   6.7609999999999999e+01   7.8101000000000003e+00   3.3289999999999997e-01   1.4231000000000000e+00   3.1341999999999999e+00   1.0600000000000000e-01   7.7939999999999998e-01  -1.5040000000000001e-01
   5.0939399999999999e+01  -8.8198200000000000e+01   5.7989840000000004e+02   2.5835400000000000e+01   6.6829700000000003e+01   7.9767000000000001e+00   3.3289999999999997e-01   1.4898000000000000e+00   3.5695000000000001e+00   1.2520000000000001e-01   8.8519999999999999e-01  -1.1500000000000000e-01
   5.0917299999999997e+01  -8.8725800000000007e+01   5.7380769999999995e+02   2.5864000000000001e+01   6.6125500000000002e+01   8.0643999999999991e+00   1.5540000000000001e-01   1.6232000000000000e+00   3.5695000000000001e+00   1.1559999999999999e-01   8.5640000000000005e-01  -8.4000000000000005e-02
   5.0388300000000001e+01  -9.0220600000000005e+01   5.6763130000000001e+02   2.5892700000000001e+01   6.5345200000000006e+01   8.1608999999999998e+00   4.2170000000000002e-01   1.4008000000000000e+00   3.6564999999999999e+00   8.6699999999999999e-02   8.2750000000000001e-01  -9.2899999999999996e-02
   4.9264200000000002e+01  -9.0858199999999997e+01   5.6025390000000004e+02   2.5930900000000001e+01   6.4517399999999995e+01   8.3537999999999997e+00   1.1100000000000000e-01   1.4453000000000000e+00   3.8306000000000000e+00   0.0000000000000000e+00   9.2369999999999997e-01  -1.1060000000000000e-01
   4.8823300000000003e+01  -9.1429699999999997e+01   5.5279070000000002e+02   2.5921299999999999e+01   6.3718000000000004e+01   8.3713999999999995e+00   1.5540000000000001e-01   1.5343000000000000e+00   4.2659000000000002e+00   6.7400000000000002e-02   7.9859999999999998e-01  -9.2899999999999996e-02
   4.8382500000000000e+01  -9.2353099999999998e+01   5.4481280000000004e+02   2.5930900000000001e+01   6.2756900000000002e+01   8.4941999999999993e+00   4.4390000000000002e-01   1.2452000000000001e+00   4.7012999999999998e+00   2.8899999999999999e-02   8.7560000000000004e-01  -6.1899999999999997e-02
   4.7302399999999999e+01  -9.2418999999999997e+01   5.3606290000000001e+02   2.5663499999999999e+01   6.1719700000000003e+01   8.5775000000000006e+00   3.5510000000000003e-01   1.2452000000000001e+00   4.2659000000000002e+00   7.7100000000000002e-02   8.8519999999999999e-01  -1.1940000000000001e-01
   4.6178300000000000e+01  -9.2441000000000003e+01   5.2551149999999996e+02   2.5501200000000001e+01   6.0615900000000003e+01   8.6652000000000005e+00   2.6629999999999998e-01   1.2897000000000001e+00   3.7435999999999998e+00   7.7100000000000002e-02   8.1789999999999996e-01  -7.5200000000000003e-02
   4.5098199999999999e+01  -9.2199200000000005e+01   5.1375909999999999e+02   2.5472600000000000e+01   5.9435899999999997e+01   8.7791999999999994e+00   2.6629999999999998e-01   1.3119000000000001e+00   3.6564999999999999e+00   1.4449999999999999e-01   7.9859999999999998e-01  -1.1500000000000000e-01
   4.3753599999999999e+01  -9.2045299999999997e+01   5.0183510000000001e+02   2.5205300000000001e+01   5.8056100000000001e+01   8.8317999999999994e+00   1.9980000000000001e-01   1.6232000000000000e+00   3.8306000000000000e+00   8.6699999999999999e-02   9.0449999999999997e-01  -1.0170000000000000e-01
   4.2188600000000001e+01  -9.1649600000000007e+01   4.8871019999999999e+02   2.4947500000000002e+01   5.6666800000000002e+01   8.8450000000000006e+00   2.2189999999999999e-01   1.4453000000000000e+00   3.4824000000000002e+00   8.6699999999999999e-02   8.4670000000000001e-01  -6.1899999999999997e-02
   4.0138700000000000e+01  -9.0418499999999995e+01   4.7592840000000001e+02   2.4565600000000000e+01   5.5305999999999997e+01   8.8361999999999998e+00   2.2200000000000001e-02   1.4231000000000000e+00   3.5695000000000001e+00   8.6699999999999999e-02   7.6010000000000000e-01  -9.2899999999999996e-02
   3.8419400000000003e+01  -8.9605099999999993e+01   4.6117360000000002e+02   2.4193200000000001e+01   5.3707400000000000e+01   8.8537999999999997e+00  -6.6600000000000006e-02   1.4453000000000000e+00   3.7435999999999998e+00   4.8200000000000000e-02   8.7560000000000004e-01  -1.0170000000000000e-01
   3.6810400000000001e+01  -8.8330100000000002e+01   4.4650459999999998e+02   2.3725400000000000e+01   5.2232399999999998e+01   8.8055000000000003e+00   3.3289999999999997e-01   1.2452000000000001e+00   4.0918000000000001e+00   1.1559999999999999e-01   7.8900000000000003e-01  -8.8499999999999995e-02
   3.4672300000000000e+01  -8.7076999999999998e+01   4.3149239999999998e+02   2.3238499999999998e+01   5.0529100000000000e+01   8.7440999999999995e+00   2.2200000000000001e-02   1.4898000000000000e+00   3.9177000000000000e+00   1.2520000000000001e-01   6.8320000000000003e-01  -7.0800000000000002e-02
   3.2776600000000002e+01  -8.5604100000000003e+01   4.1485039999999998e+02   2.2742000000000001e+01   4.8797199999999997e+01   8.7090999999999994e+00   1.7760000000000001e-01   1.2897000000000001e+00   4.2659000000000002e+00   1.4449999999999999e-01   7.8900000000000003e-01  -3.9800000000000002e-02
   3.1013300000000001e+01  -8.3471699999999998e+01   3.9915199999999999e+02   2.1997299999999999e+01   4.7017699999999998e+01   8.6827000000000005e+00   2.4410000000000001e-01   1.3341000000000001e+00   3.9177000000000000e+00   1.8300000000000000e-01   7.8900000000000003e-01  -6.1899999999999997e-02
   2.9051500000000001e+01  -8.2174700000000001e+01   3.8165210000000002e+02   2.1405400000000000e+01   4.5143099999999997e+01   8.5731000000000002e+00   6.6600000000000006e-02   1.2452000000000001e+00   3.7435999999999998e+00   5.7799999999999997e-02   7.4090000000000000e-01  -1.0170000000000000e-01
   2.7199999999999999e+01  -8.0218100000000007e+01   3.6449529999999999e+02   2.0622499999999999e+01   4.3135300000000001e+01   8.5073000000000008e+00   2.2200000000000001e-02   1.2230000000000001e+00   3.6564999999999999e+00   5.7799999999999997e-02   8.0830000000000002e-01  -6.6400000000000001e-02
   2.5061900000000001e+01  -7.8415499999999994e+01   3.4725279999999998e+02   1.9849100000000000e+01   4.1374899999999997e+01   8.3977000000000004e+00   1.3320000000000001e-01   1.3341000000000001e+00   4.7882999999999996e+00   6.7400000000000002e-02   8.1789999999999996e-01  -8.8499999999999995e-02
   2.3386700000000001e+01  -7.6810699999999997e+01   3.2777980000000002e+02   1.8922999999999998e+01   3.9205199999999998e+01   8.3275000000000006e+00   1.5540000000000001e-01   1.2230000000000001e+00   4.3529999999999998e+00   1.0600000000000000e-01   8.4670000000000001e-01  -5.7500000000000002e-02
   2.1513100000000001e+01  -7.4920100000000005e+01   3.0959370000000001e+02   1.8073300000000000e+01   3.7111800000000002e+01   8.2574000000000005e+00   1.5540000000000001e-01   1.4008000000000000e+00   4.3529999999999998e+00   1.4449999999999999e-01   7.1199999999999997e-01  -4.4200000000000003e-02
   1.9441199999999998e+01  -7.2501900000000006e+01   2.8934870000000001e+02   1.7051700000000000e+01   3.4837499999999999e+01   8.0600000000000005e+00   3.5510000000000003e-01   1.2230000000000001e+00   4.0918000000000001e+00   1.1559999999999999e-01   8.0830000000000002e-01  -4.4200000000000003e-02
   1.7611699999999999e+01  -7.0149600000000007e+01   2.6918950000000001e+02   1.5953799999999999e+01   3.2496600000000001e+01   7.9196999999999997e+00   1.1100000000000000e-01   1.0894999999999999e+00   4.0918000000000001e+00   1.0600000000000000e-01   8.4670000000000001e-01  -6.6400000000000001e-02
   1.5715999999999999e+01  -6.7115899999999996e+01   2.4920189999999999e+02   1.4874900000000000e+01   3.0184200000000001e+01   7.6784999999999997e+00   3.1069999999999998e-01   1.2452000000000001e+00   3.9177000000000000e+00   0.0000000000000000e+00   7.7939999999999998e-01  -3.9800000000000002e-02
   1.4129000000000000e+01  -6.3752400000000002e+01   2.2758439999999999e+02   1.3681500000000000e+01   2.7634000000000000e+01   7.4198000000000004e+00   6.6600000000000006e-02   1.2230000000000001e+00   4.8754000000000000e+00   5.7799999999999997e-02   7.1199999999999997e-01  -7.0800000000000002e-02
   1.2872600000000000e+01  -5.9883299999999998e+01   2.0665309999999999e+02   1.2344900000000001e+01   2.5055199999999999e+01   7.0997000000000003e+00  -8.8800000000000004e-02   1.2007000000000001e+00   4.0048000000000004e+00   2.8899999999999999e-02   7.5049999999999994e-01  -1.3299999999999999e-02
   1.1263500000000001e+01  -5.5816299999999998e+01   1.8452090000000001e+02   1.1141900000000000e+01   2.2286100000000001e+01   6.7488999999999999e+00   3.5510000000000003e-01   1.0005999999999999e+00   4.3529999999999998e+00   5.7799999999999997e-02   8.3709999999999996e-01  -4.8700000000000000e-02
   1.0029199999999999e+01  -5.0562300000000000e+01   1.6238870000000000e+02   9.8720999999999997e+00   1.9574100000000001e+01   6.1569000000000003e+00   1.5540000000000001e-01   1.1563000000000001e+00   4.1788999999999996e+00   8.6699999999999999e-02   8.0830000000000002e-01  -5.7500000000000002e-02
   9.1475000000000009e+00  -4.4164999999999999e+01   1.4008490000000000e+02   8.8314000000000004e+00   1.6785900000000002e+01   5.5122000000000000e+00   3.1069999999999998e-01   1.1785000000000001e+00   4.7012999999999998e+00   1.3489999999999999e-01   7.9859999999999998e-01  -9.2899999999999996e-02
   8.7728000000000002e+00  -3.7350099999999998e+01   1.1829580000000000e+02   7.6856999999999998e+00   1.4016800000000000e+01   4.7667000000000002e+00   0.0000000000000000e+00   1.0450999999999999e+00   4.6142000000000003e+00  -1.9300000000000001e-02   8.1789999999999996e-01  -5.7500000000000002e-02
   8.4862000000000002e+00  -2.9457999999999998e+01   9.9080299999999994e+01   6.7404999999999999e+00   1.1618800000000000e+01   3.6659999999999999e+00   1.9980000000000001e-01   1.0450999999999999e+00   3.6564999999999999e+00   1.5409999999999999e-01   8.6599999999999999e-01  -2.2100000000000002e-02
   7.5164000000000000e+00  -2.0862400000000001e+01   8.0894099999999995e+01   5.8716999999999997e+00   9.2874999999999996e+00   2.7057000000000002e+00   2.2189999999999999e-01   1.0672999999999999e+00   4.7012999999999998e+00   1.3489999999999999e-01   8.5640000000000005e-01  -6.6400000000000001e-02
   7.0313999999999997e+00  -1.5410500000000001e+01   6.5881900000000002e+01   5.1173999999999999e+00   7.5175000000000001e+00   1.8855999999999999e+00   1.7760000000000001e-01   1.1117999999999999e+00   4.2659000000000002e+00   1.9300000000000001e-02   7.9859999999999998e-01  -5.7500000000000002e-02
   7.1196000000000002e+00  -1.0090500000000000e+01   5.2499699999999997e+01   4.2676999999999996e+00   5.7285000000000004e+00   1.2016000000000000e+00   6.6600000000000006e-02   1.2674000000000001e+00   4.2659000000000002e+00   6.7400000000000002e-02   7.4090000000000000e-01  -2.2100000000000002e-02
   7.4722999999999997e+00  -8.8594000000000008e+00   4.3320799999999998e+01   3.4944000000000002e+00   4.4534000000000002e+00   7.9810000000000003e-01   1.3320000000000001e-01   9.3389999999999995e-01   3.9177000000000000e+00   4.8200000000000000e-02   7.4090000000000000e-01  -1.7700000000000000e-02
   7.6265999999999998e+00  -3.3414999999999999e+00   3.4828200000000002e+01   3.0455999999999999e+00   3.4257000000000000e+00   1.3159999999999999e-01   1.5540000000000001e-01   8.0049999999999999e-01   4.4401000000000002e+00   7.7100000000000002e-02   7.9859999999999998e-01  -2.2100000000000002e-02
   6.8109999999999999e+00  -1.4069000000000000e+00   2.8394400000000001e+01   2.5013999999999998e+00   2.5882999999999998e+00   7.0199999999999999e-02   4.4400000000000002e-02   1.0227999999999999e+00   4.3529999999999998e+00   5.7799999999999997e-02   8.5640000000000005e-01  -2.2100000000000002e-02
   4.9814999999999996e+00  -9.6730000000000005e-01   2.0502300000000002e+01   2.0145000000000000e+00   2.0745000000000000e+00  -3.0700000000000002e-02   8.8800000000000004e-02   1.0672999999999999e+00   4.0918000000000001e+00   6.7400000000000002e-02   8.1789999999999996e-01  -8.8000000000000005e-03
   4.4524999999999997e+00  -1.0990000000000000e-01   1.7328299999999999e+01   1.6134999999999999e+00   1.5795999999999999e+00  -2.3240000000000000e-01   3.3289999999999997e-01   7.5600000000000001e-01   3.7435999999999998e+00   7.7100000000000002e-02   8.0830000000000002e-01   0.0000000000000000e+00
   4.5627000000000004e+00   1.0771999999999999e+00   1.4325900000000001e+01   1.2698000000000000e+00   1.1990000000000001e+00  -2.1049999999999999e-01   1.1100000000000000e-01   9.7840000000000005e-01   3.7435999999999998e+00   9.6299999999999997e-02   7.3129999999999995e-01  -4.4000000000000003e-03
   4.1879999999999997e+00   1.9564999999999999e+00   1.1409200000000000e+01   1.1742999999999999e+00   8.2789999999999997e-01  -3.7709999999999999e-01   1.9980000000000001e-01   1.0894999999999999e+00   3.5695000000000001e+00   1.5409999999999999e-01   8.2750000000000001e-01   3.9800000000000002e-02
   3.5047000000000001e+00   2.0665000000000000e+00   9.2645999999999997e+00   8.9749999999999996e-01   7.6129999999999998e-01  -4.3409999999999999e-01   2.6629999999999998e-01   8.4499999999999997e-01   4.7012999999999998e+00   6.7400000000000002e-02   8.3709999999999996e-01   1.3299999999999999e-02
   3.1741000000000001e+00   3.1436999999999999e+00   7.3773999999999997e+00   7.3519999999999996e-01   4.7580000000000000e-01  -4.6920000000000001e-01   2.4410000000000001e-01   9.3389999999999995e-01   4.2659000000000002e+00   0.0000000000000000e+00   7.9859999999999998e-01   1.3299999999999999e-02
   3.1520000000000001e+00   3.3195000000000001e+00   5.1470000000000002e+00   6.3970000000000005e-01   2.8549999999999998e-01  -5.0429999999999997e-01   2.4410000000000001e-01   1.1563000000000001e+00   4.7012999999999998e+00   8.6699999999999999e-02   7.4090000000000000e-01   4.8700000000000000e-02
   1.9617000000000000e+00   3.0337000000000001e+00   4.1176000000000004e+00   4.3919999999999998e-01   1.4269999999999999e-01  -3.2450000000000001e-01   4.4400000000000002e-02   1.0450999999999999e+00   4.4401000000000002e+00   8.6699999999999999e-02   8.4670000000000001e-01   2.6499999999999999e-02
   2.4249999999999999e-01   1.2969999999999999e+00   3.0024000000000002e+00   1.0500000000000000e-01  -2.8500000000000001e-02  -5.2600000000000001e-02   4.2170000000000002e-01   7.5600000000000001e-01   3.2212000000000001e+00   1.0600000000000000e-01   8.0830000000000002e-01   9.2899999999999996e-02
  -1.1020000000000001e-01   7.9139999999999999e-01   2.1446000000000001e+00   7.6399999999999996e-02   9.4999999999999998e-03  -6.1400000000000003e-02   2.8849999999999998e-01   1.1563000000000001e+00   4.9623999999999997e+00   1.4449999999999999e-01   7.1199999999999997e-01   1.2390000000000000e-01
  -2.6450000000000001e-01   1.3410000000000000e+00   3.4314000000000000e+00   2.1959999999999999e-01  -1.9000000000000000e-02  -2.1899999999999999e-02   2.8849999999999998e-01   8.8939999999999997e-01   4.6142000000000003e+00   8.6699999999999999e-02   7.9859999999999998e-01   1.4599999999999999e-01
   1.9839999999999999e-01   1.0992000000000000e+00   4.0317999999999996e+00   1.9089999999999999e-01  -1.0470000000000000e-01   4.8200000000000000e-02   2.2189999999999999e-01   9.7840000000000005e-01   4.4401000000000002e+00   2.0230000000000001e-01   7.9859999999999998e-01   1.0170000000000000e-01
  -4.6289999999999998e-01   3.7369999999999998e-01   3.2597999999999998e+00   1.8140000000000001e-01  -1.0470000000000000e-01   4.4000000000000003e-03   3.5510000000000003e-01   1.0227999999999999e+00   3.7435999999999998e+00   1.6380000000000000e-01   8.5640000000000005e-01   9.7299999999999998e-02
  -9.6989999999999998e-01   4.6170000000000000e-01   3.2597999999999998e+00   2.4820000000000000e-01  -8.5599999999999996e-02  -3.5099999999999999e-02   2.2189999999999999e-01   1.0005999999999999e+00   4.4401000000000002e+00   2.9859999999999998e-01   8.7560000000000004e-01   1.8579999999999999e-01
  -9.4779999999999998e-01   1.1651000000000000e+00   4.3750000000000000e+00   1.0500000000000000e-01  -5.7099999999999998e-02  -4.4000000000000003e-03   3.9950000000000002e-01   1.0450999999999999e+00   5.2236000000000002e+00   2.5050000000000000e-01   8.3709999999999996e-01   1.5479999999999999e-01
  -7.7149999999999996e-01   6.8149999999999999e-01   4.7180999999999997e+00   1.3370000000000001e-01  -1.6180000000000000e-01   1.7500000000000002e-02   3.3289999999999997e-01   1.1339999999999999e+00   4.2659000000000002e+00   1.6380000000000000e-01   9.8140000000000005e-01   1.4599999999999999e-01
  -1.0801000000000001e+00   4.8359999999999997e-01   3.8603000000000001e+00   1.1459999999999999e-01  -1.3320000000000001e-01   0.0000000000000000e+00   2.4410000000000001e-01   5.7809999999999995e-01   4.9623999999999997e+00   2.3119999999999999e-01   8.2750000000000001e-01   1.5479999999999999e-01
  -1.3005000000000000e+00   8.7929999999999997e-01   3.8603000000000001e+00   1.5279999999999999e-01  -6.6600000000000006e-02   4.4000000000000003e-03   4.2170000000000002e-01   5.7809999999999995e-01   4.7012999999999998e+00   1.0600000000000000e-01   8.2750000000000001e-01   1.0620000000000000e-01
  -1.3225000000000000e+00   9.4530000000000003e-01   3.6886999999999999e+00   9.5500000000000002e-02  -8.5599999999999996e-02   6.5799999999999997e-02   5.3269999999999995e-01   5.1139999999999997e-01   4.4401000000000002e+00   8.6699999999999999e-02   8.9480000000000004e-01   1.2830000000000000e-01
  -9.4779999999999998e-01   4.1770000000000002e-01   3.3456000000000001e+00   4.7699999999999999e-02  -8.5599999999999996e-02   3.5099999999999999e-02   9.5440000000000003e-01   4.8920000000000002e-01   3.7435999999999998e+00   1.3489999999999999e-01   8.0830000000000002e-01   1.3270000000000001e-01
  -9.6989999999999998e-01   6.3749999999999996e-01   2.0588000000000002e+00   1.0500000000000000e-01  -9.4999999999999998e-03   9.2100000000000001e-02   1.0431999999999999e+00   9.3389999999999995e-01   4.3529999999999998e+00   1.2520000000000001e-01   9.0449999999999997e-01   1.1940000000000001e-01
  -1.0801000000000001e+00   9.4530000000000003e-01   3.2597999999999998e+00   1.7190000000000000e-01   7.6100000000000001e-02   5.2600000000000001e-02   1.3761000000000001e+00   9.1169999999999995e-01   3.4824000000000002e+00   1.7340000000000000e-01   8.6599999999999999e-01   1.7249999999999999e-01
  -1.2122999999999999e+00   5.4959999999999998e-01   3.0024000000000002e+00   1.3370000000000001e-01   1.0470000000000000e-01   4.3900000000000002e-02   1.5758000000000001e+00   8.2269999999999999e-01   3.3083000000000000e+00   1.3489999999999999e-01   9.6220000000000006e-01   1.5920000000000001e-01
  -1.1902999999999999e+00   8.3540000000000003e-01   2.2303999999999999e+00   1.7190000000000000e-01   9.4999999999999998e-03   4.3900000000000002e-02   1.6868000000000001e+00   7.7820000000000000e-01   3.4824000000000002e+00   1.9270000000000001e-01   8.8519999999999999e-01   1.2830000000000000e-01
  -8.1559999999999999e-01   1.0331999999999999e+00   2.4018999999999999e+00   1.8140000000000001e-01   1.9000000000000000e-02   6.5799999999999997e-02   1.9088000000000001e+00   5.1139999999999997e-01   3.8306000000000000e+00   1.6380000000000000e-01   9.1410000000000002e-01   1.2390000000000000e-01
  -9.6989999999999998e-01   7.9139999999999999e-01   2.4018999999999999e+00   1.9089999999999999e-01   9.4999999999999998e-03   2.6300000000000000e-02   1.7978000000000001e+00   6.2260000000000004e-01   4.4401000000000002e+00   1.5409999999999999e-01   8.5640000000000005e-01   1.5479999999999999e-01
  -1.1902999999999999e+00   8.1340000000000001e-01   2.7450999999999999e+00   1.1459999999999999e-01   5.7099999999999998e-02   9.6500000000000002e-02   1.5758000000000001e+00   6.8930000000000002e-01   4.7882999999999996e+00   1.1559999999999999e-01   7.4090000000000000e-01   1.2830000000000000e-01
  -8.8170000000000004e-01   9.2330000000000001e-01   2.7450999999999999e+00   4.7699999999999999e-02   0.0000000000000000e+00   4.3900000000000002e-02   1.7978000000000001e+00   1.0005999999999999e+00   3.4824000000000002e+00   1.7340000000000000e-01   7.9859999999999998e-01   1.1500000000000000e-01
  -1.1462000000000001e+00   1.0112000000000001e+00   2.5735000000000001e+00   3.8199999999999998e-02  -7.6100000000000001e-02   2.1899999999999999e-02   1.3317000000000001e+00   8.0049999999999999e-01   3.3953000000000002e+00   8.6699999999999999e-02   8.2750000000000001e-01   1.1060000000000000e-01
  -9.9190000000000000e-01   6.8149999999999999e-01   2.6593000000000000e+00   1.0500000000000000e-01  -1.8079999999999999e-01   9.6500000000000002e-02   1.4871000000000001e+00   5.3369999999999995e-01   3.6564999999999999e+00   2.4079999999999999e-01   8.7560000000000004e-01   1.5479999999999999e-01
  -1.1462000000000001e+00   6.5949999999999998e-01   2.5735000000000001e+00   8.5900000000000004e-02  -2.8500000000000001e-02   6.1400000000000003e-02   1.4649000000000001e+00   7.7820000000000000e-01   5.0495000000000001e+00   2.5050000000000000e-01   7.5049999999999994e-01   1.1060000000000000e-01
  -9.9190000000000000e-01   9.6730000000000005e-01   3.0024000000000002e+00  -9.4999999999999998e-03  -6.6600000000000006e-02   3.9500000000000000e-02   1.6424000000000001e+00   5.1139999999999997e-01   4.0048000000000004e+00   1.8300000000000000e-01   8.7560000000000004e-01   8.4000000000000005e-02
  -1.1021000000000001e+00   7.2550000000000003e-01   3.0882000000000001e+00   7.6399999999999996e-02  -6.6600000000000006e-02   5.7000000000000002e-02   1.6868000000000001e+00   9.5609999999999995e-01   3.3083000000000000e+00   2.0230000000000001e-01   7.3129999999999995e-01   1.2830000000000000e-01
  -9.9190000000000000e-01   7.6939999999999997e-01   2.8309000000000002e+00   1.5279999999999999e-01  -8.5599999999999996e-02   2.6300000000000000e-02   1.7978000000000001e+00   9.1169999999999995e-01   3.7435999999999998e+00   1.8300000000000000e-01   7.9859999999999998e-01   1.2830000000000000e-01
  -1.0139000000000000e+00   9.8929999999999996e-01   2.2303999999999999e+00   1.9089999999999999e-01  -9.4999999999999998e-03   3.5099999999999999e-02   1.5093000000000001e+00   6.6710000000000003e-01   4.0918000000000001e+00   2.2159999999999999e-01   8.5640000000000005e-01   7.0800000000000002e-02
  -1.3666000000000000e+00   8.1340000000000001e-01   3.1739999999999999e+00   1.8140000000000001e-01  -4.7600000000000003e-02   4.8200000000000000e-02   1.7312000000000001e+00   8.2269999999999999e-01   3.8306000000000000e+00   1.6380000000000000e-01   8.4670000000000001e-01   1.4160000000000000e-01
  -1.2122999999999999e+00   7.4739999999999995e-01   2.8309000000000002e+00   7.6399999999999996e-02  -9.5200000000000007e-02   5.7000000000000002e-02   1.6202000000000001e+00   6.0040000000000004e-01   4.7012999999999998e+00   2.3119999999999999e-01   8.3709999999999996e-01   1.3710000000000000e-01
  -9.9190000000000000e-01   6.8149999999999999e-01   1.8872000000000000e+00   1.2410000000000000e-01  -9.4999999999999998e-03   5.7000000000000002e-02   1.7756000000000001e+00   6.6710000000000003e-01   5.2236000000000002e+00   2.5050000000000000e-01   8.4670000000000001e-01   1.5040000000000001e-01
  -1.1241000000000001e+00   8.1340000000000001e-01   2.7450999999999999e+00   9.4999999999999998e-03  -1.5229999999999999e-01   4.8200000000000000e-02   1.6868000000000001e+00   8.8939999999999997e-01   5.1365999999999996e+00   2.5050000000000000e-01   8.1789999999999996e-01   1.5479999999999999e-01
  -1.0801000000000001e+00   5.7160000000000000e-01   2.2303999999999999e+00   1.4319999999999999e-01  -1.9000000000000000e-02   3.9500000000000000e-02   1.5758000000000001e+00   7.3380000000000001e-01   3.9177000000000000e+00   2.6010000000000000e-01   8.0830000000000002e-01   1.2830000000000000e-01
  -1.0360000000000000e+00   9.6730000000000005e-01   2.8309000000000002e+00   2.1959999999999999e-01   0.0000000000000000e+00   5.7000000000000002e-02   1.6202000000000001e+00   6.4480000000000004e-01   4.6142000000000003e+00   1.4449999999999999e-01   8.0830000000000002e-01   1.8140000000000001e-01
  -9.9190000000000000e-01   6.5949999999999998e-01   2.6593000000000000e+00   8.5900000000000004e-02  -8.5599999999999996e-02   6.5799999999999997e-02   1.6868000000000001e+00   5.7809999999999995e-01   4.0918000000000001e+00   1.9270000000000001e-01   6.9279999999999997e-01   1.2830000000000000e-01
  -1.2122999999999999e+00   3.7369999999999998e-01   2.6593000000000000e+00   1.0500000000000000e-01  -6.6600000000000006e-02   5.7000000000000002e-02   1.6424000000000001e+00   5.5589999999999995e-01   4.3529999999999998e+00   2.3119999999999999e-01   8.1789999999999996e-01   1.1060000000000000e-01
  -1.1241000000000001e+00   6.5949999999999998e-01   2.5735000000000001e+00   2.0999999999999999e-01   6.6600000000000006e-02   4.8200000000000000e-02   1.5093000000000001e+00   8.4499999999999997e-01   4.1788999999999996e+00   1.9270000000000001e-01   7.6980000000000004e-01   1.3710000000000000e-01
  -9.6989999999999998e-01   7.9139999999999999e-01   2.9165999999999999e+00   9.5500000000000002e-02  -1.0470000000000000e-01   4.8200000000000000e-02   1.6202000000000001e+00   8.0049999999999999e-01   4.3529999999999998e+00   1.9270000000000001e-01   8.3709999999999996e-01   9.2899999999999996e-02
  -1.1902999999999999e+00   6.8149999999999999e-01   2.8309000000000002e+00   7.6399999999999996e-02  -7.6100000000000001e-02   5.2600000000000001e-02   1.7756000000000001e+00   9.5609999999999995e-01   5.6589000000000000e+00   2.4079999999999999e-01   7.5049999999999994e-01   1.5920000000000001e-01
  -1.1021000000000001e+00   5.9360000000000002e-01   2.2303999999999999e+00   1.9089999999999999e-01  -5.7099999999999998e-02   3.0700000000000002e-02   1.6424000000000001e+00   6.0040000000000004e-01   4.0918000000000001e+00   1.3489999999999999e-01   7.2170000000000001e-01   1.7690000000000000e-01
  -1.1021000000000001e+00   9.0129999999999999e-01   2.6593000000000000e+00   8.5900000000000004e-02  -6.6600000000000006e-02   1.7500000000000002e-02   1.5980000000000001e+00   9.3389999999999995e-01   4.0048000000000004e+00   1.5409999999999999e-01   7.4090000000000000e-01   1.3710000000000000e-01
  -1.1021000000000001e+00   5.9360000000000002e-01   2.4018999999999999e+00   9.5500000000000002e-02  -1.2370000000000000e-01   8.3299999999999999e-02   1.4427000000000001e+00   7.7820000000000000e-01   4.2659000000000002e+00   2.3119999999999999e-01   6.4470000000000005e-01   1.2830000000000000e-01
  -1.0360000000000000e+00   8.1340000000000001e-01   2.8309000000000002e+00   1.4319999999999999e-01  -5.7099999999999998e-02   4.8200000000000000e-02   1.5536000000000001e+00   7.3380000000000001e-01   4.0048000000000004e+00   9.6299999999999997e-02   7.5049999999999994e-01   1.4160000000000000e-01
  -1.2122999999999999e+00   6.1550000000000005e-01   2.3161999999999998e+00   1.0500000000000000e-01  -1.9030000000000000e-01   4.3900000000000002e-02   1.4871000000000001e+00   9.7840000000000005e-01   4.8754000000000000e+00   2.5050000000000000e-01   8.1789999999999996e-01   1.5920000000000001e-01
  -1.0801000000000001e+00   4.1770000000000002e-01   2.6593000000000000e+00   1.1459999999999999e-01  -2.8500000000000001e-02   3.0700000000000002e-02   1.6424000000000001e+00   6.2260000000000004e-01   4.0918000000000001e+00   2.2159999999999999e-01   8.3709999999999996e-01   1.2830000000000000e-01
  -1.1681999999999999e+00   8.1340000000000001e-01   2.7450999999999999e+00   1.2410000000000000e-01  -1.9000000000000000e-02   6.5799999999999997e-02   1.5980000000000001e+00   7.3380000000000001e-01   4.2659000000000002e+00   1.8300000000000000e-01   6.6390000000000005e-01   1.4599999999999999e-01
  -1.1462000000000001e+00   7.2550000000000003e-01   2.4876999999999998e+00   1.1459999999999999e-01   3.8100000000000002e-02   7.0199999999999999e-02   1.5758000000000001e+00   9.5609999999999995e-01   3.1341999999999999e+00   1.8300000000000000e-01   6.8320000000000003e-01   1.1940000000000001e-01
  -9.6989999999999998e-01   7.2550000000000003e-01   2.4876999999999998e+00   1.2410000000000000e-01  -2.8500000000000001e-02   3.5099999999999999e-02   1.5758000000000001e+00   9.3389999999999995e-01   4.9623999999999997e+00   2.1190000000000001e-01   6.9279999999999997e-01   1.2830000000000000e-01
  -1.2122999999999999e+00   6.3749999999999996e-01   2.9165999999999999e+00   2.2910000000000000e-01  -7.6100000000000001e-02   5.7000000000000002e-02   1.3983000000000001e+00   7.7820000000000000e-01   4.2659000000000002e+00   1.5409999999999999e-01   8.0830000000000002e-01   1.4160000000000000e-01
  -1.0580000000000001e+00   7.0350000000000001e-01   2.9165999999999999e+00   1.0500000000000000e-01  -9.5200000000000007e-02   6.5799999999999997e-02   1.7756000000000001e+00   8.2269999999999999e-01   3.2212000000000001e+00   1.9270000000000001e-01   6.5429999999999999e-01   1.7249999999999999e-01
  -1.2122999999999999e+00   7.0350000000000001e-01   2.8309000000000002e+00   1.9099999999999999e-02  -1.4269999999999999e-01   4.8200000000000000e-02   1.7090000000000001e+00   8.0049999999999999e-01   4.1788999999999996e+00   2.2159999999999999e-01   7.7939999999999998e-01   1.7249999999999999e-01
  -9.4779999999999998e-01   7.0350000000000001e-01   2.4876999999999998e+00   2.8600000000000000e-02  -1.3320000000000001e-01   4.3900000000000002e-02   1.4649000000000001e+00   8.0049999999999999e-01   3.9177000000000000e+00   2.5050000000000000e-01   7.6010000000000000e-01   1.4160000000000000e-01
  -1.1902999999999999e+00   3.7369999999999998e-01   2.4018999999999999e+00  -3.8199999999999998e-02  -1.1420000000000000e-01   6.1400000000000003e-02   1.4871000000000001e+00   9.1169999999999995e-01   4.3529999999999998e+00   1.9270000000000001e-01   8.0830000000000002e-01   1.6810000000000000e-01
  -1.0139000000000000e+00   5.9360000000000002e-01   2.4018999999999999e+00  -9.4999999999999998e-03  -6.6600000000000006e-02   6.5799999999999997e-02   1.7312000000000001e+00   7.3380000000000001e-01   4.4401000000000002e+00   2.4079999999999999e-01   6.8320000000000003e-01   1.8140000000000001e-01
  -1.1902999999999999e+00   5.9360000000000002e-01   2.9165999999999999e+00   6.6799999999999998e-02  -7.6100000000000001e-02   5.2600000000000001e-02   1.6868000000000001e+00   6.4480000000000004e-01   4.8754000000000000e+00   2.1190000000000001e-01   6.6390000000000005e-01   1.5920000000000001e-01
  -1.2122999999999999e+00   7.0350000000000001e-01   3.1739999999999999e+00   8.5900000000000004e-02  -1.0470000000000000e-01   6.5799999999999997e-02   1.4427000000000001e+00   8.2269999999999999e-01   3.9177000000000000e+00   1.6380000000000000e-01   7.3129999999999995e-01   1.5479999999999999e-01
  -1.1681999999999999e+00   6.3749999999999996e-01   2.3161999999999998e+00  -9.4999999999999998e-03  -8.5599999999999996e-02   4.3900000000000002e-02   1.5758000000000001e+00   8.0049999999999999e-01   4.2659000000000002e+00   1.6380000000000000e-01   7.6010000000000000e-01   1.9020000000000001e-01
  -1.1241000000000001e+00   6.1550000000000005e-01   1.9730000000000001e+00   1.1459999999999999e-01  -6.6600000000000006e-02   3.5099999999999999e-02   1.6646000000000001e+00   7.5600000000000001e-01   4.2659000000000002e+00   1.5409999999999999e-01   7.5049999999999994e-01   1.4599999999999999e-01
  -1.0360000000000000e+00   5.4959999999999998e-01   2.5735000000000001e+00   1.0500000000000000e-01  -9.4999999999999998e-03   5.7000000000000002e-02   1.6202000000000001e+00   9.3389999999999995e-01   3.9177000000000000e+00   1.7340000000000000e-01   7.2170000000000001e-01   1.4160000000000000e-01
  -1.2784000000000000e+00   7.4739999999999995e-01   2.4018999999999999e+00   1.9089999999999999e-01  -4.7600000000000003e-02   6.1400000000000003e-02   1.7090000000000001e+00   7.1150000000000002e-01   3.6564999999999999e+00   1.7340000000000000e-01   6.7349999999999999e-01   1.5920000000000001e-01
  -1.0580000000000001e+00   7.4739999999999995e-01   2.2303999999999999e+00   1.2410000000000000e-01  -9.5200000000000007e-02   4.8200000000000000e-02   1.5758000000000001e+00   8.6719999999999997e-01   4.7012999999999998e+00   9.6299999999999997e-02   7.6010000000000000e-01   1.4160000000000000e-01
  -1.1021000000000001e+00   4.1770000000000002e-01   2.6593000000000000e+00   1.8140000000000001e-01  -8.5599999999999996e-02   4.8200000000000000e-02   1.4871000000000001e+00   7.3380000000000001e-01   4.6142000000000003e+00   2.4079999999999999e-01   7.3129999999999995e-01   1.5920000000000001e-01
  -8.8170000000000004e-01   6.5949999999999998e-01   2.6593000000000000e+00   3.8199999999999998e-02  -1.8079999999999999e-01   1.2280000000000001e-01   1.3095000000000001e+00   8.0049999999999999e-01   4.5270999999999999e+00   2.1190000000000001e-01   6.7349999999999999e-01   1.9460000000000000e-01
  -9.4779999999999998e-01   7.4739999999999995e-01   2.4876999999999998e+00   8.5900000000000004e-02  -1.0470000000000000e-01   4.3900000000000002e-02   1.5980000000000001e+00   9.1169999999999995e-01   3.5695000000000001e+00   1.7340000000000000e-01   8.1789999999999996e-01   1.5920000000000001e-01
  -9.4779999999999998e-01   7.9139999999999999e-01   2.4018999999999999e+00   4.7699999999999999e-02  -2.8500000000000001e-02   4.3900000000000002e-02   1.6646000000000001e+00   9.5609999999999995e-01   4.2659000000000002e+00   2.5050000000000000e-01   7.8900000000000003e-01   1.7249999999999999e-01
  -1.0580000000000001e+00   6.3749999999999996e-01   2.3161999999999998e+00   1.0500000000000000e-01  -1.7130000000000001e-01   4.8200000000000000e-02   1.7090000000000001e+00   9.1169999999999995e-01   4.0918000000000001e+00   1.9270000000000001e-01   7.6010000000000000e-01   1.5479999999999999e-01
  -1.0580000000000001e+00   6.5949999999999998e-01   3.6886999999999999e+00   1.3370000000000001e-01  -7.6100000000000001e-02   4.4000000000000003e-03   1.6202000000000001e+00   8.2269999999999999e-01   4.7882999999999996e+00   2.2159999999999999e-01   5.9660000000000002e-01   1.9460000000000000e-01
  -8.3760000000000001e-01   5.9360000000000002e-01   2.8309000000000002e+00   8.5900000000000004e-02  -6.6600000000000006e-02   4.3900000000000002e-02   1.5315000000000001e+00   8.6719999999999997e-01   4.3529999999999998e+00   1.3489999999999999e-01   7.6010000000000000e-01   1.9460000000000000e-01
  -1.1021000000000001e+00   7.4739999999999995e-01   2.3161999999999998e+00   1.1459999999999999e-01  -1.0470000000000000e-01   7.8899999999999998e-02   1.5536000000000001e+00   8.4499999999999997e-01   4.1788999999999996e+00   1.9270000000000001e-01   7.7939999999999998e-01   2.0790000000000000e-01
  -1.1021000000000001e+00   5.2759999999999996e-01   2.0588000000000002e+00   5.7299999999999997e-02  -5.7099999999999998e-02   8.7700000000000000e-02   1.5980000000000001e+00   9.7840000000000005e-01   4.1788999999999996e+00   1.8300000000000000e-01   7.1199999999999997e-01   1.8140000000000001e-01
  -9.6989999999999998e-01   6.3749999999999996e-01   2.5735000000000001e+00   1.3370000000000001e-01  -1.7130000000000001e-01   1.0090000000000000e-01   1.4649000000000001e+00   9.1169999999999995e-01   4.6142000000000003e+00   1.6380000000000000e-01   7.6010000000000000e-01   2.2559999999999999e-01
  -9.9190000000000000e-01   6.8149999999999999e-01   2.9165999999999999e+00   1.1459999999999999e-01  -1.0470000000000000e-01   4.8200000000000000e-02   1.4205000000000001e+00   7.7820000000000000e-01   4.2659000000000002e+00   1.3489999999999999e-01   7.1199999999999997e-01   1.8579999999999999e-01
  -1.2122999999999999e+00   4.8359999999999997e-01   2.9165999999999999e+00  -9.4999999999999998e-03  -1.7130000000000001e-01   8.3299999999999999e-02   1.7090000000000001e+00   1.0894999999999999e+00   4.0918000000000001e+00   1.9270000000000001e-01   7.8900000000000003e-01   1.8140000000000001e-01
  -1.0360000000000000e+00   5.4959999999999998e-01   2.4018999999999999e+00   2.1959999999999999e-01  -1.3320000000000001e-01   5.7000000000000002e-02   1.5536000000000001e+00   9.3389999999999995e-01   4.3529999999999998e+00   1.9270000000000001e-01   6.7349999999999999e-01   1.9460000000000000e-01
  -9.2579999999999996e-01   6.8149999999999999e-01   2.3161999999999998e+00   5.7299999999999997e-02  -1.1420000000000000e-01   3.0700000000000002e-02   1.5758000000000001e+00   9.3389999999999995e-01   4.0048000000000004e+00   2.4079999999999999e-01   7.4090000000000000e-01   2.0790000000000000e-01
  -1.0580000000000001e+00   5.7160000000000000e-01   2.9165999999999999e+00   1.5279999999999999e-01  -7.6100000000000001e-02   4.8200000000000000e-02   1.5758000000000001e+00   8.8939999999999997e-01   4.2659000000000002e+00   2.3119999999999999e-01   7.6980000000000004e-01   1.9020000000000001e-01
  -9.9190000000000000e-01   6.3749999999999996e-01   2.7450999999999999e+00   1.3370000000000001e-01  -3.8100000000000002e-02   6.5799999999999997e-02   1.6868000000000001e+00   8.8939999999999997e-01   4.9623999999999997e+00   1.3489999999999999e-01   6.7349999999999999e-01   1.4160000000000000e-01
  -9.0369999999999995e-01   3.9570000000000000e-01   2.8309000000000002e+00   2.0999999999999999e-01  -1.1420000000000000e-01   2.6300000000000000e-02   1.1318999999999999e+00   1.1563000000000001e+00   4.3529999999999998e+00   1.7340000000000000e-01   7.0240000000000002e-01   1.1940000000000001e-01
  -9.4779999999999998e-01   7.6939999999999997e-01   3.0024000000000002e+00   6.6799999999999998e-02  -1.2370000000000000e-01   7.4499999999999997e-02   1.5536000000000001e+00   9.1169999999999995e-01   5.1365999999999996e+00   1.8300000000000000e-01   7.6980000000000004e-01   1.9460000000000000e-01
  -9.4779999999999998e-01   6.1550000000000005e-01   2.4876999999999998e+00   9.5500000000000002e-02  -1.1420000000000000e-01   5.2600000000000001e-02   1.6202000000000001e+00   8.6719999999999997e-01   3.6564999999999999e+00   1.7340000000000000e-01   7.3129999999999995e-01   2.0349999999999999e-01
  -9.4779999999999998e-01   6.8149999999999999e-01   2.7450999999999999e+00   1.0500000000000000e-01  -1.0470000000000000e-01   8.3299999999999999e-02   1.5758000000000001e+00   8.2269999999999999e-01   4.4401000000000002e+00   1.4449999999999999e-01   6.7349999999999999e-01   1.8579999999999999e-01
  -9.2579999999999996e-01   5.4959999999999998e-01   3.2597999999999998e+00   6.6799999999999998e-02  -2.3790000000000000e-01   8.3299999999999999e-02   1.5758000000000001e+00   7.3380000000000001e-01   4.3529999999999998e+00   1.9270000000000001e-01   6.7349999999999999e-01   1.7690000000000000e-01
  -1.0360000000000000e+00   4.8359999999999997e-01   2.7450999999999999e+00   6.6799999999999998e-02  -1.3320000000000001e-01   5.2600000000000001e-02   1.3539000000000001e+00   9.1169999999999995e-01   4.1788999999999996e+00   2.3119999999999999e-01   7.6980000000000004e-01   2.1229999999999999e-01
  -8.5960000000000003e-01   5.2759999999999996e-01   2.6593000000000000e+00   9.5500000000000002e-02  -1.3320000000000001e-01   1.7500000000000002e-02   1.5536000000000001e+00   9.5609999999999995e-01   4.0918000000000001e+00   2.2159999999999999e-01   6.8320000000000003e-01   1.9020000000000001e-01
  -1.0360000000000000e+00   5.7160000000000000e-01   2.4018999999999999e+00   1.4319999999999999e-01  -1.4269999999999999e-01   6.1400000000000003e-02   1.4205000000000001e+00   1.0227999999999999e+00   5.6589000000000000e+00   2.3119999999999999e-01   6.9279999999999997e-01   2.0349999999999999e-01
  -8.8170000000000004e-01   5.4959999999999998e-01   2.4018999999999999e+00   1.0500000000000000e-01  -1.4269999999999999e-01   8.7700000000000000e-02   1.4205000000000001e+00   1.0672999999999999e+00   4.7012999999999998e+00   1.5409999999999999e-01   7.6010000000000000e-01   1.6370000000000001e-01
  -9.4779999999999998e-01   5.7160000000000000e-01   1.7157000000000000e+00   5.7299999999999997e-02  -1.1420000000000000e-01   5.7000000000000002e-02   1.3539000000000001e+00   6.6710000000000003e-01   4.1788999999999996e+00   1.4449999999999999e-01   7.0240000000000002e-01   2.0349999999999999e-01
  -6.8330000000000002e-01   3.9570000000000000e-01   2.2303999999999999e+00   1.5279999999999999e-01  -4.7600000000000003e-02   6.1400000000000003e-02   1.3095000000000001e+00   9.3389999999999995e-01   3.6564999999999999e+00   2.2159999999999999e-01   7.5049999999999994e-01   2.0349999999999999e-01
  -1.1021000000000001e+00   6.3749999999999996e-01   2.1446000000000001e+00   1.3370000000000001e-01  -1.0470000000000000e-01   1.7500000000000002e-02   1.5315000000000001e+00   1.1563000000000001e+00   4.6142000000000003e+00   2.0230000000000001e-01   7.2170000000000001e-01   1.7690000000000000e-01
  -1.2784000000000000e+00   8.1340000000000001e-01   2.3161999999999998e+00   1.5279999999999999e-01  -9.5200000000000007e-02   3.9500000000000000e-02   1.5093000000000001e+00   9.3389999999999995e-01   4.0918000000000001e+00   1.5409999999999999e-01   7.2170000000000001e-01   2.0349999999999999e-01
  -5.5110000000000003e-01   4.6170000000000000e-01   2.4876999999999998e+00   1.0500000000000000e-01  -1.2370000000000000e-01   7.8899999999999998e-02   1.2650999999999999e+00   9.1169999999999995e-01   3.6564999999999999e+00   1.9270000000000001e-01   7.4090000000000000e-01   1.9460000000000000e-01
  -1.1241000000000001e+00   6.5949999999999998e-01   1.9730000000000001e+00   8.5900000000000004e-02  -9.5200000000000007e-02   7.0199999999999999e-02   1.3539000000000001e+00   1.0672999999999999e+00   5.0495000000000001e+00   2.6010000000000000e-01   7.4090000000000000e-01   1.8140000000000001e-01
  -1.0801000000000001e+00   5.4959999999999998e-01   2.8309000000000002e+00   6.6799999999999998e-02  -1.3320000000000001e-01   6.1400000000000003e-02   1.4649000000000001e+00   1.0672999999999999e+00   4.4401000000000002e+00   2.0230000000000001e-01   8.0830000000000002e-01   1.6810000000000000e-01
  -8.8170000000000004e-01   3.2979999999999998e-01   3.3456000000000001e+00   7.6399999999999996e-02  -1.2370000000000000e-01   2.1899999999999999e-02   1.5758000000000001e+00   8.2269999999999999e-01   4.6142000000000003e+00   9.6299999999999997e-02   6.9279999999999997e-01   2.1229999999999999e-01
  -5.0700000000000001e-01   5.9360000000000002e-01   3.0024000000000002e+00   2.8600000000000000e-02  -1.7130000000000001e-01   7.0199999999999999e-02   1.3095000000000001e+00   9.5609999999999995e-01   4.3529999999999998e+00   1.8300000000000000e-01   6.9279999999999997e-01   2.0790000000000000e-01
  -1.2343999999999999e+00   5.9360000000000002e-01   1.6298999999999999e+00   6.6799999999999998e-02  -1.0470000000000000e-01   7.4499999999999997e-02   1.3761000000000001e+00   1.0005999999999999e+00   4.9623999999999997e+00   2.0230000000000001e-01   7.7939999999999998e-01   1.8579999999999999e-01
  -9.9190000000000000e-01   5.9360000000000002e-01   2.3161999999999998e+00   1.2410000000000000e-01  -9.5200000000000007e-02   2.1899999999999999e-02   1.4871000000000001e+00   9.3389999999999995e-01   4.4401000000000002e+00   1.7340000000000000e-01   7.6010000000000000e-01   2.3000000000000001e-01
  -7.9349999999999998e-01   3.2979999999999998e-01   2.4018999999999999e+00   1.1459999999999999e-01  -6.6600000000000006e-02   6.5799999999999997e-02   1.5536000000000001e+00   1.0005999999999999e+00   4.8754000000000000e+00   2.3119999999999999e-01   7.1199999999999997e-01   2.3000000000000001e-01
  -8.5960000000000003e-01   2.6379999999999998e-01   3.1739999999999999e+00   5.7299999999999997e-02  -1.0470000000000000e-01   9.6500000000000002e-02   1.4871000000000001e+00   9.5609999999999995e-01   4.4401000000000002e+00   2.0230000000000001e-01   6.1580000000000001e-01   2.3890000000000000e-01
  -8.5960000000000003e-01   5.0560000000000005e-01   2.7450999999999999e+00   1.4319999999999999e-01  -1.6180000000000000e-01   6.1400000000000003e-02   1.3539000000000001e+00   8.8939999999999997e-01   4.3529999999999998e+00   1.7340000000000000e-01   7.2170000000000001e-01   2.3000000000000001e-01
  -1.0580000000000001e+00   4.8359999999999997e-01   2.3161999999999998e+00   1.1459999999999999e-01  -8.5599999999999996e-02   6.5799999999999997e-02   1.4649000000000001e+00   1.0005999999999999e+00   4.6142000000000003e+00   1.9270000000000001e-01   7.1199999999999997e-01   2.3000000000000001e-01
  -9.6989999999999998e-01   6.8149999999999999e-01   1.5441000000000000e+00   1.0500000000000000e-01  -1.8079999999999999e-01   4.3900000000000002e-02   1.4649000000000001e+00   1.2674000000000001e+00   3.9177000000000000e+00   2.3119999999999999e-01   7.4090000000000000e-01   2.5209999999999999e-01
  -9.4779999999999998e-01   4.8359999999999997e-01   2.7450999999999999e+00   7.6399999999999996e-02  -9.5200000000000007e-02   4.8200000000000000e-02   1.3983000000000001e+00   9.7840000000000005e-01   4.8754000000000000e+00   2.3119999999999999e-01   7.0240000000000002e-01   2.6100000000000001e-01
  -9.4779999999999998e-01   5.0560000000000005e-01   2.4876999999999998e+00   2.8600000000000000e-02  -1.9030000000000000e-01   8.3299999999999999e-02   1.4649000000000001e+00   1.0672999999999999e+00   4.0048000000000004e+00   2.3119999999999999e-01   6.7349999999999999e-01   2.3890000000000000e-01
  -1.2122999999999999e+00   3.9570000000000000e-01   2.4018999999999999e+00   7.6399999999999996e-02  -2.1890000000000001e-01   6.1400000000000003e-02   1.5980000000000001e+00   1.1563000000000001e+00   4.7882999999999996e+00   2.0230000000000001e-01   7.2170000000000001e-01   1.9460000000000000e-01
  -1.0360000000000000e+00   7.9139999999999999e-01   2.6593000000000000e+00   8.5900000000000004e-02  -1.8079999999999999e-01   5.7000000000000002e-02   1.5315000000000001e+00   9.3389999999999995e-01   4.9623999999999997e+00   2.8899999999999998e-01   7.1199999999999997e-01   2.5659999999999999e-01
  -9.4779999999999998e-01   3.7369999999999998e-01   2.9165999999999999e+00   7.6399999999999996e-02  -1.7130000000000001e-01   5.2600000000000001e-02   1.3095000000000001e+00   1.0005999999999999e+00   4.3529999999999998e+00   2.4079999999999999e-01   6.9279999999999997e-01   2.0790000000000000e-01
  -8.8170000000000004e-01   5.9360000000000002e-01   2.4876999999999998e+00   1.7190000000000000e-01  -6.6600000000000006e-02   4.3900000000000002e-02   1.3095000000000001e+00   1.0227999999999999e+00   4.3529999999999998e+00   2.4079999999999999e-01   7.0240000000000002e-01   2.3440000000000000e-01
  -9.9190000000000000e-01   4.8359999999999997e-01   2.5735000000000001e+00   1.6230000000000000e-01   0.0000000000000000e+00   5.2600000000000001e-02   1.3761000000000001e+00   8.6719999999999997e-01   4.7012999999999998e+00   1.2520000000000001e-01   7.6010000000000000e-01   1.8579999999999999e-01
  -1.0801000000000001e+00   5.7160000000000000e-01   2.3161999999999998e+00   1.3370000000000001e-01  -7.6100000000000001e-02   9.2100000000000001e-02   1.4205000000000001e+00   9.3389999999999995e-01   5.1365999999999996e+00   2.0230000000000001e-01   6.7349999999999999e-01   2.4770000000000000e-01
  -9.0369999999999995e-01   3.0780000000000002e-01   2.1446000000000001e+00   2.8600000000000000e-02  -1.4269999999999999e-01   7.0199999999999999e-02   1.3983000000000001e+00   7.3380000000000001e-01   4.3529999999999998e+00   2.1190000000000001e-01   6.1580000000000001e-01   2.2559999999999999e-01
  -7.2740000000000005e-01   5.0560000000000005e-01   2.8309000000000002e+00   3.8199999999999998e-02  -8.5599999999999996e-02   7.4499999999999997e-02   1.4649000000000001e+00   1.0005999999999999e+00   4.6142000000000003e+00   2.3119999999999999e-01   7.6980000000000004e-01   2.3440000000000000e-01
  -8.8170000000000004e-01   6.8149999999999999e-01   2.1446000000000001e+00   5.7299999999999997e-02  -1.4269999999999999e-01   7.8899999999999998e-02   1.3761000000000001e+00   9.1169999999999995e-01   4.1788999999999996e+00   1.1559999999999999e-01   6.5429999999999999e-01   2.1229999999999999e-01
  -8.3760000000000001e-01   5.0560000000000005e-01   2.4018999999999999e+00   1.0500000000000000e-01  -9.5200000000000007e-02   9.2100000000000001e-02   1.5315000000000001e+00   9.7840000000000005e-01   4.5270999999999999e+00   2.2159999999999999e-01   7.3129999999999995e-01   2.0349999999999999e-01
  -9.2579999999999996e-01   5.2759999999999996e-01   2.1446000000000001e+00   6.6799999999999998e-02  -1.6180000000000000e-01   7.0199999999999999e-02   1.3983000000000001e+00   1.1339999999999999e+00   4.3529999999999998e+00   2.3119999999999999e-01   8.1789999999999996e-01   2.0790000000000000e-01
  -9.2579999999999996e-01   5.4959999999999998e-01   2.4018999999999999e+00   2.8600000000000000e-02  -1.8079999999999999e-01   1.0090000000000000e-01   1.5758000000000001e+00   7.3380000000000001e-01   4.2659000000000002e+00   1.9270000000000001e-01   8.6599999999999999e-01   2.1229999999999999e-01
  -8.5960000000000003e-01   4.1770000000000002e-01   3.2597999999999998e+00   1.4319999999999999e-01  -1.3320000000000001e-01   3.9500000000000000e-02   1.3317000000000001e+00   9.1169999999999995e-01   4.6142000000000003e+00   2.6010000000000000e-01   7.5049999999999994e-01   2.3440000000000000e-01
  -1.0580000000000001e+00   2.8580000000000000e-01   2.5735000000000001e+00   1.3370000000000001e-01  -1.0470000000000000e-01   6.5799999999999997e-02   1.5758000000000001e+00   1.2452000000000001e+00   4.3529999999999998e+00   2.6010000000000000e-01   7.3129999999999995e-01   2.2120000000000001e-01
  -1.0801000000000001e+00   6.8149999999999999e-01   2.4876999999999998e+00   1.1459999999999999e-01  -8.5599999999999996e-02   7.0199999999999999e-02   1.1096999999999999e+00   7.3380000000000001e-01   4.0048000000000004e+00   2.3119999999999999e-01   7.6980000000000004e-01   2.3440000000000000e-01
  -7.7149999999999996e-01   6.3749999999999996e-01   2.7450999999999999e+00   1.2410000000000000e-01  -1.1420000000000000e-01   1.0090000000000000e-01   1.4871000000000001e+00   1.0227999999999999e+00   4.2659000000000002e+00   2.1190000000000001e-01   6.5429999999999999e-01   2.3890000000000000e-01
  -9.2579999999999996e-01   6.8149999999999999e-01   2.3161999999999998e+00   1.0500000000000000e-01  -1.0470000000000000e-01   8.3299999999999999e-02   1.2873000000000001e+00   8.4499999999999997e-01   3.9177000000000000e+00   1.6380000000000000e-01   7.3129999999999995e-01   2.1679999999999999e-01
  -8.8170000000000004e-01   5.2759999999999996e-01   2.1446000000000001e+00  -4.7699999999999999e-02  -1.5229999999999999e-01   6.1400000000000003e-02   1.4427000000000001e+00   1.1563000000000001e+00   4.5270999999999999e+00   2.9859999999999998e-01   6.3510000000000000e-01   2.5209999999999999e-01
  -9.2579999999999996e-01   5.7160000000000000e-01   2.5735000000000001e+00   0.0000000000000000e+00  -1.9980000000000001e-01   8.3299999999999999e-02   1.3983000000000001e+00   1.0672999999999999e+00   4.2659000000000002e+00   1.6380000000000000e-01   6.7349999999999999e-01   2.3000000000000001e-01
  -8.3760000000000001e-01   5.2759999999999996e-01   1.8872000000000000e+00   1.0500000000000000e-01  -1.9030000000000000e-01   3.0700000000000002e-02   1.5536000000000001e+00   9.7840000000000005e-01   4.2659000000000002e+00   2.1190000000000001e-01   7.2170000000000001e-01   2.4329999999999999e-01
  -1.1241000000000001e+00   5.7160000000000000e-01   2.4018999999999999e+00   1.7190000000000000e-01  -1.1420000000000000e-01   8.3299999999999999e-02   1.5980000000000001e+00   1.1785000000000001e+00   4.4401000000000002e+00   1.2520000000000001e-01   7.1199999999999997e-01   2.0349999999999999e-01
  -1.0801000000000001e+00   4.6170000000000000e-01   2.4018999999999999e+00   1.3370000000000001e-01  -1.1420000000000000e-01   9.6500000000000002e-02   1.5093000000000001e+00   1.0005999999999999e+00   5.0495000000000001e+00   1.4449999999999999e-01   7.4090000000000000e-01   2.3000000000000001e-01
  -1.0580000000000001e+00   5.4959999999999998e-01   2.9165999999999999e+00   1.5279999999999999e-01  -8.5599999999999996e-02   6.5799999999999997e-02   1.3539000000000001e+00   8.6719999999999997e-01   4.3529999999999998e+00   1.5409999999999999e-01   7.3129999999999995e-01   2.4770000000000000e-01
  -7.4939999999999996e-01   5.7160000000000000e-01   1.8872000000000000e+00   1.8140000000000001e-01  -8.5599999999999996e-02   7.4499999999999997e-02   1.2650999999999999e+00   1.0227999999999999e+00   4.1788999999999996e+00   1.9270000000000001e-01   6.2539999999999996e-01   2.2559999999999999e-01
  -1.0139000000000000e+00   5.2759999999999996e-01   3.0882000000000001e+00   1.2410000000000000e-01  -1.8079999999999999e-01   1.0960000000000000e-01   1.1762999999999999e+00   1.0227999999999999e+00   4.1788999999999996e+00   7.7100000000000002e-02   7.6010000000000000e-01   2.3890000000000000e-01
  -1.0580000000000001e+00   4.8359999999999997e-01   1.7157000000000000e+00   2.0999999999999999e-01  -1.2370000000000000e-01   4.8200000000000000e-02   1.3095000000000001e+00   1.0227999999999999e+00   4.6142000000000003e+00   1.9270000000000001e-01   6.3510000000000000e-01   2.5209999999999999e-01
  -9.4779999999999998e-01   7.0350000000000001e-01   2.9165999999999999e+00   1.6230000000000000e-01  -3.8100000000000002e-02   8.7700000000000000e-02   1.4427000000000001e+00   9.1169999999999995e-01   4.7882999999999996e+00   2.2159999999999999e-01   6.8320000000000003e-01   1.9460000000000000e-01
  -1.1681999999999999e+00   3.7369999999999998e-01   2.5735000000000001e+00   4.7699999999999999e-02  -2.0930000000000001e-01   9.2100000000000001e-02   1.4871000000000001e+00   8.8939999999999997e-01   4.7882999999999996e+00   2.5050000000000000e-01   6.7349999999999999e-01   2.3000000000000001e-01
  -1.0801000000000001e+00   5.7160000000000000e-01   2.7450999999999999e+00   7.6399999999999996e-02  -1.3320000000000001e-01   7.0199999999999999e-02   1.4205000000000001e+00   1.2452000000000001e+00   5.4847999999999999e+00   1.5409999999999999e-01   7.4090000000000000e-01   2.3000000000000001e-01
  -7.7149999999999996e-01   4.6170000000000000e-01   2.4876999999999998e+00   4.7699999999999999e-02  -1.5229999999999999e-01   6.5799999999999997e-02   1.3095000000000001e+00   9.5609999999999995e-01   5.0495000000000001e+00   1.8300000000000000e-01   7.6980000000000004e-01   2.2559999999999999e-01
  -9.9190000000000000e-01   5.4959999999999998e-01   2.9165999999999999e+00   1.9099999999999999e-02  -8.5599999999999996e-02   7.4499999999999997e-02   1.3539000000000001e+00   1.0450999999999999e+00   4.7882999999999996e+00   2.6970000000000000e-01   6.7349999999999999e-01   2.2120000000000001e-01
  -9.0369999999999995e-01   5.0560000000000005e-01   2.7450999999999999e+00   1.5279999999999999e-01  -1.8079999999999999e-01   1.0960000000000000e-01   1.6202000000000001e+00   8.6719999999999997e-01   4.7882999999999996e+00   1.2520000000000001e-01   6.4470000000000005e-01   2.3000000000000001e-01
  -9.0369999999999995e-01   6.5949999999999998e-01   2.4018999999999999e+00   1.7190000000000000e-01  -9.5200000000000007e-02   9.2100000000000001e-02   1.5980000000000001e+00   9.3389999999999995e-01   4.8754000000000000e+00   1.1559999999999999e-01   7.0240000000000002e-01   2.4329999999999999e-01
  -9.4779999999999998e-01   3.7369999999999998e-01   2.4876999999999998e+00   2.8600000000000000e-02  -1.1420000000000000e-01   7.0199999999999999e-02   1.2873000000000001e+00   8.8939999999999997e-01   4.5270999999999999e+00   1.4449999999999999e-01   6.7349999999999999e-01   1.9020000000000001e-01
  -9.4779999999999998e-01   2.8580000000000000e-01   2.5735000000000001e+00   9.4999999999999998e-03  -1.3320000000000001e-01   9.2100000000000001e-02   1.3761000000000001e+00   1.0450999999999999e+00   3.5695000000000001e+00   1.7340000000000000e-01   7.7939999999999998e-01   1.9460000000000000e-01
  -9.0369999999999995e-01   4.8359999999999997e-01   2.3161999999999998e+00   3.8199999999999998e-02  -1.1420000000000000e-01   8.3299999999999999e-02   1.4427000000000001e+00   8.6719999999999997e-01   4.5270999999999999e+00   1.7340000000000000e-01   7.1199999999999997e-01   2.1679999999999999e-01
  -9.9190000000000000e-01   6.8149999999999999e-01   2.4876999999999998e+00   1.5279999999999999e-01  -1.5229999999999999e-01   5.7000000000000002e-02   1.2428999999999999e+00   1.0005999999999999e+00   4.6142000000000003e+00   2.6970000000000000e-01   6.9279999999999997e-01   2.3890000000000000e-01
  -7.7149999999999996e-01   5.7160000000000000e-01   2.0588000000000002e+00  -2.8600000000000000e-02  -1.9000000000000000e-02   1.0090000000000000e-01   1.3317000000000001e+00   1.0227999999999999e+00   5.0495000000000001e+00   2.6010000000000000e-01   6.7349999999999999e-01   2.2120000000000001e-01
  -9.2579999999999996e-01   4.1770000000000002e-01   2.7450999999999999e+00   5.7299999999999997e-02  -1.4269999999999999e-01   7.8899999999999998e-02   1.4871000000000001e+00   8.2269999999999999e-01   4.5270999999999999e+00   1.6380000000000000e-01   7.3129999999999995e-01   2.4770000000000000e-01
  -8.8170000000000004e-01   4.1770000000000002e-01   2.5735000000000001e+00   1.1459999999999999e-01  -9.5200000000000007e-02   8.3299999999999999e-02   1.3317000000000001e+00   8.0049999999999999e-01   4.7882999999999996e+00   1.9270000000000001e-01   6.6390000000000005e-01   2.0349999999999999e-01
  -1.0139000000000000e+00   3.5170000000000001e-01   2.4876999999999998e+00   3.8199999999999998e-02  -1.9030000000000000e-01   6.1400000000000003e-02   1.5536000000000001e+00   1.0450999999999999e+00   4.7012999999999998e+00   2.7939999999999998e-01   5.4849999999999999e-01   1.9910000000000000e-01
  -1.1462000000000001e+00   4.8359999999999997e-01   1.9730000000000001e+00   1.9099999999999999e-02  -2.1890000000000001e-01   5.7000000000000002e-02   1.5980000000000001e+00   1.0450999999999999e+00   4.2659000000000002e+00   2.0230000000000001e-01   7.6980000000000004e-01   2.3440000000000000e-01
  -9.0369999999999995e-01   5.0560000000000005e-01   3.3456000000000001e+00   5.7299999999999997e-02  -2.8500000000000001e-02   3.9500000000000000e-02   1.3317000000000001e+00   1.0894999999999999e+00   4.5270999999999999e+00   1.8300000000000000e-01   7.0240000000000002e-01   2.1229999999999999e-01
  -6.8330000000000002e-01   4.8359999999999997e-01   2.2303999999999999e+00   6.6799999999999998e-02  -7.6100000000000001e-02   5.2600000000000001e-02   1.4427000000000001e+00   9.5609999999999995e-01   5.3106999999999998e+00   1.4449999999999999e-01   7.6980000000000004e-01   2.0790000000000000e-01
  -9.0369999999999995e-01   5.9360000000000002e-01   2.1446000000000001e+00   4.7699999999999999e-02  -2.2839999999999999e-01   1.0520000000000000e-01   1.3983000000000001e+00   1.1563000000000001e+00   4.7882999999999996e+00   1.6380000000000000e-01   7.2170000000000001e-01   2.3000000000000001e-01
  -9.0369999999999995e-01   7.4739999999999995e-01   2.6593000000000000e+00   7.6399999999999996e-02  -3.8100000000000002e-02   8.7700000000000000e-02   1.3761000000000001e+00   1.0672999999999999e+00   4.5270999999999999e+00   1.2520000000000001e-01   6.1580000000000001e-01   1.8579999999999999e-01
  -1.0139000000000000e+00   5.4959999999999998e-01   2.4876999999999998e+00   1.6230000000000000e-01  -2.1890000000000001e-01   8.7700000000000000e-02   1.4205000000000001e+00   1.1785000000000001e+00   4.3529999999999998e+00   1.4449999999999999e-01   6.5429999999999999e-01   2.1679999999999999e-01
  -7.4939999999999996e-01   4.6170000000000000e-01   2.3161999999999998e+00   1.8140000000000001e-01  -1.5229999999999999e-01   8.7700000000000000e-02   1.2650999999999999e+00   1.0894999999999999e+00   4.7012999999999998e+00   1.9270000000000001e-01   6.3510000000000000e-01   2.1229999999999999e-01
  -8.5960000000000003e-01   4.6170000000000000e-01   2.3161999999999998e+00   1.9099999999999999e-02  -1.2370000000000000e-01   1.1400000000000000e-01   1.5315000000000001e+00   1.0005999999999999e+00   4.7882999999999996e+00   1.5409999999999999e-01   7.1199999999999997e-01   2.3000000000000001e-01
  -1.0360000000000000e+00   2.4179999999999999e-01   2.5735000000000001e+00   1.0500000000000000e-01  -1.2370000000000000e-01   5.2600000000000001e-02   1.4871000000000001e+00   1.0450999999999999e+00   4.7012999999999998e+00   1.7340000000000000e-01   6.2539999999999996e-01   2.2559999999999999e-01
  -8.8170000000000004e-01   6.8149999999999999e-01   2.0588000000000002e+00   3.8199999999999998e-02  -2.0930000000000001e-01   7.8899999999999998e-02   1.3983000000000001e+00   9.7840000000000005e-01   4.5270999999999999e+00   2.4079999999999999e-01   6.5429999999999999e-01   1.8140000000000001e-01
  -8.8170000000000004e-01   4.6170000000000000e-01   1.8015000000000001e+00   1.0500000000000000e-01  -8.5599999999999996e-02   8.3299999999999999e-02   1.4871000000000001e+00   1.0672999999999999e+00   4.3529999999999998e+00   2.5050000000000000e-01   6.4470000000000005e-01   1.9910000000000000e-01
  -8.8170000000000004e-01   5.9360000000000002e-01   2.7450999999999999e+00   1.0500000000000000e-01  -1.0470000000000000e-01   1.0520000000000000e-01   1.3317000000000001e+00   1.0227999999999999e+00   4.4401000000000002e+00   1.0600000000000000e-01   6.6390000000000005e-01   2.0349999999999999e-01
  -1.0139000000000000e+00   6.5949999999999998e-01   2.4876999999999998e+00   1.1459999999999999e-01  -5.7099999999999998e-02   7.0199999999999999e-02   1.5093000000000001e+00   1.0227999999999999e+00   4.7882999999999996e+00   2.0230000000000001e-01   6.6390000000000005e-01   2.2120000000000001e-01
  -9.0369999999999995e-01   5.2759999999999996e-01   2.5735000000000001e+00   1.1459999999999999e-01  -1.2370000000000000e-01   8.3299999999999999e-02   1.2428999999999999e+00   9.1169999999999995e-01   4.7882999999999996e+00   2.2159999999999999e-01   6.5429999999999999e-01   1.9020000000000001e-01
  -7.2740000000000005e-01   4.1770000000000002e-01   2.8309000000000002e+00   7.6399999999999996e-02  -1.8079999999999999e-01   4.8200000000000000e-02   1.5315000000000001e+00   1.1563000000000001e+00   4.2659000000000002e+00   2.2159999999999999e-01   6.5429999999999999e-01   2.5209999999999999e-01
  -1.0801000000000001e+00   5.2759999999999996e-01   1.4582999999999999e+00   1.3370000000000001e-01  -1.6180000000000000e-01   6.1400000000000003e-02   1.5315000000000001e+00   1.0672999999999999e+00   4.8754000000000000e+00   2.5050000000000000e-01   6.5429999999999999e-01   2.2120000000000001e-01
  -9.2579999999999996e-01   3.5170000000000001e-01   2.0588000000000002e+00   9.4999999999999998e-03  -1.1420000000000000e-01   8.7700000000000000e-02   1.3761000000000001e+00   1.0005999999999999e+00   4.0048000000000004e+00   2.0230000000000001e-01   6.9279999999999997e-01   1.9910000000000000e-01
  -1.1241000000000001e+00   5.7160000000000000e-01   2.5735000000000001e+00   7.6399999999999996e-02  -1.6180000000000000e-01   7.8899999999999998e-02   1.3317000000000001e+00   9.7840000000000005e-01   5.3106999999999998e+00   2.7939999999999998e-01   6.9279999999999997e-01   2.3440000000000000e-01
  -9.6989999999999998e-01   6.3749999999999996e-01   2.4876999999999998e+00   1.3370000000000001e-01  -1.8079999999999999e-01   7.0199999999999999e-02   1.3761000000000001e+00   1.0227999999999999e+00   3.9177000000000000e+00   2.0230000000000001e-01   7.1199999999999997e-01   2.0790000000000000e-01
  -7.9349999999999998e-01   4.8359999999999997e-01   2.5735000000000001e+00   7.6399999999999996e-02  -1.5229999999999999e-01   9.2100000000000001e-02   1.5315000000000001e+00   1.1117999999999999e+00   5.0495000000000001e+00   2.0230000000000001e-01   7.2170000000000001e-01   1.7690000000000000e-01
  -7.2740000000000005e-01   4.8359999999999997e-01   2.2303999999999999e+00   9.5500000000000002e-02  -1.0470000000000000e-01   6.1400000000000003e-02   1.3317000000000001e+00   1.1563000000000001e+00   4.7882999999999996e+00   1.6380000000000000e-01   7.0240000000000002e-01   2.1679999999999999e-01
  -8.8170000000000004e-01   5.4959999999999998e-01   1.9730000000000001e+00   1.3370000000000001e-01  -1.4269999999999999e-01   8.7700000000000000e-02   1.1762999999999999e+00   9.1169999999999995e-01   4.8754000000000000e+00   1.9270000000000001e-01   6.5429999999999999e-01   2.2559999999999999e-01
  -8.1559999999999999e-01   5.9360000000000002e-01   2.0588000000000002e+00   9.5500000000000002e-02  -1.0470000000000000e-01   4.8200000000000000e-02   1.4649000000000001e+00   1.1563000000000001e+00   4.1788999999999996e+00   2.2159999999999999e-01   7.1199999999999997e-01   2.2120000000000001e-01
  -1.0139000000000000e+00   4.6170000000000000e-01   2.3161999999999998e+00   1.0500000000000000e-01  -1.8079999999999999e-01   1.5790000000000001e-01   1.2650999999999999e+00   9.1169999999999995e-01   4.8754000000000000e+00   2.3119999999999999e-01   7.5049999999999994e-01   2.6979999999999998e-01
  -1.0580000000000001e+00   4.3969999999999998e-01   1.6298999999999999e+00   6.6799999999999998e-02  -1.5229999999999999e-01   8.3299999999999999e-02   1.4871000000000001e+00   1.0672999999999999e+00   4.9623999999999997e+00   1.9270000000000001e-01   6.4470000000000005e-01   2.2559999999999999e-01
  -8.3760000000000001e-01   4.8359999999999997e-01   2.0588000000000002e+00   5.7299999999999997e-02  -1.4269999999999999e-01   8.7700000000000000e-02   1.1762999999999999e+00   1.1563000000000001e+00   4.6142000000000003e+00   2.2159999999999999e-01   6.7349999999999999e-01   2.2559999999999999e-01
  -7.2740000000000005e-01   5.0560000000000005e-01   2.4018999999999999e+00   2.8600000000000000e-02  -2.3790000000000000e-01   5.7000000000000002e-02   1.4649000000000001e+00   9.7840000000000005e-01   4.9623999999999997e+00   2.6010000000000000e-01   6.8320000000000003e-01   2.0349999999999999e-01
  -9.6989999999999998e-01   1.9789999999999999e-01   2.3161999999999998e+00   6.6799999999999998e-02  -2.3790000000000000e-01   9.6500000000000002e-02   1.3539000000000001e+00   1.1117999999999999e+00   4.2659000000000002e+00   2.5050000000000000e-01   6.7349999999999999e-01   2.6979999999999998e-01
  -8.5960000000000003e-01   5.9360000000000002e-01   2.3161999999999998e+00   2.1959999999999999e-01  -4.7600000000000003e-02   3.9500000000000000e-02   1.2206999999999999e+00   1.1563000000000001e+00   5.4847999999999999e+00   1.9270000000000001e-01   7.3129999999999995e-01   1.8579999999999999e-01
  -8.1559999999999999e-01   5.7160000000000000e-01   2.7450999999999999e+00  -2.8600000000000000e-02  -2.4740000000000001e-01   1.4030000000000001e-01   1.2873000000000001e+00   7.5600000000000001e-01   4.5270999999999999e+00   2.1190000000000001e-01   6.1580000000000001e-01   1.7249999999999999e-01
  -7.9349999999999998e-01   5.7160000000000000e-01   2.7450999999999999e+00   5.7299999999999997e-02  -1.5229999999999999e-01   1.0520000000000000e-01   1.3095000000000001e+00   9.5609999999999995e-01   4.2659000000000002e+00   3.3710000000000001e-01   7.5049999999999994e-01   2.2559999999999999e-01
  -1.0801000000000001e+00   3.5170000000000001e-01   2.0588000000000002e+00   1.1459999999999999e-01  -1.1420000000000000e-01   7.4499999999999997e-02   1.2650999999999999e+00   1.0894999999999999e+00   4.9623999999999997e+00   2.2159999999999999e-01   6.8320000000000003e-01   2.0790000000000000e-01
  -8.3760000000000001e-01   7.2550000000000003e-01   2.9165999999999999e+00   1.4319999999999999e-01  -1.2370000000000000e-01   6.5799999999999997e-02   1.3983000000000001e+00   1.1563000000000001e+00   3.9177000000000000e+00   3.3710000000000001e-01   7.1199999999999997e-01   2.4329999999999999e-01
  -1.0801000000000001e+00   4.8359999999999997e-01   2.2303999999999999e+00   1.3370000000000001e-01  -1.5229999999999999e-01   1.3589999999999999e-01   1.3761000000000001e+00   1.1339999999999999e+00   4.7012999999999998e+00   2.6010000000000000e-01   6.5429999999999999e-01   1.9460000000000000e-01
  -6.3919999999999999e-01   6.1550000000000005e-01   1.6298999999999999e+00   5.7299999999999997e-02  -1.1420000000000000e-01   1.0090000000000000e-01   1.3761000000000001e+00   9.1169999999999995e-01   5.1365999999999996e+00   2.2159999999999999e-01   6.9279999999999997e-01   2.0790000000000000e-01
  -8.1559999999999999e-01   5.7160000000000000e-01   2.0588000000000002e+00   3.8199999999999998e-02  -1.6180000000000000e-01   9.6500000000000002e-02   1.3983000000000001e+00   9.5609999999999995e-01   5.3977000000000004e+00   7.7100000000000002e-02   6.5429999999999999e-01   2.3000000000000001e-01
  -9.4779999999999998e-01   3.7369999999999998e-01   2.4876999999999998e+00  -9.4999999999999998e-03  -1.2370000000000000e-01   9.2100000000000001e-02   1.3095000000000001e+00   8.2269999999999999e-01   4.9623999999999997e+00   2.7939999999999998e-01   6.7349999999999999e-01   2.3440000000000000e-01
  -1.0580000000000001e+00   5.0560000000000005e-01   1.8872000000000000e+00   2.8600000000000000e-02  -2.1890000000000001e-01   6.5799999999999997e-02   1.4205000000000001e+00   1.0227999999999999e+00   4.3529999999999998e+00   2.0230000000000001e-01   7.1199999999999997e-01   2.3440000000000000e-01
  -8.1559999999999999e-01   4.1770000000000002e-01   2.5735000000000001e+00   1.3370000000000001e-01  -1.2370000000000000e-01   9.6500000000000002e-02   1.1762999999999999e+00   9.5609999999999995e-01   5.1365999999999996e+00   1.5409999999999999e-01   6.7349999999999999e-01   2.1679999999999999e-01
  -8.8170000000000004e-01   3.2979999999999998e-01   1.9730000000000001e+00   5.7299999999999997e-02  -1.9980000000000001e-01   1.4030000000000001e-01   1.2428999999999999e+00   9.3389999999999995e-01   4.9623999999999997e+00   2.5050000000000000e-01   7.6010000000000000e-01   2.6979999999999998e-01
  -9.6989999999999998e-01   5.0560000000000005e-01   1.8872000000000000e+00   1.6230000000000000e-01  -1.7130000000000001e-01   8.3299999999999999e-02   1.3317000000000001e+00   1.0450999999999999e+00   3.9177000000000000e+00   1.6380000000000000e-01   7.4090000000000000e-01   2.0349999999999999e-01
  -8.8170000000000004e-01   5.0560000000000005e-01   1.9730000000000001e+00   1.2410000000000000e-01  -4.7600000000000003e-02   7.0199999999999999e-02   1.3095000000000001e+00   1.1339999999999999e+00   4.0918000000000001e+00   1.2520000000000001e-01   7.2170000000000001e-01   1.8579999999999999e-01
  -8.3760000000000001e-01   3.2979999999999998e-01   2.5735000000000001e+00   1.3370000000000001e-01  -1.5229999999999999e-01   5.7000000000000002e-02   1.1540999999999999e+00   9.7840000000000005e-01   4.7012999999999998e+00   2.3119999999999999e-01   7.5049999999999994e-01   2.3000000000000001e-01
  -7.9349999999999998e-01   5.4959999999999998e-01   2.7450999999999999e+00   1.3370000000000001e-01  -1.2370000000000000e-01   8.7700000000000000e-02   1.2206999999999999e+00   1.0005999999999999e+00   4.4401000000000002e+00   1.9270000000000001e-01   6.8320000000000003e-01   2.3890000000000000e-01
  -8.3760000000000001e-01   3.5170000000000001e-01   2.5735000000000001e+00   3.8199999999999998e-02  -1.7130000000000001e-01   7.8899999999999998e-02   1.2650999999999999e+00   1.0894999999999999e+00   4.7882999999999996e+00   2.5050000000000000e-01   7.2170000000000001e-01   2.1679999999999999e-01
  -9.6989999999999998e-01   5.7160000000000000e-01   3.0882000000000001e+00   1.2410000000000000e-01  -1.6180000000000000e-01   1.0960000000000000e-01   1.3539000000000001e+00   8.6719999999999997e-01   4.0048000000000004e+00   2.2159999999999999e-01   5.9660000000000002e-01   2.2559999999999999e-01
  -8.5960000000000003e-01   5.4959999999999998e-01   3.1739999999999999e+00  -4.7699999999999999e-02  -1.6180000000000000e-01   8.3299999999999999e-02   1.0875999999999999e+00   7.7820000000000000e-01   4.2659000000000002e+00   1.3489999999999999e-01   6.9279999999999997e-01   2.1229999999999999e-01
  -1.0580000000000001e+00   5.7160000000000000e-01   1.7157000000000000e+00   9.4999999999999998e-03  -2.2839999999999999e-01   1.0090000000000000e-01   1.2650999999999999e+00   9.1169999999999995e-01   4.0918000000000001e+00   1.9270000000000001e-01   7.6010000000000000e-01   1.9020000000000001e-01
  -9.2579999999999996e-01   3.2979999999999998e-01   2.0588000000000002e+00   7.6399999999999996e-02  -6.6600000000000006e-02   5.2600000000000001e-02   1.3539000000000001e+00   1.1785000000000001e+00   4.7882999999999996e+00   2.9859999999999998e-01   6.6390000000000005e-01   2.3890000000000000e-01
  -9.4779999999999998e-01   6.8149999999999999e-01   1.2867999999999999e+00   2.8600000000000000e-02  -1.3320000000000001e-01   8.7700000000000000e-02   1.3095000000000001e+00   1.0005999999999999e+00   4.6142000000000003e+00   2.5050000000000000e-01   7.4090000000000000e-01   2.0349999999999999e-01
  -9.0369999999999995e-01   4.1770000000000002e-01   1.1152000000000000e+00   4.7699999999999999e-02  -1.4269999999999999e-01   9.6500000000000002e-02   1.3317000000000001e+00   1.0227999999999999e+00   4.8754000000000000e+00   3.5639999999999999e-01   7.3129999999999995e-01   2.5209999999999999e-01
  -8.5960000000000003e-01   4.1770000000000002e-01   1.8872000000000000e+00   1.7190000000000000e-01  -1.9030000000000000e-01   9.2100000000000001e-02   1.3095000000000001e+00   1.0450999999999999e+00   4.6142000000000003e+00   2.7939999999999998e-01   6.5429999999999999e-01   2.3890000000000000e-01
  -8.5960000000000003e-01   5.2759999999999996e-01   2.9165999999999999e+00   1.1459999999999999e-01  -1.6180000000000000e-01   7.4499999999999997e-02   1.5536000000000001e+00   8.6719999999999997e-01   4.4401000000000002e+00   2.3119999999999999e-01   6.4470000000000005e-01   2.1229999999999999e-01
  -8.8170000000000004e-01   5.7160000000000000e-01   2.5735000000000001e+00   6.6799999999999998e-02  -1.0470000000000000e-01   9.2100000000000001e-02   1.3983000000000001e+00   1.0450999999999999e+00   4.1788999999999996e+00   2.2159999999999999e-01   7.3129999999999995e-01   2.1229999999999999e-01
  -7.9349999999999998e-01   3.2979999999999998e-01   2.1446000000000001e+00   6.6799999999999998e-02  -6.6600000000000006e-02   5.7000000000000002e-02   1.4427000000000001e+00   1.0450999999999999e+00   4.9623999999999997e+00   2.3119999999999999e-01   7.0240000000000002e-01   2.0790000000000000e-01
  -9.2579999999999996e-01   6.1550000000000005e-01   2.5735000000000001e+00   1.1459999999999999e-01  -1.4269999999999999e-01   1.0960000000000000e-01   1.1540999999999999e+00   1.1339999999999999e+00   4.7882999999999996e+00   3.0819999999999997e-01   6.7349999999999999e-01   1.9910000000000000e-01
  -9.2579999999999996e-01   5.0560000000000005e-01   2.1446000000000001e+00   3.8199999999999998e-02  -1.3320000000000001e-01   1.1400000000000000e-01   1.3539000000000001e+00   9.5609999999999995e-01   4.8754000000000000e+00   1.9270000000000001e-01   7.4090000000000000e-01   1.9910000000000000e-01
  -7.4939999999999996e-01   3.7369999999999998e-01   2.4018999999999999e+00   5.7299999999999997e-02  -1.9030000000000000e-01   9.6500000000000002e-02   1.3539000000000001e+00   1.1563000000000001e+00   3.9177000000000000e+00   2.5050000000000000e-01   7.2170000000000001e-01   2.4329999999999999e-01
  -9.0369999999999995e-01   6.1550000000000005e-01   1.9730000000000001e+00   1.8140000000000001e-01  -1.7130000000000001e-01   9.2100000000000001e-02   1.3317000000000001e+00   1.0672999999999999e+00   4.2659000000000002e+00   2.8899999999999998e-01   7.5049999999999994e-01   1.8579999999999999e-01
  -1.1021000000000001e+00   3.7369999999999998e-01   1.9730000000000001e+00   1.2410000000000000e-01  -2.0930000000000001e-01   1.1840000000000001e-01   1.3539000000000001e+00   1.0450999999999999e+00   4.3529999999999998e+00   1.6380000000000000e-01   6.8320000000000003e-01   2.5659999999999999e-01
  -7.2740000000000005e-01   3.5170000000000001e-01   2.8309000000000002e+00   1.3370000000000001e-01  -1.9030000000000000e-01   9.6500000000000002e-02   1.3761000000000001e+00   9.5609999999999995e-01   4.8754000000000000e+00   2.5050000000000000e-01   6.2539999999999996e-01   2.4329999999999999e-01
  -8.3760000000000001e-01   5.0560000000000005e-01   1.8015000000000001e+00   2.0050000000000001e-01  -1.2370000000000000e-01   1.0520000000000000e-01   1.4427000000000001e+00   1.1117999999999999e+00   4.7882999999999996e+00   2.4079999999999999e-01   7.0240000000000002e-01   1.9460000000000000e-01
  -8.1559999999999999e-01   5.4959999999999998e-01   2.4018999999999999e+00   1.8140000000000001e-01  -2.1890000000000001e-01   8.3299999999999999e-02   1.3317000000000001e+00   8.6719999999999997e-01   3.9177000000000000e+00   3.4680000000000000e-01   6.5429999999999999e-01   2.2120000000000001e-01
  -7.4939999999999996e-01   4.6170000000000000e-01   1.9730000000000001e+00   0.0000000000000000e+00  -1.1420000000000000e-01   4.8200000000000000e-02   1.4427000000000001e+00   8.4499999999999997e-01   4.6142000000000003e+00   2.4079999999999999e-01   7.1199999999999997e-01   1.9460000000000000e-01
  -8.1559999999999999e-01   5.7160000000000000e-01   1.3725000000000001e+00   4.7699999999999999e-02  -2.1890000000000001e-01   5.2600000000000001e-02   1.4649000000000001e+00   1.2230000000000001e+00   4.8754000000000000e+00   2.0230000000000001e-01   7.4090000000000000e-01   2.7429999999999999e-01
  -9.6989999999999998e-01   5.2759999999999996e-01   2.5735000000000001e+00   1.1459999999999999e-01  -1.2370000000000000e-01   7.4499999999999997e-02   1.3983000000000001e+00   1.0227999999999999e+00   4.2659000000000002e+00   1.6380000000000000e-01   7.4090000000000000e-01   2.2559999999999999e-01
  -7.4939999999999996e-01   3.5170000000000001e-01   1.8872000000000000e+00   9.4999999999999998e-03  -9.5200000000000007e-02   1.3200000000000000e-02   1.1984999999999999e+00   9.7840000000000005e-01   4.1788999999999996e+00   2.4079999999999999e-01   6.8320000000000003e-01   2.3890000000000000e-01
  -7.7149999999999996e-01   4.8359999999999997e-01   1.8872000000000000e+00   4.7699999999999999e-02  -2.7600000000000002e-01   1.3589999999999999e-01   1.1540999999999999e+00   1.0450999999999999e+00   4.6142000000000003e+00   3.0819999999999997e-01   6.9279999999999997e-01   2.3890000000000000e-01
  -8.1559999999999999e-01   4.8359999999999997e-01   2.8309000000000002e+00   5.7299999999999997e-02  -1.3320000000000001e-01   1.2280000000000001e-01   1.2873000000000001e+00   1.0672999999999999e+00   4.6142000000000003e+00   1.5409999999999999e-01   6.1580000000000001e-01   2.5209999999999999e-01
  -1.0139000000000000e+00   6.1550000000000005e-01   2.3161999999999998e+00   8.5900000000000004e-02  -1.5229999999999999e-01   8.3299999999999999e-02   1.2873000000000001e+00   1.1117999999999999e+00   4.6142000000000003e+00   2.1190000000000001e-01   7.0240000000000002e-01   2.1679999999999999e-01
  -1.0139000000000000e+00   6.5949999999999998e-01   1.6298999999999999e+00   0.0000000000000000e+00  -1.9980000000000001e-01   8.7700000000000000e-02   1.3539000000000001e+00   1.1785000000000001e+00   3.3953000000000002e+00   2.0230000000000001e-01   6.8320000000000003e-01   2.1229999999999999e-01
  -7.9349999999999998e-01   4.1770000000000002e-01   2.6593000000000000e+00   1.7190000000000000e-01  -1.5229999999999999e-01   1.0090000000000000e-01   1.2650999999999999e+00   9.1169999999999995e-01   4.0918000000000001e+00   2.7939999999999998e-01   6.3510000000000000e-01   2.2120000000000001e-01
  -9.4779999999999998e-01   7.0350000000000001e-01   2.2303999999999999e+00   2.0050000000000001e-01  -8.5599999999999996e-02   1.0090000000000000e-01   1.1318999999999999e+00   1.0672999999999999e+00   3.7435999999999998e+00   2.8899999999999998e-01   7.0240000000000002e-01   2.0790000000000000e-01
  -9.2579999999999996e-01   4.8359999999999997e-01   1.7157000000000000e+00   7.6399999999999996e-02  -1.8079999999999999e-01   4.3900000000000002e-02   1.1318999999999999e+00   1.2674000000000001e+00   3.9177000000000000e+00   1.7340000000000000e-01   6.5429999999999999e-01   2.1679999999999999e-01
  -1.0801000000000001e+00   5.0560000000000005e-01   2.4876999999999998e+00   1.5279999999999999e-01  -1.2370000000000000e-01   7.4499999999999997e-02   1.1762999999999999e+00   1.0894999999999999e+00   4.8754000000000000e+00   2.4079999999999999e-01   7.1199999999999997e-01   2.8749999999999998e-01
  -7.0530000000000004e-01   6.5949999999999998e-01   2.7450999999999999e+00   1.5279999999999999e-01  -4.7600000000000003e-02   6.5799999999999997e-02   1.2650999999999999e+00   1.0672999999999999e+00   3.9177000000000000e+00   2.6010000000000000e-01   6.2539999999999996e-01   2.3440000000000000e-01
  -6.6130000000000000e-01   4.3969999999999998e-01   2.5735000000000001e+00   5.7299999999999997e-02  -1.4269999999999999e-01   7.4499999999999997e-02   1.4205000000000001e+00   7.5600000000000001e-01   3.4824000000000002e+00   2.5050000000000000e-01   6.6390000000000005e-01   2.3890000000000000e-01
  -8.8170000000000004e-01   5.7160000000000000e-01   2.1446000000000001e+00   9.4999999999999998e-03  -1.9030000000000000e-01   3.0700000000000002e-02   1.1762999999999999e+00   8.4499999999999997e-01   5.8330000000000002e+00   2.4079999999999999e-01   7.5049999999999994e-01   2.6100000000000001e-01
  -1.0139000000000000e+00   5.2759999999999996e-01   2.2303999999999999e+00   1.2410000000000000e-01  -1.7130000000000001e-01   1.0090000000000000e-01   1.2206999999999999e+00   1.7121000000000000e+00   5.0495000000000001e+00   1.9270000000000001e-01   7.9859999999999998e-01   2.1229999999999999e-01
  -8.1559999999999999e-01   4.1770000000000002e-01   2.7450999999999999e+00   2.8600000000000000e-02  -1.4269999999999999e-01   7.8899999999999998e-02   1.6646000000000001e+00   6.0040000000000004e-01   3.4824000000000002e+00   1.9270000000000001e-01   7.8900000000000003e-01   2.3000000000000001e-01
  -5.7310000000000005e-01   3.2979999999999998e-01   2.6593000000000000e+00   3.8199999999999998e-02  -1.8079999999999999e-01   7.8899999999999998e-02   1.4205000000000001e+00   1.0894999999999999e+00   4.3529999999999998e+00   2.2159999999999999e-01   7.1199999999999997e-01   2.2559999999999999e-01
  -9.6989999999999998e-01   4.6170000000000000e-01   1.9730000000000001e+00   8.5900000000000004e-02  -6.6600000000000006e-02   7.4499999999999997e-02   1.0431999999999999e+00   1.7121000000000000e+00   6.0941999999999998e+00   1.9270000000000001e-01   7.5049999999999994e-01   2.3000000000000001e-01
  -9.9190000000000000e-01   4.3969999999999998e-01   2.1446000000000001e+00   1.2410000000000000e-01  -1.4269999999999999e-01   3.5099999999999999e-02   1.6424000000000001e+00   4.0020000000000000e-01   4.3529999999999998e+00   6.7400000000000002e-02   6.9279999999999997e-01   2.2559999999999999e-01
  -1.0801000000000001e+00   4.8359999999999997e-01   1.8015000000000001e+00   1.2410000000000000e-01  -1.6180000000000000e-01   1.0090000000000000e-01   1.4205000000000001e+00   1.0894999999999999e+00   4.1788999999999996e+00   2.0230000000000001e-01   7.2170000000000001e-01   2.3440000000000000e-01
  -7.4939999999999996e-01   3.2979999999999998e-01   2.6593000000000000e+00   1.8140000000000001e-01  -2.1890000000000001e-01   1.2280000000000001e-01   1.3317000000000001e+00   1.5565000000000000e+00   4.8754000000000000e+00   2.9859999999999998e-01   7.6010000000000000e-01   2.2120000000000001e-01
  -7.9349999999999998e-01   6.3749999999999996e-01   1.6298999999999999e+00   9.5500000000000002e-02  -1.1420000000000000e-01   4.3900000000000002e-02   1.4205000000000001e+00   7.1150000000000002e-01   3.9177000000000000e+00   1.3489999999999999e-01   6.7349999999999999e-01   2.4329999999999999e-01
  -1.0580000000000001e+00   5.2759999999999996e-01   1.6298999999999999e+00   7.6399999999999996e-02  -1.5229999999999999e-01   1.1400000000000000e-01   1.1984999999999999e+00   1.1117999999999999e+00   3.6564999999999999e+00   2.4079999999999999e-01   7.1199999999999997e-01   1.9460000000000000e-01
  -7.2740000000000005e-01   5.2759999999999996e-01   2.4018999999999999e+00   4.7699999999999999e-02  -1.9980000000000001e-01   4.8200000000000000e-02   1.3095000000000001e+00   1.1785000000000001e+00   5.3106999999999998e+00   2.5050000000000000e-01   7.6980000000000004e-01   2.4329999999999999e-01
  -8.5960000000000003e-01   3.7369999999999998e-01   2.7450999999999999e+00   1.5279999999999999e-01  -1.4269999999999999e-01   1.2280000000000001e-01   1.3317000000000001e+00   9.3389999999999995e-01   4.2659000000000002e+00   2.0230000000000001e-01   7.2170000000000001e-01   2.3000000000000001e-01
  -9.2579999999999996e-01   3.5170000000000001e-01   2.7450999999999999e+00   3.8199999999999998e-02  -1.8079999999999999e-01   1.0520000000000000e-01   1.3761000000000001e+00   1.0450999999999999e+00   4.2659000000000002e+00   2.7939999999999998e-01   6.7349999999999999e-01   1.9910000000000000e-01
  -8.8170000000000004e-01   6.5949999999999998e-01   2.4876999999999998e+00   1.0500000000000000e-01  -1.6180000000000000e-01   6.1400000000000003e-02   1.5536000000000001e+00   7.7820000000000000e-01   5.1365999999999996e+00   2.7939999999999998e-01   6.9279999999999997e-01   1.9910000000000000e-01
  -8.8170000000000004e-01   4.8359999999999997e-01   3.4314000000000000e+00   1.5279999999999999e-01  -1.5229999999999999e-01   7.8899999999999998e-02   1.5093000000000001e+00   1.4676000000000000e+00   4.0918000000000001e+00   1.7340000000000000e-01   7.0240000000000002e-01   2.2559999999999999e-01
  -7.4939999999999996e-01   3.7369999999999998e-01   2.1446000000000001e+00   1.2410000000000000e-01  -1.5229999999999999e-01   8.7700000000000000e-02   1.4205000000000001e+00   8.6719999999999997e-01   3.6564999999999999e+00   1.2520000000000001e-01   7.7939999999999998e-01   2.0349999999999999e-01
  -8.5960000000000003e-01   4.1770000000000002e-01   2.1446000000000001e+00   1.1459999999999999e-01  -1.7130000000000001e-01   1.0960000000000000e-01   1.1984999999999999e+00   8.8939999999999997e-01   3.9177000000000000e+00   1.4449999999999999e-01   7.4090000000000000e-01   2.3890000000000000e-01
  -1.0360000000000000e+00   3.9570000000000000e-01   2.5735000000000001e+00   1.3370000000000001e-01  -1.4269999999999999e-01   7.8899999999999998e-02   1.1984999999999999e+00   1.4231000000000000e+00   4.5270999999999999e+00   1.6380000000000000e-01   6.1580000000000001e-01   2.6979999999999998e-01
  -1.0580000000000001e+00   3.7369999999999998e-01   2.1446000000000001e+00   8.5900000000000004e-02  -1.1420000000000000e-01   8.7700000000000000e-02   1.1984999999999999e+00   8.8939999999999997e-01   4.8754000000000000e+00   1.7340000000000000e-01   7.2170000000000001e-01   2.1679999999999999e-01
  -7.2740000000000005e-01   5.0560000000000005e-01   2.3161999999999998e+00   1.1459999999999999e-01  -2.1890000000000001e-01   1.0520000000000000e-01   1.1984999999999999e+00   1.1785000000000001e+00   4.5270999999999999e+00   2.5050000000000000e-01   6.7349999999999999e-01   2.5209999999999999e-01
  -8.5960000000000003e-01   5.2759999999999996e-01   2.1446000000000001e+00   5.7299999999999997e-02  -2.0930000000000001e-01   9.2100000000000001e-02   1.1096999999999999e+00   1.1563000000000001e+00   5.3977000000000004e+00   1.9270000000000001e-01   6.0619999999999996e-01   2.3440000000000000e-01
  -9.6989999999999998e-01   6.5949999999999998e-01   2.1446000000000001e+00   9.5500000000000002e-02  -1.7130000000000001e-01   1.0090000000000000e-01   1.1984999999999999e+00   9.7840000000000005e-01   4.4401000000000002e+00   2.5050000000000000e-01   6.5429999999999999e-01   1.9460000000000000e-01
  -8.8170000000000004e-01   5.0560000000000005e-01   2.5735000000000001e+00   1.9099999999999999e-02  -1.2370000000000000e-01   1.1400000000000000e-01   1.2428999999999999e+00   1.2230000000000001e+00   3.4824000000000002e+00   2.4079999999999999e-01   6.9279999999999997e-01   2.2120000000000001e-01
  -9.4779999999999998e-01   3.7369999999999998e-01   1.8872000000000000e+00   9.5500000000000002e-02  -1.7130000000000001e-01   1.0960000000000000e-01   1.3761000000000001e+00   9.1169999999999995e-01   4.9623999999999997e+00   2.5050000000000000e-01   7.1199999999999997e-01   2.1679999999999999e-01
  -6.8330000000000002e-01   5.0560000000000005e-01   2.3161999999999998e+00   1.3370000000000001e-01  -1.9030000000000000e-01   4.8200000000000000e-02   1.2428999999999999e+00   9.1169999999999995e-01   4.2659000000000002e+00   1.8300000000000000e-01   6.8320000000000003e-01   1.8579999999999999e-01
  -1.0139000000000000e+00   3.9570000000000000e-01   1.4582999999999999e+00   1.3370000000000001e-01  -6.6600000000000006e-02   7.8899999999999998e-02   1.1984999999999999e+00   1.0005999999999999e+00   4.4401000000000002e+00   2.1190000000000001e-01   6.8320000000000003e-01   2.2120000000000001e-01
  -9.4779999999999998e-01   4.3969999999999998e-01   1.8015000000000001e+00   1.6230000000000000e-01  -1.7130000000000001e-01   9.2100000000000001e-02   1.1984999999999999e+00   1.1563000000000001e+00   5.0495000000000001e+00   1.6380000000000000e-01   6.4470000000000005e-01   1.8140000000000001e-01
  -6.8330000000000002e-01   4.8359999999999997e-01   2.1446000000000001e+00   2.0999999999999999e-01  -2.2839999999999999e-01   8.3299999999999999e-02   1.1318999999999999e+00   1.0672999999999999e+00   4.9623999999999997e+00   1.9270000000000001e-01   7.3129999999999995e-01   2.5209999999999999e-01
  -7.0530000000000004e-01   4.6170000000000000e-01   1.8015000000000001e+00   1.3370000000000001e-01  -1.7130000000000001e-01   1.0090000000000000e-01   1.1096999999999999e+00   9.3389999999999995e-01   4.0048000000000004e+00   1.5409999999999999e-01   7.2170000000000001e-01   2.3440000000000000e-01
  -9.0369999999999995e-01   5.7160000000000000e-01   1.8872000000000000e+00   1.1459999999999999e-01  -1.9980000000000001e-01   1.1840000000000001e-01   1.2428999999999999e+00   1.1117999999999999e+00   4.1788999999999996e+00   1.9270000000000001e-01   6.9279999999999997e-01   2.1229999999999999e-01
  -1.0360000000000000e+00   5.4959999999999998e-01   2.6593000000000000e+00   6.6799999999999998e-02  -2.4740000000000001e-01   1.3159999999999999e-01   1.3095000000000001e+00   1.0672999999999999e+00   4.8754000000000000e+00   2.2159999999999999e-01   6.6390000000000005e-01   2.1679999999999999e-01
  -7.7149999999999996e-01   1.9789999999999999e-01   2.0588000000000002e+00   1.2410000000000000e-01  -1.7130000000000001e-01   1.4470000000000000e-01   1.2428999999999999e+00   9.7840000000000005e-01   4.8754000000000000e+00   1.1559999999999999e-01   6.3510000000000000e-01   2.2120000000000001e-01
  -8.8170000000000004e-01   3.9570000000000000e-01   1.7157000000000000e+00   3.8199999999999998e-02  -1.5229999999999999e-01   1.1400000000000000e-01   1.1540999999999999e+00   9.3389999999999995e-01   4.3529999999999998e+00   2.1190000000000001e-01   7.5049999999999994e-01   1.9460000000000000e-01
  -8.5960000000000003e-01   4.8359999999999997e-01   2.2303999999999999e+00   8.5900000000000004e-02  -2.0930000000000001e-01   7.0199999999999999e-02   1.3095000000000001e+00   8.8939999999999997e-01   5.0495000000000001e+00   2.2159999999999999e-01   6.8320000000000003e-01   1.9910000000000000e-01
  -9.4779999999999998e-01   6.5949999999999998e-01   1.7157000000000000e+00   7.6399999999999996e-02  -1.8079999999999999e-01   4.3900000000000002e-02   1.0875999999999999e+00   1.0894999999999999e+00   5.0495000000000001e+00   2.6970000000000000e-01   7.6980000000000004e-01   1.9020000000000001e-01
  -8.1559999999999999e-01   5.4959999999999998e-01   2.0588000000000002e+00   1.8140000000000001e-01  -8.5599999999999996e-02   6.1400000000000003e-02   1.1096999999999999e+00   1.2452000000000001e+00   5.4847999999999999e+00   2.1190000000000001e-01   8.0830000000000002e-01   2.0349999999999999e-01
  -8.1559999999999999e-01   5.4959999999999998e-01   2.4018999999999999e+00   1.1459999999999999e-01  -1.2370000000000000e-01   6.5799999999999997e-02   1.2873000000000001e+00   1.0005999999999999e+00   4.5270999999999999e+00   1.7340000000000000e-01   7.5049999999999994e-01   2.3440000000000000e-01
  -9.2579999999999996e-01   4.8359999999999997e-01   2.1446000000000001e+00   6.6799999999999998e-02  -1.3320000000000001e-01   8.7700000000000000e-02   1.3095000000000001e+00   1.2897000000000001e+00   5.0495000000000001e+00   1.5409999999999999e-01   6.6390000000000005e-01   2.6100000000000001e-01
  -7.4939999999999996e-01   5.2759999999999996e-01   2.0588000000000002e+00   6.6799999999999998e-02  -1.3320000000000001e-01   9.2100000000000001e-02   1.1540999999999999e+00   1.0894999999999999e+00   4.0048000000000004e+00   1.8300000000000000e-01   6.6390000000000005e-01   2.1679999999999999e-01
  -6.8330000000000002e-01   4.8359999999999997e-01   2.1446000000000001e+00   9.5500000000000002e-02  -1.3320000000000001e-01   6.5799999999999997e-02   1.2428999999999999e+00   1.1339999999999999e+00   5.0495000000000001e+00   2.1190000000000001e-01   6.8320000000000003e-01   2.4329999999999999e-01
  -9.0369999999999995e-01   3.2979999999999998e-01   2.2303999999999999e+00   1.9099999999999999e-02  -1.9980000000000001e-01   1.3159999999999999e-01   1.2873000000000001e+00   1.0450999999999999e+00   5.0495000000000001e+00   2.2159999999999999e-01   7.6980000000000004e-01   2.2120000000000001e-01
  -9.0369999999999995e-01   4.8359999999999997e-01   3.2597999999999998e+00   5.7299999999999997e-02  -1.6180000000000000e-01   7.4499999999999997e-02   1.3095000000000001e+00   1.0005999999999999e+00   4.6142000000000003e+00   2.5050000000000000e-01   7.2170000000000001e-01   2.3000000000000001e-01
  -8.5960000000000003e-01   3.9570000000000000e-01   2.2303999999999999e+00   9.4999999999999998e-03  -2.0930000000000001e-01   9.6500000000000002e-02   1.1096999999999999e+00   1.0227999999999999e+00   4.8754000000000000e+00   2.0230000000000001e-01   6.6390000000000005e-01   2.2559999999999999e-01
  -1.0139000000000000e+00   4.8359999999999997e-01   1.8015000000000001e+00   2.8600000000000000e-02  -1.8079999999999999e-01   1.2720000000000001e-01   1.2428999999999999e+00   1.0672999999999999e+00   3.9177000000000000e+00   2.1190000000000001e-01   7.5049999999999994e-01   2.3000000000000001e-01
  -6.8330000000000002e-01   5.0560000000000005e-01   2.6593000000000000e+00   1.8140000000000001e-01  -1.7130000000000001e-01   1.4470000000000000e-01   1.2650999999999999e+00   1.0227999999999999e+00   4.1788999999999996e+00   1.5409999999999999e-01   7.3129999999999995e-01   2.2120000000000001e-01
  -7.9349999999999998e-01   3.9570000000000000e-01   1.4582999999999999e+00   5.7299999999999997e-02  -9.5200000000000007e-02   1.0090000000000000e-01   1.2650999999999999e+00   1.0005999999999999e+00   3.5695000000000001e+00   2.5050000000000000e-01   7.7939999999999998e-01   2.3000000000000001e-01
  -7.7149999999999996e-01   4.6170000000000000e-01   2.4876999999999998e+00   7.6399999999999996e-02  -1.1420000000000000e-01   8.3299999999999999e-02   1.1318999999999999e+00   1.1339999999999999e+00   4.5270999999999999e+00   2.2159999999999999e-01   7.3129999999999995e-01   2.1679999999999999e-01
  -8.8170000000000004e-01   4.8359999999999997e-01   2.0588000000000002e+00   1.6230000000000000e-01  -9.5200000000000007e-02   1.1840000000000001e-01   1.2206999999999999e+00   1.0672999999999999e+00   3.9177000000000000e+00   2.0230000000000001e-01   7.1199999999999997e-01   1.9910000000000000e-01
  -8.1559999999999999e-01   5.4959999999999998e-01   2.3161999999999998e+00   1.2410000000000000e-01  -1.0470000000000000e-01   8.7700000000000000e-02   1.3539000000000001e+00   1.1339999999999999e+00   3.8306000000000000e+00   2.8899999999999998e-01   6.1580000000000001e-01   2.3890000000000000e-01
  -8.8170000000000004e-01   3.5170000000000001e-01   2.2303999999999999e+00   7.6399999999999996e-02  -1.6180000000000000e-01   1.2720000000000001e-01   1.1984999999999999e+00   1.1563000000000001e+00   5.6589000000000000e+00   1.4449999999999999e-01   7.3129999999999995e-01   1.8579999999999999e-01
  -8.1559999999999999e-01   4.1770000000000002e-01   2.2303999999999999e+00   1.0500000000000000e-01  -1.9030000000000000e-01   1.1400000000000000e-01   1.3095000000000001e+00   9.7840000000000005e-01   4.7882999999999996e+00   2.9859999999999998e-01   7.7939999999999998e-01   2.0790000000000000e-01
  -7.9349999999999998e-01   5.7160000000000000e-01   1.8872000000000000e+00   9.5500000000000002e-02  -1.4269999999999999e-01   1.2720000000000001e-01   1.1984999999999999e+00   1.1563000000000001e+00   4.2659000000000002e+00   2.0230000000000001e-01   6.8320000000000003e-01   2.3000000000000001e-01
  -8.5960000000000003e-01   3.7369999999999998e-01   1.8015000000000001e+00   7.6399999999999996e-02  -5.7099999999999998e-02   1.3589999999999999e-01   1.3317000000000001e+00   1.1117999999999999e+00   4.1788999999999996e+00   2.2159999999999999e-01   7.0240000000000002e-01   2.3890000000000000e-01
  -7.0530000000000004e-01   3.9570000000000000e-01   1.2867999999999999e+00   1.1459999999999999e-01  -2.0930000000000001e-01   1.0960000000000000e-01   1.2873000000000001e+00   1.0450999999999999e+00   4.1788999999999996e+00   1.6380000000000000e-01   7.3129999999999995e-01   2.1679999999999999e-01
  -8.3760000000000001e-01   6.8149999999999999e-01   1.6298999999999999e+00   8.5900000000000004e-02  -1.5229999999999999e-01   1.0090000000000000e-01   1.2428999999999999e+00   1.0672999999999999e+00   3.9177000000000000e+00   2.4079999999999999e-01   6.4470000000000005e-01   2.6100000000000001e-01
  -8.3760000000000001e-01   5.4959999999999998e-01   1.8872000000000000e+00   1.5279999999999999e-01  -1.9030000000000000e-01   5.7000000000000002e-02   1.2650999999999999e+00   1.2230000000000001e+00   4.5270999999999999e+00   2.5050000000000000e-01   7.0240000000000002e-01   1.8579999999999999e-01
  -7.9349999999999998e-01   5.2759999999999996e-01   2.2303999999999999e+00   5.7299999999999997e-02  -1.5229999999999999e-01   9.6500000000000002e-02   1.3317000000000001e+00   1.1563000000000001e+00   4.7012999999999998e+00   1.6380000000000000e-01   6.4470000000000005e-01   2.0349999999999999e-01
  -8.1559999999999999e-01   3.5170000000000001e-01   1.9730000000000001e+00   6.6799999999999998e-02  -1.4269999999999999e-01   9.2100000000000001e-02   1.2650999999999999e+00   1.0227999999999999e+00   4.5270999999999999e+00   2.5050000000000000e-01   6.6390000000000005e-01   2.2559999999999999e-01
  -7.0530000000000004e-01   6.3749999999999996e-01   1.8872000000000000e+00   1.4319999999999999e-01  -1.5229999999999999e-01   8.7700000000000000e-02   1.1540999999999999e+00   1.1117999999999999e+00   4.8754000000000000e+00   1.8300000000000000e-01   6.6390000000000005e-01   2.4329999999999999e-01
  -9.4779999999999998e-01   5.9360000000000002e-01   2.7450999999999999e+00   3.8199999999999998e-02  -2.2839999999999999e-01   8.7700000000000000e-02   1.1762999999999999e+00   1.2452000000000001e+00   3.8306000000000000e+00   1.8300000000000000e-01   6.8320000000000003e-01   2.1229999999999999e-01
  -7.4939999999999996e-01   4.6170000000000000e-01   2.3161999999999998e+00   1.1459999999999999e-01  -5.7099999999999998e-02   1.1840000000000001e-01   1.0653999999999999e+00   1.1563000000000001e+00   5.0495000000000001e+00   2.0230000000000001e-01   6.2539999999999996e-01   2.5659999999999999e-01
  -9.0369999999999995e-01   3.7369999999999998e-01   1.8872000000000000e+00   7.6399999999999996e-02  -1.8079999999999999e-01   8.7700000000000000e-02   1.2428999999999999e+00   1.2007000000000001e+00   4.4401000000000002e+00   1.7340000000000000e-01   6.8320000000000003e-01   2.4770000000000000e-01
  -7.0530000000000004e-01   5.0560000000000005e-01   2.4876999999999998e+00   6.6799999999999998e-02  -1.3320000000000001e-01   8.7700000000000000e-02   1.1984999999999999e+00   1.0005999999999999e+00   3.7435999999999998e+00   2.1190000000000001e-01   7.1199999999999997e-01   1.8579999999999999e-01
  -7.9349999999999998e-01   4.1770000000000002e-01   2.9165999999999999e+00   5.7299999999999997e-02  -2.0930000000000001e-01   8.3299999999999999e-02   1.0653999999999999e+00   9.1169999999999995e-01   4.2659000000000002e+00   1.6380000000000000e-01   6.8320000000000003e-01   2.1679999999999999e-01
  -7.9349999999999998e-01   6.5949999999999998e-01   2.4876999999999998e+00   1.3370000000000001e-01  -1.9030000000000000e-01   9.2100000000000001e-02   1.3317000000000001e+00   1.1339999999999999e+00   4.6142000000000003e+00   2.4079999999999999e-01   7.4090000000000000e-01   2.5209999999999999e-01
  -7.4939999999999996e-01   3.5170000000000001e-01   1.9730000000000001e+00   1.4319999999999999e-01  -8.5599999999999996e-02   1.0520000000000000e-01   1.1096999999999999e+00   1.3564000000000001e+00   5.2236000000000002e+00   2.7939999999999998e-01   6.8320000000000003e-01   2.4329999999999999e-01
  -9.4779999999999998e-01   7.6939999999999997e-01   2.5735000000000001e+00   1.0500000000000000e-01  -1.7130000000000001e-01   8.3299999999999999e-02   1.3095000000000001e+00   1.0672999999999999e+00   3.7435999999999998e+00   2.5050000000000000e-01   6.5429999999999999e-01   2.1679999999999999e-01
  -8.1559999999999999e-01   4.3969999999999998e-01   1.8015000000000001e+00   1.1459999999999999e-01  -1.9030000000000000e-01   9.6500000000000002e-02   1.3761000000000001e+00   1.2230000000000001e+00   4.1788999999999996e+00   3.1790000000000002e-01   7.1199999999999997e-01   2.1229999999999999e-01
  -8.5960000000000003e-01   5.0560000000000005e-01   3.0024000000000002e+00   5.7299999999999997e-02  -1.9980000000000001e-01   5.7000000000000002e-02   9.9880000000000002e-01   1.1563000000000001e+00   4.7882999999999996e+00   1.5409999999999999e-01   5.9660000000000002e-01   2.2559999999999999e-01
  -8.3760000000000001e-01   5.0560000000000005e-01   2.4018999999999999e+00   1.9099999999999999e-02  -1.5229999999999999e-01   1.2720000000000001e-01   1.2206999999999999e+00   1.1117999999999999e+00   5.5719000000000003e+00   1.7340000000000000e-01   6.8320000000000003e-01   1.9020000000000001e-01
  -1.1241000000000001e+00   3.2979999999999998e-01   2.6593000000000000e+00  -1.9099999999999999e-02  -1.5229999999999999e-01   1.3589999999999999e-01   1.1540999999999999e+00   1.1785000000000001e+00   4.6142000000000003e+00   1.6380000000000000e-01   6.7349999999999999e-01   2.2120000000000001e-01
  -8.1559999999999999e-01   5.7160000000000000e-01   2.2303999999999999e+00   0.0000000000000000e+00  -9.5200000000000007e-02   6.1400000000000003e-02   1.3317000000000001e+00   1.2452000000000001e+00   4.5270999999999999e+00   2.7939999999999998e-01   7.4090000000000000e-01   2.0790000000000000e-01
  -9.9190000000000000e-01   4.6170000000000000e-01   2.8309000000000002e+00  -3.8199999999999998e-02  -1.7130000000000001e-01   9.6500000000000002e-02   1.4871000000000001e+00   1.0450999999999999e+00   4.6142000000000003e+00   2.5050000000000000e-01   7.3129999999999995e-01   2.3440000000000000e-01
  -8.8170000000000004e-01   4.6170000000000000e-01   2.4018999999999999e+00   6.6799999999999998e-02  -1.9030000000000000e-01   1.1840000000000001e-01   1.3761000000000001e+00   9.5609999999999995e-01   4.7882999999999996e+00   2.7939999999999998e-01   6.8320000000000003e-01   2.1229999999999999e-01
  -7.4939999999999996e-01   5.0560000000000005e-01   2.4876999999999998e+00   1.4319999999999999e-01  -1.6180000000000000e-01   1.4910000000000001e-01   1.3317000000000001e+00   1.0672999999999999e+00   5.4847999999999999e+00   1.8300000000000000e-01   7.3129999999999995e-01   2.4770000000000000e-01
  -9.0369999999999995e-01   2.8580000000000000e-01   1.7157000000000000e+00   6.6799999999999998e-02  -5.7099999999999998e-02   6.5799999999999997e-02   1.2650999999999999e+00   1.0450999999999999e+00   4.1788999999999996e+00   2.0230000000000001e-01   6.9279999999999997e-01   1.9460000000000000e-01
  -9.9190000000000000e-01   5.0560000000000005e-01   2.5735000000000001e+00   0.0000000000000000e+00  -1.4269999999999999e-01   6.1400000000000003e-02   1.2206999999999999e+00   1.0005999999999999e+00   4.7882999999999996e+00   2.2159999999999999e-01   6.8320000000000003e-01   1.9910000000000000e-01
  -7.0530000000000004e-01   6.3749999999999996e-01   2.2303999999999999e+00   8.5900000000000004e-02  -6.6600000000000006e-02   1.4470000000000000e-01   1.1540999999999999e+00   1.0894999999999999e+00   4.5270999999999999e+00   2.3119999999999999e-01   7.0240000000000002e-01   2.1229999999999999e-01
  -9.4779999999999998e-01   6.1550000000000005e-01   2.9165999999999999e+00   1.6230000000000000e-01  -1.2370000000000000e-01   8.7700000000000000e-02   1.2650999999999999e+00   1.0227999999999999e+00   4.7012999999999998e+00   2.5050000000000000e-01   5.9660000000000002e-01   2.3000000000000001e-01
  -7.7149999999999996e-01   4.8359999999999997e-01   2.8309000000000002e+00   5.7299999999999997e-02  -1.9030000000000000e-01   1.0960000000000000e-01   1.2650999999999999e+00   1.0894999999999999e+00   4.3529999999999998e+00   1.1559999999999999e-01   7.1199999999999997e-01   2.3000000000000001e-01
  -8.3760000000000001e-01   3.0780000000000002e-01   2.0588000000000002e+00   5.7299999999999997e-02  -2.4740000000000001e-01   1.2280000000000001e-01   1.2650999999999999e+00   1.1785000000000001e+00   4.1788999999999996e+00   2.0230000000000001e-01   6.8320000000000003e-01   2.2120000000000001e-01
  -8.5960000000000003e-01   7.0350000000000001e-01   1.4582999999999999e+00   6.6799999999999998e-02  -1.7130000000000001e-01   9.6500000000000002e-02   1.0875999999999999e+00   1.1785000000000001e+00   4.0918000000000001e+00   1.9270000000000001e-01   7.8900000000000003e-01   2.6540000000000002e-01
  -5.9509999999999996e-01   4.3969999999999998e-01   1.9730000000000001e+00   1.2410000000000000e-01  -2.1890000000000001e-01   6.1400000000000003e-02   1.1762999999999999e+00   1.1785000000000001e+00   4.5270999999999999e+00   2.5050000000000000e-01   7.0240000000000002e-01   2.1229999999999999e-01
  -7.7149999999999996e-01   4.6170000000000000e-01   2.0588000000000002e+00   9.5500000000000002e-02  -1.3320000000000001e-01   8.3299999999999999e-02   1.3761000000000001e+00   1.2007000000000001e+00   4.6142000000000003e+00   2.1190000000000001e-01   6.7349999999999999e-01   2.3890000000000000e-01
  -8.1559999999999999e-01   5.2759999999999996e-01   1.9730000000000001e+00   2.1959999999999999e-01  -1.1420000000000000e-01   8.7700000000000000e-02   1.3761000000000001e+00   1.0450999999999999e+00   4.8754000000000000e+00   2.5050000000000000e-01   7.0240000000000002e-01   2.4329999999999999e-01
  -8.1559999999999999e-01   4.1770000000000002e-01   2.5735000000000001e+00   0.0000000000000000e+00  -1.6180000000000000e-01   1.2720000000000001e-01   1.3317000000000001e+00   1.1563000000000001e+00   4.3529999999999998e+00   2.4079999999999999e-01   6.8320000000000003e-01   1.9460000000000000e-01
  -8.1559999999999999e-01   3.7369999999999998e-01   2.4876999999999998e+00   4.7699999999999999e-02  -1.8079999999999999e-01   1.2280000000000001e-01   1.2650999999999999e+00   1.0894999999999999e+00   4.0918000000000001e+00   2.5050000000000000e-01   5.9660000000000002e-01   2.1229999999999999e-01
  -8.3760000000000001e-01   5.4959999999999998e-01   2.0588000000000002e+00   1.1459999999999999e-01  -1.5229999999999999e-01   1.0960000000000000e-01   1.1318999999999999e+00   1.0005999999999999e+00   4.2659000000000002e+00   2.4079999999999999e-01   6.3510000000000000e-01   2.4770000000000000e-01
  -8.3760000000000001e-01   5.2759999999999996e-01   1.3725000000000001e+00   1.7190000000000000e-01  -1.9980000000000001e-01   8.7700000000000000e-02   1.3539000000000001e+00   1.0005999999999999e+00   4.1788999999999996e+00   1.3489999999999999e-01   6.7349999999999999e-01   2.1679999999999999e-01
  -9.0369999999999995e-01   4.8359999999999997e-01   1.9730000000000001e+00   9.5500000000000002e-02  -1.8079999999999999e-01   7.4499999999999997e-02   1.1318999999999999e+00   1.1563000000000001e+00   4.9623999999999997e+00   2.5050000000000000e-01   6.6390000000000005e-01   2.2559999999999999e-01
  -6.1719999999999997e-01   6.8149999999999999e-01   1.6298999999999999e+00   3.8199999999999998e-02  -2.2839999999999999e-01   1.0520000000000000e-01   1.2206999999999999e+00   8.6719999999999997e-01   4.0918000000000001e+00   2.7939999999999998e-01   6.7349999999999999e-01   2.3000000000000001e-01
  -8.8170000000000004e-01   2.8580000000000000e-01   2.3161999999999998e+00   4.7699999999999999e-02  -1.6180000000000000e-01   1.4910000000000001e-01   1.2650999999999999e+00   1.2007000000000001e+00   5.2236000000000002e+00   1.8300000000000000e-01   7.1199999999999997e-01   2.3440000000000000e-01
  -8.3760000000000001e-01   4.1770000000000002e-01   2.4018999999999999e+00   5.7299999999999997e-02  -2.4740000000000001e-01   9.6500000000000002e-02   1.3539000000000001e+00   1.2452000000000001e+00   4.2659000000000002e+00   2.9859999999999998e-01   7.2170000000000001e-01   2.0349999999999999e-01
  -7.0530000000000004e-01   3.9570000000000000e-01   2.3161999999999998e+00   1.1459999999999999e-01  -2.4740000000000001e-01   8.3299999999999999e-02   1.2650999999999999e+00   1.1785000000000001e+00   4.7012999999999998e+00   2.4079999999999999e-01   7.0240000000000002e-01   2.2559999999999999e-01
  -7.2740000000000005e-01   5.4959999999999998e-01   2.2303999999999999e+00   1.3370000000000001e-01  -9.5200000000000007e-02   8.7700000000000000e-02   1.3983000000000001e+00   1.0894999999999999e+00   4.4401000000000002e+00   2.5050000000000000e-01   7.2170000000000001e-01   2.0790000000000000e-01
  -1.0360000000000000e+00   4.6170000000000000e-01   1.8872000000000000e+00   1.2410000000000000e-01  -1.4269999999999999e-01   8.7700000000000000e-02   1.1984999999999999e+00   9.7840000000000005e-01   4.1788999999999996e+00   2.5050000000000000e-01   5.8689999999999998e-01   2.6540000000000002e-01
  -7.2740000000000005e-01   7.4739999999999995e-01   2.0588000000000002e+00   1.3370000000000001e-01  -1.4269999999999999e-01   1.2280000000000001e-01   1.2650999999999999e+00   8.2269999999999999e-01   4.3529999999999998e+00   2.2159999999999999e-01   7.4090000000000000e-01   1.8140000000000001e-01
  -9.2579999999999996e-01   5.0560000000000005e-01   1.8872000000000000e+00   2.0050000000000001e-01  -1.1420000000000000e-01   1.4910000000000001e-01   1.0875999999999999e+00   9.7840000000000005e-01   4.3529999999999998e+00   2.5050000000000000e-01   7.3129999999999995e-01   2.6540000000000002e-01
  -9.6989999999999998e-01   5.9360000000000002e-01   1.4582999999999999e+00   1.1459999999999999e-01  -2.0930000000000001e-01   8.7700000000000000e-02   1.3539000000000001e+00   1.1785000000000001e+00   4.0048000000000004e+00   2.0230000000000001e-01   6.4470000000000005e-01   2.2120000000000001e-01
  -7.7149999999999996e-01   4.6170000000000000e-01   2.8309000000000002e+00  -9.4999999999999998e-03  -1.2370000000000000e-01   8.7700000000000000e-02   1.2873000000000001e+00   1.1563000000000001e+00   4.1788999999999996e+00   1.9270000000000001e-01   7.8900000000000003e-01   2.1679999999999999e-01
  -7.4939999999999996e-01   3.9570000000000000e-01   1.8872000000000000e+00   1.0500000000000000e-01  -1.8079999999999999e-01   1.1400000000000000e-01   1.2428999999999999e+00   1.1117999999999999e+00   4.7012999999999998e+00   6.7400000000000002e-02   7.6010000000000000e-01   2.3000000000000001e-01
  -7.9349999999999998e-01   5.7160000000000000e-01   1.3725000000000001e+00   1.5279999999999999e-01  -1.5229999999999999e-01   1.0520000000000000e-01   1.2428999999999999e+00   9.5609999999999995e-01   4.6142000000000003e+00   2.7939999999999998e-01   6.1580000000000001e-01   2.2559999999999999e-01
  -8.8170000000000004e-01   3.2979999999999998e-01   2.2303999999999999e+00   2.8600000000000000e-02  -1.7130000000000001e-01   7.8899999999999998e-02   1.1318999999999999e+00   9.1169999999999995e-01   4.8754000000000000e+00   2.1190000000000001e-01   7.0240000000000002e-01   2.4770000000000000e-01
  -9.6989999999999998e-01   4.8359999999999997e-01   2.3161999999999998e+00   8.5900000000000004e-02  -2.8549999999999998e-01   6.1400000000000003e-02   1.1984999999999999e+00   1.0894999999999999e+00   4.9623999999999997e+00   2.5050000000000000e-01   7.4090000000000000e-01   2.4770000000000000e-01
  -9.2579999999999996e-01   5.2759999999999996e-01   1.5441000000000000e+00   1.0500000000000000e-01  -1.3320000000000001e-01   7.4499999999999997e-02   1.3983000000000001e+00   1.2007000000000001e+00   4.1788999999999996e+00   1.9270000000000001e-01   6.9279999999999997e-01   2.1679999999999999e-01
  -9.4779999999999998e-01   4.8359999999999997e-01   2.6593000000000000e+00   7.6399999999999996e-02  -2.3790000000000000e-01   7.0199999999999999e-02   9.9880000000000002e-01   1.1563000000000001e+00   5.0495000000000001e+00   2.3119999999999999e-01   7.7939999999999998e-01   2.3440000000000000e-01
  -6.6130000000000000e-01   4.1770000000000002e-01   2.2303999999999999e+00   7.6399999999999996e-02  -1.9980000000000001e-01   1.2720000000000001e-01   1.2650999999999999e+00   1.1563000000000001e+00   4.9623999999999997e+00   1.7340000000000000e-01   6.9279999999999997e-01   2.1679999999999999e-01
  -6.3919999999999999e-01   5.7160000000000000e-01   2.6593000000000000e+00   1.6230000000000000e-01  -1.8079999999999999e-01   8.7700000000000000e-02   1.2428999999999999e+00   1.0894999999999999e+00   4.4401000000000002e+00   2.4079999999999999e-01   7.4090000000000000e-01   2.2120000000000001e-01
  -1.0801000000000001e+00   7.4739999999999995e-01   2.7450999999999999e+00   1.2410000000000000e-01  -1.8079999999999999e-01   1.1400000000000000e-01   1.2206999999999999e+00   1.1785000000000001e+00   4.8754000000000000e+00   2.0230000000000001e-01   6.2539999999999996e-01   2.4329999999999999e-01
  -2.8649999999999998e-01   4.3969999999999998e-01   1.9730000000000001e+00   6.6799999999999998e-02  -2.8549999999999998e-01   1.0090000000000000e-01   1.0431999999999999e+00   9.5609999999999995e-01   4.3529999999999998e+00   2.2159999999999999e-01   7.2170000000000001e-01   2.3000000000000001e-01
  -9.6989999999999998e-01   1.5390000000000001e-01   2.4876999999999998e+00   9.5500000000000002e-02  -1.9980000000000001e-01   8.3299999999999999e-02   1.2650999999999999e+00   1.1339999999999999e+00   5.1365999999999996e+00   2.8899999999999998e-01   6.7349999999999999e-01   2.5209999999999999e-01
  -1.0360000000000000e+00   6.8149999999999999e-01   1.5441000000000000e+00   1.0500000000000000e-01  -7.6100000000000001e-02   1.2720000000000001e-01   1.2873000000000001e+00   1.1563000000000001e+00   4.2659000000000002e+00   2.6010000000000000e-01   7.1199999999999997e-01   2.3000000000000001e-01
  -8.3760000000000001e-01   3.0780000000000002e-01   3.6886999999999999e+00   1.1459999999999999e-01  -2.3790000000000000e-01   1.0960000000000000e-01   1.2650999999999999e+00   1.0227999999999999e+00   4.0048000000000004e+00   2.0230000000000001e-01   7.6010000000000000e-01   2.4329999999999999e-01
   1.9839999999999999e-01   1.0990000000000000e-01   2.1446000000000001e+00   4.7699999999999999e-02  -1.6180000000000000e-01   9.6500000000000002e-02   1.1984999999999999e+00   9.5609999999999995e-01   4.6142000000000003e+00   1.8300000000000000e-01   7.5049999999999994e-01   1.9910000000000000e-01
  -1.7413000000000001e+00   1.9789999999999999e-01   2.2303999999999999e+00   2.0050000000000001e-01  -2.0930000000000001e-01   5.7000000000000002e-02   1.1984999999999999e+00   1.0450999999999999e+00   4.1788999999999996e+00   2.3119999999999999e-01   7.0240000000000002e-01   2.1229999999999999e-01
  -8.3760000000000001e-01   7.9139999999999999e-01   1.8015000000000001e+00   2.0050000000000001e-01  -1.1420000000000000e-01   8.7700000000000000e-02   1.4427000000000001e+00   1.1785000000000001e+00   4.5270999999999999e+00   2.0230000000000001e-01   7.3129999999999995e-01   2.3890000000000000e-01
  -4.6289999999999998e-01   4.3969999999999998e-01   2.9165999999999999e+00   2.0999999999999999e-01  -2.0930000000000001e-01   6.5799999999999997e-02   1.3761000000000001e+00   1.1785000000000001e+00   4.6142000000000003e+00   2.3119999999999999e-01   7.0240000000000002e-01   2.4770000000000000e-01
  -1.5429999999999999e-01   3.9570000000000000e-01   2.7450999999999999e+00   1.4319999999999999e-01  -1.4269999999999999e-01   9.2100000000000001e-02   9.9880000000000002e-01   1.1339999999999999e+00   4.7882999999999996e+00   3.3710000000000001e-01   6.8320000000000003e-01   2.3000000000000001e-01
  -1.2122999999999999e+00   5.0560000000000005e-01   1.9730000000000001e+00   1.1459999999999999e-01  -1.1420000000000000e-01   1.1400000000000000e-01   1.1318999999999999e+00   1.1339999999999999e+00   4.1788999999999996e+00   2.0230000000000001e-01   6.4470000000000005e-01   2.0790000000000000e-01
  -1.2564000000000000e+00   5.2759999999999996e-01   2.1446000000000001e+00   8.5900000000000004e-02  -1.3320000000000001e-01   8.7700000000000000e-02   1.3983000000000001e+00   9.1169999999999995e-01   4.6142000000000003e+00   1.7340000000000000e-01   6.6390000000000005e-01   2.3000000000000001e-01
  -4.8490000000000000e-01   4.1770000000000002e-01   1.9730000000000001e+00   7.6399999999999996e-02  -1.3320000000000001e-01   1.3589999999999999e-01   1.1762999999999999e+00   1.1785000000000001e+00   5.3977000000000004e+00   2.7939999999999998e-01   6.4470000000000005e-01   2.9640000000000000e-01
  -7.7149999999999996e-01   5.0560000000000005e-01   2.8309000000000002e+00   1.5279999999999999e-01  -2.2839999999999999e-01   9.6500000000000002e-02   1.4427000000000001e+00   1.2897000000000001e+00   4.7012999999999998e+00   2.7939999999999998e-01   6.7349999999999999e-01   1.9460000000000000e-01
  -3.9679999999999999e-01   3.2979999999999998e-01   1.8015000000000001e+00   4.7699999999999999e-02  -1.3320000000000001e-01   1.0960000000000000e-01   1.2873000000000001e+00   8.6719999999999997e-01   5.4847999999999999e+00   1.9270000000000001e-01   7.3129999999999995e-01   2.3890000000000000e-01
  -1.4327000000000001e+00   2.4179999999999999e-01   3.0024000000000002e+00   5.7299999999999997e-02  -9.5200000000000007e-02   3.9500000000000000e-02   1.2428999999999999e+00   1.3564000000000001e+00   4.4401000000000002e+00   2.6010000000000000e-01   6.2539999999999996e-01   1.9020000000000001e-01
  -5.0700000000000001e-01   5.4959999999999998e-01   2.1446000000000001e+00   1.9089999999999999e-01  -1.4269999999999999e-01   1.0090000000000000e-01   1.3317000000000001e+00   1.0227999999999999e+00   3.8306000000000000e+00   1.8300000000000000e-01   7.1199999999999997e-01   2.3440000000000000e-01
  -5.0700000000000001e-01   5.9360000000000002e-01   2.4876999999999998e+00   4.7699999999999999e-02  -1.5229999999999999e-01   8.3299999999999999e-02   1.2873000000000001e+00   1.0450999999999999e+00   3.8306000000000000e+00   2.0230000000000001e-01   7.2170000000000001e-01   1.8140000000000001e-01
  -7.7149999999999996e-01   3.0780000000000002e-01   2.3161999999999998e+00   4.7699999999999999e-02  -1.6180000000000000e-01   7.0199999999999999e-02   1.0431999999999999e+00   1.3564000000000001e+00   4.1788999999999996e+00   2.3119999999999999e-01   7.3129999999999995e-01   2.0790000000000000e-01
  -1.0801000000000001e+00   6.1550000000000005e-01   1.6298999999999999e+00   1.1459999999999999e-01  -1.9030000000000000e-01   1.0960000000000000e-01   1.3761000000000001e+00   1.1785000000000001e+00   4.9623999999999997e+00   2.4079999999999999e-01   7.5049999999999994e-01   2.4770000000000000e-01
  -1.0801000000000001e+00   5.7160000000000000e-01   1.7157000000000000e+00   6.6799999999999998e-02  -1.9030000000000000e-01   1.0960000000000000e-01   1.3539000000000001e+00   1.0672999999999999e+00   4.0918000000000001e+00   1.1559999999999999e-01   7.1199999999999997e-01   1.9910000000000000e-01
  -3.9679999999999999e-01   3.2979999999999998e-01   2.8309000000000002e+00   6.6799999999999998e-02  -1.9980000000000001e-01   1.1840000000000001e-01   1.4427000000000001e+00   1.1117999999999999e+00   4.9623999999999997e+00   2.0230000000000001e-01   6.1580000000000001e-01   2.3000000000000001e-01
  -5.9509999999999996e-01   4.1770000000000002e-01   2.4876999999999998e+00   5.7299999999999997e-02  -1.0470000000000000e-01   1.1840000000000001e-01   1.3539000000000001e+00   1.3119000000000001e+00   4.4401000000000002e+00   1.5409999999999999e-01   6.5429999999999999e-01   2.3000000000000001e-01
  -1.0580000000000001e+00   7.2550000000000003e-01   1.1152000000000000e+00   7.6399999999999996e-02  -2.3790000000000000e-01   6.5799999999999997e-02   1.1762999999999999e+00   9.3389999999999995e-01   4.6142000000000003e+00   2.3119999999999999e-01   7.0240000000000002e-01   2.4329999999999999e-01
  -9.0369999999999995e-01   4.1770000000000002e-01   2.2303999999999999e+00   5.7299999999999997e-02  -1.7130000000000001e-01   1.2280000000000001e-01   1.2428999999999999e+00   8.0049999999999999e-01   4.6142000000000003e+00   1.7340000000000000e-01   6.3510000000000000e-01   2.2120000000000001e-01
  -5.9509999999999996e-01   3.7369999999999998e-01   2.0588000000000002e+00   1.7190000000000000e-01  -1.4269999999999999e-01   7.4499999999999997e-02   1.2650999999999999e+00   1.2230000000000001e+00   5.3977000000000004e+00   2.8899999999999998e-01   6.7349999999999999e-01   2.3000000000000001e-01
  -9.0369999999999995e-01   4.6170000000000000e-01   2.2303999999999999e+00   1.4319999999999999e-01  -1.8079999999999999e-01   1.0090000000000000e-01   1.2650999999999999e+00   1.1785000000000001e+00   4.7882999999999996e+00   2.1190000000000001e-01   7.5049999999999994e-01   2.0790000000000000e-01
  -8.3760000000000001e-01   5.0560000000000005e-01   1.8872000000000000e+00   1.5279999999999999e-01  -4.7600000000000003e-02   7.0199999999999999e-02   1.2206999999999999e+00   1.0450999999999999e+00   4.4401000000000002e+00   1.8300000000000000e-01   7.0240000000000002e-01   2.5209999999999999e-01
  -9.2579999999999996e-01   5.4959999999999998e-01   2.4018999999999999e+00  -1.9099999999999999e-02  -1.6180000000000000e-01   1.1400000000000000e-01   1.1540999999999999e+00   9.7840000000000005e-01   4.5270999999999999e+00   2.4079999999999999e-01   7.1199999999999997e-01   2.1229999999999999e-01
  -5.2900000000000003e-01   4.1770000000000002e-01   1.8872000000000000e+00   4.7699999999999999e-02  -1.7130000000000001e-01   1.0090000000000000e-01   1.0875999999999999e+00   8.8939999999999997e-01   4.4401000000000002e+00   2.1190000000000001e-01   5.9660000000000002e-01   2.3440000000000000e-01
  -5.0700000000000001e-01   4.6170000000000000e-01   2.3161999999999998e+00   8.5900000000000004e-02  -1.9980000000000001e-01   6.5799999999999997e-02   1.1984999999999999e+00   1.0672999999999999e+00   3.4824000000000002e+00   1.7340000000000000e-01   6.4470000000000005e-01   2.2120000000000001e-01
  -7.9349999999999998e-01   3.0780000000000002e-01   3.2597999999999998e+00   4.7699999999999999e-02  -1.8079999999999999e-01   1.4470000000000000e-01   1.1540999999999999e+00   1.2007000000000001e+00   4.3529999999999998e+00   2.4079999999999999e-01   6.0619999999999996e-01   2.4329999999999999e-01
  -8.1559999999999999e-01   3.9570000000000000e-01   2.7450999999999999e+00   3.8199999999999998e-02  -1.9030000000000000e-01   1.1840000000000001e-01   1.2650999999999999e+00   1.0227999999999999e+00   4.9623999999999997e+00   1.8300000000000000e-01   7.1199999999999997e-01   2.3890000000000000e-01
  -8.5960000000000003e-01   4.6170000000000000e-01   2.4876999999999998e+00   1.0500000000000000e-01  -9.5200000000000007e-02   1.0520000000000000e-01   1.1762999999999999e+00   1.2007000000000001e+00   4.0048000000000004e+00   2.7939999999999998e-01   6.7349999999999999e-01   2.3440000000000000e-01
  -6.8330000000000002e-01   3.2979999999999998e-01   2.6593000000000000e+00   1.9099999999999999e-02  -2.5690000000000002e-01   1.1400000000000000e-01   1.3317000000000001e+00   1.0672999999999999e+00   4.7012999999999998e+00   2.6010000000000000e-01   6.4470000000000005e-01   2.3440000000000000e-01
  -8.1559999999999999e-01   5.2759999999999996e-01   1.9730000000000001e+00   2.8600000000000000e-02  -2.3790000000000000e-01   9.6500000000000002e-02   1.1096999999999999e+00   9.7840000000000005e-01   4.9623999999999997e+00   2.5050000000000000e-01   7.7939999999999998e-01   2.3890000000000000e-01
  -8.1559999999999999e-01   5.0560000000000005e-01   2.2303999999999999e+00   1.6230000000000000e-01  -1.9030000000000000e-01   1.0960000000000000e-01   1.1318999999999999e+00   1.1563000000000001e+00   4.6142000000000003e+00   1.6380000000000000e-01   7.1199999999999997e-01   1.9020000000000001e-01
  -6.8330000000000002e-01   2.8580000000000000e-01   2.2303999999999999e+00   1.3370000000000001e-01  -1.3320000000000001e-01   7.8899999999999998e-02   1.1984999999999999e+00   1.0894999999999999e+00   4.7012999999999998e+00   2.7939999999999998e-01   6.5429999999999999e-01   1.9910000000000000e-01
  -7.7149999999999996e-01   4.6170000000000000e-01   1.9730000000000001e+00   1.8140000000000001e-01  -1.6180000000000000e-01   8.7700000000000000e-02   1.1762999999999999e+00   1.0450999999999999e+00   4.7882999999999996e+00   2.0230000000000001e-01   6.8320000000000003e-01   1.9020000000000001e-01
  -8.1559999999999999e-01   4.1770000000000002e-01   1.6298999999999999e+00   1.0500000000000000e-01  -1.6180000000000000e-01   8.7700000000000000e-02   1.1318999999999999e+00   1.1117999999999999e+00   4.3529999999999998e+00   2.5050000000000000e-01   6.5429999999999999e-01   2.2559999999999999e-01
  -9.2579999999999996e-01   4.8359999999999997e-01   1.3725000000000001e+00   8.5900000000000004e-02  -1.9980000000000001e-01   7.4499999999999997e-02   1.2650999999999999e+00   9.3389999999999995e-01   4.4401000000000002e+00   2.2159999999999999e-01   6.5429999999999999e-01   2.2120000000000001e-01
  -6.1719999999999997e-01   3.7369999999999998e-01   2.2303999999999999e+00   4.7699999999999999e-02  -1.1420000000000000e-01   8.7700000000000000e-02   1.3539000000000001e+00   1.0227999999999999e+00   3.8306000000000000e+00   2.1190000000000001e-01   6.9279999999999997e-01   2.3890000000000000e-01
  -5.2900000000000003e-01   4.3969999999999998e-01   2.7450999999999999e+00   4.7699999999999999e-02  -2.0930000000000001e-01   9.6500000000000002e-02   1.1762999999999999e+00   1.1339999999999999e+00   4.7882999999999996e+00   1.4449999999999999e-01   7.1199999999999997e-01   2.1679999999999999e-01
  -6.1719999999999997e-01   4.1770000000000002e-01   1.8872000000000000e+00   1.1459999999999999e-01  -1.4269999999999999e-01   1.0090000000000000e-01   1.2206999999999999e+00   1.0227999999999999e+00   4.4401000000000002e+00   1.5409999999999999e-01   6.6390000000000005e-01   2.1679999999999999e-01
  -8.1559999999999999e-01   4.6170000000000000e-01   1.8872000000000000e+00   7.6399999999999996e-02  -1.7130000000000001e-01   1.0090000000000000e-01   1.0653999999999999e+00   1.0672999999999999e+00   4.9623999999999997e+00   1.9270000000000001e-01   6.7349999999999999e-01   2.0790000000000000e-01
  -8.3760000000000001e-01   5.4959999999999998e-01   2.0588000000000002e+00   9.5500000000000002e-02  -1.6180000000000000e-01   8.3299999999999999e-02   1.2206999999999999e+00   1.2452000000000001e+00   5.3106999999999998e+00   2.5050000000000000e-01   6.7349999999999999e-01   2.0349999999999999e-01
  -6.3919999999999999e-01   3.9570000000000000e-01   2.2303999999999999e+00   5.7299999999999997e-02  -1.8079999999999999e-01   7.4499999999999997e-02   1.0875999999999999e+00   1.0005999999999999e+00   4.5270999999999999e+00   2.3119999999999999e-01   6.4470000000000005e-01   2.4329999999999999e-01
  -7.2740000000000005e-01   3.2979999999999998e-01   2.0588000000000002e+00   1.4319999999999999e-01  -1.6180000000000000e-01   1.0960000000000000e-01   1.2873000000000001e+00   1.2007000000000001e+00   3.8306000000000000e+00   2.0230000000000001e-01   6.6390000000000005e-01   2.0790000000000000e-01
  -6.8330000000000002e-01   5.0560000000000005e-01   1.4582999999999999e+00   1.0500000000000000e-01  -1.4269999999999999e-01   1.1400000000000000e-01   1.1984999999999999e+00   8.2269999999999999e-01   4.2659000000000002e+00   2.1190000000000001e-01   7.2170000000000001e-01   2.1229999999999999e-01
  -9.4779999999999998e-01   4.1770000000000002e-01   1.7157000000000000e+00   1.4319999999999999e-01  -1.9980000000000001e-01   1.1840000000000001e-01   1.2206999999999999e+00   1.1785000000000001e+00   3.7435999999999998e+00   2.6970000000000000e-01   6.7349999999999999e-01   2.2559999999999999e-01
  -7.4939999999999996e-01   4.8359999999999997e-01   1.7157000000000000e+00   9.5500000000000002e-02  -1.9030000000000000e-01   1.0090000000000000e-01   1.0875999999999999e+00   1.1563000000000001e+00   4.3529999999999998e+00   2.3119999999999999e-01   6.9279999999999997e-01   2.1229999999999999e-01
  -8.8170000000000004e-01   1.3189999999999999e-01   1.8015000000000001e+00   5.7299999999999997e-02  -1.7130000000000001e-01   7.0199999999999999e-02   1.2206999999999999e+00   1.1563000000000001e+00   4.8754000000000000e+00   1.8300000000000000e-01   6.7349999999999999e-01   2.3440000000000000e-01
  -9.0369999999999995e-01   2.4179999999999999e-01   1.8015000000000001e+00   3.8199999999999998e-02  -2.0930000000000001e-01   1.0960000000000000e-01   1.1762999999999999e+00   1.2897000000000001e+00   4.1788999999999996e+00   2.0230000000000001e-01   6.7349999999999999e-01   2.3890000000000000e-01
  -6.6130000000000000e-01   3.5170000000000001e-01   2.0588000000000002e+00   5.7299999999999997e-02  -1.9030000000000000e-01   1.0090000000000000e-01   1.2650999999999999e+00   1.2452000000000001e+00   4.9623999999999997e+00   2.2159999999999999e-01   5.8689999999999998e-01   2.1229999999999999e-01
  -6.3919999999999999e-01   2.8580000000000000e-01   2.4018999999999999e+00   6.6799999999999998e-02  -8.5599999999999996e-02   1.4470000000000000e-01   1.0875999999999999e+00   9.5609999999999995e-01   4.1788999999999996e+00   2.2159999999999999e-01   6.1580000000000001e-01   2.0349999999999999e-01
  -6.8330000000000002e-01   5.0560000000000005e-01   2.4018999999999999e+00   1.6230000000000000e-01  -1.9030000000000000e-01   1.2280000000000001e-01   1.2428999999999999e+00   1.2897000000000001e+00   4.2659000000000002e+00   1.9270000000000001e-01   7.3129999999999995e-01   2.7429999999999999e-01
  -7.9349999999999998e-01   3.9570000000000000e-01   2.2303999999999999e+00   1.1459999999999999e-01  -2.1890000000000001e-01   7.4499999999999997e-02   1.1984999999999999e+00   1.1785000000000001e+00   4.0918000000000001e+00   2.0230000000000001e-01   5.7730000000000004e-01   2.2559999999999999e-01
  -6.3919999999999999e-01   3.5170000000000001e-01   2.7450999999999999e+00   1.0500000000000000e-01  -1.6180000000000000e-01   7.4499999999999997e-02   1.1540999999999999e+00   1.1785000000000001e+00   4.7882999999999996e+00   2.9859999999999998e-01   6.1580000000000001e-01   2.3440000000000000e-01
  -7.7149999999999996e-01   3.7369999999999998e-01   1.9730000000000001e+00   1.1459999999999999e-01  -1.9030000000000000e-01   1.4470000000000000e-01   1.2873000000000001e+00   1.1563000000000001e+00   3.8306000000000000e+00   2.8899999999999998e-01   7.4090000000000000e-01   2.0349999999999999e-01
  -9.4779999999999998e-01   5.9360000000000002e-01   1.8872000000000000e+00   1.6230000000000000e-01  -1.5229999999999999e-01   1.1840000000000001e-01   1.2206999999999999e+00   1.2674000000000001e+00   4.9623999999999997e+00   2.9859999999999998e-01   6.9279999999999997e-01   2.4329999999999999e-01
  -7.0530000000000004e-01   3.2979999999999998e-01   2.4018999999999999e+00  -5.7299999999999997e-02  -2.1890000000000001e-01   1.0960000000000000e-01   1.3761000000000001e+00   1.0894999999999999e+00   4.6142000000000003e+00   2.0230000000000001e-01   6.5429999999999999e-01   1.9460000000000000e-01
  -8.5960000000000003e-01   3.7369999999999998e-01   1.5441000000000000e+00   1.2410000000000000e-01  -1.7130000000000001e-01   7.8899999999999998e-02   1.2650999999999999e+00   1.1117999999999999e+00   4.4401000000000002e+00   2.4079999999999999e-01   5.8689999999999998e-01   2.2120000000000001e-01
  -7.2740000000000005e-01   2.8580000000000000e-01   2.3161999999999998e+00   1.2410000000000000e-01  -2.4740000000000001e-01   1.1840000000000001e-01   1.2873000000000001e+00   1.0672999999999999e+00   4.1788999999999996e+00   2.4079999999999999e-01   7.1199999999999997e-01   2.1229999999999999e-01
  -7.9349999999999998e-01   3.9570000000000000e-01   2.2303999999999999e+00   6.6799999999999998e-02  -2.1890000000000001e-01   7.0199999999999999e-02   1.3095000000000001e+00   1.2897000000000001e+00   4.7012999999999998e+00   2.0230000000000001e-01   6.1580000000000001e-01   2.3890000000000000e-01
  -7.9349999999999998e-01   3.2979999999999998e-01   2.5735000000000001e+00   4.7699999999999999e-02  -1.6180000000000000e-01   1.4030000000000001e-01   1.2206999999999999e+00   1.2452000000000001e+00   4.9623999999999997e+00   2.5050000000000000e-01   6.5429999999999999e-01   2.2559999999999999e-01
  -8.8170000000000004e-01   3.7369999999999998e-01   2.3161999999999998e+00   1.9099999999999999e-02  -1.4269999999999999e-01   7.0199999999999999e-02   1.1762999999999999e+00   1.1339999999999999e+00   4.5270999999999999e+00   2.5050000000000000e-01   7.1199999999999997e-01   2.3440000000000000e-01
  -8.5960000000000003e-01   3.9570000000000000e-01   2.4018999999999999e+00   1.5279999999999999e-01  -2.3790000000000000e-01   9.6500000000000002e-02   1.3983000000000001e+00   1.0894999999999999e+00   4.5270999999999999e+00   2.7939999999999998e-01   7.0240000000000002e-01   2.0790000000000000e-01
  -9.2579999999999996e-01   3.7369999999999998e-01   2.7450999999999999e+00   1.2410000000000000e-01  -1.9980000000000001e-01   1.0090000000000000e-01   1.3095000000000001e+00   1.2452000000000001e+00   4.9623999999999997e+00   2.2159999999999999e-01   6.6390000000000005e-01   2.3000000000000001e-01
  -5.9509999999999996e-01   3.5170000000000001e-01   2.5735000000000001e+00   2.8600000000000000e-02  -1.4269999999999999e-01   3.9500000000000000e-02   1.2428999999999999e+00   1.2452000000000001e+00   4.7012999999999998e+00   2.2159999999999999e-01   7.3129999999999995e-01   1.9020000000000001e-01
  -6.3919999999999999e-01   3.2979999999999998e-01   3.0024000000000002e+00   1.3370000000000001e-01  -8.5599999999999996e-02   1.0520000000000000e-01   1.1762999999999999e+00   1.2674000000000001e+00   4.5270999999999999e+00   2.7939999999999998e-01   6.6390000000000005e-01   1.9910000000000000e-01
  -7.4939999999999996e-01   4.1770000000000002e-01   1.9730000000000001e+00   1.1459999999999999e-01  -1.3320000000000001e-01   3.5099999999999999e-02   1.1096999999999999e+00   1.1785000000000001e+00   4.7882999999999996e+00   2.5050000000000000e-01   6.8320000000000003e-01   2.1679999999999999e-01
  -7.4939999999999996e-01   4.6170000000000000e-01   2.8309000000000002e+00   5.7299999999999997e-02  -1.9980000000000001e-01   9.6500000000000002e-02   1.0653999999999999e+00   8.6719999999999997e-01   5.2236000000000002e+00   1.4449999999999999e-01   6.8320000000000003e-01   2.3890000000000000e-01
  -8.1559999999999999e-01   2.6379999999999998e-01   2.1446000000000001e+00   1.1459999999999999e-01  -2.0930000000000001e-01   8.3299999999999999e-02   1.1096999999999999e+00   8.8939999999999997e-01   5.3977000000000004e+00   2.5050000000000000e-01   6.1580000000000001e-01   2.3890000000000000e-01
  -7.2740000000000005e-01   4.3969999999999998e-01   1.4582999999999999e+00   7.6399999999999996e-02  -1.4269999999999999e-01   1.1840000000000001e-01   1.2206999999999999e+00   1.0227999999999999e+00   5.0495000000000001e+00   1.7340000000000000e-01   6.9279999999999997e-01   2.2559999999999999e-01
  -8.1559999999999999e-01   3.2979999999999998e-01   2.0588000000000002e+00   3.8199999999999998e-02  -2.8549999999999998e-01   1.2280000000000001e-01   1.0653999999999999e+00   1.0894999999999999e+00   4.6142000000000003e+00   1.7340000000000000e-01   6.9279999999999997e-01   2.2120000000000001e-01
  -7.4939999999999996e-01   3.2979999999999998e-01   2.0588000000000002e+00   1.3370000000000001e-01  -2.0930000000000001e-01   9.2100000000000001e-02   1.2650999999999999e+00   1.0894999999999999e+00   4.0918000000000001e+00   3.1790000000000002e-01   6.9279999999999997e-01   2.4770000000000000e-01
  -6.8330000000000002e-01   4.3969999999999998e-01   1.9730000000000001e+00   8.5900000000000004e-02  -1.5229999999999999e-01   1.1840000000000001e-01   1.1984999999999999e+00   1.1117999999999999e+00   5.2236000000000002e+00   2.2159999999999999e-01   7.0240000000000002e-01   2.1229999999999999e-01
  -7.0530000000000004e-01   5.7160000000000000e-01   2.0588000000000002e+00   1.6230000000000000e-01  -1.4269999999999999e-01   6.5799999999999997e-02   1.3761000000000001e+00   1.2007000000000001e+00   4.0918000000000001e+00   1.9270000000000001e-01   7.3129999999999995e-01   2.5209999999999999e-01
  -6.8330000000000002e-01   4.1770000000000002e-01   2.1446000000000001e+00   1.4319999999999999e-01  -1.9980000000000001e-01   1.1400000000000000e-01   1.2873000000000001e+00   1.0672999999999999e+00   5.0495000000000001e+00   1.4449999999999999e-01   7.3129999999999995e-01   2.1679999999999999e-01
  -8.5960000000000003e-01   5.7160000000000000e-01   2.4876999999999998e+00   8.5900000000000004e-02  -1.2370000000000000e-01   6.5799999999999997e-02   1.0209999999999999e+00   9.3389999999999995e-01   4.7882999999999996e+00   1.9270000000000001e-01   6.6390000000000005e-01   2.5209999999999999e-01
  -7.0530000000000004e-01   5.4959999999999998e-01   2.4876999999999998e+00   4.7699999999999999e-02  -1.7130000000000001e-01   9.2100000000000001e-02   1.1096999999999999e+00   9.5609999999999995e-01   5.1365999999999996e+00   2.0230000000000001e-01   6.6390000000000005e-01   2.5209999999999999e-01
  -6.6130000000000000e-01   4.6170000000000000e-01   1.9730000000000001e+00   5.7299999999999997e-02  -2.5690000000000002e-01   1.0090000000000000e-01   1.1984999999999999e+00   9.5609999999999995e-01   4.7882999999999996e+00   2.7939999999999998e-01   6.7349999999999999e-01   2.3890000000000000e-01
  -9.2579999999999996e-01   3.5170000000000001e-01   1.2867999999999999e+00   6.6799999999999998e-02  -1.5229999999999999e-01   1.5790000000000001e-01   1.0653999999999999e+00   1.1563000000000001e+00   4.4401000000000002e+00   2.4079999999999999e-01   6.2539999999999996e-01   2.3890000000000000e-01
  -8.3760000000000001e-01   3.9570000000000000e-01   2.0588000000000002e+00   1.2410000000000000e-01  -2.3790000000000000e-01   1.1840000000000001e-01   1.1540999999999999e+00   1.1563000000000001e+00   4.2659000000000002e+00   1.9270000000000001e-01   6.6390000000000005e-01   2.4329999999999999e-01
  -5.7310000000000005e-01   5.4959999999999998e-01   1.6298999999999999e+00   5.7299999999999997e-02  -1.9030000000000000e-01   1.1400000000000000e-01   1.0875999999999999e+00   1.0672999999999999e+00   4.4401000000000002e+00   2.4079999999999999e-01   7.5049999999999994e-01   2.2120000000000001e-01
  -6.3919999999999999e-01   3.0780000000000002e-01   2.3161999999999998e+00   9.5500000000000002e-02  -8.5599999999999996e-02   7.0199999999999999e-02   1.1762999999999999e+00   9.5609999999999995e-01   5.3106999999999998e+00   1.6380000000000000e-01   7.6980000000000004e-01   2.5209999999999999e-01
  -6.6130000000000000e-01   3.7369999999999998e-01   1.6298999999999999e+00   1.6230000000000000e-01  -1.2370000000000000e-01   1.1400000000000000e-01   1.1984999999999999e+00   1.0894999999999999e+00   4.6142000000000003e+00   2.1190000000000001e-01   6.4470000000000005e-01   2.2120000000000001e-01
  -6.8330000000000002e-01   4.1770000000000002e-01   2.4876999999999998e+00   6.6799999999999998e-02  -1.3320000000000001e-01   7.4499999999999997e-02   1.1318999999999999e+00   1.2007000000000001e+00   4.8754000000000000e+00   2.3119999999999999e-01   6.7349999999999999e-01   2.1679999999999999e-01
  -6.6130000000000000e-01   3.5170000000000001e-01   2.5735000000000001e+00   1.0500000000000000e-01  -2.2839999999999999e-01   1.4030000000000001e-01   1.0209999999999999e+00   1.0894999999999999e+00   5.3106999999999998e+00   1.9270000000000001e-01   6.5429999999999999e-01   2.6100000000000001e-01
  -7.9349999999999998e-01   5.4959999999999998e-01   1.8015000000000001e+00   1.1459999999999999e-01  -1.2370000000000000e-01   1.0090000000000000e-01   1.0431999999999999e+00   1.1339999999999999e+00   4.5270999999999999e+00   1.7340000000000000e-01   6.6390000000000005e-01   2.2559999999999999e-01
  -8.3760000000000001e-01   5.9360000000000002e-01   2.4018999999999999e+00   7.6399999999999996e-02  -2.0930000000000001e-01   1.1400000000000000e-01   1.1762999999999999e+00   1.0672999999999999e+00   4.6142000000000003e+00   1.9270000000000001e-01   6.7349999999999999e-01   2.1679999999999999e-01
  -8.1559999999999999e-01   3.9570000000000000e-01   1.8872000000000000e+00   9.5500000000000002e-02  -2.1890000000000001e-01   1.2720000000000001e-01   1.2650999999999999e+00   9.7840000000000005e-01   5.3106999999999998e+00   1.0600000000000000e-01   6.3510000000000000e-01   2.4329999999999999e-01
  -7.7149999999999996e-01   3.2979999999999998e-01   2.4876999999999998e+00   3.8199999999999998e-02  -2.2839999999999999e-01   1.3589999999999999e-01   1.1096999999999999e+00   9.3389999999999995e-01   4.7012999999999998e+00   2.8899999999999998e-01   7.1199999999999997e-01   2.6540000000000002e-01
  -7.0530000000000004e-01   3.5170000000000001e-01   2.1446000000000001e+00   6.6799999999999998e-02  -1.6180000000000000e-01   8.3299999999999999e-02   1.0431999999999999e+00   1.1785000000000001e+00   4.0918000000000001e+00   2.5050000000000000e-01   5.8689999999999998e-01   2.1679999999999999e-01
  -9.0369999999999995e-01   5.2759999999999996e-01   1.8872000000000000e+00   7.6399999999999996e-02  -2.3790000000000000e-01   1.2280000000000001e-01   1.1762999999999999e+00   8.0049999999999999e-01   4.7012999999999998e+00   2.3119999999999999e-01   7.2170000000000001e-01   2.0790000000000000e-01
  -7.2740000000000005e-01   4.6170000000000000e-01   1.8015000000000001e+00   1.2410000000000000e-01  -1.6180000000000000e-01   1.0960000000000000e-01   1.3539000000000001e+00   1.1785000000000001e+00   4.1788999999999996e+00   2.7939999999999998e-01   7.0240000000000002e-01   2.2120000000000001e-01
  -7.9349999999999998e-01   2.8580000000000000e-01   1.6298999999999999e+00   9.5500000000000002e-02  -1.2370000000000000e-01   1.1400000000000000e-01   1.3539000000000001e+00   1.2230000000000001e+00   4.8754000000000000e+00   1.8300000000000000e-01   6.7349999999999999e-01   2.3000000000000001e-01
  -6.8330000000000002e-01   4.1770000000000002e-01   2.3161999999999998e+00   1.4319999999999999e-01  -9.5200000000000007e-02   8.3299999999999999e-02   1.0431999999999999e+00   1.1785000000000001e+00   4.6142000000000003e+00   1.9270000000000001e-01   7.5049999999999994e-01   2.0349999999999999e-01
  -7.4939999999999996e-01   4.1770000000000002e-01   2.4018999999999999e+00   1.1459999999999999e-01  -2.0930000000000001e-01   4.3900000000000002e-02   1.3095000000000001e+00   1.1117999999999999e+00   4.6142000000000003e+00   1.8300000000000000e-01   6.5429999999999999e-01   2.7429999999999999e-01
  -8.3760000000000001e-01   4.1770000000000002e-01   2.0588000000000002e+00   8.5900000000000004e-02  -1.2370000000000000e-01   7.8899999999999998e-02   1.2206999999999999e+00   1.3564000000000001e+00   4.7012999999999998e+00   2.5050000000000000e-01   6.3510000000000000e-01   2.3440000000000000e-01
  -7.9349999999999998e-01   4.6170000000000000e-01   1.8015000000000001e+00   9.5500000000000002e-02  -8.5599999999999996e-02   8.3299999999999999e-02   9.1000000000000003e-01   1.0227999999999999e+00   4.0918000000000001e+00   2.0230000000000001e-01   6.8320000000000003e-01   2.2120000000000001e-01
  -6.8330000000000002e-01   5.7160000000000000e-01   2.4876999999999998e+00   4.7699999999999999e-02  -1.9030000000000000e-01   1.0960000000000000e-01   1.0209999999999999e+00   1.0894999999999999e+00   4.6142000000000003e+00   1.2520000000000001e-01   7.3129999999999995e-01   2.3000000000000001e-01
  -8.5960000000000003e-01   5.0560000000000005e-01   2.1446000000000001e+00   7.6399999999999996e-02  -1.9030000000000000e-01   1.0960000000000000e-01   1.1540999999999999e+00   1.0227999999999999e+00   4.0048000000000004e+00   2.2159999999999999e-01   6.5429999999999999e-01   2.2120000000000001e-01
  -6.1719999999999997e-01   2.8580000000000000e-01   1.8015000000000001e+00   1.0500000000000000e-01  -1.9030000000000000e-01   8.7700000000000000e-02   1.2650999999999999e+00   1.0450999999999999e+00   4.7882999999999996e+00   2.4079999999999999e-01   6.9279999999999997e-01   2.2559999999999999e-01
  -8.3760000000000001e-01   5.2759999999999996e-01   1.5441000000000000e+00   1.4319999999999999e-01  -2.0930000000000001e-01   1.2280000000000001e-01   1.1762999999999999e+00   1.1339999999999999e+00   4.8754000000000000e+00   2.5050000000000000e-01   6.5429999999999999e-01   2.3890000000000000e-01
  -7.7149999999999996e-01   5.2759999999999996e-01   1.7157000000000000e+00   6.6799999999999998e-02  -1.9980000000000001e-01   1.3159999999999999e-01   1.2428999999999999e+00   1.2007000000000001e+00   5.0495000000000001e+00   2.2159999999999999e-01   7.6980000000000004e-01   1.9020000000000001e-01
  -9.2579999999999996e-01   2.6379999999999998e-01   1.9730000000000001e+00   1.9099999999999999e-02  -1.5229999999999999e-01   1.0090000000000000e-01   1.1762999999999999e+00   9.7840000000000005e-01   4.4401000000000002e+00   3.3710000000000001e-01   6.4470000000000005e-01   2.5209999999999999e-01
  -7.9349999999999998e-01   3.7369999999999998e-01   2.1446000000000001e+00   1.7190000000000000e-01  -1.5229999999999999e-01   9.6500000000000002e-02   1.3539000000000001e+00   1.1785000000000001e+00   3.9177000000000000e+00   2.0230000000000001e-01   6.8320000000000003e-01   2.2559999999999999e-01
  -8.5960000000000003e-01   5.0560000000000005e-01   2.0588000000000002e+00   1.2410000000000000e-01  -1.7130000000000001e-01   7.4499999999999997e-02   1.2206999999999999e+00   1.1339999999999999e+00   4.2659000000000002e+00   2.6010000000000000e-01   5.8689999999999998e-01   2.1679999999999999e-01
  -6.8330000000000002e-01   3.5170000000000001e-01   1.8872000000000000e+00   2.5779999999999997e-01  -2.4740000000000001e-01   1.3159999999999999e-01   1.1096999999999999e+00   1.0450999999999999e+00   5.0495000000000001e+00   1.3489999999999999e-01   6.5429999999999999e-01   2.5209999999999999e-01
  -6.8330000000000002e-01   4.3969999999999998e-01   2.1446000000000001e+00   5.7299999999999997e-02  -5.7099999999999998e-02   8.7700000000000000e-02   9.9880000000000002e-01   1.1563000000000001e+00   4.0048000000000004e+00   2.3119999999999999e-01   6.4470000000000005e-01   2.4770000000000000e-01
  -7.0530000000000004e-01   2.1980000000000000e-01   2.1446000000000001e+00   1.7190000000000000e-01  -1.0470000000000000e-01   1.4030000000000001e-01   1.1318999999999999e+00   1.1563000000000001e+00   4.5270999999999999e+00   2.3119999999999999e-01   7.3129999999999995e-01   2.1229999999999999e-01
  -7.7149999999999996e-01   4.1770000000000002e-01   2.3161999999999998e+00   6.6799999999999998e-02  -2.4740000000000001e-01   1.0960000000000000e-01   1.4649000000000001e+00   1.2007000000000001e+00   5.2236000000000002e+00   2.1190000000000001e-01   6.1580000000000001e-01   2.0349999999999999e-01
  -7.9349999999999998e-01   2.6379999999999998e-01   2.4018999999999999e+00   6.6799999999999998e-02  -2.1890000000000001e-01   1.1840000000000001e-01   1.3095000000000001e+00   1.1563000000000001e+00   5.1365999999999996e+00   2.0230000000000001e-01   6.7349999999999999e-01   2.3000000000000001e-01
  -6.1719999999999997e-01   2.8580000000000000e-01   2.0588000000000002e+00   4.7699999999999999e-02  -1.8079999999999999e-01   1.4470000000000000e-01   1.3095000000000001e+00   1.1785000000000001e+00   5.3106999999999998e+00   2.5050000000000000e-01   6.4470000000000005e-01   2.2120000000000001e-01
  -7.4939999999999996e-01   3.5170000000000001e-01   1.5441000000000000e+00   1.5279999999999999e-01  -1.5229999999999999e-01   1.0090000000000000e-01   1.1984999999999999e+00   9.7840000000000005e-01   4.9623999999999997e+00   2.2159999999999999e-01   7.3129999999999995e-01   2.4329999999999999e-01
  -7.2740000000000005e-01   3.2979999999999998e-01   1.9730000000000001e+00   1.2410000000000000e-01  -1.9030000000000000e-01   9.6500000000000002e-02   1.4205000000000001e+00   8.0049999999999999e-01   5.0495000000000001e+00   2.2159999999999999e-01   6.7349999999999999e-01   2.4329999999999999e-01
  -8.3760000000000001e-01   4.3969999999999998e-01   1.9730000000000001e+00   2.2910000000000000e-01  -9.5200000000000007e-02   1.2280000000000001e-01   1.1096999999999999e+00   1.2897000000000001e+00   4.6142000000000003e+00   2.1190000000000001e-01   6.8320000000000003e-01   2.0790000000000000e-01
  -8.1559999999999999e-01   4.8359999999999997e-01   2.2303999999999999e+00   1.0500000000000000e-01  -2.6640000000000003e-01   1.4470000000000000e-01   1.1096999999999999e+00   1.0672999999999999e+00   3.7435999999999998e+00   2.2159999999999999e-01   6.9279999999999997e-01   2.2559999999999999e-01
  -6.8330000000000002e-01   2.4179999999999999e-01   1.6298999999999999e+00   1.2410000000000000e-01  -1.8079999999999999e-01   7.8899999999999998e-02   1.0431999999999999e+00   1.2674000000000001e+00   4.5270999999999999e+00   8.6699999999999999e-02   6.7349999999999999e-01   2.3890000000000000e-01
  -5.9509999999999996e-01   4.6170000000000000e-01   2.2303999999999999e+00   1.1459999999999999e-01  -1.8079999999999999e-01   1.5350000000000000e-01   1.1540999999999999e+00   1.2674000000000001e+00   4.3529999999999998e+00   2.6970000000000000e-01   7.0240000000000002e-01   2.4329999999999999e-01
  -8.8170000000000004e-01   4.6170000000000000e-01   1.6298999999999999e+00   2.8600000000000000e-02  -2.6640000000000003e-01   1.0090000000000000e-01   1.1984999999999999e+00   9.5609999999999995e-01   4.4401000000000002e+00   2.6010000000000000e-01   6.8320000000000003e-01   2.0790000000000000e-01
  -8.1559999999999999e-01   3.0780000000000002e-01   2.2303999999999999e+00   2.8600000000000000e-02  -2.6640000000000003e-01   1.3159999999999999e-01   1.0209999999999999e+00   1.0227999999999999e+00   4.7882999999999996e+00   2.1190000000000001e-01   7.0240000000000002e-01   1.8579999999999999e-01
  -9.2579999999999996e-01   2.4179999999999999e-01   2.3161999999999998e+00   8.5900000000000004e-02  -2.2839999999999999e-01   1.2720000000000001e-01   1.3317000000000001e+00   1.4008000000000000e+00   4.0048000000000004e+00   8.6699999999999999e-02   6.9279999999999997e-01   2.5209999999999999e-01
  -9.4779999999999998e-01   5.7160000000000000e-01   2.3161999999999998e+00   8.5900000000000004e-02  -2.3790000000000000e-01   1.2280000000000001e-01   1.2428999999999999e+00   1.0894999999999999e+00   4.9623999999999997e+00   2.6010000000000000e-01   6.5429999999999999e-01   2.1679999999999999e-01
  -6.8330000000000002e-01   3.5170000000000001e-01   2.4876999999999998e+00   7.6399999999999996e-02  -1.9980000000000001e-01   9.2100000000000001e-02   1.2428999999999999e+00   1.1339999999999999e+00   5.1365999999999996e+00   2.2159999999999999e-01   6.5429999999999999e-01   2.6540000000000002e-01
  -9.2579999999999996e-01   4.6170000000000000e-01   2.0588000000000002e+00   9.5500000000000002e-02  -1.6180000000000000e-01   6.1400000000000003e-02   1.0653999999999999e+00   1.0672999999999999e+00   4.1788999999999996e+00   2.7939999999999998e-01   6.4470000000000005e-01   2.3000000000000001e-01
  -5.7310000000000005e-01   5.9360000000000002e-01   3.0024000000000002e+00   1.6230000000000000e-01  -1.9980000000000001e-01   7.0199999999999999e-02   1.0653999999999999e+00   1.0894999999999999e+00   5.0495000000000001e+00   1.6380000000000000e-01   7.2170000000000001e-01   2.1229999999999999e-01
  -5.0700000000000001e-01   3.9570000000000000e-01   2.0588000000000002e+00   7.6399999999999996e-02  -3.3310000000000001e-01   5.2600000000000001e-02   1.0875999999999999e+00   1.1117999999999999e+00   3.9177000000000000e+00   2.8899999999999998e-01   7.6010000000000000e-01   1.9460000000000000e-01
  -7.9349999999999998e-01   2.6379999999999998e-01   1.6298999999999999e+00   1.7190000000000000e-01  -2.2839999999999999e-01   1.1400000000000000e-01   1.0209999999999999e+00   1.1117999999999999e+00   4.9623999999999997e+00   3.3710000000000001e-01   7.5049999999999994e-01   1.9910000000000000e-01
  -7.0530000000000004e-01   2.8580000000000000e-01   2.1446000000000001e+00   1.2410000000000000e-01  -7.6100000000000001e-02   1.1840000000000001e-01   9.7660000000000002e-01   1.0227999999999999e+00   4.8754000000000000e+00   2.1190000000000001e-01   6.8320000000000003e-01   2.4329999999999999e-01
  -7.9349999999999998e-01   3.7369999999999998e-01   1.4582999999999999e+00   1.3370000000000001e-01  -2.4740000000000001e-01   1.0090000000000000e-01   9.5440000000000003e-01   1.2007000000000001e+00   4.8754000000000000e+00   2.2159999999999999e-01   5.8689999999999998e-01   2.0790000000000000e-01
  -9.4779999999999998e-01   3.2979999999999998e-01   1.0294000000000001e+00   7.6399999999999996e-02  -2.9499999999999998e-01   1.2720000000000001e-01   1.1762999999999999e+00   1.0672999999999999e+00   4.6142000000000003e+00   2.3119999999999999e-01   7.3129999999999995e-01   1.9910000000000000e-01
  -5.9509999999999996e-01   4.3969999999999998e-01   1.6298999999999999e+00   1.5279999999999999e-01  -1.2370000000000000e-01   7.8899999999999998e-02   1.2428999999999999e+00   1.1117999999999999e+00   4.3529999999999998e+00   1.7340000000000000e-01   7.3129999999999995e-01   2.2559999999999999e-01
  -8.3760000000000001e-01   3.2979999999999998e-01   1.9730000000000001e+00   2.8600000000000000e-02  -1.9030000000000000e-01   1.0090000000000000e-01   1.1540999999999999e+00   1.1339999999999999e+00   3.8306000000000000e+00   2.2159999999999999e-01   5.9660000000000002e-01   2.0349999999999999e-01
  -7.9349999999999998e-01   3.9570000000000000e-01   2.1446000000000001e+00   8.5900000000000004e-02  -1.3320000000000001e-01   1.1840000000000001e-01   1.1762999999999999e+00   1.2452000000000001e+00   4.8754000000000000e+00   1.2520000000000001e-01   7.1199999999999997e-01   2.2120000000000001e-01
  -7.2740000000000005e-01   5.4959999999999998e-01   1.2867999999999999e+00   1.0500000000000000e-01  -2.0930000000000001e-01   1.4030000000000001e-01   1.0875999999999999e+00   1.2007000000000001e+00   4.0918000000000001e+00   1.7340000000000000e-01   6.8320000000000003e-01   1.8579999999999999e-01
  -7.4939999999999996e-01   4.3969999999999998e-01   2.9165999999999999e+00   6.6799999999999998e-02  -1.6180000000000000e-01   1.2280000000000001e-01   1.2873000000000001e+00   9.7840000000000005e-01   4.2659000000000002e+00   2.4079999999999999e-01   7.0240000000000002e-01   2.2559999999999999e-01
  -9.2579999999999996e-01   4.3969999999999998e-01   2.1446000000000001e+00   1.2410000000000000e-01  -1.9980000000000001e-01   1.3589999999999999e-01   1.3761000000000001e+00   1.1117999999999999e+00   4.7882999999999996e+00   2.3119999999999999e-01   6.8320000000000003e-01   2.5209999999999999e-01
  -9.0369999999999995e-01   2.1980000000000000e-01   2.7450999999999999e+00   9.5500000000000002e-02  -1.7130000000000001e-01   9.2100000000000001e-02   1.3095000000000001e+00   1.2007000000000001e+00   3.9177000000000000e+00   2.1190000000000001e-01   5.8689999999999998e-01   2.2120000000000001e-01
  -7.2740000000000005e-01   5.2759999999999996e-01   2.2303999999999999e+00   1.4319999999999999e-01  -1.5229999999999999e-01   1.0960000000000000e-01   1.0875999999999999e+00   1.0005999999999999e+00   3.9177000000000000e+00   2.5050000000000000e-01   6.2539999999999996e-01   2.0349999999999999e-01
  -5.2900000000000003e-01   7.4739999999999995e-01   2.7450999999999999e+00   1.9099999999999999e-02  -2.0930000000000001e-01   1.4470000000000000e-01   1.2206999999999999e+00   1.2674000000000001e+00   4.7882999999999996e+00   2.5050000000000000e-01   7.1199999999999997e-01   2.6100000000000001e-01
  -8.1559999999999999e-01   3.7369999999999998e-01   1.8015000000000001e+00   1.9099999999999999e-02  -2.5690000000000002e-01   9.2100000000000001e-02   1.3539000000000001e+00   1.1117999999999999e+00   4.8754000000000000e+00   1.9270000000000001e-01   6.9279999999999997e-01   2.2559999999999999e-01
  -8.5960000000000003e-01   3.9570000000000000e-01   1.8015000000000001e+00   2.1959999999999999e-01  -1.4269999999999999e-01   1.3159999999999999e-01   1.0875999999999999e+00   1.1339999999999999e+00   5.1365999999999996e+00   2.3119999999999999e-01   6.7349999999999999e-01   2.1229999999999999e-01
  -7.0530000000000004e-01   5.0560000000000005e-01   1.8015000000000001e+00   5.7299999999999997e-02  -1.9030000000000000e-01   1.0090000000000000e-01   1.0875999999999999e+00   1.1117999999999999e+00   4.8754000000000000e+00   2.2159999999999999e-01   6.8320000000000003e-01   2.1679999999999999e-01
  -5.2900000000000003e-01   2.6379999999999998e-01   2.5735000000000001e+00   2.8600000000000000e-02  -1.2370000000000000e-01   1.0960000000000000e-01   1.2650999999999999e+00   1.0672999999999999e+00   4.7882999999999996e+00   2.8899999999999998e-01   6.9279999999999997e-01   2.1679999999999999e-01
  -6.6130000000000000e-01   5.0560000000000005e-01   2.3161999999999998e+00   7.6399999999999996e-02  -1.5229999999999999e-01   1.3589999999999999e-01   1.4427000000000001e+00   1.3119000000000001e+00   4.5270999999999999e+00   2.1190000000000001e-01   6.8320000000000003e-01   2.3000000000000001e-01
  -5.5110000000000003e-01   3.5170000000000001e-01   1.8872000000000000e+00   1.0500000000000000e-01  -1.0470000000000000e-01   1.0520000000000000e-01   1.0209999999999999e+00   1.0227999999999999e+00   4.0918000000000001e+00   3.3710000000000001e-01   7.6010000000000000e-01   2.2120000000000001e-01
  -8.1559999999999999e-01   2.4179999999999999e-01   1.8872000000000000e+00   4.7699999999999999e-02  -1.3320000000000001e-01   9.2100000000000001e-02   1.2428999999999999e+00   1.0005999999999999e+00   4.3529999999999998e+00   2.4079999999999999e-01   7.5049999999999994e-01   2.3440000000000000e-01
  -5.7310000000000005e-01   4.8359999999999997e-01   2.1446000000000001e+00   1.6230000000000000e-01  -2.0930000000000001e-01   3.9500000000000000e-02   1.2206999999999999e+00   1.0894999999999999e+00   4.0918000000000001e+00   1.8300000000000000e-01   7.0240000000000002e-01   2.3440000000000000e-01
  -8.5960000000000003e-01   3.9570000000000000e-01   2.5735000000000001e+00   9.5500000000000002e-02  -1.7130000000000001e-01   1.7100000000000001e-01   1.1984999999999999e+00   1.0227999999999999e+00   4.6142000000000003e+00   1.9270000000000001e-01   6.4470000000000005e-01   2.0349999999999999e-01
  -7.0530000000000004e-01   3.0780000000000002e-01   1.3725000000000001e+00   9.4999999999999998e-03  -2.2839999999999999e-01   8.3299999999999999e-02   1.1540999999999999e+00   1.1563000000000001e+00   4.8754000000000000e+00   3.1790000000000002e-01   6.4470000000000005e-01   2.3000000000000001e-01
  -8.1559999999999999e-01   3.9570000000000000e-01   2.4018999999999999e+00   1.5279999999999999e-01  -1.9030000000000000e-01   8.7700000000000000e-02   1.1096999999999999e+00   1.2007000000000001e+00   4.5270999999999999e+00   2.0230000000000001e-01   6.2539999999999996e-01   1.9910000000000000e-01
  -9.2579999999999996e-01   3.0780000000000002e-01   1.8872000000000000e+00   6.6799999999999998e-02  -1.8079999999999999e-01   7.4499999999999997e-02   1.1096999999999999e+00   1.1785000000000001e+00   4.4401000000000002e+00   2.0230000000000001e-01   5.9660000000000002e-01   2.2559999999999999e-01
  -9.2579999999999996e-01   4.8359999999999997e-01   1.6298999999999999e+00   2.8600000000000000e-02  -2.4740000000000001e-01   1.7100000000000001e-01   1.2206999999999999e+00   1.1785000000000001e+00   4.2659000000000002e+00   1.8300000000000000e-01   6.1580000000000001e-01   2.3890000000000000e-01
  -8.5960000000000003e-01   5.0560000000000005e-01   1.2867999999999999e+00   5.7299999999999997e-02  -1.1420000000000000e-01   3.9500000000000000e-02   1.1762999999999999e+00   1.1785000000000001e+00   4.0048000000000004e+00   2.2159999999999999e-01   6.6390000000000005e-01   2.3000000000000001e-01
  -8.3760000000000001e-01   3.9570000000000000e-01   1.9730000000000001e+00   2.8600000000000000e-02  -2.0930000000000001e-01   1.0090000000000000e-01   1.0209999999999999e+00   1.1339999999999999e+00   5.6589000000000000e+00   2.6010000000000000e-01   6.9279999999999997e-01   2.4329999999999999e-01
  -7.2740000000000005e-01   3.9570000000000000e-01   1.4582999999999999e+00   1.3370000000000001e-01  -1.8079999999999999e-01   8.3299999999999999e-02   1.1540999999999999e+00   1.2007000000000001e+00   4.0918000000000001e+00   2.0230000000000001e-01   6.9279999999999997e-01   2.7870000000000000e-01
  -6.8330000000000002e-01   5.0560000000000005e-01   1.2867999999999999e+00   1.1459999999999999e-01  -2.2839999999999999e-01   1.0960000000000000e-01   1.3317000000000001e+00   1.1117999999999999e+00   4.3529999999999998e+00   1.8300000000000000e-01   6.6390000000000005e-01   1.9020000000000001e-01
  -6.6130000000000000e-01   5.4959999999999998e-01   1.7157000000000000e+00   1.2410000000000000e-01  -1.0470000000000000e-01   1.0090000000000000e-01   8.8780000000000003e-01   1.0894999999999999e+00   4.7012999999999998e+00   1.9270000000000001e-01   7.2170000000000001e-01   2.1679999999999999e-01
  -7.0530000000000004e-01   3.9570000000000000e-01   1.9730000000000001e+00   5.7299999999999997e-02  -1.9980000000000001e-01   9.2100000000000001e-02   1.0431999999999999e+00   1.0894999999999999e+00   4.6142000000000003e+00   2.4079999999999999e-01   7.3129999999999995e-01   2.5659999999999999e-01
  -7.9349999999999998e-01   3.0780000000000002e-01   1.8872000000000000e+00   1.9099999999999999e-02  -1.7130000000000001e-01   1.0960000000000000e-01   1.1096999999999999e+00   1.2007000000000001e+00   4.7882999999999996e+00   3.1790000000000002e-01   7.5049999999999994e-01   2.3440000000000000e-01
  -7.4939999999999996e-01   4.1770000000000002e-01   2.4018999999999999e+00   1.0500000000000000e-01  -1.9980000000000001e-01   1.0520000000000000e-01   1.0875999999999999e+00   1.0227999999999999e+00   4.1788999999999996e+00   2.5050000000000000e-01   6.9279999999999997e-01   2.4329999999999999e-01
  -6.6130000000000000e-01   2.8580000000000000e-01   2.0588000000000002e+00   1.1459999999999999e-01  -2.1890000000000001e-01   1.0960000000000000e-01   9.1000000000000003e-01   1.2452000000000001e+00   4.4401000000000002e+00   2.1190000000000001e-01   7.1199999999999997e-01   2.1229999999999999e-01
  -8.8170000000000004e-01   5.9360000000000002e-01   2.1446000000000001e+00   1.0500000000000000e-01  -2.9499999999999998e-01   9.6500000000000002e-02   1.3983000000000001e+00   1.0450999999999999e+00   5.1365999999999996e+00   2.0230000000000001e-01   6.5429999999999999e-01   2.5209999999999999e-01
  -7.7149999999999996e-01   3.9570000000000000e-01   1.8015000000000001e+00  -2.8600000000000000e-02  -2.0930000000000001e-01   9.6500000000000002e-02   1.1984999999999999e+00   1.0450999999999999e+00   5.4847999999999999e+00   2.4079999999999999e-01   6.7349999999999999e-01   1.8579999999999999e-01
  -7.9349999999999998e-01   6.5949999999999998e-01   1.3725000000000001e+00   1.1459999999999999e-01  -1.8079999999999999e-01   1.2280000000000001e-01   1.0653999999999999e+00   1.0672999999999999e+00   4.5270999999999999e+00   2.3119999999999999e-01   6.8320000000000003e-01   2.6979999999999998e-01
  -7.7149999999999996e-01   3.0780000000000002e-01   1.9730000000000001e+00   9.5500000000000002e-02  -1.3320000000000001e-01   9.2100000000000001e-02   1.1318999999999999e+00   1.1785000000000001e+00   4.4401000000000002e+00   1.9270000000000001e-01   6.6390000000000005e-01   2.3000000000000001e-01
  -3.9679999999999999e-01   4.1770000000000002e-01   1.7157000000000000e+00   9.4999999999999998e-03  -1.6180000000000000e-01   7.0199999999999999e-02   1.0875999999999999e+00   1.1339999999999999e+00   4.7012999999999998e+00   2.2159999999999999e-01   6.8320000000000003e-01   1.7249999999999999e-01
  -7.0530000000000004e-01   3.5170000000000001e-01   1.4582999999999999e+00   8.5900000000000004e-02  -2.2839999999999999e-01   8.7700000000000000e-02   1.1540999999999999e+00   1.0672999999999999e+00   5.1365999999999996e+00   2.3119999999999999e-01   6.7349999999999999e-01   2.5659999999999999e-01
  -8.1559999999999999e-01   5.9360000000000002e-01   1.8015000000000001e+00   1.4319999999999999e-01  -1.0470000000000000e-01   1.3589999999999999e-01   1.1984999999999999e+00   1.2007000000000001e+00   4.7012999999999998e+00   2.0230000000000001e-01   7.6010000000000000e-01   2.2559999999999999e-01
  -9.0369999999999995e-01   3.0780000000000002e-01   2.0588000000000002e+00   9.5500000000000002e-02  -2.8549999999999998e-01   1.0960000000000000e-01   1.2650999999999999e+00   1.1117999999999999e+00   4.5270999999999999e+00   2.6010000000000000e-01   7.1199999999999997e-01   2.3440000000000000e-01
  -7.2740000000000005e-01   2.6379999999999998e-01   2.1446000000000001e+00   1.0500000000000000e-01  -2.1890000000000001e-01   1.2280000000000001e-01   1.1540999999999999e+00   1.2007000000000001e+00   4.2659000000000002e+00   2.3119999999999999e-01   7.1199999999999997e-01   2.3890000000000000e-01
  -5.9509999999999996e-01   5.0560000000000005e-01   2.2303999999999999e+00   1.3370000000000001e-01  -1.9030000000000000e-01   1.2280000000000001e-01   1.2428999999999999e+00   1.1339999999999999e+00   4.1788999999999996e+00   1.6380000000000000e-01   6.7349999999999999e-01   2.2120000000000001e-01
  -7.7149999999999996e-01   3.7369999999999998e-01   1.8015000000000001e+00   9.4999999999999998e-03  -1.8079999999999999e-01   1.3159999999999999e-01   1.2428999999999999e+00   9.7840000000000005e-01   4.7012999999999998e+00   2.3119999999999999e-01   6.9279999999999997e-01   2.2559999999999999e-01
  -6.6130000000000000e-01   3.2979999999999998e-01   2.4018999999999999e+00   3.8199999999999998e-02  -1.4269999999999999e-01   1.1400000000000000e-01   1.1540999999999999e+00   1.3341000000000001e+00   4.2659000000000002e+00   2.4079999999999999e-01   7.2170000000000001e-01   2.3890000000000000e-01
  -8.1559999999999999e-01   5.0560000000000005e-01   2.0588000000000002e+00   1.9099999999999999e-02  -2.1890000000000001e-01   1.4030000000000001e-01   1.1318999999999999e+00   1.3564000000000001e+00   5.0495000000000001e+00   2.0230000000000001e-01   6.9279999999999997e-01   1.9460000000000000e-01
  -7.9349999999999998e-01   2.6379999999999998e-01   1.2867999999999999e+00   1.0500000000000000e-01  -1.4269999999999999e-01   9.2100000000000001e-02   1.2428999999999999e+00   1.3341000000000001e+00   5.1365999999999996e+00   2.1190000000000001e-01   7.2170000000000001e-01   2.4329999999999999e-01
  -7.9349999999999998e-01   3.7369999999999998e-01   2.7450999999999999e+00   6.6799999999999998e-02  -1.7130000000000001e-01   9.6500000000000002e-02   1.0875999999999999e+00   1.1785000000000001e+00   4.2659000000000002e+00   2.5050000000000000e-01   7.0240000000000002e-01   2.4329999999999999e-01
  -7.2740000000000005e-01   2.8580000000000000e-01   1.8015000000000001e+00   1.7190000000000000e-01  -8.5599999999999996e-02   1.2280000000000001e-01   1.0653999999999999e+00   1.1339999999999999e+00   4.7012999999999998e+00   9.6299999999999997e-02   6.6390000000000005e-01   2.2120000000000001e-01
  -5.5110000000000003e-01   5.0560000000000005e-01   2.6593000000000000e+00   1.0500000000000000e-01  -1.8079999999999999e-01   4.8200000000000000e-02   1.1540999999999999e+00   1.1117999999999999e+00   4.2659000000000002e+00   1.4449999999999999e-01   6.2539999999999996e-01   2.5209999999999999e-01
  -9.0369999999999995e-01   3.5170000000000001e-01   1.9730000000000001e+00   3.8199999999999998e-02  -1.5229999999999999e-01   1.1840000000000001e-01   1.1762999999999999e+00   1.0894999999999999e+00   4.7882999999999996e+00   2.1190000000000001e-01   7.1199999999999997e-01   2.2120000000000001e-01
  -5.5110000000000003e-01   4.6170000000000000e-01   2.1446000000000001e+00  -2.8600000000000000e-02  -1.8079999999999999e-01   1.2280000000000001e-01   1.2206999999999999e+00   1.0227999999999999e+00   4.2659000000000002e+00   2.2159999999999999e-01   7.0240000000000002e-01   2.3440000000000000e-01
  -8.5960000000000003e-01   1.9789999999999999e-01   2.1446000000000001e+00   9.5500000000000002e-02  -1.8079999999999999e-01   8.3299999999999999e-02   1.2873000000000001e+00   9.3389999999999995e-01   4.6142000000000003e+00   2.0230000000000001e-01   7.3129999999999995e-01   2.3890000000000000e-01
  -8.3760000000000001e-01   4.1770000000000002e-01   2.3161999999999998e+00  -4.7699999999999999e-02  -2.6640000000000003e-01   1.0090000000000000e-01   1.0653999999999999e+00   1.1563000000000001e+00   4.2659000000000002e+00   1.9270000000000001e-01   7.0240000000000002e-01   2.5209999999999999e-01
  -8.8170000000000004e-01   3.2979999999999998e-01   1.7157000000000000e+00   7.6399999999999996e-02  -2.9499999999999998e-01   1.3159999999999999e-01   1.2206999999999999e+00   1.0894999999999999e+00   4.5270999999999999e+00   2.0230000000000001e-01   7.0240000000000002e-01   2.1679999999999999e-01
  -7.4939999999999996e-01   3.7369999999999998e-01   1.9730000000000001e+00   1.3370000000000001e-01  -1.6180000000000000e-01   1.0090000000000000e-01   1.3095000000000001e+00   1.1117999999999999e+00   4.8754000000000000e+00   2.6970000000000000e-01   7.3129999999999995e-01   2.3890000000000000e-01
  -6.1719999999999997e-01   1.7590000000000000e-01   1.9730000000000001e+00   1.0500000000000000e-01  -2.4740000000000001e-01   1.0090000000000000e-01   1.1540999999999999e+00   9.5609999999999995e-01   4.9623999999999997e+00   2.0230000000000001e-01   7.0240000000000002e-01   2.3000000000000001e-01
  -6.1719999999999997e-01   2.4179999999999999e-01   2.5735000000000001e+00   1.7190000000000000e-01  -2.0930000000000001e-01   9.6500000000000002e-02   1.1096999999999999e+00   1.1785000000000001e+00   4.7882999999999996e+00   1.4449999999999999e-01   7.1199999999999997e-01   2.4770000000000000e-01
  -1.0580000000000001e+00   3.0780000000000002e-01   1.9730000000000001e+00   7.6399999999999996e-02  -1.3320000000000001e-01   6.5799999999999997e-02   1.1318999999999999e+00   1.3341000000000001e+00   4.3529999999999998e+00   2.0230000000000001e-01   7.0240000000000002e-01   2.6540000000000002e-01
  -7.4939999999999996e-01   4.3969999999999998e-01   1.7157000000000000e+00   1.3370000000000001e-01  -8.5599999999999996e-02   1.0960000000000000e-01   9.9880000000000002e-01   1.0894999999999999e+00   3.9177000000000000e+00   2.6010000000000000e-01   6.7349999999999999e-01   2.2120000000000001e-01
  -9.0369999999999995e-01   4.1770000000000002e-01   2.5735000000000001e+00   7.6399999999999996e-02  -2.1890000000000001e-01   1.1840000000000001e-01   1.1762999999999999e+00   8.8939999999999997e-01   4.0918000000000001e+00   2.1190000000000001e-01   6.1580000000000001e-01   2.3440000000000000e-01
  -8.8170000000000004e-01   2.4179999999999999e-01   2.1446000000000001e+00   1.3370000000000001e-01  -1.8079999999999999e-01   9.6500000000000002e-02   1.1984999999999999e+00   1.2230000000000001e+00   4.9623999999999997e+00   1.9270000000000001e-01   5.6769999999999998e-01   2.3890000000000000e-01
  -4.1880000000000001e-01   1.9789999999999999e-01   2.4876999999999998e+00   0.0000000000000000e+00  -1.5229999999999999e-01   1.0960000000000000e-01   1.1984999999999999e+00   1.0450999999999999e+00   4.5270999999999999e+00   2.0230000000000001e-01   6.0619999999999996e-01   2.3890000000000000e-01
  -6.1719999999999997e-01   7.2550000000000003e-01   1.1152000000000000e+00   5.7299999999999997e-02  -2.3790000000000000e-01   1.3589999999999999e-01   1.2206999999999999e+00   1.2452000000000001e+00   4.7012999999999998e+00   2.1190000000000001e-01   7.5049999999999994e-01   2.4329999999999999e-01
  -7.7149999999999996e-01   4.8359999999999997e-01   1.8872000000000000e+00   7.6399999999999996e-02  -1.8079999999999999e-01   9.2100000000000001e-02   9.5440000000000003e-01   1.1785000000000001e+00   4.0048000000000004e+00   2.3119999999999999e-01   7.3129999999999995e-01   2.0790000000000000e-01
  -7.7149999999999996e-01   3.9570000000000000e-01   2.4018999999999999e+00   1.6230000000000000e-01  -2.5690000000000002e-01   8.7700000000000000e-02   1.2206999999999999e+00   1.0894999999999999e+00   4.7012999999999998e+00   1.7340000000000000e-01   6.3510000000000000e-01   2.1229999999999999e-01
  -7.7149999999999996e-01   3.7369999999999998e-01   2.1446000000000001e+00   1.1459999999999999e-01  -1.0470000000000000e-01   9.6500000000000002e-02   8.6560000000000004e-01   1.2674000000000001e+00   3.9177000000000000e+00   2.0230000000000001e-01   6.5429999999999999e-01   2.3000000000000001e-01
  -9.0369999999999995e-01   5.7160000000000000e-01   1.8015000000000001e+00   9.4999999999999998e-03  -1.9980000000000001e-01   4.8200000000000000e-02   1.1096999999999999e+00   1.1117999999999999e+00   4.5270999999999999e+00   1.7340000000000000e-01   6.9279999999999997e-01   2.1679999999999999e-01
  -7.4939999999999996e-01   5.4959999999999998e-01   2.5735000000000001e+00   1.0500000000000000e-01  -1.4269999999999999e-01   1.2280000000000001e-01   1.1540999999999999e+00   1.1563000000000001e+00   4.5270999999999999e+00   2.2159999999999999e-01   7.1199999999999997e-01   2.3000000000000001e-01
  -7.2740000000000005e-01   4.1770000000000002e-01   1.8015000000000001e+00   3.8199999999999998e-02  -1.7130000000000001e-01   1.0090000000000000e-01   1.0875999999999999e+00   1.2230000000000001e+00   4.2659000000000002e+00   2.4079999999999999e-01   7.0240000000000002e-01   2.1679999999999999e-01
  -7.2740000000000005e-01   3.9570000000000000e-01   2.4876999999999998e+00   1.2410000000000000e-01  -1.5229999999999999e-01   1.1400000000000000e-01   1.2206999999999999e+00   1.0450999999999999e+00   4.6142000000000003e+00   2.7939999999999998e-01   6.9279999999999997e-01   2.6540000000000002e-01
  -7.0530000000000004e-01   3.7369999999999998e-01   1.9730000000000001e+00   1.0500000000000000e-01  -2.5690000000000002e-01   1.1840000000000001e-01   1.0875999999999999e+00   1.0450999999999999e+00   4.5270999999999999e+00   1.9270000000000001e-01   6.7349999999999999e-01   2.3000000000000001e-01
  -9.2579999999999996e-01   2.8580000000000000e-01   2.4876999999999998e+00   8.5900000000000004e-02  -2.2839999999999999e-01   1.0520000000000000e-01   1.3095000000000001e+00   1.0005999999999999e+00   4.4401000000000002e+00   2.4079999999999999e-01   6.5429999999999999e-01   2.3000000000000001e-01
  -7.7149999999999996e-01   3.7369999999999998e-01   1.3725000000000001e+00   4.7699999999999999e-02  -2.0930000000000001e-01   4.8200000000000000e-02   1.1318999999999999e+00   9.5609999999999995e-01   4.7012999999999998e+00   2.4079999999999999e-01   7.0240000000000002e-01   2.2120000000000001e-01
  -7.7149999999999996e-01   4.6170000000000000e-01   2.0588000000000002e+00   8.5900000000000004e-02  -1.9980000000000001e-01   1.2280000000000001e-01   9.7660000000000002e-01   1.0672999999999999e+00   5.1365999999999996e+00   1.6380000000000000e-01   6.7349999999999999e-01   1.9020000000000001e-01
  -7.4939999999999996e-01   4.6170000000000000e-01   1.8015000000000001e+00   5.7299999999999997e-02  -1.8079999999999999e-01   8.3299999999999999e-02   1.2650999999999999e+00   9.5609999999999995e-01   4.9623999999999997e+00   2.2159999999999999e-01   7.1199999999999997e-01   2.4329999999999999e-01
  -6.6130000000000000e-01   3.7369999999999998e-01   2.3161999999999998e+00   9.5500000000000002e-02  -1.4269999999999999e-01   1.3159999999999999e-01   1.2650999999999999e+00   9.1169999999999995e-01   3.8306000000000000e+00   3.1790000000000002e-01   6.8320000000000003e-01   2.1679999999999999e-01
  -7.2740000000000005e-01   3.2979999999999998e-01   2.1446000000000001e+00   5.7299999999999997e-02  -1.1420000000000000e-01   1.1840000000000001e-01   1.0209999999999999e+00   1.0005999999999999e+00   5.1365999999999996e+00   2.1190000000000001e-01   7.2170000000000001e-01   2.4329999999999999e-01
  -7.2740000000000005e-01   4.8359999999999997e-01   1.2867999999999999e+00   8.5900000000000004e-02  -1.9030000000000000e-01   9.6500000000000002e-02   1.2873000000000001e+00   1.2897000000000001e+00   4.7012999999999998e+00   2.1190000000000001e-01   6.2539999999999996e-01   1.9460000000000000e-01
  -8.3760000000000001e-01   4.1770000000000002e-01   1.9730000000000001e+00   1.4319999999999999e-01  -2.1890000000000001e-01   7.8899999999999998e-02   1.2873000000000001e+00   1.0450999999999999e+00   4.3529999999999998e+00   1.1559999999999999e-01   6.1580000000000001e-01   2.5209999999999999e-01
  -6.1719999999999997e-01   5.4959999999999998e-01   2.1446000000000001e+00   1.1459999999999999e-01  -1.6180000000000000e-01   8.3299999999999999e-02   1.3317000000000001e+00   9.5609999999999995e-01   4.4401000000000002e+00   1.9270000000000001e-01   7.3129999999999995e-01   1.9460000000000000e-01
  -8.3760000000000001e-01   1.7590000000000000e-01   1.9730000000000001e+00  -1.9099999999999999e-02  -1.3320000000000001e-01   1.0090000000000000e-01   1.1984999999999999e+00   1.2007000000000001e+00   4.4401000000000002e+00   3.2750000000000001e-01   5.6769999999999998e-01   2.1679999999999999e-01
  -8.8170000000000004e-01   5.9360000000000002e-01   2.4876999999999998e+00  -1.9099999999999999e-02  -1.3320000000000001e-01   7.4499999999999997e-02   1.2873000000000001e+00   1.0672999999999999e+00   4.1788999999999996e+00   2.0230000000000001e-01   6.2539999999999996e-01   2.3000000000000001e-01
  -6.6130000000000000e-01   1.5390000000000001e-01   2.0588000000000002e+00   4.7699999999999999e-02  -2.0930000000000001e-01   7.0199999999999999e-02   1.2873000000000001e+00   1.0672999999999999e+00   3.7435999999999998e+00   2.0230000000000001e-01   7.0240000000000002e-01   2.2120000000000001e-01
  -9.4779999999999998e-01   3.7369999999999998e-01   1.3725000000000001e+00   2.8600000000000000e-02  -2.1890000000000001e-01   1.4470000000000000e-01   1.1984999999999999e+00   1.0005999999999999e+00   4.7012999999999998e+00   1.7340000000000000e-01   6.9279999999999997e-01   2.2120000000000001e-01
  -7.7149999999999996e-01   4.8359999999999997e-01   2.2303999999999999e+00   1.5279999999999999e-01  -1.4269999999999999e-01   8.7700000000000000e-02   1.2428999999999999e+00   1.3564000000000001e+00   4.9623999999999997e+00   2.2159999999999999e-01   7.0240000000000002e-01   2.2120000000000001e-01
  -6.3919999999999999e-01   5.4959999999999998e-01   1.8015000000000001e+00   7.6399999999999996e-02  -2.4740000000000001e-01   1.0960000000000000e-01   1.1096999999999999e+00   1.0672999999999999e+00   4.3529999999999998e+00   1.2520000000000001e-01   6.6390000000000005e-01   2.1679999999999999e-01
  -7.2740000000000005e-01   3.9570000000000000e-01   2.3161999999999998e+00   1.1459999999999999e-01  -9.5200000000000007e-02   1.4030000000000001e-01   1.0431999999999999e+00   1.0894999999999999e+00   4.6142000000000003e+00   2.4079999999999999e-01   7.2170000000000001e-01   2.0349999999999999e-01
  -8.5960000000000003e-01   5.0560000000000005e-01   2.4018999999999999e+00   5.7299999999999997e-02  -1.0470000000000000e-01   1.0960000000000000e-01   1.2206999999999999e+00   1.2230000000000001e+00   4.7882999999999996e+00   2.6970000000000000e-01   6.7349999999999999e-01   1.9020000000000001e-01
  -6.3919999999999999e-01   3.7369999999999998e-01   2.1446000000000001e+00   2.8600000000000000e-02  -2.0930000000000001e-01   1.2280000000000001e-01   1.1096999999999999e+00   1.0450999999999999e+00   4.8754000000000000e+00   2.2159999999999999e-01   6.5429999999999999e-01   2.1229999999999999e-01
  -8.5960000000000003e-01   5.0560000000000005e-01   1.7157000000000000e+00   5.7299999999999997e-02  -1.5229999999999999e-01   9.2100000000000001e-02   1.1096999999999999e+00   9.7840000000000005e-01   4.5270999999999999e+00   3.0819999999999997e-01   6.2539999999999996e-01   2.4329999999999999e-01
  -8.8170000000000004e-01   3.2979999999999998e-01   1.8872000000000000e+00   7.6399999999999996e-02  -2.2839999999999999e-01   1.1840000000000001e-01   1.0653999999999999e+00   1.1563000000000001e+00   4.4401000000000002e+00   1.9270000000000001e-01   6.4470000000000005e-01   2.3440000000000000e-01
  -6.6130000000000000e-01   5.9360000000000002e-01   1.4582999999999999e+00   8.5900000000000004e-02  -1.9030000000000000e-01   1.5790000000000001e-01   1.1540999999999999e+00   9.3389999999999995e-01   4.6142000000000003e+00   2.6010000000000000e-01   6.7349999999999999e-01   2.6540000000000002e-01
  -6.3919999999999999e-01   1.7590000000000000e-01   1.8872000000000000e+00   3.8199999999999998e-02  -2.7600000000000002e-01   1.4470000000000000e-01   1.1096999999999999e+00   1.2007000000000001e+00   4.4401000000000002e+00   1.7340000000000000e-01   6.5429999999999999e-01   2.4770000000000000e-01
  -7.9349999999999998e-01   3.9570000000000000e-01   2.2303999999999999e+00   4.7699999999999999e-02  -1.9980000000000001e-01   7.0199999999999999e-02   1.1318999999999999e+00   1.0894999999999999e+00   5.4847999999999999e+00   1.2520000000000001e-01   6.3510000000000000e-01   2.4770000000000000e-01
  -8.8170000000000004e-01   2.6379999999999998e-01   1.9730000000000001e+00   6.6799999999999998e-02  -2.0930000000000001e-01   7.4499999999999997e-02   1.3317000000000001e+00   1.0450999999999999e+00   4.9623999999999997e+00   1.7340000000000000e-01   7.3129999999999995e-01   1.9910000000000000e-01
  -7.0530000000000004e-01   5.4959999999999998e-01   2.2303999999999999e+00   2.8600000000000000e-02  -1.4269999999999999e-01   7.4499999999999997e-02   1.1762999999999999e+00   1.2452000000000001e+00   3.8306000000000000e+00   2.4079999999999999e-01   7.0240000000000002e-01   2.1679999999999999e-01
  -7.2740000000000005e-01   3.9570000000000000e-01   2.4018999999999999e+00   1.5279999999999999e-01  -2.9499999999999998e-01   1.2720000000000001e-01   1.3095000000000001e+00   1.0450999999999999e+00   4.6142000000000003e+00   2.3119999999999999e-01   6.7349999999999999e-01   2.3000000000000001e-01
  -7.2740000000000005e-01   4.8359999999999997e-01   2.0588000000000002e+00   1.7190000000000000e-01  -6.6600000000000006e-02   1.1400000000000000e-01   8.8780000000000003e-01   1.0450999999999999e+00   4.1788999999999996e+00   2.2159999999999999e-01   7.1199999999999997e-01   2.2559999999999999e-01
  -8.1559999999999999e-01   3.0780000000000002e-01   2.2303999999999999e+00   1.5279999999999999e-01  -2.2839999999999999e-01   1.0960000000000000e-01   1.2873000000000001e+00   1.0672999999999999e+00   4.9623999999999997e+00   1.6380000000000000e-01   6.5429999999999999e-01   1.9020000000000001e-01
  -7.4939999999999996e-01   4.1770000000000002e-01   2.1446000000000001e+00   9.5500000000000002e-02  -1.5229999999999999e-01   7.4499999999999997e-02   1.2428999999999999e+00   1.0005999999999999e+00   4.7882999999999996e+00   2.6970000000000000e-01   6.9279999999999997e-01   2.4770000000000000e-01
  -7.2740000000000005e-01   3.5170000000000001e-01   2.1446000000000001e+00   5.7299999999999997e-02  -2.2839999999999999e-01   1.1400000000000000e-01   1.1762999999999999e+00   1.1563000000000001e+00   4.7012999999999998e+00   2.8899999999999998e-01   6.8320000000000003e-01   2.4329999999999999e-01
  -5.5110000000000003e-01   3.0780000000000002e-01   1.7157000000000000e+00   1.5279999999999999e-01  -1.3320000000000001e-01   8.7700000000000000e-02   1.3761000000000001e+00   1.0894999999999999e+00   4.2659000000000002e+00   2.6010000000000000e-01   6.5429999999999999e-01   2.3890000000000000e-01
  -7.9349999999999998e-01   6.1550000000000005e-01   2.4018999999999999e+00   8.5900000000000004e-02  -1.9030000000000000e-01   1.2720000000000001e-01   1.1540999999999999e+00   1.0894999999999999e+00   4.4401000000000002e+00   1.7340000000000000e-01   6.6390000000000005e-01   2.2120000000000001e-01
  -7.7149999999999996e-01   3.9570000000000000e-01   2.1446000000000001e+00   6.6799999999999998e-02  -1.9030000000000000e-01   7.8899999999999998e-02   1.1762999999999999e+00   1.0450999999999999e+00   4.8754000000000000e+00   3.2750000000000001e-01   7.3129999999999995e-01   2.4329999999999999e-01
  -8.1559999999999999e-01   5.0560000000000005e-01   1.9730000000000001e+00   1.7190000000000000e-01  -7.6100000000000001e-02   1.0960000000000000e-01   1.0653999999999999e+00   1.1563000000000001e+00   4.8754000000000000e+00   1.9270000000000001e-01   7.8900000000000003e-01   2.2559999999999999e-01
  -5.7310000000000005e-01   1.9789999999999999e-01   1.9730000000000001e+00   2.0050000000000001e-01  -2.0930000000000001e-01   9.2100000000000001e-02   9.9880000000000002e-01   1.0450999999999999e+00   4.7882999999999996e+00   1.8300000000000000e-01   7.2170000000000001e-01   2.6540000000000002e-01
  -7.0530000000000004e-01   3.7369999999999998e-01   1.8872000000000000e+00   1.1459999999999999e-01  -1.8079999999999999e-01   1.1840000000000001e-01   1.1984999999999999e+00   1.0894999999999999e+00   4.9623999999999997e+00   1.8300000000000000e-01   6.9279999999999997e-01   2.3000000000000001e-01
  -8.8170000000000004e-01   4.6170000000000000e-01   1.5441000000000000e+00   1.7190000000000000e-01  -1.4269999999999999e-01   9.6500000000000002e-02   1.1762999999999999e+00   1.2230000000000001e+00   4.4401000000000002e+00   2.2159999999999999e-01   6.7349999999999999e-01   2.1679999999999999e-01
  -8.8170000000000004e-01   3.9570000000000000e-01   1.9730000000000001e+00   1.1459999999999999e-01  -2.0930000000000001e-01   1.0960000000000000e-01   1.1096999999999999e+00   1.2007000000000001e+00   4.1788999999999996e+00   2.0230000000000001e-01   6.6390000000000005e-01   2.2559999999999999e-01
  -6.6130000000000000e-01   6.5949999999999998e-01   1.7157000000000000e+00  -1.9099999999999999e-02  -2.2839999999999999e-01   1.0960000000000000e-01   1.2428999999999999e+00   9.7840000000000005e-01   4.0048000000000004e+00   2.0230000000000001e-01   7.1199999999999997e-01   2.2559999999999999e-01
  -6.6130000000000000e-01   2.8580000000000000e-01   1.9730000000000001e+00   6.6799999999999998e-02  -3.0449999999999999e-01   8.7700000000000000e-02   1.1318999999999999e+00   1.0894999999999999e+00   4.5270999999999999e+00   1.4449999999999999e-01   7.1199999999999997e-01   2.6979999999999998e-01
  -7.2740000000000005e-01   1.5390000000000001e-01   1.2010000000000001e+00   1.0500000000000000e-01  -1.9980000000000001e-01   7.8899999999999998e-02   1.3095000000000001e+00   1.2452000000000001e+00   4.8754000000000000e+00   2.1190000000000001e-01   6.7349999999999999e-01   2.6540000000000002e-01
  -7.0530000000000004e-01   3.0780000000000002e-01   1.9730000000000001e+00   3.8199999999999998e-02  -2.1890000000000001e-01   1.0960000000000000e-01   1.0209999999999999e+00   9.7840000000000005e-01   4.3529999999999998e+00   2.5050000000000000e-01   7.3129999999999995e-01   2.1679999999999999e-01
  -7.2740000000000005e-01   2.8580000000000000e-01   1.8015000000000001e+00   9.4999999999999998e-03  -2.4740000000000001e-01   9.2100000000000001e-02   1.1318999999999999e+00   1.1117999999999999e+00   5.8330000000000002e+00   2.7939999999999998e-01   7.0240000000000002e-01   2.3440000000000000e-01
  -8.1559999999999999e-01   1.9789999999999999e-01   1.8015000000000001e+00   1.4319999999999999e-01  -2.2839999999999999e-01   1.3589999999999999e-01   1.1318999999999999e+00   9.5609999999999995e-01   4.9623999999999997e+00   2.0230000000000001e-01   6.8320000000000003e-01   2.1229999999999999e-01
  -7.4939999999999996e-01   3.2979999999999998e-01   1.8015000000000001e+00   1.8140000000000001e-01  -2.4740000000000001e-01   7.8899999999999998e-02   1.2873000000000001e+00   1.1785000000000001e+00   4.0918000000000001e+00   2.3119999999999999e-01   6.1580000000000001e-01   2.2120000000000001e-01
  -9.6989999999999998e-01   4.3969999999999998e-01   1.6298999999999999e+00   1.1459999999999999e-01  -2.3790000000000000e-01   1.4030000000000001e-01   1.1762999999999999e+00   1.1339999999999999e+00   4.6142000000000003e+00   1.5409999999999999e-01   7.5049999999999994e-01   2.5209999999999999e-01
  -6.3919999999999999e-01   3.7369999999999998e-01   2.6593000000000000e+00   4.7699999999999999e-02  -1.7130000000000001e-01   5.7000000000000002e-02   9.7660000000000002e-01   9.7840000000000005e-01   5.0495000000000001e+00   2.5050000000000000e-01   6.5429999999999999e-01   2.0349999999999999e-01
  -6.6130000000000000e-01   5.0560000000000005e-01   1.8015000000000001e+00   1.3370000000000001e-01  -1.4269999999999999e-01   1.0090000000000000e-01   1.0431999999999999e+00   1.2674000000000001e+00   4.7882999999999996e+00   2.5050000000000000e-01   7.5049999999999994e-01   2.3440000000000000e-01
  -9.2579999999999996e-01   3.2979999999999998e-01   2.4876999999999998e+00   5.7299999999999997e-02  -1.9030000000000000e-01   1.3589999999999999e-01   1.1540999999999999e+00   1.1117999999999999e+00   4.5270999999999999e+00   2.5050000000000000e-01   6.5429999999999999e-01   2.3890000000000000e-01
  -7.2740000000000005e-01   3.7369999999999998e-01   1.4582999999999999e+00   8.5900000000000004e-02  -1.9980000000000001e-01   9.6500000000000002e-02   1.1096999999999999e+00   1.1117999999999999e+00   4.9623999999999997e+00   2.3119999999999999e-01   6.9279999999999997e-01   2.3890000000000000e-01
  -8.5960000000000003e-01   4.1770000000000002e-01   2.6593000000000000e+00   1.2410000000000000e-01  -1.3320000000000001e-01   9.6500000000000002e-02   9.9880000000000002e-01   1.3786000000000000e+00   4.6142000000000003e+00   2.8899999999999998e-01   7.0240000000000002e-01   2.6100000000000001e-01
  -8.3760000000000001e-01   4.3969999999999998e-01   2.3161999999999998e+00   9.5500000000000002e-02  -1.7130000000000001e-01   8.3299999999999999e-02   1.1540999999999999e+00   1.1563000000000001e+00   4.3529999999999998e+00   3.8529999999999998e-01   6.9279999999999997e-01   2.4770000000000000e-01
  -7.2740000000000005e-01   2.4179999999999999e-01   8.5780000000000001e-01   1.3370000000000001e-01  -2.2839999999999999e-01   1.0520000000000000e-01   1.1318999999999999e+00   1.0894999999999999e+00   5.1365999999999996e+00   2.4079999999999999e-01   7.3129999999999995e-01   2.0349999999999999e-01
  -5.5110000000000003e-01   3.0780000000000002e-01   1.8872000000000000e+00   1.5279999999999999e-01  -2.2839999999999999e-01   1.2280000000000001e-01   1.1540999999999999e+00   1.1563000000000001e+00   5.1365999999999996e+00   2.5050000000000000e-01   6.7349999999999999e-01   2.5209999999999999e-01
  -7.7149999999999996e-01   3.0780000000000002e-01   1.8015000000000001e+00   7.6399999999999996e-02  -1.5229999999999999e-01   1.0520000000000000e-01   1.1318999999999999e+00   1.0894999999999999e+00   3.9177000000000000e+00   2.3119999999999999e-01   6.7349999999999999e-01   2.5659999999999999e-01
  -4.4080000000000003e-01   5.2759999999999996e-01   2.4876999999999998e+00   1.9099999999999999e-02  -1.3320000000000001e-01   1.0960000000000000e-01   1.0209999999999999e+00   1.0894999999999999e+00   4.9623999999999997e+00   1.8300000000000000e-01   6.9279999999999997e-01   2.6100000000000001e-01
  -6.3919999999999999e-01   7.2550000000000003e-01   2.3161999999999998e+00   1.1459999999999999e-01  -2.2839999999999999e-01   7.4499999999999997e-02   1.2873000000000001e+00   1.0894999999999999e+00   4.8754000000000000e+00   1.7340000000000000e-01   6.9279999999999997e-01   2.0349999999999999e-01
  -8.5960000000000003e-01   5.4959999999999998e-01   2.8309000000000002e+00   3.8199999999999998e-02  -2.2839999999999999e-01   1.2720000000000001e-01   1.0209999999999999e+00   9.7840000000000005e-01   4.7882999999999996e+00   2.0230000000000001e-01   6.7349999999999999e-01   2.3440000000000000e-01
  -6.8330000000000002e-01   4.1770000000000002e-01   1.4582999999999999e+00   8.5900000000000004e-02  -1.7130000000000001e-01   9.6500000000000002e-02   1.1540999999999999e+00   9.7840000000000005e-01   4.0048000000000004e+00   2.6970000000000000e-01   6.9279999999999997e-01   2.3000000000000001e-01
  -6.3919999999999999e-01   2.6379999999999998e-01   1.2867999999999999e+00   7.6399999999999996e-02  -2.5690000000000002e-01   9.6500000000000002e-02   1.1540999999999999e+00   9.7840000000000005e-01   4.9623999999999997e+00   2.0230000000000001e-01   6.3510000000000000e-01   2.2559999999999999e-01
  -9.9190000000000000e-01   4.6170000000000000e-01   2.7450999999999999e+00   1.6230000000000000e-01  -1.8079999999999999e-01   1.2720000000000001e-01   1.3317000000000001e+00   1.0894999999999999e+00   4.4401000000000002e+00   2.5050000000000000e-01   6.4470000000000005e-01   2.6100000000000001e-01
  -7.2740000000000005e-01   4.3969999999999998e-01   1.2867999999999999e+00   1.5279999999999999e-01  -1.9980000000000001e-01   1.0960000000000000e-01   1.2650999999999999e+00   1.0894999999999999e+00   4.7012999999999998e+00   2.4079999999999999e-01   6.2539999999999996e-01   2.3440000000000000e-01
  -7.7149999999999996e-01   3.7369999999999998e-01   2.2303999999999999e+00  -9.4999999999999998e-03  -2.0930000000000001e-01   1.2280000000000001e-01   1.1318999999999999e+00   1.2897000000000001e+00   4.7012999999999998e+00   1.9270000000000001e-01   6.7349999999999999e-01   2.2120000000000001e-01
  -7.4939999999999996e-01   3.0780000000000002e-01   1.3725000000000001e+00   5.7299999999999997e-02  -1.2370000000000000e-01   9.6500000000000002e-02   1.1762999999999999e+00   1.0450999999999999e+00   4.6142000000000003e+00   2.1190000000000001e-01   7.1199999999999997e-01   2.6540000000000002e-01
  -8.1559999999999999e-01   4.6170000000000000e-01   2.3161999999999998e+00   5.7299999999999997e-02  -9.5200000000000007e-02   1.0960000000000000e-01   1.1762999999999999e+00   1.0450999999999999e+00   4.6142000000000003e+00   2.4079999999999999e-01   6.7349999999999999e-01   1.9460000000000000e-01
  -8.1559999999999999e-01   2.4179999999999999e-01   1.1152000000000000e+00   4.7699999999999999e-02  -3.0449999999999999e-01   1.3159999999999999e-01   1.1762999999999999e+00   1.0227999999999999e+00   4.9623999999999997e+00   1.6380000000000000e-01   6.7349999999999999e-01   2.2120000000000001e-01
  -5.7310000000000005e-01   6.5949999999999998e-01   1.4582999999999999e+00   2.0050000000000001e-01  -1.7130000000000001e-01   9.2100000000000001e-02   1.2206999999999999e+00   1.2452000000000001e+00   4.5270999999999999e+00   2.1190000000000001e-01   6.9279999999999997e-01   2.3890000000000000e-01
  -7.2740000000000005e-01   2.8580000000000000e-01   1.8015000000000001e+00   9.5500000000000002e-02  -1.0470000000000000e-01   7.8899999999999998e-02   1.1762999999999999e+00   1.2007000000000001e+00   5.2236000000000002e+00   1.9270000000000001e-01   7.2170000000000001e-01   2.1229999999999999e-01
  -7.2740000000000005e-01   4.8359999999999997e-01   2.1446000000000001e+00   1.9099999999999999e-02  -2.6640000000000003e-01   9.2100000000000001e-02   1.0653999999999999e+00   1.2007000000000001e+00   5.2236000000000002e+00   2.4079999999999999e-01   6.6390000000000005e-01   2.0349999999999999e-01
  -7.2740000000000005e-01   4.1770000000000002e-01   1.4582999999999999e+00   7.6399999999999996e-02  -1.6180000000000000e-01   9.2100000000000001e-02   1.2428999999999999e+00   1.0227999999999999e+00   4.8754000000000000e+00   2.6970000000000000e-01   5.9660000000000002e-01   2.5209999999999999e-01
  -6.8330000000000002e-01   5.0560000000000005e-01   2.3161999999999998e+00   1.2410000000000000e-01  -1.9030000000000000e-01   1.2720000000000001e-01   1.1540999999999999e+00   1.0227999999999999e+00   4.0918000000000001e+00   3.1790000000000002e-01   7.6010000000000000e-01   2.3440000000000000e-01
  -6.6130000000000000e-01   3.5170000000000001e-01   1.5441000000000000e+00   6.6799999999999998e-02  -2.3790000000000000e-01   1.4030000000000001e-01   1.1096999999999999e+00   1.1785000000000001e+00   4.1788999999999996e+00   2.3119999999999999e-01   7.5049999999999994e-01   2.2559999999999999e-01
  -9.9190000000000000e-01   4.3969999999999998e-01   1.5441000000000000e+00   9.4999999999999998e-03  -2.3790000000000000e-01   8.7700000000000000e-02   1.2206999999999999e+00   1.1785000000000001e+00   4.6142000000000003e+00   1.8300000000000000e-01   6.6390000000000005e-01   1.9910000000000000e-01
  -7.2740000000000005e-01   5.0560000000000005e-01   1.2867999999999999e+00   1.1459999999999999e-01  -1.9980000000000001e-01   8.3299999999999999e-02   1.2650999999999999e+00   1.0450999999999999e+00   4.7012999999999998e+00   2.0230000000000001e-01   6.5429999999999999e-01   2.0349999999999999e-01
  -6.1719999999999997e-01   2.8580000000000000e-01   2.4018999999999999e+00   1.1459999999999999e-01  -1.3320000000000001e-01   1.1400000000000000e-01   1.0875999999999999e+00   1.1563000000000001e+00   4.1788999999999996e+00   1.9270000000000001e-01   7.7939999999999998e-01   2.4770000000000000e-01
  -5.7310000000000005e-01   2.8580000000000000e-01   1.9730000000000001e+00   8.5900000000000004e-02  -2.1890000000000001e-01   1.1840000000000001e-01   1.1540999999999999e+00   1.0672999999999999e+00   4.4401000000000002e+00   1.8300000000000000e-01   7.4090000000000000e-01   2.3000000000000001e-01
  -5.9509999999999996e-01   4.8359999999999997e-01   1.1152000000000000e+00   2.2910000000000000e-01  -2.0930000000000001e-01   1.6230000000000000e-01   1.1762999999999999e+00   1.1339999999999999e+00   5.1365999999999996e+00   2.2159999999999999e-01   6.4470000000000005e-01   2.3000000000000001e-01
  -7.7149999999999996e-01   3.2979999999999998e-01   1.3725000000000001e+00   1.1459999999999999e-01  -1.5229999999999999e-01   6.5799999999999997e-02   1.0431999999999999e+00   1.0672999999999999e+00   5.2236000000000002e+00   2.9859999999999998e-01   7.5049999999999994e-01   2.5209999999999999e-01
  -5.7310000000000005e-01   4.3969999999999998e-01   1.8015000000000001e+00   7.6399999999999996e-02  -2.1890000000000001e-01   6.1400000000000003e-02   1.2650999999999999e+00   9.7840000000000005e-01   4.5270999999999999e+00   1.8300000000000000e-01   6.9279999999999997e-01   2.5209999999999999e-01
  -7.4939999999999996e-01   3.7369999999999998e-01   1.4582999999999999e+00   9.5500000000000002e-02  -2.4740000000000001e-01   1.0520000000000000e-01   1.0875999999999999e+00   1.1785000000000001e+00   4.5270999999999999e+00   2.6010000000000000e-01   6.1580000000000001e-01   2.9189999999999999e-01
  -9.2579999999999996e-01   3.0780000000000002e-01   1.8015000000000001e+00   1.0500000000000000e-01  -1.3320000000000001e-01   5.7000000000000002e-02   1.0875999999999999e+00   1.1339999999999999e+00   4.6142000000000003e+00   1.6380000000000000e-01   6.7349999999999999e-01   2.3440000000000000e-01
  -6.6130000000000000e-01   2.6379999999999998e-01   1.8872000000000000e+00   2.8600000000000000e-02  -2.1890000000000001e-01   6.1400000000000003e-02   1.1318999999999999e+00   1.0894999999999999e+00   5.0495000000000001e+00   1.9270000000000001e-01   6.9279999999999997e-01   2.6100000000000001e-01
  -7.2740000000000005e-01   4.8359999999999997e-01   1.5441000000000000e+00   1.1459999999999999e-01  -2.5690000000000002e-01   1.1840000000000001e-01   9.7660000000000002e-01   9.7840000000000005e-01   4.5270999999999999e+00   2.4079999999999999e-01   6.8320000000000003e-01   2.2559999999999999e-01
  -7.7149999999999996e-01   4.6170000000000000e-01   1.8015000000000001e+00   1.1459999999999999e-01  -1.9030000000000000e-01   6.5799999999999997e-02   1.1762999999999999e+00   9.7840000000000005e-01   4.7882999999999996e+00   2.7939999999999998e-01   6.5429999999999999e-01   2.6540000000000002e-01
  -7.0530000000000004e-01   3.7369999999999998e-01   2.3161999999999998e+00   1.8140000000000001e-01  -1.7130000000000001e-01   1.0960000000000000e-01   8.8780000000000003e-01   1.0005999999999999e+00   4.8754000000000000e+00   2.1190000000000001e-01   6.3510000000000000e-01   2.3000000000000001e-01
  -7.4939999999999996e-01   3.2979999999999998e-01   1.8015000000000001e+00   8.5900000000000004e-02  -2.7600000000000002e-01   1.0960000000000000e-01   1.2206999999999999e+00   1.2674000000000001e+00   4.4401000000000002e+00   1.8300000000000000e-01   6.4470000000000005e-01   2.5659999999999999e-01
  -6.8330000000000002e-01   3.5170000000000001e-01   1.8015000000000001e+00   3.8199999999999998e-02  -1.1420000000000000e-01   1.0520000000000000e-01   1.2650999999999999e+00   1.3786000000000000e+00   5.3106999999999998e+00   2.6010000000000000e-01   6.7349999999999999e-01   2.3890000000000000e-01
  -8.3760000000000001e-01   5.0560000000000005e-01   1.8872000000000000e+00   1.0500000000000000e-01  -1.7130000000000001e-01   1.3589999999999999e-01   1.2428999999999999e+00   1.1117999999999999e+00   4.9623999999999997e+00   2.1190000000000001e-01   6.5429999999999999e-01   2.4770000000000000e-01
  -7.7149999999999996e-01   5.7160000000000000e-01   2.2303999999999999e+00   1.0500000000000000e-01  -2.1890000000000001e-01   7.4499999999999997e-02   1.2206999999999999e+00   1.2007000000000001e+00   4.1788999999999996e+00   1.8300000000000000e-01   7.0240000000000002e-01   2.3890000000000000e-01
  -6.8330000000000002e-01   5.0560000000000005e-01   2.1446000000000001e+00   3.8199999999999998e-02  -1.6180000000000000e-01   1.0960000000000000e-01   8.8780000000000003e-01   1.1117999999999999e+00   4.9623999999999997e+00   1.9270000000000001e-01   6.1580000000000001e-01   1.9910000000000000e-01
  -5.9509999999999996e-01   3.7369999999999998e-01   1.9730000000000001e+00   2.8600000000000000e-02  -1.6180000000000000e-01   1.3589999999999999e-01   1.2206999999999999e+00   1.0894999999999999e+00   4.5270999999999999e+00   2.2159999999999999e-01   6.5429999999999999e-01   2.2559999999999999e-01
  -8.3760000000000001e-01   3.7369999999999998e-01   1.6298999999999999e+00   0.0000000000000000e+00  -2.1890000000000001e-01   1.1840000000000001e-01   1.1984999999999999e+00   1.0005999999999999e+00   4.1788999999999996e+00   2.3119999999999999e-01   5.7730000000000004e-01   2.4329999999999999e-01
  -7.4939999999999996e-01   5.9360000000000002e-01   1.8015000000000001e+00   8.5900000000000004e-02  -2.5690000000000002e-01   1.0090000000000000e-01   1.1762999999999999e+00   1.1785000000000001e+00   4.0048000000000004e+00   2.8899999999999998e-01   7.1199999999999997e-01   2.3440000000000000e-01
  -7.2740000000000005e-01   3.7369999999999998e-01   1.1152000000000000e+00   1.3370000000000001e-01  -2.3790000000000000e-01   9.6500000000000002e-02   1.1984999999999999e+00   1.0450999999999999e+00   4.8754000000000000e+00   2.1190000000000001e-01   7.8900000000000003e-01   2.1679999999999999e-01
  -8.3760000000000001e-01   5.7160000000000000e-01   1.6298999999999999e+00   1.1459999999999999e-01  -1.9980000000000001e-01   1.0520000000000000e-01   1.1984999999999999e+00   9.3389999999999995e-01   4.8754000000000000e+00   2.4079999999999999e-01   6.7349999999999999e-01   2.3890000000000000e-01
  -7.4939999999999996e-01   5.0560000000000005e-01   2.1446000000000001e+00   1.1459999999999999e-01  -1.9980000000000001e-01   1.2720000000000001e-01   1.2428999999999999e+00   1.2230000000000001e+00   4.6142000000000003e+00   2.6010000000000000e-01   7.3129999999999995e-01   2.1679999999999999e-01
  -7.9349999999999998e-01   5.7160000000000000e-01   1.8015000000000001e+00   1.4319999999999999e-01  -1.9030000000000000e-01   8.7700000000000000e-02   9.3220000000000003e-01   1.2007000000000001e+00   4.3529999999999998e+00   2.3119999999999999e-01   6.3510000000000000e-01   2.2559999999999999e-01
  -7.2740000000000005e-01   3.7369999999999998e-01   2.5735000000000001e+00   1.6230000000000000e-01  -1.1420000000000000e-01   7.8899999999999998e-02   1.0653999999999999e+00   1.0894999999999999e+00   4.7012999999999998e+00   1.8300000000000000e-01   7.4090000000000000e-01   2.3890000000000000e-01
  -6.8330000000000002e-01   3.0780000000000002e-01   2.2303999999999999e+00   7.6399999999999996e-02  -1.7130000000000001e-01   8.7700000000000000e-02   1.0875999999999999e+00   1.1117999999999999e+00   4.7012999999999998e+00   1.2520000000000001e-01   7.3129999999999995e-01   2.3000000000000001e-01
  -5.9509999999999996e-01   3.0780000000000002e-01   1.4582999999999999e+00  -2.8600000000000000e-02  -2.9499999999999998e-01   1.1400000000000000e-01   1.0653999999999999e+00   1.2674000000000001e+00   4.9623999999999997e+00   2.6010000000000000e-01   7.4090000000000000e-01   2.6540000000000002e-01
  -7.0530000000000004e-01   3.2979999999999998e-01   1.3725000000000001e+00   1.7190000000000000e-01  -2.6640000000000003e-01   1.2720000000000001e-01   1.1540999999999999e+00   1.2230000000000001e+00   4.3529999999999998e+00   2.2159999999999999e-01   6.6390000000000005e-01   2.4770000000000000e-01
  -8.1559999999999999e-01   2.6379999999999998e-01   2.5735000000000001e+00   4.7699999999999999e-02  -2.4740000000000001e-01   7.4499999999999997e-02   1.2650999999999999e+00   1.2007000000000001e+00   4.8754000000000000e+00   2.6970000000000000e-01   5.9660000000000002e-01   2.6540000000000002e-01
  -7.0530000000000004e-01   5.0560000000000005e-01   1.6298999999999999e+00   7.6399999999999996e-02  -1.9030000000000000e-01   1.0520000000000000e-01   1.1984999999999999e+00   1.2674000000000001e+00   4.8754000000000000e+00   2.4079999999999999e-01   7.2170000000000001e-01   2.4770000000000000e-01
  -7.4939999999999996e-01   4.1770000000000002e-01   2.7450999999999999e+00   1.9089999999999999e-01  -1.8079999999999999e-01   1.4470000000000000e-01   1.3095000000000001e+00   1.2897000000000001e+00   4.1788999999999996e+00   2.2159999999999999e-01   7.2170000000000001e-01   2.8749999999999998e-01
  -7.4939999999999996e-01   3.9570000000000000e-01   1.4582999999999999e+00   1.7190000000000000e-01  -1.7130000000000001e-01   9.6500000000000002e-02   1.2650999999999999e+00   1.0450999999999999e+00   5.4847999999999999e+00   1.9270000000000001e-01   6.4470000000000005e-01   2.2120000000000001e-01
  -7.2740000000000005e-01   4.1770000000000002e-01   2.0588000000000002e+00   5.7299999999999997e-02  -1.5229999999999999e-01   1.4470000000000000e-01   1.1318999999999999e+00   1.1785000000000001e+00   4.3529999999999998e+00   1.7340000000000000e-01   6.9279999999999997e-01   2.3440000000000000e-01
  -7.2740000000000005e-01   4.6170000000000000e-01   2.1446000000000001e+00   8.5900000000000004e-02  -9.5200000000000007e-02   1.4470000000000000e-01   9.1000000000000003e-01   1.0672999999999999e+00   3.6564999999999999e+00   2.0230000000000001e-01   6.0619999999999996e-01   2.2120000000000001e-01
  -5.7310000000000005e-01   5.0560000000000005e-01   1.8015000000000001e+00   1.0500000000000000e-01  -8.5599999999999996e-02   8.7700000000000000e-02   1.2206999999999999e+00   1.2897000000000001e+00   3.9177000000000000e+00   2.2159999999999999e-01   6.6390000000000005e-01   2.5659999999999999e-01
  -6.6130000000000000e-01   5.0560000000000005e-01   1.7157000000000000e+00   1.6230000000000000e-01  -3.0449999999999999e-01   1.3159999999999999e-01   1.1762999999999999e+00   1.0894999999999999e+00   5.1365999999999996e+00   1.4449999999999999e-01   6.6390000000000005e-01   2.4329999999999999e-01
  -5.0700000000000001e-01   5.0560000000000005e-01   2.3161999999999998e+00   5.7299999999999997e-02  -1.9980000000000001e-01   1.2720000000000001e-01   1.1540999999999999e+00   1.1563000000000001e+00   4.8754000000000000e+00   2.7939999999999998e-01   7.1199999999999997e-01   2.2120000000000001e-01
  -9.0369999999999995e-01   4.6170000000000000e-01   1.8872000000000000e+00   1.4319999999999999e-01  -1.8079999999999999e-01   7.4499999999999997e-02   1.2650999999999999e+00   1.0005999999999999e+00   4.2659000000000002e+00   1.7340000000000000e-01   6.7349999999999999e-01   2.3890000000000000e-01
  -8.3760000000000001e-01   2.8580000000000000e-01   2.2303999999999999e+00   7.6399999999999996e-02  -2.7600000000000002e-01   1.2720000000000001e-01   1.1096999999999999e+00   1.3341000000000001e+00   4.6142000000000003e+00   2.9859999999999998e-01   6.9279999999999997e-01   2.2559999999999999e-01
  -8.1559999999999999e-01   3.7369999999999998e-01   2.0588000000000002e+00   9.4999999999999998e-03  -1.1420000000000000e-01   1.0960000000000000e-01   1.1096999999999999e+00   1.3119000000000001e+00   4.9623999999999997e+00   2.6970000000000000e-01   6.7349999999999999e-01   2.6540000000000002e-01
  -5.0700000000000001e-01   1.5390000000000001e-01   1.7157000000000000e+00   4.7699999999999999e-02  -3.0449999999999999e-01   1.0960000000000000e-01   1.1318999999999999e+00   1.0894999999999999e+00   4.7882999999999996e+00   2.4079999999999999e-01   6.4470000000000005e-01   2.4770000000000000e-01
  -6.3919999999999999e-01   4.1770000000000002e-01   1.5441000000000000e+00   8.5900000000000004e-02  -1.5229999999999999e-01   6.1400000000000003e-02   1.1318999999999999e+00   1.3119000000000001e+00   5.1365999999999996e+00   2.4079999999999999e-01   7.0240000000000002e-01   2.3890000000000000e-01
  -6.8330000000000002e-01   3.2979999999999998e-01   2.3161999999999998e+00   7.6399999999999996e-02  -1.7130000000000001e-01   1.0960000000000000e-01   1.1762999999999999e+00   1.3564000000000001e+00   4.5270999999999999e+00   1.8300000000000000e-01   6.7349999999999999e-01   2.2559999999999999e-01
  -6.1719999999999997e-01   3.2979999999999998e-01   2.4876999999999998e+00   1.8140000000000001e-01  -1.7130000000000001e-01   7.8899999999999998e-02   1.1540999999999999e+00   1.1785000000000001e+00   4.2659000000000002e+00   2.2159999999999999e-01   7.3129999999999995e-01   2.1679999999999999e-01
  -6.6130000000000000e-01   3.2979999999999998e-01   2.3161999999999998e+00   1.5279999999999999e-01  -1.3320000000000001e-01   7.4499999999999997e-02   9.9880000000000002e-01   1.2230000000000001e+00   4.5270999999999999e+00   2.0230000000000001e-01   6.3510000000000000e-01   2.5209999999999999e-01
  -8.1559999999999999e-01   3.7369999999999998e-01   1.8015000000000001e+00   7.6399999999999996e-02  -2.3790000000000000e-01   1.0960000000000000e-01   1.0875999999999999e+00   1.0894999999999999e+00   5.4847999999999999e+00   2.0230000000000001e-01   6.8320000000000003e-01   2.5659999999999999e-01
  -6.3919999999999999e-01   3.7369999999999998e-01   2.9165999999999999e+00   1.1459999999999999e-01  -2.0930000000000001e-01   1.0520000000000000e-01   1.0209999999999999e+00   1.2674000000000001e+00   4.3529999999999998e+00   1.7340000000000000e-01   6.2539999999999996e-01   2.5209999999999999e-01
  -8.8170000000000004e-01   3.5170000000000001e-01   2.2303999999999999e+00   6.6799999999999998e-02  -1.4269999999999999e-01   9.6500000000000002e-02   1.1096999999999999e+00   1.0450999999999999e+00   4.5270999999999999e+00   1.9270000000000001e-01   6.7349999999999999e-01   2.7870000000000000e-01
  -7.9349999999999998e-01   3.9570000000000000e-01   1.7157000000000000e+00   1.4319999999999999e-01  -2.4740000000000001e-01   1.2280000000000001e-01   1.2206999999999999e+00   1.2452000000000001e+00   4.4401000000000002e+00   2.4079999999999999e-01   6.5429999999999999e-01   2.6979999999999998e-01
  -7.2740000000000005e-01   2.1980000000000000e-01   1.7157000000000000e+00   2.8600000000000000e-02  -2.7600000000000002e-01   9.6500000000000002e-02   1.1762999999999999e+00   1.1117999999999999e+00   4.9623999999999997e+00   2.1190000000000001e-01   7.0240000000000002e-01   2.2559999999999999e-01
  -6.3919999999999999e-01   2.6379999999999998e-01   2.4018999999999999e+00   1.2410000000000000e-01  -1.9030000000000000e-01   1.4470000000000000e-01   1.0875999999999999e+00   1.0894999999999999e+00   4.7882999999999996e+00   2.3119999999999999e-01   6.2539999999999996e-01   2.1229999999999999e-01
  -6.1719999999999997e-01   3.7369999999999998e-01   2.3161999999999998e+00   1.5279999999999999e-01  -1.5229999999999999e-01   7.4499999999999997e-02   1.1984999999999999e+00   1.0672999999999999e+00   4.2659000000000002e+00   7.7100000000000002e-02   6.9279999999999997e-01   2.3000000000000001e-01
  -7.4939999999999996e-01   2.4179999999999999e-01   2.5735000000000001e+00   1.8140000000000001e-01  -2.5690000000000002e-01   1.1840000000000001e-01   1.0653999999999999e+00   1.2230000000000001e+00   3.9177000000000000e+00   2.6010000000000000e-01   7.7939999999999998e-01   2.2559999999999999e-01
  -7.9349999999999998e-01   4.3969999999999998e-01   1.9730000000000001e+00   6.6799999999999998e-02  -2.8500000000000001e-02   7.8899999999999998e-02   1.0431999999999999e+00   1.2452000000000001e+00   4.0918000000000001e+00   2.1190000000000001e-01   6.8320000000000003e-01   2.2120000000000001e-01
  -9.0369999999999995e-01   4.1770000000000002e-01   1.9730000000000001e+00   1.4319999999999999e-01  -1.9030000000000000e-01   9.6500000000000002e-02   1.1762999999999999e+00   1.2230000000000001e+00   4.7882999999999996e+00   2.1190000000000001e-01   6.1580000000000001e-01   2.5209999999999999e-01
  -5.5110000000000003e-01   4.1770000000000002e-01   1.7157000000000000e+00   7.6399999999999996e-02  -1.9030000000000000e-01   1.2720000000000001e-01   9.9880000000000002e-01   1.3564000000000001e+00   4.8754000000000000e+00   2.2159999999999999e-01   6.4470000000000005e-01   2.3000000000000001e-01
  -9.4779999999999998e-01   4.3969999999999998e-01   2.2303999999999999e+00   9.5500000000000002e-02  -1.4269999999999999e-01   7.4499999999999997e-02   1.1762999999999999e+00   1.0894999999999999e+00   5.3106999999999998e+00   2.6970000000000000e-01   6.8320000000000003e-01   2.1679999999999999e-01
  -8.3760000000000001e-01   3.0780000000000002e-01   1.8015000000000001e+00   1.5279999999999999e-01  -2.1890000000000001e-01   1.4030000000000001e-01   1.3317000000000001e+00   1.0672999999999999e+00   4.6142000000000003e+00   2.1190000000000001e-01   6.7349999999999999e-01   2.2120000000000001e-01
  -7.0530000000000004e-01   3.9570000000000000e-01   1.9730000000000001e+00   1.0500000000000000e-01  -3.0449999999999999e-01   1.6230000000000000e-01   1.1096999999999999e+00   9.7840000000000005e-01   4.2659000000000002e+00   2.4079999999999999e-01   7.0240000000000002e-01   2.4770000000000000e-01
  -7.9349999999999998e-01   2.6379999999999998e-01   1.7157000000000000e+00   1.0500000000000000e-01  -8.5599999999999996e-02   1.2720000000000001e-01   1.1762999999999999e+00   1.1563000000000001e+00   4.0918000000000001e+00   2.7939999999999998e-01   6.8320000000000003e-01   2.3000000000000001e-01
  -7.9349999999999998e-01   3.5170000000000001e-01   1.7157000000000000e+00   6.6799999999999998e-02  -1.6180000000000000e-01   6.1400000000000003e-02   1.3539000000000001e+00   1.2452000000000001e+00   4.2659000000000002e+00   2.2159999999999999e-01   5.9660000000000002e-01   2.2559999999999999e-01
  -5.9509999999999996e-01   4.3969999999999998e-01   2.1446000000000001e+00   1.5279999999999999e-01  -1.5229999999999999e-01   9.2100000000000001e-02   1.2650999999999999e+00   1.0005999999999999e+00   4.1788999999999996e+00   2.5050000000000000e-01   6.6390000000000005e-01   2.1229999999999999e-01
  -7.2740000000000005e-01   3.5170000000000001e-01   2.3161999999999998e+00   3.8199999999999998e-02  -1.6180000000000000e-01   1.3159999999999999e-01   9.9880000000000002e-01   1.1339999999999999e+00   4.4401000000000002e+00   2.4079999999999999e-01   7.4090000000000000e-01   1.9910000000000000e-01
  -8.1559999999999999e-01   3.0780000000000002e-01   2.3161999999999998e+00   1.8140000000000001e-01  -2.1890000000000001e-01   1.3159999999999999e-01   1.2428999999999999e+00   1.0227999999999999e+00   4.4401000000000002e+00   2.0230000000000001e-01   7.6010000000000000e-01   2.4329999999999999e-01
  -6.1719999999999997e-01   5.4959999999999998e-01   1.8872000000000000e+00   1.2410000000000000e-01  -1.3320000000000001e-01   1.4910000000000001e-01   1.2206999999999999e+00   1.0894999999999999e+00   4.4401000000000002e+00   1.9270000000000001e-01   6.9279999999999997e-01   2.2559999999999999e-01
  -7.0530000000000004e-01   4.3969999999999998e-01   2.3161999999999998e+00  -9.4999999999999998e-03  -2.1890000000000001e-01   9.2100000000000001e-02   1.0653999999999999e+00   1.3786000000000000e+00   3.5695000000000001e+00   3.2750000000000001e-01   6.7349999999999999e-01   2.3440000000000000e-01
  -8.5960000000000003e-01   5.2759999999999996e-01   1.6298999999999999e+00   1.9099999999999999e-02  -2.8549999999999998e-01   1.2280000000000001e-01   1.1540999999999999e+00   1.3564000000000001e+00   4.5270999999999999e+00   2.6010000000000000e-01   6.7349999999999999e-01   2.2559999999999999e-01
  -7.0530000000000004e-01   3.2979999999999998e-01   1.3725000000000001e+00   8.5900000000000004e-02  -2.2839999999999999e-01   7.0199999999999999e-02   9.9880000000000002e-01   1.1117999999999999e+00   4.5270999999999999e+00   2.8899999999999998e-01   7.2170000000000001e-01   2.2120000000000001e-01
  -7.7149999999999996e-01   5.0560000000000005e-01   1.6298999999999999e+00   9.5500000000000002e-02  -2.3790000000000000e-01   1.4470000000000000e-01   1.2206999999999999e+00   1.1339999999999999e+00   4.5270999999999999e+00   2.1190000000000001e-01   6.8320000000000003e-01   2.2559999999999999e-01
  -6.8330000000000002e-01   2.6379999999999998e-01   2.6593000000000000e+00   2.8600000000000000e-02  -2.8549999999999998e-01   1.0960000000000000e-01   9.3220000000000003e-01   1.2230000000000001e+00   4.3529999999999998e+00   1.7340000000000000e-01   6.4470000000000005e-01   2.2120000000000001e-01
  -6.1719999999999997e-01   2.8580000000000000e-01   2.2303999999999999e+00   1.5279999999999999e-01  -6.6600000000000006e-02   1.0960000000000000e-01   1.1318999999999999e+00   1.2674000000000001e+00   4.9623999999999997e+00   1.9270000000000001e-01   5.7730000000000004e-01   2.6540000000000002e-01
  -7.0530000000000004e-01   3.5170000000000001e-01   1.5441000000000000e+00   1.6230000000000000e-01  -1.3320000000000001e-01   4.3900000000000002e-02   1.1984999999999999e+00   1.1785000000000001e+00   3.9177000000000000e+00   2.0230000000000001e-01   7.8900000000000003e-01   2.3440000000000000e-01
  -5.9509999999999996e-01   5.0560000000000005e-01   2.2303999999999999e+00   1.2410000000000000e-01  -2.1890000000000001e-01   1.2280000000000001e-01   1.0875999999999999e+00   1.0894999999999999e+00   4.1788999999999996e+00   2.8899999999999998e-01   6.2539999999999996e-01   2.3000000000000001e-01
  -6.8330000000000002e-01   5.9360000000000002e-01   1.4582999999999999e+00   2.0999999999999999e-01  -2.0930000000000001e-01   7.8899999999999998e-02   1.1318999999999999e+00   1.1117999999999999e+00   5.1365999999999996e+00   1.9270000000000001e-01   7.2170000000000001e-01   2.5209999999999999e-01
  -8.1559999999999999e-01   1.9789999999999999e-01   1.9730000000000001e+00   1.3370000000000001e-01  -2.4740000000000001e-01   1.0520000000000000e-01   1.2650999999999999e+00   1.2230000000000001e+00   4.3529999999999998e+00   2.4079999999999999e-01   6.5429999999999999e-01   2.5659999999999999e-01
  -7.0530000000000004e-01   4.6170000000000000e-01   1.8015000000000001e+00   5.7299999999999997e-02  -1.4269999999999999e-01   8.3299999999999999e-02   1.0653999999999999e+00   1.0005999999999999e+00   5.2236000000000002e+00   2.3119999999999999e-01   7.0240000000000002e-01   2.7870000000000000e-01
  -7.2740000000000005e-01   5.0560000000000005e-01   2.4018999999999999e+00   4.7699999999999999e-02  -1.9030000000000000e-01   1.0090000000000000e-01   1.0209999999999999e+00   1.1785000000000001e+00   4.3529999999999998e+00   2.6010000000000000e-01   7.1199999999999997e-01   2.3890000000000000e-01
  -7.0530000000000004e-01   4.3969999999999998e-01   1.9730000000000001e+00   4.7699999999999999e-02  -2.0930000000000001e-01   5.7000000000000002e-02   1.1096999999999999e+00   1.2230000000000001e+00   4.8754000000000000e+00   1.7340000000000000e-01   7.1199999999999997e-01   2.5209999999999999e-01
  -7.4939999999999996e-01   3.9570000000000000e-01   1.2867999999999999e+00   1.1459999999999999e-01  -3.1400000000000000e-01   1.0520000000000000e-01   1.0653999999999999e+00   9.3389999999999995e-01   4.3529999999999998e+00   1.8300000000000000e-01   6.7349999999999999e-01   2.5209999999999999e-01
  -7.2740000000000005e-01   2.6379999999999998e-01   2.4018999999999999e+00   5.7299999999999997e-02  -2.2839999999999999e-01   1.0090000000000000e-01   1.1096999999999999e+00   8.8939999999999997e-01   4.3529999999999998e+00   2.5050000000000000e-01   6.7349999999999999e-01   2.3000000000000001e-01
