# Supplementary material for: Footwear and Foam Surface Alter Gait Initiation of Typical Subjects
Source: PLoS One. 2015 Aug 13;10(8):e0135821. doi: 10.1371/journal.pone.0135821 (PMC4536224; doi:10.1371/journal.pone.0135821)
Supplement: S1 Dataset — (ZIP) [file pone.0135821.s001.zip › 13_foam_av1_04.txt]

   2.9316000000000000e+00   4.8359999999999997e-01   2.5529249999999999e+02  -4.6687000000000003e+00   3.5808100000000003e+01  -3.2010000000000000e-01  -5.0160999999999998e+00  -1.9790000000000001e+00   2.7371730000000002e+02  -7.6195000000000004e+00  -2.5921800000000001e+01   2.2100000000000002e-02
   3.1960999999999999e+00   1.5390000000000001e-01   2.5374840000000000e+02  -4.6401000000000003e+00   3.5541600000000003e+01  -2.9820000000000002e-01  -4.9272999999999998e+00  -1.8899999999999999e+00   2.7476200000000000e+02  -7.8315000000000001e+00  -2.6094999999999999e+01  -4.8700000000000000e-02
   2.6230000000000002e+00   1.9789999999999999e-01   2.4928770000000000e+02  -4.6592000000000002e+00   3.5018300000000004e+01  -2.8070000000000001e-01  -5.1714000000000002e+00  -1.8899999999999999e+00   2.7537139999999999e+02  -7.7159000000000004e+00  -2.6123799999999999e+01  -8.8000000000000005e-03
   2.2483000000000000e+00   2.4179999999999999e-01   2.4619950000000000e+02  -4.5922999999999998e+00   3.4475900000000003e+01  -2.4120000000000000e-01  -5.6375000000000002e+00  -2.2235999999999998e+00   2.7667730000000000e+02  -7.8315000000000001e+00  -2.6162299999999998e+01  -3.9800000000000002e-02
   2.2483000000000000e+00  -3.9570000000000000e-01   2.4130980000000000e+02  -4.6401000000000003e+00   3.3866900000000001e+01  -2.1929999999999999e-01  -5.4600000000000000e+00  -2.2902999999999998e+00   2.7798320000000001e+02  -7.9374000000000002e+00  -2.6402899999999999e+01  -2.2100000000000002e-02
   2.1821999999999999e+00  -5.7160000000000000e-01   2.3616280000000000e+02  -4.3727000000000000e+00   3.3039000000000001e+01  -1.5350000000000000e-01  -5.5487000000000002e+00  -2.0234000000000001e+00   2.7885379999999998e+02  -8.1493000000000002e+00  -2.6499099999999999e+01  -1.0170000000000000e-01
   2.0499000000000001e+00  -9.6730000000000005e-01   2.3007210000000001e+02  -4.4204999999999997e+00   3.2163499999999999e+01  -1.7100000000000001e-01  -6.1924000000000001e+00  -2.4904000000000002e+00   2.8103030000000001e+02  -8.2842000000000002e+00  -2.6672300000000000e+01  -1.1500000000000000e-01
   1.6532000000000000e+00  -9.6730000000000005e-01   2.2415299999999999e+02  -4.2773000000000003e+00   3.1278600000000001e+01  -1.7100000000000001e-01  -6.6140999999999996e+00  -2.5792999999999999e+00   2.8320679999999999e+02  -8.5153999999999996e+00  -2.6816600000000001e+01  -9.2899999999999996e-02
   1.4107000000000001e+00  -9.0129999999999999e-01   2.1591780000000000e+02  -3.9239999999999999e+00   3.0089099999999998e+01  -2.2800000000000001e-01  -7.1246000000000000e+00  -2.5792999999999999e+00   2.8599270000000001e+02  -8.7947000000000006e+00  -2.7143799999999999e+01  -1.7690000000000000e-01
   1.1462000000000001e+00  -9.4530000000000003e-01   2.0742519999999999e+02  -3.7140000000000000e+00   2.8975700000000000e+01  -2.2800000000000001e-01  -7.4352999999999998e+00  -2.9350999999999998e+00   2.8912689999999998e+02  -9.0067000000000004e+00  -2.7586400000000001e+01  -2.2120000000000001e-01
   7.2740000000000005e-01  -6.8149999999999999e-01   1.9833210000000000e+02  -3.4083999999999999e+00   2.7643500000000000e+01  -2.8070000000000001e-01  -8.1012000000000004e+00  -3.1352000000000002e+00   2.9208699999999999e+02  -9.3341999999999992e+00  -2.7778800000000000e+01  -2.6100000000000001e-01
   4.6289999999999998e-01  -7.2550000000000003e-01   1.8966790000000000e+02  -3.0455999999999999e+00   2.6282699999999998e+01  -2.7189999999999998e-01  -9.1664999999999992e+00  -3.5131999999999999e+00   2.9748469999999998e+02  -9.8351000000000006e+00  -2.8279199999999999e+01  -3.0959999999999999e-01
   2.4249999999999999e-01  -4.6170000000000000e-01   1.8160429999999999e+02  -2.7783000000000002e+00   2.5131300000000000e+01  -2.9820000000000002e-01  -9.9877000000000002e+00  -4.0690999999999997e+00   3.0148950000000002e+02  -1.0336000000000000e+01  -2.8769900000000000e+01  -3.7159999999999999e-01
  -1.5429999999999999e-01  -5.7160000000000000e-01   1.7345480000000001e+02  -2.6446000000000001e+00   2.3856200000000001e+01  -3.9029999999999998e-01  -1.0653600000000001e+01  -4.4027000000000003e+00   3.0854129999999998e+02  -1.0952500000000001e+01  -2.9414600000000000e+01  -5.0870000000000004e-01
  -1.5429999999999999e-01  -5.4959999999999998e-01   1.6521960000000001e+02  -2.3487000000000000e+00   2.2676200000000001e+01  -4.0780000000000000e-01  -1.1940899999999999e+01  -4.8696000000000002e+00   3.1550610000000000e+02  -1.1684600000000000e+01  -3.0155500000000000e+01  -5.8389999999999997e-01
  -5.7310000000000005e-01  -6.8149999999999999e-01   1.5844270000000000e+02  -2.2341000000000002e+00   2.1753200000000000e+01  -4.1220000000000001e-01  -1.3450100000000001e+01  -5.3365999999999998e+00   3.2534390000000002e+02  -1.2541900000000000e+01  -3.1021500000000000e+01  -7.5200000000000000e-01
  -6.1719999999999997e-01  -6.3749999999999996e-01   1.5106520000000000e+02  -2.0621999999999998e+00   2.0744499999999999e+01  -4.9990000000000001e-01  -1.5292299999999999e+01  -5.9592000000000001e+00   3.3579120000000000e+02  -1.3563000000000001e+01  -3.2060600000000001e+01  -8.5819999999999996e-01
  -9.4779999999999998e-01  -4.6170000000000000e-01   1.4445990000000000e+02  -1.8998999999999999e+00   1.9688300000000002e+01  -4.9990000000000001e-01  -1.7045700000000000e+01  -6.6040000000000001e+00   3.4676080000000002e+02  -1.4535900000000000e+01  -3.3157499999999999e+01  -1.0129999999999999e+00
  -8.1559999999999999e-01  -7.6939999999999997e-01   1.3888390000000001e+02  -1.9380999999999999e+00   1.8917500000000000e+01  -5.7879999999999998e-01  -1.9220800000000001e+01  -7.5378999999999996e+00   3.5807859999999999e+02  -1.5749599999999999e+01  -3.4216000000000001e+01  -1.2341000000000000e+00
  -1.1902999999999999e+00  -7.4739999999999995e-01   1.3253590000000000e+02  -1.9286000000000001e+00   1.8241900000000001e+01  -6.3149999999999995e-01  -2.1662299999999998e+01  -8.4050999999999991e+00   3.6713279999999997e+02  -1.6886299999999999e+01  -3.5120399999999997e+01  -1.4730000000000001e+00
  -1.5870000000000000e+00  -8.7929999999999997e-01   1.2738890000000001e+02  -1.9286000000000001e+00   1.7414000000000001e+01  -6.4459999999999995e-01  -2.3349100000000000e+01  -9.7392000000000003e+00   3.7549059999999997e+02  -1.7849599999999999e+01  -3.5986400000000003e+01  -1.6588000000000001e+00
  -1.5428999999999999e+00  -8.7929999999999997e-01   1.2121250000000001e+02  -1.7472000000000001e+00   1.6690799999999999e+01  -7.0160000000000000e-01  -2.5213500000000000e+01  -1.0695399999999999e+01   3.8245540000000000e+02  -1.8861000000000001e+01  -3.6669600000000003e+01  -1.9640000000000000e+00
  -1.9177000000000000e+00  -7.4739999999999995e-01   1.1623699999999999e+02  -1.6422000000000001e+00   1.5901000000000000e+01  -6.6220000000000001e-01  -2.6944700000000001e+01  -1.1962800000000000e+01   3.8811430000000001e+02  -1.9843499999999999e+01  -3.7304600000000001e+01  -2.2073000000000000e+00
  -2.3365000000000000e+00  -7.9139999999999999e-01   1.1014640000000000e+02  -1.8236000000000001e+00   1.5111100000000000e+01  -7.4550000000000005e-01  -2.8764600000000002e+01  -1.3341400000000000e+01   3.9412150000000003e+02  -2.0816500000000001e+01  -3.7920499999999997e+01  -2.4904000000000002e+00
  -2.5569000000000002e+00  -6.1550000000000005e-01   1.0482780000000000e+02  -1.7758000000000000e+00   1.4349900000000000e+01  -7.9810000000000003e-01  -2.9741199999999999e+01  -1.4430899999999999e+01   3.9960629999999998e+02  -2.1798999999999999e+01  -3.8401600000000002e+01  -2.7955999999999999e+00
  -2.7111999999999998e+00  -3.5170000000000001e-01   9.9423400000000001e+01  -1.5180000000000000e+00   1.3645700000000000e+01  -8.4630000000000005e-01  -3.1272700000000000e+01  -1.5209199999999999e+01   4.0474279999999999e+02  -2.2550400000000000e+01  -3.8988500000000002e+01  -2.9195000000000002e+00
  -2.6671000000000000e+00   2.1980000000000000e-01   9.3847499999999997e+01  -1.6422000000000001e+00   1.2913000000000000e+01  -9.2969999999999997e-01  -3.2560000000000002e+01  -1.6676700000000000e+01   4.0935700000000003e+02  -2.3494399999999999e+01  -3.9479199999999999e+01  -3.1848999999999998e+00
  -2.6230000000000002e+00   1.0771999999999999e+00   8.9043599999999998e+01  -1.3653000000000000e+00   1.2104100000000001e+01  -1.0305000000000000e+00  -3.3802900000000001e+01  -1.7677299999999999e+01   4.1379710000000000e+02  -2.4332400000000000e+01  -3.9931500000000000e+01  -3.3751000000000002e+00
  -2.0939999999999999e+00   1.7806999999999999e+00   8.3724999999999994e+01  -1.2506999999999999e+00   1.1361900000000000e+01  -1.1182000000000001e+00  -3.4868299999999998e+01  -1.8833600000000001e+01   4.1989130000000000e+02  -2.5266800000000000e+01  -4.0527999999999999e+01  -3.6625999999999999e+00
  -2.1600999999999999e+00   2.8578999999999999e+00   7.9607399999999998e+01  -1.2030000000000001e+00   1.0943199999999999e+01  -1.2628999999999999e+00  -3.5955800000000004e+01  -1.9700800000000001e+01   4.2319959999999998e+02  -2.6085599999999999e+01  -4.1018799999999999e+01  -3.7997999999999998e+00
  -2.1821999999999999e+00   3.6713000000000000e+00   7.4803500000000000e+01  -1.1552000000000000e+00   1.0277100000000001e+01  -1.3200000000000001e+00  -3.6599499999999999e+01  -2.0278900000000000e+01   4.2885849999999999e+02  -2.6933299999999999e+01  -4.1557600000000001e+01  -3.8750000000000000e+00
  -1.9397000000000000e+00   4.6604999999999999e+00   7.1200500000000005e+01  -9.1659999999999997e-01   9.7918000000000003e+00  -1.4559000000000000e+00  -3.7398499999999999e+01  -2.1146100000000001e+01   4.3277620000000002e+02  -2.7742400000000000e+01  -4.1932800000000000e+01  -4.0651999999999999e+00
  -1.5649999999999999e+00   5.4958999999999998e+00   6.8970200000000006e+01  -8.7839999999999996e-01   9.2303999999999995e+00  -1.5304000000000000e+00  -3.8574800000000003e+01  -2.1991099999999999e+01   4.3573630000000003e+02  -2.8474499999999999e+01  -4.2394700000000000e+01  -4.2156000000000002e+00
  -1.4107000000000001e+00   6.6390000000000002e+00   6.5538799999999995e+01  -8.9749999999999996e-01   8.9543999999999997e+00  -1.6708000000000001e+00  -3.9307200000000002e+01  -2.2524699999999999e+01   4.3860930000000002e+02  -2.9042899999999999e+01  -4.2770000000000003e+01  -4.3305999999999996e+00
  -1.2784000000000000e+00   7.4523999999999999e+00   6.3308399999999999e+01  -7.3519999999999996e-01   8.5357000000000003e+00  -1.7847999999999999e+00  -3.9618000000000002e+01  -2.3169599999999999e+01   4.4078579999999999e+02  -2.9688300000000002e+01  -4.3154800000000002e+01  -4.4322999999999997e+00
  -8.3760000000000001e-01   8.1339000000000006e+00   6.1935899999999997e+01  -6.8740000000000001e-01   8.3930000000000007e+00  -1.7891999999999999e+00  -3.9795499999999997e+01  -2.4014500000000002e+01   4.4313639999999998e+02  -3.0266200000000001e+01  -4.3356900000000003e+01  -4.5606000000000000e+00
  -5.7310000000000005e-01   8.7934000000000001e+00   6.0048600000000000e+01  -8.2110000000000005e-01   8.1265000000000001e+00  -1.8110999999999999e+00  -4.0883099999999999e+01  -2.4570399999999999e+01   4.4348460000000000e+02  -3.0844200000000001e+01  -4.3481999999999999e+01  -4.6224999999999996e+00
  -2.1999999999999999e-02   9.1890999999999998e+00   5.9190800000000003e+01  -7.7329999999999999e-01   7.9648000000000003e+00  -1.8462000000000001e+00  -4.1460099999999997e+01  -2.4792800000000000e+01   4.4522579999999999e+02  -3.1094600000000000e+01  -4.3693700000000000e+01  -4.7243000000000004e+00
   2.2040000000000001e-01   9.6508000000000003e+00   5.8332999999999998e+01  -8.2110000000000005e-01   7.8886000000000003e+00  -1.9295000000000000e+00  -4.2414499999999997e+01  -2.5660000000000000e+01   4.4635759999999999e+02  -3.1653300000000002e+01  -4.3732199999999999e+01  -4.8304000000000000e+00
   5.9509999999999996e-01   9.9586000000000006e+00   5.8418799999999997e+01  -7.4470000000000003e-01   7.8410000000000002e+00  -1.8988000000000000e+00  -4.2370100000000001e+01  -2.6082400000000000e+01   4.4705410000000001e+02  -3.2048299999999998e+01  -4.3943899999999999e+01  -4.9720000000000004e+00
   1.0801000000000001e+00   1.0068500000000000e+01   5.8161400000000000e+01  -9.2610000000000003e-01   7.8886000000000003e+00  -1.9119999999999999e+00  -4.2791800000000002e+01  -2.6238099999999999e+01   4.4740230000000003e+02  -3.2279499999999999e+01  -4.4136299999999999e+01  -5.0382999999999996e+00
   1.4327000000000001e+00   1.0200400000000000e+01   6.0305999999999997e+01  -1.0692999999999999e+00   8.1265000000000001e+00  -1.8681000000000001e+00  -4.2969400000000000e+01  -2.6949600000000000e+01   4.4844709999999998e+02  -3.2732199999999999e+01  -4.4290199999999999e+01  -5.1223999999999998e+00
   1.3446000000000000e+00   1.0156400000000000e+01   6.1850099999999998e+01  -1.2221000000000000e+00   8.3930000000000007e+00  -1.7804000000000000e+00  -4.3657400000000003e+01  -2.7594500000000000e+01   4.4992710000000000e+02  -3.2953800000000001e+01  -4.4482700000000001e+01  -5.2153000000000000e+00
   1.5428999999999999e+00   9.6728000000000005e+00   6.4423599999999993e+01  -1.4608000000000001e+00   8.8020999999999994e+00  -1.7541000000000000e+00  -4.3857199999999999e+01  -2.7905799999999999e+01   4.5166829999999999e+02  -3.3339100000000002e+01  -4.4636600000000001e+01  -5.3524000000000003e+00
   1.9397000000000000e+00   9.1890999999999998e+00   6.8455500000000001e+01  -1.7566999999999999e+00   9.2399000000000004e+00  -1.6664000000000001e+00  -4.4034799999999997e+01  -2.8595099999999999e+01   4.5271300000000002e+02  -3.3811100000000003e+01  -4.4867600000000003e+01  -5.4718000000000000e+00
   1.9838000000000000e+00   8.5736000000000008e+00   7.2058400000000006e+01  -1.9859000000000000e+00   9.8489000000000004e+00  -1.5831000000000000e+00  -4.4190100000000001e+01  -2.9440000000000001e+01   4.5323540000000003e+02  -3.4167499999999997e+01  -4.5050400000000003e+01  -5.6044999999999998e+00
   2.0499000000000001e+00   7.9800000000000004e+00   7.6347600000000000e+01  -2.4918999999999998e+00   1.0496000000000000e+01  -1.3945000000000001e+00  -4.4700600000000001e+01  -3.0062600000000000e+01   4.5410599999999999e+02  -3.4369799999999998e+01  -4.5060000000000002e+01  -5.6929999999999996e+00
   2.3144000000000000e+00   7.0567000000000002e+00   8.1751900000000006e+01  -2.9215000000000000e+00   1.1371400000000000e+01  -1.2585999999999999e+00  -4.4989100000000001e+01  -3.0418399999999998e+01   4.5454129999999998e+02  -3.4629899999999999e+01  -4.5271700000000003e+01  -5.8212999999999999e+00
   2.4245999999999999e+00   6.0454999999999997e+00   8.7242099999999994e+01  -3.3033999999999999e+00   1.2256399999999999e+01  -1.1226000000000000e+00  -4.4966900000000003e+01  -3.0952000000000002e+01   4.5340949999999998e+02  -3.4783999999999999e+01  -4.5387200000000000e+01  -5.9142000000000001e+00
   2.2483000000000000e+00   5.1661000000000001e+00   9.4190600000000003e+01  -3.7999000000000001e+00   1.3293600000000000e+01  -9.2530000000000001e-01  -4.4922600000000003e+01  -3.1730300000000000e+01   4.5340949999999998e+02  -3.4986300000000000e+01  -4.5310200000000002e+01  -6.0071000000000003e+00
   2.3144000000000000e+00   4.0010000000000003e+00   1.0156800000000000e+02  -4.3727000000000000e+00   1.4321300000000001e+01  -7.5860000000000005e-01  -4.4634000000000000e+01  -3.2330599999999997e+01   4.5375770000000000e+02  -3.5121200000000002e+01  -4.5233199999999997e+01  -6.0867000000000004e+00
   2.1600999999999999e+00   2.8578999999999999e+00   1.0903120000000000e+02  -4.9741999999999997e+00   1.5606000000000000e+01  -5.7010000000000005e-01  -4.4367699999999999e+01  -3.3375700000000002e+01   4.5140710000000001e+02  -3.5063400000000001e+01  -4.5281300000000002e+01  -6.1662999999999997e+00
   1.8956000000000000e+00   1.8906000000000001e+00   1.1700910000000000e+02  -5.5088999999999997e+00   1.6881100000000000e+01  -4.2099999999999999e-01  -4.4234499999999997e+01  -3.3864899999999999e+01   4.5010120000000001e+02  -3.5111499999999999e+01  -4.5050400000000003e+01  -6.2769000000000004e+00
   1.8514999999999999e+00   8.1340000000000001e-01   1.2584480000000001e+02  -6.1390000000000002e+00   1.8146699999999999e+01  -2.1929999999999999e-01  -4.3768400000000000e+01  -3.4576500000000003e+01   4.4836000000000001e+02  -3.5265599999999999e+01  -4.5031100000000002e+01  -6.3609999999999998e+00
   1.4988999999999999e+00  -2.6379999999999998e-01   1.3408009999999999e+02  -6.9314000000000000e+00   1.9602599999999999e+01  -5.2600000000000001e-02  -4.3257899999999999e+01  -3.4820999999999998e+01   4.4688000000000000e+02  -3.5207799999999999e+01  -4.4992699999999999e+01  -6.3742000000000001e+00
   1.5428999999999999e+00  -1.6708000000000001e+00   1.4334469999999999e+02  -7.4851999999999999e+00   2.1058499999999999e+01   2.1049999999999999e-01  -4.2880600000000001e+01  -3.5599299999999999e+01   4.4409399999999999e+02  -3.5169300000000000e+01  -4.4829099999999997e+01  -6.4405999999999999e+00
   1.1681999999999999e+00  -2.6600000000000001e+00   1.5260939999999999e+02  -8.2775999999999996e+00   2.2457400000000000e+01   3.9470000000000000e-01  -4.2259200000000000e+01  -3.6266399999999997e+01   4.4165640000000002e+02  -3.4995899999999999e+01  -4.4569299999999998e+01  -6.5378999999999996e+00
   1.3005000000000000e+00  -3.8471000000000002e+00   1.6247450000000001e+02  -8.9650999999999996e+00   2.3903800000000000e+01   5.7010000000000005e-01  -4.1393599999999999e+01  -3.6644399999999997e+01   4.3913159999999999e+02  -3.4918900000000001e+01  -4.4463400000000000e+01  -6.5777000000000001e+00
   1.2122999999999999e+00  -4.9023000000000003e+00   1.7139599999999999e+02  -9.4520000000000000e+00   2.5350200000000001e+01   7.8930000000000000e-01  -4.0794300000000000e+01  -3.7177999999999997e+01   4.3512680000000000e+02  -3.4658799999999999e+01  -4.4117100000000001e+01  -6.5423000000000000e+00
   1.1021000000000001e+00  -6.1334000000000000e+00   1.8177580000000000e+02  -1.0139400000000000e+01   2.6939299999999999e+01   1.0305000000000000e+00  -4.0217199999999998e+01  -3.7355899999999998e+01   4.3068680000000001e+02  -3.4206000000000003e+01  -4.3703299999999999e+01  -6.5599999999999996e+00
   1.4548000000000001e+00  -6.9248000000000003e+00   1.9198410000000001e+02  -1.0798200000000000e+01   2.8452300000000001e+01   1.2761000000000000e+00  -3.9462600000000002e+01  -3.7800600000000003e+01   4.2485370000000000e+02  -3.3897799999999997e+01  -4.3279899999999998e+01  -6.5910000000000002e+00
   1.6532000000000000e+00  -8.2878000000000007e+00   2.0296440000000001e+02  -1.1514200000000001e+01   3.0098600000000001e+01   1.4865999999999999e+00  -3.8552599999999998e+01  -3.7756100000000004e+01   4.1989130000000000e+02  -3.3348700000000001e+01  -4.2587100000000000e+01  -6.6041999999999996e+00
   2.2703000000000002e+00  -9.3650000000000002e+00   2.1385900000000001e+02  -1.2430800000000000e+01   3.1906600000000001e+01   1.8373999999999999e+00  -3.7798000000000002e+01  -3.8267600000000002e+01   4.1231709999999998e+02  -3.2847799999999999e+01  -4.2048299999999998e+01  -6.6086999999999998e+00
   2.9096000000000002e+00  -1.0618100000000000e+01   2.2724119999999999e+02  -1.3127700000000001e+01   3.3752699999999997e+01   2.1356000000000002e+00  -3.6754800000000003e+01  -3.8756799999999998e+01   4.0456869999999998e+02  -3.2231299999999997e+01  -4.1134200000000000e+01  -6.6307999999999998e+00
   3.7031000000000001e+00  -1.2266800000000000e+01   2.3907939999999999e+02  -1.4034800000000001e+01   3.5627299999999998e+01   2.4820000000000002e+00  -3.6088999999999999e+01  -3.8845700000000001e+01   3.9629800000000000e+02  -3.1412500000000001e+01  -4.0402900000000002e+01  -6.6264000000000003e+00
   4.5848000000000004e+00  -1.3849700000000000e+01   2.5374840000000000e+02  -1.4979900000000001e+01   3.7777900000000002e+01   2.7934000000000001e+00  -3.4557499999999997e+01  -3.9156999999999996e+01   3.8628609999999998e+02  -3.0632300000000001e+01  -3.9373399999999997e+01  -6.6131000000000002e+00
   5.4443999999999999e+00  -1.5498400000000000e+01   2.6884640000000002e+02  -1.5906100000000000e+01   4.0004600000000003e+01   3.1442000000000001e+00  -3.3381200000000000e+01  -3.9068100000000001e+01   3.7514240000000001e+02  -2.9697900000000001e+01  -3.8276499999999999e+01  -6.5599999999999996e+00
   6.5244999999999997e+00  -1.6751500000000000e+01   2.8531689999999998e+02  -1.7004000000000001e+01   4.2497700000000002e+01   3.6046999999999998e+00  -3.1982900000000001e+01  -3.8979100000000003e+01   3.6277980000000002e+02  -2.8609400000000001e+01  -3.7025599999999997e+01  -6.5511999999999997e+00
   7.7587999999999999e+00  -1.8598099999999999e+01   3.0410350000000000e+02  -1.8254700000000000e+01   4.5257300000000001e+01   3.9159999999999999e+00  -3.0806600000000000e+01  -3.9112499999999997e+01   3.5015609999999998e+02  -2.7347500000000000e+01  -3.5572699999999998e+01  -6.4272999999999998e+00
   8.9710999999999999e+00  -2.0400800000000000e+01   3.2323329999999999e+02  -1.9562700000000000e+01   4.8273800000000001e+01   4.3940000000000001e+00  -2.8786799999999999e+01  -3.8912399999999998e+01   3.3448530000000000e+02  -2.6037400000000002e+01  -3.4033200000000001e+01  -6.3433000000000002e+00
   1.0425900000000000e+01  -2.2753000000000000e+01   3.4588020000000000e+02  -2.1061699999999998e+01   5.1547300000000000e+01   4.8632000000000000e+00  -2.7033400000000000e+01  -3.8712299999999999e+01   3.1881439999999998e+02  -2.4602100000000000e+01  -3.2474400000000003e+01  -6.2106000000000003e+00
   1.1990900000000000e+01  -2.4797499999999999e+01   3.6955650000000003e+02  -2.2617899999999999e+01   5.5058599999999998e+01   5.3236999999999997e+00  -2.5102499999999999e+01  -3.8134200000000000e+01   3.0070589999999999e+02  -2.3089800000000000e+01  -3.0559600000000000e+01  -5.9981999999999998e+00
   1.3489800000000001e+01  -2.7039800000000000e+01   3.9554899999999998e+02  -2.4441500000000001e+01   5.8979199999999999e+01   5.8411000000000000e+00  -2.2727599999999999e+01  -3.7400399999999998e+01   2.8120440000000002e+02  -2.1365500000000001e+01  -2.8615900000000000e+01  -5.8169000000000004e+00
   1.5341300000000000e+01  -2.9480000000000000e+01   4.2179890000000000e+02  -2.6274600000000000e+01   6.3023400000000002e+01   6.3893000000000004e+00  -2.0574700000000000e+01  -3.6466500000000003e+01   2.6048410000000001e+02  -1.9390799999999999e+01  -2.6412500000000001e+01  -5.5381999999999998e+00
   1.7016500000000001e+01  -3.1854199999999999e+01   4.5027910000000003e+02  -2.8193600000000000e+01   6.6991500000000002e+01   6.8803999999999998e+00  -1.7866900000000001e+01  -3.5065600000000003e+01   2.3689080000000001e+02  -1.7387200000000000e+01  -2.4112800000000000e+01  -5.2728000000000002e+00
   1.9000299999999999e+01  -3.4228400000000001e+01   4.7524220000000003e+02  -2.9759399999999999e+01   7.1026200000000003e+01   7.3891000000000000e+00  -1.5114800000000001e+01  -3.3175600000000003e+01   2.1268809999999999e+02  -1.5152400000000000e+01  -2.1476400000000002e+01  -4.8924000000000003e+00
   2.1006200000000000e+01  -3.6426800000000000e+01   5.0072000000000003e+02  -3.1363399999999999e+01   7.4594600000000000e+01   7.8364000000000003e+00  -1.2362600000000000e+01  -3.0440600000000000e+01   1.8578649999999999e+02  -1.2821199999999999e+01  -1.8734100000000002e+01  -4.5251999999999999e+00
   2.3320599999999999e+01  -3.8339399999999998e+01   5.2182280000000003e+02  -3.2738199999999999e+01   7.7792000000000002e+01   8.2354000000000003e+00  -9.2774999999999999e+00  -2.7527699999999999e+01   1.5836250000000001e+02  -1.0326400000000000e+01  -1.5799400000000000e+01  -3.9988000000000001e+00
   2.5568899999999999e+01  -3.9768300000000004e+01   5.4043780000000004e+02  -3.3969799999999999e+01   8.0389799999999994e+01   8.4898000000000007e+00  -6.5030999999999999e+00  -2.3658700000000000e+01   1.3146090000000001e+02  -7.8411000000000000e+00  -1.3009000000000000e+01  -3.4238000000000000e+00
   2.7001600000000000e+01  -4.1087299999999999e+01   5.5510690000000000e+02  -3.4905500000000004e+01   8.2606999999999999e+01   8.6827000000000005e+00  -3.6400000000000001e+00  -1.9634100000000000e+01   1.0699700000000000e+02  -5.6448000000000000e+00  -1.0391800000000000e+01  -2.8487000000000000e+00
   2.8478400000000001e+01  -4.2472299999999997e+01   5.6771709999999996e+02  -3.5612000000000002e+01   8.4396000000000001e+01   8.9327000000000005e+00  -8.6560000000000004e-01  -1.5364800000000001e+01   8.4535399999999996e+01  -3.6122999999999998e+00  -8.2845999999999993e+00  -2.2780999999999998e+00
   2.9624600000000001e+01  -4.3769300000000001e+01   5.7861159999999995e+02  -3.6222999999999999e+01   8.5842399999999998e+01   9.0817999999999994e+00   1.5980000000000001e+00  -1.1295700000000000e+01   6.7645799999999994e+01  -1.9843999999999999e+00  -6.3505000000000003e+00  -1.7605000000000000e+00
   3.0153600000000001e+01  -4.5132300000000001e+01   5.8667529999999999e+02  -3.6728999999999999e+01   8.6965199999999996e+01   9.3492999999999995e+00   3.3069999999999999e+00  -7.7380000000000004e+00   5.4935000000000002e+01  -7.6100000000000001e-01  -5.1284999999999998e+00  -1.3845000000000001e+00
   3.0682600000000001e+01  -4.6561199999999999e+01   5.9431010000000003e+02  -3.7235100000000003e+01   8.8126199999999997e+01   9.4677000000000007e+00   4.3945999999999996e+00  -4.9808000000000003e+00   4.4748899999999999e+01   1.3489999999999999e-01  -4.2241000000000000e+00  -1.0970000000000000e+00
   3.0925100000000000e+01  -4.8276000000000003e+01   6.0005759999999998e+02  -3.7683799999999998e+01   8.8849400000000003e+01   9.7483000000000004e+00   4.9051000000000000e+00  -2.6459999999999999e+00   3.8567700000000002e+01   6.7430000000000001e-01  -3.5217000000000001e+00  -8.9800000000000002e-01
   3.1961099999999998e+01  -4.9792800000000000e+01   6.0451829999999995e+02  -3.7922499999999999e+01   8.9458399999999997e+01   9.8667999999999996e+00   4.7053000000000003e+00  -1.5343000000000000e+00   3.4214700000000001e+01   1.0114000000000001e+00  -2.9925000000000002e+00  -7.7410000000000001e-01
   3.2997100000000003e+01  -5.1199800000000003e+01   6.0752080000000001e+02  -3.8122999999999998e+01   8.9867599999999996e+01   1.0042199999999999e+01   4.6165000000000003e+00   0.0000000000000000e+00   3.1167500000000000e+01   1.1656000000000000e+00  -2.6652999999999998e+00  -6.9450000000000001e-01
   3.3922800000000002e+01  -5.2826599999999999e+01   6.0880750000000000e+02  -3.8275700000000001e+01   9.0048400000000001e+01   1.0186900000000000e+01   4.5499999999999998e+00   1.2452000000000001e+00   2.8294599999999999e+01   1.2234000000000000e+00  -2.3959000000000001e+00  -5.8389999999999997e-01
   3.4782499999999999e+01  -5.4321399999999997e+01   6.0932219999999995e+02  -3.8285299999999999e+01   8.9924700000000001e+01   1.0340400000000001e+01   4.6165000000000003e+00   2.1124000000000001e+00   2.6292200000000001e+01   1.2234000000000000e+00  -2.1745999999999999e+00  -4.6889999999999998e-01
   3.5002899999999997e+01  -5.5222799999999999e+01   6.0692030000000000e+02  -3.8122999999999998e+01   8.9610600000000005e+01   1.0362299999999999e+01   4.5721999999999996e+00   2.6459999999999999e+00   2.4812200000000001e+01   1.1656000000000000e+00  -2.0495000000000001e+00  -3.8929999999999998e-01
   3.4892699999999998e+01  -5.6168100000000003e+01   6.0494730000000004e+02  -3.7998899999999999e+01   8.9201400000000007e+01   1.0441200000000000e+01   4.8163000000000000e+00   2.6905000000000001e+00   2.3419200000000000e+01   1.0596000000000001e+00  -1.9918000000000000e+00  -3.5389999999999999e-01
   3.4363700000000001e+01  -5.6629700000000000e+01   6.0117280000000005e+02  -3.7645600000000002e+01   8.8659000000000006e+01   1.0511400000000000e+01   4.1060999999999996e+00   2.2235999999999998e+00   2.1068600000000000e+01   9.7289999999999999e-01  -1.5780000000000001e+00  -2.8310000000000002e-01
   3.3305700000000002e+01  -5.7113399999999999e+01   5.9739829999999995e+02  -3.7397399999999998e+01   8.8021500000000003e+01   1.0524500000000000e+01   3.2404999999999999e+00   1.2452000000000001e+00   1.9414400000000001e+01   8.1879999999999997e-01  -1.2989999999999999e+00  -3.8929999999999998e-01
   3.2578299999999999e+01  -5.6783600000000000e+01   5.9207970000000000e+02  -3.7024999999999999e+01   8.7184100000000001e+01   1.0520099999999999e+01   2.4636000000000000e+00   6.0040000000000004e-01   1.6367300000000000e+01   4.8159999999999997e-01  -1.0584000000000000e+00  -3.0080000000000001e-01
   3.1762699999999999e+01  -5.6651699999999998e+01   5.8658950000000004e+02  -3.6585799999999999e+01   8.6451400000000007e+01   1.0401700000000000e+01   1.4871000000000001e+00   4.0020000000000000e-01   1.3842599999999999e+01   4.3350000000000000e-01  -6.1580000000000001e-01  -2.2559999999999999e-01
   3.0859000000000002e+01  -5.7025399999999998e+01   5.8101360000000000e+02  -3.6079799999999999e+01   8.5442700000000002e+01   1.0322800000000001e+01   6.8799999999999994e-01   6.6699999999999995e-02   1.0882500000000000e+01   3.6599999999999999e-01  -3.4639999999999999e-01  -1.3710000000000000e-01
   2.9889099999999999e+01  -5.6585799999999999e+01   5.7260680000000002e+02  -3.5420999999999999e+01   8.4396000000000001e+01   1.0300900000000000e+01  -2.4410000000000001e-01  -2.0010000000000000e-01   8.4448000000000008e+00   8.6699999999999999e-02   3.8500000000000000e-02  -4.8700000000000000e-02
   2.9139700000000001e+01  -5.6585799999999999e+01   5.6608720000000005e+02  -3.4886400000000002e+01   8.3225499999999997e+01   1.0222000000000000e+01  -1.4427000000000001e+00  -4.6689999999999998e-01   7.1388999999999996e+00   0.0000000000000000e+00   3.0790000000000001e-01  -7.9600000000000004e-02
   2.8676800000000000e+01  -5.6014200000000002e+01   5.5699410000000000e+02  -3.3998500000000000e+01   8.1883799999999994e+01   1.0077199999999999e+01  -2.7300000000000000e+00  -1.2007000000000001e+00   4.9623999999999997e+00  -1.8300000000000000e-01   5.1000000000000001e-01  -1.3299999999999999e-02
   2.8280100000000001e+01  -5.5310699999999997e+01   5.4850149999999996e+02  -3.3244199999999999e+01   8.0532499999999999e+01   9.9368999999999996e+00  -3.0629000000000000e+00  -2.0234000000000001e+00   4.3529999999999998e+00  -1.8300000000000000e-01   7.4090000000000000e-01  -3.1000000000000000e-02
   2.7508600000000001e+01  -5.4277500000000003e+01   5.3915110000000004e+02  -3.2365900000000003e+01   7.8819699999999997e+01   9.7263999999999999e+00  -3.5956000000000001e+00  -2.4681999999999999e+00   6.0072000000000001e+00  -2.4079999999999999e-01   7.9859999999999998e-01  -8.8499999999999995e-02
   2.7177900000000001e+01  -5.3068399999999997e+01   5.2894280000000003e+02  -3.1411100000000001e+01   7.7468400000000003e+01   9.4939999999999998e+00  -3.3292000000000002e+00  -2.2679999999999998e+00   5.2236000000000002e+00  -2.5050000000000000e-01   7.6980000000000004e-01  -1.4160000000000000e-01
   2.6869399999999999e+01  -5.1969200000000001e+01   5.2156539999999995e+02  -3.0427700000000002e+01   7.6003000000000000e+01   9.2746999999999993e+00  -3.0407000000000002e+00  -2.0457000000000001e+00   5.9200999999999997e+00  -1.6380000000000000e-01   7.7939999999999998e-01  -1.5920000000000001e-01
   2.6582799999999999e+01  -5.1089900000000000e+01   5.1298699999999997e+02  -2.9606600000000000e+01   7.4623199999999997e+01   9.1125000000000007e+00  -2.5080000000000000e+00  -2.0234000000000001e+00   5.3977000000000004e+00  -1.5409999999999999e-01   7.2170000000000001e-01  -1.5920000000000001e-01
   2.6208100000000002e+01  -5.0012700000000002e+01   5.0552379999999999e+02  -2.8833300000000001e+01   7.3452699999999993e+01   8.9019999999999992e+00  -2.4857999999999998e+00  -1.8010999999999999e+00   5.4847999999999999e+00  -2.4079999999999999e-01   6.9279999999999997e-01  -1.5479999999999999e-01
   2.5745200000000001e+01  -4.9594999999999999e+01   5.0011950000000002e+02  -2.8040900000000001e+01   7.2377399999999994e+01   8.7309999999999999e+00  -2.0863000000000000e+00  -1.7121000000000000e+00   5.1365999999999996e+00  -2.2159999999999999e-01   6.9279999999999997e-01  -2.0790000000000000e-01
   2.5260300000000001e+01  -4.9067399999999999e+01   4.9437200000000001e+02  -2.7420300000000001e+01   7.1521000000000001e+01   8.5335999999999999e+00  -1.6868000000000001e+00  -1.8232999999999999e+00   5.4847999999999999e+00  -1.4449999999999999e-01   5.5810000000000004e-01  -1.4160000000000000e-01
   2.5150099999999998e+01  -4.8825499999999998e+01   4.8956810000000002e+02  -2.6723299999999998e+01   7.0721699999999998e+01   8.4239999999999995e+00  -1.5536000000000001e+00  -1.6454000000000000e+00   5.1365999999999996e+00  -1.5409999999999999e-01   5.2920000000000000e-01  -1.7690000000000000e-01
   2.4665099999999999e+01  -4.8188000000000002e+01   4.8476420000000002e+02  -2.6293700000000001e+01   6.9989000000000004e+01   8.2881000000000000e+00  -1.2650999999999999e+00  -1.4231000000000000e+00   5.1365999999999996e+00  -1.3489999999999999e-01   6.0619999999999996e-01  -1.0620000000000000e-01
   2.4510800000000000e+01  -4.8276000000000003e+01   4.8107549999999998e+02  -2.5596699999999998e+01   6.9303799999999995e+01   8.1346000000000007e+00  -9.9880000000000002e-01  -1.3786000000000000e+00   5.2236000000000002e+00  -1.3489999999999999e-01   5.9660000000000002e-01  -1.8140000000000001e-01
   2.4047999999999998e+01  -4.7858300000000000e+01   4.7833040000000000e+02  -2.5176600000000001e+01   6.8723399999999998e+01   7.9767000000000001e+00  -9.5440000000000003e-01  -9.7840000000000005e-01   6.0941999999999998e+00  -1.5409999999999999e-01   6.0619999999999996e-01  -1.0620000000000000e-01
   2.3695300000000000e+01  -4.8078099999999999e+01   4.7592840000000001e+02  -2.4603800000000000e+01   6.8266599999999997e+01   7.9898999999999996e+00  -7.1020000000000005e-01  -1.2230000000000001e+00   5.5719000000000003e+00  -1.6380000000000000e-01   6.0619999999999996e-01  -1.5920000000000001e-01
   2.3607099999999999e+01  -4.8276000000000003e+01   4.7507060000000001e+02  -2.4107299999999999e+01   6.7924000000000007e+01   7.9416000000000002e+00  -7.7680000000000005e-01  -7.7820000000000000e-01   5.8330000000000002e+00  -1.7340000000000000e-01   5.5810000000000004e-01  -9.7299999999999998e-02
   2.3430800000000001e+01  -4.8561700000000002e+01   4.7395540000000000e+02  -2.3687200000000001e+01   6.7581500000000005e+01   7.8670999999999998e+00  -4.2170000000000002e-01  -1.0005999999999999e+00   4.9623999999999997e+00  -8.6699999999999999e-02   5.5810000000000004e-01  -1.0620000000000000e-01
   2.3033999999999999e+01  -4.9001399999999997e+01   4.7352650000000000e+02  -2.3400800000000000e+01   6.7438699999999997e+01   7.8627000000000002e+00  -2.8849999999999998e-01  -1.0450999999999999e+00   6.4424999999999999e+00  -1.6380000000000000e-01   5.2920000000000000e-01  -1.3710000000000000e-01
   2.2857700000000001e+01  -4.9045400000000001e+01   4.7472750000000002e+02  -2.2923400000000001e+01   6.7296000000000006e+01   7.7706000000000000e+00  -3.5510000000000003e-01  -7.5600000000000001e-01   5.3106999999999998e+00  -1.1559999999999999e-01   5.3879999999999995e-01  -1.0170000000000000e-01
   2.2504999999999999e+01  -4.8957500000000003e+01   4.7541370000000001e+02  -2.2560600000000001e+01   6.7372100000000003e+01   7.7618000000000000e+00  -1.7760000000000001e-01  -9.1169999999999995e-01   5.3106999999999998e+00  -1.1559999999999999e-01   5.3879999999999995e-01  -9.7299999999999998e-02
   2.2174399999999999e+01  -4.9067399999999999e+01   4.7747250000000003e+02  -2.2092800000000000e+01   6.7429199999999994e+01   7.7838000000000003e+00  -1.3320000000000001e-01  -5.7809999999999995e-01   5.2236000000000002e+00  -1.0600000000000000e-01   5.9660000000000002e-01  -1.2390000000000000e-01
   2.2086200000000002e+01  -5.0012700000000002e+01   4.7833040000000000e+02  -2.1710899999999999e+01   6.7410200000000003e+01   7.7267999999999999e+00  -3.5510000000000003e-01  -6.8930000000000002e-01   5.0495000000000001e+00  -4.8200000000000000e-02   5.1959999999999995e-01  -4.8700000000000000e-02
   2.1931899999999999e+01  -5.0474299999999999e+01   4.7996030000000002e+02  -2.1204899999999999e+01   6.7524400000000000e+01   7.7180000000000000e+00  -2.2189999999999999e-01  -6.6710000000000003e-01   5.1365999999999996e+00  -1.3489999999999999e-01   5.5810000000000004e-01  -1.2390000000000000e-01
   2.1579200000000000e+01  -5.1067900000000002e+01   4.8184750000000003e+02  -2.0994800000000001e+01   6.7476799999999997e+01   7.7310999999999996e+00  -1.3320000000000001e-01  -5.3369999999999995e-01   5.4847999999999999e+00  -1.1559999999999999e-01   4.9070000000000003e-01  -8.8499999999999995e-02
   2.1292700000000000e+01  -5.1771400000000000e+01   4.8304849999999999e+02  -2.0536600000000000e+01   6.7552899999999994e+01   7.7180000000000000e+00  -6.6600000000000006e-02  -6.0040000000000004e-01   4.8754000000000000e+00  -7.7100000000000002e-02   5.6769999999999998e-01  -6.6400000000000001e-02
   2.0895900000000001e+01  -5.2386899999999997e+01   4.8527890000000002e+02  -2.0021000000000001e+01   6.7486300000000000e+01   7.7135999999999996e+00  -2.2189999999999999e-01  -3.7800000000000000e-01   5.7460000000000004e+00  -9.6299999999999997e-02   5.2920000000000000e-01  -9.2899999999999996e-02
   2.1028199999999998e+01  -5.2782600000000002e+01   4.8519310000000002e+02  -1.9581800000000001e+01   6.7343599999999995e+01   7.7706000000000000e+00   2.2200000000000001e-02  -4.2249999999999999e-01   4.7882999999999996e+00  -1.2520000000000001e-01   5.3879999999999995e-01  -1.0620000000000000e-01
   2.0895900000000001e+01  -5.3508099999999999e+01   4.8622250000000003e+02  -1.9104399999999998e+01   6.7238900000000001e+01   7.6961000000000004e+00   2.2200000000000001e-02  -4.0020000000000000e-01   4.7882999999999996e+00  -7.7100000000000002e-02   5.9660000000000002e-01  -8.8499999999999995e-02
   2.0829799999999999e+01  -5.4013700000000000e+01   4.8708030000000002e+02  -1.8436100000000000e+01   6.7077100000000002e+01   7.6741000000000001e+00  -4.4400000000000002e-02  -6.0040000000000004e-01   5.7460000000000004e+00  -6.7400000000000002e-02   5.9660000000000002e-01  -1.0170000000000000e-01
   2.0697600000000001e+01  -5.4277500000000003e+01   4.8733769999999998e+02  -1.7882400000000001e+01   6.6915400000000005e+01   7.6609999999999996e+00  -1.1100000000000000e-01  -5.1139999999999997e-01   5.1365999999999996e+00  -1.4449999999999999e-01   5.3879999999999995e-01  -9.2899999999999996e-02
   2.0565300000000001e+01  -5.4519300000000001e+01   4.8836709999999999e+02  -1.7128100000000000e+01   6.6820200000000000e+01   7.5381999999999998e+00   6.6600000000000006e-02  -5.1139999999999997e-01   4.1788999999999996e+00  -1.7340000000000000e-01   6.2539999999999996e-01  -9.7299999999999998e-02
   2.0565300000000001e+01  -5.4673200000000001e+01   4.8956810000000002e+02  -1.6383400000000002e+01   6.6629900000000006e+01   7.4943000000000000e+00   0.0000000000000000e+00  -4.6689999999999998e-01   4.5270999999999999e+00  -1.1559999999999999e-01   4.8110000000000003e-01  -8.8499999999999995e-02
   2.0565300000000001e+01  -5.4321399999999997e+01   4.8905340000000001e+02  -1.5619600000000000e+01   6.6563299999999998e+01   7.4154000000000000e+00   6.6600000000000006e-02  -5.5589999999999995e-01   5.5719000000000003e+00  -5.7799999999999997e-02   5.6769999999999998e-01  -6.1899999999999997e-02
   2.0433100000000000e+01  -5.4607199999999999e+01   4.8973960000000000e+02  -1.5065899999999999e+01   6.6173100000000005e+01   7.3189000000000002e+00   6.6600000000000006e-02  -4.2249999999999999e-01   5.2236000000000002e+00  -1.2520000000000001e-01   5.8689999999999998e-01  -9.7299999999999998e-02
   2.0234700000000000e+01  -5.4936999999999998e+01   4.9068329999999997e+02  -1.4225700000000000e+01   6.6039900000000003e+01   7.2926000000000002e+00   1.9980000000000001e-01  -4.2249999999999999e-01   5.1365999999999996e+00  -1.4449999999999999e-01   5.9660000000000002e-01  -1.0620000000000000e-01
   2.0433100000000000e+01  -5.4893000000000001e+01   4.9111219999999997e+02  -1.3509600000000001e+01   6.5811499999999995e+01   7.2137000000000002e+00  -2.2200000000000001e-02  -4.6689999999999998e-01   4.2659000000000002e+00  -4.8200000000000000e-02   5.0029999999999997e-01  -8.8499999999999995e-02
   2.0785699999999999e+01  -5.5134799999999998e+01   4.9119799999999998e+02  -1.2707700000000001e+01   6.5421400000000006e+01   7.2180999999999997e+00   2.6629999999999998e-01  -3.5580000000000001e-01   4.6142000000000003e+00  -3.8500000000000000e-02   5.2920000000000000e-01  -9.2899999999999996e-02
   2.1425000000000001e+01  -5.5508600000000001e+01   4.9257049999999998e+02  -1.1857900000000001e+01   6.5116900000000001e+01   7.2443999999999997e+00   1.5540000000000001e-01  -5.1139999999999997e-01   4.9623999999999997e+00  -6.7400000000000002e-02   6.7349999999999999e-01  -8.4000000000000005e-02
   2.1865800000000000e+01  -5.5574500000000000e+01   4.9205579999999998e+02  -1.0865000000000000e+01   6.4897999999999996e+01   7.2004999999999999e+00  -4.4400000000000002e-02  -3.7800000000000000e-01   5.6589000000000000e+00  -6.7400000000000002e-02   6.1580000000000001e-01  -7.0800000000000002e-02
   2.2218499999999999e+01  -5.6212000000000003e+01   4.9239890000000003e+02  -9.9580000000000002e+00   6.4526899999999998e+01   7.1611000000000002e+00   1.1100000000000000e-01  -2.6679999999999998e-01   4.8754000000000000e+00  -1.9300000000000001e-02   5.8689999999999998e-01  -6.1899999999999997e-02
   2.2901800000000001e+01  -5.6365900000000003e+01   4.9214159999999998e+02  -8.8981999999999992e+00   6.4231899999999996e+01   7.1917999999999997e+00   4.4400000000000002e-02  -2.4460000000000001e-01   4.7012999999999998e+00  -7.7100000000000002e-02   5.7730000000000004e-01  -9.2899999999999996e-02
   2.3386700000000001e+01  -5.6849600000000002e+01   4.9351409999999998e+02  -8.1058000000000003e+00   6.3908400000000000e+01   7.2092999999999998e+00  -6.6600000000000006e-02  -2.2200000000000001e-02   4.3529999999999998e+00  -1.3489999999999999e-01   5.6769999999999998e-01  -1.3299999999999999e-02
   2.4158200000000001e+01  -5.7267200000000003e+01   4.9394299999999998e+02  -7.2179000000000002e+00   6.3765599999999999e+01   7.2312000000000003e+00  -6.6600000000000006e-02  -3.1130000000000002e-01   5.0495000000000001e+00  -8.6699999999999999e-02   6.1580000000000001e-01  -2.2100000000000002e-02
   2.4599000000000000e+01  -5.7575000000000003e+01   4.9668810000000002e+02  -6.2535999999999996e+00   6.3470599999999997e+01   7.2267999999999999e+00   6.6600000000000006e-02   1.3339999999999999e-01   4.6142000000000003e+00  -9.6299999999999997e-02   5.7730000000000004e-01  -4.4000000000000003e-03
   2.5480699999999999e+01  -5.8036700000000003e+01   4.9780329999999998e+02  -5.1173999999999999e+00   6.3299300000000002e+01   7.1874000000000002e+00  -1.3320000000000001e-01  -6.6699999999999995e-02   4.8754000000000000e+00   1.9300000000000001e-02   6.2539999999999996e-01  -6.1899999999999997e-02
   2.6450600000000001e+01  -5.7992699999999999e+01   5.0054840000000002e+02  -4.0289999999999999e+00   6.3156599999999997e+01   7.1698000000000004e+00  -1.1100000000000000e-01   6.6699999999999995e-02   4.1788999999999996e+00  -4.8200000000000000e-02   5.9660000000000002e-01  -9.2899999999999996e-02
   2.6957500000000000e+01  -5.8388399999999997e+01   5.0200670000000002e+02  -2.8833000000000002e+00   6.3109000000000002e+01   7.1829999999999998e+00  -8.8800000000000004e-02   0.0000000000000000e+00   5.4847999999999999e+00  -8.6699999999999999e-02   6.3510000000000000e-01  -4.8700000000000000e-02
   2.7530600000000000e+01  -5.9091900000000003e+01   5.0475180000000000e+02  -1.8045000000000000e+00   6.2842599999999997e+01   7.2137000000000002e+00  -2.4410000000000001e-01   0.0000000000000000e+00   4.6142000000000003e+00  -2.8899999999999999e-02   5.8689999999999998e-01  -6.1899999999999997e-02
   2.7728999999999999e+01  -6.0542800000000000e+01   5.0689640000000003e+02  -5.7279999999999998e-01   6.2871099999999998e+01   7.3320999999999996e+00  -6.6600000000000006e-02  -6.6699999999999995e-02   4.7012999999999998e+00  -2.8899999999999999e-02   6.6390000000000005e-01  -7.5200000000000003e-02
   2.8213899999999999e+01  -6.1510100000000001e+01   5.0895519999999999e+02   4.7739999999999999e-01   6.2633200000000002e+01   7.4417000000000000e+00  -2.2200000000000001e-02   2.4460000000000001e-01   4.6142000000000003e+00   0.0000000000000000e+00   5.9660000000000002e-01  -3.9800000000000002e-02
   2.8522500000000001e+01  -6.2960999999999999e+01   5.1084240000000000e+02   1.5562000000000000e+00   6.2538100000000000e+01   7.5732999999999997e+00   2.2189999999999999e-01   6.6699999999999995e-02   4.3529999999999998e+00  -1.2520000000000001e-01   7.2170000000000001e-01  -1.0170000000000000e-01
   2.9139700000000001e+01  -6.4455900000000000e+01   5.1375909999999999e+02   2.6827999999999999e+00   6.2557099999999998e+01   7.6346999999999996e+00  -8.8800000000000004e-02   6.6699999999999995e-02   4.5270999999999999e+00  -1.9300000000000001e-02   6.3510000000000000e-01  -9.7299999999999998e-02
   2.9867100000000001e+01  -6.5928799999999995e+01   5.1624680000000001e+02   3.9239999999999999e+00   6.2404899999999998e+01   7.7838000000000003e+00  -2.2200000000000001e-02   1.1119999999999999e-01   3.9177000000000000e+00  -1.9300000000000001e-02   7.0240000000000002e-01  -7.0800000000000002e-02
   3.0925100000000000e+01  -6.6983999999999995e+01   5.1933500000000004e+02   4.9455999999999998e+00   6.2433399999999999e+01   7.9066000000000001e+00   8.8800000000000004e-02   2.4460000000000001e-01   4.1788999999999996e+00   4.8200000000000000e-02   6.3510000000000000e-01  -4.8700000000000000e-02
   3.1696600000000000e+01  -6.8237099999999998e+01   5.2250900000000001e+02   6.1772000000000000e+00   6.2395299999999999e+01   7.9241000000000001e+00   4.4400000000000002e-02   2.0010000000000000e-01   5.0495000000000001e+00  -9.5999999999999992e-03   6.5429999999999999e-01  -4.4200000000000003e-02
   3.2401899999999998e+01  -6.9028499999999994e+01   5.2714139999999998e+02   7.3611000000000004e+00   6.2281100000000002e+01   7.9108999999999998e+00  -4.4400000000000002e-02   1.5559999999999999e-01   4.7012999999999998e+00  -1.9300000000000001e-02   7.1199999999999997e-01  -1.1940000000000001e-01
   3.3063200000000002e+01  -6.9622000000000000e+01   5.3057270000000005e+02   8.6882000000000001e+00   6.2347799999999999e+01   7.9722999999999997e+00   2.2200000000000001e-02  -2.2239999999999999e-01   4.2659000000000002e+00  -9.5999999999999992e-03   7.1199999999999997e-01  -7.0800000000000002e-02
   3.3658299999999997e+01  -7.0787199999999999e+01   5.3237419999999997e+02   9.9102999999999994e+00   6.2395299999999999e+01   7.8933999999999997e+00   4.4400000000000002e-02   1.7790000000000000e-01   4.3529999999999998e+00   2.8899999999999999e-02   6.4470000000000005e-01  -4.8700000000000000e-02
   3.4253500000000003e+01  -7.1908299999999997e+01   5.3589130000000000e+02   1.1208700000000000e+01   6.2300199999999997e+01   7.8978000000000002e+00   1.1100000000000000e-01   8.8900000000000007e-02   3.8306000000000000e+00  -3.8500000000000000e-02   6.9279999999999997e-01  -9.2899999999999996e-02
   3.4694299999999998e+01  -7.2985500000000002e+01   5.4009469999999999e+02   1.2306699999999999e+01   6.2461900000000000e+01   7.9635999999999996e+00  -2.2200000000000001e-02   1.3339999999999999e-01   4.0918000000000001e+00  -5.7799999999999997e-02   6.7349999999999999e-01  -8.8499999999999995e-02
   3.5289499999999997e+01  -7.4194599999999994e+01   5.4524170000000004e+02   1.3538300000000000e+01   6.2538100000000000e+01   7.9635999999999996e+00   1.9980000000000001e-01   1.5559999999999999e-01   4.7012999999999998e+00  -2.8899999999999999e-02   7.1199999999999997e-01  -7.0800000000000002e-02
   3.5708300000000001e+01  -7.5513599999999997e+01   5.4815840000000003e+02   1.4846299999999999e+01   6.2614199999999997e+01   7.9855000000000000e+00   8.8800000000000004e-02   1.3339999999999999e-01   4.2659000000000002e+00  -7.7100000000000002e-02   6.8320000000000003e-01  -7.5200000000000003e-02
   3.6479700000000001e+01  -7.6810699999999997e+01   5.5287649999999996e+02   1.5972899999999999e+01   6.2785499999999999e+01   8.0731999999999999e+00  -4.4400000000000002e-02   8.8900000000000007e-02   4.0918000000000001e+00  -9.5999999999999992e-03   6.1580000000000001e-01  -8.8499999999999995e-02
   3.7449599999999997e+01  -7.8679299999999998e+01   5.5768039999999996e+02   1.7233100000000000e+01   6.2975800000000000e+01   8.1346000000000007e+00   1.5540000000000001e-01   2.8910000000000002e-01   4.7012999999999998e+00   0.0000000000000000e+00   6.8320000000000003e-01  -7.5200000000000003e-02
   3.8551699999999997e+01  -7.9888400000000004e+01   5.6299900000000002e+02   1.8397900000000000e+01   6.3308900000000001e+01   8.0995000000000008e+00   1.5540000000000001e-01   4.4469999999999998e-01   4.0918000000000001e+00   9.5999999999999992e-03   7.2170000000000001e-01  -9.2899999999999996e-02
   3.9874200000000002e+01  -8.1537099999999995e+01   5.6788869999999997e+02   1.9438600000000001e+01   6.3575299999999999e+01   8.0820000000000007e+00   1.1100000000000000e-01   3.1130000000000002e-01   3.9177000000000000e+00  -4.8200000000000000e-02   7.7939999999999998e-01  -9.2899999999999996e-02
   4.0711799999999997e+01  -8.2372500000000002e+01   5.7260680000000002e+02   2.0536600000000000e+01   6.3670499999999997e+01   8.0951000000000004e+00   1.7760000000000001e-01   2.0010000000000000e-01   3.9177000000000000e+00  -7.7100000000000002e-02   7.5049999999999994e-01  -7.9600000000000004e-02
   4.1615499999999997e+01  -8.3911400000000000e+01   5.7723910000000001e+02   2.1567699999999999e+01   6.3908400000000000e+01   8.0600000000000005e+00   8.8800000000000004e-02   2.8910000000000002e-01   4.7882999999999996e+00   9.5999999999999992e-03   7.3129999999999995e-01  -8.8499999999999995e-02
   4.2739699999999999e+01  -8.5010499999999993e+01   5.8135670000000005e+02   2.2560600000000001e+01   6.4032100000000000e+01   8.0336999999999996e+00   1.9980000000000001e-01   3.1130000000000002e-01   3.5695000000000001e+00  -2.8899999999999999e-02   7.8900000000000003e-01  -1.1060000000000000e-01
   4.3312800000000003e+01  -8.6373500000000007e+01   5.8564589999999998e+02   2.3505800000000001e+01   6.4289000000000001e+01   8.0556999999999999e+00   2.8849999999999998e-01   3.7800000000000000e-01   4.0918000000000001e+00  -7.7100000000000002e-02   8.1789999999999996e-01  -1.0620000000000000e-01
   4.3775700000000001e+01  -8.8352000000000004e+01   5.8899149999999997e+02   2.4183700000000002e+01   6.4469800000000006e+01   8.0381000000000000e+00   5.9930000000000005e-01   2.6679999999999998e-01   3.3953000000000002e+00   4.8200000000000000e-02   7.7939999999999998e-01  -1.0620000000000000e-01
   4.3841799999999999e+01  -9.0220600000000005e+01   5.9147919999999999e+02   2.4947500000000002e+01   6.4717200000000005e+01   8.2179000000000002e+00   4.8830000000000001e-01   3.7800000000000000e-01   4.0918000000000001e+00  -2.8899999999999999e-02   7.5049999999999994e-01  -9.7299999999999998e-02
   4.4833700000000000e+01  -9.5628600000000006e+01   5.9379539999999997e+02   2.5472600000000000e+01   6.4774299999999997e+01   8.8757000000000001e+00   6.6579999999999995e-01   8.8900000000000007e-02   3.1341999999999999e+00   2.8899999999999999e-02   8.9480000000000004e-01  -9.2899999999999996e-02
   4.6442799999999998e+01  -9.7958900000000000e+01   5.9705510000000004e+02   2.5892700000000001e+01   6.4793300000000002e+01   8.9414999999999996e+00   3.3289999999999997e-01   2.8910000000000002e-01   4.2659000000000002e+00  -4.8200000000000000e-02   8.7560000000000004e-01  -7.9600000000000004e-02
   4.8338400000000000e+01  -9.6595900000000000e+01   5.9877080000000001e+02   2.6656500000000001e+01   6.4745699999999999e+01   8.9984999999999999e+00   3.5510000000000003e-01   3.1130000000000002e-01   4.0048000000000004e+00  -7.7100000000000002e-02   8.8519999999999999e-01  -8.8499999999999995e-02
   4.8823300000000003e+01  -1.0026710000000000e+02   6.0091539999999998e+02   2.7000200000000000e+01   6.4869500000000002e+01   9.0115999999999996e+00   3.5510000000000003e-01   3.7800000000000000e-01   4.0048000000000004e+00  -2.8899999999999999e-02   8.4670000000000001e-01  -1.0620000000000000e-01
   4.8889400000000002e+01  -1.0134430000000000e+02   6.0185900000000004e+02   2.7363000000000000e+01   6.4888499999999993e+01   9.3054000000000006e+00   2.8849999999999998e-01   1.3339999999999999e-01   3.5695000000000001e+00  -3.8500000000000000e-02   8.7560000000000004e-01  -1.3270000000000001e-01
   4.9462499999999999e+01  -1.0325690000000000e+02   6.0220219999999995e+02   2.7859500000000001e+01   6.4764799999999994e+01   9.3581000000000003e+00   4.4400000000000002e-02   3.5580000000000001e-01   4.0918000000000001e+00  -1.4449999999999999e-01   8.1789999999999996e-01  -9.2899999999999996e-02
   5.0388300000000001e+01  -1.0556520000000000e+02   6.0177329999999995e+02   2.8212700000000002e+01   6.4564899999999994e+01   9.3931000000000004e+00   1.3320000000000001e-01   3.7800000000000000e-01   3.4824000000000002e+00   9.5999999999999992e-03   8.3709999999999996e-01  -5.7500000000000002e-02
   5.0212000000000003e+01  -1.0675230000000001e+02   6.0091539999999998e+02   2.8499099999999999e+01   6.4450800000000001e+01   9.6738000000000000e+00   2.4410000000000001e-01   7.3380000000000001e-01   4.0918000000000001e+00   3.8500000000000000e-02   8.3709999999999996e-01   1.3299999999999999e-02
   4.9704999999999998e+01  -1.0884070000000000e+02   5.9791300000000001e+02   2.8766500000000001e+01   6.4051100000000005e+01   9.8316999999999997e+00   2.8849999999999998e-01   9.5609999999999995e-01   3.8306000000000000e+00   4.8200000000000000e-02   8.1789999999999996e-01  -2.6499999999999999e-02
   4.9550699999999999e+01  -1.1051150000000000e+02   5.9619730000000004e+02   2.8976500000000001e+01   6.3746600000000001e+01   9.9632000000000005e+00   2.8849999999999998e-01   7.1150000000000002e-01   4.1788999999999996e+00   2.8899999999999999e-02   8.0830000000000002e-01  -3.5400000000000001e-02
   4.9330300000000001e+01  -1.1141280000000000e+02   5.9199390000000005e+02   2.9110199999999999e+01   6.3175600000000003e+01   1.0081600000000000e+01   4.4400000000000002e-02   7.1150000000000002e-01   3.8306000000000000e+00  -9.5999999999999992e-03   9.3330000000000002e-01  -4.4200000000000003e-02
   4.8338400000000000e+01  -1.1334739999999999e+02   5.8616060000000004e+02   2.9262899999999998e+01   6.2614199999999997e+01   1.0208800000000000e+01   0.0000000000000000e+00   5.5589999999999995e-01   4.2659000000000002e+00  -3.8500000000000000e-02   8.0830000000000002e-01  -6.1899999999999997e-02
   4.7699199999999998e+01  -1.1442460000000000e+02   5.7998419999999999e+02   2.9262899999999998e+01   6.1948099999999997e+01   1.0314000000000000e+01   4.4400000000000002e-02   7.7820000000000000e-01   4.7882999999999996e+00   3.8500000000000000e-02   9.2369999999999997e-01  -4.8700000000000000e-02
   4.6795400000000001e+01  -1.1528189999999999e+02   5.7363620000000003e+02   2.9196100000000001e+01   6.1291499999999999e+01   1.0428100000000001e+01  -8.8800000000000004e-02   1.0227999999999999e+00   3.9177000000000000e+00  -9.5999999999999992e-03   8.3709999999999996e-01  -3.5400000000000001e-02
   4.6024000000000001e+01  -1.1627119999999999e+02   5.6514359999999999e+02   2.9196100000000001e+01   6.0463600000000000e+01   1.0511400000000000e+01  -1.1100000000000000e-01   8.4499999999999997e-01   4.0048000000000004e+00   9.5999999999999992e-03   8.1789999999999996e-01  -4.4000000000000003e-03
   4.4679400000000001e+01  -1.1642510000000000e+02   5.5613630000000001e+02   2.8938300000000002e+01   5.9512000000000000e+01   1.0590299999999999e+01  -2.2200000000000001e-02   9.3389999999999995e-01   4.5270999999999999e+00   5.7799999999999997e-02   8.3709999999999996e-01  -2.2100000000000002e-02
   4.3334800000000001e+01  -1.1675480000000000e+02   5.4747209999999995e+02   2.8900099999999998e+01   5.8646099999999997e+01   1.0594700000000000e+01  -4.4400000000000002e-02   9.3389999999999995e-01   3.9177000000000000e+00   0.0000000000000000e+00   8.7560000000000004e-01  -1.3299999999999999e-02
   4.2012300000000003e+01  -1.1688670000000000e+02   5.3623440000000005e+02   2.8651900000000001e+01   5.7513700000000000e+01   1.0660500000000001e+01   0.0000000000000000e+00   8.2269999999999999e-01   3.5695000000000001e+00   3.8500000000000000e-02   8.3709999999999996e-01  -6.6400000000000001e-02
   4.0623600000000003e+01  -1.1622720000000000e+02   5.2439630000000000e+02   2.8193600000000000e+01   5.6343299999999999e+01   1.0577199999999999e+01   8.8800000000000004e-02   8.0049999999999999e-01   3.9177000000000000e+00   8.6699999999999999e-02   9.3330000000000002e-01  -4.8700000000000000e-02
   3.9036600000000000e+01  -1.1655700000000000e+02   5.1195760000000001e+02   2.7849900000000002e+01   5.5125200000000000e+01   1.0651700000000000e+01   2.2200000000000001e-02   9.3389999999999995e-01   4.1788999999999996e+00   8.6699999999999999e-02   9.0449999999999997e-01  -8.8000000000000005e-03
   3.6832400000000000e+01  -1.1565570000000000e+02   4.9874689999999998e+02   2.7506200000000000e+01   5.3755000000000003e+01   1.0555199999999999e+01   0.0000000000000000e+00   9.1169999999999995e-01   3.1341999999999999e+00   3.8500000000000000e-02   8.1789999999999996e-01  -4.4000000000000003e-03
   3.5664200000000001e+01  -1.1369910000000000e+02   4.8390629999999999e+02   2.7000200000000000e+01   5.2346600000000002e+01   1.0467499999999999e+01  -6.6600000000000006e-02   8.2269999999999999e-01   4.4401000000000002e+00   0.0000000000000000e+00   7.7939999999999998e-01   1.7700000000000000e-02
   3.2997100000000003e+01  -1.1187450000000000e+02   4.6726429999999999e+02   2.6408200000000001e+01   5.0652799999999999e+01   1.0445600000000001e+01   4.4400000000000002e-02   7.3380000000000001e-01   4.1788999999999996e+00   1.2520000000000001e-01   8.9480000000000004e-01   1.3299999999999999e-02
   3.0418099999999999e+01  -1.1029170000000001e+02   4.4882080000000002e+02   2.5778099999999998e+01   4.8892400000000002e+01   1.0445600000000001e+01  -2.2200000000000001e-02   7.7820000000000000e-01   3.9177000000000000e+00   2.8899999999999999e-02   9.2369999999999997e-01  -1.3299999999999999e-02
   2.8390300000000000e+01  -1.0815930000000000e+02   4.2874740000000003e+02   2.5023900000000001e+01   4.6998699999999999e+01   1.0357900000000001e+01  -1.3320000000000001e-01   8.8939999999999997e-01   3.4824000000000002e+00   4.8200000000000000e-02   8.4670000000000001e-01  -8.4000000000000005e-02
   2.5436599999999999e+01  -1.0525740000000000e+02   4.1021809999999999e+02   2.4250499999999999e+01   4.5095500000000001e+01   1.0191300000000000e+01   0.0000000000000000e+00   6.6710000000000003e-01   4.7882999999999996e+00   3.8500000000000000e-02   8.7560000000000004e-01  -1.3299999999999999e-02
   2.3188300000000002e+01  -1.0184999999999999e+02   3.8988729999999998e+02   2.3486699999999999e+01   4.3173299999999998e+01   9.9588000000000001e+00   0.0000000000000000e+00   8.0049999999999999e-01   4.4401000000000002e+00   2.8899999999999999e-02   7.7939999999999998e-01   8.8000000000000005e-03
   2.0036300000000001e+01  -9.8530400000000000e+01   3.6938499999999999e+02   2.2570200000000000e+01   4.1194099999999999e+01   9.7746999999999993e+00  -1.9980000000000001e-01   5.7809999999999995e-01   3.7435999999999998e+00   0.0000000000000000e+00   8.9480000000000004e-01   2.2100000000000002e-02
   1.7523499999999999e+01  -9.5013099999999994e+01   3.4733850000000001e+02   2.1567699999999999e+01   3.9005400000000002e+01   9.5028000000000006e+00   2.2200000000000001e-02   8.0049999999999999e-01   4.7882999999999996e+00   1.9300000000000001e-02   8.3709999999999996e-01  -1.7700000000000000e-02
   1.4856400000000001e+01  -9.0924099999999996e+01   3.2443430000000001e+02   2.0565200000000001e+01   3.6759700000000002e+01   9.2439999999999998e+00   4.4400000000000002e-02   1.0894999999999999e+00   4.7012999999999998e+00   1.3489999999999999e-01   8.1789999999999996e-01   2.6499999999999999e-02
   1.2409700000000001e+01  -8.6549400000000006e+01   3.0161579999999998e+02   1.9410000000000000e+01   3.4456800000000001e+01   8.8976000000000006e+00   0.0000000000000000e+00   8.8939999999999997e-01   3.7435999999999998e+00   9.6299999999999997e-02   8.0830000000000002e-01  -3.5400000000000001e-02
   9.7866999999999997e+00  -8.1844899999999996e+01   2.7836840000000001e+02   1.8159199999999998e+01   3.1906600000000001e+01   8.5862999999999996e+00   2.2200000000000001e-02   5.7809999999999995e-01   3.3953000000000002e+00   7.7100000000000002e-02   8.2750000000000001e-01   0.0000000000000000e+00
   7.4282000000000004e+00  -7.6788700000000006e+01   2.5460630000000000e+02   1.6870300000000000e+01   2.9394400000000001e+01   8.2441999999999993e+00  -1.5540000000000001e-01   7.7820000000000000e-01   4.1788999999999996e+00   5.7799999999999997e-02   8.5640000000000005e-01   2.2100000000000002e-02
   5.1578999999999997e+00  -7.1358699999999999e+01   2.2895689999999999e+02   1.5333200000000000e+01   2.6787099999999999e+01   7.8056999999999999e+00   6.6600000000000006e-02   8.2269999999999999e-01   4.6142000000000003e+00   9.5999999999999992e-03   8.9480000000000004e-01   3.5400000000000001e-02
   3.1741000000000001e+00  -6.5335200000000000e+01   2.0382230000000001e+02   1.3824700000000000e+01   2.3875200000000000e+01   7.3189000000000002e+00   1.1100000000000000e-01   4.0020000000000000e-01   3.1341999999999999e+00  -9.5999999999999992e-03   8.7560000000000004e-01   1.3299999999999999e-02
   1.8075000000000001e+00  -5.9025900000000000e+01   1.7860180000000000e+02   1.2354400000000000e+01   2.1010999999999999e+01   6.7401000000000000e+00   2.2200000000000001e-02   1.0672999999999999e+00   3.5695000000000001e+00   1.2520000000000001e-01   7.4090000000000000e-01   0.0000000000000000e+00
   2.8649999999999998e-01  -5.1771400000000000e+01   1.5278090000000000e+02   1.0760000000000000e+01   1.7994399999999999e+01   6.0867000000000004e+00   1.5540000000000001e-01   8.2269999999999999e-01   4.2659000000000002e+00   5.7799999999999997e-02   7.0240000000000002e-01   6.6400000000000001e-02
   2.1999999999999999e-02  -4.4011099999999999e+01   1.2816100000000000e+02   9.1082999999999998e+00   1.4892300000000001e+01   5.1833000000000000e+00   6.6600000000000006e-02   3.3350000000000002e-01   4.4401000000000002e+00   9.5999999999999992e-03   7.5049999999999994e-01   1.3299999999999999e-02
   0.0000000000000000e+00  -3.5107799999999997e+01   1.0457040000000001e+02   7.8861999999999997e+00   1.2161199999999999e+01   4.2186000000000003e+00   4.4400000000000002e-02   7.7820000000000000e-01   4.1788999999999996e+00  -1.9300000000000001e-02   8.8519999999999999e-01  -2.6499999999999999e-02
   1.1241000000000001e+00  -2.5369100000000000e+01   8.4153899999999993e+01   6.7595999999999998e+00   9.6776000000000000e+00   3.0609000000000002e+00   2.2189999999999999e-01   8.6719999999999997e-01   5.1365999999999996e+00   2.8899999999999999e-02   8.2750000000000001e-01  -8.8000000000000005e-03
   1.9617000000000000e+00  -1.5256600000000001e+01   6.7940799999999996e+01   5.8907999999999996e+00   7.5365000000000002e+00   1.8286000000000000e+00   8.8800000000000004e-02   3.3350000000000002e-01   3.9177000000000000e+00   3.8500000000000000e-02   8.4670000000000001e-01  -3.1000000000000000e-02
   1.9177000000000000e+00  -7.0128000000000004e+00   5.4644300000000001e+01   5.1364999999999998e+00   5.8617999999999997e+00   8.7270000000000003e-01   1.7760000000000001e-01   5.5589999999999995e-01   3.3953000000000002e+00   3.8500000000000000e-02   7.8900000000000003e-01  -4.4000000000000003e-03
   2.4026000000000001e+00  -5.2760999999999996e+00   4.2720300000000002e+01   4.3822999999999999e+00   4.5580999999999996e+00   7.1919999999999995e-01   0.0000000000000000e+00   7.3380000000000001e-01   4.3529999999999998e+00   7.7100000000000002e-02   8.0830000000000002e-01  -8.8000000000000005e-03
   3.2402000000000002e+00  -2.9897999999999998e+00   3.4141900000000000e+01   3.4657000000000000e+00   3.5684000000000000e+00   4.4000000000000003e-03   2.2200000000000001e-02   5.7809999999999995e-01   4.0048000000000004e+00   7.7100000000000002e-02   8.5640000000000005e-01   3.1000000000000000e-02
   3.5929000000000002e+00  -7.9139999999999999e-01   2.8137100000000000e+01   2.8260000000000001e+00   2.6454000000000000e+00  -1.1840000000000001e-01   3.1069999999999998e-01   3.1130000000000002e-01   3.5695000000000001e+00   7.7100000000000002e-02   7.9859999999999998e-01  -1.3299999999999999e-02
   3.6149000000000000e+00   2.4182000000000001e+00   2.2303799999999999e+01   2.5110000000000001e+00   2.0268999999999999e+00  -4.2980000000000002e-01   1.3320000000000001e-01   7.5600000000000001e-01   3.7435999999999998e+00   9.6299999999999997e-02   7.8900000000000003e-01   1.7700000000000000e-02
   3.0198000000000000e+00   1.8246000000000000e+00   1.7156800000000000e+01   2.0813000000000001e+00   1.5701000000000001e+00  -4.1660000000000003e-01   3.1069999999999998e-01   7.5600000000000001e-01   4.0048000000000004e+00   6.7400000000000002e-02   7.7939999999999998e-01   7.5200000000000003e-02
   2.3584999999999998e+00   1.6268000000000000e+00   1.3811199999999999e+01   1.6040000000000001e+00   1.2846000000000000e+00  -4.7360000000000002e-01   2.8849999999999998e-01   5.1139999999999997e-01   4.4401000000000002e+00   4.8200000000000000e-02   8.6599999999999999e-01   5.7500000000000002e-02
   2.6671000000000000e+00   2.4622000000000002e+00   1.0894500000000001e+01   1.1361000000000001e+00   8.6590000000000000e-01  -5.8760000000000001e-01   3.7730000000000002e-01   5.7809999999999995e-01   4.3529999999999998e+00   1.0600000000000000e-01   8.2750000000000001e-01   8.8499999999999995e-02
   2.9096000000000002e+00   3.1876000000000002e+00   8.9215000000000000e+00   9.9290000000000000e-01   5.6140000000000001e-01  -5.9199999999999997e-01   2.4410000000000001e-01   7.3380000000000001e-01   4.0918000000000001e+00  -5.7799999999999997e-02   8.3709999999999996e-01   8.8499999999999995e-02
   2.4908000000000001e+00   3.0996999999999999e+00   6.0906000000000002e+00   8.8790000000000002e-01   4.2820000000000003e-01  -6.7530000000000001e-01   3.5510000000000003e-01   6.2260000000000004e-01   3.5695000000000001e+00   8.6699999999999999e-02   8.5640000000000005e-01   1.4160000000000000e-01
   1.9617000000000000e+00   3.4293999999999998e+00   4.7180999999999997e+00   6.5880000000000005e-01   3.0449999999999999e-01  -6.7969999999999997e-01   3.1069999999999998e-01   6.8930000000000002e-01   4.0048000000000004e+00   9.6299999999999997e-02   8.4670000000000001e-01   1.2390000000000000e-01
   1.0580000000000001e+00   3.5394000000000001e+00   4.3750000000000000e+00   5.8240000000000003e-01   1.8079999999999999e-01  -4.6479999999999999e-01   2.8849999999999998e-01   7.1150000000000002e-01   4.2659000000000002e+00   4.8200000000000000e-02   7.6980000000000004e-01   1.5920000000000001e-01
   3.5270000000000001e-01   1.5828000000000000e+00   3.4314000000000000e+00   3.2460000000000000e-01   9.4999999999999998e-03  -2.7629999999999999e-01   2.8849999999999998e-01   8.4499999999999997e-01   4.0048000000000004e+00   8.6699999999999999e-02   8.1789999999999996e-01   2.0349999999999999e-01
   2.1999999999999999e-02   1.3190000000000000e+00   2.4018999999999999e+00   2.6729999999999998e-01   3.8100000000000002e-02  -2.1049999999999999e-01   4.2170000000000002e-01   8.2269999999999999e-01   4.7882999999999996e+00   9.6299999999999997e-02   7.4090000000000000e-01   1.7249999999999999e-01
  -3.0859999999999999e-01   1.7806999999999999e+00   2.6593000000000000e+00   2.7689999999999998e-01   1.9000000000000000e-02  -1.4910000000000001e-01   2.2189999999999999e-01   9.3389999999999995e-01   3.8306000000000000e+00   1.9270000000000001e-01   7.5049999999999994e-01   1.9910000000000000e-01
  -1.1020000000000001e-01   1.3190000000000000e+00   2.9165999999999999e+00   2.7689999999999998e-01  -9.5200000000000007e-02  -7.0199999999999999e-02   1.1100000000000000e-01   6.6710000000000003e-01   4.8754000000000000e+00   8.6699999999999999e-02   8.4670000000000001e-01   1.9020000000000001e-01
  -4.1880000000000001e-01   4.3999999999999997e-02   3.9460999999999999e+00   5.7299999999999997e-02  -1.5229999999999999e-01  -3.0700000000000002e-02   2.2189999999999999e-01   5.7809999999999995e-01   4.7012999999999998e+00   1.1559999999999999e-01   8.5640000000000005e-01   1.9020000000000001e-01
  -7.7149999999999996e-01   7.0350000000000001e-01   3.3456000000000001e+00   9.5500000000000002e-02  -1.8079999999999999e-01  -6.5799999999999997e-02   3.5510000000000003e-01   4.4469999999999998e-01   4.5270999999999999e+00   1.1559999999999999e-01   7.7939999999999998e-01   2.1229999999999999e-01
  -7.7149999999999996e-01   1.3410000000000000e+00   3.9460999999999999e+00   1.9089999999999999e-01  -5.7099999999999998e-02  -8.3299999999999999e-02   4.2170000000000002e-01   5.1139999999999997e-01   5.1365999999999996e+00   1.6380000000000000e-01   7.6980000000000004e-01   2.1679999999999999e-01
  -7.7149999999999996e-01   4.8359999999999997e-01   4.5465000000000000e+00   1.2410000000000000e-01  -1.3320000000000001e-01  -5.7000000000000002e-02   4.6610000000000001e-01   6.4480000000000004e-01   4.7012999999999998e+00   2.1190000000000001e-01   7.6980000000000004e-01   1.6810000000000000e-01
  -7.0530000000000004e-01   3.0780000000000002e-01   3.5171000000000001e+00   3.8199999999999998e-02  -1.0470000000000000e-01  -7.4499999999999997e-02   2.4410000000000001e-01   5.1139999999999997e-01   4.0918000000000001e+00   2.0230000000000001e-01   7.7939999999999998e-01   1.6810000000000000e-01
  -9.2579999999999996e-01   9.4530000000000003e-01   4.1176000000000004e+00   2.0050000000000001e-01  -7.6100000000000001e-02  -2.1899999999999999e-02   5.7709999999999995e-01   3.3350000000000002e-01   4.0918000000000001e+00   1.4449999999999999e-01   9.0449999999999997e-01   1.1060000000000000e-01
  -9.4779999999999998e-01   9.4530000000000003e-01   2.4876999999999998e+00   1.6230000000000000e-01   0.0000000000000000e+00   1.3200000000000000e-02   4.4390000000000002e-01   5.5589999999999995e-01   4.3529999999999998e+00   1.6380000000000000e-01   8.0830000000000002e-01   1.7690000000000000e-01
  -8.8170000000000004e-01   5.9360000000000002e-01   3.1739999999999999e+00   7.6399999999999996e-02  -1.9000000000000000e-02   8.8000000000000005e-03   9.5440000000000003e-01   4.8920000000000002e-01   4.0918000000000001e+00   1.1559999999999999e-01   8.4670000000000001e-01   2.1229999999999999e-01
  -1.0139000000000000e+00   6.8149999999999999e-01   3.0024000000000002e+00   9.5500000000000002e-02  -8.5599999999999996e-02   3.5099999999999999e-02   8.6560000000000004e-01   7.7820000000000000e-01   4.1788999999999996e+00   1.8300000000000000e-01   8.9480000000000004e-01   2.3890000000000000e-01
  -8.5960000000000003e-01   7.4739999999999995e-01   2.1446000000000001e+00   1.6230000000000000e-01   1.0470000000000000e-01  -1.3200000000000000e-02   1.1762999999999999e+00   9.1169999999999995e-01   3.7435999999999998e+00   2.0230000000000001e-01   8.0830000000000002e-01   1.9020000000000001e-01
  -8.8170000000000004e-01   5.9360000000000002e-01   2.2303999999999999e+00   7.6399999999999996e-02  -1.9000000000000000e-02   5.2600000000000001e-02   1.2650999999999999e+00   7.1150000000000002e-01   4.0048000000000004e+00   1.5409999999999999e-01   7.8900000000000003e-01   2.5209999999999999e-01
  -8.3760000000000001e-01   7.9139999999999999e-01   2.1446000000000001e+00   5.7299999999999997e-02   6.6600000000000006e-02   8.8000000000000005e-03   1.5093000000000001e+00   7.5600000000000001e-01   3.5695000000000001e+00   1.4449999999999999e-01   8.1789999999999996e-01   1.9910000000000000e-01
  -9.0369999999999995e-01   7.2550000000000003e-01   2.1446000000000001e+00   2.0050000000000001e-01   3.8100000000000002e-02   2.6300000000000000e-02   1.5758000000000001e+00   6.8930000000000002e-01   4.4401000000000002e+00   1.3489999999999999e-01   8.4670000000000001e-01   2.0349999999999999e-01
  -9.4779999999999998e-01   7.6939999999999997e-01   2.9165999999999999e+00   5.7299999999999997e-02   9.4999999999999998e-03   4.4000000000000003e-03   1.6424000000000001e+00   8.8939999999999997e-01   3.9177000000000000e+00   2.0230000000000001e-01   8.7560000000000004e-01   2.0790000000000000e-01
  -9.6989999999999998e-01   5.9360000000000002e-01   1.8872000000000000e+00   1.5279999999999999e-01  -7.6100000000000001e-02   3.5099999999999999e-02   1.4205000000000001e+00   8.2269999999999999e-01   4.4401000000000002e+00   2.6010000000000000e-01   7.6010000000000000e-01   2.2559999999999999e-01
  -9.4779999999999998e-01   5.9360000000000002e-01   3.6029000000000000e+00   1.4319999999999999e-01   5.7099999999999998e-02   1.7500000000000002e-02   1.6202000000000001e+00   8.6719999999999997e-01   3.9177000000000000e+00   2.1190000000000001e-01   7.8900000000000003e-01   1.9020000000000001e-01
  -1.0801000000000001e+00   9.0129999999999999e-01   2.5735000000000001e+00   1.2410000000000000e-01  -4.7600000000000003e-02   2.1899999999999999e-02   1.3983000000000001e+00   9.3389999999999995e-01   4.2659000000000002e+00   1.5409999999999999e-01   8.3709999999999996e-01   1.5920000000000001e-01
  -8.8170000000000004e-01   6.8149999999999999e-01   3.0024000000000002e+00   0.0000000000000000e+00  -1.9000000000000000e-02   5.2600000000000001e-02   1.2650999999999999e+00   4.4469999999999998e-01   3.9177000000000000e+00   1.0600000000000000e-01   7.7939999999999998e-01   1.8579999999999999e-01
  -1.1902999999999999e+00   6.3749999999999996e-01   2.5735000000000001e+00   8.5900000000000004e-02  -6.6600000000000006e-02   1.3200000000000000e-02   1.2650999999999999e+00   8.6719999999999997e-01   4.0048000000000004e+00   1.0600000000000000e-01   7.5049999999999994e-01   1.4160000000000000e-01
  -9.6989999999999998e-01   7.2550000000000003e-01   3.1739999999999999e+00   1.4319999999999999e-01  -3.8100000000000002e-02   2.1899999999999999e-02   1.4649000000000001e+00   6.4480000000000004e-01   4.0918000000000001e+00   2.2159999999999999e-01   8.0830000000000002e-01   1.1500000000000000e-01
  -9.9190000000000000e-01   7.2550000000000003e-01   2.8309000000000002e+00   6.6799999999999998e-02  -9.4999999999999998e-03   3.9500000000000000e-02   1.4871000000000001e+00   6.8930000000000002e-01   4.5270999999999999e+00   2.8899999999999998e-01   7.9859999999999998e-01   1.5040000000000001e-01
  -1.1021000000000001e+00   8.7929999999999997e-01   2.9165999999999999e+00   9.4999999999999998e-03  -3.8100000000000002e-02   3.5099999999999999e-02   1.3761000000000001e+00   8.6719999999999997e-01   4.1788999999999996e+00   8.6699999999999999e-02   8.6599999999999999e-01   1.5479999999999999e-01
  -1.0360000000000000e+00   6.8149999999999999e-01   2.1446000000000001e+00   1.7190000000000000e-01  -5.7099999999999998e-02   1.7500000000000002e-02   1.4649000000000001e+00   8.2269999999999999e-01   4.5270999999999999e+00   1.9270000000000001e-01   8.4670000000000001e-01   1.9460000000000000e-01
  -9.9190000000000000e-01   7.0350000000000001e-01   2.3161999999999998e+00   1.2410000000000000e-01   6.6600000000000006e-02   4.8200000000000000e-02   1.5315000000000001e+00   8.0049999999999999e-01   4.0918000000000001e+00   2.6010000000000000e-01   7.9859999999999998e-01   1.4160000000000000e-01
  -1.0360000000000000e+00   7.2550000000000003e-01   2.5735000000000001e+00   5.7299999999999997e-02  -8.5599999999999996e-02  -8.8000000000000005e-03   1.5315000000000001e+00   7.7820000000000000e-01   4.9623999999999997e+00   1.1559999999999999e-01   7.5049999999999994e-01   1.4599999999999999e-01
  -8.3760000000000001e-01   7.0350000000000001e-01   2.3161999999999998e+00   1.8140000000000001e-01  -2.8500000000000001e-02   3.0700000000000002e-02   1.5980000000000001e+00   8.2269999999999999e-01   4.6142000000000003e+00   1.3489999999999999e-01   7.8900000000000003e-01   1.3710000000000000e-01
  -1.0360000000000000e+00   7.0350000000000001e-01   3.2597999999999998e+00   1.5279999999999999e-01   2.8500000000000001e-02   1.3200000000000000e-02   1.6646000000000001e+00   8.2269999999999999e-01   4.0918000000000001e+00   2.0230000000000001e-01   8.0830000000000002e-01   1.9020000000000001e-01
  -9.0369999999999995e-01   6.3749999999999996e-01   3.2597999999999998e+00   8.5900000000000004e-02  -7.6100000000000001e-02   3.9500000000000000e-02   1.5980000000000001e+00   8.8939999999999997e-01   4.4401000000000002e+00   2.0230000000000001e-01   8.4670000000000001e-01   1.6370000000000001e-01
  -1.0139000000000000e+00   7.9139999999999999e-01   2.4876999999999998e+00   4.7699999999999999e-02  -6.6600000000000006e-02   8.8000000000000005e-03   1.4427000000000001e+00   8.8939999999999997e-01   4.4401000000000002e+00   2.1190000000000001e-01   7.5049999999999994e-01   1.5040000000000001e-01
  -9.2579999999999996e-01   6.3749999999999996e-01   2.3161999999999998e+00   1.2410000000000000e-01  -9.4999999999999998e-03  -1.3200000000000000e-02   1.4871000000000001e+00   7.7820000000000000e-01   4.7012999999999998e+00   1.6380000000000000e-01   8.1789999999999996e-01   1.4599999999999999e-01
  -1.0801000000000001e+00   6.5949999999999998e-01   2.7450999999999999e+00   3.8199999999999998e-02  -6.6600000000000006e-02   3.9500000000000000e-02   1.3095000000000001e+00   6.2260000000000004e-01   4.2659000000000002e+00   2.4079999999999999e-01   8.4670000000000001e-01   1.4160000000000000e-01
  -1.1021000000000001e+00   5.2759999999999996e-01   2.6593000000000000e+00   1.0500000000000000e-01  -9.4999999999999998e-03   3.5099999999999999e-02   1.6424000000000001e+00   8.2269999999999999e-01   4.7012999999999998e+00   1.9270000000000001e-01   8.6599999999999999e-01   1.3710000000000000e-01
  -8.8170000000000004e-01   6.5949999999999998e-01   2.8309000000000002e+00   1.4319999999999999e-01  -1.0470000000000000e-01   5.7000000000000002e-02   1.4649000000000001e+00   7.3380000000000001e-01   4.9623999999999997e+00   1.8300000000000000e-01   8.0830000000000002e-01   1.3270000000000001e-01
  -1.1021000000000001e+00   5.9360000000000002e-01   2.9165999999999999e+00   1.2410000000000000e-01  -2.8500000000000001e-02   3.9500000000000000e-02   1.3539000000000001e+00   9.3389999999999995e-01   4.8754000000000000e+00   2.0230000000000001e-01   8.0830000000000002e-01   1.9910000000000000e-01
  -1.0580000000000001e+00   8.1340000000000001e-01   2.6593000000000000e+00   9.5500000000000002e-02   1.9000000000000000e-02  -4.4000000000000003e-03   1.4205000000000001e+00   8.2269999999999999e-01   3.7435999999999998e+00   2.6010000000000000e-01   8.1789999999999996e-01   1.4160000000000000e-01
  -1.0580000000000001e+00   9.0129999999999999e-01   2.1446000000000001e+00   5.7299999999999997e-02  -1.0470000000000000e-01   1.7500000000000002e-02   1.4427000000000001e+00   8.4499999999999997e-01   4.6142000000000003e+00   2.5050000000000000e-01   7.9859999999999998e-01   1.5040000000000001e-01
  -7.7149999999999996e-01   7.4739999999999995e-01   3.0882000000000001e+00   8.5900000000000004e-02  -4.7600000000000003e-02   1.7500000000000002e-02   1.4649000000000001e+00   9.3389999999999995e-01   3.8306000000000000e+00   2.6970000000000000e-01   7.0240000000000002e-01   1.2830000000000000e-01
  -9.6989999999999998e-01   7.6939999999999997e-01   3.0024000000000002e+00   8.5900000000000004e-02  -1.0470000000000000e-01   6.1400000000000003e-02   1.3539000000000001e+00   1.0005999999999999e+00   4.1788999999999996e+00   2.0230000000000001e-01   7.3129999999999995e-01   1.2390000000000000e-01
  -9.0369999999999995e-01   6.5949999999999998e-01   2.4018999999999999e+00   5.7299999999999997e-02  -8.5599999999999996e-02   1.7500000000000002e-02   1.4427000000000001e+00   6.8930000000000002e-01   3.6564999999999999e+00   1.8300000000000000e-01   8.1789999999999996e-01   1.5920000000000001e-01
  -8.5960000000000003e-01   6.5949999999999998e-01   3.3456000000000001e+00   9.5500000000000002e-02   0.0000000000000000e+00   8.8000000000000005e-03   1.5093000000000001e+00   8.0049999999999999e-01   4.3529999999999998e+00   1.8300000000000000e-01   7.7939999999999998e-01   1.5040000000000001e-01
  -1.1681999999999999e+00   9.6730000000000005e-01   2.3161999999999998e+00   7.6399999999999996e-02  -8.5599999999999996e-02   6.5799999999999997e-02   1.4427000000000001e+00   8.4499999999999997e-01   4.0048000000000004e+00   2.1190000000000001e-01   7.9859999999999998e-01   1.7690000000000000e-01
  -8.5960000000000003e-01   4.8359999999999997e-01   2.7450999999999999e+00   9.5500000000000002e-02   9.4999999999999998e-03  -8.8000000000000005e-03   1.3539000000000001e+00   9.3389999999999995e-01   3.7435999999999998e+00   1.0600000000000000e-01   8.6599999999999999e-01   1.5479999999999999e-01
  -8.8170000000000004e-01   6.1550000000000005e-01   3.0882000000000001e+00   1.0500000000000000e-01  -1.5229999999999999e-01   6.5799999999999997e-02   1.4427000000000001e+00   1.0450999999999999e+00   4.2659000000000002e+00   1.4449999999999999e-01   8.0830000000000002e-01   1.7249999999999999e-01
  -9.9190000000000000e-01   7.4739999999999995e-01   2.7450999999999999e+00   1.2410000000000000e-01  -4.7600000000000003e-02  -1.3200000000000000e-02   1.6424000000000001e+00   7.3380000000000001e-01   3.9177000000000000e+00   1.8300000000000000e-01   7.6980000000000004e-01   1.7690000000000000e-01
  -9.4779999999999998e-01   7.9139999999999999e-01   2.7450999999999999e+00   8.5900000000000004e-02  -1.3320000000000001e-01   6.5799999999999997e-02   1.5536000000000001e+00   7.7820000000000000e-01   4.4401000000000002e+00   2.6970000000000000e-01   7.6010000000000000e-01   1.7690000000000000e-01
  -8.8170000000000004e-01   6.8149999999999999e-01   1.6298999999999999e+00   1.7190000000000000e-01  -6.6600000000000006e-02   6.5799999999999997e-02   1.3317000000000001e+00   7.5600000000000001e-01   4.1788999999999996e+00   1.8300000000000000e-01   8.3709999999999996e-01   1.8579999999999999e-01
  -8.1559999999999999e-01   7.2550000000000003e-01   3.0882000000000001e+00   8.5900000000000004e-02  -5.7099999999999998e-02   2.6300000000000000e-02   1.3317000000000001e+00   8.8939999999999997e-01   3.8306000000000000e+00   2.2159999999999999e-01   6.8320000000000003e-01   1.6370000000000001e-01
  -9.9190000000000000e-01   7.0350000000000001e-01   2.8309000000000002e+00   1.1459999999999999e-01  -1.2370000000000000e-01   5.2600000000000001e-02   1.4649000000000001e+00   7.3380000000000001e-01   4.0048000000000004e+00   1.3489999999999999e-01   6.6390000000000005e-01   1.2830000000000000e-01
  -9.9190000000000000e-01   6.3749999999999996e-01   2.4876999999999998e+00   8.5900000000000004e-02  -5.7099999999999998e-02   5.7000000000000002e-02   1.3761000000000001e+00   7.1150000000000002e-01   5.0495000000000001e+00   2.1190000000000001e-01   7.5049999999999994e-01   1.8140000000000001e-01
  -9.2579999999999996e-01   5.0560000000000005e-01   2.1446000000000001e+00   1.1459999999999999e-01  -7.6100000000000001e-02   2.1899999999999999e-02   1.3761000000000001e+00   8.4499999999999997e-01   4.2659000000000002e+00   1.1559999999999999e-01   7.6010000000000000e-01   1.9460000000000000e-01
  -9.9190000000000000e-01   3.9570000000000000e-01   2.8309000000000002e+00   9.5500000000000002e-02  -7.6100000000000001e-02   3.0700000000000002e-02   1.5093000000000001e+00   8.2269999999999999e-01   4.7012999999999998e+00   2.6010000000000000e-01   7.6010000000000000e-01   1.7690000000000000e-01
  -1.0801000000000001e+00   7.9139999999999999e-01   2.0588000000000002e+00   9.5500000000000002e-02   0.0000000000000000e+00   3.0700000000000002e-02   1.5315000000000001e+00   1.0672999999999999e+00   4.7882999999999996e+00   2.5050000000000000e-01   7.6980000000000004e-01   1.6810000000000000e-01
  -1.0360000000000000e+00   5.9360000000000002e-01   2.2303999999999999e+00   2.3870000000000000e-01  -1.2370000000000000e-01   8.8000000000000005e-03   1.3095000000000001e+00   7.7820000000000000e-01   5.3106999999999998e+00   2.2159999999999999e-01   8.1789999999999996e-01   1.8579999999999999e-01
  -9.2579999999999996e-01   6.5949999999999998e-01   1.8872000000000000e+00   1.4319999999999999e-01  -4.7600000000000003e-02  -8.8000000000000005e-03   1.4871000000000001e+00   9.5609999999999995e-01   4.0048000000000004e+00   2.3119999999999999e-01   7.6980000000000004e-01   1.9910000000000000e-01
  -8.5960000000000003e-01   5.2759999999999996e-01   2.3161999999999998e+00   1.3370000000000001e-01  -1.0470000000000000e-01   0.0000000000000000e+00   1.3317000000000001e+00   8.8939999999999997e-01   4.8754000000000000e+00   2.2159999999999999e-01   8.0830000000000002e-01   1.8140000000000001e-01
  -8.8170000000000004e-01   6.8149999999999999e-01   2.6593000000000000e+00   1.0500000000000000e-01   0.0000000000000000e+00   3.0700000000000002e-02   1.3317000000000001e+00   9.1169999999999995e-01   4.3529999999999998e+00   2.5050000000000000e-01   7.0240000000000002e-01   1.7690000000000000e-01
  -8.8170000000000004e-01   6.8149999999999999e-01   2.4876999999999998e+00   1.1459999999999999e-01  -1.0470000000000000e-01   3.5099999999999999e-02   1.5536000000000001e+00   9.7840000000000005e-01   4.5270999999999999e+00   3.4680000000000000e-01   7.6980000000000004e-01   1.7690000000000000e-01
  -9.2579999999999996e-01   7.0350000000000001e-01   2.6593000000000000e+00   6.6799999999999998e-02  -1.9000000000000000e-02   2.1899999999999999e-02   1.3317000000000001e+00   7.5600000000000001e-01   4.0918000000000001e+00   1.4449999999999999e-01   7.3129999999999995e-01   1.9020000000000001e-01
  -9.6989999999999998e-01   5.9360000000000002e-01   2.2303999999999999e+00   1.0500000000000000e-01  -5.7099999999999998e-02   4.4000000000000003e-03   1.3095000000000001e+00   9.1169999999999995e-01   4.7882999999999996e+00   1.6380000000000000e-01   7.3129999999999995e-01   1.9910000000000000e-01
  -8.5960000000000003e-01   5.2759999999999996e-01   2.3161999999999998e+00   1.8140000000000001e-01  -8.5599999999999996e-02  -3.0700000000000002e-02   1.3317000000000001e+00   8.6719999999999997e-01   4.8754000000000000e+00   1.7340000000000000e-01   7.4090000000000000e-01   1.5040000000000001e-01
  -1.0139000000000000e+00   5.4959999999999998e-01   2.7450999999999999e+00   6.6799999999999998e-02   4.7600000000000003e-02   1.3200000000000000e-02   1.3761000000000001e+00   7.5600000000000001e-01   4.2659000000000002e+00   1.7340000000000000e-01   7.5049999999999994e-01   1.5479999999999999e-01
  -9.9190000000000000e-01   5.4959999999999998e-01   2.3161999999999998e+00   5.7299999999999997e-02  -4.7600000000000003e-02   2.1899999999999999e-02   1.3983000000000001e+00   1.0005999999999999e+00   4.2659000000000002e+00   2.4079999999999999e-01   7.8900000000000003e-01   1.9460000000000000e-01
  -1.1462000000000001e+00   5.0560000000000005e-01   3.4314000000000000e+00   7.6399999999999996e-02  -7.6100000000000001e-02   1.7500000000000002e-02   1.3983000000000001e+00   8.2269999999999999e-01   4.6142000000000003e+00   1.6380000000000000e-01   7.5049999999999994e-01   1.8140000000000001e-01
  -9.6989999999999998e-01   8.5740000000000005e-01   2.7450999999999999e+00   9.5500000000000002e-02  -4.7600000000000003e-02   8.8000000000000005e-03   1.4871000000000001e+00   9.1169999999999995e-01   3.5695000000000001e+00   2.6970000000000000e-01   7.4090000000000000e-01   1.6810000000000000e-01
  -9.4779999999999998e-01   5.9360000000000002e-01   2.4876999999999998e+00   0.0000000000000000e+00  -4.7600000000000003e-02   1.7500000000000002e-02   1.4427000000000001e+00   6.8930000000000002e-01   4.4401000000000002e+00   1.7340000000000000e-01   7.5049999999999994e-01   1.5479999999999999e-01
  -9.4779999999999998e-01   8.1340000000000001e-01   1.8872000000000000e+00   1.2410000000000000e-01   0.0000000000000000e+00   2.1899999999999999e-02   1.4205000000000001e+00   7.3380000000000001e-01   4.7882999999999996e+00   2.0230000000000001e-01   8.0830000000000002e-01   1.8579999999999999e-01
  -7.4939999999999996e-01   5.4959999999999998e-01   2.4876999999999998e+00   1.2410000000000000e-01  -6.6600000000000006e-02   1.7500000000000002e-02   1.3095000000000001e+00   6.4480000000000004e-01   4.9623999999999997e+00   2.1190000000000001e-01   6.8320000000000003e-01   2.1679999999999999e-01
  -9.4779999999999998e-01   8.1340000000000001e-01   1.8015000000000001e+00   6.6799999999999998e-02  -9.5200000000000007e-02   4.8200000000000000e-02   1.2650999999999999e+00   8.2269999999999999e-01   4.3529999999999998e+00   2.6970000000000000e-01   7.5049999999999994e-01   1.7690000000000000e-01
  -9.9190000000000000e-01   5.9360000000000002e-01   2.6593000000000000e+00   4.7699999999999999e-02  -8.5599999999999996e-02   4.8200000000000000e-02   1.1762999999999999e+00   7.3380000000000001e-01   4.4401000000000002e+00   1.7340000000000000e-01   7.1199999999999997e-01   1.7249999999999999e-01
  -8.5960000000000003e-01   4.3969999999999998e-01   2.3161999999999998e+00   5.7299999999999997e-02  -2.8500000000000001e-02   1.3200000000000000e-02   1.4427000000000001e+00   8.4499999999999997e-01   4.4401000000000002e+00   1.7340000000000000e-01   7.4090000000000000e-01   1.7690000000000000e-01
  -9.0369999999999995e-01   6.1550000000000005e-01   2.1446000000000001e+00   7.6399999999999996e-02  -1.8079999999999999e-01   3.0700000000000002e-02   1.5315000000000001e+00   8.0049999999999999e-01   4.7882999999999996e+00   2.3119999999999999e-01   7.9859999999999998e-01   2.0790000000000000e-01
  -8.1559999999999999e-01   5.4959999999999998e-01   2.4876999999999998e+00   7.6399999999999996e-02  -8.5599999999999996e-02   5.7000000000000002e-02   1.3317000000000001e+00   7.5600000000000001e-01   4.2659000000000002e+00   1.7340000000000000e-01   7.6980000000000004e-01   1.7690000000000000e-01
  -9.4779999999999998e-01   6.8149999999999999e-01   2.4018999999999999e+00   9.5500000000000002e-02  -1.0470000000000000e-01   6.1400000000000003e-02   1.2206999999999999e+00   1.0005999999999999e+00   4.0048000000000004e+00   2.7939999999999998e-01   8.0830000000000002e-01   2.0790000000000000e-01
  -8.5960000000000003e-01   7.2550000000000003e-01   2.4876999999999998e+00   1.2410000000000000e-01  -4.7600000000000003e-02  -1.3200000000000000e-02   1.3983000000000001e+00   9.7840000000000005e-01   4.0918000000000001e+00   2.6010000000000000e-01   7.9859999999999998e-01   1.9910000000000000e-01
  -1.0139000000000000e+00   7.0350000000000001e-01   2.1446000000000001e+00   5.7299999999999997e-02  -9.5200000000000007e-02   6.1400000000000003e-02   1.3761000000000001e+00   8.0049999999999999e-01   4.0918000000000001e+00   2.0230000000000001e-01   7.1199999999999997e-01   2.2559999999999999e-01
  -7.2740000000000005e-01   5.9360000000000002e-01   2.9165999999999999e+00   1.2410000000000000e-01  -8.5599999999999996e-02   7.0199999999999999e-02   1.2650999999999999e+00   1.1117999999999999e+00   4.6142000000000003e+00   2.3119999999999999e-01   7.5049999999999994e-01   1.6810000000000000e-01
  -7.9349999999999998e-01   7.0350000000000001e-01   2.5735000000000001e+00   2.8600000000000000e-02  -6.6600000000000006e-02   8.3299999999999999e-02   1.1540999999999999e+00   6.2260000000000004e-01   4.6142000000000003e+00   2.2159999999999999e-01   7.1199999999999997e-01   2.0790000000000000e-01
  -7.7149999999999996e-01   7.6939999999999997e-01   2.3161999999999998e+00   6.6799999999999998e-02  -1.9000000000000000e-02   5.2600000000000001e-02   1.4649000000000001e+00   7.5600000000000001e-01   4.5270999999999999e+00   2.3119999999999999e-01   7.1199999999999997e-01   2.3000000000000001e-01
  -8.3760000000000001e-01   4.1770000000000002e-01   2.2303999999999999e+00   6.6799999999999998e-02  -1.2370000000000000e-01   1.7500000000000002e-02   1.2428999999999999e+00   7.5600000000000001e-01   4.6142000000000003e+00   2.6970000000000000e-01   6.6390000000000005e-01   2.1679999999999999e-01
  -7.4939999999999996e-01   6.1550000000000005e-01   2.5735000000000001e+00   5.7299999999999997e-02  -3.8100000000000002e-02   1.3200000000000000e-02   1.4427000000000001e+00   9.7840000000000005e-01   3.8306000000000000e+00   2.0230000000000001e-01   7.3129999999999995e-01   2.2120000000000001e-01
  -7.4939999999999996e-01   4.8359999999999997e-01   1.8015000000000001e+00   1.2410000000000000e-01  -1.5229999999999999e-01   5.7000000000000002e-02   1.3095000000000001e+00   8.6719999999999997e-01   5.2236000000000002e+00   2.5050000000000000e-01   7.6010000000000000e-01   1.9460000000000000e-01
  -9.0369999999999995e-01   4.8359999999999997e-01   1.9730000000000001e+00   4.7699999999999999e-02  -1.0470000000000000e-01   5.7000000000000002e-02   1.2428999999999999e+00   6.8930000000000002e-01   4.2659000000000002e+00   2.6970000000000000e-01   7.5049999999999994e-01   2.2120000000000001e-01
  -6.8330000000000002e-01   5.9360000000000002e-01   1.9730000000000001e+00   1.1459999999999999e-01  -1.1420000000000000e-01   3.5099999999999999e-02   1.2650999999999999e+00   8.4499999999999997e-01   4.5270999999999999e+00   1.6380000000000000e-01   8.4670000000000001e-01   2.0349999999999999e-01
  -1.1902999999999999e+00   8.1340000000000001e-01   3.1739999999999999e+00   8.5900000000000004e-02  -9.4999999999999998e-03   5.2600000000000001e-02   1.3095000000000001e+00   8.6719999999999997e-01   4.2659000000000002e+00   2.5050000000000000e-01   7.3129999999999995e-01   1.9020000000000001e-01
  -5.7310000000000005e-01   6.5949999999999998e-01   2.4018999999999999e+00  -1.9099999999999999e-02  -1.7130000000000001e-01   7.8899999999999998e-02   1.2428999999999999e+00   8.8939999999999997e-01   4.4401000000000002e+00   2.1190000000000001e-01   7.5049999999999994e-01   1.9460000000000000e-01
  -7.9349999999999998e-01   3.9570000000000000e-01   2.4876999999999998e+00   1.1459999999999999e-01  -1.0470000000000000e-01   8.8000000000000005e-03   1.2650999999999999e+00   9.3389999999999995e-01   4.2659000000000002e+00   2.2159999999999999e-01   7.6980000000000004e-01   2.3890000000000000e-01
  -9.6989999999999998e-01   7.6939999999999997e-01   2.3161999999999998e+00   1.1459999999999999e-01  -9.4999999999999998e-03   1.7500000000000002e-02   1.4205000000000001e+00   9.3389999999999995e-01   4.4401000000000002e+00   1.8300000000000000e-01   7.0240000000000002e-01   2.1229999999999999e-01
  -1.1021000000000001e+00   7.2550000000000003e-01   2.0588000000000002e+00  -1.9099999999999999e-02  -9.5200000000000007e-02   9.6500000000000002e-02   1.3317000000000001e+00   8.8939999999999997e-01   4.4401000000000002e+00   2.6970000000000000e-01   7.7939999999999998e-01   2.2120000000000001e-01
  -1.1021000000000001e+00   4.1770000000000002e-01   3.2597999999999998e+00   6.6799999999999998e-02  -1.5229999999999999e-01   2.1899999999999999e-02   1.3761000000000001e+00   7.3380000000000001e-01   4.7882999999999996e+00   2.6970000000000000e-01   6.9279999999999997e-01   2.4329999999999999e-01
  -1.1020000000000001e-01   4.1770000000000002e-01   3.1739999999999999e+00   5.7299999999999997e-02  -1.5229999999999999e-01   1.7500000000000002e-02   1.2206999999999999e+00   9.5609999999999995e-01   5.0495000000000001e+00   2.4079999999999999e-01   7.4090000000000000e-01   2.1229999999999999e-01
  -8.8170000000000004e-01   4.1770000000000002e-01   2.0588000000000002e+00   5.7299999999999997e-02  -1.0470000000000000e-01   7.8899999999999998e-02   1.2873000000000001e+00   9.5609999999999995e-01   4.5270999999999999e+00   2.0230000000000001e-01   7.0240000000000002e-01   2.1229999999999999e-01
  -1.4107000000000001e+00   6.8149999999999999e-01   1.4582999999999999e+00   1.0500000000000000e-01  -8.5599999999999996e-02   7.8899999999999998e-02   1.3095000000000001e+00   1.0450999999999999e+00   4.7882999999999996e+00   2.6010000000000000e-01   7.3129999999999995e-01   2.2120000000000001e-01
  -9.0369999999999995e-01   5.0560000000000005e-01   2.4876999999999998e+00   9.5500000000000002e-02  -1.2370000000000000e-01   2.6300000000000000e-02   1.3983000000000001e+00   9.1169999999999995e-01   5.3977000000000004e+00   2.4079999999999999e-01   7.3129999999999995e-01   2.6100000000000001e-01
  -1.5429999999999999e-01   4.8359999999999997e-01   3.2597999999999998e+00   1.5279999999999999e-01  -6.6600000000000006e-02   4.8200000000000000e-02   1.3317000000000001e+00   8.4499999999999997e-01   3.7435999999999998e+00   1.9270000000000001e-01   7.8900000000000003e-01   1.9020000000000001e-01
  -5.0700000000000001e-01   3.0780000000000002e-01   2.9165999999999999e+00   7.6399999999999996e-02  -5.7099999999999998e-02   3.5099999999999999e-02   1.3983000000000001e+00   8.6719999999999997e-01   4.0048000000000004e+00   1.0600000000000000e-01   7.7939999999999998e-01   1.9910000000000000e-01
  -1.4767999999999999e+00   6.8149999999999999e-01   1.5441000000000000e+00   1.5279999999999999e-01  -4.7600000000000003e-02   7.0199999999999999e-02   1.2206999999999999e+00   9.5609999999999995e-01   4.6142000000000003e+00   1.5409999999999999e-01   7.0240000000000002e-01   2.6979999999999998e-01
  -7.9349999999999998e-01   6.1550000000000005e-01   2.5735000000000001e+00   9.5500000000000002e-02  -7.6100000000000001e-02   3.0700000000000002e-02   1.2873000000000001e+00   1.1785000000000001e+00   4.2659000000000002e+00   2.4079999999999999e-01   7.2170000000000001e-01   2.0349999999999999e-01
  -2.2040000000000001e-01   5.0560000000000005e-01   2.3161999999999998e+00   3.8199999999999998e-02  -2.1890000000000001e-01   7.0199999999999999e-02   1.1762999999999999e+00   8.6719999999999997e-01   4.7882999999999996e+00   2.0230000000000001e-01   7.0240000000000002e-01   1.8579999999999999e-01
  -5.2900000000000003e-01   1.3189999999999999e-01   2.8309000000000002e+00   2.8600000000000000e-02  -4.7600000000000003e-02   7.0199999999999999e-02   9.3220000000000003e-01   1.1785000000000001e+00   3.7435999999999998e+00   2.2159999999999999e-01   7.3129999999999995e-01   1.9910000000000000e-01
  -1.3225000000000000e+00   7.4739999999999995e-01   1.8872000000000000e+00   7.6399999999999996e-02  -1.4269999999999999e-01   3.9500000000000000e-02   1.3095000000000001e+00   1.0450999999999999e+00   5.0495000000000001e+00   2.6970000000000000e-01   7.8900000000000003e-01   2.1229999999999999e-01
  -1.1681999999999999e+00   6.3749999999999996e-01   2.8309000000000002e+00   4.7699999999999999e-02  -1.0470000000000000e-01   2.1899999999999999e-02   1.1762999999999999e+00   6.2260000000000004e-01   3.9177000000000000e+00   2.2159999999999999e-01   6.6390000000000005e-01   2.2559999999999999e-01
  -2.6450000000000001e-01   2.1980000000000000e-01   2.4876999999999998e+00   6.6799999999999998e-02  -2.2839999999999999e-01   6.5799999999999997e-02   1.1540999999999999e+00   1.1339999999999999e+00   3.8306000000000000e+00   2.0230000000000001e-01   8.0830000000000002e-01   2.4329999999999999e-01
  -3.7469999999999998e-01   5.2759999999999996e-01   2.6593000000000000e+00   1.3370000000000001e-01  -1.6180000000000000e-01   4.8200000000000000e-02   1.4427000000000001e+00   8.6719999999999997e-01   4.5270999999999999e+00   2.1190000000000001e-01   7.6980000000000004e-01   2.1679999999999999e-01
  -1.3005000000000000e+00   6.8149999999999999e-01   1.8015000000000001e+00   6.6799999999999998e-02   8.5599999999999996e-02   2.1899999999999999e-02   1.1096999999999999e+00   1.2230000000000001e+00   4.1788999999999996e+00   2.9859999999999998e-01   7.6980000000000004e-01   2.3440000000000000e-01
  -1.0580000000000001e+00   7.2550000000000003e-01   1.7157000000000000e+00   1.1459999999999999e-01  -6.6600000000000006e-02   3.5099999999999999e-02   1.3761000000000001e+00   1.0672999999999999e+00   4.1788999999999996e+00   2.4079999999999999e-01   7.7939999999999998e-01   2.3890000000000000e-01
  -5.0700000000000001e-01   3.7369999999999998e-01   3.4314000000000000e+00   1.1459999999999999e-01  -1.3320000000000001e-01   3.0700000000000002e-02   1.3317000000000001e+00   8.4499999999999997e-01   4.9623999999999997e+00   2.7939999999999998e-01   8.4670000000000001e-01   2.5659999999999999e-01
  -4.8490000000000000e-01   4.3969999999999998e-01   2.4876999999999998e+00   1.3370000000000001e-01  -1.6180000000000000e-01   3.5099999999999999e-02   1.1762999999999999e+00   1.1563000000000001e+00   3.4824000000000002e+00   1.8300000000000000e-01   7.9859999999999998e-01   2.4770000000000000e-01
  -8.8170000000000004e-01   4.6170000000000000e-01   2.6593000000000000e+00   4.7699999999999999e-02  -1.2370000000000000e-01   3.9500000000000000e-02   1.3095000000000001e+00   1.0894999999999999e+00   4.6142000000000003e+00   1.9270000000000001e-01   7.9859999999999998e-01   1.9910000000000000e-01
  -1.1241000000000001e+00   7.9139999999999999e-01   1.9730000000000001e+00   1.0500000000000000e-01  -1.4269999999999999e-01   9.2100000000000001e-02   1.2650999999999999e+00   1.1339999999999999e+00   4.7012999999999998e+00   1.4449999999999999e-01   6.5429999999999999e-01   2.0349999999999999e-01
  -5.5110000000000003e-01   4.8359999999999997e-01   2.6593000000000000e+00   1.4319999999999999e-01  -1.0470000000000000e-01   4.8200000000000000e-02   1.0653999999999999e+00   7.7820000000000000e-01   4.7012999999999998e+00   1.4449999999999999e-01   7.1199999999999997e-01   2.2120000000000001e-01
  -4.6289999999999998e-01   1.7590000000000000e-01   2.4876999999999998e+00   9.4999999999999998e-03  -1.9030000000000000e-01   7.4499999999999997e-02   1.4649000000000001e+00   9.7840000000000005e-01   4.7882999999999996e+00   1.5409999999999999e-01   7.6010000000000000e-01   2.4329999999999999e-01
  -7.0530000000000004e-01   3.5170000000000001e-01   2.4018999999999999e+00  -9.4999999999999998e-03  -6.6600000000000006e-02   6.1400000000000003e-02   1.0431999999999999e+00   1.0672999999999999e+00   4.8754000000000000e+00   2.1190000000000001e-01   7.6980000000000004e-01   2.1229999999999999e-01
  -1.0139000000000000e+00   4.6170000000000000e-01   2.1446000000000001e+00   9.5500000000000002e-02  -6.6600000000000006e-02   4.3900000000000002e-02   1.3317000000000001e+00   9.7840000000000005e-01   4.5270999999999999e+00   3.3710000000000001e-01   7.4090000000000000e-01   2.3000000000000001e-01
  -7.4939999999999996e-01   5.9360000000000002e-01   1.8872000000000000e+00   5.7299999999999997e-02  -7.6100000000000001e-02   4.4000000000000003e-03   1.1984999999999999e+00   1.0894999999999999e+00   4.6142000000000003e+00   2.4079999999999999e-01   7.3129999999999995e-01   2.0790000000000000e-01
  -5.7310000000000005e-01   6.5949999999999998e-01   3.3456000000000001e+00   6.6799999999999998e-02  -1.7130000000000001e-01   4.8200000000000000e-02   1.2873000000000001e+00   1.0450999999999999e+00   4.8754000000000000e+00   2.7939999999999998e-01   7.6980000000000004e-01   2.3440000000000000e-01
  -7.9349999999999998e-01   5.0560000000000005e-01   2.2303999999999999e+00   9.5500000000000002e-02  -1.3320000000000001e-01   3.9500000000000000e-02   1.2873000000000001e+00   1.0894999999999999e+00   4.6142000000000003e+00   2.8899999999999998e-01   7.1199999999999997e-01   2.2120000000000001e-01
  -8.3760000000000001e-01   4.3969999999999998e-01   2.2303999999999999e+00   9.5500000000000002e-02  -1.0470000000000000e-01   6.5799999999999997e-02   1.1984999999999999e+00   1.0005999999999999e+00   4.5270999999999999e+00   2.3119999999999999e-01   7.4090000000000000e-01   2.4770000000000000e-01
  -7.2740000000000005e-01   3.9570000000000000e-01   1.8872000000000000e+00   5.7299999999999997e-02  -1.1420000000000000e-01   8.7700000000000000e-02   1.3095000000000001e+00   9.3389999999999995e-01   4.1788999999999996e+00   1.4449999999999999e-01   7.8900000000000003e-01   2.3000000000000001e-01
  -6.6130000000000000e-01   5.0560000000000005e-01   1.9730000000000001e+00   8.5900000000000004e-02  -2.6640000000000003e-01   8.7700000000000000e-02   1.3317000000000001e+00   8.8939999999999997e-01   3.7435999999999998e+00   2.2159999999999999e-01   6.6390000000000005e-01   2.0790000000000000e-01
  -6.6130000000000000e-01   4.8359999999999997e-01   1.9730000000000001e+00   1.4319999999999999e-01  -1.1420000000000000e-01   2.6300000000000000e-02   1.3317000000000001e+00   9.1169999999999995e-01   4.4401000000000002e+00   1.8300000000000000e-01   7.6010000000000000e-01   2.0790000000000000e-01
  -6.3919999999999999e-01   5.9360000000000002e-01   2.0588000000000002e+00   3.8199999999999998e-02  -7.6100000000000001e-02   1.7500000000000002e-02   1.1096999999999999e+00   1.0005999999999999e+00   4.4401000000000002e+00   1.4449999999999999e-01   7.8900000000000003e-01   2.3000000000000001e-01
  -7.2740000000000005e-01   5.7160000000000000e-01   3.0882000000000001e+00   1.0500000000000000e-01  -1.2370000000000000e-01   6.1400000000000003e-02   1.1318999999999999e+00   8.6719999999999997e-01   4.2659000000000002e+00   2.0230000000000001e-01   7.6010000000000000e-01   2.4770000000000000e-01
  -5.9509999999999996e-01   5.4959999999999998e-01   2.3161999999999998e+00   1.3370000000000001e-01  -1.3320000000000001e-01   5.7000000000000002e-02   1.1984999999999999e+00   1.0672999999999999e+00   4.1788999999999996e+00   2.1190000000000001e-01   7.9859999999999998e-01   2.0349999999999999e-01
  -6.3919999999999999e-01   5.9360000000000002e-01   2.6593000000000000e+00   1.4319999999999999e-01  -8.5599999999999996e-02   6.1400000000000003e-02   1.2873000000000001e+00   1.0450999999999999e+00   4.0918000000000001e+00   2.4079999999999999e-01   7.9859999999999998e-01   1.9020000000000001e-01
  -8.3760000000000001e-01   6.1550000000000005e-01   2.4018999999999999e+00   1.6230000000000000e-01  -1.5229999999999999e-01   1.0090000000000000e-01   1.3317000000000001e+00   1.1563000000000001e+00   4.4401000000000002e+00   2.6010000000000000e-01   7.3129999999999995e-01   2.0790000000000000e-01
  -9.6989999999999998e-01   6.8149999999999999e-01   1.9730000000000001e+00   1.5279999999999999e-01  -1.9980000000000001e-01   7.0199999999999999e-02   1.2428999999999999e+00   9.3389999999999995e-01   4.4401000000000002e+00   2.0230000000000001e-01   7.6010000000000000e-01   2.4329999999999999e-01
  -6.6130000000000000e-01   5.7160000000000000e-01   2.6593000000000000e+00   1.1459999999999999e-01  -8.5599999999999996e-02   7.0199999999999999e-02   1.0209999999999999e+00   1.0450999999999999e+00   4.7012999999999998e+00   2.0230000000000001e-01   6.4470000000000005e-01   2.3440000000000000e-01
  -6.3919999999999999e-01   4.1770000000000002e-01   2.0588000000000002e+00   0.0000000000000000e+00  -1.6180000000000000e-01   9.6500000000000002e-02   1.1540999999999999e+00   9.5609999999999995e-01   4.7882999999999996e+00   2.3119999999999999e-01   7.5049999999999994e-01   2.5659999999999999e-01
  -9.6989999999999998e-01   5.2759999999999996e-01   2.6593000000000000e+00   1.0500000000000000e-01  -1.9030000000000000e-01   6.1400000000000003e-02   1.0875999999999999e+00   1.0227999999999999e+00   4.7882999999999996e+00   2.3119999999999999e-01   7.6980000000000004e-01   2.4770000000000000e-01
  -7.7149999999999996e-01   7.4739999999999995e-01   2.8309000000000002e+00   3.8199999999999998e-02  -1.4269999999999999e-01   3.9500000000000000e-02   1.1540999999999999e+00   1.0450999999999999e+00   4.5270999999999999e+00   2.1190000000000001e-01   7.7939999999999998e-01   2.3440000000000000e-01
  -5.7310000000000005e-01   5.2759999999999996e-01   2.1446000000000001e+00   9.5500000000000002e-02  -2.8500000000000001e-02   6.1400000000000003e-02   1.3983000000000001e+00   9.5609999999999995e-01   4.4401000000000002e+00   2.9859999999999998e-01   7.1199999999999997e-01   2.4329999999999999e-01
  -6.1719999999999997e-01   5.2759999999999996e-01   3.4314000000000000e+00   9.5500000000000002e-02  -2.5690000000000002e-01   6.5799999999999997e-02   1.1540999999999999e+00   1.0227999999999999e+00   4.1788999999999996e+00   2.0230000000000001e-01   7.4090000000000000e-01   2.3440000000000000e-01
  -1.0139000000000000e+00   6.1550000000000005e-01   2.7450999999999999e+00   1.9099999999999999e-02  -1.2370000000000000e-01   7.0199999999999999e-02   1.2650999999999999e+00   9.1169999999999995e-01   4.0918000000000001e+00   8.6699999999999999e-02   7.5049999999999994e-01   2.6540000000000002e-01
  -7.7149999999999996e-01   5.4959999999999998e-01   1.9730000000000001e+00   1.5279999999999999e-01  -3.8100000000000002e-02   7.8899999999999998e-02   1.1318999999999999e+00   1.0005999999999999e+00   4.5270999999999999e+00   2.5050000000000000e-01   7.5049999999999994e-01   2.4770000000000000e-01
  -5.5110000000000003e-01   4.8359999999999997e-01   2.1446000000000001e+00   6.6799999999999998e-02  -1.1420000000000000e-01   5.7000000000000002e-02   1.1762999999999999e+00   9.1169999999999995e-01   4.8754000000000000e+00   2.5050000000000000e-01   7.6980000000000004e-01   2.3890000000000000e-01
  -5.9509999999999996e-01   5.7160000000000000e-01   2.0588000000000002e+00   2.0050000000000001e-01  -1.2370000000000000e-01   5.7000000000000002e-02   1.1318999999999999e+00   9.3389999999999995e-01   5.0495000000000001e+00   2.6970000000000000e-01   6.7349999999999999e-01   1.8140000000000001e-01
  -8.5960000000000003e-01   6.3749999999999996e-01   2.9165999999999999e+00   1.0500000000000000e-01  -1.9030000000000000e-01   7.0199999999999999e-02   1.2650999999999999e+00   1.0450999999999999e+00   4.3529999999999998e+00   2.2159999999999999e-01   7.0240000000000002e-01   2.1679999999999999e-01
  -9.2579999999999996e-01   5.9360000000000002e-01   2.2303999999999999e+00   7.6399999999999996e-02  -1.8079999999999999e-01   8.3299999999999999e-02   1.1540999999999999e+00   1.1339999999999999e+00   4.6142000000000003e+00   2.5050000000000000e-01   7.4090000000000000e-01   2.1679999999999999e-01
  -9.2579999999999996e-01   4.8359999999999997e-01   2.9165999999999999e+00   7.6399999999999996e-02  -1.4269999999999999e-01   4.8200000000000000e-02   1.0431999999999999e+00   1.0672999999999999e+00   4.3529999999999998e+00   2.2159999999999999e-01   7.0240000000000002e-01   2.5209999999999999e-01
  -6.3919999999999999e-01   3.9570000000000000e-01   2.7450999999999999e+00   1.0500000000000000e-01  -8.5599999999999996e-02   3.5099999999999999e-02   1.1762999999999999e+00   1.0227999999999999e+00   3.9177000000000000e+00   2.3119999999999999e-01   7.3129999999999995e-01   2.3890000000000000e-01
  -7.0530000000000004e-01   5.7160000000000000e-01   2.4018999999999999e+00   7.6399999999999996e-02  -1.4269999999999999e-01   1.1840000000000001e-01   1.0875999999999999e+00   9.5609999999999995e-01   4.2659000000000002e+00   1.6380000000000000e-01   7.6980000000000004e-01   1.9910000000000000e-01
  -5.5110000000000003e-01   4.6170000000000000e-01   2.4018999999999999e+00   2.8600000000000000e-02  -1.8079999999999999e-01   8.3299999999999999e-02   1.2650999999999999e+00   1.1117999999999999e+00   3.7435999999999998e+00   1.7340000000000000e-01   8.0830000000000002e-01   2.1679999999999999e-01
  -4.8490000000000000e-01   6.5949999999999998e-01   2.7450999999999999e+00   1.8140000000000001e-01  -5.7099999999999998e-02   8.3299999999999999e-02   1.0875999999999999e+00   1.1785000000000001e+00   3.8306000000000000e+00   1.7340000000000000e-01   7.1199999999999997e-01   2.6540000000000002e-01
  -5.0700000000000001e-01   5.2759999999999996e-01   2.4876999999999998e+00   8.5900000000000004e-02  -5.7099999999999998e-02   4.8200000000000000e-02   1.1318999999999999e+00   1.1563000000000001e+00   4.8754000000000000e+00   2.0230000000000001e-01   6.6390000000000005e-01   2.3000000000000001e-01
  -8.3760000000000001e-01   5.7160000000000000e-01   2.4018999999999999e+00   3.8199999999999998e-02  -1.6180000000000000e-01   7.8899999999999998e-02   1.2650999999999999e+00   1.1563000000000001e+00   4.6142000000000003e+00   2.2159999999999999e-01   7.8900000000000003e-01   2.3440000000000000e-01
  -7.2740000000000005e-01   3.7369999999999998e-01   3.0024000000000002e+00   1.2410000000000000e-01  -1.2370000000000000e-01   3.0700000000000002e-02   1.1984999999999999e+00   7.7820000000000000e-01   4.7882999999999996e+00   2.1190000000000001e-01   7.5049999999999994e-01   2.3440000000000000e-01
  -5.9509999999999996e-01   5.0560000000000005e-01   2.4018999999999999e+00   8.5900000000000004e-02  -1.9030000000000000e-01   8.7700000000000000e-02   1.0875999999999999e+00   1.1785000000000001e+00   4.0918000000000001e+00   3.2750000000000001e-01   7.8900000000000003e-01   2.4329999999999999e-01
  -6.6130000000000000e-01   4.6170000000000000e-01   2.1446000000000001e+00   8.5900000000000004e-02  -1.3320000000000001e-01   7.4499999999999997e-02   1.1318999999999999e+00   1.0005999999999999e+00   4.6142000000000003e+00   2.8899999999999998e-01   7.7939999999999998e-01   2.5659999999999999e-01
  -6.8330000000000002e-01   5.7160000000000000e-01   2.4018999999999999e+00   3.8199999999999998e-02  -1.6180000000000000e-01   8.3299999999999999e-02   1.0209999999999999e+00   9.1169999999999995e-01   4.1788999999999996e+00   2.1190000000000001e-01   6.9279999999999997e-01   2.6100000000000001e-01
  -5.9509999999999996e-01   4.3969999999999998e-01   2.1446000000000001e+00   9.5500000000000002e-02  -1.1420000000000000e-01   5.7000000000000002e-02   1.2650999999999999e+00   9.3389999999999995e-01   4.2659000000000002e+00   1.7340000000000000e-01   6.4470000000000005e-01   2.5209999999999999e-01
  -5.9509999999999996e-01   3.2979999999999998e-01   3.0024000000000002e+00   2.8600000000000000e-02  -1.1420000000000000e-01   3.9500000000000000e-02   1.2650999999999999e+00   8.6719999999999997e-01   4.3529999999999998e+00   3.0819999999999997e-01   7.3129999999999995e-01   2.3890000000000000e-01
  -6.1719999999999997e-01   2.8580000000000000e-01   1.9730000000000001e+00   9.5500000000000002e-02  -2.0930000000000001e-01   7.0199999999999999e-02   1.0653999999999999e+00   9.5609999999999995e-01   4.2659000000000002e+00   2.0230000000000001e-01   6.4470000000000005e-01   2.2559999999999999e-01
  -7.7149999999999996e-01   5.2759999999999996e-01   2.3161999999999998e+00   4.7699999999999999e-02  -1.3320000000000001e-01   2.6300000000000000e-02   1.1318999999999999e+00   1.1563000000000001e+00   3.8306000000000000e+00   2.6010000000000000e-01   7.4090000000000000e-01   2.1679999999999999e-01
  -8.1559999999999999e-01   6.5949999999999998e-01   2.3161999999999998e+00   2.0050000000000001e-01  -8.5599999999999996e-02   3.5099999999999999e-02   9.1000000000000003e-01   9.7840000000000005e-01   4.6142000000000003e+00   2.7939999999999998e-01   7.6010000000000000e-01   2.5659999999999999e-01
  -4.8490000000000000e-01   5.9360000000000002e-01   2.3161999999999998e+00   1.1459999999999999e-01  -1.6180000000000000e-01   7.8899999999999998e-02   1.1984999999999999e+00   1.1785000000000001e+00   4.2659000000000002e+00   2.3119999999999999e-01   7.7939999999999998e-01   2.2120000000000001e-01
  -6.6130000000000000e-01   5.7160000000000000e-01   1.8872000000000000e+00   1.5279999999999999e-01  -1.4269999999999999e-01   5.2600000000000001e-02   1.3095000000000001e+00   9.7840000000000005e-01   5.3106999999999998e+00   2.5050000000000000e-01   6.5429999999999999e-01   2.1679999999999999e-01
  -7.2740000000000005e-01   4.8359999999999997e-01   2.5735000000000001e+00   3.8199999999999998e-02  -1.7130000000000001e-01   1.3200000000000000e-02   1.1762999999999999e+00   1.1563000000000001e+00   4.9623999999999997e+00   2.0230000000000001e-01   6.9279999999999997e-01   2.1679999999999999e-01
  -6.1719999999999997e-01   5.2759999999999996e-01   2.8309000000000002e+00   7.6399999999999996e-02  -6.6600000000000006e-02   6.1400000000000003e-02   1.1096999999999999e+00   1.0005999999999999e+00   4.7012999999999998e+00   2.6970000000000000e-01   7.7939999999999998e-01   2.5659999999999999e-01
  -5.5110000000000003e-01   5.7160000000000000e-01   2.8309000000000002e+00   5.7299999999999997e-02  -2.4740000000000001e-01   4.8200000000000000e-02   1.1096999999999999e+00   1.0894999999999999e+00   3.9177000000000000e+00   1.0600000000000000e-01   6.6390000000000005e-01   2.4770000000000000e-01
  -5.9509999999999996e-01   4.8359999999999997e-01   2.5735000000000001e+00   4.7699999999999999e-02  -2.2839999999999999e-01   4.3900000000000002e-02   1.0875999999999999e+00   1.0894999999999999e+00   4.7882999999999996e+00   2.6970000000000000e-01   6.3510000000000000e-01   2.1229999999999999e-01
  -5.5110000000000003e-01   5.9360000000000002e-01   3.4314000000000000e+00   1.7190000000000000e-01  -6.6600000000000006e-02   5.7000000000000002e-02   1.2428999999999999e+00   1.0894999999999999e+00   3.9177000000000000e+00   1.9270000000000001e-01   6.9279999999999997e-01   2.3890000000000000e-01
  -5.5110000000000003e-01   6.3749999999999996e-01   2.7450999999999999e+00   1.6230000000000000e-01  -1.6180000000000000e-01   2.6300000000000000e-02   1.2428999999999999e+00   1.1117999999999999e+00   4.8754000000000000e+00   1.3489999999999999e-01   7.8900000000000003e-01   2.1679999999999999e-01
  -5.2900000000000003e-01   4.8359999999999997e-01   2.6593000000000000e+00   6.6799999999999998e-02  -1.3320000000000001e-01   4.8200000000000000e-02   1.1318999999999999e+00   9.3389999999999995e-01   3.8306000000000000e+00   1.8300000000000000e-01   7.1199999999999997e-01   2.1679999999999999e-01
  -8.1559999999999999e-01   3.7369999999999998e-01   2.1446000000000001e+00   2.3870000000000000e-01  -1.9980000000000001e-01   9.2100000000000001e-02   1.1318999999999999e+00   1.1339999999999999e+00   4.4401000000000002e+00   1.4449999999999999e-01   7.9859999999999998e-01   1.9460000000000000e-01
  -7.2740000000000005e-01   3.5170000000000001e-01   1.2010000000000001e+00   1.3370000000000001e-01  -9.5200000000000007e-02   9.2100000000000001e-02   1.1318999999999999e+00   9.7840000000000005e-01   4.2659000000000002e+00   2.2159999999999999e-01   7.4090000000000000e-01   2.5209999999999999e-01
  -7.9349999999999998e-01   5.4959999999999998e-01   2.2303999999999999e+00   1.7190000000000000e-01  -2.2839999999999999e-01   5.7000000000000002e-02   1.2206999999999999e+00   8.4499999999999997e-01   5.0495000000000001e+00   2.5050000000000000e-01   7.0240000000000002e-01   2.3440000000000000e-01
  -7.4939999999999996e-01   7.0350000000000001e-01   2.9165999999999999e+00   3.8199999999999998e-02  -1.7130000000000001e-01   4.8200000000000000e-02   1.0209999999999999e+00   1.0672999999999999e+00   4.4401000000000002e+00   2.6970000000000000e-01   6.5429999999999999e-01   2.6100000000000001e-01
  -5.5110000000000003e-01   4.3969999999999998e-01   2.7450999999999999e+00   7.6399999999999996e-02  -1.7130000000000001e-01   3.5099999999999999e-02   1.0209999999999999e+00   1.0450999999999999e+00   3.8306000000000000e+00   2.4079999999999999e-01   7.3129999999999995e-01   2.6540000000000002e-01
  -7.0530000000000004e-01   5.9360000000000002e-01   2.6593000000000000e+00   8.5900000000000004e-02  -1.6180000000000000e-01   3.5099999999999999e-02   1.4871000000000001e+00   8.8939999999999997e-01   4.8754000000000000e+00   1.3489999999999999e-01   6.7349999999999999e-01   2.6100000000000001e-01
  -6.1719999999999997e-01   5.4959999999999998e-01   2.4876999999999998e+00   1.2410000000000000e-01  -8.5599999999999996e-02   1.0520000000000000e-01   9.7660000000000002e-01   1.1117999999999999e+00   5.0495000000000001e+00   2.5050000000000000e-01   6.8320000000000003e-01   2.2559999999999999e-01
  -8.3760000000000001e-01   3.9570000000000000e-01   2.3161999999999998e+00   8.5900000000000004e-02  -1.7130000000000001e-01   8.7700000000000000e-02   1.1540999999999999e+00   1.0450999999999999e+00   4.1788999999999996e+00   2.5050000000000000e-01   7.2170000000000001e-01   2.0349999999999999e-01
  -7.9349999999999998e-01   6.1550000000000005e-01   2.8309000000000002e+00   1.5279999999999999e-01  -1.6180000000000000e-01   1.1840000000000001e-01   1.1318999999999999e+00   1.1339999999999999e+00   4.3529999999999998e+00   2.1190000000000001e-01   7.3129999999999995e-01   2.2120000000000001e-01
  -6.1719999999999997e-01   4.8359999999999997e-01   2.3161999999999998e+00   5.7299999999999997e-02  -1.5229999999999999e-01   3.5099999999999999e-02   1.1096999999999999e+00   1.1563000000000001e+00   4.8754000000000000e+00   2.0230000000000001e-01   7.2170000000000001e-01   2.6100000000000001e-01
  -5.5110000000000003e-01   4.6170000000000000e-01   2.3161999999999998e+00   1.1459999999999999e-01  -5.7099999999999998e-02   8.3299999999999999e-02   1.2650999999999999e+00   1.1563000000000001e+00   4.6142000000000003e+00   1.7340000000000000e-01   7.7939999999999998e-01   2.1679999999999999e-01
  -4.6289999999999998e-01   4.6170000000000000e-01   2.5735000000000001e+00   5.7299999999999997e-02  -1.7130000000000001e-01   8.7700000000000000e-02   1.0875999999999999e+00   1.0894999999999999e+00   4.2659000000000002e+00   2.3119999999999999e-01   7.4090000000000000e-01   2.1229999999999999e-01
  -6.1719999999999997e-01   5.2759999999999996e-01   2.2303999999999999e+00   7.6399999999999996e-02  -9.5200000000000007e-02   4.4000000000000003e-03   1.1984999999999999e+00   1.0672999999999999e+00   4.4401000000000002e+00   2.2159999999999999e-01   8.1789999999999996e-01   2.3440000000000000e-01
  -7.0530000000000004e-01   5.7160000000000000e-01   2.4018999999999999e+00   1.2410000000000000e-01  -1.1420000000000000e-01   3.0700000000000002e-02   1.0431999999999999e+00   1.1339999999999999e+00   4.0918000000000001e+00   1.9270000000000001e-01   7.1199999999999997e-01   2.6979999999999998e-01
  -5.7310000000000005e-01   5.2759999999999996e-01   2.5735000000000001e+00   0.0000000000000000e+00  -1.7130000000000001e-01   7.8899999999999998e-02   1.1762999999999999e+00   9.3389999999999995e-01   4.6142000000000003e+00   1.5409999999999999e-01   7.8900000000000003e-01   2.4770000000000000e-01
  -6.3919999999999999e-01   4.3969999999999998e-01   2.4018999999999999e+00   6.6799999999999998e-02  -1.8079999999999999e-01   7.8899999999999998e-02   1.0653999999999999e+00   1.0227999999999999e+00   4.1788999999999996e+00   2.9859999999999998e-01   7.6010000000000000e-01   2.1679999999999999e-01
  -5.9509999999999996e-01   2.6379999999999998e-01   2.8309000000000002e+00   4.7699999999999999e-02  -1.2370000000000000e-01   4.3900000000000002e-02   9.9880000000000002e-01   1.0450999999999999e+00   4.6142000000000003e+00   1.7340000000000000e-01   6.9279999999999997e-01   2.3890000000000000e-01
  -6.8330000000000002e-01   6.1550000000000005e-01   2.5735000000000001e+00   1.5279999999999999e-01  -1.6180000000000000e-01   2.6300000000000000e-02   1.0875999999999999e+00   1.0005999999999999e+00   4.3529999999999998e+00   2.1190000000000001e-01   6.8320000000000003e-01   2.3440000000000000e-01
  -6.8330000000000002e-01   2.8580000000000000e-01   1.8015000000000001e+00   1.3370000000000001e-01  -9.5200000000000007e-02   7.0199999999999999e-02   1.2206999999999999e+00   1.1563000000000001e+00   4.7012999999999998e+00   2.3119999999999999e-01   7.6980000000000004e-01   2.3000000000000001e-01
  -6.3919999999999999e-01   5.7160000000000000e-01   1.7157000000000000e+00   9.4999999999999998e-03  -1.9030000000000000e-01   7.4499999999999997e-02   9.9880000000000002e-01   1.0005999999999999e+00   3.9177000000000000e+00   3.6599999999999999e-01   7.3129999999999995e-01   2.3000000000000001e-01
  -6.6130000000000000e-01   5.0560000000000005e-01   2.4876999999999998e+00   8.5900000000000004e-02  -1.2370000000000000e-01   9.2100000000000001e-02   1.2873000000000001e+00   1.0227999999999999e+00   4.0048000000000004e+00   2.8899999999999998e-01   7.4090000000000000e-01   2.8310000000000002e-01
  -5.7310000000000005e-01   4.6170000000000000e-01   2.2303999999999999e+00   8.5900000000000004e-02  -1.2370000000000000e-01   5.7000000000000002e-02   1.1540999999999999e+00   1.2452000000000001e+00   4.4401000000000002e+00   2.8899999999999998e-01   7.1199999999999997e-01   2.2559999999999999e-01
  -6.3919999999999999e-01   4.1770000000000002e-01   2.5735000000000001e+00   1.6230000000000000e-01  -1.2370000000000000e-01   9.2100000000000001e-02   1.0653999999999999e+00   1.1563000000000001e+00   4.8754000000000000e+00   2.5050000000000000e-01   7.8900000000000003e-01   2.1229999999999999e-01
  -7.7149999999999996e-01   4.8359999999999997e-01   2.5735000000000001e+00   1.5279999999999999e-01  -1.6180000000000000e-01   1.0090000000000000e-01   1.0653999999999999e+00   9.3389999999999995e-01   4.1788999999999996e+00   1.4449999999999999e-01   6.8320000000000003e-01   1.9910000000000000e-01
  -7.2740000000000005e-01   4.6170000000000000e-01   2.5735000000000001e+00   9.5500000000000002e-02  -1.9980000000000001e-01   8.7700000000000000e-02   1.2873000000000001e+00   9.1169999999999995e-01   4.8754000000000000e+00   1.9270000000000001e-01   7.6010000000000000e-01   2.4770000000000000e-01
  -6.6130000000000000e-01   5.2759999999999996e-01   2.0588000000000002e+00  -2.8600000000000000e-02  -1.1420000000000000e-01   1.0520000000000000e-01   1.1984999999999999e+00   1.2007000000000001e+00   4.1788999999999996e+00   2.6010000000000000e-01   6.7349999999999999e-01   2.4329999999999999e-01
  -5.5110000000000003e-01   5.9360000000000002e-01   2.3161999999999998e+00   7.6399999999999996e-02  -8.5599999999999996e-02   1.1400000000000000e-01   1.0653999999999999e+00   1.2007000000000001e+00   4.3529999999999998e+00   1.9270000000000001e-01   7.3129999999999995e-01   2.4329999999999999e-01
  -6.6130000000000000e-01   4.6170000000000000e-01   2.3161999999999998e+00   9.4999999999999998e-03  -1.7130000000000001e-01   7.8899999999999998e-02   9.3220000000000003e-01   9.5609999999999995e-01   5.1365999999999996e+00   3.1790000000000002e-01   7.6010000000000000e-01   1.7690000000000000e-01
  -5.2900000000000003e-01   5.0560000000000005e-01   2.2303999999999999e+00   1.1459999999999999e-01  -1.1420000000000000e-01   1.2720000000000001e-01   1.2650999999999999e+00   1.0227999999999999e+00   4.7882999999999996e+00   2.8899999999999998e-01   8.0830000000000002e-01   1.9020000000000001e-01
  -7.0530000000000004e-01   6.3749999999999996e-01   2.8309000000000002e+00   8.5900000000000004e-02  -1.8079999999999999e-01   7.0199999999999999e-02   1.1096999999999999e+00   1.0005999999999999e+00   4.4401000000000002e+00   2.4079999999999999e-01   7.3129999999999995e-01   2.2559999999999999e-01
  -6.8330000000000002e-01   5.9360000000000002e-01   2.4876999999999998e+00   1.2410000000000000e-01  -1.3320000000000001e-01   3.9500000000000000e-02   1.1096999999999999e+00   8.8939999999999997e-01   4.5270999999999999e+00   3.0819999999999997e-01   7.3129999999999995e-01   2.1679999999999999e-01
  -6.8330000000000002e-01   5.0560000000000005e-01   1.9730000000000001e+00   6.6799999999999998e-02  -3.8100000000000002e-02   1.3200000000000000e-02   8.8780000000000003e-01   1.0672999999999999e+00   4.5270999999999999e+00   2.5050000000000000e-01   7.6010000000000000e-01   2.0349999999999999e-01
  -3.9679999999999999e-01   3.7369999999999998e-01   2.4876999999999998e+00   1.8140000000000001e-01  -5.7099999999999998e-02   5.2600000000000001e-02   1.0209999999999999e+00   1.1117999999999999e+00   5.1365999999999996e+00   3.0819999999999997e-01   6.1580000000000001e-01   2.1229999999999999e-01
  -7.7149999999999996e-01   5.2759999999999996e-01   2.0588000000000002e+00   9.5500000000000002e-02  -1.2370000000000000e-01   3.5099999999999999e-02   9.1000000000000003e-01   9.5609999999999995e-01   4.7882999999999996e+00   2.1190000000000001e-01   6.6390000000000005e-01   2.7429999999999999e-01
  -9.2579999999999996e-01   5.2759999999999996e-01   2.2303999999999999e+00   3.8199999999999998e-02  -1.7130000000000001e-01   4.8200000000000000e-02   1.0209999999999999e+00   1.3119000000000001e+00   4.6142000000000003e+00   1.6380000000000000e-01   6.8320000000000003e-01   2.4770000000000000e-01
  -3.3060000000000000e-01   4.6170000000000000e-01   2.2303999999999999e+00   0.0000000000000000e+00  -1.3320000000000001e-01   4.8200000000000000e-02   1.0209999999999999e+00   8.4499999999999997e-01   4.7882999999999996e+00   1.5409999999999999e-01   7.3129999999999995e-01   2.7429999999999999e-01
  -4.4080000000000003e-01   4.1770000000000002e-01   3.0024000000000002e+00   1.7190000000000000e-01  -9.5200000000000007e-02   8.7700000000000000e-02   1.1096999999999999e+00   1.0227999999999999e+00   4.5270999999999999e+00   2.6010000000000000e-01   6.8320000000000003e-01   2.7870000000000000e-01
  -6.8330000000000002e-01   4.8359999999999997e-01   1.8872000000000000e+00   2.8600000000000000e-02  -9.5200000000000007e-02   6.5799999999999997e-02   1.1318999999999999e+00   7.1150000000000002e-01   4.0048000000000004e+00   2.1190000000000001e-01   7.6010000000000000e-01   2.4329999999999999e-01
  -1.0580000000000001e+00   3.5170000000000001e-01   2.4876999999999998e+00   8.5900000000000004e-02  -1.4269999999999999e-01   1.7500000000000002e-02   1.0431999999999999e+00   1.2007000000000001e+00   4.7882999999999996e+00   2.6970000000000000e-01   7.2170000000000001e-01   2.1679999999999999e-01
  -8.1559999999999999e-01   4.1770000000000002e-01   2.6593000000000000e+00   1.5279999999999999e-01  -1.5229999999999999e-01   3.0700000000000002e-02   9.1000000000000003e-01   1.1785000000000001e+00   5.4847999999999999e+00   2.8899999999999998e-01   6.7349999999999999e-01   2.7870000000000000e-01
  -6.3919999999999999e-01   5.9360000000000002e-01   2.4876999999999998e+00   1.4319999999999999e-01  -2.0930000000000001e-01   7.8899999999999998e-02   1.2428999999999999e+00   1.0450999999999999e+00   3.5695000000000001e+00   2.1190000000000001e-01   6.5429999999999999e-01   2.9189999999999999e-01
  -7.7149999999999996e-01   3.7369999999999998e-01   1.9730000000000001e+00   0.0000000000000000e+00  -2.8500000000000001e-02   6.1400000000000003e-02   1.0209999999999999e+00   7.5600000000000001e-01   4.3529999999999998e+00   1.8300000000000000e-01   7.1199999999999997e-01   2.5659999999999999e-01
  -5.9509999999999996e-01   5.2759999999999996e-01   2.3161999999999998e+00   1.0500000000000000e-01  -2.0930000000000001e-01   7.0199999999999999e-02   9.3220000000000003e-01   1.4676000000000000e+00   5.3977000000000004e+00   2.7939999999999998e-01   7.6010000000000000e-01   2.5209999999999999e-01
  -6.6130000000000000e-01   3.7369999999999998e-01   2.1446000000000001e+00   5.7299999999999997e-02  -9.5200000000000007e-02   4.8200000000000000e-02   9.5440000000000003e-01   1.2007000000000001e+00   4.7882999999999996e+00   1.8300000000000000e-01   7.0240000000000002e-01   2.5659999999999999e-01
  -7.2740000000000005e-01   4.8359999999999997e-01   2.3161999999999998e+00   2.8600000000000000e-02  -9.5200000000000007e-02   3.9500000000000000e-02   1.4205000000000001e+00   1.1119999999999999e-01   3.9177000000000000e+00   2.2159999999999999e-01   6.1580000000000001e-01   2.2120000000000001e-01
  -4.8490000000000000e-01   6.3749999999999996e-01   2.5735000000000001e+00   1.9099999999999999e-02  -1.4269999999999999e-01   7.0199999999999999e-02   1.0875999999999999e+00   1.5343000000000000e+00   5.7460000000000004e+00   2.3119999999999999e-01   7.6010000000000000e-01   2.3440000000000000e-01
  -7.7149999999999996e-01   7.2550000000000003e-01   2.3161999999999998e+00   9.5500000000000002e-02  -8.5599999999999996e-02   9.2100000000000001e-02   7.3240000000000005e-01   1.0894999999999999e+00   4.8754000000000000e+00   2.9859999999999998e-01   7.6010000000000000e-01   2.5659999999999999e-01
  -7.4939999999999996e-01   5.7160000000000000e-01   2.7450999999999999e+00   1.1459999999999999e-01  -1.7130000000000001e-01   9.6500000000000002e-02   1.1318999999999999e+00   4.4469999999999998e-01   4.2659000000000002e+00   1.9270000000000001e-01   6.8320000000000003e-01   2.5659999999999999e-01
  -5.5110000000000003e-01   6.3749999999999996e-01   3.1739999999999999e+00   1.0500000000000000e-01  -1.2370000000000000e-01   6.5799999999999997e-02   9.7660000000000002e-01   1.6454000000000000e+00   4.7012999999999998e+00   1.8300000000000000e-01   7.6980000000000004e-01   2.2559999999999999e-01
  -5.0700000000000001e-01   2.8580000000000000e-01   2.4018999999999999e+00   1.3370000000000001e-01  -1.5229999999999999e-01   1.2720000000000001e-01   9.1000000000000003e-01   1.2007000000000001e+00   5.5719000000000003e+00   2.1190000000000001e-01   7.1199999999999997e-01   2.6540000000000002e-01
  -6.8330000000000002e-01   4.1770000000000002e-01   1.2010000000000001e+00   8.5900000000000004e-02  -1.3320000000000001e-01   3.5099999999999999e-02   9.9880000000000002e-01   8.6719999999999997e-01   3.8306000000000000e+00   2.6010000000000000e-01   6.8320000000000003e-01   2.2559999999999999e-01
  -7.9349999999999998e-01   5.7160000000000000e-01   2.7450999999999999e+00   7.6399999999999996e-02  -8.5599999999999996e-02   5.2600000000000001e-02   1.1096999999999999e+00   1.1117999999999999e+00   4.0048000000000004e+00   2.7939999999999998e-01   7.0240000000000002e-01   2.0790000000000000e-01
  -5.7310000000000005e-01   3.0780000000000002e-01   2.0588000000000002e+00   6.6799999999999998e-02  -2.0930000000000001e-01   8.8000000000000005e-03   1.0209999999999999e+00   9.5609999999999995e-01   4.6142000000000003e+00   1.8300000000000000e-01   7.6010000000000000e-01   2.3000000000000001e-01
  -4.4080000000000003e-01   4.6170000000000000e-01   2.5735000000000001e+00   1.3370000000000001e-01  -1.3320000000000001e-01   3.9500000000000000e-02   1.0431999999999999e+00   1.2007000000000001e+00   3.7435999999999998e+00   2.1190000000000001e-01   6.6390000000000005e-01   2.6100000000000001e-01
  -5.7310000000000005e-01   5.4959999999999998e-01   1.9730000000000001e+00   8.5900000000000004e-02  -2.3790000000000000e-01   1.4470000000000000e-01   1.0431999999999999e+00   8.6719999999999997e-01   4.0918000000000001e+00   2.5050000000000000e-01   6.3510000000000000e-01   2.6100000000000001e-01
  -7.2740000000000005e-01   5.0560000000000005e-01   2.7450999999999999e+00   1.1459999999999999e-01  -1.7130000000000001e-01   8.7700000000000000e-02   9.9880000000000002e-01   1.0672999999999999e+00   4.9623999999999997e+00   1.5409999999999999e-01   7.9859999999999998e-01   2.3440000000000000e-01
  -4.8490000000000000e-01   5.2759999999999996e-01   2.0588000000000002e+00   1.8140000000000001e-01  -1.1420000000000000e-01   7.8899999999999998e-02   9.5440000000000003e-01   1.2674000000000001e+00   5.3106999999999998e+00   2.7939999999999998e-01   6.9279999999999997e-01   2.5209999999999999e-01
  -3.3060000000000000e-01   3.2979999999999998e-01   2.3161999999999998e+00   8.5900000000000004e-02  -1.6180000000000000e-01   3.0700000000000002e-02   1.1984999999999999e+00   5.7809999999999995e-01   3.7435999999999998e+00   2.5050000000000000e-01   7.1199999999999997e-01   2.3000000000000001e-01
  -7.2740000000000005e-01   5.7160000000000000e-01   2.4018999999999999e+00   4.7699999999999999e-02  -5.7099999999999998e-02   3.0700000000000002e-02   9.3220000000000003e-01   1.4008000000000000e+00   4.4401000000000002e+00   2.3119999999999999e-01   7.6010000000000000e-01   2.0349999999999999e-01
  -7.2740000000000005e-01   4.1770000000000002e-01   1.8872000000000000e+00   1.8140000000000001e-01  -1.0470000000000000e-01   7.0199999999999999e-02   9.3220000000000003e-01   1.2674000000000001e+00   5.2236000000000002e+00   3.8529999999999998e-01   6.0619999999999996e-01   2.6540000000000002e-01
  -3.5270000000000001e-01   5.7160000000000000e-01   1.8872000000000000e+00   1.1459999999999999e-01  -5.7099999999999998e-02   8.7700000000000000e-02   1.0431999999999999e+00   8.6719999999999997e-01   4.0048000000000004e+00   2.4079999999999999e-01   7.6980000000000004e-01   2.5659999999999999e-01
  -4.8490000000000000e-01   5.2759999999999996e-01   2.5735000000000001e+00   6.6799999999999998e-02  -1.3320000000000001e-01   4.8200000000000000e-02   9.5440000000000003e-01   1.1339999999999999e+00   4.7012999999999998e+00   2.7939999999999998e-01   7.5049999999999994e-01   2.2120000000000001e-01
  -8.1559999999999999e-01   6.5949999999999998e-01   3.0882000000000001e+00   1.1459999999999999e-01  -1.4269999999999999e-01   4.8200000000000000e-02   1.0209999999999999e+00   9.5609999999999995e-01   4.4401000000000002e+00   2.5050000000000000e-01   7.4090000000000000e-01   2.3440000000000000e-01
  -7.0530000000000004e-01   7.9139999999999999e-01   2.3161999999999998e+00   2.8600000000000000e-02  -1.1420000000000000e-01   7.4499999999999997e-02   1.0875999999999999e+00   1.2007000000000001e+00   3.9177000000000000e+00   1.4449999999999999e-01   7.2170000000000001e-01   2.3440000000000000e-01
  -5.2900000000000003e-01   5.2759999999999996e-01   2.3161999999999998e+00   1.0500000000000000e-01  -8.5599999999999996e-02   5.7000000000000002e-02   1.2650999999999999e+00   9.7840000000000005e-01   4.5270999999999999e+00   2.7939999999999998e-01   7.4090000000000000e-01   2.5209999999999999e-01
  -6.3919999999999999e-01   3.0780000000000002e-01   2.4876999999999998e+00   1.4319999999999999e-01  -1.4269999999999999e-01   7.8899999999999998e-02   1.0875999999999999e+00   1.1785000000000001e+00   5.2236000000000002e+00   1.9270000000000001e-01   7.2170000000000001e-01   2.4329999999999999e-01
  -7.0530000000000004e-01   6.3749999999999996e-01   2.1446000000000001e+00   1.7190000000000000e-01  -1.2370000000000000e-01   1.7500000000000002e-02   9.5440000000000003e-01   1.1563000000000001e+00   4.4401000000000002e+00   2.5050000000000000e-01   6.7349999999999999e-01   2.7429999999999999e-01
  -6.8330000000000002e-01   4.3969999999999998e-01   2.2303999999999999e+00   5.7299999999999997e-02  -1.7130000000000001e-01   4.3900000000000002e-02   1.0653999999999999e+00   8.6719999999999997e-01   4.5270999999999999e+00   2.6010000000000000e-01   6.7349999999999999e-01   2.1229999999999999e-01
  -5.0700000000000001e-01   5.9360000000000002e-01   2.1446000000000001e+00   9.5500000000000002e-02  -1.2370000000000000e-01   5.7000000000000002e-02   1.0431999999999999e+00   1.1785000000000001e+00   4.9623999999999997e+00   2.6010000000000000e-01   6.8320000000000003e-01   2.0790000000000000e-01
  -2.8649999999999998e-01   4.8359999999999997e-01   2.2303999999999999e+00   6.6799999999999998e-02  -1.6180000000000000e-01   3.5099999999999999e-02   1.0653999999999999e+00   1.1117999999999999e+00   4.7882999999999996e+00   2.5050000000000000e-01   7.8900000000000003e-01   2.5209999999999999e-01
  -6.6130000000000000e-01   4.6170000000000000e-01   1.8015000000000001e+00   1.0500000000000000e-01  -1.4269999999999999e-01   7.8899999999999998e-02   1.1540999999999999e+00   7.5600000000000001e-01   3.9177000000000000e+00   1.9270000000000001e-01   7.2170000000000001e-01   2.5209999999999999e-01
  -6.6130000000000000e-01   6.5949999999999998e-01   1.5441000000000000e+00   7.6399999999999996e-02  -1.2370000000000000e-01   7.0199999999999999e-02   8.2120000000000004e-01   1.0672999999999999e+00   4.0048000000000004e+00   2.9859999999999998e-01   7.0240000000000002e-01   2.1679999999999999e-01
  -5.0700000000000001e-01   3.7369999999999998e-01   1.9730000000000001e+00   1.8140000000000001e-01  -1.3320000000000001e-01   9.6500000000000002e-02   9.5440000000000003e-01   1.2230000000000001e+00   4.3529999999999998e+00   2.3119999999999999e-01   7.4090000000000000e-01   2.8749999999999998e-01
  -5.2900000000000003e-01   5.0560000000000005e-01   1.8872000000000000e+00   7.6399999999999996e-02  -1.9030000000000000e-01   7.8899999999999998e-02   1.1318999999999999e+00   1.0672999999999999e+00   4.6142000000000003e+00   2.1190000000000001e-01   6.8320000000000003e-01   2.3440000000000000e-01
  -5.5110000000000003e-01   5.7160000000000000e-01   2.6593000000000000e+00  -1.9099999999999999e-02  -1.6180000000000000e-01   3.5099999999999999e-02   1.1318999999999999e+00   1.0672999999999999e+00   4.4401000000000002e+00   2.0230000000000001e-01   6.7349999999999999e-01   2.0790000000000000e-01
  -6.8330000000000002e-01   6.1550000000000005e-01   1.5441000000000000e+00   7.6399999999999996e-02  -1.5229999999999999e-01   6.1400000000000003e-02   1.0653999999999999e+00   1.2674000000000001e+00   4.3529999999999998e+00   1.8300000000000000e-01   6.5429999999999999e-01   2.4770000000000000e-01
  -7.2740000000000005e-01   5.7160000000000000e-01   2.2303999999999999e+00   6.6799999999999998e-02  -2.1890000000000001e-01   0.0000000000000000e+00   1.0209999999999999e+00   1.2897000000000001e+00   4.2659000000000002e+00   2.6970000000000000e-01   8.0830000000000002e-01   2.3000000000000001e-01
  -2.6450000000000001e-01   2.1980000000000000e-01   2.5735000000000001e+00   0.0000000000000000e+00  -1.3320000000000001e-01   6.1400000000000003e-02   1.0209999999999999e+00   8.0049999999999999e-01   4.7012999999999998e+00   1.5409999999999999e-01   7.1199999999999997e-01   2.3890000000000000e-01
  -6.1719999999999997e-01   5.4959999999999998e-01   2.4018999999999999e+00   1.1459999999999999e-01  -1.5229999999999999e-01   5.7000000000000002e-02   9.3220000000000003e-01   1.1785000000000001e+00   4.6142000000000003e+00   2.6010000000000000e-01   7.1199999999999997e-01   2.7429999999999999e-01
  -6.1719999999999997e-01   5.0560000000000005e-01   2.1446000000000001e+00   8.5900000000000004e-02  -1.2370000000000000e-01   7.0199999999999999e-02   9.9880000000000002e-01   1.1339999999999999e+00   4.3529999999999998e+00   2.6010000000000000e-01   8.1789999999999996e-01   2.4329999999999999e-01
  -5.0700000000000001e-01   6.3749999999999996e-01   2.6593000000000000e+00   1.1459999999999999e-01  -1.3320000000000001e-01   8.3299999999999999e-02   8.4340000000000004e-01   8.4499999999999997e-01   4.7882999999999996e+00   2.4079999999999999e-01   7.2170000000000001e-01   3.0080000000000001e-01
  -3.9679999999999999e-01   5.7160000000000000e-01   2.3161999999999998e+00   3.8199999999999998e-02  -9.5200000000000007e-02   9.6500000000000002e-02   1.0209999999999999e+00   9.7840000000000005e-01   3.6564999999999999e+00   2.8899999999999998e-01   7.2170000000000001e-01   2.5659999999999999e-01
  -3.5270000000000001e-01   3.5170000000000001e-01   2.5735000000000001e+00   1.1459999999999999e-01  -1.3320000000000001e-01   5.2600000000000001e-02   1.1096999999999999e+00   9.3389999999999995e-01   5.1365999999999996e+00   2.9859999999999998e-01   7.4090000000000000e-01   2.5209999999999999e-01
  -5.9509999999999996e-01   6.1550000000000005e-01   1.8872000000000000e+00   9.5500000000000002e-02  -1.2370000000000000e-01   6.1400000000000003e-02   9.3220000000000003e-01   1.0450999999999999e+00   4.0918000000000001e+00   2.3119999999999999e-01   7.1199999999999997e-01   2.3440000000000000e-01
  -6.1719999999999997e-01   5.9360000000000002e-01   2.7450999999999999e+00   1.9099999999999999e-02  -1.7130000000000001e-01   7.4499999999999997e-02   1.0209999999999999e+00   9.7840000000000005e-01   4.7012999999999998e+00   2.5050000000000000e-01   7.4090000000000000e-01   2.1229999999999999e-01
  -5.7310000000000005e-01   4.6170000000000000e-01   2.9165999999999999e+00   6.6799999999999998e-02  -2.0930000000000001e-01   1.1400000000000000e-01   9.1000000000000003e-01   1.0894999999999999e+00   4.9623999999999997e+00   2.2159999999999999e-01   6.6390000000000005e-01   2.6979999999999998e-01
  -6.1719999999999997e-01   3.2979999999999998e-01   2.1446000000000001e+00   0.0000000000000000e+00  -2.2839999999999999e-01   5.2600000000000001e-02   1.1096999999999999e+00   1.0005999999999999e+00   4.7012999999999998e+00   1.8300000000000000e-01   7.4090000000000000e-01   2.5209999999999999e-01
  -7.7149999999999996e-01   4.8359999999999997e-01   1.5441000000000000e+00   1.1459999999999999e-01  -1.9980000000000001e-01   7.8899999999999998e-02   9.9880000000000002e-01   9.7840000000000005e-01   4.1788999999999996e+00   3.3710000000000001e-01   7.7939999999999998e-01   2.2559999999999999e-01
  -5.2900000000000003e-01   3.7369999999999998e-01   1.8872000000000000e+00   1.0500000000000000e-01  -1.2370000000000000e-01   6.1400000000000003e-02   1.0875999999999999e+00   1.1339999999999999e+00   5.0495000000000001e+00   2.3119999999999999e-01   6.8320000000000003e-01   2.7429999999999999e-01
  -4.1880000000000001e-01   5.7160000000000000e-01   2.2303999999999999e+00   4.7699999999999999e-02  -1.5229999999999999e-01   5.7000000000000002e-02   1.2650999999999999e+00   9.7840000000000005e-01   4.7882999999999996e+00   2.5050000000000000e-01   7.1199999999999997e-01   2.3890000000000000e-01
  -5.2900000000000003e-01   5.2759999999999996e-01   1.5441000000000000e+00   1.3370000000000001e-01  -7.6100000000000001e-02   1.1400000000000000e-01   1.0875999999999999e+00   1.2007000000000001e+00   4.7012999999999998e+00   3.3710000000000001e-01   7.6010000000000000e-01   2.3890000000000000e-01
  -5.0700000000000001e-01   6.5949999999999998e-01   2.7450999999999999e+00   7.6399999999999996e-02  -1.6180000000000000e-01   7.4499999999999997e-02   9.9880000000000002e-01   1.1117999999999999e+00   5.1365999999999996e+00   2.3119999999999999e-01   6.8320000000000003e-01   2.6540000000000002e-01
  -5.7310000000000005e-01   5.0560000000000005e-01   2.8309000000000002e+00   5.7299999999999997e-02  -7.6100000000000001e-02   2.1899999999999999e-02   1.0653999999999999e+00   1.1339999999999999e+00   4.9623999999999997e+00   2.6970000000000000e-01   7.6980000000000004e-01   2.9189999999999999e-01
  -5.0700000000000001e-01   4.3969999999999998e-01   2.8309000000000002e+00   7.6399999999999996e-02  -2.0930000000000001e-01   4.3900000000000002e-02   1.0653999999999999e+00   8.4499999999999997e-01   4.0918000000000001e+00   1.8300000000000000e-01   6.8320000000000003e-01   2.3000000000000001e-01
  -5.9509999999999996e-01   5.7160000000000000e-01   2.5735000000000001e+00   1.9099999999999999e-02  -1.5229999999999999e-01   9.2100000000000001e-02   1.1096999999999999e+00   9.3389999999999995e-01   4.1788999999999996e+00   1.9270000000000001e-01   7.2170000000000001e-01   2.4329999999999999e-01
  -5.9509999999999996e-01   5.2759999999999996e-01   2.3161999999999998e+00   8.5900000000000004e-02  -1.5229999999999999e-01   1.1840000000000001e-01   1.0209999999999999e+00   1.0894999999999999e+00   4.4401000000000002e+00   1.9270000000000001e-01   6.7349999999999999e-01   2.4329999999999999e-01
  -6.3919999999999999e-01   3.0780000000000002e-01   2.3161999999999998e+00   6.6799999999999998e-02  -1.5229999999999999e-01   3.0700000000000002e-02   9.3220000000000003e-01   1.1563000000000001e+00   5.5719000000000003e+00   2.6010000000000000e-01   7.4090000000000000e-01   2.6979999999999998e-01
  -4.6289999999999998e-01   3.7369999999999998e-01   2.1446000000000001e+00   3.8199999999999998e-02  -2.5690000000000002e-01   1.3159999999999999e-01   1.1540999999999999e+00   9.7840000000000005e-01   4.6142000000000003e+00   2.6970000000000000e-01   7.5049999999999994e-01   2.7870000000000000e-01
  -4.4080000000000003e-01   4.8359999999999997e-01   2.1446000000000001e+00   1.3370000000000001e-01  -1.4269999999999999e-01   7.4499999999999997e-02   1.2650999999999999e+00   1.1339999999999999e+00   5.1365999999999996e+00   1.5409999999999999e-01   8.1789999999999996e-01   2.6100000000000001e-01
  -5.0700000000000001e-01   4.8359999999999997e-01   1.8015000000000001e+00   1.1459999999999999e-01  -2.4740000000000001e-01   8.7700000000000000e-02   1.0653999999999999e+00   1.1117999999999999e+00   4.8754000000000000e+00   2.6970000000000000e-01   7.6980000000000004e-01   2.3440000000000000e-01
  -5.9509999999999996e-01   7.2550000000000003e-01   2.4018999999999999e+00   0.0000000000000000e+00  -4.7600000000000003e-02   5.7000000000000002e-02   1.0653999999999999e+00   1.1339999999999999e+00   4.5270999999999999e+00   2.5050000000000000e-01   8.0830000000000002e-01   2.3890000000000000e-01
  -4.1880000000000001e-01   5.7160000000000000e-01   2.8309000000000002e+00   6.6799999999999998e-02  -2.0930000000000001e-01   9.6500000000000002e-02   9.1000000000000003e-01   1.3119000000000001e+00   4.7012999999999998e+00   2.6010000000000000e-01   6.9279999999999997e-01   2.8310000000000002e-01
  -7.2740000000000005e-01   4.1770000000000002e-01   2.4876999999999998e+00   8.5900000000000004e-02  -1.7130000000000001e-01   7.4499999999999997e-02   9.3220000000000003e-01   9.5609999999999995e-01   4.5270999999999999e+00   2.4079999999999999e-01   7.7939999999999998e-01   2.2559999999999999e-01
  -4.1880000000000001e-01   2.8580000000000000e-01   2.6593000000000000e+00   1.4319999999999999e-01  -1.0470000000000000e-01   8.3299999999999999e-02   9.5440000000000003e-01   1.0894999999999999e+00   4.7012999999999998e+00   2.4079999999999999e-01   6.7349999999999999e-01   2.7870000000000000e-01
  -4.8490000000000000e-01   3.2979999999999998e-01   1.8015000000000001e+00   3.8199999999999998e-02  -9.5200000000000007e-02   8.7700000000000000e-02   1.1096999999999999e+00   1.0450999999999999e+00   4.7012999999999998e+00   1.8300000000000000e-01   6.9279999999999997e-01   2.6540000000000002e-01
  -6.8330000000000002e-01   3.2979999999999998e-01   2.4876999999999998e+00   4.7699999999999999e-02  -1.8079999999999999e-01   7.0199999999999999e-02   1.2650999999999999e+00   8.2269999999999999e-01   4.9623999999999997e+00   1.8300000000000000e-01   6.9279999999999997e-01   2.6540000000000002e-01
  -5.2900000000000003e-01   4.8359999999999997e-01   2.2303999999999999e+00   5.7299999999999997e-02  -1.3320000000000001e-01   6.1400000000000003e-02   1.1096999999999999e+00   1.0450999999999999e+00   4.6142000000000003e+00   2.2159999999999999e-01   6.9279999999999997e-01   2.4770000000000000e-01
  -5.0700000000000001e-01   3.7369999999999998e-01   2.8309000000000002e+00   8.5900000000000004e-02  -1.3320000000000001e-01   6.5799999999999997e-02   1.0209999999999999e+00   8.6719999999999997e-01   3.9177000000000000e+00   2.1190000000000001e-01   7.2170000000000001e-01   2.3890000000000000e-01
  -5.9509999999999996e-01   4.3969999999999998e-01   2.1446000000000001e+00   8.5900000000000004e-02  -1.9030000000000000e-01   1.0960000000000000e-01   1.1096999999999999e+00   1.0894999999999999e+00   4.4401000000000002e+00   2.3119999999999999e-01   6.9279999999999997e-01   2.1679999999999999e-01
  -5.5110000000000003e-01   3.7369999999999998e-01   1.9730000000000001e+00   5.7299999999999997e-02  -1.6180000000000000e-01   6.5799999999999997e-02   1.0209999999999999e+00   1.1785000000000001e+00   4.7012999999999998e+00   2.3119999999999999e-01   7.0240000000000002e-01   2.4770000000000000e-01
  -5.9509999999999996e-01   5.0560000000000005e-01   1.8872000000000000e+00   8.5900000000000004e-02  -1.4269999999999999e-01   9.2100000000000001e-02   1.1318999999999999e+00   1.2007000000000001e+00   4.9623999999999997e+00   2.6010000000000000e-01   8.4670000000000001e-01   2.4770000000000000e-01
  -6.8330000000000002e-01   4.3969999999999998e-01   2.1446000000000001e+00  -9.4999999999999998e-03  -1.7130000000000001e-01   6.1400000000000003e-02   1.1318999999999999e+00   9.7840000000000005e-01   4.7882999999999996e+00   3.0819999999999997e-01   7.1199999999999997e-01   2.6540000000000002e-01
  -6.3919999999999999e-01   4.3969999999999998e-01   2.6593000000000000e+00   3.8199999999999998e-02  -1.4269999999999999e-01   6.1400000000000003e-02   8.8780000000000003e-01   9.5609999999999995e-01   4.9623999999999997e+00   2.5050000000000000e-01   7.3129999999999995e-01   2.3890000000000000e-01
  -5.5110000000000003e-01   3.5170000000000001e-01   1.7157000000000000e+00   1.1459999999999999e-01  -1.8079999999999999e-01   4.8200000000000000e-02   1.0875999999999999e+00   1.2230000000000001e+00   4.6142000000000003e+00   2.2159999999999999e-01   7.2170000000000001e-01   2.3440000000000000e-01
  -6.6130000000000000e-01   4.1770000000000002e-01   1.8872000000000000e+00   5.7299999999999997e-02  -2.1890000000000001e-01   4.8200000000000000e-02   1.1762999999999999e+00   1.1785000000000001e+00   4.4401000000000002e+00   2.0230000000000001e-01   6.5429999999999999e-01   2.1679999999999999e-01
  -5.5110000000000003e-01   4.1770000000000002e-01   2.3161999999999998e+00   4.7699999999999999e-02  -1.8079999999999999e-01   6.1400000000000003e-02   9.5440000000000003e-01   1.0894999999999999e+00   4.7012999999999998e+00   2.7939999999999998e-01   7.6010000000000000e-01   2.7870000000000000e-01
  -5.5110000000000003e-01   4.3969999999999998e-01   1.7157000000000000e+00   5.7299999999999997e-02  -1.9980000000000001e-01   1.0090000000000000e-01   1.1540999999999999e+00   1.0672999999999999e+00   4.7882999999999996e+00   2.5050000000000000e-01   7.6010000000000000e-01   2.3440000000000000e-01
  -6.6130000000000000e-01   4.6170000000000000e-01   3.0024000000000002e+00   6.6799999999999998e-02  -1.2370000000000000e-01   9.6500000000000002e-02   9.1000000000000003e-01   9.5609999999999995e-01   4.9623999999999997e+00   2.9859999999999998e-01   8.0830000000000002e-01   2.7870000000000000e-01
  -7.9349999999999998e-01   4.8359999999999997e-01   2.2303999999999999e+00   1.8140000000000001e-01  -1.5229999999999999e-01   8.3299999999999999e-02   1.2650999999999999e+00   1.0227999999999999e+00   4.7012999999999998e+00   3.2750000000000001e-01   7.0240000000000002e-01   2.5209999999999999e-01
  -5.0700000000000001e-01   4.8359999999999997e-01   2.6593000000000000e+00   5.7299999999999997e-02  -1.3320000000000001e-01   5.2600000000000001e-02   8.4340000000000004e-01   1.1785000000000001e+00   4.7882999999999996e+00   1.6380000000000000e-01   6.9279999999999997e-01   2.3890000000000000e-01
  -3.5270000000000001e-01   4.6170000000000000e-01   2.3161999999999998e+00   4.7699999999999999e-02  -1.6180000000000000e-01   3.9500000000000000e-02   1.1540999999999999e+00   9.3389999999999995e-01   4.2659000000000002e+00   1.7340000000000000e-01   7.4090000000000000e-01   2.2559999999999999e-01
  -7.9349999999999998e-01   5.0560000000000005e-01   2.7450999999999999e+00   1.9099999999999999e-02  -1.9000000000000000e-02   9.2100000000000001e-02   1.0875999999999999e+00   1.0005999999999999e+00   3.9177000000000000e+00   2.5050000000000000e-01   7.0240000000000002e-01   2.3440000000000000e-01
  -6.3919999999999999e-01   4.3969999999999998e-01   3.0024000000000002e+00   8.5900000000000004e-02  -1.3320000000000001e-01   3.9500000000000000e-02   9.9880000000000002e-01   1.0227999999999999e+00   3.9177000000000000e+00   2.5050000000000000e-01   7.0240000000000002e-01   2.5209999999999999e-01
  -5.7310000000000005e-01   5.0560000000000005e-01   2.1446000000000001e+00   1.2410000000000000e-01  -1.5229999999999999e-01   1.2280000000000001e-01   7.5460000000000005e-01   8.2269999999999999e-01   4.4401000000000002e+00   1.8300000000000000e-01   7.0240000000000002e-01   2.2559999999999999e-01
  -7.4939999999999996e-01   2.4179999999999999e-01   2.4876999999999998e+00   4.7699999999999999e-02  -1.3320000000000001e-01   4.8200000000000000e-02   1.0209999999999999e+00   8.6719999999999997e-01   4.9623999999999997e+00   2.0230000000000001e-01   7.3129999999999995e-01   2.5209999999999999e-01
  -5.9509999999999996e-01   4.6170000000000000e-01   2.4876999999999998e+00  -6.6799999999999998e-02  -1.4269999999999999e-01   1.3159999999999999e-01   8.8780000000000003e-01   8.8939999999999997e-01   4.4401000000000002e+00   2.1190000000000001e-01   7.1199999999999997e-01   2.7870000000000000e-01
  -4.8490000000000000e-01   3.9570000000000000e-01   2.9165999999999999e+00   1.7190000000000000e-01  -1.9000000000000000e-02   7.4499999999999997e-02   9.1000000000000003e-01   1.0005999999999999e+00   3.8306000000000000e+00   2.1190000000000001e-01   7.3129999999999995e-01   2.3890000000000000e-01
  -5.9509999999999996e-01   4.8359999999999997e-01   2.1446000000000001e+00  -1.9099999999999999e-02  -2.3790000000000000e-01   1.1400000000000000e-01   9.3220000000000003e-01   1.0227999999999999e+00   4.2659000000000002e+00   2.9859999999999998e-01   7.0240000000000002e-01   2.8310000000000002e-01
  -6.6130000000000000e-01   4.8359999999999997e-01   2.0588000000000002e+00   6.6799999999999998e-02  -1.7130000000000001e-01   4.3900000000000002e-02   1.1540999999999999e+00   1.0672999999999999e+00   4.1788999999999996e+00   2.1190000000000001e-01   7.2170000000000001e-01   2.4770000000000000e-01
  -6.3919999999999999e-01   4.6170000000000000e-01   2.4876999999999998e+00   7.6399999999999996e-02  -1.2370000000000000e-01   5.7000000000000002e-02   1.1096999999999999e+00   8.6719999999999997e-01   4.1788999999999996e+00   1.8300000000000000e-01   7.6010000000000000e-01   2.6540000000000002e-01
  -6.1719999999999997e-01   7.2550000000000003e-01   2.2303999999999999e+00   9.5500000000000002e-02  -1.9980000000000001e-01   8.7700000000000000e-02   9.9880000000000002e-01   1.1339999999999999e+00   4.0918000000000001e+00   2.0230000000000001e-01   6.5429999999999999e-01   2.6540000000000002e-01
  -7.7149999999999996e-01   3.9570000000000000e-01   2.2303999999999999e+00   9.5500000000000002e-02  -1.3320000000000001e-01   3.0700000000000002e-02   1.0209999999999999e+00   1.1117999999999999e+00   4.8754000000000000e+00   2.6010000000000000e-01   7.6010000000000000e-01   2.2120000000000001e-01
  -5.9509999999999996e-01   5.2759999999999996e-01   3.0882000000000001e+00   9.5500000000000002e-02  -9.5200000000000007e-02   3.5099999999999999e-02   1.0653999999999999e+00   1.1339999999999999e+00   5.1365999999999996e+00   1.7340000000000000e-01   7.7939999999999998e-01   2.8749999999999998e-01
  -6.1719999999999997e-01   5.7160000000000000e-01   2.5735000000000001e+00   1.2410000000000000e-01  -1.4269999999999999e-01   8.7700000000000000e-02   7.9900000000000004e-01   9.7840000000000005e-01   4.4401000000000002e+00   1.5409999999999999e-01   7.9859999999999998e-01   2.5209999999999999e-01
  -6.6130000000000000e-01   4.6170000000000000e-01   1.8872000000000000e+00   1.0500000000000000e-01  -1.6180000000000000e-01   2.1899999999999999e-02   1.1540999999999999e+00   8.2269999999999999e-01   4.3529999999999998e+00   2.2159999999999999e-01   7.6010000000000000e-01   2.4329999999999999e-01
  -4.1880000000000001e-01   4.3969999999999998e-01   2.0588000000000002e+00   1.0500000000000000e-01  -1.2370000000000000e-01   1.0960000000000000e-01   7.3240000000000005e-01   1.1339999999999999e+00   4.7012999999999998e+00   2.0230000000000001e-01   6.1580000000000001e-01   2.3890000000000000e-01
  -6.3919999999999999e-01   4.1770000000000002e-01   1.6298999999999999e+00   7.6399999999999996e-02  -2.1890000000000001e-01   5.2600000000000001e-02   1.0209999999999999e+00   8.8939999999999997e-01   4.5270999999999999e+00   2.7939999999999998e-01   6.7349999999999999e-01   2.6540000000000002e-01
  -4.1880000000000001e-01   5.0560000000000005e-01   2.5735000000000001e+00   1.0500000000000000e-01  -1.2370000000000000e-01   1.1400000000000000e-01   9.5440000000000003e-01   1.2897000000000001e+00   4.9623999999999997e+00   2.0230000000000001e-01   6.5429999999999999e-01   2.1229999999999999e-01
  -4.4080000000000003e-01   3.2979999999999998e-01   2.8309000000000002e+00   9.5500000000000002e-02  -1.8079999999999999e-01   5.7000000000000002e-02   9.5440000000000003e-01   1.1117999999999999e+00   4.3529999999999998e+00   1.6380000000000000e-01   7.0240000000000002e-01   2.4770000000000000e-01
  -6.3919999999999999e-01   3.2979999999999998e-01   1.8872000000000000e+00   9.5500000000000002e-02  -1.4269999999999999e-01   7.8899999999999998e-02   1.1096999999999999e+00   9.3389999999999995e-01   4.5270999999999999e+00   2.6970000000000000e-01   7.4090000000000000e-01   2.5659999999999999e-01
  -6.1719999999999997e-01   2.4179999999999999e-01   2.3161999999999998e+00   1.5279999999999999e-01  -6.6600000000000006e-02   3.5099999999999999e-02   9.3220000000000003e-01   9.1169999999999995e-01   3.9177000000000000e+00   2.7939999999999998e-01   6.9279999999999997e-01   2.3440000000000000e-01
  -5.0700000000000001e-01   5.2759999999999996e-01   2.9165999999999999e+00   1.9099999999999999e-02  -1.1420000000000000e-01   3.9500000000000000e-02   1.0653999999999999e+00   1.2007000000000001e+00   4.7882999999999996e+00   1.6380000000000000e-01   7.2170000000000001e-01   2.5209999999999999e-01
  -4.1880000000000001e-01   4.1770000000000002e-01   2.7450999999999999e+00   7.6399999999999996e-02  -1.2370000000000000e-01   8.7700000000000000e-02   8.4340000000000004e-01   9.7840000000000005e-01   3.8306000000000000e+00   2.0230000000000001e-01   7.0240000000000002e-01   2.3890000000000000e-01
  -4.4080000000000003e-01   5.9360000000000002e-01   2.3161999999999998e+00   1.1459999999999999e-01  -1.5229999999999999e-01   5.7000000000000002e-02   1.1540999999999999e+00   1.1117999999999999e+00   4.1788999999999996e+00   3.0819999999999997e-01   7.4090000000000000e-01   2.4770000000000000e-01
  -6.3919999999999999e-01   5.9360000000000002e-01   1.7157000000000000e+00   1.4319999999999999e-01  -1.3320000000000001e-01   7.8899999999999998e-02   1.0653999999999999e+00   9.1169999999999995e-01   4.4401000000000002e+00   2.6010000000000000e-01   6.7349999999999999e-01   2.4770000000000000e-01
  -8.3760000000000001e-01   3.2979999999999998e-01   1.9730000000000001e+00   3.8199999999999998e-02  -1.9030000000000000e-01   4.8200000000000000e-02   9.1000000000000003e-01   9.3389999999999995e-01   4.5270999999999999e+00   1.7340000000000000e-01   7.3129999999999995e-01   2.9189999999999999e-01
  -5.2900000000000003e-01   2.4179999999999999e-01   2.0588000000000002e+00   1.5279999999999999e-01  -3.4260000000000002e-01   1.0090000000000000e-01   9.9880000000000002e-01   1.0672999999999999e+00   4.4401000000000002e+00   2.2159999999999999e-01   6.6390000000000005e-01   2.5209999999999999e-01
  -4.6289999999999998e-01   4.8359999999999997e-01   1.9730000000000001e+00   4.7699999999999999e-02  -1.2370000000000000e-01   4.3900000000000002e-02   1.1762999999999999e+00   1.3119000000000001e+00   4.7012999999999998e+00   2.7939999999999998e-01   7.3129999999999995e-01   2.4329999999999999e-01
  -6.1719999999999997e-01   4.6170000000000000e-01   2.7450999999999999e+00   1.9099999999999999e-02  -1.6180000000000000e-01   4.3900000000000002e-02   9.3220000000000003e-01   1.2007000000000001e+00   4.7882999999999996e+00   2.2159999999999999e-01   7.6010000000000000e-01   2.2120000000000001e-01
  -3.9679999999999999e-01   2.4179999999999999e-01   1.8872000000000000e+00   9.5500000000000002e-02  -1.7130000000000001e-01   5.2600000000000001e-02   9.3220000000000003e-01   1.2230000000000001e+00   4.3529999999999998e+00   2.2159999999999999e-01   7.8900000000000003e-01   2.3440000000000000e-01
  -4.8490000000000000e-01   6.8149999999999999e-01   3.0024000000000002e+00   8.5900000000000004e-02  -1.0470000000000000e-01   6.1400000000000003e-02   9.9880000000000002e-01   1.0894999999999999e+00   4.2659000000000002e+00   2.7939999999999998e-01   7.0240000000000002e-01   1.9460000000000000e-01
  -7.4939999999999996e-01   4.8359999999999997e-01   2.6593000000000000e+00   1.2410000000000000e-01  -1.8079999999999999e-01   7.8899999999999998e-02   9.5440000000000003e-01   9.7840000000000005e-01   4.7012999999999998e+00   1.8300000000000000e-01   7.1199999999999997e-01   2.7870000000000000e-01
  -3.3060000000000000e-01   1.9789999999999999e-01   1.8872000000000000e+00   1.9089999999999999e-01  -2.1890000000000001e-01   8.3299999999999999e-02   8.8780000000000003e-01   1.0894999999999999e+00   4.3529999999999998e+00   1.6380000000000000e-01   7.5049999999999994e-01   2.3890000000000000e-01
  -5.2900000000000003e-01   3.2979999999999998e-01   1.8015000000000001e+00   1.9089999999999999e-01  -1.4269999999999999e-01   7.0199999999999999e-02   1.0875999999999999e+00   1.2007000000000001e+00   4.2659000000000002e+00   3.4680000000000000e-01   6.6390000000000005e-01   2.4770000000000000e-01
  -7.2740000000000005e-01   6.5949999999999998e-01   1.5441000000000000e+00   1.9099999999999999e-02  -1.2370000000000000e-01   9.6500000000000002e-02   1.0653999999999999e+00   9.7840000000000005e-01   4.3529999999999998e+00   2.3119999999999999e-01   6.5429999999999999e-01   2.3000000000000001e-01
  -5.5110000000000003e-01   3.5170000000000001e-01   2.4018999999999999e+00  -1.9099999999999999e-02  -1.8079999999999999e-01   7.0199999999999999e-02   1.1096999999999999e+00   8.4499999999999997e-01   4.6142000000000003e+00   3.2750000000000001e-01   7.3129999999999995e-01   2.1679999999999999e-01
  -1.1020000000000001e-01   1.5390000000000001e-01   1.9730000000000001e+00   9.4999999999999998e-03  -2.0930000000000001e-01   7.8899999999999998e-02   1.0431999999999999e+00   1.0227999999999999e+00   5.1365999999999996e+00   2.2159999999999999e-01   6.1580000000000001e-01   2.5659999999999999e-01
  -1.0360000000000000e+00   4.6170000000000000e-01   1.7157000000000000e+00  -9.4999999999999998e-03  -1.2370000000000000e-01   1.1840000000000001e-01   8.8780000000000003e-01   1.0450999999999999e+00   4.0048000000000004e+00   2.0230000000000001e-01   7.0240000000000002e-01   2.7429999999999999e-01
  -5.7310000000000005e-01   5.9360000000000002e-01   1.9730000000000001e+00   1.5279999999999999e-01  -1.3320000000000001e-01   4.8200000000000000e-02   9.1000000000000003e-01   9.5609999999999995e-01   5.3106999999999998e+00   1.9270000000000001e-01   7.2170000000000001e-01   2.6979999999999998e-01
  -5.0700000000000001e-01   2.8580000000000000e-01   1.8015000000000001e+00   9.5500000000000002e-02  -1.3320000000000001e-01   6.1400000000000003e-02   7.9900000000000004e-01   9.5609999999999995e-01   4.9623999999999997e+00   2.7939999999999998e-01   7.3129999999999995e-01   2.4770000000000000e-01
  -3.5270000000000001e-01   5.0560000000000005e-01   2.4018999999999999e+00   8.5900000000000004e-02  -2.8500000000000001e-02   8.7700000000000000e-02   1.1096999999999999e+00   1.0005999999999999e+00   5.3106999999999998e+00   1.8300000000000000e-01   8.0830000000000002e-01   2.3000000000000001e-01
  -1.3230000000000000e-01   3.9570000000000000e-01   1.8872000000000000e+00   1.4319999999999999e-01  -1.3320000000000001e-01   1.3159999999999999e-01   9.3220000000000003e-01   1.1339999999999999e+00   3.5695000000000001e+00   1.2520000000000001e-01   6.8320000000000003e-01   2.4329999999999999e-01
  -1.6091000000000000e+00   4.3969999999999998e-01   2.8309000000000002e+00   8.5900000000000004e-02  -3.8100000000000002e-02   8.7700000000000000e-02   9.3220000000000003e-01   1.0672999999999999e+00   3.8306000000000000e+00   1.5409999999999999e-01   6.9279999999999997e-01   2.7870000000000000e-01
  -2.8649999999999998e-01   7.2550000000000003e-01   2.1446000000000001e+00   9.5500000000000002e-02  -1.1420000000000000e-01   7.4499999999999997e-02   1.0209999999999999e+00   1.2230000000000001e+00   4.9623999999999997e+00   1.8300000000000000e-01   6.9279999999999997e-01   2.5659999999999999e-01
  -1.1020000000000001e-01   5.0560000000000005e-01   3.2597999999999998e+00   1.2410000000000000e-01  -2.0930000000000001e-01   7.8899999999999998e-02   9.3220000000000003e-01   1.0450999999999999e+00   5.1365999999999996e+00   2.2159999999999999e-01   7.4090000000000000e-01   2.5209999999999999e-01
  -5.7310000000000005e-01   3.9570000000000000e-01   2.5735000000000001e+00   0.0000000000000000e+00  -1.9980000000000001e-01   3.5099999999999999e-02   8.2120000000000004e-01   1.0894999999999999e+00   4.9623999999999997e+00   1.0600000000000000e-01   7.4090000000000000e-01   2.6100000000000001e-01
  -8.8170000000000004e-01   7.4739999999999995e-01   1.5441000000000000e+00   2.1959999999999999e-01  -6.6600000000000006e-02   1.1840000000000001e-01   9.5440000000000003e-01   9.5609999999999995e-01   4.0918000000000001e+00   2.3119999999999999e-01   6.7349999999999999e-01   2.6100000000000001e-01
  -5.7310000000000005e-01   5.4959999999999998e-01   2.4876999999999998e+00   2.8600000000000000e-02  -1.4269999999999999e-01   1.4470000000000000e-01   8.2120000000000004e-01   1.1117999999999999e+00   4.1788999999999996e+00   2.6010000000000000e-01   8.2750000000000001e-01   2.6100000000000001e-01
  -3.5270000000000001e-01   1.7590000000000000e-01   1.9730000000000001e+00   4.7699999999999999e-02  -1.7130000000000001e-01   7.4499999999999997e-02   8.8780000000000003e-01   1.0005999999999999e+00   4.6142000000000003e+00   1.5409999999999999e-01   7.2170000000000001e-01   2.5209999999999999e-01
  -7.0530000000000004e-01   6.1550000000000005e-01   3.2597999999999998e+00   1.0500000000000000e-01  -2.4740000000000001e-01   3.0700000000000002e-02   8.6560000000000004e-01   1.0005999999999999e+00   4.8754000000000000e+00   2.3119999999999999e-01   6.7349999999999999e-01   3.0080000000000001e-01
  -6.6130000000000000e-01   4.3969999999999998e-01   2.4018999999999999e+00   1.2410000000000000e-01  -1.1420000000000000e-01   3.5099999999999999e-02   1.0209999999999999e+00   1.1339999999999999e+00   4.4401000000000002e+00   1.8300000000000000e-01   7.1199999999999997e-01   1.7249999999999999e-01
  -6.8330000000000002e-01   4.8359999999999997e-01   2.4018999999999999e+00   1.3370000000000001e-01  -1.9980000000000001e-01   6.5799999999999997e-02   1.0653999999999999e+00   9.1169999999999995e-01   3.8306000000000000e+00   2.3119999999999999e-01   7.4090000000000000e-01   2.3000000000000001e-01
  -1.5429999999999999e-01   5.9360000000000002e-01   3.1739999999999999e+00   1.2410000000000000e-01  -9.5200000000000007e-02   4.8200000000000000e-02   9.3220000000000003e-01   1.3341000000000001e+00   4.7012999999999998e+00   2.5050000000000000e-01   7.6010000000000000e-01   2.4329999999999999e-01
  -5.5110000000000003e-01   5.4959999999999998e-01   2.2303999999999999e+00   1.4319999999999999e-01  -9.5200000000000007e-02   5.2600000000000001e-02   7.5460000000000005e-01   1.2674000000000001e+00   4.5270999999999999e+00   2.4079999999999999e-01   6.9279999999999997e-01   2.6979999999999998e-01
  -8.1559999999999999e-01   4.6170000000000000e-01   1.8015000000000001e+00   1.5279999999999999e-01  -1.9030000000000000e-01   8.7700000000000000e-02   8.6560000000000004e-01   1.0005999999999999e+00   4.2659000000000002e+00   1.6380000000000000e-01   7.2170000000000001e-01   1.8140000000000001e-01
  -6.8330000000000002e-01   4.8359999999999997e-01   2.1446000000000001e+00   4.7699999999999999e-02  -1.9980000000000001e-01   3.9500000000000000e-02   8.6560000000000004e-01   1.1339999999999999e+00   4.8754000000000000e+00   2.0230000000000001e-01   7.4090000000000000e-01   2.7870000000000000e-01
  -5.0700000000000001e-01   4.8359999999999997e-01   2.6593000000000000e+00   1.0500000000000000e-01  -2.2839999999999999e-01   8.3299999999999999e-02   1.0209999999999999e+00   8.8939999999999997e-01   4.3529999999999998e+00   2.6970000000000000e-01   6.5429999999999999e-01   2.8310000000000002e-01
  -3.0859999999999999e-01   3.0780000000000002e-01   2.3161999999999998e+00  -9.4999999999999998e-03  -1.8079999999999999e-01   7.8899999999999998e-02   8.6560000000000004e-01   1.0450999999999999e+00   4.6142000000000003e+00   1.9270000000000001e-01   7.3129999999999995e-01   2.4329999999999999e-01
  -7.7149999999999996e-01   3.9570000000000000e-01   1.5441000000000000e+00   1.2410000000000000e-01  -2.4740000000000001e-01   9.2100000000000001e-02   8.6560000000000004e-01   1.2230000000000001e+00   5.3977000000000004e+00   3.3710000000000001e-01   7.1199999999999997e-01   1.6370000000000001e-01
  -7.2740000000000005e-01   4.1770000000000002e-01   2.2303999999999999e+00   9.5500000000000002e-02  -1.6180000000000000e-01   7.4499999999999997e-02   8.8780000000000003e-01   1.0450999999999999e+00   4.7012999999999998e+00   2.6010000000000000e-01   7.0240000000000002e-01   2.9189999999999999e-01
  -5.2900000000000003e-01   4.3969999999999998e-01   2.4876999999999998e+00   5.7299999999999997e-02  -1.1420000000000000e-01   5.7000000000000002e-02   9.9880000000000002e-01   1.0672999999999999e+00   4.2659000000000002e+00   1.7340000000000000e-01   7.6980000000000004e-01   2.8310000000000002e-01
  -3.0859999999999999e-01   1.0990000000000000e-01   3.0024000000000002e+00  -8.5900000000000004e-02  -1.0470000000000000e-01   1.0520000000000000e-01   9.7660000000000002e-01   1.3119000000000001e+00   5.0495000000000001e+00   2.4079999999999999e-01   7.2170000000000001e-01   2.3440000000000000e-01
  -4.4080000000000003e-01   4.6170000000000000e-01   2.4018999999999999e+00   5.7299999999999997e-02  -9.5200000000000007e-02   5.7000000000000002e-02   9.9880000000000002e-01   1.0227999999999999e+00   4.5270999999999999e+00   1.9270000000000001e-01   7.6010000000000000e-01   2.0349999999999999e-01
  -5.0700000000000001e-01   6.3749999999999996e-01   1.8015000000000001e+00   1.4319999999999999e-01  -1.2370000000000000e-01   9.6500000000000002e-02   9.3220000000000003e-01   1.0005999999999999e+00   3.7435999999999998e+00   1.9270000000000001e-01   5.8689999999999998e-01   2.8749999999999998e-01
  -5.0700000000000001e-01   4.6170000000000000e-01   1.5441000000000000e+00   1.3370000000000001e-01  -1.9980000000000001e-01   1.1840000000000001e-01   7.9900000000000004e-01   1.0450999999999999e+00   3.7435999999999998e+00   1.7340000000000000e-01   6.7349999999999999e-01   2.4770000000000000e-01
  -4.8490000000000000e-01   3.5170000000000001e-01   1.9730000000000001e+00   3.8199999999999998e-02  -1.7130000000000001e-01   9.2100000000000001e-02   9.1000000000000003e-01   1.0450999999999999e+00   4.9623999999999997e+00   1.8300000000000000e-01   6.9279999999999997e-01   3.2290000000000002e-01
  -5.5110000000000003e-01   3.2979999999999998e-01   1.4582999999999999e+00   1.0500000000000000e-01  -1.8079999999999999e-01   8.3299999999999999e-02   9.1000000000000003e-01   1.0450999999999999e+00   4.7012999999999998e+00   2.1190000000000001e-01   8.4670000000000001e-01   2.4329999999999999e-01
  -4.6289999999999998e-01   6.5949999999999998e-01   2.2303999999999999e+00   2.8600000000000000e-02  -1.7130000000000001e-01   1.3159999999999999e-01   8.4340000000000004e-01   1.0227999999999999e+00   4.9623999999999997e+00   2.2159999999999999e-01   6.4470000000000005e-01   2.9640000000000000e-01
  -5.7310000000000005e-01   3.2979999999999998e-01   2.3161999999999998e+00   6.6799999999999998e-02  -1.6180000000000000e-01   7.8899999999999998e-02   1.0653999999999999e+00   1.1563000000000001e+00   4.8754000000000000e+00   2.9859999999999998e-01   6.6390000000000005e-01   2.3440000000000000e-01
  -4.6289999999999998e-01   4.8359999999999997e-01   2.0588000000000002e+00   1.1459999999999999e-01  -2.0930000000000001e-01   7.8899999999999998e-02   1.0209999999999999e+00   1.2230000000000001e+00   4.0918000000000001e+00   2.0230000000000001e-01   7.5049999999999994e-01   2.3000000000000001e-01
  -6.8330000000000002e-01   5.2759999999999996e-01   2.7450999999999999e+00   1.6230000000000000e-01  -1.0470000000000000e-01   5.7000000000000002e-02   9.1000000000000003e-01   1.0450999999999999e+00   4.8754000000000000e+00   2.9859999999999998e-01   6.0619999999999996e-01   2.6540000000000002e-01
  -5.0700000000000001e-01   5.2759999999999996e-01   2.0588000000000002e+00   1.0500000000000000e-01  -4.7600000000000003e-02   5.2600000000000001e-02   8.8780000000000003e-01   1.1785000000000001e+00   4.5270999999999999e+00   2.6010000000000000e-01   7.4090000000000000e-01   2.8310000000000002e-01
  -5.7310000000000005e-01   3.9570000000000000e-01   2.8309000000000002e+00   1.0500000000000000e-01  -8.5599999999999996e-02   4.8200000000000000e-02   9.1000000000000003e-01   1.1117999999999999e+00   4.7882999999999996e+00   2.3119999999999999e-01   7.3129999999999995e-01   2.3440000000000000e-01
  -3.7469999999999998e-01   5.7160000000000000e-01   2.3161999999999998e+00   2.8600000000000000e-02  -1.1420000000000000e-01   8.3299999999999999e-02   9.5440000000000003e-01   9.5609999999999995e-01   4.6142000000000003e+00   2.6970000000000000e-01   5.9660000000000002e-01   2.3440000000000000e-01
  -5.7310000000000005e-01   3.9570000000000000e-01   2.0588000000000002e+00   4.7699999999999999e-02  -1.4269999999999999e-01   8.7700000000000000e-02   1.1318999999999999e+00   9.7840000000000005e-01   4.6142000000000003e+00   1.4449999999999999e-01   7.5049999999999994e-01   2.6100000000000001e-01
  -7.4939999999999996e-01   3.2979999999999998e-01   2.1446000000000001e+00   1.9099999999999999e-02  -1.9980000000000001e-01   6.5799999999999997e-02   9.5440000000000003e-01   9.3389999999999995e-01   4.7012999999999998e+00   2.8899999999999998e-01   7.2170000000000001e-01   2.2559999999999999e-01
  -6.6130000000000000e-01   4.8359999999999997e-01   2.0588000000000002e+00   8.5900000000000004e-02  -1.9980000000000001e-01   1.3200000000000000e-02   7.9900000000000004e-01   1.1117999999999999e+00   4.4401000000000002e+00   2.0230000000000001e-01   6.3510000000000000e-01   2.5209999999999999e-01
  -4.6289999999999998e-01   5.4959999999999998e-01   3.5171000000000001e+00   9.5500000000000002e-02  -1.8079999999999999e-01   9.2100000000000001e-02   1.0431999999999999e+00   1.1339999999999999e+00   4.0048000000000004e+00   1.9270000000000001e-01   7.3129999999999995e-01   2.6100000000000001e-01
  -5.5110000000000003e-01   3.5170000000000001e-01   2.3161999999999998e+00   9.5500000000000002e-02  -1.7130000000000001e-01   9.2100000000000001e-02   1.0875999999999999e+00   1.1785000000000001e+00   4.1788999999999996e+00   1.9270000000000001e-01   7.3129999999999995e-01   2.1229999999999999e-01
  -4.8490000000000000e-01   3.7369999999999998e-01   1.9730000000000001e+00   1.2410000000000000e-01  -2.3790000000000000e-01   7.0199999999999999e-02   7.5460000000000005e-01   1.2452000000000001e+00   4.3529999999999998e+00   2.7939999999999998e-01   7.8900000000000003e-01   2.2559999999999999e-01
  -6.8330000000000002e-01   6.1550000000000005e-01   2.4876999999999998e+00   1.4319999999999999e-01  -1.1420000000000000e-01   9.6500000000000002e-02   9.7660000000000002e-01   9.7840000000000005e-01   3.4824000000000002e+00   2.3119999999999999e-01   7.5049999999999994e-01   2.5659999999999999e-01
  -5.9509999999999996e-01   5.4959999999999998e-01   1.6298999999999999e+00   4.7699999999999999e-02  -1.6180000000000000e-01   7.4499999999999997e-02   9.5440000000000003e-01   1.1117999999999999e+00   4.5270999999999999e+00   1.6380000000000000e-01   6.6390000000000005e-01   2.5659999999999999e-01
  -4.8490000000000000e-01   5.0560000000000005e-01   2.4876999999999998e+00   1.1459999999999999e-01  -1.5229999999999999e-01   8.7700000000000000e-02   8.6560000000000004e-01   1.1563000000000001e+00   4.7882999999999996e+00   2.1190000000000001e-01   6.4470000000000005e-01   2.8310000000000002e-01
  -6.1719999999999997e-01   3.5170000000000001e-01   2.0588000000000002e+00   8.5900000000000004e-02  -1.8079999999999999e-01   5.2600000000000001e-02   8.8780000000000003e-01   1.1339999999999999e+00   4.5270999999999999e+00   1.6380000000000000e-01   7.3129999999999995e-01   2.3000000000000001e-01
  -5.9509999999999996e-01   3.7369999999999998e-01   2.2303999999999999e+00   1.2410000000000000e-01  -1.4269999999999999e-01   1.0960000000000000e-01   8.8780000000000003e-01   1.0672999999999999e+00   4.7882999999999996e+00   2.0230000000000001e-01   7.1199999999999997e-01   2.7870000000000000e-01
  -3.7469999999999998e-01   4.3969999999999998e-01   2.4018999999999999e+00   9.5500000000000002e-02  -1.2370000000000000e-01   1.0960000000000000e-01   9.7660000000000002e-01   1.0894999999999999e+00   4.4401000000000002e+00   1.8300000000000000e-01   6.6390000000000005e-01   2.6540000000000002e-01
  -4.4080000000000003e-01   3.5170000000000001e-01   1.6298999999999999e+00   6.6799999999999998e-02  -1.7130000000000001e-01   7.4499999999999997e-02   8.6560000000000004e-01   1.2007000000000001e+00   4.7882999999999996e+00   3.0819999999999997e-01   6.9279999999999997e-01   2.5209999999999999e-01
  -5.2900000000000003e-01   3.2979999999999998e-01   2.6593000000000000e+00   3.8199999999999998e-02  -1.9980000000000001e-01   1.0090000000000000e-01   9.1000000000000003e-01   1.1339999999999999e+00   5.0495000000000001e+00   2.1190000000000001e-01   6.2539999999999996e-01   2.4329999999999999e-01
  -7.0530000000000004e-01   4.3969999999999998e-01   1.5441000000000000e+00   4.7699999999999999e-02  -2.4740000000000001e-01   8.3299999999999999e-02   9.7660000000000002e-01   9.1169999999999995e-01   3.6564999999999999e+00   2.2159999999999999e-01   7.8900000000000003e-01   2.3440000000000000e-01
  -3.5270000000000001e-01   3.9570000000000000e-01   2.5735000000000001e+00   1.6230000000000000e-01  -1.4269999999999999e-01   4.3900000000000002e-02   8.8780000000000003e-01   9.3389999999999995e-01   4.2659000000000002e+00   2.6010000000000000e-01   7.2170000000000001e-01   2.3440000000000000e-01
  -4.6289999999999998e-01   3.2979999999999998e-01   1.6298999999999999e+00   1.7190000000000000e-01  -1.9980000000000001e-01   5.7000000000000002e-02   8.6560000000000004e-01   1.0894999999999999e+00   4.4401000000000002e+00   2.9859999999999998e-01   7.6010000000000000e-01   2.2120000000000001e-01
  -5.0700000000000001e-01   1.9789999999999999e-01   3.3456000000000001e+00   1.0500000000000000e-01  -1.9030000000000000e-01   9.6500000000000002e-02   9.1000000000000003e-01   1.0894999999999999e+00   4.1788999999999996e+00   2.3119999999999999e-01   6.1580000000000001e-01   2.6540000000000002e-01
  -5.5110000000000003e-01   5.0560000000000005e-01   1.8015000000000001e+00   1.2410000000000000e-01  -2.3790000000000000e-01   7.0199999999999999e-02   8.2120000000000004e-01   1.1563000000000001e+00   4.0048000000000004e+00   2.6970000000000000e-01   7.3129999999999995e-01   2.5659999999999999e-01
  -3.9679999999999999e-01   4.8359999999999997e-01   1.8872000000000000e+00   4.7699999999999999e-02  -1.4269999999999999e-01   6.1400000000000003e-02   8.2120000000000004e-01   9.3389999999999995e-01   4.5270999999999999e+00   3.1790000000000002e-01   7.0240000000000002e-01   3.0080000000000001e-01
  -7.0530000000000004e-01   2.6379999999999998e-01   1.6298999999999999e+00   1.5279999999999999e-01  -1.7130000000000001e-01   1.0960000000000000e-01   8.6560000000000004e-01   9.3389999999999995e-01   4.7012999999999998e+00   1.5409999999999999e-01   6.7349999999999999e-01   3.0080000000000001e-01
  -3.5270000000000001e-01   5.4959999999999998e-01   2.7450999999999999e+00   1.2410000000000000e-01  -1.5229999999999999e-01   4.8200000000000000e-02   9.9880000000000002e-01   1.1339999999999999e+00   4.1788999999999996e+00   2.6010000000000000e-01   7.2170000000000001e-01   2.3890000000000000e-01
  -3.3060000000000000e-01   5.7160000000000000e-01   9.4359999999999999e-01   1.5279999999999999e-01  -1.8079999999999999e-01   1.1400000000000000e-01   9.1000000000000003e-01   9.3389999999999995e-01   4.4401000000000002e+00   2.4079999999999999e-01   6.8320000000000003e-01   3.0080000000000001e-01
  -6.1719999999999997e-01   3.7369999999999998e-01   2.4018999999999999e+00   8.5900000000000004e-02  -1.1420000000000000e-01   8.7700000000000000e-02   9.9880000000000002e-01   8.4499999999999997e-01   3.5695000000000001e+00   1.2520000000000001e-01   6.1580000000000001e-01   2.3890000000000000e-01
  -4.8490000000000000e-01   5.0560000000000005e-01   2.2303999999999999e+00   2.8600000000000000e-02  -1.9030000000000000e-01   5.7000000000000002e-02   1.2428999999999999e+00   1.2452000000000001e+00   4.5270999999999999e+00   2.6970000000000000e-01   6.9279999999999997e-01   2.4770000000000000e-01
  -5.0700000000000001e-01   5.4959999999999998e-01   1.4582999999999999e+00   0.0000000000000000e+00  -1.9030000000000000e-01   7.4499999999999997e-02   6.8799999999999994e-01   1.2007000000000001e+00   3.7435999999999998e+00   2.6010000000000000e-01   7.8900000000000003e-01   2.6540000000000002e-01
  -4.4080000000000003e-01   5.4959999999999998e-01   3.0024000000000002e+00   1.3370000000000001e-01  -1.9030000000000000e-01   8.7700000000000000e-02   9.3220000000000003e-01   8.8939999999999997e-01   4.2659000000000002e+00   2.4079999999999999e-01   7.8900000000000003e-01   2.2120000000000001e-01
  -6.1719999999999997e-01   7.0350000000000001e-01   2.5735000000000001e+00   7.6399999999999996e-02  -1.3320000000000001e-01   1.0960000000000000e-01   8.2120000000000004e-01   1.2230000000000001e+00   3.9177000000000000e+00   2.0230000000000001e-01   7.1199999999999997e-01   2.3000000000000001e-01
  -5.0700000000000001e-01   3.7369999999999998e-01   2.4018999999999999e+00   8.5900000000000004e-02  -1.1420000000000000e-01  -8.8000000000000005e-03   8.6560000000000004e-01   1.2230000000000001e+00   4.4401000000000002e+00   3.0819999999999997e-01   6.4470000000000005e-01   2.7429999999999999e-01
  -5.5110000000000003e-01   3.5170000000000001e-01   2.4876999999999998e+00   6.6799999999999998e-02  -1.2370000000000000e-01   3.5099999999999999e-02   1.0209999999999999e+00   1.0227999999999999e+00   4.4401000000000002e+00   2.3119999999999999e-01   6.5429999999999999e-01   2.6100000000000001e-01
  -4.8490000000000000e-01   5.9360000000000002e-01   1.9730000000000001e+00   1.0500000000000000e-01  -1.7130000000000001e-01   4.8200000000000000e-02   8.6560000000000004e-01   1.2007000000000001e+00   4.2659000000000002e+00   2.8899999999999998e-01   6.6390000000000005e-01   2.6540000000000002e-01
  -4.8490000000000000e-01   3.2979999999999998e-01   2.4876999999999998e+00   3.8199999999999998e-02  -2.0930000000000001e-01   7.8899999999999998e-02   9.7660000000000002e-01   1.0450999999999999e+00   4.5270999999999999e+00   2.1190000000000001e-01   7.0240000000000002e-01   2.5659999999999999e-01
  -6.1719999999999997e-01   5.4959999999999998e-01   2.2303999999999999e+00   2.8600000000000000e-02  -1.8079999999999999e-01   7.0199999999999999e-02   8.8780000000000003e-01   1.1117999999999999e+00   4.7012999999999998e+00   2.9859999999999998e-01   7.1199999999999997e-01   2.6100000000000001e-01
  -5.2900000000000003e-01   4.1770000000000002e-01   2.4876999999999998e+00  -9.5500000000000002e-02  -2.4740000000000001e-01   8.3299999999999999e-02   6.8799999999999994e-01   1.0672999999999999e+00   4.4401000000000002e+00   2.2159999999999999e-01   7.1199999999999997e-01   2.4329999999999999e-01
  -6.6130000000000000e-01   4.3969999999999998e-01   1.8872000000000000e+00   0.0000000000000000e+00  -1.6180000000000000e-01   5.2600000000000001e-02   9.9880000000000002e-01   1.3341000000000001e+00   4.7012999999999998e+00   2.8899999999999998e-01   7.6980000000000004e-01   2.5659999999999999e-01
  -5.5110000000000003e-01   4.3969999999999998e-01   2.3161999999999998e+00   6.6799999999999998e-02  -1.1420000000000000e-01   3.9500000000000000e-02   9.9880000000000002e-01   1.1563000000000001e+00   4.1788999999999996e+00   1.7340000000000000e-01   7.5049999999999994e-01   1.9910000000000000e-01
  -3.3060000000000000e-01   3.5170000000000001e-01   2.1446000000000001e+00   3.8199999999999998e-02  -1.9980000000000001e-01   4.3900000000000002e-02   9.1000000000000003e-01   1.0894999999999999e+00   4.3529999999999998e+00   2.1190000000000001e-01   6.4470000000000005e-01   2.5659999999999999e-01
  -5.0700000000000001e-01   4.8359999999999997e-01   1.3725000000000001e+00   1.9099999999999999e-02  -9.5200000000000007e-02   3.9500000000000000e-02   1.0653999999999999e+00   1.0450999999999999e+00   4.9623999999999997e+00   2.4079999999999999e-01   7.6010000000000000e-01   2.4770000000000000e-01
  -4.8490000000000000e-01   3.5170000000000001e-01   2.4018999999999999e+00   1.6230000000000000e-01  -2.1890000000000001e-01   6.5799999999999997e-02   8.2120000000000004e-01   9.5609999999999995e-01   5.0495000000000001e+00   2.6010000000000000e-01   7.2170000000000001e-01   2.5209999999999999e-01
  -4.4080000000000003e-01   4.3969999999999998e-01   2.1446000000000001e+00   9.5500000000000002e-02  -1.5229999999999999e-01   1.1840000000000001e-01   7.1020000000000005e-01   1.1785000000000001e+00   4.6142000000000003e+00   2.1190000000000001e-01   6.0619999999999996e-01   2.5659999999999999e-01
  -4.1880000000000001e-01   5.0560000000000005e-01   2.4018999999999999e+00   3.8199999999999998e-02  -1.7130000000000001e-01   5.2600000000000001e-02   8.4340000000000004e-01   1.1785000000000001e+00   3.4824000000000002e+00   2.6970000000000000e-01   7.1199999999999997e-01   2.7429999999999999e-01
  -5.5110000000000003e-01   5.2759999999999996e-01   2.6593000000000000e+00   8.5900000000000004e-02  -2.4740000000000001e-01   5.2600000000000001e-02   9.9880000000000002e-01   1.2230000000000001e+00   4.5270999999999999e+00   2.3119999999999999e-01   7.3129999999999995e-01   2.6100000000000001e-01
  -4.4080000000000003e-01   5.7160000000000000e-01   1.6298999999999999e+00   1.7190000000000000e-01  -1.7130000000000001e-01   4.3900000000000002e-02   9.9880000000000002e-01   1.1563000000000001e+00   5.1365999999999996e+00   2.3119999999999999e-01   7.2170000000000001e-01   2.5209999999999999e-01
  -6.8330000000000002e-01   3.9570000000000000e-01   3.1739999999999999e+00   9.5500000000000002e-02  -2.3790000000000000e-01   8.3299999999999999e-02   9.5440000000000003e-01   1.0450999999999999e+00   4.1788999999999996e+00   1.3489999999999999e-01   7.0240000000000002e-01   2.2559999999999999e-01
  -3.9679999999999999e-01   3.2979999999999998e-01   2.0588000000000002e+00  -9.4999999999999998e-03  -9.5200000000000007e-02   7.0199999999999999e-02   1.1096999999999999e+00   9.7840000000000005e-01   4.8754000000000000e+00   2.6970000000000000e-01   6.8320000000000003e-01   2.3000000000000001e-01
  -6.3919999999999999e-01   6.3749999999999996e-01   2.5735000000000001e+00   1.0500000000000000e-01  -1.8079999999999999e-01   6.1400000000000003e-02   9.1000000000000003e-01   9.3389999999999995e-01   3.9177000000000000e+00   2.6970000000000000e-01   7.0240000000000002e-01   2.3890000000000000e-01
  -6.1719999999999997e-01   7.0350000000000001e-01   2.3161999999999998e+00   1.2410000000000000e-01  -1.7130000000000001e-01   9.6500000000000002e-02   8.2120000000000004e-01   1.0450999999999999e+00   3.4824000000000002e+00   2.5050000000000000e-01   7.6010000000000000e-01   2.9189999999999999e-01
  -5.7310000000000005e-01   4.6170000000000000e-01   2.4876999999999998e+00   4.7699999999999999e-02  -2.2839999999999999e-01   5.7000000000000002e-02   9.3220000000000003e-01   1.2897000000000001e+00   4.0048000000000004e+00   3.1790000000000002e-01   7.2170000000000001e-01   2.6979999999999998e-01
  -3.5270000000000001e-01   3.7369999999999998e-01   1.8015000000000001e+00   2.8600000000000000e-02  -1.3320000000000001e-01   4.8200000000000000e-02   9.3220000000000003e-01   1.1563000000000001e+00   4.6142000000000003e+00   1.7340000000000000e-01   7.1199999999999997e-01   2.8749999999999998e-01
  -4.8490000000000000e-01   4.3969999999999998e-01   2.5735000000000001e+00   1.2410000000000000e-01  -1.2370000000000000e-01   7.0199999999999999e-02   9.3220000000000003e-01   1.1339999999999999e+00   4.7882999999999996e+00   2.7939999999999998e-01   7.3129999999999995e-01   2.3890000000000000e-01
  -5.2900000000000003e-01   5.9360000000000002e-01   2.5735000000000001e+00   2.8600000000000000e-02  -3.2350000000000001e-01   1.0090000000000000e-01   1.1318999999999999e+00   1.1339999999999999e+00   4.1788999999999996e+00   3.1790000000000002e-01   6.2539999999999996e-01   2.5659999999999999e-01
  -4.8490000000000000e-01   1.9789999999999999e-01   2.2303999999999999e+00   9.4999999999999998e-03  -1.6180000000000000e-01   4.8200000000000000e-02   9.3220000000000003e-01   1.1339999999999999e+00   4.6142000000000003e+00   1.6380000000000000e-01   6.9279999999999997e-01   2.5209999999999999e-01
  -5.7310000000000005e-01   5.7160000000000000e-01   2.1446000000000001e+00   4.7699999999999999e-02  -2.0930000000000001e-01   9.6500000000000002e-02   9.7660000000000002e-01   1.0894999999999999e+00   4.3529999999999998e+00   2.6010000000000000e-01   6.4470000000000005e-01   2.5209999999999999e-01
  -5.2900000000000003e-01   5.9360000000000002e-01   1.9730000000000001e+00   4.7699999999999999e-02  -2.9499999999999998e-01   1.0520000000000000e-01   9.9880000000000002e-01   1.1563000000000001e+00   5.3977000000000004e+00   2.4079999999999999e-01   7.6980000000000004e-01   2.5209999999999999e-01
  -4.1880000000000001e-01   6.5949999999999998e-01   2.0588000000000002e+00   9.5500000000000002e-02  -1.5229999999999999e-01   6.1400000000000003e-02   9.1000000000000003e-01   1.2007000000000001e+00   4.0048000000000004e+00   1.8300000000000000e-01   7.5049999999999994e-01   1.8579999999999999e-01
  -4.1880000000000001e-01   4.8359999999999997e-01   1.0294000000000001e+00   1.0500000000000000e-01  -1.6180000000000000e-01   4.3900000000000002e-02   1.0209999999999999e+00   1.3786000000000000e+00   5.1365999999999996e+00   2.4079999999999999e-01   6.9279999999999997e-01   2.6979999999999998e-01
  -5.5110000000000003e-01   4.3969999999999998e-01   2.2303999999999999e+00   6.6799999999999998e-02  -1.4269999999999999e-01   4.3900000000000002e-02   8.2120000000000004e-01   1.1339999999999999e+00   4.7012999999999998e+00   2.2159999999999999e-01   7.3129999999999995e-01   2.6979999999999998e-01
  -5.7310000000000005e-01   5.4959999999999998e-01   1.8872000000000000e+00   5.7299999999999997e-02  -2.1890000000000001e-01   2.1899999999999999e-02   9.7660000000000002e-01   1.1339999999999999e+00   4.2659000000000002e+00   1.6380000000000000e-01   6.4470000000000005e-01   2.6979999999999998e-01
  -5.9509999999999996e-01   5.9360000000000002e-01   1.8872000000000000e+00   9.5500000000000002e-02  -7.6100000000000001e-02   6.5799999999999997e-02   8.2120000000000004e-01   1.1339999999999999e+00   4.5270999999999999e+00   2.5050000000000000e-01   6.9279999999999997e-01   2.6540000000000002e-01
  -6.8330000000000002e-01   6.1550000000000005e-01   1.8015000000000001e+00   9.5500000000000002e-02  -1.4269999999999999e-01   4.8200000000000000e-02   6.2150000000000005e-01   1.1339999999999999e+00   4.0918000000000001e+00   2.1190000000000001e-01   7.6010000000000000e-01   2.3000000000000001e-01
  -5.9509999999999996e-01   5.9360000000000002e-01   2.4018999999999999e+00   7.6399999999999996e-02  -1.2370000000000000e-01   5.2600000000000001e-02   9.3220000000000003e-01   1.1339999999999999e+00   4.1788999999999996e+00   1.6380000000000000e-01   6.4470000000000005e-01   2.5659999999999999e-01
  -4.8490000000000000e-01   5.9360000000000002e-01   1.6298999999999999e+00   9.4999999999999998e-03  -2.4740000000000001e-01   6.5799999999999997e-02   9.5440000000000003e-01   1.1339999999999999e+00   5.1365999999999996e+00   2.4079999999999999e-01   7.4090000000000000e-01   2.6100000000000001e-01
  -3.5270000000000001e-01   4.1770000000000002e-01   1.8015000000000001e+00   7.6399999999999996e-02  -6.6600000000000006e-02   1.3200000000000000e-02   1.0431999999999999e+00   1.0005999999999999e+00   4.9623999999999997e+00   2.8899999999999998e-01   7.0240000000000002e-01   2.3000000000000001e-01
  -5.5110000000000003e-01   5.4959999999999998e-01   2.0588000000000002e+00  -7.6399999999999996e-02  -2.2839999999999999e-01   5.7000000000000002e-02   1.0875999999999999e+00   1.1339999999999999e+00   4.1788999999999996e+00   2.2159999999999999e-01   7.6010000000000000e-01   2.4329999999999999e-01
  -5.2900000000000003e-01   4.8359999999999997e-01   2.1446000000000001e+00   5.7299999999999997e-02  -1.7130000000000001e-01   9.2100000000000001e-02   9.3220000000000003e-01   1.1117999999999999e+00   4.6142000000000003e+00   2.9859999999999998e-01   7.9859999999999998e-01   2.3440000000000000e-01
  -2.8649999999999998e-01   4.1770000000000002e-01   2.1446000000000001e+00   1.1459999999999999e-01  -1.7130000000000001e-01   7.0199999999999999e-02   8.4340000000000004e-01   9.7840000000000005e-01   4.1788999999999996e+00   2.4079999999999999e-01   6.9279999999999997e-01   2.6540000000000002e-01
  -6.6130000000000000e-01   5.0560000000000005e-01   1.6298999999999999e+00   8.5900000000000004e-02  -1.6180000000000000e-01   3.9500000000000000e-02   8.8780000000000003e-01   9.5609999999999995e-01   4.9623999999999997e+00   2.1190000000000001e-01   7.5049999999999994e-01   2.3890000000000000e-01
  -4.4080000000000003e-01   4.1770000000000002e-01   2.2303999999999999e+00   5.7299999999999997e-02  -1.9980000000000001e-01   9.2100000000000001e-02   1.0653999999999999e+00   9.1169999999999995e-01   5.0495000000000001e+00   2.9859999999999998e-01   6.9279999999999997e-01   2.5209999999999999e-01
  -5.2900000000000003e-01   3.0780000000000002e-01   2.4876999999999998e+00   1.5279999999999999e-01  -1.0470000000000000e-01   4.8200000000000000e-02   8.6560000000000004e-01   9.3389999999999995e-01   4.4401000000000002e+00   2.3119999999999999e-01   7.3129999999999995e-01   2.7429999999999999e-01
  -5.5110000000000003e-01   2.8580000000000000e-01   2.0588000000000002e+00   1.2410000000000000e-01  -1.9030000000000000e-01   6.5799999999999997e-02   6.8799999999999994e-01   1.1339999999999999e+00   4.0918000000000001e+00   2.5050000000000000e-01   6.9279999999999997e-01   2.3890000000000000e-01
  -4.8490000000000000e-01   5.7160000000000000e-01   2.4876999999999998e+00   1.0500000000000000e-01  -2.1890000000000001e-01   7.0199999999999999e-02   7.3240000000000005e-01   9.5609999999999995e-01   5.1365999999999996e+00   2.3119999999999999e-01   7.0240000000000002e-01   2.6100000000000001e-01
  -5.5110000000000003e-01   5.4959999999999998e-01   1.7157000000000000e+00   1.5279999999999999e-01  -1.7130000000000001e-01   8.3299999999999999e-02   8.4340000000000004e-01   1.0894999999999999e+00   5.1365999999999996e+00   1.9270000000000001e-01   6.8320000000000003e-01   2.4770000000000000e-01
  -7.2740000000000005e-01   2.4179999999999999e-01   2.4018999999999999e+00   9.5500000000000002e-02  -1.3320000000000001e-01   1.1400000000000000e-01   1.0431999999999999e+00   1.0450999999999999e+00   4.5270999999999999e+00   2.6970000000000000e-01   6.8320000000000003e-01   2.7429999999999999e-01
  -4.6289999999999998e-01   2.8580000000000000e-01   2.1446000000000001e+00   2.8600000000000000e-02  -2.3790000000000000e-01   5.7000000000000002e-02   1.0209999999999999e+00   8.8939999999999997e-01   4.1788999999999996e+00   2.6970000000000000e-01   7.4090000000000000e-01   2.3890000000000000e-01
  -4.6289999999999998e-01   4.3969999999999998e-01   2.4018999999999999e+00   2.1959999999999999e-01  -1.9980000000000001e-01   1.0090000000000000e-01   8.8780000000000003e-01   1.2007000000000001e+00   5.0495000000000001e+00   2.3119999999999999e-01   7.1199999999999997e-01   2.4329999999999999e-01
  -3.9679999999999999e-01   4.8359999999999997e-01   1.2010000000000001e+00   1.8140000000000001e-01  -1.5229999999999999e-01   7.8899999999999998e-02   9.9880000000000002e-01   1.1785000000000001e+00   4.7882999999999996e+00   1.9270000000000001e-01   6.4470000000000005e-01   2.4770000000000000e-01
  -4.1880000000000001e-01   5.0560000000000005e-01   1.4582999999999999e+00   1.1459999999999999e-01  -1.7130000000000001e-01   6.1400000000000003e-02   8.2120000000000004e-01   1.0672999999999999e+00   4.9623999999999997e+00   2.6970000000000000e-01   7.6010000000000000e-01   2.3440000000000000e-01
  -3.9679999999999999e-01   5.2759999999999996e-01   2.2303999999999999e+00   8.5900000000000004e-02  -1.9980000000000001e-01   1.0090000000000000e-01   7.9900000000000004e-01   9.5609999999999995e-01   4.8754000000000000e+00   2.1190000000000001e-01   7.1199999999999997e-01   2.2559999999999999e-01
  -6.1719999999999997e-01   7.0350000000000001e-01   1.8015000000000001e+00   1.0500000000000000e-01  -1.7130000000000001e-01   4.8200000000000000e-02   9.3220000000000003e-01   1.2674000000000001e+00   4.9623999999999997e+00   1.8300000000000000e-01   6.6390000000000005e-01   2.6540000000000002e-01
  -4.6289999999999998e-01   4.3969999999999998e-01   2.4876999999999998e+00   1.3370000000000001e-01  -1.6180000000000000e-01   4.8200000000000000e-02   8.8780000000000003e-01   9.5609999999999995e-01   4.0918000000000001e+00   2.1190000000000001e-01   6.7349999999999999e-01   2.6540000000000002e-01
  -6.1719999999999997e-01   1.9789999999999999e-01   2.4018999999999999e+00   8.5900000000000004e-02  -1.8079999999999999e-01   6.1400000000000003e-02   9.5440000000000003e-01   1.1785000000000001e+00   4.8754000000000000e+00   3.1790000000000002e-01   6.5429999999999999e-01   2.4329999999999999e-01
  -4.4080000000000003e-01   4.1770000000000002e-01   2.6593000000000000e+00   8.5900000000000004e-02  -1.1420000000000000e-01   8.7700000000000000e-02   7.9900000000000004e-01   1.2674000000000001e+00   4.3529999999999998e+00   2.6970000000000000e-01   7.2170000000000001e-01   1.9020000000000001e-01
  -7.0530000000000004e-01   4.1770000000000002e-01   2.1446000000000001e+00   1.3370000000000001e-01  -1.1420000000000000e-01   1.2280000000000001e-01   1.0875999999999999e+00   7.1150000000000002e-01   4.7882999999999996e+00   2.0230000000000001e-01   6.6390000000000005e-01   2.2120000000000001e-01
  -7.4939999999999996e-01   5.7160000000000000e-01   1.7157000000000000e+00   0.0000000000000000e+00  -1.7130000000000001e-01   9.2100000000000001e-02   9.5440000000000003e-01   9.7840000000000005e-01   4.2659000000000002e+00   3.0819999999999997e-01   7.3129999999999995e-01   2.2559999999999999e-01
  -3.0859999999999999e-01   4.6170000000000000e-01   1.4582999999999999e+00   3.8199999999999998e-02  -2.0930000000000001e-01   3.5099999999999999e-02   9.7660000000000002e-01   1.2897000000000001e+00   4.5270999999999999e+00   3.0819999999999997e-01   7.6010000000000000e-01   2.3890000000000000e-01
  -4.8490000000000000e-01   3.9570000000000000e-01   2.3161999999999998e+00   2.2910000000000000e-01  -1.4269999999999999e-01   6.5799999999999997e-02   8.8780000000000003e-01   1.1339999999999999e+00   4.3529999999999998e+00   2.4079999999999999e-01   7.4090000000000000e-01   2.4329999999999999e-01
  -4.4080000000000003e-01   3.5170000000000001e-01   2.7450999999999999e+00   1.5279999999999999e-01  -1.5229999999999999e-01   3.5099999999999999e-02   8.6560000000000004e-01   1.1339999999999999e+00   4.4401000000000002e+00   3.2750000000000001e-01   7.3129999999999995e-01   2.6540000000000002e-01
  -5.9509999999999996e-01   5.4959999999999998e-01   2.4876999999999998e+00   1.1459999999999999e-01  -1.5229999999999999e-01   5.2600000000000001e-02   9.3220000000000003e-01   1.0894999999999999e+00   4.8754000000000000e+00   1.8300000000000000e-01   7.3129999999999995e-01   2.9640000000000000e-01
  -3.9679999999999999e-01   3.2979999999999998e-01   2.1446000000000001e+00   1.1459999999999999e-01  -1.6180000000000000e-01   8.7700000000000000e-02   9.7660000000000002e-01   1.1117999999999999e+00   4.7882999999999996e+00   2.5050000000000000e-01   6.7349999999999999e-01   2.6540000000000002e-01
  -7.0530000000000004e-01   5.0560000000000005e-01   2.5735000000000001e+00   1.1459999999999999e-01  -1.7130000000000001e-01   7.8899999999999998e-02   9.1000000000000003e-01   1.1117999999999999e+00   4.1788999999999996e+00   3.2750000000000001e-01   7.3129999999999995e-01   2.3440000000000000e-01
  -5.5110000000000003e-01   4.1770000000000002e-01   1.8872000000000000e+00   2.8600000000000000e-02  -1.7130000000000001e-01   9.2100000000000001e-02   1.0209999999999999e+00   1.0672999999999999e+00   5.0495000000000001e+00   2.5050000000000000e-01   6.8320000000000003e-01   2.3890000000000000e-01
  -5.0700000000000001e-01   4.8359999999999997e-01   2.0588000000000002e+00   6.6799999999999998e-02  -1.9980000000000001e-01   3.5099999999999999e-02   6.6579999999999995e-01   1.1785000000000001e+00   5.3977000000000004e+00   1.9270000000000001e-01   6.8320000000000003e-01   2.6100000000000001e-01
  -4.6289999999999998e-01   3.7369999999999998e-01   2.7450999999999999e+00   1.9089999999999999e-01  -1.9030000000000000e-01   7.8899999999999998e-02   1.0653999999999999e+00   9.7840000000000005e-01   4.7882999999999996e+00   2.4079999999999999e-01   7.2170000000000001e-01   2.6979999999999998e-01
  -4.1880000000000001e-01   5.9360000000000002e-01   2.1446000000000001e+00   1.9099999999999999e-02  -2.0930000000000001e-01   8.7700000000000000e-02   9.3220000000000003e-01   8.0049999999999999e-01   4.4401000000000002e+00   2.1190000000000001e-01   6.3510000000000000e-01   2.7870000000000000e-01
  -5.2900000000000003e-01   3.7369999999999998e-01   1.7157000000000000e+00   1.1459999999999999e-01  -2.4740000000000001e-01   6.5799999999999997e-02   7.3240000000000005e-01   1.3786000000000000e+00   4.0918000000000001e+00   2.4079999999999999e-01   7.6010000000000000e-01   2.4329999999999999e-01
  -5.5110000000000003e-01   3.7369999999999998e-01   2.3161999999999998e+00   1.7190000000000000e-01  -2.0930000000000001e-01   1.3200000000000000e-02   8.8780000000000003e-01   8.8939999999999997e-01   4.7882999999999996e+00   2.3119999999999999e-01   6.9279999999999997e-01   2.4770000000000000e-01
  -6.6130000000000000e-01   3.7369999999999998e-01   2.0588000000000002e+00   1.0500000000000000e-01  -2.1890000000000001e-01   3.5099999999999999e-02   1.0875999999999999e+00   1.0450999999999999e+00   4.2659000000000002e+00   2.3119999999999999e-01   7.1199999999999997e-01   2.2559999999999999e-01
  -6.1719999999999997e-01   3.7369999999999998e-01   1.7157000000000000e+00   5.7299999999999997e-02  -6.6600000000000006e-02   4.8200000000000000e-02   9.1000000000000003e-01   1.2007000000000001e+00   4.7012999999999998e+00   2.2159999999999999e-01   6.9279999999999997e-01   2.4770000000000000e-01
  -3.5270000000000001e-01   3.2979999999999998e-01   1.8872000000000000e+00   1.0500000000000000e-01  -1.9030000000000000e-01   9.2100000000000001e-02   1.0209999999999999e+00   1.1785000000000001e+00   4.1788999999999996e+00   2.5050000000000000e-01   7.6980000000000004e-01   2.4329999999999999e-01
  -5.0700000000000001e-01   5.2759999999999996e-01   1.7157000000000000e+00   7.6399999999999996e-02  -2.6640000000000003e-01   7.4499999999999997e-02   9.9880000000000002e-01   1.0450999999999999e+00   4.0048000000000004e+00   3.4680000000000000e-01   6.8320000000000003e-01   2.6100000000000001e-01
  -6.1719999999999997e-01   4.3969999999999998e-01   2.4876999999999998e+00   8.5900000000000004e-02  -1.9980000000000001e-01   6.5799999999999997e-02   8.8780000000000003e-01   1.0227999999999999e+00   4.8754000000000000e+00   2.0230000000000001e-01   7.9859999999999998e-01   2.3440000000000000e-01
  -4.4080000000000003e-01   3.9570000000000000e-01   1.8872000000000000e+00   1.1459999999999999e-01  -2.2839999999999999e-01   4.8200000000000000e-02   9.3220000000000003e-01   1.0227999999999999e+00   4.8754000000000000e+00   2.6010000000000000e-01   7.2170000000000001e-01   2.4770000000000000e-01
  -4.8490000000000000e-01   5.0560000000000005e-01   2.5735000000000001e+00   8.5900000000000004e-02  -2.2839999999999999e-01   1.1840000000000001e-01   9.1000000000000003e-01   9.7840000000000005e-01   4.5270999999999999e+00   1.6380000000000000e-01   6.9279999999999997e-01   2.4770000000000000e-01
  -5.2900000000000003e-01   3.2979999999999998e-01   1.8872000000000000e+00   8.5900000000000004e-02  -2.3790000000000000e-01   1.0090000000000000e-01   9.3220000000000003e-01   9.5609999999999995e-01   4.1788999999999996e+00   1.6380000000000000e-01   7.6980000000000004e-01   2.6100000000000001e-01
  -5.5110000000000003e-01   2.8580000000000000e-01   1.4582999999999999e+00   4.7699999999999999e-02  -1.4269999999999999e-01   3.0700000000000002e-02   1.0653999999999999e+00   1.2230000000000001e+00   4.8754000000000000e+00   2.3119999999999999e-01   7.0240000000000002e-01   2.3890000000000000e-01
  -4.8490000000000000e-01   5.2759999999999996e-01   1.9730000000000001e+00   7.6399999999999996e-02  -1.1420000000000000e-01   6.1400000000000003e-02   9.3220000000000003e-01   1.1117999999999999e+00   4.7012999999999998e+00   2.0230000000000001e-01   7.6010000000000000e-01   2.8749999999999998e-01
  -5.9509999999999996e-01   3.5170000000000001e-01   2.0588000000000002e+00   1.2410000000000000e-01  -1.8079999999999999e-01   5.2600000000000001e-02   7.7680000000000005e-01   1.0005999999999999e+00   4.9623999999999997e+00   2.3119999999999999e-01   6.8320000000000003e-01   2.5209999999999999e-01
  -5.5110000000000003e-01   3.2979999999999998e-01   2.0588000000000002e+00   0.0000000000000000e+00  -1.6180000000000000e-01   7.8899999999999998e-02   7.1020000000000005e-01   1.4008000000000000e+00   4.7882999999999996e+00   2.6010000000000000e-01   7.5049999999999994e-01   2.2559999999999999e-01
  -6.8330000000000002e-01   6.3749999999999996e-01   2.4018999999999999e+00   1.0500000000000000e-01  -1.1420000000000000e-01   4.8200000000000000e-02   9.5440000000000003e-01   1.2452000000000001e+00   4.2659000000000002e+00   2.6970000000000000e-01   7.2170000000000001e-01   2.6540000000000002e-01
  -6.1719999999999997e-01   3.2979999999999998e-01   2.2303999999999999e+00   1.1459999999999999e-01  -1.2370000000000000e-01   7.8899999999999998e-02   9.3220000000000003e-01   1.2452000000000001e+00   5.0495000000000001e+00   2.0230000000000001e-01   6.5429999999999999e-01   2.6540000000000002e-01
  -4.6289999999999998e-01   2.8580000000000000e-01   2.5735000000000001e+00  -1.9099999999999999e-02  -1.1420000000000000e-01   7.8899999999999998e-02   9.7660000000000002e-01   9.1169999999999995e-01   4.8754000000000000e+00   1.4449999999999999e-01   7.1199999999999997e-01   2.2559999999999999e-01
  -4.6289999999999998e-01   3.9570000000000000e-01   1.7157000000000000e+00   7.6399999999999996e-02  -1.5229999999999999e-01   8.3299999999999999e-02   9.1000000000000003e-01   8.2269999999999999e-01   4.2659000000000002e+00   1.7340000000000000e-01   7.2170000000000001e-01   2.3000000000000001e-01
  -5.9509999999999996e-01   5.0560000000000005e-01   2.0588000000000002e+00   1.2410000000000000e-01  -1.1420000000000000e-01   6.5799999999999997e-02   8.6560000000000004e-01   1.2230000000000001e+00   5.4847999999999999e+00   2.2159999999999999e-01   7.3129999999999995e-01   2.6540000000000002e-01
  -4.8490000000000000e-01   2.8580000000000000e-01   2.2303999999999999e+00   7.6399999999999996e-02  -1.9030000000000000e-01   8.7700000000000000e-02   7.7680000000000005e-01   1.0005999999999999e+00   5.0495000000000001e+00   2.5050000000000000e-01   7.1199999999999997e-01   2.3890000000000000e-01
  -4.6289999999999998e-01   5.2759999999999996e-01   2.3161999999999998e+00   1.4319999999999999e-01  -1.6180000000000000e-01   7.4499999999999997e-02   7.9900000000000004e-01   1.1785000000000001e+00   4.7012999999999998e+00   3.3710000000000001e-01   6.9279999999999997e-01   2.6540000000000002e-01
  -4.6289999999999998e-01   5.7160000000000000e-01   2.0588000000000002e+00   3.8199999999999998e-02  -1.4269999999999999e-01   4.8200000000000000e-02   7.5460000000000005e-01   1.1563000000000001e+00   4.7882999999999996e+00   3.1790000000000002e-01   8.0830000000000002e-01   1.9910000000000000e-01
  -3.3060000000000000e-01   4.6170000000000000e-01   2.8309000000000002e+00   2.0050000000000001e-01  -1.2370000000000000e-01   5.2600000000000001e-02   1.0209999999999999e+00   9.5609999999999995e-01   4.8754000000000000e+00   2.1190000000000001e-01   6.9279999999999997e-01   2.4329999999999999e-01
  -3.7469999999999998e-01   3.7369999999999998e-01   3.0882000000000001e+00   1.0500000000000000e-01  -2.2839999999999999e-01   9.2100000000000001e-02   1.0431999999999999e+00   1.2230000000000001e+00   4.5270999999999999e+00   2.2159999999999999e-01   6.4470000000000005e-01   2.3000000000000001e-01
  -4.6289999999999998e-01   6.1550000000000005e-01   2.0588000000000002e+00   6.6799999999999998e-02  -2.1890000000000001e-01   8.3299999999999999e-02   1.0653999999999999e+00   1.0227999999999999e+00   3.9177000000000000e+00   2.2159999999999999e-01   6.9279999999999997e-01   2.6540000000000002e-01
  -4.1880000000000001e-01   3.5170000000000001e-01   1.5441000000000000e+00   2.8600000000000000e-02  -1.5229999999999999e-01   5.7000000000000002e-02   9.9880000000000002e-01   1.2230000000000001e+00   4.7012999999999998e+00   2.0230000000000001e-01   7.2170000000000001e-01   2.5209999999999999e-01
  -5.2900000000000003e-01   4.1770000000000002e-01   2.1446000000000001e+00   2.8600000000000000e-02  -1.8079999999999999e-01   5.2600000000000001e-02   7.9900000000000004e-01   1.0005999999999999e+00   4.3529999999999998e+00   2.4079999999999999e-01   6.9279999999999997e-01   2.3890000000000000e-01
  -4.4080000000000003e-01   4.1770000000000002e-01   1.7157000000000000e+00   8.5900000000000004e-02  -2.3790000000000000e-01   9.2100000000000001e-02   9.1000000000000003e-01   1.1785000000000001e+00   3.9177000000000000e+00   2.0230000000000001e-01   6.8320000000000003e-01   2.3440000000000000e-01
  -5.5110000000000003e-01   6.5949999999999998e-01   2.2303999999999999e+00   1.5279999999999999e-01  -9.5200000000000007e-02   9.2100000000000001e-02   1.0209999999999999e+00   1.1785000000000001e+00   4.5270999999999999e+00   1.7340000000000000e-01   6.7349999999999999e-01   2.3440000000000000e-01
  -4.8490000000000000e-01   5.0560000000000005e-01   1.8872000000000000e+00   8.5900000000000004e-02  -2.9499999999999998e-01   9.2100000000000001e-02   8.8780000000000003e-01   1.0894999999999999e+00   4.7012999999999998e+00   2.1190000000000001e-01   6.3510000000000000e-01   2.4329999999999999e-01
  -5.9509999999999996e-01   3.0780000000000002e-01   1.6298999999999999e+00   1.9099999999999999e-02  -1.9980000000000001e-01   8.3299999999999999e-02   8.6560000000000004e-01   1.0227999999999999e+00   4.0918000000000001e+00   2.1190000000000001e-01   7.7939999999999998e-01   2.2559999999999999e-01
  -3.0859999999999999e-01   5.7160000000000000e-01   2.0588000000000002e+00   5.7299999999999997e-02  -1.7130000000000001e-01   1.0520000000000000e-01   9.7660000000000002e-01   1.2674000000000001e+00   4.7882999999999996e+00   1.7340000000000000e-01   5.6769999999999998e-01   2.5209999999999999e-01
  -4.6289999999999998e-01   2.1980000000000000e-01   1.7157000000000000e+00   1.2410000000000000e-01  -1.9980000000000001e-01   9.2100000000000001e-02   8.4340000000000004e-01   1.0894999999999999e+00   4.6142000000000003e+00   2.5050000000000000e-01   6.3510000000000000e-01   2.2559999999999999e-01
  -5.9509999999999996e-01   5.0560000000000005e-01   1.9730000000000001e+00   1.2410000000000000e-01  -1.7130000000000001e-01   1.0960000000000000e-01   9.1000000000000003e-01   8.8939999999999997e-01   4.5270999999999999e+00   2.6010000000000000e-01   6.7349999999999999e-01   2.3890000000000000e-01
  -6.1719999999999997e-01   5.7160000000000000e-01   1.3725000000000001e+00   1.5279999999999999e-01  -1.7130000000000001e-01   9.6500000000000002e-02   9.5440000000000003e-01   1.2007000000000001e+00   4.7012999999999998e+00   2.2159999999999999e-01   6.7349999999999999e-01   2.6979999999999998e-01
  -4.4080000000000003e-01   4.1770000000000002e-01   1.2010000000000001e+00   1.3370000000000001e-01  -1.3320000000000001e-01   6.5799999999999997e-02   9.3220000000000003e-01   1.0672999999999999e+00   4.8754000000000000e+00   1.9270000000000001e-01   7.5049999999999994e-01   2.6979999999999998e-01
  -6.3919999999999999e-01   5.2759999999999996e-01   2.7450999999999999e+00   4.7699999999999999e-02  -1.4269999999999999e-01   7.8899999999999998e-02   7.1020000000000005e-01   1.1117999999999999e+00   4.8754000000000000e+00   1.6380000000000000e-01   6.9279999999999997e-01   2.4770000000000000e-01
  -3.3060000000000000e-01   5.0560000000000005e-01   3.0024000000000002e+00   4.7699999999999999e-02  -2.0930000000000001e-01   8.3299999999999999e-02   8.6560000000000004e-01   1.2230000000000001e+00   4.7012999999999998e+00   1.6380000000000000e-01   6.1580000000000001e-01   2.1679999999999999e-01
  -4.4080000000000003e-01   3.9570000000000000e-01   1.8872000000000000e+00   1.0500000000000000e-01  -1.7130000000000001e-01   8.7700000000000000e-02   7.1020000000000005e-01   9.5609999999999995e-01   5.3106999999999998e+00   2.7939999999999998e-01   7.3129999999999995e-01   2.4329999999999999e-01
  -4.6289999999999998e-01   3.7369999999999998e-01   2.3161999999999998e+00   7.6399999999999996e-02  -1.7130000000000001e-01   7.0199999999999999e-02   7.9900000000000004e-01   1.0894999999999999e+00   4.4401000000000002e+00   2.8899999999999998e-01   7.0240000000000002e-01   2.1679999999999999e-01
  -3.0859999999999999e-01   4.3969999999999998e-01   1.2010000000000001e+00   1.0500000000000000e-01  -2.8549999999999998e-01   1.1400000000000000e-01   6.8799999999999994e-01   1.0894999999999999e+00   3.8306000000000000e+00   2.5050000000000000e-01   7.1199999999999997e-01   2.4329999999999999e-01
  -3.0859999999999999e-01   5.7160000000000000e-01   2.4876999999999998e+00   8.5900000000000004e-02  -1.6180000000000000e-01   4.8200000000000000e-02   1.0653999999999999e+00   1.2007000000000001e+00   4.8754000000000000e+00   3.0819999999999997e-01   6.7349999999999999e-01   1.9910000000000000e-01
  -4.4080000000000003e-01   5.0560000000000005e-01   1.8872000000000000e+00   1.1459999999999999e-01  -1.6180000000000000e-01   7.0199999999999999e-02   9.7660000000000002e-01   1.2230000000000001e+00   4.3529999999999998e+00   2.6010000000000000e-01   7.7939999999999998e-01   2.1679999999999999e-01
  -4.8490000000000000e-01   3.7369999999999998e-01   2.4018999999999999e+00   1.9099999999999999e-02  -1.2370000000000000e-01   5.2600000000000001e-02   9.3220000000000003e-01   1.2452000000000001e+00   4.6142000000000003e+00   2.3119999999999999e-01   7.0240000000000002e-01   2.4329999999999999e-01
  -4.8490000000000000e-01   3.5170000000000001e-01   2.4876999999999998e+00   8.5900000000000004e-02  -1.7130000000000001e-01   5.7000000000000002e-02   8.2120000000000004e-01   1.0672999999999999e+00   4.7012999999999998e+00   2.2159999999999999e-01   7.2170000000000001e-01   2.3000000000000001e-01
  -5.2900000000000003e-01   4.3969999999999998e-01   2.3161999999999998e+00   3.8199999999999998e-02  -1.4269999999999999e-01   7.8899999999999998e-02   8.2120000000000004e-01   1.0450999999999999e+00   5.2236000000000002e+00   2.5050000000000000e-01   6.9279999999999997e-01   2.8310000000000002e-01
  -6.8330000000000002e-01   5.7160000000000000e-01   2.1446000000000001e+00   5.7299999999999997e-02  -1.9980000000000001e-01   9.2100000000000001e-02   8.8780000000000003e-01   1.1117999999999999e+00   4.9623999999999997e+00   2.7939999999999998e-01   7.4090000000000000e-01   2.7429999999999999e-01
  -6.6130000000000000e-01   2.8580000000000000e-01   2.0588000000000002e+00   1.0500000000000000e-01  -1.4269999999999999e-01   1.3589999999999999e-01   7.3240000000000005e-01   1.0894999999999999e+00   4.5270999999999999e+00   1.9270000000000001e-01   7.0240000000000002e-01   2.3440000000000000e-01
  -2.6450000000000001e-01   3.2979999999999998e-01   1.8015000000000001e+00   2.8600000000000000e-02  -1.9980000000000001e-01   6.1400000000000003e-02   8.8780000000000003e-01   1.2007000000000001e+00   4.0918000000000001e+00   2.3119999999999999e-01   7.1199999999999997e-01   2.2120000000000001e-01
  -3.9679999999999999e-01   4.8359999999999997e-01   1.9730000000000001e+00   9.5500000000000002e-02  -2.7600000000000002e-01   9.2100000000000001e-02   9.3220000000000003e-01   1.1339999999999999e+00   4.3529999999999998e+00   2.9859999999999998e-01   7.3129999999999995e-01   2.2559999999999999e-01
  -5.7310000000000005e-01   6.3749999999999996e-01   2.4018999999999999e+00   1.6230000000000000e-01  -1.9980000000000001e-01   9.2100000000000001e-02   7.9900000000000004e-01   1.0005999999999999e+00   4.5270999999999999e+00   2.5050000000000000e-01   7.6010000000000000e-01   2.4329999999999999e-01
  -3.5270000000000001e-01   3.5170000000000001e-01   2.2303999999999999e+00   1.4319999999999999e-01  -2.1890000000000001e-01   6.5799999999999997e-02   8.6560000000000004e-01   1.1785000000000001e+00   4.2659000000000002e+00   1.6380000000000000e-01   6.8320000000000003e-01   2.3000000000000001e-01
  -4.4080000000000003e-01   4.1770000000000002e-01   2.7450999999999999e+00   9.5500000000000002e-02  -1.3320000000000001e-01   1.0090000000000000e-01   7.1020000000000005e-01   1.0227999999999999e+00   4.5270999999999999e+00   2.9859999999999998e-01   6.5429999999999999e-01   2.1679999999999999e-01
  -5.5110000000000003e-01   4.8359999999999997e-01   2.1446000000000001e+00   4.7699999999999999e-02  -1.5229999999999999e-01   7.4499999999999997e-02   8.4340000000000004e-01   1.1339999999999999e+00   4.7012999999999998e+00   2.2159999999999999e-01   7.1199999999999997e-01   2.4770000000000000e-01
  -4.1880000000000001e-01   3.7369999999999998e-01   1.5441000000000000e+00   1.1459999999999999e-01  -1.8079999999999999e-01   4.4000000000000003e-03   9.7660000000000002e-01   1.1339999999999999e+00   4.2659000000000002e+00   2.3119999999999999e-01   7.0240000000000002e-01   2.6100000000000001e-01
  -4.8490000000000000e-01   4.6170000000000000e-01   1.4582999999999999e+00   1.8140000000000001e-01  -8.5599999999999996e-02   5.7000000000000002e-02   9.1000000000000003e-01   1.1339999999999999e+00   4.8754000000000000e+00   1.9270000000000001e-01   6.6390000000000005e-01   2.4329999999999999e-01
  -3.9679999999999999e-01   5.0560000000000005e-01   1.6298999999999999e+00   1.9099999999999999e-02  -2.6640000000000003e-01   9.2100000000000001e-02   9.7660000000000002e-01   1.0894999999999999e+00   4.4401000000000002e+00   2.2159999999999999e-01   6.5429999999999999e-01   2.6540000000000002e-01
  -5.2900000000000003e-01   3.0780000000000002e-01   2.1446000000000001e+00   4.7699999999999999e-02  -3.0449999999999999e-01   1.1840000000000001e-01   7.7680000000000005e-01   1.2452000000000001e+00   4.3529999999999998e+00   2.5050000000000000e-01   6.0619999999999996e-01   2.5659999999999999e-01
  -6.8330000000000002e-01   4.6170000000000000e-01   2.1446000000000001e+00   1.1459999999999999e-01  -2.4740000000000001e-01   7.0199999999999999e-02   7.9900000000000004e-01   9.1169999999999995e-01   4.3529999999999998e+00   1.8300000000000000e-01   6.6390000000000005e-01   2.6979999999999998e-01
  -5.0700000000000001e-01   3.9570000000000000e-01   1.8872000000000000e+00   5.7299999999999997e-02  -2.1890000000000001e-01   2.1899999999999999e-02   9.7660000000000002e-01   1.0672999999999999e+00   4.7882999999999996e+00   2.7939999999999998e-01   6.8320000000000003e-01   2.3890000000000000e-01
  -3.7469999999999998e-01   5.2759999999999996e-01   2.7450999999999999e+00   1.5279999999999999e-01  -1.7130000000000001e-01   9.6500000000000002e-02   1.0431999999999999e+00   9.1169999999999995e-01   4.7012999999999998e+00   1.8300000000000000e-01   8.2750000000000001e-01   2.3890000000000000e-01
  -5.0700000000000001e-01   4.3969999999999998e-01   1.5441000000000000e+00   1.1459999999999999e-01  -1.3320000000000001e-01   4.3900000000000002e-02   7.9900000000000004e-01   1.0672999999999999e+00   3.9177000000000000e+00   2.9859999999999998e-01   6.6390000000000005e-01   2.1229999999999999e-01
  -5.2900000000000003e-01   5.2759999999999996e-01   2.3161999999999998e+00   1.0500000000000000e-01  -1.3320000000000001e-01   5.7000000000000002e-02   7.7680000000000005e-01   1.0005999999999999e+00   5.2236000000000002e+00   2.7939999999999998e-01   7.8900000000000003e-01   2.2120000000000001e-01
  -5.5110000000000003e-01   4.6170000000000000e-01   2.9165999999999999e+00   2.8600000000000000e-02  -1.7130000000000001e-01   7.0199999999999999e-02   9.9880000000000002e-01   1.1785000000000001e+00   5.3977000000000004e+00   2.5050000000000000e-01   7.0240000000000002e-01   2.3890000000000000e-01
  -6.3919999999999999e-01   7.0350000000000001e-01   2.0588000000000002e+00   2.0050000000000001e-01  -2.3790000000000000e-01   9.2100000000000001e-02   7.7680000000000005e-01   1.3786000000000000e+00   3.9177000000000000e+00   2.7939999999999998e-01   7.1199999999999997e-01   2.4329999999999999e-01
  -4.8490000000000000e-01   4.1770000000000002e-01   1.8872000000000000e+00   1.4319999999999999e-01  -1.5229999999999999e-01   1.0520000000000000e-01   8.2120000000000004e-01   1.2230000000000001e+00   4.7012999999999998e+00   2.9859999999999998e-01   7.1199999999999997e-01   2.9189999999999999e-01
  -4.8490000000000000e-01   3.0780000000000002e-01   1.9730000000000001e+00   3.8199999999999998e-02  -1.5229999999999999e-01   5.7000000000000002e-02   6.6579999999999995e-01   1.0894999999999999e+00   4.8754000000000000e+00   2.5050000000000000e-01   7.3129999999999995e-01   2.6540000000000002e-01
  -5.5110000000000003e-01   5.0560000000000005e-01   1.8015000000000001e+00   7.6399999999999996e-02  -2.2839999999999999e-01   4.8200000000000000e-02   8.6560000000000004e-01   1.0894999999999999e+00   4.1788999999999996e+00   2.6010000000000000e-01   6.3510000000000000e-01   2.6979999999999998e-01
  -6.1719999999999997e-01   4.1770000000000002e-01   1.7157000000000000e+00   1.7190000000000000e-01  -1.6180000000000000e-01   1.0960000000000000e-01   9.3220000000000003e-01   1.0005999999999999e+00   4.7882999999999996e+00   3.0819999999999997e-01   6.2539999999999996e-01   2.6540000000000002e-01
  -5.5110000000000003e-01   3.2979999999999998e-01   2.9165999999999999e+00  -9.4999999999999998e-03  -2.1890000000000001e-01   1.3200000000000000e-02   9.5440000000000003e-01   8.4499999999999997e-01   4.2659000000000002e+00   2.1190000000000001e-01   6.8320000000000003e-01   2.6979999999999998e-01
  -5.2900000000000003e-01   3.9570000000000000e-01   1.9730000000000001e+00   3.8199999999999998e-02  -2.4740000000000001e-01   7.8899999999999998e-02   1.0209999999999999e+00   1.1117999999999999e+00   5.0495000000000001e+00   2.9859999999999998e-01   7.4090000000000000e-01   2.6979999999999998e-01
  -5.5110000000000003e-01   6.1550000000000005e-01   2.1446000000000001e+00   1.1459999999999999e-01  -8.5599999999999996e-02   3.9500000000000000e-02   8.8780000000000003e-01   1.1339999999999999e+00   3.7435999999999998e+00   2.3119999999999999e-01   7.0240000000000002e-01   2.2559999999999999e-01
  -4.6289999999999998e-01   3.5170000000000001e-01   1.8015000000000001e+00   1.8140000000000001e-01  -1.1420000000000000e-01   1.0090000000000000e-01   1.0431999999999999e+00   9.7840000000000005e-01   4.1788999999999996e+00   2.1190000000000001e-01   7.0240000000000002e-01   2.4329999999999999e-01
  -4.1880000000000001e-01   5.0560000000000005e-01   2.4876999999999998e+00   1.5279999999999999e-01  -1.7130000000000001e-01   3.9500000000000000e-02   9.5440000000000003e-01   1.0450999999999999e+00   4.0918000000000001e+00   1.7340000000000000e-01   7.1199999999999997e-01   2.5209999999999999e-01
  -4.1880000000000001e-01   4.6170000000000000e-01   2.4018999999999999e+00   1.0500000000000000e-01  -9.5200000000000007e-02   7.8899999999999998e-02   8.8780000000000003e-01   1.1563000000000001e+00   4.4401000000000002e+00   2.8899999999999998e-01   7.1199999999999997e-01   2.7429999999999999e-01
  -5.5110000000000003e-01   4.3969999999999998e-01   1.6298999999999999e+00   7.6399999999999996e-02  -2.4740000000000001e-01   4.8200000000000000e-02   7.9900000000000004e-01   1.1785000000000001e+00   4.6142000000000003e+00   1.6380000000000000e-01   7.0240000000000002e-01   2.5209999999999999e-01
  -5.2900000000000003e-01   4.8359999999999997e-01   1.8872000000000000e+00   1.2410000000000000e-01  -2.1890000000000001e-01   5.2600000000000001e-02   1.0431999999999999e+00   1.1785000000000001e+00   4.9623999999999997e+00   2.2159999999999999e-01   6.6390000000000005e-01   2.7429999999999999e-01
  -3.5270000000000001e-01   3.7369999999999998e-01   1.8872000000000000e+00   4.7699999999999999e-02  -9.5200000000000007e-02   8.7700000000000000e-02   9.1000000000000003e-01   1.0227999999999999e+00   4.7012999999999998e+00   1.9270000000000001e-01   6.9279999999999997e-01   2.1229999999999999e-01
  -4.4080000000000003e-01   4.8359999999999997e-01   1.7157000000000000e+00   2.0050000000000001e-01  -2.3790000000000000e-01   7.0199999999999999e-02   1.0209999999999999e+00   1.2007000000000001e+00   4.1788999999999996e+00   2.5050000000000000e-01   6.6390000000000005e-01   2.2120000000000001e-01
  -2.6450000000000001e-01   6.3749999999999996e-01   2.4018999999999999e+00   6.6799999999999998e-02  -1.8079999999999999e-01   7.8899999999999998e-02   8.2120000000000004e-01   9.1169999999999995e-01   4.5270999999999999e+00   2.4079999999999999e-01   7.1199999999999997e-01   3.0080000000000001e-01
  -5.9509999999999996e-01   5.4959999999999998e-01   2.3161999999999998e+00   4.7699999999999999e-02  -7.6100000000000001e-02   6.5799999999999997e-02   8.4340000000000004e-01   9.7840000000000005e-01   4.9623999999999997e+00   2.6970000000000000e-01   8.0830000000000002e-01   2.5209999999999999e-01
  -7.2740000000000005e-01   4.8359999999999997e-01   1.5441000000000000e+00   1.9089999999999999e-01  -1.8079999999999999e-01   5.2600000000000001e-02   7.9900000000000004e-01   1.3564000000000001e+00   3.8306000000000000e+00   2.0230000000000001e-01   6.9279999999999997e-01   2.2120000000000001e-01
  -3.7469999999999998e-01   2.8580000000000000e-01   2.1446000000000001e+00   6.6799999999999998e-02  -1.7130000000000001e-01   4.4000000000000003e-03   9.9880000000000002e-01   1.0450999999999999e+00   4.0918000000000001e+00   2.6970000000000000e-01   7.0240000000000002e-01   2.7429999999999999e-01
  -3.0859999999999999e-01   2.6379999999999998e-01   2.3161999999999998e+00   3.8199999999999998e-02  -1.9980000000000001e-01   5.7000000000000002e-02   7.7680000000000005e-01   1.2230000000000001e+00   4.6142000000000003e+00   2.6970000000000000e-01   7.6010000000000000e-01   2.6979999999999998e-01
  -3.9679999999999999e-01   4.6170000000000000e-01   2.4876999999999998e+00   4.7699999999999999e-02  -1.5229999999999999e-01   8.7700000000000000e-02   8.6560000000000004e-01   9.5609999999999995e-01   4.5270999999999999e+00   2.4079999999999999e-01   6.4470000000000005e-01   2.7429999999999999e-01
  -4.1880000000000001e-01   6.3749999999999996e-01   2.4018999999999999e+00   6.6799999999999998e-02  -2.2839999999999999e-01   7.0199999999999999e-02   7.7680000000000005e-01   1.0672999999999999e+00   3.6564999999999999e+00   2.6010000000000000e-01   6.6390000000000005e-01   2.7870000000000000e-01
  -3.0859999999999999e-01   3.0780000000000002e-01   1.8872000000000000e+00   7.6399999999999996e-02  -1.9030000000000000e-01   7.8899999999999998e-02   1.0431999999999999e+00   8.0049999999999999e-01   4.3529999999999998e+00   1.7340000000000000e-01   7.3129999999999995e-01   2.5659999999999999e-01
  -4.1880000000000001e-01   2.8580000000000000e-01   2.3161999999999998e+00  -1.9099999999999999e-02  -2.1890000000000001e-01   8.3299999999999999e-02   8.6560000000000004e-01   1.2007000000000001e+00   4.4401000000000002e+00   1.1559999999999999e-01   6.0619999999999996e-01   2.3000000000000001e-01
  -5.0700000000000001e-01   6.1550000000000005e-01   1.4582999999999999e+00   6.6799999999999998e-02  -1.8079999999999999e-01   5.7000000000000002e-02   9.5440000000000003e-01   9.3389999999999995e-01   5.4847999999999999e+00   2.9859999999999998e-01   6.9279999999999997e-01   2.4770000000000000e-01
  -3.0859999999999999e-01   5.9360000000000002e-01   1.6298999999999999e+00   1.9099999999999999e-02  -1.8079999999999999e-01   1.0520000000000000e-01   9.3220000000000003e-01   1.3564000000000001e+00   4.5270999999999999e+00   2.2159999999999999e-01   7.5049999999999994e-01   2.5659999999999999e-01
  -4.4080000000000003e-01   3.9570000000000000e-01   2.2303999999999999e+00   6.6799999999999998e-02  -1.6180000000000000e-01   7.0199999999999999e-02   7.5460000000000005e-01   1.1785000000000001e+00   4.6142000000000003e+00   2.1190000000000001e-01   7.2170000000000001e-01   2.6100000000000001e-01
  -6.8330000000000002e-01   5.2759999999999996e-01   2.4018999999999999e+00   6.6799999999999998e-02  -1.6180000000000000e-01   7.4499999999999997e-02   8.8780000000000003e-01   1.2007000000000001e+00   4.6142000000000003e+00   1.6380000000000000e-01   5.9660000000000002e-01   2.3890000000000000e-01
  -2.2040000000000001e-01   5.2759999999999996e-01   2.5735000000000001e+00   2.0050000000000001e-01  -1.5229999999999999e-01   8.8000000000000005e-03   8.6560000000000004e-01   1.2007000000000001e+00   3.6564999999999999e+00   2.3119999999999999e-01   7.1199999999999997e-01   1.9460000000000000e-01
  -7.7149999999999996e-01   5.2759999999999996e-01   1.7157000000000000e+00   1.2410000000000000e-01  -1.0470000000000000e-01   5.2600000000000001e-02   7.7680000000000005e-01   1.1563000000000001e+00   4.2659000000000002e+00   2.4079999999999999e-01   8.0830000000000002e-01   2.1229999999999999e-01
  -2.6450000000000001e-01   7.2550000000000003e-01   1.6298999999999999e+00   1.1459999999999999e-01  -1.6180000000000000e-01   8.7700000000000000e-02   8.8780000000000003e-01   1.0450999999999999e+00   4.4401000000000002e+00   2.2159999999999999e-01   6.8320000000000003e-01   2.3890000000000000e-01
  -8.8200000000000001e-02   2.6379999999999998e-01   1.8872000000000000e+00   1.6230000000000000e-01  -2.3790000000000000e-01   8.7700000000000000e-02   7.7680000000000005e-01   9.3389999999999995e-01   4.5270999999999999e+00   1.3489999999999999e-01   7.2170000000000001e-01   2.5209999999999999e-01
  -1.0580000000000001e+00   3.7369999999999998e-01   1.7157000000000000e+00   1.0500000000000000e-01  -1.2370000000000000e-01   3.9500000000000000e-02   9.1000000000000003e-01   1.1785000000000001e+00   5.5719000000000003e+00   2.4079999999999999e-01   6.8320000000000003e-01   2.4329999999999999e-01
  -6.1719999999999997e-01   7.6939999999999997e-01   1.7157000000000000e+00   1.4319999999999999e-01  -1.5229999999999999e-01   1.1840000000000001e-01   8.6560000000000004e-01   1.2897000000000001e+00   3.9177000000000000e+00   2.6010000000000000e-01   7.2170000000000001e-01   2.5659999999999999e-01
   1.3230000000000000e-01   3.0780000000000002e-01   2.4018999999999999e+00   1.2410000000000000e-01  -1.9980000000000001e-01   7.0199999999999999e-02   9.3220000000000003e-01   1.2230000000000001e+00   4.3529999999999998e+00   2.2159999999999999e-01   6.3510000000000000e-01   3.0520000000000003e-01
  -3.3060000000000000e-01   3.2979999999999998e-01   1.9730000000000001e+00   1.1459999999999999e-01  -2.1890000000000001e-01   6.1400000000000003e-02   7.3240000000000005e-01   1.0672999999999999e+00   4.5270999999999999e+00   2.3119999999999999e-01   7.0240000000000002e-01   2.1679999999999999e-01
  -1.0801000000000001e+00   7.9139999999999999e-01   1.1152000000000000e+00   1.4319999999999999e-01  -1.3320000000000001e-01   7.0199999999999999e-02   7.1020000000000005e-01   1.2897000000000001e+00   4.2659000000000002e+00   2.6010000000000000e-01   7.6010000000000000e-01   2.5209999999999999e-01
  -2.8649999999999998e-01   4.6170000000000000e-01   1.9730000000000001e+00   2.2910000000000000e-01  -1.8079999999999999e-01   1.3200000000000000e-02   8.6560000000000004e-01   1.0227999999999999e+00   4.7882999999999996e+00   1.9270000000000001e-01   6.8320000000000003e-01   2.3890000000000000e-01
  -2.2040000000000001e-01   8.7900000000000006e-02   2.8309000000000002e+00   1.2410000000000000e-01  -1.6180000000000000e-01   2.6300000000000000e-02   1.0431999999999999e+00   9.7840000000000005e-01   5.4847999999999999e+00   2.2159999999999999e-01   6.8320000000000003e-01   2.1679999999999999e-01
  -4.4080000000000003e-01   7.2550000000000003e-01   2.4018999999999999e+00   2.0050000000000001e-01  -1.1420000000000000e-01   1.1400000000000000e-01   8.2120000000000004e-01   1.2452000000000001e+00   5.1365999999999996e+00   2.1190000000000001e-01   7.0240000000000002e-01   2.5659999999999999e-01
  -4.8490000000000000e-01   8.7929999999999997e-01   1.7157000000000000e+00   1.7190000000000000e-01  -1.1420000000000000e-01   9.6500000000000002e-02   7.3240000000000005e-01   9.3389999999999995e-01   4.3529999999999998e+00   2.6970000000000000e-01   7.2170000000000001e-01   2.1679999999999999e-01
  -5.7310000000000005e-01   2.6379999999999998e-01   2.4876999999999998e+00   8.5900000000000004e-02  -1.3320000000000001e-01   2.1899999999999999e-02   8.6560000000000004e-01   1.0450999999999999e+00   4.9623999999999997e+00   2.4079999999999999e-01   6.5429999999999999e-01   2.7429999999999999e-01
  -1.1020000000000001e-01   5.7160000000000000e-01   2.4876999999999998e+00   1.3370000000000001e-01  -1.4269999999999999e-01   6.1400000000000003e-02   8.8780000000000003e-01   1.0672999999999999e+00   4.4401000000000002e+00   2.1190000000000001e-01   7.1199999999999997e-01   2.6540000000000002e-01
  -1.1020000000000001e-01   5.0560000000000005e-01   2.5735000000000001e+00  -1.9099999999999999e-02  -1.5229999999999999e-01   4.3900000000000002e-02   1.1096999999999999e+00   9.3389999999999995e-01   4.3529999999999998e+00   2.2159999999999999e-01   7.3129999999999995e-01   2.9640000000000000e-01
  -6.8330000000000002e-01   1.9789999999999999e-01   2.2303999999999999e+00   1.4319999999999999e-01  -9.5200000000000007e-02   3.9500000000000000e-02   9.9880000000000002e-01   1.1117999999999999e+00   3.8306000000000000e+00   1.9270000000000001e-01   6.7349999999999999e-01   2.5659999999999999e-01
  -5.7310000000000005e-01   6.8149999999999999e-01   2.4876999999999998e+00   7.6399999999999996e-02  -2.5690000000000002e-01   8.3299999999999999e-02   7.9900000000000004e-01   1.3564000000000001e+00   4.8754000000000000e+00   2.0230000000000001e-01   7.6010000000000000e-01   2.6979999999999998e-01
  -5.0700000000000001e-01   6.5949999999999998e-01   2.3161999999999998e+00   8.5900000000000004e-02  -1.6180000000000000e-01   1.0520000000000000e-01   8.2120000000000004e-01   8.4499999999999997e-01   3.7435999999999998e+00   2.1190000000000001e-01   6.9279999999999997e-01   2.3890000000000000e-01
  -4.1880000000000001e-01   3.2979999999999998e-01   2.2303999999999999e+00   8.5900000000000004e-02  -1.1420000000000000e-01   7.0199999999999999e-02   9.3220000000000003e-01   9.7840000000000005e-01   4.8754000000000000e+00   2.2159999999999999e-01   7.6010000000000000e-01   2.6100000000000001e-01
  -7.2740000000000005e-01   5.9360000000000002e-01   2.1446000000000001e+00   1.3370000000000001e-01  -2.4740000000000001e-01   1.0090000000000000e-01   1.0653999999999999e+00   1.2230000000000001e+00   4.7012999999999998e+00   2.7939999999999998e-01   7.3129999999999995e-01   2.4329999999999999e-01
  -5.9509999999999996e-01   6.3749999999999996e-01   1.7157000000000000e+00   4.7699999999999999e-02  -1.7130000000000001e-01   7.0199999999999999e-02   8.6560000000000004e-01   1.0227999999999999e+00   4.3529999999999998e+00   2.0230000000000001e-01   6.3510000000000000e-01   2.2120000000000001e-01
  -4.6289999999999998e-01   3.5170000000000001e-01   2.6593000000000000e+00   3.8199999999999998e-02  -1.9030000000000000e-01   7.4499999999999997e-02   8.6560000000000004e-01   8.6719999999999997e-01   3.5695000000000001e+00   1.9270000000000001e-01   7.1199999999999997e-01   2.5209999999999999e-01
  -1.9839999999999999e-01   4.3969999999999998e-01   2.2303999999999999e+00   7.6399999999999996e-02  -1.9980000000000001e-01   1.3200000000000000e-02   7.3240000000000005e-01   1.0005999999999999e+00   4.8754000000000000e+00   3.2750000000000001e-01   7.3129999999999995e-01   2.6100000000000001e-01
  -6.8330000000000002e-01   3.2979999999999998e-01   1.9730000000000001e+00   9.4999999999999998e-03  -1.6180000000000000e-01   7.0199999999999999e-02   7.3240000000000005e-01   9.1169999999999995e-01   4.2659000000000002e+00   1.9270000000000001e-01   7.1199999999999997e-01   2.2559999999999999e-01
  -4.1880000000000001e-01   2.6379999999999998e-01   1.4582999999999999e+00   7.6399999999999996e-02  -1.4269999999999999e-01   7.8899999999999998e-02   9.3220000000000003e-01   9.7840000000000005e-01   4.0918000000000001e+00   2.1190000000000001e-01   6.3510000000000000e-01   2.8310000000000002e-01
  -4.1880000000000001e-01   1.5390000000000001e-01   2.4018999999999999e+00   6.6799999999999998e-02  -1.9980000000000001e-01   4.8200000000000000e-02   8.8780000000000003e-01   1.1117999999999999e+00   4.7882999999999996e+00   2.1190000000000001e-01   6.6390000000000005e-01   2.6100000000000001e-01
  -1.5429999999999999e-01   4.1770000000000002e-01   2.7450999999999999e+00   9.5500000000000002e-02  -2.1890000000000001e-01   7.8899999999999998e-02   9.5440000000000003e-01   1.0672999999999999e+00   4.1788999999999996e+00   1.6380000000000000e-01   6.6390000000000005e-01   2.1229999999999999e-01
  -6.3919999999999999e-01   3.5170000000000001e-01   2.6593000000000000e+00   5.7299999999999997e-02  -2.3790000000000000e-01   5.7000000000000002e-02   1.0209999999999999e+00   9.1169999999999995e-01   4.0918000000000001e+00   2.6010000000000000e-01   6.9279999999999997e-01   2.3440000000000000e-01
  -5.7310000000000005e-01   3.5170000000000001e-01   2.4876999999999998e+00   1.6230000000000000e-01  -1.6180000000000000e-01   7.8899999999999998e-02   8.8780000000000003e-01   1.3786000000000000e+00   4.7012999999999998e+00   2.6970000000000000e-01   6.6390000000000005e-01   2.3000000000000001e-01
  -5.2900000000000003e-01   4.8359999999999997e-01   1.9730000000000001e+00   9.5500000000000002e-02  -1.4269999999999999e-01   6.1400000000000003e-02   9.5440000000000003e-01   1.1785000000000001e+00   4.7882999999999996e+00   2.2159999999999999e-01   8.1789999999999996e-01   2.3890000000000000e-01
  -4.4080000000000003e-01   4.8359999999999997e-01   1.5441000000000000e+00   1.9099999999999999e-02  -1.3320000000000001e-01   6.5799999999999997e-02   8.4340000000000004e-01   1.0450999999999999e+00   3.6564999999999999e+00   1.8300000000000000e-01   6.6390000000000005e-01   2.6100000000000001e-01
  -6.3919999999999999e-01   5.0560000000000005e-01   1.9730000000000001e+00   1.7190000000000000e-01  -1.6180000000000000e-01   7.8899999999999998e-02   9.1000000000000003e-01   1.1339999999999999e+00   4.0048000000000004e+00   2.0230000000000001e-01   6.5429999999999999e-01   2.3000000000000001e-01
  -5.5110000000000003e-01   4.8359999999999997e-01   2.7450999999999999e+00   8.5900000000000004e-02  -1.2370000000000000e-01   4.3900000000000002e-02   6.6579999999999995e-01   9.1169999999999995e-01   4.6142000000000003e+00   2.6970000000000000e-01   7.2170000000000001e-01   2.4770000000000000e-01
  -3.9679999999999999e-01   5.2759999999999996e-01   2.2303999999999999e+00   7.6399999999999996e-02  -2.4740000000000001e-01   8.7700000000000000e-02   7.9900000000000004e-01   1.0227999999999999e+00   4.3529999999999998e+00   2.6970000000000000e-01   6.9279999999999997e-01   2.5659999999999999e-01
  -3.9679999999999999e-01   2.8580000000000000e-01   1.8015000000000001e+00   1.9099999999999999e-02  -2.5690000000000002e-01   7.8899999999999998e-02   9.3220000000000003e-01   9.5609999999999995e-01   4.6142000000000003e+00   2.5050000000000000e-01   7.0240000000000002e-01   2.7429999999999999e-01
  -4.8490000000000000e-01   5.4959999999999998e-01   1.8872000000000000e+00   1.5279999999999999e-01  -1.9980000000000001e-01   1.4030000000000001e-01   7.7680000000000005e-01   1.2897000000000001e+00   4.4401000000000002e+00   3.0819999999999997e-01   6.7349999999999999e-01   2.7429999999999999e-01
  -5.0700000000000001e-01   5.9360000000000002e-01   2.1446000000000001e+00  -1.9099999999999999e-02  -2.3790000000000000e-01   8.7700000000000000e-02   9.3220000000000003e-01   9.5609999999999995e-01   4.0048000000000004e+00   2.5050000000000000e-01   6.6390000000000005e-01   2.5209999999999999e-01
  -4.1880000000000001e-01   4.6170000000000000e-01   2.0588000000000002e+00   1.9099999999999999e-02  -1.9980000000000001e-01   4.8200000000000000e-02   8.8780000000000003e-01   8.8939999999999997e-01   4.9623999999999997e+00   2.3119999999999999e-01   6.8320000000000003e-01   2.6540000000000002e-01
  -2.2040000000000001e-01   7.0350000000000001e-01   2.0588000000000002e+00   5.7299999999999997e-02  -1.7130000000000001e-01   8.7700000000000000e-02   7.9900000000000004e-01   1.2007000000000001e+00   4.8754000000000000e+00   2.5050000000000000e-01   7.3129999999999995e-01   2.3890000000000000e-01
  -5.0700000000000001e-01   4.3969999999999998e-01   1.5441000000000000e+00   1.2410000000000000e-01  -1.3320000000000001e-01   7.4499999999999997e-02   9.9880000000000002e-01   1.0672999999999999e+00   3.6564999999999999e+00   2.0230000000000001e-01   6.8320000000000003e-01   2.4329999999999999e-01
  -5.0700000000000001e-01   1.7590000000000000e-01   2.4018999999999999e+00   1.3370000000000001e-01  -2.8549999999999998e-01   1.2280000000000001e-01   7.7680000000000005e-01   8.8939999999999997e-01   4.7012999999999998e+00   1.9270000000000001e-01   7.1199999999999997e-01   2.6979999999999998e-01
  -6.3919999999999999e-01   3.2979999999999998e-01   2.6593000000000000e+00   1.1459999999999999e-01  -1.3320000000000001e-01   9.2100000000000001e-02   8.4340000000000004e-01   1.1339999999999999e+00   4.8754000000000000e+00   2.3119999999999999e-01   6.7349999999999999e-01   2.6979999999999998e-01
  -2.8649999999999998e-01   6.1550000000000005e-01   1.2867999999999999e+00   1.3370000000000001e-01  -3.0449999999999999e-01   5.7000000000000002e-02   8.2120000000000004e-01   1.2897000000000001e+00   3.5695000000000001e+00   3.1790000000000002e-01   6.8320000000000003e-01   2.9189999999999999e-01
  -5.0700000000000001e-01   4.6170000000000000e-01   2.5735000000000001e+00   9.4999999999999998e-03  -1.4269999999999999e-01   8.3299999999999999e-02   7.5460000000000005e-01   1.0672999999999999e+00   4.4401000000000002e+00   2.2159999999999999e-01   6.5429999999999999e-01   2.5659999999999999e-01
  -5.2900000000000003e-01   4.1770000000000002e-01   2.8309000000000002e+00   1.1459999999999999e-01  -2.1890000000000001e-01   6.5799999999999997e-02   9.7660000000000002e-01   1.1563000000000001e+00   3.6564999999999999e+00   1.7340000000000000e-01   7.7939999999999998e-01   2.2120000000000001e-01
  -4.6289999999999998e-01   5.7160000000000000e-01   1.9730000000000001e+00   6.6799999999999998e-02  -1.7130000000000001e-01   5.2600000000000001e-02   7.7680000000000005e-01   1.2452000000000001e+00   5.2236000000000002e+00   2.7939999999999998e-01   7.1199999999999997e-01   2.6540000000000002e-01
  -5.0700000000000001e-01   4.6170000000000000e-01   2.1446000000000001e+00  -9.4999999999999998e-03  -1.4269999999999999e-01   7.4499999999999997e-02   9.9880000000000002e-01   1.0450999999999999e+00   3.9177000000000000e+00   2.2159999999999999e-01   7.2170000000000001e-01   2.3890000000000000e-01
  -3.5270000000000001e-01   2.8580000000000000e-01   2.0588000000000002e+00   1.0500000000000000e-01  -1.8079999999999999e-01   8.3299999999999999e-02   9.1000000000000003e-01   1.0227999999999999e+00   4.0918000000000001e+00   2.5050000000000000e-01   7.9859999999999998e-01   2.2120000000000001e-01
  -5.7310000000000005e-01   4.6170000000000000e-01   2.4018999999999999e+00   1.8140000000000001e-01  -1.4269999999999999e-01   3.9500000000000000e-02   9.3220000000000003e-01   1.1785000000000001e+00   5.1365999999999996e+00   2.6970000000000000e-01   7.5049999999999994e-01   2.4329999999999999e-01
  -5.5110000000000003e-01   5.0560000000000005e-01   2.4018999999999999e+00   1.8140000000000001e-01  -1.1420000000000000e-01   4.8200000000000000e-02   9.5440000000000003e-01   1.2674000000000001e+00   5.3977000000000004e+00   2.6970000000000000e-01   6.3510000000000000e-01   2.6540000000000002e-01
  -3.9679999999999999e-01   6.5949999999999998e-01   1.5441000000000000e+00   9.5500000000000002e-02  -1.3320000000000001e-01   5.7000000000000002e-02   1.1984999999999999e+00   8.2269999999999999e-01   4.3529999999999998e+00   1.9270000000000001e-01   7.1199999999999997e-01   2.3000000000000001e-01
  -4.8490000000000000e-01   4.8359999999999997e-01   1.5441000000000000e+00   1.7190000000000000e-01  -1.9030000000000000e-01   5.2600000000000001e-02   6.4370000000000005e-01   1.1339999999999999e+00   4.4401000000000002e+00   2.8899999999999998e-01   6.9279999999999997e-01   2.6979999999999998e-01
  -6.8330000000000002e-01   3.0780000000000002e-01   2.4018999999999999e+00   1.6230000000000000e-01  -1.6180000000000000e-01   6.5799999999999997e-02   8.8780000000000003e-01   1.2452000000000001e+00   4.8754000000000000e+00   2.1190000000000001e-01   7.3129999999999995e-01   2.3890000000000000e-01
  -6.1719999999999997e-01   4.3969999999999998e-01   1.5441000000000000e+00   4.7699999999999999e-02  -1.7130000000000001e-01   9.2100000000000001e-02   8.8780000000000003e-01   9.3389999999999995e-01   4.7882999999999996e+00   2.4079999999999999e-01   6.4470000000000005e-01   2.6100000000000001e-01
  -4.6289999999999998e-01   5.0560000000000005e-01   3.2597999999999998e+00   0.0000000000000000e+00  -2.7600000000000002e-01   4.3900000000000002e-02   1.0431999999999999e+00   9.3389999999999995e-01   4.6142000000000003e+00   2.8899999999999998e-01   7.0240000000000002e-01   2.2559999999999999e-01
  -3.9679999999999999e-01   2.6379999999999998e-01   2.2303999999999999e+00   1.9089999999999999e-01  -2.0930000000000001e-01   1.0090000000000000e-01   8.6560000000000004e-01   1.0450999999999999e+00   4.5270999999999999e+00   2.1190000000000001e-01   7.5049999999999994e-01   2.6540000000000002e-01
  -5.9509999999999996e-01   4.8359999999999997e-01   1.3725000000000001e+00   2.8600000000000000e-02  -3.0449999999999999e-01   8.3299999999999999e-02   8.8780000000000003e-01   1.0672999999999999e+00   4.0918000000000001e+00   2.0230000000000001e-01   6.5429999999999999e-01   2.8310000000000002e-01
  -5.9509999999999996e-01   3.9570000000000000e-01   2.0588000000000002e+00   5.7299999999999997e-02  -1.9030000000000000e-01   7.8899999999999998e-02   8.6560000000000004e-01   1.1563000000000001e+00   4.5270999999999999e+00   2.7939999999999998e-01   6.9279999999999997e-01   2.6540000000000002e-01
  -5.2900000000000003e-01   3.5170000000000001e-01   1.8015000000000001e+00   2.0050000000000001e-01  -1.2370000000000000e-01   7.8899999999999998e-02   8.6560000000000004e-01   1.1339999999999999e+00   4.1788999999999996e+00   1.7340000000000000e-01   7.1199999999999997e-01   2.3440000000000000e-01
  -3.0859999999999999e-01   3.7369999999999998e-01   2.4876999999999998e+00   8.5900000000000004e-02  -1.7130000000000001e-01   7.0199999999999999e-02   8.4340000000000004e-01   9.3389999999999995e-01   4.0048000000000004e+00   1.5409999999999999e-01   8.1789999999999996e-01   2.3890000000000000e-01
  -4.4080000000000003e-01   5.0560000000000005e-01   3.0024000000000002e+00   8.5900000000000004e-02  -1.4269999999999999e-01   1.1400000000000000e-01   8.6560000000000004e-01   1.1339999999999999e+00   4.8754000000000000e+00   1.4449999999999999e-01   8.0830000000000002e-01   2.6100000000000001e-01
  -7.0530000000000004e-01   5.2759999999999996e-01   2.0588000000000002e+00   1.0500000000000000e-01  -9.5200000000000007e-02   7.4499999999999997e-02   9.1000000000000003e-01   1.0227999999999999e+00   4.4401000000000002e+00   2.4079999999999999e-01   6.6390000000000005e-01   2.4770000000000000e-01
  -3.3060000000000000e-01   5.9360000000000002e-01   2.3161999999999998e+00   0.0000000000000000e+00  -1.5229999999999999e-01   6.1400000000000003e-02   7.9900000000000004e-01   1.1339999999999999e+00   4.5270999999999999e+00   2.6010000000000000e-01   6.8320000000000003e-01   2.9189999999999999e-01
  -5.5110000000000003e-01   4.6170000000000000e-01   1.3725000000000001e+00   3.8199999999999998e-02  -1.3320000000000001e-01   9.2100000000000001e-02   9.1000000000000003e-01   1.0227999999999999e+00   4.6142000000000003e+00   1.7340000000000000e-01   7.6980000000000004e-01   2.3440000000000000e-01
  -5.0700000000000001e-01   6.1550000000000005e-01   2.1446000000000001e+00  -5.7299999999999997e-02  -1.6180000000000000e-01   8.3299999999999999e-02   7.3240000000000005e-01   1.0672999999999999e+00   4.5270999999999999e+00   2.4079999999999999e-01   6.8320000000000003e-01   2.7870000000000000e-01
  -5.9509999999999996e-01   4.1770000000000002e-01   2.2303999999999999e+00   1.2410000000000000e-01  -2.2839999999999999e-01   7.4499999999999997e-02   9.1000000000000003e-01   9.3389999999999995e-01   5.1365999999999996e+00   2.1190000000000001e-01   6.7349999999999999e-01   2.7429999999999999e-01
  -6.6130000000000000e-01   4.3969999999999998e-01   2.2303999999999999e+00   6.6799999999999998e-02  -1.9030000000000000e-01   1.2280000000000001e-01   8.6560000000000004e-01   9.3389999999999995e-01   3.9177000000000000e+00   2.2159999999999999e-01   7.2170000000000001e-01   2.3890000000000000e-01
  -3.5270000000000001e-01   3.7369999999999998e-01   1.6298999999999999e+00   8.5900000000000004e-02  -1.6180000000000000e-01   1.0090000000000000e-01   9.1000000000000003e-01   1.2230000000000001e+00   4.9623999999999997e+00   1.7340000000000000e-01   7.6010000000000000e-01   2.3440000000000000e-01
  -4.1880000000000001e-01   3.5170000000000001e-01   2.0588000000000002e+00   9.5500000000000002e-02  -2.2839999999999999e-01   1.0960000000000000e-01   8.8780000000000003e-01   1.0227999999999999e+00   4.4401000000000002e+00   1.9270000000000001e-01   7.0240000000000002e-01   2.5659999999999999e-01
  -4.8490000000000000e-01   4.1770000000000002e-01   1.6298999999999999e+00   9.5500000000000002e-02  -2.1890000000000001e-01   5.2600000000000001e-02   9.1000000000000003e-01   1.0672999999999999e+00   4.2659000000000002e+00   2.0230000000000001e-01   7.5049999999999994e-01   2.3440000000000000e-01
  -4.4080000000000003e-01   5.0560000000000005e-01   1.8872000000000000e+00   9.5500000000000002e-02  -2.0930000000000001e-01   7.4499999999999997e-02   8.6560000000000004e-01   1.0894999999999999e+00   3.9177000000000000e+00   3.1790000000000002e-01   7.2170000000000001e-01   2.1679999999999999e-01
  -5.5110000000000003e-01   4.1770000000000002e-01   2.3161999999999998e+00   7.6399999999999996e-02  -1.9980000000000001e-01   2.1899999999999999e-02   8.4340000000000004e-01   1.2007000000000001e+00   4.2659000000000002e+00   1.6380000000000000e-01   6.9279999999999997e-01   2.3440000000000000e-01
  -6.1719999999999997e-01   2.8580000000000000e-01   1.8872000000000000e+00   1.8140000000000001e-01  -2.0930000000000001e-01   1.0520000000000000e-01   8.6560000000000004e-01   1.2230000000000001e+00   4.1788999999999996e+00   1.9270000000000001e-01   6.1580000000000001e-01   2.6979999999999998e-01
  -5.5110000000000003e-01   4.3969999999999998e-01   2.5735000000000001e+00   1.3370000000000001e-01  -1.8079999999999999e-01   8.7700000000000000e-02   9.5440000000000003e-01   1.1563000000000001e+00   4.4401000000000002e+00   1.9270000000000001e-01   7.0240000000000002e-01   3.0080000000000001e-01
  -4.1880000000000001e-01   3.0780000000000002e-01   1.8015000000000001e+00   7.6399999999999996e-02  -2.1890000000000001e-01   1.2280000000000001e-01   8.4340000000000004e-01   1.3119000000000001e+00   4.1788999999999996e+00   2.2159999999999999e-01   6.9279999999999997e-01   2.3890000000000000e-01
  -4.1880000000000001e-01   3.9570000000000000e-01   1.8015000000000001e+00   2.0050000000000001e-01  -2.1890000000000001e-01   6.1400000000000003e-02   8.6560000000000004e-01   1.0894999999999999e+00   5.1365999999999996e+00   2.6010000000000000e-01   7.5049999999999994e-01   2.4770000000000000e-01
  -4.4080000000000003e-01   2.8580000000000000e-01   1.3725000000000001e+00   3.8199999999999998e-02  -1.4269999999999999e-01   1.0090000000000000e-01   9.1000000000000003e-01   8.6719999999999997e-01   4.9623999999999997e+00   2.6010000000000000e-01   6.6390000000000005e-01   2.4329999999999999e-01
  -5.5110000000000003e-01   3.9570000000000000e-01   2.2303999999999999e+00   2.3870000000000000e-01  -2.0930000000000001e-01   7.0199999999999999e-02   9.3220000000000003e-01   1.0894999999999999e+00   4.7012999999999998e+00   2.1190000000000001e-01   7.0240000000000002e-01   2.3000000000000001e-01
  -5.7310000000000005e-01   5.2759999999999996e-01   1.8872000000000000e+00   8.5900000000000004e-02  -1.9980000000000001e-01   4.3900000000000002e-02   9.3220000000000003e-01   9.3389999999999995e-01   4.0918000000000001e+00   2.0230000000000001e-01   7.0240000000000002e-01   2.1679999999999999e-01
  -5.5110000000000003e-01   5.0560000000000005e-01   1.7157000000000000e+00   9.5500000000000002e-02  -1.9030000000000000e-01   8.3299999999999999e-02   8.2120000000000004e-01   9.3389999999999995e-01   4.7012999999999998e+00   2.9859999999999998e-01   7.3129999999999995e-01   2.6540000000000002e-01
  -4.6289999999999998e-01   5.0560000000000005e-01   1.8015000000000001e+00   1.9099999999999999e-02  -1.9030000000000000e-01   1.2720000000000001e-01   8.2120000000000004e-01   8.4499999999999997e-01   5.2236000000000002e+00   2.3119999999999999e-01   7.9859999999999998e-01   2.8749999999999998e-01
  -5.0700000000000001e-01   3.9570000000000000e-01   1.8015000000000001e+00   9.5500000000000002e-02  -1.9030000000000000e-01   8.7700000000000000e-02   7.3240000000000005e-01   1.0005999999999999e+00   4.3529999999999998e+00   2.6970000000000000e-01   6.7349999999999999e-01   2.8749999999999998e-01
  -5.2900000000000003e-01   3.9570000000000000e-01   2.1446000000000001e+00   1.1459999999999999e-01  -1.2370000000000000e-01   6.1400000000000003e-02   7.5460000000000005e-01   1.0894999999999999e+00   4.2659000000000002e+00   2.6970000000000000e-01   6.8320000000000003e-01   2.6100000000000001e-01
  -5.2900000000000003e-01   3.7369999999999998e-01   1.9730000000000001e+00  -2.8600000000000000e-02  -2.1890000000000001e-01   5.2600000000000001e-02   7.5460000000000005e-01   9.7840000000000005e-01   4.9623999999999997e+00   2.3119999999999999e-01   6.7349999999999999e-01   2.2120000000000001e-01
  -6.8330000000000002e-01   3.5170000000000001e-01   2.3161999999999998e+00   2.8600000000000000e-02  -2.4740000000000001e-01   4.3900000000000002e-02   5.7709999999999995e-01   1.0894999999999999e+00   4.8754000000000000e+00   3.0819999999999997e-01   7.0240000000000002e-01   2.8749999999999998e-01
  -3.7469999999999998e-01   5.9360000000000002e-01   2.4018999999999999e+00   1.2410000000000000e-01  -1.9030000000000000e-01   9.2100000000000001e-02   7.7680000000000005e-01   1.0894999999999999e+00   4.2659000000000002e+00   2.6010000000000000e-01   6.7349999999999999e-01   2.4770000000000000e-01
  -4.8490000000000000e-01   3.9570000000000000e-01   2.0588000000000002e+00   1.4319999999999999e-01  -1.5229999999999999e-01   7.4499999999999997e-02   8.6560000000000004e-01   1.1785000000000001e+00   4.7012999999999998e+00   2.3119999999999999e-01   8.0830000000000002e-01   2.3890000000000000e-01
  -2.8649999999999998e-01   5.7160000000000000e-01   1.8872000000000000e+00   5.7299999999999997e-02  -2.0930000000000001e-01   9.6500000000000002e-02   9.3220000000000003e-01   1.0894999999999999e+00   4.8754000000000000e+00   2.9859999999999998e-01   7.5049999999999994e-01   2.3890000000000000e-01
  -4.4080000000000003e-01   3.9570000000000000e-01   2.4018999999999999e+00   1.2410000000000000e-01  -1.3320000000000001e-01   5.2600000000000001e-02   8.2120000000000004e-01   1.0894999999999999e+00   4.4401000000000002e+00   2.0230000000000001e-01   7.5049999999999994e-01   2.8749999999999998e-01
  -5.0700000000000001e-01   5.9360000000000002e-01   2.4876999999999998e+00   1.4319999999999999e-01  -6.6600000000000006e-02   4.8200000000000000e-02   9.5440000000000003e-01   1.1563000000000001e+00   3.9177000000000000e+00   2.2159999999999999e-01   7.1199999999999997e-01   2.5659999999999999e-01
  -7.7149999999999996e-01   5.4959999999999998e-01   1.8872000000000000e+00   2.8600000000000000e-02  -1.8079999999999999e-01   3.9500000000000000e-02   9.5440000000000003e-01   9.1169999999999995e-01   4.1788999999999996e+00   2.9859999999999998e-01   7.1199999999999997e-01   2.5659999999999999e-01
  -4.6289999999999998e-01   5.4959999999999998e-01   2.0588000000000002e+00   2.0999999999999999e-01  -1.5229999999999999e-01   8.7700000000000000e-02   7.3240000000000005e-01   1.0005999999999999e+00   4.5270999999999999e+00   1.8300000000000000e-01   6.9279999999999997e-01   2.4770000000000000e-01
  -1.1020000000000001e-01   6.1550000000000005e-01   2.8309000000000002e+00   1.0500000000000000e-01  -1.7130000000000001e-01   2.1899999999999999e-02   7.3240000000000005e-01   1.0672999999999999e+00   4.5270999999999999e+00   1.9270000000000001e-01   6.9279999999999997e-01   2.8310000000000002e-01
  -6.3919999999999999e-01   2.8580000000000000e-01   2.5735000000000001e+00   1.1459999999999999e-01  -2.2839999999999999e-01   6.5799999999999997e-02   7.7680000000000005e-01   1.1785000000000001e+00   4.4401000000000002e+00   3.2750000000000001e-01   7.1199999999999997e-01   2.0790000000000000e-01
  -5.9509999999999996e-01   3.9570000000000000e-01   2.3161999999999998e+00   4.7699999999999999e-02  -1.9030000000000000e-01   1.2280000000000001e-01   9.9880000000000002e-01   1.1117999999999999e+00   5.0495000000000001e+00   2.5050000000000000e-01   7.3129999999999995e-01   2.6540000000000002e-01
  -3.5270000000000001e-01   4.8359999999999997e-01   1.4582999999999999e+00   7.6399999999999996e-02  -1.9030000000000000e-01   7.8899999999999998e-02   7.3240000000000005e-01   1.0227999999999999e+00   4.4401000000000002e+00   2.6970000000000000e-01   7.3129999999999995e-01   2.4770000000000000e-01
  -4.4080000000000003e-01   5.4959999999999998e-01   2.3161999999999998e+00   2.8600000000000000e-02  -1.6180000000000000e-01   6.5799999999999997e-02   8.2120000000000004e-01   1.1563000000000001e+00   4.0918000000000001e+00   2.7939999999999998e-01   6.3510000000000000e-01   1.9910000000000000e-01
  -5.5110000000000003e-01   3.2979999999999998e-01   2.2303999999999999e+00   1.1459999999999999e-01  -2.4740000000000001e-01   8.8000000000000005e-03   8.6560000000000004e-01   1.2007000000000001e+00   4.8754000000000000e+00   2.3119999999999999e-01   7.0240000000000002e-01   2.3000000000000001e-01
  -4.6289999999999998e-01   4.1770000000000002e-01   2.6593000000000000e+00   6.6799999999999998e-02  -8.5599999999999996e-02   6.5799999999999997e-02   7.5460000000000005e-01   9.5609999999999995e-01   5.0495000000000001e+00   2.3119999999999999e-01   6.7349999999999999e-01   2.5209999999999999e-01
  -4.4080000000000003e-01   6.8149999999999999e-01   1.9730000000000001e+00   2.5779999999999997e-01  -1.1420000000000000e-01   6.1400000000000003e-02   7.9900000000000004e-01   1.1563000000000001e+00   5.2236000000000002e+00   2.3119999999999999e-01   6.5429999999999999e-01   2.2559999999999999e-01
  -5.9509999999999996e-01   5.2759999999999996e-01   1.9730000000000001e+00  -1.1459999999999999e-01  -1.2370000000000000e-01   1.7500000000000002e-02   7.9900000000000004e-01   1.0450999999999999e+00   4.4401000000000002e+00   1.8300000000000000e-01   6.9279999999999997e-01   2.7429999999999999e-01
  -5.2900000000000003e-01   5.4959999999999998e-01   1.1152000000000000e+00   1.5279999999999999e-01  -1.9980000000000001e-01   1.7500000000000002e-02   1.0875999999999999e+00   8.8939999999999997e-01   5.1365999999999996e+00   2.2159999999999999e-01   7.7939999999999998e-01   2.5209999999999999e-01
  -5.0700000000000001e-01   5.2759999999999996e-01   1.2010000000000001e+00   9.5500000000000002e-02  -2.9499999999999998e-01   3.9500000000000000e-02   8.2120000000000004e-01   1.1339999999999999e+00   5.1365999999999996e+00   2.1190000000000001e-01   6.8320000000000003e-01   2.6540000000000002e-01
  -6.3919999999999999e-01   4.1770000000000002e-01   1.3725000000000001e+00   8.5900000000000004e-02  -2.2839999999999999e-01   9.2100000000000001e-02   1.1984999999999999e+00   1.1339999999999999e+00   5.1365999999999996e+00   2.8899999999999998e-01   7.2170000000000001e-01   2.3890000000000000e-01
  -5.7310000000000005e-01   3.7369999999999998e-01   2.0588000000000002e+00   4.7699999999999999e-02  -2.2839999999999999e-01   7.4499999999999997e-02   1.1096999999999999e+00   1.0005999999999999e+00   4.7012999999999998e+00   2.2159999999999999e-01   6.8320000000000003e-01   2.3440000000000000e-01
  -4.6289999999999998e-01   6.8149999999999999e-01   1.9730000000000001e+00   6.6799999999999998e-02  -1.9030000000000000e-01   7.8899999999999998e-02   7.5460000000000005e-01   1.2230000000000001e+00   4.3529999999999998e+00   2.2159999999999999e-01   6.8320000000000003e-01   2.3890000000000000e-01
  -5.5110000000000003e-01   3.2979999999999998e-01   1.7157000000000000e+00   4.7699999999999999e-02  -2.6640000000000003e-01   1.0520000000000000e-01   1.1096999999999999e+00   1.0672999999999999e+00   5.2236000000000002e+00   2.7939999999999998e-01   7.4090000000000000e-01   2.1679999999999999e-01
  -4.6289999999999998e-01   5.2759999999999996e-01   2.2303999999999999e+00   4.7699999999999999e-02  -2.1890000000000001e-01   6.1400000000000003e-02   9.5440000000000003e-01   1.0450999999999999e+00   4.0918000000000001e+00   2.6010000000000000e-01   7.3129999999999995e-01   2.8310000000000002e-01
  -4.4080000000000003e-01   2.8580000000000000e-01   2.2303999999999999e+00   1.6230000000000000e-01  -1.5229999999999999e-01   9.2100000000000001e-02   7.3240000000000005e-01   1.0894999999999999e+00   4.2659000000000002e+00   1.9270000000000001e-01   7.2170000000000001e-01   2.3890000000000000e-01
  -4.4080000000000003e-01   2.1980000000000000e-01   1.5441000000000000e+00   1.9089999999999999e-01  -1.4269999999999999e-01   6.5799999999999997e-02   7.7680000000000005e-01   1.1563000000000001e+00   4.9623999999999997e+00   1.3489999999999999e-01   7.9859999999999998e-01   2.4329999999999999e-01
  -5.0700000000000001e-01   4.1770000000000002e-01   2.0588000000000002e+00   2.8600000000000000e-02  -2.2839999999999999e-01   8.3299999999999999e-02   9.1000000000000003e-01   9.5609999999999995e-01   4.4401000000000002e+00   2.6010000000000000e-01   7.3129999999999995e-01   2.0790000000000000e-01
  -3.9679999999999999e-01   3.0780000000000002e-01   2.4018999999999999e+00   8.5900000000000004e-02  -1.9980000000000001e-01   3.9500000000000000e-02   8.4340000000000004e-01   1.3341000000000001e+00   4.3529999999999998e+00   1.6380000000000000e-01   6.3510000000000000e-01   2.5209999999999999e-01
  -5.5110000000000003e-01   5.0560000000000005e-01   2.4876999999999998e+00   5.7299999999999997e-02  -1.4269999999999999e-01   1.2720000000000001e-01   7.9900000000000004e-01   1.2007000000000001e+00   4.6142000000000003e+00   1.9270000000000001e-01   6.5429999999999999e-01   2.5209999999999999e-01
  -3.3060000000000000e-01   2.8580000000000000e-01   2.3161999999999998e+00   6.6799999999999998e-02  -2.4740000000000001e-01   9.6500000000000002e-02   8.2120000000000004e-01   9.3389999999999995e-01   4.0048000000000004e+00   2.3119999999999999e-01   7.5049999999999994e-01   2.5659999999999999e-01
  -4.6289999999999998e-01   4.6170000000000000e-01   1.7157000000000000e+00   1.0500000000000000e-01  -3.2350000000000001e-01   7.4499999999999997e-02   6.4370000000000005e-01   1.1785000000000001e+00   3.8306000000000000e+00   2.6970000000000000e-01   7.2170000000000001e-01   2.2559999999999999e-01
  -4.8490000000000000e-01   3.7369999999999998e-01   1.5441000000000000e+00   1.2410000000000000e-01  -1.6180000000000000e-01   4.8200000000000000e-02   9.1000000000000003e-01   1.0894999999999999e+00   4.0048000000000004e+00   2.1190000000000001e-01   7.5049999999999994e-01   2.6540000000000002e-01
  -4.4080000000000003e-01   5.2759999999999996e-01   1.7157000000000000e+00  -9.4999999999999998e-03  -1.5229999999999999e-01   6.5799999999999997e-02   9.1000000000000003e-01   1.1339999999999999e+00   3.7435999999999998e+00   2.5050000000000000e-01   6.9279999999999997e-01   2.5209999999999999e-01
  -3.5270000000000001e-01   4.8359999999999997e-01   2.0588000000000002e+00   8.5900000000000004e-02  -2.1890000000000001e-01   5.2600000000000001e-02   8.4340000000000004e-01   1.1785000000000001e+00   4.4401000000000002e+00   2.5050000000000000e-01   7.1199999999999997e-01   2.1679999999999999e-01
  -4.6289999999999998e-01   5.4959999999999998e-01   1.9730000000000001e+00   1.5279999999999999e-01  -1.9030000000000000e-01   5.7000000000000002e-02   9.1000000000000003e-01   9.7840000000000005e-01   5.3977000000000004e+00   1.7340000000000000e-01   7.8900000000000003e-01   2.7870000000000000e-01
  -4.1880000000000001e-01   4.6170000000000000e-01   2.4018999999999999e+00   1.6230000000000000e-01  -1.3320000000000001e-01   3.0700000000000002e-02   9.5440000000000003e-01   1.0672999999999999e+00   4.4401000000000002e+00   1.9270000000000001e-01   6.8320000000000003e-01   2.6979999999999998e-01
  -4.1880000000000001e-01   4.1770000000000002e-01   2.9165999999999999e+00   1.1459999999999999e-01  -1.5229999999999999e-01   7.8899999999999998e-02   9.7660000000000002e-01   1.0450999999999999e+00   5.0495000000000001e+00   3.2750000000000001e-01   6.5429999999999999e-01   2.2120000000000001e-01
  -5.0700000000000001e-01   5.2759999999999996e-01   1.2010000000000001e+00   1.4319999999999999e-01  -1.5229999999999999e-01   5.2600000000000001e-02   7.7680000000000005e-01   1.0450999999999999e+00   5.0495000000000001e+00   2.5050000000000000e-01   7.6980000000000004e-01   2.6540000000000002e-01
  -4.6289999999999998e-01   5.0560000000000005e-01   2.2303999999999999e+00   1.1459999999999999e-01  -2.0930000000000001e-01   7.8899999999999998e-02   9.1000000000000003e-01   1.0005999999999999e+00   4.0918000000000001e+00   2.8899999999999998e-01   6.6390000000000005e-01   2.7429999999999999e-01
  -3.7469999999999998e-01   1.3189999999999999e-01   2.1446000000000001e+00   3.8199999999999998e-02  -2.0930000000000001e-01   7.0199999999999999e-02   8.6560000000000004e-01   1.2452000000000001e+00   4.0918000000000001e+00   2.1190000000000001e-01   6.6390000000000005e-01   2.6540000000000002e-01
  -6.8330000000000002e-01   3.2979999999999998e-01   1.8015000000000001e+00   7.6399999999999996e-02  -2.1890000000000001e-01   9.6500000000000002e-02   8.4340000000000004e-01   9.3389999999999995e-01   4.4401000000000002e+00   2.6970000000000000e-01   7.2170000000000001e-01   2.4329999999999999e-01
  -4.8490000000000000e-01   4.1770000000000002e-01   1.9730000000000001e+00   1.9089999999999999e-01  -1.3320000000000001e-01   9.6500000000000002e-02   8.8780000000000003e-01   1.0227999999999999e+00   4.8754000000000000e+00   1.5409999999999999e-01   7.7939999999999998e-01   2.7429999999999999e-01
  -4.8490000000000000e-01   5.2759999999999996e-01   2.4876999999999998e+00   6.6799999999999998e-02  -2.6640000000000003e-01   5.2600000000000001e-02   8.8780000000000003e-01   1.0672999999999999e+00   4.0048000000000004e+00   2.6010000000000000e-01   7.5049999999999994e-01   2.3440000000000000e-01
