# Supplementary material for: Footwear and Foam Surface Alter Gait Initiation of Typical Subjects
Source: PLoS One. 2015 Aug 13;10(8):e0135821. doi: 10.1371/journal.pone.0135821 (PMC4536224; doi:10.1371/journal.pone.0135821)
Supplement: S1 Dataset — (ZIP) [file pone.0135821.s001.zip › 13_shod_av1_01.txt]

   1.7016500000000001e+01   2.2423000000000002e+00   2.6121159999999998e+02   2.9788000000000001e+00   3.0574400000000001e+01  -1.5524000000000000e+00  -1.7800300000000000e+01  -2.4681999999999999e+00   2.6884190000000001e+02  -2.8801999999999999e+00  -2.8346499999999999e+01   3.6270000000000002e-01
   1.6862200000000001e+01   1.5388999999999999e+00   2.6009640000000002e+02   2.5777999999999999e+00   3.0412600000000001e+01  -1.4383999999999999e+00  -1.7090100000000000e+01  -2.1568999999999998e+00   2.6823250000000002e+02  -2.7646000000000002e+00  -2.8558199999999999e+01   3.6270000000000002e-01
   1.6641800000000000e+01   1.2311000000000001e+00   2.5812340000000000e+02   2.3868999999999998e+00   3.0460200000000000e+01  -1.3287000000000000e+00  -1.7289899999999999e+01  -2.7349999999999999e+00   2.6831950000000001e+02  -2.8898000000000001e+00  -2.8635200000000001e+01   2.3000000000000001e-01
   1.6443400000000000e+01   1.0771999999999999e+00   2.5657929999999999e+02   2.0432000000000001e+00   3.0279399999999999e+01  -1.2761000000000000e+00  -1.8044499999999999e+01  -2.5125999999999999e+00   2.7084429999999998e+02  -2.9380000000000002e+00  -2.8539000000000001e+01   3.1409999999999999e-01
   1.6267099999999999e+01   2.6379999999999998e-01   2.5469210000000001e+02   1.6326000000000001e+00   2.9946300000000001e+01  -1.1928000000000001e+00  -1.8266400000000001e+01  -3.0908000000000002e+00   2.7006070000000000e+02  -3.0920999999999998e+00  -2.8644800000000000e+01   3.2729999999999998e-01
   1.6134799999999998e+01   4.3999999999999997e-02   2.5168960000000001e+02   1.4608000000000001e+00   2.9736999999999998e+01  -1.1051000000000000e+00  -1.7711600000000001e+01  -3.2019000000000002e+00   2.7084429999999998e+02  -3.1210000000000000e+00  -2.8818000000000001e+01   2.0349999999999999e-01
   1.5561700000000000e+01  -3.7369999999999998e-01   2.4731469999999999e+02   1.0407000000000000e+00   2.9394400000000001e+01  -1.0305000000000000e+00  -1.7778099999999998e+01  -2.4237000000000002e+00   2.7284660000000002e+02  -3.1307000000000000e+00  -2.8962299999999999e+01   2.8310000000000002e-01
   1.5341300000000000e+01  -1.1212000000000000e+00   2.4396910000000000e+02   6.2060000000000004e-01   2.8956700000000001e+01  -9.6040000000000003e-01  -1.8754700000000000e+01  -3.4020999999999999e+00   2.7423960000000000e+02  -3.4293000000000000e+00  -2.9058599999999998e+01   1.9020000000000001e-01
   1.4856400000000001e+01  -1.6488000000000000e+00   2.3950829999999999e+02   3.2460000000000000e-01   2.8452300000000001e+01  -8.2440000000000002e-01  -1.9132000000000001e+01  -3.9357000000000002e+00   2.7563260000000002e+02  -3.6701000000000001e+00  -2.9183599999999998e+01   1.2390000000000000e-01
   1.4239200000000000e+01  -1.9126000000000001e+00   2.3384660000000000e+02  -1.7190000000000000e-01   2.7957500000000000e+01  -7.7620000000000000e-01  -1.9242999999999999e+01  -3.6688999999999998e+00   2.7702550000000002e+02  -3.7568000000000001e+00  -2.9279900000000001e+01   9.7299999999999998e-02
   1.3754300000000001e+01  -2.4622000000000002e+00   2.2741280000000000e+02  -4.0100000000000002e-01   2.7377099999999999e+01  -6.9289999999999996e-01  -1.9731300000000001e+01  -4.2024999999999997e+00   2.7937619999999998e+02  -4.1516999999999999e+00  -2.9645499999999998e+01  -6.6400000000000001e-02
   1.2343600000000000e+01  -2.9897999999999998e+00   2.2123640000000000e+02  -8.4019999999999995e-01   2.6701400000000000e+01  -6.1390000000000000e-01  -2.0685700000000001e+01  -5.0030000000000001e+00   2.8259739999999999e+02  -4.5178000000000003e+00  -2.9876400000000000e+01  -1.1060000000000000e-01
   1.1263500000000001e+01  -3.8910999999999998e+00   2.1317269999999999e+02  -1.2603000000000000e+00   2.6006799999999998e+01  -5.3939999999999999e-01  -2.1329300000000000e+01  -5.4255000000000004e+00   2.8790809999999999e+02  -4.9802000000000000e+00  -3.0251700000000000e+01  -1.8140000000000001e-01
   1.0227499999999999e+01  -4.4847000000000001e+00   2.0639580000000001e+02  -1.8808000000000000e+00   2.5236000000000001e+01  -3.8590000000000002e-01  -2.1662299999999998e+01  -5.7590000000000003e+00   2.9147750000000002e+02  -5.3750999999999998e+00  -3.0780899999999999e+01  -3.6270000000000002e-01
   9.7425999999999995e+00  -5.0781999999999998e+00   1.9858949999999999e+02  -2.2723000000000000e+00   2.4398599999999998e+01  -3.0259999999999998e-01  -2.2661000000000001e+01  -6.6040000000000001e+00   2.9748469999999998e+02  -5.9531000000000001e+00  -3.1377500000000001e+01  -4.4230000000000003e-01
   8.7507000000000001e+00  -5.7377000000000002e+00   1.9061160000000001e+02  -2.7496999999999998e+00   2.3684899999999999e+01  -1.9289999999999999e-01  -2.3881799999999998e+01  -7.0932000000000004e+00   3.0462360000000001e+02  -6.5309999999999997e+00  -3.2041400000000003e+01  -6.1929999999999996e-01
   8.0233000000000008e+00  -6.7050000000000001e+00   1.8297680000000000e+02  -3.1507000000000001e+00   2.2971200000000000e+01  -8.3299999999999999e-02  -2.5302199999999999e+01  -8.0715000000000003e+00   3.1097899999999998e+02  -7.0994000000000002e+00  -3.2888100000000001e+01  -6.9889999999999997e-01
   7.4943000000000000e+00  -7.5842999999999998e+00   1.7525630000000001e+02  -3.5611999999999999e+00   2.2190899999999999e+01   3.0700000000000002e-02  -2.5901499999999999e+01  -8.5385000000000009e+00   3.1916269999999997e+02  -7.8893000000000004e+00  -3.3744500000000002e+01  -9.4220000000000004e-01
   6.8771000000000004e+00  -7.8921000000000001e+00   1.6822200000000001e+02  -3.8763000000000001e+00   2.1363099999999999e+01   1.1840000000000001e-01  -2.7366399999999999e+01  -8.8276000000000003e+00   3.2682400000000001e+02  -8.6021000000000001e+00  -3.4562399999999997e+01  -1.1368000000000000e+00
   5.6647999999999996e+00  -7.8480999999999996e+00   1.6075880000000001e+02  -3.9716999999999998e+00   2.0573200000000000e+01   1.3159999999999999e-01  -2.8342900000000000e+01  -1.0161700000000000e+01   3.3474639999999999e+02  -9.5076000000000001e+00  -3.5553400000000003e+01  -1.3359000000000001e+00
   5.1138000000000003e+00  -7.0567000000000002e+00   1.5355300000000000e+02  -4.0671999999999997e+00   1.9821500000000000e+01  -8.8000000000000005e-03  -2.9275099999999998e+01  -1.1073399999999999e+01   3.4284300000000002e+02  -1.0384100000000000e+01  -3.6342399999999998e+01  -1.5880000000000001e+00
   5.4443999999999999e+00  -5.3639999999999999e+00   1.4694759999999999e+02  -3.9908000000000001e+00   1.8898499999999999e+01  -2.3680000000000001e-01  -3.0451499999999999e+01  -1.2051700000000000e+01   3.5006900000000002e+02  -1.1231800000000000e+01  -3.7160299999999999e+01  -1.8446000000000000e+00
   5.0255999999999998e+00  -4.3528000000000002e+00   1.3914130000000000e+02  -3.9335000000000000e+00   1.8137200000000000e+01  -2.9820000000000002e-01  -3.1494599999999998e+01  -1.3497000000000000e+01   3.5842680000000001e+02  -1.2301100000000000e+01  -3.8141800000000003e+01  -2.1364999999999998e+00
   3.6370000000000000e+00  -3.9350999999999998e+00   1.3270750000000001e+02  -3.8094000000000001e+00   1.7337900000000001e+01  -3.1569999999999998e-01  -3.2670999999999999e+01  -1.5009100000000000e+01   3.6669749999999999e+02  -1.3370300000000000e+01  -3.9161700000000003e+01  -2.4506000000000001e+00
   2.8433999999999999e+00  -2.8578999999999999e+00   1.2550170000000000e+02  -3.8858000000000001e+00   1.6567100000000000e+01  -4.7360000000000002e-01  -3.3181399999999996e+01  -1.6209800000000001e+01   3.7549059999999997e+02  -1.4372100000000000e+01  -4.0104700000000001e+01  -2.7160000000000002e+00
   2.9096000000000002e+00  -7.2550000000000003e-01   1.1846740000000000e+02  -3.6471000000000000e+00   1.5796300000000000e+01  -6.8850000000000000e-01  -3.4912599999999998e+01  -1.7121500000000001e+01   3.8202010000000001e+02  -1.5528100000000000e+01  -4.0835900000000002e+01  -3.0478000000000001e+00
   2.9977000000000000e+00   8.7929999999999997e-01   1.1340620000000000e+02  -3.5230000000000001e+00   1.5063599999999999e+01  -9.2530000000000001e-01  -3.6022399999999998e+01  -1.9367300000000000e+01   3.8759199999999998e+02  -1.6491299999999999e+01  -4.1711500000000001e+01  -3.2557000000000000e+00
   2.9977000000000000e+00   2.4182000000000001e+00   1.0705820000000000e+02  -3.4371000000000000e+00   1.4302300000000001e+01  -1.1357999999999999e+00  -3.7465100000000000e+01  -2.0745899999999999e+01   3.9351209999999998e+02  -1.7416100000000000e+01  -4.2144500000000001e+01  -3.6448999999999998e+00
   2.5348000000000002e+00   4.0670000000000002e+00   1.0156800000000000e+02  -3.1507000000000001e+00   1.3636200000000001e+01  -1.2717000000000001e+00  -3.8108699999999999e+01  -2.1635300000000001e+01   3.9690740000000000e+02  -1.8215599999999998e+01  -4.2539000000000001e+01  -3.8971000000000000e+00
   2.2703000000000002e+00   5.4519000000000002e+00   9.6506799999999998e+01  -3.0360999999999998e+00   1.3198499999999999e+01  -1.3945000000000001e+00  -3.8086500000000001e+01  -2.2569199999999999e+01   3.9943220000000002e+02  -1.9044000000000000e+01  -4.3125999999999998e+01  -4.0563000000000002e+00
   2.3584999999999998e+00   6.6390000000000002e+00   9.1702900000000000e+01  -2.9215000000000000e+00   1.2522800000000000e+01  -1.5654999999999999e+00  -3.8619199999999999e+01  -2.2835999999999999e+01   4.0213099999999997e+02  -1.9506399999999999e+01  -4.3328000000000003e+01  -4.3350000000000000e+00
   2.2483000000000000e+00   7.9581000000000000e+00   8.7671000000000006e+01  -2.8641999999999999e+00   1.1951900000000000e+01  -1.6445000000000001e+00  -3.9728900000000003e+01  -2.3703199999999999e+01   4.0491699999999997e+02  -2.0142199999999999e+01  -4.3491599999999998e+01  -4.4676999999999998e+00
   1.9617000000000000e+00   8.7274999999999991e+00   8.4497000000000000e+01  -2.8451000000000000e+00   1.1476100000000001e+01  -1.7585000000000000e+00  -4.1371400000000001e+01  -2.5370899999999999e+01   4.0613580000000002e+02  -2.0739400000000000e+01  -4.3616700000000002e+01  -4.7243000000000004e+00
   1.6972000000000000e+00   8.8594000000000008e+00   8.1494600000000005e+01  -2.7879000000000000e+00   1.1076400000000000e+01  -1.7322000000000000e+00  -4.2569899999999997e+01  -2.5993500000000001e+01   4.0770290000000000e+02  -2.1346299999999999e+01  -4.3741799999999998e+01  -4.9276999999999997e+00
   1.9177000000000000e+00   9.2771000000000008e+00   7.7291200000000003e+01  -2.8165000000000000e+00   1.0762400000000000e+01  -1.6927000000000001e+00  -4.2924999999999997e+01  -2.6549399999999999e+01   4.0857350000000002e+02  -2.1905000000000001e+01  -4.3953499999999998e+01  -5.1180000000000003e+00
   2.3144000000000000e+00   9.6948000000000008e+00   7.6176000000000002e+01  -2.9119999999999999e+00   1.0515000000000001e+01  -1.7101999999999999e+00  -4.3280099999999997e+01  -2.8016900000000000e+01   4.0996650000000000e+02  -2.2511800000000001e+01  -4.4126700000000000e+01  -5.3436000000000003e+00
   2.8654999999999999e+00   9.6728000000000005e+00   7.4546099999999996e+01  -3.0552000000000001e+00   1.0362700000000000e+01  -1.6619999999999999e+00  -4.3945999999999998e+01  -2.8950800000000001e+01   4.1066289999999998e+02  -2.3099399999999999e+01  -4.4299900000000001e+01  -5.5602999999999998e+00
   3.4826999999999999e+00   1.0354300000000000e+01   7.4717699999999994e+01  -3.0265000000000000e+00   1.0201000000000001e+01  -1.6619999999999999e+00  -4.4367699999999999e+01  -2.9862500000000001e+01   4.1397120000000001e+02  -2.3638900000000000e+01  -4.4636600000000001e+01  -5.7107000000000001e+00
   4.2981999999999996e+00   1.1255599999999999e+01   7.6090199999999996e+01  -3.1316000000000002e+00   1.0277100000000001e+01  -1.7278000000000000e+00  -4.4989100000000001e+01  -3.0885300000000001e+01   4.1553829999999999e+02  -2.4149400000000000e+01  -4.4934899999999999e+01  -5.9275000000000002e+00
   5.4885000000000002e+00   1.2090999999999999e+01   7.7205399999999997e+01  -3.1698000000000000e+00   1.0334199999999999e+01  -1.8067000000000000e+00  -4.5499600000000001e+01  -3.2041600000000003e+01   4.1797600000000000e+02  -2.4794799999999999e+01  -4.5281300000000002e+01  -6.1308999999999996e+00
   5.7088999999999999e+00   1.2442700000000000e+01   7.8835300000000004e+01  -3.2652000000000001e+00   1.0667299999999999e+01  -1.7541000000000000e+00  -4.6076700000000002e+01  -3.2797600000000003e+01   4.2128429999999997e+02  -2.5353500000000000e+01  -4.5723900000000000e+01  -6.3343999999999996e+00
   5.9292999999999996e+00   1.2596600000000000e+01   8.2352400000000003e+01  -3.4466000000000001e+00   1.1009800000000000e+01  -1.7497000000000000e+00  -4.6076700000000002e+01  -3.3953899999999997e+01   4.2415730000000002e+02  -2.5835100000000001e+01  -4.6176200000000001e+01  -6.4272999999999998e+00
   6.3040000000000003e+00   1.2530600000000000e+01   8.6555800000000005e+01  -3.6089000000000002e+00   1.1504600000000000e+01  -1.6664000000000001e+00  -4.6343000000000004e+01  -3.4376300000000001e+01   4.2824910000000000e+02  -2.6364899999999999e+01  -4.6743899999999996e+01  -6.5998000000000001e+00
   6.3040000000000003e+00   1.2266800000000000e+01   9.1102400000000003e+01  -3.8380999999999998e+00   1.2009000000000000e+01  -1.5962000000000001e+00  -4.6209899999999998e+01  -3.5176800000000000e+01   4.3112209999999999e+02  -2.6798400000000001e+01  -4.7205700000000000e+01  -6.7413999999999996e+00
   6.7008000000000001e+00   1.1827199999999999e+01   9.7021500000000003e+01  -4.2390999999999996e+00   1.2722700000000000e+01  -1.3945000000000001e+00  -4.6165500000000002e+01  -3.6021799999999999e+01   4.3443040000000002e+02  -2.7318600000000000e+01  -4.7581000000000003e+01  -6.8430999999999997e+00
   7.0975999999999999e+00   1.0464200000000000e+01   1.0276900000000001e+02  -4.6496000000000004e+00   1.3493499999999999e+01  -1.2235000000000000e+00  -4.6387400000000000e+01  -3.7000100000000003e+01   4.3634570000000002e+02  -2.7655700000000000e+01  -4.8081299999999999e+01  -6.9890999999999996e+00
   7.5384000000000002e+00   9.2111000000000001e+00   1.0928850000000000e+02  -5.0315000000000003e+00   1.4473599999999999e+01  -1.0042000000000000e+00  -4.6165500000000002e+01  -3.7667200000000001e+01   4.3860930000000002e+02  -2.8050699999999999e+01  -4.8427700000000002e+01  -7.1085000000000003e+00
   8.0673999999999992e+00   7.8262000000000000e+00   1.1760960000000000e+02  -5.4897999999999998e+00   1.5501300000000001e+01  -7.9810000000000003e-01  -4.6254300000000001e+01  -3.8178600000000003e+01   4.4017630000000003e+02  -2.8368600000000001e+01  -4.8754899999999999e+01  -7.1482999999999999e+00
   8.5523000000000007e+00   6.5071000000000003e+00   1.2584480000000001e+02  -6.1295000000000002e+00   1.6481400000000001e+01  -5.9199999999999997e-01  -4.6365200000000002e+01  -3.8756799999999998e+01   4.4095990000000000e+02  -2.8599799999999998e+01  -4.8899200000000000e+01  -7.2588999999999997e+00
   8.7948000000000004e+00   5.0561999999999996e+00   1.3510950000000000e+02  -6.7023000000000001e+00   1.7766100000000002e+01  -3.0259999999999998e-01  -4.6165500000000002e+01  -3.9245899999999999e+01   4.4095990000000000e+02  -2.8619000000000000e+01  -4.8985799999999998e+01  -7.4093000000000000e+00
   8.4200999999999997e+00   2.0884000000000000e+00   1.4711920000000001e+02  -7.6475000000000000e+00   1.9288599999999999e+01   1.4910000000000001e-01  -4.6187700000000000e+01  -4.0068700000000000e+01   4.4183049999999997e+02  -2.8773099999999999e+01  -4.9033900000000003e+01  -7.4668000000000001e+00
   8.5963999999999992e+00  -8.1340000000000001e-01   1.5749900000000000e+02  -8.6976999999999993e+00   2.0801600000000001e+01   6.0950000000000004e-01  -4.6187700000000000e+01  -4.0691299999999998e+01   4.4000220000000002e+02  -2.8850200000000001e+01  -4.8956899999999997e+01  -7.5419999999999998e+00
   8.7065999999999999e+00  -2.1983999999999999e+00   1.6822200000000001e+02  -9.4806000000000008e+00   2.2362200000000001e+01   8.3320000000000005e-01  -4.6098900000000000e+01  -4.0980300000000000e+01   4.3817399999999998e+02  -2.8898399999999999e+01  -4.8831899999999997e+01  -7.5640999999999998e+00
   8.5963999999999992e+00  -3.0996999999999999e+00   1.7877340000000001e+02  -1.0292199999999999e+01   2.3770600000000002e+01   9.9980000000000002e-01  -4.5876899999999999e+01  -4.1669600000000003e+01   4.3477859999999998e+02  -2.8734600000000000e+01  -4.8495100000000001e+01  -7.6525999999999996e+00
   8.4641999999999999e+00  -4.6604999999999999e+00   1.8743760000000000e+02  -1.1055899999999999e+01   2.5036200000000001e+01   1.2628999999999999e+00  -4.5410800000000002e+01  -4.2180999999999997e+01   4.3120909999999998e+02  -2.8628699999999998e+01  -4.8187199999999997e+01  -7.6482000000000001e+00
   8.7286999999999999e+00  -6.0015000000000001e+00   1.9704540000000000e+02  -1.1829300000000000e+01   2.6244700000000002e+01   1.4822000000000000e+00  -4.5122300000000003e+01  -4.2092100000000002e+01   4.2676909999999998e+02  -2.8358899999999998e+01  -4.7725299999999997e+01  -7.7057000000000002e+00
   9.3899000000000008e+00  -7.6722999999999999e+00   2.0785409999999999e+02  -1.2574000000000000e+01   2.7500800000000002e+01   1.8154999999999999e+00  -4.4523099999999999e+01  -4.2692500000000003e+01   4.2128429999999997e+02  -2.8060300000000002e+01  -4.7215299999999999e+01  -7.7057000000000002e+00
   9.6765000000000008e+00  -9.5409000000000006e+00   2.1729030000000000e+02  -1.3395099999999999e+01   2.8775900000000000e+01   2.1004999999999998e+00  -4.3613100000000003e+01  -4.3159399999999998e+01   4.1553829999999999e+02  -2.7771300000000000e+01  -4.6647599999999997e+01  -7.7233999999999998e+00
   9.9410000000000007e+00  -1.0881900000000000e+01   2.2646920000000000e+02  -1.4225700000000000e+01   3.0165199999999999e+01   2.3856000000000002e+00  -4.2614300000000000e+01  -4.3426200000000001e+01   4.0866059999999999e+02  -2.7202999999999999e+01  -4.5993400000000001e+01  -7.7145000000000001e+00
   1.0844700000000000e+01  -1.2574600000000000e+01   2.3719220000000001e+02  -1.4989500000000000e+01   3.1430800000000001e+01   2.6968999999999999e+00  -4.1815300000000001e+01  -4.3804200000000002e+01   4.0221809999999999e+02  -2.6837000000000000e+01  -4.5165900000000001e+01  -7.6924000000000001e+00
   1.2013000000000000e+01  -1.4750999999999999e+01   2.4851560000000001e+02  -1.5896500000000000e+01   3.2753500000000003e+01   3.0565000000000002e+00  -4.0705500000000001e+01  -4.4182299999999998e+01   3.9351209999999998e+02  -2.6239699999999999e+01  -4.4271000000000001e+01  -7.6703000000000001e+00
   1.3071000000000000e+01  -1.6883400000000002e+01   2.5880970000000002e+02  -1.6813099999999999e+01   3.4085700000000003e+01   3.4775000000000000e+00  -3.9928699999999999e+01  -4.4182299999999998e+01   3.8280369999999999e+02  -2.5517299999999999e+01  -4.3174100000000003e+01  -7.6349000000000000e+00
   1.4106999999999999e+01  -1.9961099999999998e+01   2.7081939999999997e+02  -1.7758299999999998e+01   3.5646299999999997e+01   3.9072000000000000e+00  -3.8641399999999997e+01  -4.4159999999999997e+01   3.7296589999999998e+02  -2.4804400000000001e+01  -4.2000200000000000e+01  -7.5818000000000003e+00
   1.5605800000000000e+01  -2.2928899999999999e+01   2.8368700000000001e+02  -1.8856200000000001e+01   3.7273499999999999e+01   4.4509999999999996e+00  -3.7354100000000003e+01  -4.4404600000000002e+01   3.6129980000000000e+02  -2.3908600000000000e+01  -4.0797400000000003e+01  -7.5376000000000003e+00
   1.7038599999999999e+01  -2.6072500000000002e+01   2.9861340000000001e+02  -2.0145099999999999e+01   3.9024400000000000e+01   4.9553000000000003e+00  -3.5800400000000003e+01  -4.4693700000000000e+01   3.4841489999999999e+02  -2.2974200000000000e+01  -3.9286799999999999e+01  -7.3872000000000000e+00
   1.8691700000000001e+01  -2.9106300000000001e+01   3.1542700000000002e+02  -2.1395800000000001e+01   4.1108400000000003e+01   5.5648000000000000e+00  -3.4224600000000002e+01  -4.4204500000000003e+01   3.3352760000000001e+02  -2.1914600000000000e+01  -3.7554800000000000e+01  -7.3032000000000004e+00
   2.0058299999999999e+01  -3.2227899999999998e+01   3.3395630000000000e+02  -2.2837499999999999e+01   4.3582500000000003e+01   6.1393000000000004e+00  -3.2515599999999999e+01  -4.3781999999999996e+01   3.1628969999999998e+02  -2.0710500000000000e+01  -3.5678500000000000e+01  -7.1881000000000004e+00
   2.1336800000000000e+01  -3.6119000000000000e+01   3.5531639999999999e+02  -2.4517900000000001e+01   4.6265999999999998e+01   6.7751999999999999e+00  -3.0518000000000001e+01  -4.3003799999999998e+01   2.9748469999999998e+02  -1.9371500000000001e+01  -3.3571300000000001e+01  -6.9493000000000000e+00
   2.3033999999999999e+01  -3.9746299999999998e+01   3.7916430000000003e+02  -2.6255500000000001e+01   4.9292000000000002e+01   7.3978999999999999e+00  -2.8431699999999999e+01  -4.1914200000000001e+01   2.7641609999999997e+02  -1.7965199999999999e+01  -3.1117699999999999e+01  -6.7192999999999996e+00
   2.4841500000000000e+01  -4.3461599999999997e+01   4.0412740000000002e+02  -2.7907200000000000e+01   5.2555999999999997e+01   8.0600000000000005e+00  -2.6034700000000001e+01  -4.0268799999999999e+01   2.5273570000000001e+02  -1.6240900000000000e+01  -2.8490900000000000e+01  -6.3963000000000001e+00
   2.6494599999999998e+01  -4.6935000000000002e+01   4.2943360000000001e+02  -2.9692599999999999e+01   5.5943600000000004e+01   8.7047000000000008e+00  -2.3548800000000000e+01  -3.7867300000000000e+01   2.2635650000000001e+02  -1.4237299999999999e+01  -2.5479199999999999e+01  -5.9097999999999997e+00
   2.9338100000000001e+01  -5.0386400000000002e+01   4.5894330000000002e+02  -3.1382500000000000e+01   5.9464500000000001e+01   9.1562999999999999e+00  -2.0641300000000001e+01  -3.4620899999999999e+01   1.9962899999999999e+02  -1.2291399999999999e+01  -2.2159600000000001e+01  -5.3921999999999999e+00
   3.3636299999999999e+01  -5.1023899999999998e+01   4.8871019999999999e+02  -3.2738199999999999e+01   6.2880600000000001e+01   9.3712000000000000e+00  -1.7134499999999999e+01  -3.0373899999999999e+01   1.6828739999999999e+02  -1.0162599999999999e+01  -1.8753399999999999e+01  -4.6756000000000002e+00
   3.5531900000000000e+01  -5.3442100000000003e+01   5.1264390000000003e+02  -3.4304000000000002e+01   6.5811499999999995e+01   9.8185000000000002e+00  -1.3805300000000001e+01  -2.5259699999999999e+01   1.3694569999999999e+02  -7.8506999999999998e+00  -1.5173999999999999e+01  -3.7423000000000002e+00
   3.4495899999999999e+01  -5.8300500000000000e+01   5.3263149999999996e+02  -3.5802900000000001e+01   6.8713899999999995e+01   1.0406100000000000e+01  -1.0720200000000000e+01  -2.0100999999999999e+01   1.0699700000000000e+02  -5.8182000000000000e+00  -1.1710000000000001e+01  -2.9769999999999999e+00
   3.4385700000000000e+01  -6.0015200000000000e+01   5.4978830000000005e+02  -3.6738599999999998e+01   7.1026200000000003e+01   1.0748200000000001e+01  -7.0801999999999996e+00  -1.7143699999999999e+01   8.0182400000000001e+01  -4.3250999999999999e+00  -8.9100000000000001e+00  -2.6320000000000001e+00
   3.7736100000000000e+01  -6.0784599999999998e+01   5.6711659999999995e+02  -3.7712400000000002e+01   7.2910300000000007e+01   1.0963100000000001e+01  -3.8618999999999999e+00  -1.3586000000000000e+01   5.6502099999999999e+01  -2.8801999999999999e+00  -6.0907999999999998e+00  -1.9596000000000000e+00
   3.9896299999999997e+01  -6.3884300000000003e+01   5.8212879999999996e+02  -3.8638500000000001e+01   7.4566100000000006e+01   1.1195499999999999e+01  -7.9900000000000004e-01  -6.2260000000000000e+00   3.7784100000000002e+01  -1.3292999999999999e+00  -4.2145000000000001e+00  -8.7580000000000002e-01
   3.9168900000000001e+01  -6.5159400000000005e+01   5.9130759999999998e+02  -3.9364100000000001e+01   7.5974400000000003e+01   1.1476100000000001e+01   2.8410000000000002e+00   2.9796000000000000e+00   3.0209900000000001e+01   5.6830000000000003e-01  -3.2425999999999999e+00   1.3299999999999999e-02
   3.8110799999999998e+01  -6.6874099999999999e+01   5.9962869999999998e+02  -3.9803300000000000e+01   7.7154399999999995e+01   1.1673500000000001e+01   5.4156000000000004e+00   1.1540300000000000e+01   2.3680399999999999e+01   1.8688000000000000e+00  -2.7711000000000001e+00   1.0174000000000001e+00
   3.8683900000000001e+01  -6.8654700000000005e+01   6.0511879999999996e+02  -4.0357100000000003e+01   7.7677800000000005e+01   1.1831300000000001e+01   3.9285000000000001e+00   1.1696000000000000e+01   1.7586200000000002e+01   2.0228999999999999e+00  -2.4247999999999998e+00   9.2889999999999995e-01
   3.9499499999999998e+01  -6.9709999999999994e+01   6.0897910000000002e+02  -4.0586199999999998e+01   7.8191599999999994e+01   1.2024300000000000e+01   2.1751000000000000e+00   6.6485000000000003e+00   1.4974399999999999e+01   1.5026999999999999e+00  -1.4625999999999999e+00   1.0395000000000001e+00
   3.9080700000000000e+01  -7.1204800000000006e+01   6.1086630000000002e+02  -4.0872599999999998e+01   7.8286799999999999e+01   1.2190899999999999e+01  -1.6646000000000001e+00   7.1154000000000002e+00   1.6193200000000001e+01   1.0306999999999999e+00  -1.1354000000000000e+00   1.2253000000000001e+00
   3.8573700000000002e+01  -7.2875600000000006e+01   6.1086630000000002e+02  -4.0929900000000004e+01   7.8362899999999996e+01   1.2265499999999999e+01   1.1762999999999999e+00   8.0937999999999999e+00   1.6541399999999999e+01   1.1944999999999999e+00  -1.1162000000000001e+00   9.5989999999999998e-01
   3.8970500000000001e+01  -7.3974800000000002e+01   6.0932219999999995e+02  -4.0815300000000001e+01   7.8039400000000001e+01   1.2401400000000001e+01   3.8618999999999999e+00   8.2493999999999996e+00   1.1404900000000000e+01   1.4834000000000001e+00  -1.5203000000000000e+00   9.4660000000000000e-01
   3.9058700000000002e+01  -7.5139899999999997e+01   6.0700609999999995e+02  -4.0824900000000000e+01   7.7611199999999997e+01   1.2405799999999999e+01   4.5278000000000000e+00   9.1166000000000000e+00   1.0447200000000000e+01   1.3486000000000000e+00  -1.2797000000000001e+00   8.2720000000000005e-01
   3.8463500000000003e+01  -7.5909300000000002e+01   6.0314580000000001e+02  -4.0595799999999997e+01   7.7125900000000001e+01   1.2449600000000000e+01   1.1318999999999999e+00   6.0035999999999996e+00   1.1230800000000000e+01   1.1270000000000000e+00  -6.2539999999999996e-01   7.3429999999999995e-01
   3.8309199999999997e+01  -7.6041200000000003e+01   5.9877080000000001e+02  -4.0309300000000000e+01   7.6421700000000001e+01   1.2467200000000000e+01   4.2170000000000002e-01   3.1130000000000000e+00   8.9672000000000001e+00   5.9719999999999995e-01  -2.2130000000000000e-01   5.1310000000000000e-01
   3.8507599999999996e+01  -7.6810699999999997e+01   5.9405269999999996e+02  -4.0003799999999998e+01   7.5793599999999998e+01   1.2432100000000000e+01   1.6424000000000001e+00   2.4237000000000002e+00   4.7012999999999998e+00   5.6830000000000003e-01  -1.3469999999999999e-01   4.2909999999999998e-01
   3.8066800000000001e+01  -7.7008499999999998e+01   5.8847680000000003e+02  -3.9507300000000001e+01   7.5013300000000001e+01   1.2418900000000001e+01   2.6856000000000000e+00   3.1575000000000002e+00   4.5270999999999999e+00   5.6830000000000003e-01  -3.8500000000000000e-02   2.1679999999999999e-01
   3.7317300000000003e+01  -7.7162400000000005e+01   5.8221460000000002e+02  -3.9134999999999998e+01   7.4166399999999996e+01   1.2261100000000001e+01   1.9532000000000000e+00   2.4015000000000000e+00   2.9600000000000000e+00   4.7199999999999998e-01   2.2130000000000000e-01   1.2830000000000000e-01
   3.7207099999999997e+01  -7.7162400000000005e+01   5.7586659999999995e+02  -3.8628999999999998e+01   7.3243399999999994e+01   1.2212800000000000e+01   1.3539000000000001e+00  -8.8900000000000007e-02   1.4800000000000000e+00   8.6699999999999999e-02   4.1370000000000001e-01   7.9600000000000004e-02
   3.6898499999999999e+01  -7.7074500000000000e+01   5.6814599999999996e+02  -3.8094299999999997e+01   7.2234700000000004e+01   1.2138299999999999e+01   5.7709999999999995e-01  -3.7800000000000000e-01   1.5670999999999999e+00  -4.8200000000000000e-02   5.7730000000000004e-01   3.9800000000000002e-02
   3.6369500000000002e+01  -7.6898600000000002e+01   5.6076859999999999e+02  -3.7416499999999999e+01   7.1359300000000005e+01   1.2024300000000000e+01   8.4340000000000004e-01   5.3369999999999995e-01   2.2635999999999998e+00   4.8200000000000000e-02   4.8110000000000003e-01   2.6499999999999999e-02
   3.5730300000000000e+01  -7.6568799999999996e+01   5.5356280000000004e+02  -3.6872300000000003e+01   7.0312500000000000e+01   1.1905900000000001e+01   1.5980000000000001e+00   3.3350000000000002e-01   1.8283000000000000e+00   2.1190000000000001e-01   3.9450000000000002e-01   7.5200000000000003e-02
   3.5752299999999998e+01  -7.6063199999999995e+01   5.4618539999999996e+02  -3.6203899999999997e+01   6.9284800000000004e+01   1.1756800000000000e+01   2.0196999999999998e+00   1.0450999999999999e+00   2.1764999999999999e+00   2.2159999999999999e-01   3.1750000000000000e-01   7.5200000000000003e-02
   3.5884599999999999e+01  -7.5535600000000002e+01   5.3880799999999999e+02  -3.5506999999999998e+01   6.8152400000000000e+01   1.1625200000000000e+01   1.1984999999999999e+00   9.7840000000000005e-01   1.9153000000000000e+00   2.3119999999999999e-01   4.2340000000000000e-01   1.1060000000000000e-01
   3.5642099999999999e+01  -7.5271799999999999e+01   5.3254570000000001e+02  -3.4886400000000002e+01   6.7238900000000001e+01   1.1449800000000000e+01   8.4340000000000004e-01   2.2200000000000001e-02   1.1317999999999999e+00   1.0600000000000000e-01   4.9070000000000003e-01   6.1899999999999997e-02
   3.5752299999999998e+01  -7.4568299999999994e+01   5.2559730000000002e+02  -3.4323099999999997e+01   6.6315899999999999e+01   1.1370900000000001e+01   1.3317000000000001e+00   6.6699999999999995e-02   1.7412000000000001e+00   9.6299999999999997e-02   5.2920000000000000e-01   3.9800000000000002e-02
   3.5774400000000000e+01  -7.4018699999999995e+01   5.1976400000000001e+02  -3.3740699999999997e+01   6.5640199999999993e+01   1.1221800000000000e+01   1.4649000000000001e+00   5.7809999999999995e-01   2.0024000000000002e+00   1.7340000000000000e-01   3.4639999999999999e-01   7.0800000000000002e-02
   3.6104999999999997e+01  -7.3930800000000005e+01   5.1556050000000005e+02  -3.3177399999999999e+01   6.4783799999999999e+01   1.1173500000000001e+01   1.3539000000000001e+00   1.0450999999999999e+00   1.6540999999999999e+00   1.9270000000000001e-01   4.9070000000000003e-01   4.8700000000000000e-02
   3.5399700000000003e+01  -7.3601100000000002e+01   5.1032769999999999e+02  -3.2594999999999999e+01   6.4108199999999997e+01   1.1042000000000000e+01   1.4649000000000001e+00   6.0040000000000004e-01   1.4800000000000000e+00   1.4449999999999999e-01   4.1370000000000001e-01   9.7299999999999998e-02
   3.4870699999999999e+01  -7.3051500000000004e+01   5.0406549999999999e+02  -3.1898000000000000e+01   6.3404000000000003e+01   1.0897300000000000e+01   9.1000000000000003e-01   2.4460000000000001e-01   2.4377000000000000e+00   9.6299999999999997e-02   4.7149999999999997e-01   4.8700000000000000e-02
   3.4562100000000001e+01  -7.2655799999999999e+01   4.9840379999999999e+02  -3.1382500000000000e+01   6.2557099999999998e+01   1.0748200000000001e+01   1.1096999999999999e+00   7.5600000000000001e-01   1.6540999999999999e+00   1.5409999999999999e-01   4.5219999999999999e-01   7.5200000000000003e-02
   3.4892699999999998e+01  -7.2325999999999993e+01   4.9377150000000000e+02  -3.0647300000000001e+01   6.1767299999999999e+01   1.0734999999999999e+01   1.4205000000000001e+00   4.8920000000000002e-01   1.7412000000000001e+00   9.6299999999999997e-02   3.9450000000000002e-01   6.1899999999999997e-02
   3.4958799999999997e+01  -7.2238100000000003e+01   4.8836709999999999e+02  -3.0084000000000000e+01   6.1044100000000000e+01   1.0625400000000001e+01   1.7312000000000001e+00   6.2260000000000004e-01   2.5247000000000002e+00   1.3489999999999999e-01   3.4639999999999999e-01   7.0800000000000002e-02
   3.5002899999999997e+01  -7.1776399999999995e+01   4.8399209999999999e+02  -2.9492100000000001e+01   6.0368499999999997e+01   1.0524500000000000e+01   1.4205000000000001e+00   7.5600000000000001e-01   2.0893999999999999e+00   2.2159999999999999e-01   3.9450000000000002e-01   7.0800000000000002e-02
   3.4958799999999997e+01  -7.1468599999999995e+01   4.8047500000000002e+02  -2.9005199999999999e+01   5.9740400000000001e+01   1.0406100000000000e+01   1.2873000000000001e+00   4.2249999999999999e-01   1.8283000000000000e+00   2.0230000000000001e-01   4.3300000000000000e-01   1.3270000000000001e-01
   3.4495899999999999e+01  -7.1138900000000007e+01   4.7790150000000000e+02  -2.8441900000000000e+01   5.9312199999999997e+01   1.0349100000000000e+01   1.2873000000000001e+00   3.5580000000000001e-01   1.3059000000000001e+00   9.6299999999999997e-02   4.4259999999999999e-01   5.7500000000000002e-02
   3.4385700000000000e+01  -7.1226799999999997e+01   4.7610000000000002e+02  -2.7792600000000000e+01   5.8941099999999999e+01   1.0239500000000000e+01   1.1984999999999999e+00   8.2269999999999999e-01   2.6118000000000001e+00   1.3489999999999999e-01   3.8490000000000002e-01   7.5200000000000003e-02
   3.3988999999999997e+01  -7.0962999999999994e+01   4.7447010000000000e+02  -2.7487100000000002e+01   5.8684199999999997e+01   1.0235099999999999e+01   1.3983000000000001e+00   6.4480000000000004e-01   1.8283000000000000e+00   2.4079999999999999e-01   4.0410000000000001e-01   8.8499999999999995e-02
   3.3592199999999998e+01  -7.1028999999999996e+01   4.7241129999999998e+02  -2.7057500000000001e+01   5.8512900000000002e+01   1.0164899999999999e+01   1.3095000000000001e+00   8.0049999999999999e-01   1.9153000000000000e+00   1.4449999999999999e-01   4.5219999999999999e-01   5.7500000000000002e-02
   3.3151400000000002e+01  -7.1182900000000004e+01   4.7241129999999998e+02  -2.6580100000000002e+01   5.8503399999999999e+01   1.0173700000000000e+01   1.1540999999999999e+00   7.3380000000000001e-01   1.8283000000000000e+00   1.5409999999999999e-01   4.4259999999999999e-01   7.9600000000000004e-02
   3.2291699999999999e+01  -7.1556600000000003e+01   4.7309760000000000e+02  -2.6179099999999998e+01   5.8465299999999999e+01   1.0112299999999999e+01   9.9880000000000002e-01   6.0040000000000004e-01   1.6540999999999999e+00   1.4449999999999999e-01   4.4259999999999999e-01   5.7500000000000002e-02
   3.1189599999999999e+01  -7.1644499999999994e+01   4.7395540000000000e+02  -2.5911799999999999e+01   5.8665100000000002e+01   1.0086000000000000e+01   1.4205000000000001e+00   5.3369999999999995e-01   1.3059000000000001e+00   1.5409999999999999e-01   4.3300000000000000e-01   1.2830000000000000e-01
   3.1079400000000000e+01  -7.2479900000000001e+01   4.7498480000000001e+02  -2.5539400000000001e+01   5.8836399999999998e+01   1.0099200000000000e+01   1.2428999999999999e+00   6.2260000000000004e-01   1.1317999999999999e+00   8.6699999999999999e-02   3.7530000000000002e-01   1.1500000000000000e-01
   3.0682600000000001e+01  -7.3205299999999994e+01   4.7661470000000003e+02  -2.5100200000000001e+01   5.8950600000000001e+01   1.0138600000000000e+01   1.4427000000000001e+00   6.6710000000000003e-01   1.3059000000000001e+00   1.6380000000000000e-01   4.5219999999999999e-01   3.1000000000000000e-02
   3.0043399999999998e+01  -7.3535100000000000e+01   4.7712939999999998e+02  -2.4737400000000001e+01   5.9007700000000000e+01   1.0164899999999999e+01   1.4205000000000001e+00   6.4480000000000004e-01   2.5247000000000002e+00   2.0230000000000001e-01   4.3300000000000000e-01   4.8700000000000000e-02
   2.9139700000000001e+01  -7.3754900000000006e+01   4.7884510000000000e+02  -2.4260100000000001e+01   5.9245600000000003e+01   1.0147399999999999e+01   1.2428999999999999e+00   6.0040000000000004e-01   1.9153000000000000e+00   2.0230000000000001e-01   2.8870000000000001e-01   7.5200000000000003e-02
   2.8632700000000000e+01  -7.4062700000000007e+01   4.8013180000000000e+02  -2.3849499999999999e+01   5.9359800000000000e+01   1.0169300000000000e+01   1.3317000000000001e+00   8.8939999999999997e-01   1.6540999999999999e+00   1.3489999999999999e-01   4.0410000000000001e-01   7.9600000000000004e-02
   2.8302099999999999e+01  -7.4942099999999996e+01   4.8184750000000003e+02  -2.3448499999999999e+01   5.9521599999999999e+01   1.0103600000000000e+01   1.4205000000000001e+00   5.5589999999999995e-01   1.7412000000000001e+00   4.8200000000000000e-02   4.1370000000000001e-01   3.1000000000000000e-02
   2.8236000000000001e+01  -7.5865399999999994e+01   4.8244799999999998e+02  -2.3047499999999999e+01   5.9626199999999997e+01   1.0147399999999999e+01   1.5315000000000001e+00   3.1130000000000002e-01   3.0470999999999999e+00   6.7400000000000002e-02   4.3300000000000000e-01   8.4000000000000005e-02
   2.7707000000000001e+01  -7.6085200000000000e+01   4.8390629999999999e+02  -2.2474699999999999e+01   5.9692799999999998e+01   1.0169300000000000e+01   1.2428999999999999e+00   6.6710000000000003e-01   1.5670999999999999e+00   7.7100000000000002e-02   3.8490000000000002e-01   3.9800000000000002e-02
   2.7508600000000001e+01  -7.6524900000000002e+01   4.8339159999999998e+02  -2.1968699999999998e+01   5.9559600000000003e+01   1.0199999999999999e+01   1.1540999999999999e+00   6.6710000000000003e-01   2.6989000000000001e+00   1.1559999999999999e-01   4.4259999999999999e-01   8.8499999999999995e-02
   2.7508600000000001e+01  -7.7206400000000002e+01   4.8399209999999999e+02  -2.1443600000000000e+01   5.9521599999999999e+01   1.0243900000000000e+01   1.3983000000000001e+00   7.5600000000000001e-01   2.4377000000000000e+00   1.6380000000000000e-01   4.0410000000000001e-01   8.4000000000000005e-02
   2.7618800000000000e+01  -7.7602099999999993e+01   4.8467840000000001e+02  -2.0966200000000001e+01   5.9550100000000000e+01   1.0235099999999999e+01   1.1540999999999999e+00   6.6710000000000003e-01   1.4800000000000000e+00   1.0600000000000000e-01   2.9830000000000001e-01   1.2390000000000000e-01
   2.7839200000000002e+01  -7.8393500000000003e+01   4.8519310000000002e+02  -2.0402899999999999e+01   5.9426400000000001e+01   1.0265800000000000e+01   1.4427000000000001e+00   4.4469999999999998e-01   1.7412000000000001e+00   1.5409999999999999e-01   2.9830000000000001e-01   8.4000000000000005e-02
   2.8147800000000000e+01  -7.8943100000000001e+01   4.8605090000000001e+02  -1.9839600000000001e+01   5.9493000000000002e+01   1.0248300000000000e+01   1.2873000000000001e+00   7.1150000000000002e-01   1.9153000000000000e+00  -1.9300000000000001e-02   3.3679999999999999e-01   1.0620000000000000e-01
   2.8412299999999998e+01  -7.9360799999999998e+01   4.8776659999999998e+02  -1.9257200000000001e+01   5.9531100000000002e+01   1.0239500000000000e+01   1.1540999999999999e+00   5.3369999999999995e-01   2.5247000000000002e+00   1.9270000000000001e-01   5.0029999999999997e-01   9.2899999999999996e-02
   2.9051500000000001e+01  -8.0130200000000002e+01   4.8973960000000000e+02  -1.8512499999999999e+01   5.9578600000000002e+01   1.0252599999999999e+01   1.2650999999999999e+00   5.5589999999999995e-01   1.9153000000000000e+00   1.7340000000000000e-01   3.8490000000000002e-01   4.4200000000000003e-02
   2.9404199999999999e+01  -8.0723699999999994e+01   4.9197000000000003e+02  -1.7834599999999998e+01   5.9578600000000002e+01   1.0230700000000001e+01   1.2206999999999999e+00   4.8920000000000002e-01   1.4800000000000000e+00   1.3489999999999999e-01   3.5599999999999998e-01   5.7500000000000002e-02
   2.9844999999999999e+01  -8.1647000000000006e+01   4.9351409999999998e+02  -1.7109000000000002e+01   5.9645299999999999e+01   1.0208800000000000e+01   1.3317000000000001e+00   6.6710000000000003e-01   2.4377000000000000e+00   1.6380000000000000e-01   4.1370000000000001e-01   9.2899999999999996e-02
   2.9712800000000001e+01  -8.1844899999999996e+01   4.9720280000000002e+02  -1.6144700000000000e+01   5.9940300000000001e+01   1.0143000000000001e+01   1.5758000000000001e+00   6.2260000000000004e-01   1.4800000000000000e+00   2.1190000000000001e-01   4.5219999999999999e-01   8.4000000000000005e-02
   3.0726700000000001e+01  -8.1603099999999998e+01   4.9866109999999998e+02  -1.5266400000000001e+01   5.9845100000000002e+01   9.9763999999999999e+00   1.3317000000000001e+00   8.4499999999999997e-01   1.4800000000000000e+00   8.6699999999999999e-02   4.3300000000000000e-01   5.7500000000000002e-02
   3.1828800000000001e+01  -8.3867400000000004e+01   5.0157780000000002e+02  -1.4302099999999999e+01   5.9930700000000002e+01   9.9544999999999995e+00   1.1984999999999999e+00   6.6710000000000003e-01   2.4377000000000000e+00   1.5409999999999999e-01   3.8490000000000002e-01   7.9600000000000004e-02
   3.3085200000000000e+01  -8.4680800000000005e+01   5.0423710000000000e+02  -1.3261400000000000e+01   5.9845100000000002e+01   9.9281000000000006e+00   1.2428999999999999e+00   7.7820000000000000e-01   1.3059000000000001e+00   1.0600000000000000e-01   4.1370000000000001e-01   9.2899999999999996e-02
   3.4033000000000001e+01  -8.4175200000000004e+01   5.0578120000000001e+02  -1.2058400000000001e+01   5.9768999999999998e+01   9.8140999999999998e+00   1.3317000000000001e+00   7.7820000000000000e-01   1.9153000000000000e+00   5.7799999999999997e-02   4.1370000000000001e-01   7.5200000000000003e-02
   3.4782499999999999e+01  -8.5889899999999997e+01   5.0801159999999999e+02  -1.1027300000000000e+01   5.9883200000000002e+01   9.7001000000000008e+00   1.3761000000000001e+00   6.8930000000000002e-01   1.9153000000000000e+00   2.0230000000000001e-01   4.7149999999999997e-01   7.5200000000000003e-02
   3.5730300000000000e+01  -8.6483400000000003e+01   5.1109980000000002e+02  -9.8625000000000007e+00   5.9864100000000001e+01   9.5772999999999993e+00   1.2650999999999999e+00   5.3369999999999995e-01   1.8283000000000000e+00   1.4449999999999999e-01   4.8110000000000003e-01   4.8700000000000000e-02
   3.7780200000000001e+01  -8.7758499999999998e+01   5.1444539999999995e+02  -8.6882000000000001e+00   5.9978299999999997e+01   9.5159000000000002e+00   1.3095000000000001e+00   6.0040000000000004e-01   1.3930000000000000e+00   9.6299999999999997e-02   3.8490000000000002e-01   7.5200000000000003e-02
   3.9279100000000000e+01  -8.9517200000000003e+01   5.1873450000000003e+02  -7.4946999999999999e+00   6.0111499999999999e+01   9.4151000000000007e+00   1.3539000000000001e+00   5.5589999999999995e-01   2.0893999999999999e+00   2.2159999999999999e-01   4.6189999999999998e-01   3.9800000000000002e-02
   3.9565600000000003e+01  -9.0792199999999994e+01   5.2405309999999997e+02  -5.9958000000000000e+00   6.0482700000000001e+01   9.3623999999999992e+00   1.2428999999999999e+00   5.5589999999999995e-01   1.5670999999999999e+00   1.7340000000000000e-01   4.5219999999999999e-01   3.9800000000000002e-02
   4.0116700000000002e+01  -9.0880200000000002e+01   5.2954330000000004e+02  -4.3822999999999999e+00   6.0825200000000002e+01   8.9940999999999995e+00   1.2650999999999999e+00   8.0049999999999999e-01   2.0893999999999999e+00   1.5409999999999999e-01   4.1370000000000001e-01   7.9600000000000004e-02
   4.0667700000000004e+01  -9.2572900000000004e+01   5.3571969999999999e+02  -2.6732999999999998e+00   6.1310499999999998e+01   9.1256000000000004e+00   1.2428999999999999e+00   7.3380000000000001e-01   1.4800000000000000e+00   2.3119999999999999e-01   3.9450000000000002e-01   1.0620000000000000e-01
   4.1505299999999998e+01  -9.4727300000000000e+01   5.4283979999999997e+02  -1.0024999999999999e+00   6.1691200000000002e+01   9.0029000000000003e+00   1.0875999999999999e+00   6.2260000000000004e-01   6.9650000000000001e-01   1.8300000000000000e-01   4.8110000000000003e-01   1.1500000000000000e-01
   4.2783799999999999e+01  -9.5100999999999999e+01   5.4970249999999999e+02   9.7380000000000000e-01   6.1976599999999998e+01   8.8712999999999997e+00   1.3095000000000001e+00   7.5600000000000001e-01   1.2188000000000001e+00   9.6299999999999997e-02   3.7530000000000002e-01   1.1500000000000000e-01
   4.3401000000000003e+01  -9.5980300000000000e+01   5.5545000000000005e+02   3.1029000000000000e+00   6.2347799999999999e+01   8.6870999999999992e+00   1.2206999999999999e+00   7.5600000000000001e-01   1.7412000000000001e+00   1.3489999999999999e-01   3.8490000000000002e-01   6.6400000000000001e-02
   4.4459000000000003e+01  -9.7277400000000000e+01   5.6128330000000005e+02   5.2511000000000001e+00   6.2338200000000001e+01   8.6388999999999996e+00   1.3983000000000001e+00   6.8930000000000002e-01   2.0024000000000002e+00   1.0600000000000000e-01   4.3300000000000000e-01   1.0170000000000000e-01
   4.5869700000000002e+01  -9.7651100000000000e+01   5.6471469999999999e+02   7.5425000000000004e+00   6.2271599999999999e+01   8.4634999999999998e+00   1.1984999999999999e+00   7.3380000000000001e-01   1.0447000000000000e+00   1.7340000000000000e-01   3.5599999999999998e-01   1.0170000000000000e-01
   4.7677100000000003e+01  -9.8200699999999998e+01   5.6797439999999995e+02   9.9483999999999995e+00   6.2033700000000003e+01   8.3011999999999997e+00   1.1762999999999999e+00   6.4480000000000004e-01   1.4800000000000000e+00   1.2520000000000001e-01   3.3679999999999999e-01   1.1500000000000000e-01
   4.9396400000000000e+01  -9.8002799999999993e+01   5.7140580000000000e+02   1.2554900000000000e+01   6.1729199999999999e+01   8.0512999999999995e+00   1.1540999999999999e+00   7.1150000000000002e-01   1.4800000000000000e+00   1.5409999999999999e-01   4.3300000000000000e-01   6.6400000000000001e-02
   5.1402200000000001e+01  -9.7695099999999996e+01   5.7346460000000002e+02   1.5209099999999999e+01   6.1215400000000002e+01   7.8144999999999998e+00   1.2650999999999999e+00   5.1139999999999997e-01   1.4800000000000000e+00   1.7340000000000000e-01   4.0410000000000001e-01   5.7500000000000002e-02
   5.2592500000000001e+01  -9.7255399999999995e+01   5.7560919999999999e+02   1.7901499999999999e+01   6.0834699999999998e+01   7.5338000000000003e+00   1.5758000000000001e+00   7.3380000000000001e-01   2.0024000000000002e+00   1.7340000000000000e-01   4.2340000000000000e-01   9.2899999999999996e-02
   5.4444099999999999e+01  -9.6244100000000003e+01   5.7749639999999999e+02   2.0670200000000001e+01   6.0492199999999997e+01   7.1829999999999998e+00   1.0875999999999999e+00   5.7809999999999995e-01   1.3930000000000000e+00   1.5409999999999999e-01   3.8490000000000002e-01   8.8499999999999995e-02
   5.6097200000000001e+01  -9.5430800000000005e+01   5.7955529999999999e+02   2.3505800000000001e+01   5.9892699999999998e+01   6.9505999999999997e+00   1.4205000000000001e+00   7.7820000000000000e-01   1.1317999999999999e+00   1.5409999999999999e-01   3.8490000000000002e-01   6.1899999999999997e-02
   5.7000900000000001e+01  -9.5167000000000002e+01   5.8212879999999996e+02   2.6188700000000001e+01   5.9635700000000000e+01   6.6699000000000002e+00   1.1096999999999999e+00   8.4499999999999997e-01   2.0893999999999999e+00   3.8500000000000000e-02   3.5599999999999998e-01   7.0800000000000002e-02
   5.7684300000000000e+01  -9.6090299999999999e+01   5.8470230000000004e+02   2.8422799999999999e+01   5.9435899999999997e+01   6.4330999999999996e+00   1.3317000000000001e+00   6.4480000000000004e-01   1.9153000000000000e+00   1.4449999999999999e-01   2.9830000000000001e-01   1.0620000000000000e-01
   5.6780500000000004e+01  -9.7035600000000002e+01   5.8993510000000003e+02   3.0418199999999999e+01   5.9787999999999997e+01   6.4507000000000003e+00   1.3983000000000001e+00   7.7820000000000000e-01   1.9153000000000000e+00   1.2520000000000001e-01   4.1370000000000001e-01   6.1899999999999997e-02
   5.4995100000000001e+01  -9.8486500000000007e+01   5.9473900000000003e+02   3.2308599999999998e+01   6.0320900000000002e+01   6.3979999999999997e+00   1.3983000000000001e+00   5.3369999999999995e-01   1.8283000000000000e+00   1.7340000000000000e-01   4.5219999999999999e-01   7.9600000000000004e-02
   5.3826900000000002e+01  -9.9079999999999998e+01   5.9619730000000004e+02   3.4113000000000000e+01   6.0368499999999997e+01   6.1875000000000000e+00   1.3317000000000001e+00   5.1139999999999997e-01   2.7858999999999998e+00   1.6380000000000000e-01   4.4259999999999999e-01   8.4000000000000005e-02
   5.3033400000000000e+01  -9.8222700000000003e+01   5.9533950000000004e+02   3.5927100000000003e+01   6.0101999999999997e+01   6.0077999999999996e+00   1.2206999999999999e+00   9.1169999999999995e-01   1.9153000000000000e+00   2.7939999999999998e-01   4.4259999999999999e-01   1.4599999999999999e-01
   5.1909199999999998e+01  -9.7145499999999998e+01   5.9019240000000002e+02   3.7511899999999997e+01   5.9512000000000000e+01   5.7622000000000000e+00   1.1984999999999999e+00   9.5609999999999995e-01   2.6118000000000001e+00   1.3489999999999999e-01   4.3300000000000000e-01   7.5200000000000003e-02
   4.9726999999999997e+01  -9.8464500000000001e+01   5.8410180000000003e+02   3.8944000000000003e+01   5.8845900000000000e+01   5.6612999999999998e+00   1.3317000000000001e+00   1.0450999999999999e+00   1.4800000000000000e+00   1.6380000000000000e-01   3.9450000000000002e-01   6.1899999999999997e-02
   4.8624899999999997e+01  -9.9519700000000000e+01   5.7929790000000003e+02   4.0099299999999999e+01   5.8094200000000001e+01   5.8411000000000000e+00   1.2428999999999999e+00   9.3389999999999995e-01   2.1764999999999999e+00   1.9270000000000001e-01   3.8490000000000002e-01   1.1060000000000000e-01
   4.7765300000000003e+01  -9.9168000000000006e+01   5.7312149999999997e+02   4.0987200000000001e+01   5.7408999999999999e+01   5.6349999999999998e+00   1.1096999999999999e+00   6.4480000000000004e-01   2.6989000000000001e+00   1.7340000000000000e-01   4.5219999999999999e-01   9.7299999999999998e-02
   4.4965899999999998e+01  -1.0042100000000001e+02   5.6608720000000005e+02   4.1550500000000000e+01   5.6733400000000003e+01   5.9200999999999997e+00   1.4649000000000001e+00   8.2269999999999999e-01   2.3506000000000000e+00   4.8200000000000000e-02   4.9070000000000003e-01   4.8700000000000000e-02
   4.1924100000000003e+01  -1.0259739999999999e+02   5.5536419999999998e+02   4.1655500000000004e+01   5.5800899999999999e+01   5.9069000000000003e+00   1.1762999999999999e+00   7.1150000000000002e-01   3.3083000000000000e+00   1.6380000000000000e-01   4.7149999999999997e-01   8.8499999999999995e-02
   4.0138700000000000e+01  -1.0000330000000000e+02   5.4489859999999999e+02   4.2276100000000000e+01   5.4773200000000003e+01   5.8015999999999996e+00   1.3761000000000001e+00   9.1169999999999995e-01   2.1764999999999999e+00   2.1190000000000001e-01   4.5219999999999999e-01   9.2899999999999996e-02
   3.9543599999999998e+01  -9.7431299999999993e+01   5.3271730000000002e+02   4.2638900000000000e+01   5.3612200000000001e+01   5.4814999999999996e+00   1.4871000000000001e+00   6.2260000000000004e-01   1.7412000000000001e+00   1.6380000000000000e-01   4.3300000000000000e-01   4.8700000000000000e-02
   3.5686199999999999e+01  -9.6617900000000006e+01   5.1761940000000004e+02   4.2619799999999998e+01   5.2203899999999997e+01   5.4157000000000002e+00   1.2206999999999999e+00   6.2260000000000004e-01   1.5670999999999999e+00   1.6380000000000000e-01   4.4259999999999999e-01   1.3270000000000001e-01
   3.2997100000000003e+01  -9.3957899999999995e+01   4.9926159999999999e+02   4.2600700000000003e+01   5.0728900000000003e+01   5.2228000000000003e+00   1.0431999999999999e+00   6.8930000000000002e-01   1.7412000000000001e+00   2.4079999999999999e-01   4.2340000000000000e-01   4.8700000000000000e-02
   3.3085200000000000e+01  -9.1144000000000005e+01   4.8201909999999998e+02   4.2180599999999998e+01   4.8863799999999998e+01   5.1614000000000004e+00   1.3539000000000001e+00   6.6710000000000003e-01   2.3506000000000000e+00   8.6699999999999999e-02   4.6189999999999998e-01   7.5200000000000003e-02
   3.3019100000000002e+01  -9.1627600000000001e+01   4.6374709999999999e+02   4.1378599999999999e+01   4.6646599999999999e+01   5.3017000000000003e+00   1.2650999999999999e+00   4.4469999999999998e-01   2.1764999999999999e+00   1.2520000000000001e-01   4.3300000000000000e-01   9.2899999999999996e-02
   2.9867100000000001e+01  -9.0176699999999997e+01   4.4307330000000002e+02   4.0481200000000001e+01   4.4657800000000002e+01   5.3368000000000002e+00   1.3095000000000001e+00   8.4499999999999997e-01   2.0024000000000002e+00   2.0230000000000001e-01   4.3300000000000000e-01   7.5200000000000003e-02
   2.6053799999999999e+01  -8.5911900000000003e+01   4.2205619999999999e+02   3.9621899999999997e+01   4.2925899999999999e+01   4.9553000000000003e+00   1.1762999999999999e+00   9.5609999999999995e-01   2.5247000000000002e+00   1.2520000000000001e-01   4.5219999999999999e-01   7.9600000000000004e-02
   2.1887799999999999e+01  -8.2328500000000005e+01   4.0155390000000000e+02   3.8504899999999999e+01   4.1137000000000000e+01   4.7798999999999996e+00   1.4649000000000001e+00   4.2249999999999999e-01   1.6540999999999999e+00   2.5050000000000000e-01   3.3679999999999999e-01   1.0620000000000000e-01
   1.9859999999999999e+01  -8.0240099999999998e+01   3.7701970000000000e+02   3.6958199999999998e+01   3.8891199999999998e+01   4.6790000000000003e+00   1.2873000000000001e+00   9.1169999999999995e-01   1.9153000000000000e+00   1.8300000000000000e-01   4.4259999999999999e-01   9.7299999999999998e-02
   1.7016500000000001e+01  -7.7074500000000000e+01   3.5162770000000000e+02   3.5220500000000001e+01   3.6483699999999999e+01   4.5475000000000003e+00   1.1318999999999999e+00   7.5600000000000001e-01   2.2635999999999998e+00   2.1190000000000001e-01   4.7149999999999997e-01   1.1060000000000000e-01
   1.5826200000000000e+01  -7.3469200000000001e+01   3.2434850000000000e+02   3.3292000000000002e+01   3.3771700000000003e+01   4.8413000000000004e+00   1.5315000000000001e+00   5.1139999999999997e-01   2.3506000000000000e+00   2.4079999999999999e-01   4.4259999999999999e-01   1.1060000000000000e-01
   1.4525800000000000e+01  -7.3601100000000002e+01   2.9835599999999999e+02   3.0905100000000001e+01   3.0888400000000001e+01   4.9333999999999998e+00   1.2873000000000001e+00   8.0049999999999999e-01   1.2188000000000001e+00   2.4079999999999999e-01   4.7149999999999997e-01   9.7299999999999998e-02
   1.3048900000000000e+01  -7.0897099999999995e+01   2.7081939999999997e+02   2.8499099999999999e+01   2.7986100000000000e+01   4.9508999999999999e+00   1.3539000000000001e+00   6.6710000000000003e-01   2.2635999999999998e+00   1.9270000000000001e-01   5.1000000000000001e-01   7.0800000000000002e-02
   1.1616199999999999e+01  -6.5643000000000001e+01   2.4311120000000000e+02   2.5969100000000001e+01   2.5197900000000001e+01   4.7973999999999997e+00   1.5315000000000001e+00   5.3369999999999995e-01   1.2188000000000001e+00   1.8300000000000000e-01   4.7149999999999997e-01   9.2899999999999996e-02
   1.1175400000000000e+01  -6.1773899999999998e+01   2.1437370000000001e+02   2.3400800000000000e+01   2.2276599999999998e+01   4.2975000000000003e+00   1.2206999999999999e+00   6.6710000000000003e-01   1.9153000000000000e+00   1.2520000000000001e-01   3.9450000000000002e-01   1.1500000000000000e-01
   1.2189299999999999e+01  -5.5860300000000002e+01   1.8966790000000000e+02   2.0861200000000000e+01   1.9374199999999998e+01   3.6617000000000002e+00   1.4427000000000001e+00   4.6689999999999998e-01   2.4377000000000000e+00   1.1559999999999999e-01   4.5219999999999999e-01   8.8499999999999995e-02
   1.1704400000000000e+01  -4.7528500000000001e+01   1.6436170000000001e+02   1.8541100000000000e+01   1.6757400000000001e+01   3.1267000000000000e+00   1.0875999999999999e+00   7.1150000000000002e-01   1.5670999999999999e+00   1.5409999999999999e-01   4.1370000000000001e-01   1.0620000000000000e-01
   9.9410000000000007e+00  -4.2648200000000003e+01   1.3656780000000001e+02   1.5524200000000000e+01   1.4073900000000000e+01   2.9337000000000000e+00   1.3761000000000001e+00   7.1150000000000002e-01   2.4377000000000000e+00   1.5409999999999999e-01   4.4259999999999999e-01   1.3270000000000001e-01
   8.4862000000000002e+00  -3.8801000000000002e+01   1.0697239999999999e+02   1.2316200000000000e+01   1.1162100000000001e+01   2.6311000000000000e+00   1.2650999999999999e+00   5.1139999999999997e-01   2.6118000000000001e+00   1.3489999999999999e-01   3.9450000000000002e-01   8.8499999999999995e-02
   7.4062000000000001e+00  -3.2821500000000000e+01   8.1751900000000006e+01   9.6524999999999999e+00   8.5451999999999995e+00   2.2145000000000001e+00   1.3095000000000001e+00   8.0049999999999999e-01   2.4377000000000000e+00   1.8300000000000000e-01   4.3300000000000000e-01   7.5200000000000003e-02
   7.2077999999999998e+00  -2.4599599999999999e+01   6.2107500000000002e+01   7.4279000000000002e+00   6.1662999999999997e+00   1.5085000000000000e+00   1.4649000000000001e+00   7.1150000000000002e-01   1.3930000000000000e+00   1.0600000000000000e-01   4.4259999999999999e-01   1.0620000000000000e-01
   6.9874000000000001e+00  -1.5586399999999999e+01   4.4864899999999999e+01   5.8239000000000001e+00   4.5675999999999997e+00   6.4459999999999995e-01   1.2206999999999999e+00   6.4480000000000004e-01   2.2635999999999998e+00   1.1559999999999999e-01   3.9450000000000002e-01   7.0800000000000002e-02
   5.6868999999999996e+00  -8.8813999999999993e+00   3.0367500000000000e+01   4.3059000000000003e+00   3.0546000000000002e+00   1.7979999999999999e-01   1.1762999999999999e+00   8.2269999999999999e-01   1.8283000000000000e+00   2.4079999999999999e-01   4.2340000000000000e-01   8.4000000000000005e-02
   4.2981999999999996e+00  -5.8475999999999999e+00   1.8872399999999999e+01   2.5491999999999999e+00   1.7795000000000001e+00   1.7500000000000002e-02   1.3983000000000001e+00   6.2260000000000004e-01   1.8283000000000000e+00   1.9270000000000001e-01   4.7149999999999997e-01   7.9600000000000004e-02
   2.6671000000000000e+00  -3.1217000000000001e+00   7.6348000000000003e+00   1.2698000000000000e+00   9.6109999999999995e-01  -2.6750000000000002e-01   1.1318999999999999e+00   8.2269999999999999e-01   1.4800000000000000e+00   7.7100000000000002e-02   4.1370000000000001e-01   1.1940000000000001e-01
   4.4080000000000003e-01   9.0129999999999999e-01   1.1152000000000000e+00   3.3420000000000000e-01   1.7130000000000001e-01  -6.1400000000000003e-02   1.4649000000000001e+00   8.0049999999999999e-01   2.0893999999999999e+00   1.2520000000000001e-01   4.8110000000000003e-01   8.8499999999999995e-02
  -1.0801000000000001e+00   1.2091000000000001e+00  -7.7210000000000001e-01   7.6399999999999996e-02   1.3320000000000001e-01   5.7000000000000002e-02   1.2650999999999999e+00   3.7800000000000000e-01   2.0024000000000002e+00   1.6380000000000000e-01   4.4259999999999999e-01   7.9600000000000004e-02
  -1.9177000000000000e+00   1.7590000000000000e-01  -1.4582999999999999e+00   6.6799999999999998e-02   1.3320000000000001e-01   3.5099999999999999e-02   1.2428999999999999e+00   8.0049999999999999e-01   1.6540999999999999e+00   1.5409999999999999e-01   4.7149999999999997e-01   1.1500000000000000e-01
  -2.6450000000000001e-01   7.0350000000000001e-01  -2.5740000000000002e-01   1.3370000000000001e-01   2.8500000000000001e-02   1.7500000000000002e-02   1.2650999999999999e+00   6.4480000000000004e-01   1.7412000000000001e+00   1.0600000000000000e-01   3.2710000000000000e-01   1.1060000000000000e-01
  -4.4100000000000000e-02   9.6730000000000005e-01  -8.5800000000000001e-02   5.7299999999999997e-02  -5.7099999999999998e-02   7.0199999999999999e-02   1.3317000000000001e+00   8.0049999999999999e-01   1.6540999999999999e+00   1.6380000000000000e-01   4.2340000000000000e-01   6.6400000000000001e-02
  -9.2579999999999996e-01   3.0780000000000002e-01  -1.2010000000000001e+00   1.3370000000000001e-01   3.8100000000000002e-02   4.3900000000000002e-02   1.1762999999999999e+00   6.8930000000000002e-01   2.4377000000000000e+00   1.4449999999999999e-01   4.2340000000000000e-01   8.4000000000000005e-02
  -1.1902999999999999e+00   5.9360000000000002e-01  -1.9730000000000001e+00   9.5500000000000002e-02   1.5229999999999999e-01   8.8000000000000005e-03   1.1762999999999999e+00   7.1150000000000002e-01   1.6540999999999999e+00   1.6380000000000000e-01   4.7149999999999997e-01   4.4200000000000003e-02
  -6.6130000000000000e-01   9.2330000000000001e-01   2.5740000000000002e-01   1.3370000000000001e-01   1.2370000000000000e-01   7.0199999999999999e-02   1.3095000000000001e+00   7.1150000000000002e-01   7.8349999999999997e-01   2.0230000000000001e-01   3.6559999999999998e-01   1.3710000000000000e-01
   1.7630000000000001e-01   6.8149999999999999e-01  -8.5800000000000001e-02   4.7699999999999999e-02   3.8100000000000002e-02   3.5099999999999999e-02   1.3539000000000001e+00   8.6719999999999997e-01   1.9153000000000000e+00   1.7340000000000000e-01   4.5219999999999999e-01   7.0800000000000002e-02
  -5.2900000000000003e-01   3.0780000000000002e-01   8.5800000000000001e-02   8.5900000000000004e-02   1.3320000000000001e-01   3.0700000000000002e-02   1.4427000000000001e+00   6.6710000000000003e-01   2.1764999999999999e+00   1.7340000000000000e-01   3.6559999999999998e-01   1.5040000000000001e-01
  -1.0139000000000000e+00   6.8149999999999999e-01  -6.8630000000000002e-01   2.0050000000000001e-01   2.7600000000000002e-01   3.5099999999999999e-02   1.1540999999999999e+00   7.5600000000000001e-01   1.7412000000000001e+00   2.1190000000000001e-01   4.4259999999999999e-01   9.7299999999999998e-02
  -7.9349999999999998e-01   8.1340000000000001e-01  -4.2890000000000000e-01   5.7299999999999997e-02   9.5200000000000007e-02   3.5099999999999999e-02   1.3095000000000001e+00   7.1150000000000002e-01   2.6118000000000001e+00   2.4079999999999999e-01   4.7149999999999997e-01   6.1899999999999997e-02
  -3.5270000000000001e-01   5.9360000000000002e-01   1.7160000000000000e-01   5.7299999999999997e-02   5.7099999999999998e-02   3.9500000000000000e-02   1.2650999999999999e+00   7.7820000000000000e-01   1.6540999999999999e+00   2.0230000000000001e-01   3.8490000000000002e-01   7.9600000000000004e-02
  -3.5270000000000001e-01   7.6939999999999997e-01  -1.7160000000000000e-01   3.8199999999999998e-02   2.8500000000000001e-02   7.8899999999999998e-02   1.3539000000000001e+00   6.0040000000000004e-01   1.5670999999999999e+00   1.6380000000000000e-01   4.7149999999999997e-01   1.0620000000000000e-01
  -9.9190000000000000e-01   5.7160000000000000e-01  -1.3725000000000001e+00  -1.9099999999999999e-02   1.8079999999999999e-01   5.7000000000000002e-02   1.1984999999999999e+00   5.7809999999999995e-01   1.6540999999999999e+00   1.5409999999999999e-01   4.1370000000000001e-01   8.8499999999999995e-02
  -9.6989999999999998e-01   6.1550000000000005e-01  -6.0050000000000003e-01   5.7299999999999997e-02  -2.8500000000000001e-02   7.0199999999999999e-02   1.0653999999999999e+00   6.8930000000000002e-01   1.5670999999999999e+00   1.4449999999999999e-01   3.5599999999999998e-01   7.0800000000000002e-02
  -4.4080000000000003e-01   5.0560000000000005e-01   5.1470000000000005e-01   6.6799999999999998e-02  -9.4999999999999998e-03   4.3900000000000002e-02   1.3095000000000001e+00   4.6689999999999998e-01   1.4800000000000000e+00   2.1190000000000001e-01   3.9450000000000002e-01   8.4000000000000005e-02
  -6.3919999999999999e-01   5.4959999999999998e-01  -8.5780000000000001e-01   9.5500000000000002e-02   1.0470000000000000e-01   2.6300000000000000e-02   1.3095000000000001e+00   9.5609999999999995e-01   1.3930000000000000e+00   1.8300000000000000e-01   4.1370000000000001e-01   5.7500000000000002e-02
  -9.2579999999999996e-01   5.9360000000000002e-01   8.5800000000000001e-02   5.7299999999999997e-02   8.5599999999999996e-02   2.6300000000000000e-02   1.3317000000000001e+00   7.5600000000000001e-01   2.0024000000000002e+00   1.8300000000000000e-01   5.1000000000000001e-01   4.8700000000000000e-02
  -9.2579999999999996e-01   7.4739999999999995e-01   8.5800000000000001e-02   8.5900000000000004e-02   6.6600000000000006e-02   5.2600000000000001e-02   1.3761000000000001e+00   7.5600000000000001e-01   2.0024000000000002e+00   1.9270000000000001e-01   4.3300000000000000e-01   9.2899999999999996e-02
  -7.0530000000000004e-01   6.8149999999999999e-01  -1.1152000000000000e+00   2.8600000000000000e-02   3.8100000000000002e-02   4.4000000000000003e-03   1.1096999999999999e+00   8.4499999999999997e-01   1.3930000000000000e+00   2.7939999999999998e-01   4.6189999999999998e-01   8.4000000000000005e-02
  -6.6130000000000000e-01   8.5740000000000005e-01  -3.4310000000000002e-01   2.8600000000000000e-02   1.2370000000000000e-01   5.2600000000000001e-02   1.2650999999999999e+00   5.7809999999999995e-01   2.0893999999999999e+00   1.5409999999999999e-01   4.1370000000000001e-01   1.1060000000000000e-01
  -8.3760000000000001e-01   7.6939999999999997e-01  -6.8630000000000002e-01   1.1459999999999999e-01   9.4999999999999998e-03   2.1899999999999999e-02   1.2206999999999999e+00   7.5600000000000001e-01   1.4800000000000000e+00   1.0600000000000000e-01   4.4259999999999999e-01   9.2899999999999996e-02
  -6.8330000000000002e-01   7.2550000000000003e-01  -8.5800000000000001e-02   5.7299999999999997e-02   1.1420000000000000e-01  -8.8000000000000005e-03   1.4871000000000001e+00   6.4480000000000004e-01   1.1317999999999999e+00   1.1559999999999999e-01   4.2340000000000000e-01   9.2899999999999996e-02
  -5.5110000000000003e-01   5.9360000000000002e-01  -4.2890000000000000e-01   7.6399999999999996e-02  -7.6100000000000001e-02   5.7000000000000002e-02   1.2650999999999999e+00   9.7840000000000005e-01   1.9153000000000000e+00   2.1190000000000001e-01   4.0410000000000001e-01   7.0800000000000002e-02
  -6.3919999999999999e-01   5.0560000000000005e-01   2.5740000000000002e-01   9.4999999999999998e-03   3.8100000000000002e-02   9.6500000000000002e-02   1.2428999999999999e+00   8.0049999999999999e-01   1.6540999999999999e+00   2.0230000000000001e-01   4.1370000000000001e-01   1.3710000000000000e-01
  -8.5960000000000003e-01   5.7160000000000000e-01  -7.7210000000000001e-01   6.6799999999999998e-02   1.1420000000000000e-01   5.2600000000000001e-02   1.2650999999999999e+00   8.2269999999999999e-01   1.8283000000000000e+00   1.0600000000000000e-01   4.6189999999999998e-01   5.3100000000000001e-02
  -9.0369999999999995e-01   4.3969999999999998e-01  -9.4359999999999999e-01   1.0500000000000000e-01   9.5200000000000007e-02   5.7000000000000002e-02   1.3095000000000001e+00   7.5600000000000001e-01   1.7412000000000001e+00   1.5409999999999999e-01   4.1370000000000001e-01   8.8499999999999995e-02
  -7.4939999999999996e-01   8.3540000000000003e-01  -3.4310000000000002e-01   6.6799999999999998e-02   5.7099999999999998e-02   4.8200000000000000e-02   1.4205000000000001e+00   6.2260000000000004e-01   2.0024000000000002e+00   1.3489999999999999e-01   4.2340000000000000e-01   8.8499999999999995e-02
  -4.8490000000000000e-01   8.1340000000000001e-01  -1.7160000000000000e-01   2.0050000000000001e-01   7.6100000000000001e-02   2.6300000000000000e-02   1.2650999999999999e+00   8.0049999999999999e-01   1.5670999999999999e+00   1.3489999999999999e-01   4.2340000000000000e-01   9.7299999999999998e-02
  -7.7149999999999996e-01   7.6939999999999997e-01  -1.0294000000000001e+00   7.6399999999999996e-02   8.5599999999999996e-02   5.7000000000000002e-02   1.0209999999999999e+00   6.6710000000000003e-01   1.8283000000000000e+00   2.5050000000000000e-01   4.9070000000000003e-01   6.1899999999999997e-02
  -9.9190000000000000e-01   7.9139999999999999e-01  -3.4310000000000002e-01   7.6399999999999996e-02   9.4999999999999998e-03   5.7000000000000002e-02   1.3317000000000001e+00   5.7809999999999995e-01   1.3059000000000001e+00   1.3489999999999999e-01   3.6559999999999998e-01   8.8499999999999995e-02
  -7.4939999999999996e-01   8.1340000000000001e-01  -1.1152000000000000e+00   1.1459999999999999e-01   9.4999999999999998e-03   7.0199999999999999e-02   1.3317000000000001e+00   6.6710000000000003e-01   1.4800000000000000e+00   1.5409999999999999e-01   3.8490000000000002e-01   8.4000000000000005e-02
  -8.8170000000000004e-01   1.1871000000000000e+00  -4.2890000000000000e-01   2.8600000000000000e-02   4.7600000000000003e-02   2.6300000000000000e-02   1.2206999999999999e+00   9.1169999999999995e-01   1.4800000000000000e+00   1.9270000000000001e-01   3.9450000000000002e-01   9.7299999999999998e-02
  -7.9349999999999998e-01   8.1340000000000001e-01  -9.4359999999999999e-01   6.6799999999999998e-02  -3.8100000000000002e-02   3.9500000000000000e-02   1.2650999999999999e+00   4.2249999999999999e-01   2.8730000000000002e+00   2.0230000000000001e-01   4.5219999999999999e-01   1.0170000000000000e-01
  -6.8330000000000002e-01   6.1550000000000005e-01  -6.0050000000000003e-01   2.8600000000000000e-02   1.0470000000000000e-01   1.3200000000000000e-02   1.1762999999999999e+00   7.3380000000000001e-01   2.7858999999999998e+00   2.0230000000000001e-01   4.6189999999999998e-01   1.1060000000000000e-01
  -5.5110000000000003e-01   7.0350000000000001e-01  -6.0050000000000003e-01   9.5500000000000002e-02   4.7600000000000003e-02   1.1400000000000000e-01   1.1984999999999999e+00   8.6719999999999997e-01   1.6540999999999999e+00   1.8300000000000000e-01   3.6559999999999998e-01   7.0800000000000002e-02
  -6.6130000000000000e-01   7.2550000000000003e-01  -7.7210000000000001e-01   1.5279999999999999e-01   1.3320000000000001e-01   5.2600000000000001e-02   1.3317000000000001e+00   6.2260000000000004e-01   2.0024000000000002e+00   1.8300000000000000e-01   4.2340000000000000e-01   1.4599999999999999e-01
  -7.2740000000000005e-01   5.2759999999999996e-01  -6.0050000000000003e-01   5.7299999999999997e-02  -1.9000000000000000e-02   3.5099999999999999e-02   1.3317000000000001e+00   9.7840000000000005e-01   2.3506000000000000e+00   1.6380000000000000e-01   4.2340000000000000e-01   8.4000000000000005e-02
  -9.6989999999999998e-01   7.6939999999999997e-01  -1.7160000000000000e-01   5.7299999999999997e-02   6.6600000000000006e-02   8.3299999999999999e-02   1.1984999999999999e+00   5.5589999999999995e-01   1.5670999999999999e+00   1.5409999999999999e-01   4.4259999999999999e-01   1.1500000000000000e-01
  -8.5960000000000003e-01   7.6939999999999997e-01  -2.5740000000000002e-01   1.1459999999999999e-01   1.0470000000000000e-01   5.2600000000000001e-02   1.3095000000000001e+00   6.4480000000000004e-01   1.9153000000000000e+00   1.5409999999999999e-01   3.5599999999999998e-01   8.4000000000000005e-02
  -7.2740000000000005e-01   7.0350000000000001e-01  -3.4310000000000002e-01   3.8199999999999998e-02   2.8500000000000001e-02   6.5799999999999997e-02   1.1762999999999999e+00   7.7820000000000000e-01   1.2188000000000001e+00   1.2520000000000001e-01   3.8490000000000002e-01   7.0800000000000002e-02
  -5.7310000000000005e-01   6.8149999999999999e-01  -4.2890000000000000e-01   6.6799999999999998e-02  -1.0470000000000000e-01   5.2600000000000001e-02   1.2873000000000001e+00   6.8930000000000002e-01   1.3059000000000001e+00   1.4449999999999999e-01   4.3300000000000000e-01   1.2390000000000000e-01
  -7.2740000000000005e-01   6.3749999999999996e-01  -6.8630000000000002e-01   1.1459999999999999e-01   0.0000000000000000e+00   8.7700000000000000e-02   1.1540999999999999e+00   5.1139999999999997e-01   1.8283000000000000e+00   1.8300000000000000e-01   4.5219999999999999e-01   7.9600000000000004e-02
  -6.1719999999999997e-01   5.4959999999999998e-01  -6.8630000000000002e-01  -9.4999999999999998e-03   6.6600000000000006e-02   3.9500000000000000e-02   1.1096999999999999e+00   7.3380000000000001e-01   2.2635999999999998e+00   1.1559999999999999e-01   4.7149999999999997e-01   1.1940000000000001e-01
  -5.7310000000000005e-01   5.9360000000000002e-01  -1.4582999999999999e+00   8.5900000000000004e-02   6.6600000000000006e-02   4.8200000000000000e-02   1.0653999999999999e+00   7.1150000000000002e-01   1.6540999999999999e+00   2.3119999999999999e-01   4.5219999999999999e-01   1.2830000000000000e-01
  -7.4939999999999996e-01   6.8149999999999999e-01  -5.1470000000000005e-01   1.0500000000000000e-01   1.6180000000000000e-01   3.0700000000000002e-02   1.2428999999999999e+00   7.1150000000000002e-01   1.4800000000000000e+00   1.5409999999999999e-01   4.1370000000000001e-01   1.1940000000000001e-01
  -8.3760000000000001e-01   6.8149999999999999e-01  -3.4310000000000002e-01   1.0500000000000000e-01   8.5599999999999996e-02   7.8899999999999998e-02   1.2428999999999999e+00   6.8930000000000002e-01   2.2635999999999998e+00   1.2520000000000001e-01   4.2340000000000000e-01   6.1899999999999997e-02
  -6.1719999999999997e-01   6.1550000000000005e-01  -8.5800000000000001e-02   1.5279999999999999e-01   7.6100000000000001e-02   6.5799999999999997e-02   1.1096999999999999e+00   7.7820000000000000e-01   1.4800000000000000e+00   2.3119999999999999e-01   4.3300000000000000e-01   8.8499999999999995e-02
  -7.2740000000000005e-01   6.8149999999999999e-01  -8.5800000000000001e-02   2.1959999999999999e-01   3.8100000000000002e-02   8.7700000000000000e-02   1.1318999999999999e+00   7.7820000000000000e-01   1.3930000000000000e+00   2.3119999999999999e-01   4.2340000000000000e-01   1.0620000000000000e-01
  -6.8330000000000002e-01   8.7929999999999997e-01  -4.2890000000000000e-01   1.6230000000000000e-01   5.7099999999999998e-02   1.3200000000000000e-02   1.1096999999999999e+00   7.7820000000000000e-01   1.5670999999999999e+00   1.0600000000000000e-01   3.8490000000000002e-01   4.8700000000000000e-02
  -8.1559999999999999e-01   5.7160000000000000e-01  -6.0050000000000003e-01   8.5900000000000004e-02   9.5200000000000007e-02   6.1400000000000003e-02   1.3317000000000001e+00   8.2269999999999999e-01   1.9153000000000000e+00   2.0230000000000001e-01   4.4259999999999999e-01   8.4000000000000005e-02
  -8.3760000000000001e-01   8.1340000000000001e-01  -1.0294000000000001e+00   5.7299999999999997e-02   9.5200000000000007e-02   7.8899999999999998e-02   1.1540999999999999e+00   7.5600000000000001e-01   1.5670999999999999e+00   1.8300000000000000e-01   4.4259999999999999e-01   6.6400000000000001e-02
  -7.7149999999999996e-01   5.2759999999999996e-01  -6.8630000000000002e-01   9.5500000000000002e-02   3.8100000000000002e-02   7.4499999999999997e-02   1.2650999999999999e+00   4.8920000000000002e-01   1.3930000000000000e+00   1.4449999999999999e-01   3.6559999999999998e-01   7.5200000000000003e-02
  -7.2740000000000005e-01   7.0350000000000001e-01  -6.8630000000000002e-01  -1.9099999999999999e-02   7.6100000000000001e-02   2.6300000000000000e-02   1.0209999999999999e+00   8.2269999999999999e-01   1.9153000000000000e+00   2.4079999999999999e-01   4.3300000000000000e-01   9.7299999999999998e-02
  -7.9349999999999998e-01   8.1340000000000001e-01  -1.7160000000000000e-01   5.7299999999999997e-02   1.0470000000000000e-01   6.1400000000000003e-02   1.3983000000000001e+00   7.3380000000000001e-01   2.2635999999999998e+00   1.6380000000000000e-01   4.7149999999999997e-01   1.0620000000000000e-01
  -7.7149999999999996e-01   7.0350000000000001e-01  -8.5780000000000001e-01  -9.4999999999999998e-03   1.2370000000000000e-01   4.8200000000000000e-02   1.3095000000000001e+00   7.5600000000000001e-01   2.2635999999999998e+00   1.4449999999999999e-01   4.4259999999999999e-01   1.0170000000000000e-01
  -6.3919999999999999e-01   7.6939999999999997e-01  -7.7210000000000001e-01   1.5279999999999999e-01   3.8100000000000002e-02   5.7000000000000002e-02   1.2428999999999999e+00   7.7820000000000000e-01   1.7412000000000001e+00   2.1190000000000001e-01   5.1959999999999995e-01   7.5200000000000003e-02
  -6.6130000000000000e-01   9.0129999999999999e-01  -3.4310000000000002e-01   1.0500000000000000e-01   2.8500000000000001e-02   3.0700000000000002e-02   1.1540999999999999e+00   6.6710000000000003e-01   8.7060000000000004e-01   1.6380000000000000e-01   4.4259999999999999e-01   1.2390000000000000e-01
  -7.2740000000000005e-01   5.7160000000000000e-01  -7.7210000000000001e-01   1.7190000000000000e-01   3.8100000000000002e-02   1.0960000000000000e-01   1.2428999999999999e+00   5.3369999999999995e-01   1.3059000000000001e+00   1.5409999999999999e-01   4.2340000000000000e-01   4.8700000000000000e-02
  -6.8330000000000002e-01   6.8149999999999999e-01  -3.4310000000000002e-01   1.8140000000000001e-01   1.9000000000000000e-02   8.8000000000000005e-03   1.3983000000000001e+00   6.4480000000000004e-01   1.8283000000000000e+00   1.6380000000000000e-01   5.1000000000000001e-01   7.5200000000000003e-02
  -7.4939999999999996e-01   9.0129999999999999e-01  -2.5740000000000002e-01   8.5900000000000004e-02  -3.8100000000000002e-02   2.1899999999999999e-02   1.1096999999999999e+00   7.7820000000000000e-01   1.6540999999999999e+00   1.6380000000000000e-01   3.8490000000000002e-01   8.8499999999999995e-02
  -7.4939999999999996e-01   7.9139999999999999e-01  -6.0050000000000003e-01   9.5500000000000002e-02  -4.7600000000000003e-02   3.5099999999999999e-02   1.1318999999999999e+00   6.6710000000000003e-01   1.8283000000000000e+00   9.6299999999999997e-02   3.1750000000000000e-01   6.1899999999999997e-02
  -7.2740000000000005e-01   8.7929999999999997e-01  -1.0294000000000001e+00   3.8199999999999998e-02  -3.8100000000000002e-02   3.9500000000000000e-02   1.2206999999999999e+00   7.5600000000000001e-01   1.9153000000000000e+00   1.1559999999999999e-01   3.7530000000000002e-01   1.2830000000000000e-01
  -9.2579999999999996e-01   7.6939999999999997e-01  -5.1470000000000005e-01   7.6399999999999996e-02   1.9000000000000000e-02   4.8200000000000000e-02   1.3095000000000001e+00   5.5589999999999995e-01   1.8283000000000000e+00   2.1190000000000001e-01   4.3300000000000000e-01   1.1940000000000001e-01
  -5.7310000000000005e-01   6.1550000000000005e-01  -6.8630000000000002e-01  -9.4999999999999998e-03  -2.8500000000000001e-02   8.3299999999999999e-02   1.1318999999999999e+00   7.1150000000000002e-01   1.3930000000000000e+00   1.9270000000000001e-01   4.6189999999999998e-01   7.0800000000000002e-02
  -6.8330000000000002e-01   8.7929999999999997e-01  -1.7160000000000000e-01   1.4319999999999999e-01   4.7600000000000003e-02   7.8899999999999998e-02   1.2650999999999999e+00   8.2269999999999999e-01   2.2635999999999998e+00   1.5409999999999999e-01   4.7149999999999997e-01   8.8499999999999995e-02
  -7.0530000000000004e-01   7.2550000000000003e-01  -3.4310000000000002e-01   1.2410000000000000e-01   1.9000000000000000e-02   9.2100000000000001e-02   1.0431999999999999e+00   8.6719999999999997e-01   9.5770000000000000e-01   1.8300000000000000e-01   4.4259999999999999e-01   7.5200000000000003e-02
  -8.1559999999999999e-01   9.2330000000000001e-01  -8.5780000000000001e-01   1.9099999999999999e-02   2.8500000000000001e-02  -1.7500000000000002e-02   1.2206999999999999e+00   6.8930000000000002e-01   2.2635999999999998e+00   1.2520000000000001e-01   4.0410000000000001e-01   6.6400000000000001e-02
  -4.8490000000000000e-01   6.5949999999999998e-01  -1.0294000000000001e+00   1.6230000000000000e-01   9.5200000000000007e-02   7.0199999999999999e-02   1.3539000000000001e+00   8.8939999999999997e-01   1.5670999999999999e+00   2.1190000000000001e-01   4.6189999999999998e-01   8.4000000000000005e-02
  -8.5960000000000003e-01   8.1340000000000001e-01   0.0000000000000000e+00   1.5279999999999999e-01   1.9000000000000000e-02   7.0199999999999999e-02   1.1318999999999999e+00   8.6719999999999997e-01   1.3930000000000000e+00   5.7799999999999997e-02   4.8110000000000003e-01   8.8499999999999995e-02
  -6.3919999999999999e-01   8.3540000000000003e-01  -1.7160000000000000e-01   6.6799999999999998e-02  -3.8100000000000002e-02   2.1899999999999999e-02   9.9880000000000002e-01   6.2260000000000004e-01   1.9153000000000000e+00   1.5409999999999999e-01   4.5219999999999999e-01   9.7299999999999998e-02
  -6.8330000000000002e-01   6.5949999999999998e-01  -2.5740000000000002e-01   4.7699999999999999e-02   9.4999999999999998e-03   1.0090000000000000e-01   1.3095000000000001e+00   6.6710000000000003e-01   2.2635999999999998e+00   1.5409999999999999e-01   3.6559999999999998e-01   1.2390000000000000e-01
  -7.4939999999999996e-01   7.9139999999999999e-01  -6.8630000000000002e-01   7.6399999999999996e-02  -9.4999999999999998e-03   2.1899999999999999e-02   1.0431999999999999e+00   6.0040000000000004e-01   1.2188000000000001e+00   1.6380000000000000e-01   4.3300000000000000e-01   1.2390000000000000e-01
  -7.0530000000000004e-01   5.9360000000000002e-01   8.5800000000000001e-02  -1.9099999999999999e-02  -2.8500000000000001e-02   2.6300000000000000e-02   1.3539000000000001e+00   6.0040000000000004e-01   1.8283000000000000e+00   1.9270000000000001e-01   4.2340000000000000e-01   8.8499999999999995e-02
  -6.3919999999999999e-01   5.7160000000000000e-01  -1.1152000000000000e+00   0.0000000000000000e+00   9.5200000000000007e-02   5.7000000000000002e-02   1.2206999999999999e+00   6.4480000000000004e-01   1.3930000000000000e+00   1.7340000000000000e-01   5.0029999999999997e-01   8.4000000000000005e-02
  -8.1559999999999999e-01   7.9139999999999999e-01  -9.4359999999999999e-01   8.5900000000000004e-02   5.7099999999999998e-02   7.0199999999999999e-02   1.2206999999999999e+00   7.7820000000000000e-01   2.6989000000000001e+00   2.0230000000000001e-01   4.6189999999999998e-01   1.1500000000000000e-01
  -7.0530000000000004e-01   7.6939999999999997e-01  -3.4310000000000002e-01   1.2410000000000000e-01   0.0000000000000000e+00   3.0700000000000002e-02   1.1762999999999999e+00   8.4499999999999997e-01   1.6540999999999999e+00   1.4449999999999999e-01   3.8490000000000002e-01   7.9600000000000004e-02
  -5.9509999999999996e-01   7.9139999999999999e-01   6.0050000000000003e-01   8.5900000000000004e-02   1.0470000000000000e-01   3.9500000000000000e-02   1.2650999999999999e+00   7.7820000000000000e-01   2.0024000000000002e+00   1.4449999999999999e-01   4.4259999999999999e-01   5.7500000000000002e-02
  -6.8330000000000002e-01   6.5949999999999998e-01  -7.7210000000000001e-01   8.5900000000000004e-02   7.6100000000000001e-02   6.1400000000000003e-02   1.2428999999999999e+00   7.7820000000000000e-01   2.0024000000000002e+00   1.2520000000000001e-01   4.3300000000000000e-01   8.8499999999999995e-02
  -7.9349999999999998e-01   7.0350000000000001e-01  -3.4310000000000002e-01   9.5500000000000002e-02   5.7099999999999998e-02   3.9500000000000000e-02   1.2873000000000001e+00   8.0049999999999999e-01   2.3506000000000000e+00   1.3489999999999999e-01   4.2340000000000000e-01   1.1060000000000000e-01
  -7.9349999999999998e-01   5.2759999999999996e-01  -6.8630000000000002e-01   1.1459999999999999e-01  -9.4999999999999998e-03   7.0199999999999999e-02   1.2428999999999999e+00   8.0049999999999999e-01   1.8283000000000000e+00   8.6699999999999999e-02   4.4259999999999999e-01   1.1060000000000000e-01
  -8.3760000000000001e-01   7.4739999999999995e-01  -1.7160000000000000e-01   5.7299999999999997e-02   0.0000000000000000e+00   6.5799999999999997e-02   1.0431999999999999e+00   7.7820000000000000e-01   2.1764999999999999e+00   1.6380000000000000e-01   3.8490000000000002e-01   1.1060000000000000e-01
  -6.1719999999999997e-01   7.2550000000000003e-01  -5.1470000000000005e-01   4.7699999999999999e-02   5.7099999999999998e-02   9.6500000000000002e-02   1.2428999999999999e+00   7.5600000000000001e-01   1.7412000000000001e+00   2.0230000000000001e-01   4.0410000000000001e-01   7.0800000000000002e-02
  -4.6289999999999998e-01   6.3749999999999996e-01  -6.0050000000000003e-01   1.9099999999999999e-02   0.0000000000000000e+00   5.7000000000000002e-02   1.3983000000000001e+00   8.6719999999999997e-01   1.7412000000000001e+00   1.3489999999999999e-01   4.3300000000000000e-01   9.2899999999999996e-02
  -1.1462000000000001e+00   7.4739999999999995e-01  -7.7210000000000001e-01   3.8199999999999998e-02   3.8100000000000002e-02   3.0700000000000002e-02   1.2428999999999999e+00   7.7820000000000000e-01   2.3506000000000000e+00   1.0600000000000000e-01   3.8490000000000002e-01   9.2899999999999996e-02
  -1.7630000000000001e-01   7.4739999999999995e-01  -7.7210000000000001e-01   6.6799999999999998e-02  -2.8500000000000001e-02   5.7000000000000002e-02   1.3095000000000001e+00   6.6710000000000003e-01   2.2635999999999998e+00   1.9270000000000001e-01   4.5219999999999999e-01   1.1060000000000000e-01
  -7.7149999999999996e-01   5.2759999999999996e-01  -7.7210000000000001e-01   1.2410000000000000e-01  -5.7099999999999998e-02   7.0199999999999999e-02   1.2873000000000001e+00   6.4480000000000004e-01   2.3506000000000000e+00   2.3119999999999999e-01   5.2920000000000000e-01   1.0170000000000000e-01
  -1.3005000000000000e+00   6.5949999999999998e-01  -5.1470000000000005e-01   3.8199999999999998e-02  -2.8500000000000001e-02   8.8000000000000005e-03   1.2428999999999999e+00   8.8939999999999997e-01   2.4377000000000000e+00   1.8300000000000000e-01   5.1959999999999995e-01   5.7500000000000002e-02
  -7.9349999999999998e-01   8.1340000000000001e-01  -1.1152000000000000e+00   7.6399999999999996e-02   1.0470000000000000e-01   4.4000000000000003e-03   1.0875999999999999e+00   6.8930000000000002e-01   1.3930000000000000e+00   1.6380000000000000e-01   4.4259999999999999e-01   1.1060000000000000e-01
  -9.4779999999999998e-01   7.0350000000000001e-01  -2.5740000000000002e-01   9.4999999999999998e-03   5.7099999999999998e-02   5.2600000000000001e-02   1.2650999999999999e+00   7.1150000000000002e-01   1.5670999999999999e+00   1.3489999999999999e-01   4.3300000000000000e-01   7.9600000000000004e-02
  -7.2740000000000005e-01   6.8149999999999999e-01  -1.8015000000000001e+00   2.8600000000000000e-02   9.4999999999999998e-03   9.6500000000000002e-02   1.1540999999999999e+00   9.3389999999999995e-01   1.6540999999999999e+00   2.6010000000000000e-01   4.9070000000000003e-01   8.8499999999999995e-02
  -1.1021000000000001e+00   8.3540000000000003e-01  -6.0050000000000003e-01   7.6399999999999996e-02   3.8100000000000002e-02   8.3299999999999999e-02   1.2428999999999999e+00   7.1150000000000002e-01   2.3506000000000000e+00   1.9270000000000001e-01   4.1370000000000001e-01   7.0800000000000002e-02
  -5.9509999999999996e-01   8.5740000000000005e-01  -6.0050000000000003e-01   7.6399999999999996e-02  -2.8500000000000001e-02   6.1400000000000003e-02   9.7660000000000002e-01   6.8930000000000002e-01   1.8283000000000000e+00   2.1190000000000001e-01   4.2340000000000000e-01   1.0620000000000000e-01
  -2.2040000000000001e-01   4.8359999999999997e-01  -4.2890000000000000e-01   4.7699999999999999e-02  -6.6600000000000006e-02   5.2600000000000001e-02   1.2206999999999999e+00   6.8930000000000002e-01   1.3059000000000001e+00   1.8300000000000000e-01   3.8490000000000002e-01   9.7299999999999998e-02
  -5.7310000000000005e-01   7.2550000000000003e-01  -1.4582999999999999e+00   1.9099999999999999e-02   3.8100000000000002e-02   4.8200000000000000e-02   1.1540999999999999e+00   8.2269999999999999e-01   1.9153000000000000e+00   1.4449999999999999e-01   4.7149999999999997e-01   9.2899999999999996e-02
  -8.1559999999999999e-01   5.0560000000000005e-01  -1.4582999999999999e+00   1.4319999999999999e-01   1.0470000000000000e-01   5.7000000000000002e-02   1.1318999999999999e+00   6.2260000000000004e-01   2.0024000000000002e+00   1.7340000000000000e-01   4.4259999999999999e-01   8.8499999999999995e-02
  -8.8170000000000004e-01   9.6730000000000005e-01   1.7160000000000000e-01   1.1459999999999999e-01   9.4999999999999998e-03   3.9500000000000000e-02   1.3539000000000001e+00   5.1139999999999997e-01   1.5670999999999999e+00   1.3489999999999999e-01   4.5219999999999999e-01   6.1899999999999997e-02
  -4.6289999999999998e-01   8.1340000000000001e-01  -9.4359999999999999e-01   1.9099999999999999e-02   9.5200000000000007e-02   4.8200000000000000e-02   1.2206999999999999e+00   7.3380000000000001e-01   2.0893999999999999e+00   1.1559999999999999e-01   3.6559999999999998e-01   1.2390000000000000e-01
  -6.8330000000000002e-01   7.0350000000000001e-01  -7.7210000000000001e-01   8.5900000000000004e-02   6.6600000000000006e-02   5.7000000000000002e-02   1.2428999999999999e+00   6.4480000000000004e-01   1.5670999999999999e+00   2.0230000000000001e-01   4.1370000000000001e-01   5.7500000000000002e-02
  -1.0360000000000000e+00   8.7929999999999997e-01  -6.0050000000000003e-01   1.5279999999999999e-01   7.6100000000000001e-02   1.7500000000000002e-02   9.3220000000000003e-01   8.8939999999999997e-01   9.5770000000000000e-01   1.0600000000000000e-01   4.0410000000000001e-01   1.0170000000000000e-01
  -9.0369999999999995e-01   7.2550000000000003e-01  -5.1470000000000005e-01   2.8600000000000000e-02   8.5599999999999996e-02   8.3299999999999999e-02   1.2873000000000001e+00   7.3380000000000001e-01   2.0024000000000002e+00   1.9270000000000001e-01   3.6559999999999998e-01   1.1940000000000001e-01
  -5.0700000000000001e-01   8.1340000000000001e-01  -1.2010000000000001e+00   1.5279999999999999e-01   8.5599999999999996e-02   6.1400000000000003e-02   1.2428999999999999e+00   8.2269999999999999e-01   1.8283000000000000e+00   1.9270000000000001e-01   4.0410000000000001e-01   9.7299999999999998e-02
  -4.4080000000000003e-01   8.3540000000000003e-01  -6.0050000000000003e-01   1.2410000000000000e-01   9.5200000000000007e-02   7.0199999999999999e-02   1.3539000000000001e+00   7.3380000000000001e-01   1.6540999999999999e+00   1.9270000000000001e-01   3.4639999999999999e-01   6.6400000000000001e-02
  -9.9190000000000000e-01   5.7160000000000000e-01  -8.5800000000000001e-02   7.6399999999999996e-02   3.8100000000000002e-02   1.0960000000000000e-01   1.1096999999999999e+00   5.1139999999999997e-01   1.0447000000000000e+00   1.3489999999999999e-01   3.7530000000000002e-01   9.2899999999999996e-02
  -8.1559999999999999e-01   5.9360000000000002e-01  -6.8630000000000002e-01   9.5500000000000002e-02  -1.9000000000000000e-02   6.1400000000000003e-02   1.4427000000000001e+00   8.8939999999999997e-01   2.3506000000000000e+00   1.4449999999999999e-01   4.6189999999999998e-01   5.7500000000000002e-02
  -5.7310000000000005e-01   7.9139999999999999e-01  -9.4359999999999999e-01   1.3370000000000001e-01  -5.7099999999999998e-02   1.7500000000000002e-02   1.1762999999999999e+00   7.1150000000000002e-01   2.1764999999999999e+00   1.5409999999999999e-01   4.0410000000000001e-01   1.0170000000000000e-01
  -7.7149999999999996e-01   7.6939999999999997e-01  -1.4582999999999999e+00   1.1459999999999999e-01   4.7600000000000003e-02   5.2600000000000001e-02   1.4871000000000001e+00   6.2260000000000004e-01   1.3930000000000000e+00   1.1559999999999999e-01   4.2340000000000000e-01   2.6499999999999999e-02
  -7.0530000000000004e-01   7.4739999999999995e-01  -6.8630000000000002e-01   1.9099999999999999e-02   3.8100000000000002e-02   1.7500000000000002e-02   1.3539000000000001e+00   6.6710000000000003e-01   1.8283000000000000e+00   1.5409999999999999e-01   3.5599999999999998e-01   4.4200000000000003e-02
  -3.7469999999999998e-01   7.0350000000000001e-01  -6.8630000000000002e-01   1.4319999999999999e-01   7.6100000000000001e-02   3.0700000000000002e-02   1.2206999999999999e+00   7.5600000000000001e-01   1.9153000000000000e+00   4.8200000000000000e-02   3.9450000000000002e-01   9.2899999999999996e-02
  -8.5960000000000003e-01   6.8149999999999999e-01  -7.7210000000000001e-01   1.9089999999999999e-01   8.5599999999999996e-02   1.3200000000000000e-02   1.1096999999999999e+00   9.7840000000000005e-01   1.6540999999999999e+00   9.6299999999999997e-02   4.1370000000000001e-01   7.9600000000000004e-02
  -8.5960000000000003e-01   9.8929999999999996e-01  -3.4310000000000002e-01   0.0000000000000000e+00   8.5599999999999996e-02   7.4499999999999997e-02   1.2206999999999999e+00   6.0040000000000004e-01   1.4800000000000000e+00   1.6380000000000000e-01   5.0029999999999997e-01   7.5200000000000003e-02
  -5.9509999999999996e-01   6.1550000000000005e-01  -4.2890000000000000e-01   9.5500000000000002e-02   3.8100000000000002e-02   3.5099999999999999e-02   1.0431999999999999e+00   7.7820000000000000e-01   2.2635999999999998e+00   8.6699999999999999e-02   4.1370000000000001e-01   3.9800000000000002e-02
  -7.2740000000000005e-01   8.5740000000000005e-01  -2.5740000000000002e-01   5.7299999999999997e-02   1.9000000000000000e-02   7.4499999999999997e-02   1.3539000000000001e+00   8.8939999999999997e-01   1.1317999999999999e+00   1.6380000000000000e-01   3.8490000000000002e-01   6.1899999999999997e-02
  -6.3919999999999999e-01   6.5949999999999998e-01  -9.4359999999999999e-01   5.7299999999999997e-02  -2.8500000000000001e-02   2.6300000000000000e-02   1.0431999999999999e+00   6.8930000000000002e-01   1.8283000000000000e+00   2.4079999999999999e-01   3.8490000000000002e-01   7.5200000000000003e-02
  -9.0369999999999995e-01   8.3540000000000003e-01  -1.2867999999999999e+00   1.7190000000000000e-01   1.0470000000000000e-01   1.3200000000000000e-02   1.1984999999999999e+00   6.2260000000000004e-01   1.6540999999999999e+00   2.6970000000000000e-01   3.7530000000000002e-01   3.9800000000000002e-02
  -6.6130000000000000e-01   6.3749999999999996e-01   0.0000000000000000e+00   1.5279999999999999e-01  -1.9000000000000000e-02   4.8200000000000000e-02   1.1096999999999999e+00   8.4499999999999997e-01   1.7412000000000001e+00   2.5050000000000000e-01   3.9450000000000002e-01   6.6400000000000001e-02
  -4.8490000000000000e-01   8.1340000000000001e-01  -4.2890000000000000e-01   1.5279999999999999e-01   9.4999999999999998e-03   3.5099999999999999e-02   1.3317000000000001e+00   6.2260000000000004e-01   1.4800000000000000e+00   1.3489999999999999e-01   3.2710000000000000e-01   1.1940000000000001e-01
  -5.9509999999999996e-01   9.4530000000000003e-01  -3.4310000000000002e-01   8.5900000000000004e-02   2.8500000000000001e-02   3.9500000000000000e-02   1.1540999999999999e+00   7.5600000000000001e-01   2.0024000000000002e+00   1.3489999999999999e-01   4.0410000000000001e-01   1.3710000000000000e-01
  -7.4939999999999996e-01   8.5740000000000005e-01  -2.5740000000000002e-01   2.0050000000000001e-01   7.6100000000000001e-02   6.5799999999999997e-02   1.1318999999999999e+00   8.2269999999999999e-01   2.2635999999999998e+00   2.0230000000000001e-01   4.0410000000000001e-01   1.0170000000000000e-01
  -7.4939999999999996e-01   1.0331999999999999e+00  -8.5780000000000001e-01   1.1459999999999999e-01   3.8100000000000002e-02   7.0199999999999999e-02   1.3317000000000001e+00   6.0040000000000004e-01   1.6540999999999999e+00   2.5050000000000000e-01   4.5219999999999999e-01   1.0620000000000000e-01
  -7.2740000000000005e-01   5.9360000000000002e-01  -3.4310000000000002e-01   9.5500000000000002e-02   3.8100000000000002e-02   4.3900000000000002e-02   1.2206999999999999e+00   7.7820000000000000e-01   2.2635999999999998e+00   8.6699999999999999e-02   3.7530000000000002e-01   1.0170000000000000e-01
  -7.2740000000000005e-01   6.1550000000000005e-01  -6.0050000000000003e-01   1.0500000000000000e-01   9.4999999999999998e-03  -8.8000000000000005e-03   1.1762999999999999e+00   7.7820000000000000e-01   2.0893999999999999e+00   1.3489999999999999e-01   4.6189999999999998e-01   8.8499999999999995e-02
  -7.2740000000000005e-01   7.6939999999999997e-01  -6.8630000000000002e-01   6.6799999999999998e-02   2.8500000000000001e-02   4.3900000000000002e-02   1.3317000000000001e+00   6.6710000000000003e-01   2.0893999999999999e+00   1.9270000000000001e-01   3.8490000000000002e-01   1.0170000000000000e-01
  -8.1559999999999999e-01   7.6939999999999997e-01  -4.2890000000000000e-01   0.0000000000000000e+00   0.0000000000000000e+00   1.0960000000000000e-01   1.3317000000000001e+00   6.8930000000000002e-01   1.8283000000000000e+00   2.3119999999999999e-01   3.5599999999999998e-01   9.7299999999999998e-02
  -7.7149999999999996e-01   5.4959999999999998e-01  -1.2867999999999999e+00   9.5500000000000002e-02  -9.4999999999999998e-03   7.8899999999999998e-02   1.2650999999999999e+00   6.2260000000000004e-01   1.3930000000000000e+00   2.4079999999999999e-01   3.9450000000000002e-01   9.7299999999999998e-02
  -7.2740000000000005e-01   6.3749999999999996e-01  -9.4359999999999999e-01   1.2410000000000000e-01  -1.9000000000000000e-02   7.0199999999999999e-02   1.3539000000000001e+00   8.6719999999999997e-01   2.3506000000000000e+00   1.3489999999999999e-01   3.7530000000000002e-01   1.1060000000000000e-01
  -9.2579999999999996e-01   6.8149999999999999e-01  -1.7160000000000000e-01   0.0000000000000000e+00   3.8100000000000002e-02   2.6300000000000000e-02   1.3317000000000001e+00   7.3380000000000001e-01   1.4800000000000000e+00   1.8300000000000000e-01   5.4849999999999999e-01   9.7299999999999998e-02
  -8.1559999999999999e-01   7.4739999999999995e-01  -2.5740000000000002e-01   1.6230000000000000e-01  -8.5599999999999996e-02   3.5099999999999999e-02   1.1540999999999999e+00   8.0049999999999999e-01   1.9153000000000000e+00   1.9270000000000001e-01   4.2340000000000000e-01   7.5200000000000003e-02
  -6.3919999999999999e-01   6.1550000000000005e-01  -7.7210000000000001e-01   1.3370000000000001e-01   1.9000000000000000e-02   6.5799999999999997e-02   1.1096999999999999e+00   1.0672999999999999e+00   1.8283000000000000e+00   1.7340000000000000e-01   3.7530000000000002e-01   1.0620000000000000e-01
  -7.7149999999999996e-01   8.7929999999999997e-01  -9.4359999999999999e-01   1.4319999999999999e-01  -3.8100000000000002e-02   2.6300000000000000e-02   1.1540999999999999e+00   8.6719999999999997e-01   2.6118000000000001e+00   2.1190000000000001e-01   4.1370000000000001e-01   9.7299999999999998e-02
  -8.1559999999999999e-01   7.6939999999999997e-01   0.0000000000000000e+00   7.6399999999999996e-02   9.4999999999999998e-03   5.7000000000000002e-02   1.3095000000000001e+00   8.4499999999999997e-01   1.9153000000000000e+00   1.9270000000000001e-01   4.7149999999999997e-01   7.5200000000000003e-02
  -8.1559999999999999e-01   6.3749999999999996e-01  -6.8630000000000002e-01   2.8600000000000000e-02   1.9000000000000000e-02   5.7000000000000002e-02   1.1540999999999999e+00   6.0040000000000004e-01   1.3059000000000001e+00   1.7340000000000000e-01   4.5219999999999999e-01   1.1060000000000000e-01
  -8.5960000000000003e-01   7.0350000000000001e-01  -1.6298999999999999e+00  -9.4999999999999998e-03   3.8100000000000002e-02   1.3200000000000000e-02   1.3761000000000001e+00   6.4480000000000004e-01   1.9153000000000000e+00   2.1190000000000001e-01   4.0410000000000001e-01   1.1500000000000000e-01
  -8.5960000000000003e-01   6.5949999999999998e-01  -9.4359999999999999e-01  -1.9099999999999999e-02  -9.4999999999999998e-03   3.0700000000000002e-02   1.2650999999999999e+00   6.4480000000000004e-01   2.0024000000000002e+00   1.1559999999999999e-01   4.4259999999999999e-01   9.7299999999999998e-02
  -4.8490000000000000e-01   6.1550000000000005e-01  -7.7210000000000001e-01   2.8600000000000000e-02  -5.7099999999999998e-02   6.1400000000000003e-02   1.3095000000000001e+00   6.2260000000000004e-01   1.9153000000000000e+00   1.7340000000000000e-01   4.6189999999999998e-01   8.8499999999999995e-02
  -8.3760000000000001e-01   7.9139999999999999e-01  -1.8872000000000000e+00   5.7299999999999997e-02   9.4999999999999998e-03   6.5799999999999997e-02   1.2873000000000001e+00   8.4499999999999997e-01   1.8283000000000000e+00   2.7939999999999998e-01   4.8110000000000003e-01   1.1500000000000000e-01
  -6.6130000000000000e-01   7.6939999999999997e-01  -8.5780000000000001e-01   9.4999999999999998e-03  -5.7099999999999998e-02   3.9500000000000000e-02   1.3317000000000001e+00   6.2260000000000004e-01   1.9153000000000000e+00   1.2520000000000001e-01   5.3879999999999995e-01   4.8700000000000000e-02
  -6.8330000000000002e-01   9.8929999999999996e-01  -6.8630000000000002e-01   1.9099999999999999e-02   9.4999999999999998e-03   4.3900000000000002e-02   1.2873000000000001e+00   6.6710000000000003e-01   1.4800000000000000e+00   1.7340000000000000e-01   4.5219999999999999e-01   1.0620000000000000e-01
  -7.4939999999999996e-01   7.6939999999999997e-01  -7.7210000000000001e-01   2.8600000000000000e-02   6.6600000000000006e-02   1.0520000000000000e-01   1.2650999999999999e+00   8.2269999999999999e-01   1.4800000000000000e+00   1.2520000000000001e-01   4.4259999999999999e-01   7.0800000000000002e-02
  -6.8330000000000002e-01   7.9139999999999999e-01  -1.2010000000000001e+00   1.0500000000000000e-01   7.6100000000000001e-02   7.8899999999999998e-02   1.1984999999999999e+00   6.6710000000000003e-01   2.4377000000000000e+00   1.9270000000000001e-01   4.8110000000000003e-01   1.1940000000000001e-01
  -6.3919999999999999e-01   9.4530000000000003e-01  -6.8630000000000002e-01   1.1459999999999999e-01   1.9000000000000000e-02   7.4499999999999997e-02   1.0653999999999999e+00   9.3389999999999995e-01   2.1764999999999999e+00   2.1190000000000001e-01   4.9070000000000003e-01   6.6400000000000001e-02
  -6.6130000000000000e-01   8.3540000000000003e-01  -5.1470000000000005e-01   0.0000000000000000e+00  -6.6600000000000006e-02   4.8200000000000000e-02   1.1318999999999999e+00   8.0049999999999999e-01   1.8283000000000000e+00   1.4449999999999999e-01   3.6559999999999998e-01   7.9600000000000004e-02
  -9.2579999999999996e-01   8.5740000000000005e-01  -6.0050000000000003e-01   4.7699999999999999e-02   5.7099999999999998e-02   5.2600000000000001e-02   1.0875999999999999e+00   6.6710000000000003e-01   2.0024000000000002e+00   1.3489999999999999e-01   4.1370000000000001e-01   8.4000000000000005e-02
  -8.1559999999999999e-01   7.0350000000000001e-01  -8.5780000000000001e-01   8.5900000000000004e-02  -2.8500000000000001e-02   4.8200000000000000e-02   1.3317000000000001e+00   7.7820000000000000e-01   2.0024000000000002e+00   1.7340000000000000e-01   4.1370000000000001e-01   8.8499999999999995e-02
  -5.9509999999999996e-01   5.9360000000000002e-01  -1.1152000000000000e+00   1.9099999999999999e-02   9.4999999999999998e-03   7.4499999999999997e-02   1.3095000000000001e+00   6.0040000000000004e-01   1.9153000000000000e+00   1.6380000000000000e-01   4.8110000000000003e-01   7.0800000000000002e-02
  -8.3760000000000001e-01   5.2759999999999996e-01  -4.2890000000000000e-01   6.6799999999999998e-02   7.6100000000000001e-02   2.6300000000000000e-02   9.5440000000000003e-01   7.1150000000000002e-01   1.4800000000000000e+00   1.7340000000000000e-01   3.7530000000000002e-01   1.0170000000000000e-01
  -6.1719999999999997e-01   8.5740000000000005e-01  -8.5780000000000001e-01   1.8140000000000001e-01   4.7600000000000003e-02   9.2100000000000001e-02   1.1984999999999999e+00   6.2260000000000004e-01   1.7412000000000001e+00   2.5050000000000000e-01   4.4259999999999999e-01   1.0170000000000000e-01
  -4.8490000000000000e-01   6.5949999999999998e-01  -8.5780000000000001e-01   5.7299999999999997e-02  -1.9000000000000000e-02   1.7500000000000002e-02   1.2873000000000001e+00   6.4480000000000004e-01   1.9153000000000000e+00   2.1190000000000001e-01   5.1000000000000001e-01   8.8499999999999995e-02
  -5.5110000000000003e-01   9.2330000000000001e-01  -3.4310000000000002e-01   1.3370000000000001e-01   2.8500000000000001e-02   6.5799999999999997e-02   1.1318999999999999e+00   6.8930000000000002e-01   1.6540999999999999e+00   1.1559999999999999e-01   3.7530000000000002e-01   5.3100000000000001e-02
  -5.5110000000000003e-01   6.3749999999999996e-01  -1.0294000000000001e+00   7.6399999999999996e-02   1.2370000000000000e-01   1.7500000000000002e-02   1.3983000000000001e+00   6.8930000000000002e-01   1.8283000000000000e+00   1.3489999999999999e-01   4.6189999999999998e-01   1.4599999999999999e-01
  -8.1559999999999999e-01   7.2550000000000003e-01  -5.1470000000000005e-01  -1.9099999999999999e-02  -1.0470000000000000e-01   1.7500000000000002e-02   1.1984999999999999e+00   7.3380000000000001e-01   1.3930000000000000e+00   1.9270000000000001e-01   4.5219999999999999e-01   1.0170000000000000e-01
  -6.8330000000000002e-01   8.3540000000000003e-01  -1.7160000000000000e-01   2.1959999999999999e-01  -9.4999999999999998e-03   5.2600000000000001e-02   1.1762999999999999e+00   8.0049999999999999e-01   2.0024000000000002e+00   1.6380000000000000e-01   4.3300000000000000e-01   1.1060000000000000e-01
  -7.7149999999999996e-01   6.8149999999999999e-01  -1.1152000000000000e+00   1.0500000000000000e-01   3.8100000000000002e-02   8.3299999999999999e-02   1.1096999999999999e+00   7.5600000000000001e-01   1.8283000000000000e+00   1.7340000000000000e-01   3.5599999999999998e-01   4.4200000000000003e-02
  -5.9509999999999996e-01   7.0350000000000001e-01  -1.2867999999999999e+00   1.9099999999999999e-02  -6.6600000000000006e-02   8.7700000000000000e-02   1.1318999999999999e+00   7.5600000000000001e-01   2.3506000000000000e+00   1.5409999999999999e-01   4.7149999999999997e-01   1.0620000000000000e-01
  -7.9349999999999998e-01   8.3540000000000003e-01  -1.0294000000000001e+00  -1.3370000000000001e-01   6.6600000000000006e-02   6.5799999999999997e-02   1.2428999999999999e+00   7.1150000000000002e-01   1.6540999999999999e+00   1.5409999999999999e-01   4.6189999999999998e-01   6.1899999999999997e-02
  -7.0530000000000004e-01   4.8359999999999997e-01  -9.4359999999999999e-01   1.1459999999999999e-01  -1.9000000000000000e-02   8.7700000000000000e-02   1.2873000000000001e+00   6.2260000000000004e-01   1.8283000000000000e+00   1.3489999999999999e-01   4.6189999999999998e-01   8.8499999999999995e-02
  -8.5960000000000003e-01   4.1770000000000002e-01  -8.5800000000000001e-02   2.8600000000000000e-02  -1.9000000000000000e-02   1.0960000000000000e-01   1.2650999999999999e+00   7.1150000000000002e-01   1.8283000000000000e+00   1.6380000000000000e-01   4.7149999999999997e-01   5.7500000000000002e-02
  -6.8330000000000002e-01   7.6939999999999997e-01   8.5800000000000001e-02   4.7699999999999999e-02  -9.4999999999999998e-03   1.7500000000000002e-02   9.9880000000000002e-01   8.0049999999999999e-01   1.0447000000000000e+00   2.4079999999999999e-01   5.0029999999999997e-01   7.9600000000000004e-02
  -6.1719999999999997e-01   5.9360000000000002e-01  -6.0050000000000003e-01   3.8199999999999998e-02   1.9000000000000000e-02   1.7500000000000002e-02   1.2650999999999999e+00   8.8939999999999997e-01   2.2635999999999998e+00   3.8500000000000000e-02   4.4259999999999999e-01   1.1500000000000000e-01
  -8.3760000000000001e-01   7.9139999999999999e-01  -6.8630000000000002e-01   8.5900000000000004e-02   5.7099999999999998e-02   8.7700000000000000e-02   1.3095000000000001e+00   6.6710000000000003e-01   2.0024000000000002e+00   1.8300000000000000e-01   4.2340000000000000e-01   8.8499999999999995e-02
  -9.2579999999999996e-01   7.0350000000000001e-01  -1.2010000000000001e+00   1.1459999999999999e-01   4.7600000000000003e-02   7.8899999999999998e-02   1.0431999999999999e+00   6.0040000000000004e-01   1.3930000000000000e+00   1.2520000000000001e-01   4.7149999999999997e-01   1.3270000000000001e-01
  -7.0530000000000004e-01   7.4739999999999995e-01  -7.7210000000000001e-01   9.5500000000000002e-02  -1.9000000000000000e-02   1.3200000000000000e-02   1.1318999999999999e+00   7.7820000000000000e-01   1.5670999999999999e+00   1.1559999999999999e-01   4.1370000000000001e-01   9.2899999999999996e-02
  -7.0530000000000004e-01   6.1550000000000005e-01  -1.1152000000000000e+00   5.7299999999999997e-02   1.9000000000000000e-02   7.0199999999999999e-02   1.0431999999999999e+00   7.1150000000000002e-01   1.2188000000000001e+00   1.4449999999999999e-01   4.4259999999999999e-01   1.2830000000000000e-01
  -7.0530000000000004e-01   7.0350000000000001e-01   0.0000000000000000e+00   1.9099999999999999e-02  -7.6100000000000001e-02   3.0700000000000002e-02   1.3095000000000001e+00   7.1150000000000002e-01   1.4800000000000000e+00   2.4079999999999999e-01   4.5219999999999999e-01   7.9600000000000004e-02
  -9.9190000000000000e-01   9.4530000000000003e-01  -1.1152000000000000e+00   1.1459999999999999e-01   9.4999999999999998e-03   6.5799999999999997e-02   1.1540999999999999e+00   7.1150000000000002e-01   1.1317999999999999e+00   1.4449999999999999e-01   4.5219999999999999e-01   7.0800000000000002e-02
  -6.6130000000000000e-01   7.4739999999999995e-01  -7.7210000000000001e-01   9.5500000000000002e-02   2.8500000000000001e-02   1.7500000000000002e-02   9.7660000000000002e-01   7.1150000000000002e-01   1.4800000000000000e+00   1.7340000000000000e-01   3.9450000000000002e-01   9.7299999999999998e-02
  -6.8330000000000002e-01   7.2550000000000003e-01  -6.0050000000000003e-01   5.7299999999999997e-02   8.5599999999999996e-02   7.4499999999999997e-02   1.1318999999999999e+00   6.8930000000000002e-01   2.0024000000000002e+00   1.4449999999999999e-01   4.8110000000000003e-01   7.9600000000000004e-02
  -7.0530000000000004e-01   5.7160000000000000e-01  -6.0050000000000003e-01  -4.7699999999999999e-02   5.7099999999999998e-02   4.3900000000000002e-02   1.2428999999999999e+00   6.8930000000000002e-01   1.3059000000000001e+00   2.0230000000000001e-01   4.2340000000000000e-01   6.6400000000000001e-02
  -7.7149999999999996e-01   8.7929999999999997e-01  -8.5780000000000001e-01   2.0999999999999999e-01   8.5599999999999996e-02   3.9500000000000000e-02   1.1096999999999999e+00   7.7820000000000000e-01   1.3930000000000000e+00   2.0230000000000001e-01   4.0410000000000001e-01   1.0620000000000000e-01
  -6.3919999999999999e-01   7.2550000000000003e-01  -6.0050000000000003e-01   1.6230000000000000e-01   1.2370000000000000e-01   2.6300000000000000e-02   1.2206999999999999e+00   5.5589999999999995e-01   1.0447000000000000e+00   1.2520000000000001e-01   4.2340000000000000e-01   8.8499999999999995e-02
  -7.2740000000000005e-01   7.4739999999999995e-01  -6.0050000000000003e-01   7.6399999999999996e-02   5.7099999999999998e-02   6.1400000000000003e-02   1.1096999999999999e+00   4.8920000000000002e-01   1.5670999999999999e+00   1.1559999999999999e-01   4.6189999999999998e-01   1.1500000000000000e-01
  -7.7149999999999996e-01   6.5949999999999998e-01  -3.4310000000000002e-01   9.5500000000000002e-02  -2.8500000000000001e-02   6.5799999999999997e-02   1.2873000000000001e+00   6.4480000000000004e-01   2.3506000000000000e+00   1.8300000000000000e-01   4.3300000000000000e-01   7.5200000000000003e-02
  -6.3919999999999999e-01   5.2759999999999996e-01  -8.5780000000000001e-01   5.7299999999999997e-02   0.0000000000000000e+00   3.9500000000000000e-02   1.1318999999999999e+00   6.6710000000000003e-01   1.9153000000000000e+00   1.5409999999999999e-01   4.5219999999999999e-01   1.2830000000000000e-01
  -8.1559999999999999e-01   7.4739999999999995e-01  -7.7210000000000001e-01   9.4999999999999998e-03  -3.8100000000000002e-02   4.3900000000000002e-02   1.3761000000000001e+00   6.8930000000000002e-01   2.0893999999999999e+00   2.2159999999999999e-01   4.5219999999999999e-01   8.8499999999999995e-02
  -6.6130000000000000e-01   4.8359999999999997e-01  -3.4310000000000002e-01   0.0000000000000000e+00  -2.8500000000000001e-02   4.8200000000000000e-02   1.2873000000000001e+00   8.4499999999999997e-01   2.0893999999999999e+00   1.2520000000000001e-01   4.3300000000000000e-01   8.8499999999999995e-02
  -8.1559999999999999e-01   7.6939999999999997e-01  -2.5740000000000002e-01   1.4319999999999999e-01   5.7099999999999998e-02   7.4499999999999997e-02   1.2428999999999999e+00   3.5580000000000001e-01   1.2188000000000001e+00   1.8300000000000000e-01   4.1370000000000001e-01   9.7299999999999998e-02
  -7.7149999999999996e-01   7.9139999999999999e-01  -1.2010000000000001e+00   1.9099999999999999e-02   6.6600000000000006e-02   3.5099999999999999e-02   1.4205000000000001e+00   6.0040000000000004e-01   2.3506000000000000e+00   1.4449999999999999e-01   4.5219999999999999e-01   2.6499999999999999e-02
  -8.3760000000000001e-01   5.7160000000000000e-01  -9.4359999999999999e-01   5.7299999999999997e-02   9.5200000000000007e-02   5.7000000000000002e-02   1.3095000000000001e+00   1.0227999999999999e+00   1.9153000000000000e+00   1.9270000000000001e-01   3.8490000000000002e-01   5.7500000000000002e-02
  -7.7149999999999996e-01   6.8149999999999999e-01  -6.0050000000000003e-01   1.2410000000000000e-01   9.5200000000000007e-02   3.9500000000000000e-02   1.2428999999999999e+00   7.7820000000000000e-01   1.7412000000000001e+00   2.2159999999999999e-01   4.5219999999999999e-01   8.4000000000000005e-02
  -5.9509999999999996e-01   6.1550000000000005e-01  -1.0294000000000001e+00   9.5500000000000002e-02   4.7600000000000003e-02   1.7500000000000002e-02   1.2650999999999999e+00   6.0040000000000004e-01   1.6540999999999999e+00   1.6380000000000000e-01   4.3300000000000000e-01   6.1899999999999997e-02
  -6.8330000000000002e-01   5.2759999999999996e-01  -6.8630000000000002e-01   1.0500000000000000e-01  -9.4999999999999998e-03   3.9500000000000000e-02   1.2650999999999999e+00   6.8930000000000002e-01   1.4800000000000000e+00   8.6699999999999999e-02   4.0410000000000001e-01   7.0800000000000002e-02
  -5.0700000000000001e-01   7.4739999999999995e-01  -6.8630000000000002e-01   1.6230000000000000e-01   3.8100000000000002e-02   2.6300000000000000e-02   1.1318999999999999e+00   6.8930000000000002e-01   1.8283000000000000e+00   1.6380000000000000e-01   4.6189999999999998e-01   1.0620000000000000e-01
  -9.6989999999999998e-01   6.8149999999999999e-01  -1.0294000000000001e+00   3.8199999999999998e-02  -9.4999999999999998e-03   7.8899999999999998e-02   9.7660000000000002e-01   6.8930000000000002e-01   1.8283000000000000e+00   1.9270000000000001e-01   4.6189999999999998e-01   8.8499999999999995e-02
  -7.7149999999999996e-01   7.2550000000000003e-01   1.7160000000000000e-01   2.8600000000000000e-02  -2.8500000000000001e-02   5.7000000000000002e-02   1.2206999999999999e+00   7.1150000000000002e-01   1.7412000000000001e+00   1.2520000000000001e-01   4.5219999999999999e-01   1.0620000000000000e-01
  -6.8330000000000002e-01   7.0350000000000001e-01  -6.0050000000000003e-01   8.5900000000000004e-02  -4.7600000000000003e-02   5.7000000000000002e-02   1.3539000000000001e+00   7.7820000000000000e-01   1.6540999999999999e+00   2.2159999999999999e-01   4.0410000000000001e-01   7.5200000000000003e-02
  -7.2740000000000005e-01   7.9139999999999999e-01  -1.7160000000000000e-01   1.3370000000000001e-01  -1.9000000000000000e-02   6.1400000000000003e-02   1.2428999999999999e+00   8.0049999999999999e-01   9.5770000000000000e-01   2.3119999999999999e-01   2.8870000000000001e-01   5.3100000000000001e-02
  -7.4939999999999996e-01   4.8359999999999997e-01  -5.1470000000000005e-01   8.5900000000000004e-02   4.7600000000000003e-02   6.5799999999999997e-02   1.3317000000000001e+00   5.3369999999999995e-01   1.7412000000000001e+00   1.1559999999999999e-01   5.0029999999999997e-01   9.2899999999999996e-02
  -6.6130000000000000e-01   8.3540000000000003e-01  -6.8630000000000002e-01   1.2410000000000000e-01  -6.6600000000000006e-02   1.3589999999999999e-01   1.1540999999999999e+00   7.5600000000000001e-01   1.9153000000000000e+00   1.1559999999999999e-01   3.7530000000000002e-01   8.8499999999999995e-02
  -7.2740000000000005e-01   4.3969999999999998e-01  -6.8630000000000002e-01   1.4319999999999999e-01  -1.9000000000000000e-02   5.7000000000000002e-02   1.1318999999999999e+00   5.7809999999999995e-01   1.7412000000000001e+00   2.0230000000000001e-01   4.3300000000000000e-01   1.3710000000000000e-01
  -6.3919999999999999e-01   9.0129999999999999e-01  -8.5800000000000001e-02   1.4319999999999999e-01   9.5200000000000007e-02   8.3299999999999999e-02   1.0653999999999999e+00   8.4499999999999997e-01   1.8283000000000000e+00   2.4079999999999999e-01   5.0029999999999997e-01   9.2899999999999996e-02
  -4.8490000000000000e-01   6.8149999999999999e-01  -4.2890000000000000e-01   3.8199999999999998e-02   1.9000000000000000e-02   5.2600000000000001e-02   1.0875999999999999e+00   7.1150000000000002e-01   1.4800000000000000e+00   1.7340000000000000e-01   3.7530000000000002e-01   9.2899999999999996e-02
  -7.4939999999999996e-01   6.8149999999999999e-01  -8.5780000000000001e-01   5.7299999999999997e-02   1.9000000000000000e-02   7.0199999999999999e-02   1.0653999999999999e+00   7.3380000000000001e-01   1.4800000000000000e+00   1.4449999999999999e-01   4.6189999999999998e-01   1.4160000000000000e-01
  -4.6289999999999998e-01   6.8149999999999999e-01  -4.2890000000000000e-01   9.5500000000000002e-02  -6.6600000000000006e-02   7.0199999999999999e-02   1.1096999999999999e+00   7.5600000000000001e-01   1.8283000000000000e+00   1.6380000000000000e-01   4.4259999999999999e-01   8.8499999999999995e-02
  -8.3760000000000001e-01   5.2759999999999996e-01  -6.8630000000000002e-01   5.7299999999999997e-02  -9.5200000000000007e-02   8.3299999999999999e-02   1.1096999999999999e+00   6.4480000000000004e-01   1.5670999999999999e+00   1.5409999999999999e-01   4.4259999999999999e-01   8.8499999999999995e-02
  -5.2900000000000003e-01   7.2550000000000003e-01  -1.5441000000000000e+00  -3.8199999999999998e-02   0.0000000000000000e+00   3.0700000000000002e-02   1.1540999999999999e+00   5.5589999999999995e-01   1.3059000000000001e+00   2.0230000000000001e-01   5.1959999999999995e-01   9.2899999999999996e-02
  -9.0369999999999995e-01   4.1770000000000002e-01  -9.4359999999999999e-01   9.5500000000000002e-02   2.8500000000000001e-02  -2.1899999999999999e-02   1.1096999999999999e+00   7.1150000000000002e-01   2.4377000000000000e+00   1.2520000000000001e-01   4.6189999999999998e-01   1.1500000000000000e-01
  -5.7310000000000005e-01   6.5949999999999998e-01  -2.5740000000000002e-01   5.7299999999999997e-02   2.8500000000000001e-02   3.0700000000000002e-02   1.2428999999999999e+00   7.3380000000000001e-01   2.0893999999999999e+00   9.6299999999999997e-02   4.1370000000000001e-01   7.5200000000000003e-02
  -5.9509999999999996e-01   5.0560000000000005e-01  -8.5800000000000001e-02   1.2410000000000000e-01  -4.7600000000000003e-02   5.7000000000000002e-02   1.0653999999999999e+00   7.1150000000000002e-01   1.7412000000000001e+00   1.4449999999999999e-01   4.1370000000000001e-01   9.7299999999999998e-02
  -7.4939999999999996e-01   7.9139999999999999e-01  -1.7160000000000000e-01   1.9089999999999999e-01   1.9000000000000000e-02   3.9500000000000000e-02   1.3095000000000001e+00   6.0040000000000004e-01   2.0893999999999999e+00   1.6380000000000000e-01   4.3300000000000000e-01   9.7299999999999998e-02
  -7.4939999999999996e-01   7.0350000000000001e-01  -6.8630000000000002e-01   1.1459999999999999e-01   1.1420000000000000e-01   4.8200000000000000e-02   1.1984999999999999e+00   8.0049999999999999e-01   2.3506000000000000e+00   1.3489999999999999e-01   3.6559999999999998e-01   1.0170000000000000e-01
  -8.3760000000000001e-01   6.8149999999999999e-01  -6.8630000000000002e-01   3.8199999999999998e-02   0.0000000000000000e+00   3.9500000000000000e-02   1.1318999999999999e+00   6.6710000000000003e-01   1.3059000000000001e+00   1.1559999999999999e-01   4.4259999999999999e-01   1.0620000000000000e-01
  -6.1719999999999997e-01   7.4739999999999995e-01  -4.2890000000000000e-01   2.8600000000000000e-02   0.0000000000000000e+00   8.3299999999999999e-02   1.3095000000000001e+00   8.2269999999999999e-01   2.0024000000000002e+00   1.5409999999999999e-01   3.4639999999999999e-01   9.2899999999999996e-02
  -1.0139000000000000e+00   6.8149999999999999e-01  -1.3725000000000001e+00   3.8199999999999998e-02  -4.7600000000000003e-02   8.7700000000000000e-02   1.1318999999999999e+00   5.5589999999999995e-01   2.1764999999999999e+00   2.4079999999999999e-01   3.5599999999999998e-01   7.9600000000000004e-02
  -4.6289999999999998e-01   6.5949999999999998e-01  -8.5780000000000001e-01   2.8600000000000000e-02   1.9000000000000000e-02   6.5799999999999997e-02   1.3317000000000001e+00   8.0049999999999999e-01   2.4377000000000000e+00   1.5409999999999999e-01   4.1370000000000001e-01   8.4000000000000005e-02
  -9.2579999999999996e-01   7.4739999999999995e-01  -8.5780000000000001e-01  -9.4999999999999998e-03  -9.4999999999999998e-03   1.0090000000000000e-01   1.1318999999999999e+00   6.0040000000000004e-01   2.0024000000000002e+00   1.5409999999999999e-01   4.2340000000000000e-01   1.1500000000000000e-01
  -6.8330000000000002e-01   7.0350000000000001e-01  -9.4359999999999999e-01   8.5900000000000004e-02  -3.8100000000000002e-02   4.8200000000000000e-02   9.7660000000000002e-01   7.5600000000000001e-01   1.6540999999999999e+00   2.4079999999999999e-01   4.5219999999999999e-01   7.5200000000000003e-02
  -7.7149999999999996e-01   6.1550000000000005e-01  -6.8630000000000002e-01   1.0500000000000000e-01   9.5200000000000007e-02   9.2100000000000001e-02   1.2650999999999999e+00   7.3380000000000001e-01   9.5770000000000000e-01   1.9270000000000001e-01   4.8110000000000003e-01   8.8499999999999995e-02
  -8.8170000000000004e-01   8.3540000000000003e-01  -7.7210000000000001e-01   7.6399999999999996e-02   0.0000000000000000e+00   5.2600000000000001e-02   9.9880000000000002e-01   6.0040000000000004e-01   2.1764999999999999e+00   1.9270000000000001e-01   5.1000000000000001e-01   1.1060000000000000e-01
  -6.3919999999999999e-01   6.1550000000000005e-01  -1.0294000000000001e+00   7.6399999999999996e-02  -1.9000000000000000e-02   7.0199999999999999e-02   1.2873000000000001e+00   8.6719999999999997e-01   1.5670999999999999e+00   1.8300000000000000e-01   4.0410000000000001e-01   7.0800000000000002e-02
  -9.6989999999999998e-01   7.6939999999999997e-01  -8.5780000000000001e-01   1.0500000000000000e-01   9.4999999999999998e-03  -1.3200000000000000e-02   1.1984999999999999e+00   8.0049999999999999e-01   1.8283000000000000e+00   1.6380000000000000e-01   4.5219999999999999e-01   7.9600000000000004e-02
  -6.6130000000000000e-01   9.4530000000000003e-01  -6.0050000000000003e-01   9.4999999999999998e-03  -1.9000000000000000e-02   7.8899999999999998e-02   1.2206999999999999e+00   9.7840000000000005e-01   2.5247000000000002e+00   1.6380000000000000e-01   4.4259999999999999e-01   8.8499999999999995e-02
  -5.7310000000000005e-01   7.2550000000000003e-01  -2.5740000000000002e-01   1.1459999999999999e-01   9.4999999999999998e-03   5.7000000000000002e-02   1.0209999999999999e+00   1.0450999999999999e+00   1.3059000000000001e+00   1.8300000000000000e-01   2.8870000000000001e-01   8.4000000000000005e-02
  -7.4939999999999996e-01   7.6939999999999997e-01  -6.8630000000000002e-01   6.6799999999999998e-02   7.6100000000000001e-02   5.7000000000000002e-02   1.3317000000000001e+00   3.7800000000000000e-01   1.6540999999999999e+00   1.7340000000000000e-01   3.9450000000000002e-01   1.1060000000000000e-01
  -5.5110000000000003e-01   6.3749999999999996e-01  -1.4582999999999999e+00   1.9099999999999999e-02  -2.8500000000000001e-02   8.8000000000000005e-03   1.1762999999999999e+00   1.0450999999999999e+00   1.9153000000000000e+00   2.1190000000000001e-01   4.9070000000000003e-01   1.1500000000000000e-01
  -6.8330000000000002e-01   6.5949999999999998e-01  -8.5780000000000001e-01   5.7299999999999997e-02   1.9000000000000000e-02   7.0199999999999999e-02   1.1096999999999999e+00   8.4499999999999997e-01   2.3506000000000000e+00   9.6299999999999997e-02   4.4259999999999999e-01   1.1940000000000001e-01
  -7.2740000000000005e-01   5.4959999999999998e-01  -6.8630000000000002e-01   5.7299999999999997e-02   7.6100000000000001e-02   3.5099999999999999e-02   1.3317000000000001e+00   2.8910000000000002e-01   1.4800000000000000e+00   1.1559999999999999e-01   3.9450000000000002e-01   7.0800000000000002e-02
  -6.3919999999999999e-01   5.2759999999999996e-01  -1.0294000000000001e+00   1.0500000000000000e-01   6.6600000000000006e-02   5.2600000000000001e-02   1.0431999999999999e+00   1.0227999999999999e+00   9.5770000000000000e-01   1.7340000000000000e-01   4.3300000000000000e-01   8.4000000000000005e-02
  -7.9349999999999998e-01   4.3969999999999998e-01  -4.2890000000000000e-01   1.7190000000000000e-01   9.4999999999999998e-03   7.8899999999999998e-02   1.1540999999999999e+00   4.8920000000000002e-01   2.0893999999999999e+00   2.9859999999999998e-01   3.6559999999999998e-01   1.1060000000000000e-01
  -7.2740000000000005e-01   6.5949999999999998e-01  -9.4359999999999999e-01   1.7190000000000000e-01  -9.4999999999999998e-03   5.7000000000000002e-02   1.3095000000000001e+00   6.6710000000000003e-01   1.7412000000000001e+00   1.6380000000000000e-01   4.8110000000000003e-01   9.2899999999999996e-02
  -7.0530000000000004e-01   5.9360000000000002e-01  -4.2890000000000000e-01   1.2410000000000000e-01   1.0470000000000000e-01   4.8200000000000000e-02   1.0653999999999999e+00   1.1785000000000001e+00   9.5770000000000000e-01   1.1559999999999999e-01   4.7149999999999997e-01   7.5200000000000003e-02
  -5.5110000000000003e-01   7.2550000000000003e-01  -1.2010000000000001e+00   2.1959999999999999e-01  -3.8100000000000002e-02   4.8200000000000000e-02   1.3539000000000001e+00   6.8930000000000002e-01   2.3506000000000000e+00   9.6299999999999997e-02   4.2340000000000000e-01   1.1500000000000000e-01
  -8.3760000000000001e-01   7.0350000000000001e-01  -1.3725000000000001e+00   9.5500000000000002e-02  -6.6600000000000006e-02   7.4499999999999997e-02   1.2650999999999999e+00   9.3389999999999995e-01   1.5670999999999999e+00   1.5409999999999999e-01   4.1370000000000001e-01   1.5920000000000001e-01
  -4.8490000000000000e-01   8.1340000000000001e-01  -1.1152000000000000e+00   8.5900000000000004e-02  -5.7099999999999998e-02   3.9500000000000000e-02   1.0875999999999999e+00   6.8930000000000002e-01   1.9153000000000000e+00   1.1559999999999999e-01   3.9450000000000002e-01   1.1500000000000000e-01
  -1.1462000000000001e+00   6.1550000000000005e-01  -6.0050000000000003e-01   3.8199999999999998e-02   4.7600000000000003e-02   6.1400000000000003e-02   1.3983000000000001e+00   6.6710000000000003e-01   1.8283000000000000e+00   2.2159999999999999e-01   4.3300000000000000e-01   1.1940000000000001e-01
  -6.6130000000000000e-01   7.0350000000000001e-01  -1.1152000000000000e+00   9.4999999999999998e-03  -9.4999999999999998e-03   1.0520000000000000e-01   1.1762999999999999e+00   1.0005999999999999e+00   1.3930000000000000e+00   1.3489999999999999e-01   4.5219999999999999e-01   9.2899999999999996e-02
  -7.9349999999999998e-01   7.2550000000000003e-01  -7.7210000000000001e-01   6.6799999999999998e-02   0.0000000000000000e+00   5.2600000000000001e-02   1.3539000000000001e+00   6.2260000000000004e-01   1.8283000000000000e+00   9.6299999999999997e-02   4.3300000000000000e-01   9.2899999999999996e-02
  -5.2900000000000003e-01   4.6170000000000000e-01  -1.0294000000000001e+00   3.8199999999999998e-02   1.9000000000000000e-02   2.6300000000000000e-02   1.1318999999999999e+00   7.3380000000000001e-01   1.7412000000000001e+00   2.6010000000000000e-01   5.0029999999999997e-01   4.4200000000000003e-02
  -5.7310000000000005e-01   7.0350000000000001e-01  -2.5740000000000002e-01   8.5900000000000004e-02  -2.8500000000000001e-02   7.8899999999999998e-02   1.2873000000000001e+00   6.4480000000000004e-01   2.0893999999999999e+00   2.3119999999999999e-01   5.1000000000000001e-01   7.5200000000000003e-02
  -6.6130000000000000e-01   5.4959999999999998e-01  -5.1470000000000005e-01   1.3370000000000001e-01   9.4999999999999998e-03   3.9500000000000000e-02   1.2650999999999999e+00   7.1150000000000002e-01   1.6540999999999999e+00   1.1559999999999999e-01   4.3300000000000000e-01   8.8499999999999995e-02
  -7.0530000000000004e-01   9.0129999999999999e-01  -1.5441000000000000e+00   3.8199999999999998e-02   1.0470000000000000e-01   4.8200000000000000e-02   1.3983000000000001e+00   5.7809999999999995e-01   1.6540999999999999e+00   2.2159999999999999e-01   3.6559999999999998e-01   9.7299999999999998e-02
  -6.3919999999999999e-01   6.8149999999999999e-01  -2.5740000000000002e-01   4.7699999999999999e-02  -2.8500000000000001e-02   6.1400000000000003e-02   1.1096999999999999e+00   7.7820000000000000e-01   1.7412000000000001e+00   2.7939999999999998e-01   4.4259999999999999e-01   6.6400000000000001e-02
  -7.9349999999999998e-01   8.5740000000000005e-01  -1.2867999999999999e+00   3.8199999999999998e-02  -5.7099999999999998e-02   3.5099999999999999e-02   1.4649000000000001e+00   8.8939999999999997e-01   1.5670999999999999e+00   8.6699999999999999e-02   4.0410000000000001e-01   8.4000000000000005e-02
  -7.0530000000000004e-01   5.7160000000000000e-01  -6.8630000000000002e-01  -1.9099999999999999e-02   5.7099999999999998e-02   8.3299999999999999e-02   9.7660000000000002e-01   6.0040000000000004e-01   1.3930000000000000e+00   2.3119999999999999e-01   3.9450000000000002e-01   1.0170000000000000e-01
  -5.0700000000000001e-01   8.5740000000000005e-01  -7.7210000000000001e-01   6.6799999999999998e-02  -2.8500000000000001e-02   8.7700000000000000e-02   1.3317000000000001e+00   7.5600000000000001e-01   1.0447000000000000e+00   2.1190000000000001e-01   4.6189999999999998e-01   4.4200000000000003e-02
  -9.9190000000000000e-01   9.8929999999999996e-01  -1.6298999999999999e+00   8.5900000000000004e-02   7.6100000000000001e-02   7.0199999999999999e-02   1.2206999999999999e+00   7.5600000000000001e-01   1.2188000000000001e+00   1.5409999999999999e-01   4.4259999999999999e-01   8.8499999999999995e-02
  -8.5960000000000003e-01   6.1550000000000005e-01  -7.7210000000000001e-01  -1.9099999999999999e-02   4.7600000000000003e-02   5.2600000000000001e-02   1.3095000000000001e+00   4.8920000000000002e-01   2.2635999999999998e+00   1.7340000000000000e-01   4.0410000000000001e-01   1.1060000000000000e-01
  -7.4939999999999996e-01   8.1340000000000001e-01  -1.0294000000000001e+00   8.5900000000000004e-02   1.9000000000000000e-02   5.2600000000000001e-02   1.2650999999999999e+00   6.8930000000000002e-01   2.8730000000000002e+00   9.6299999999999997e-02   4.2340000000000000e-01   8.8499999999999995e-02
  -6.8330000000000002e-01   6.3749999999999996e-01  -6.0050000000000003e-01   6.6799999999999998e-02   6.6600000000000006e-02   1.3200000000000000e-02   1.3317000000000001e+00   7.5600000000000001e-01   1.7412000000000001e+00   1.1559999999999999e-01   4.7149999999999997e-01   6.6400000000000001e-02
  -6.6130000000000000e-01   5.7160000000000000e-01  -4.2890000000000000e-01   1.9089999999999999e-01  -9.4999999999999998e-03   1.0520000000000000e-01   1.1096999999999999e+00   4.8920000000000002e-01   1.7412000000000001e+00   1.8300000000000000e-01   3.7530000000000002e-01   1.4160000000000000e-01
  -8.5960000000000003e-01   7.0350000000000001e-01  -2.5740000000000002e-01   1.2410000000000000e-01   4.7600000000000003e-02   3.0700000000000002e-02   1.3539000000000001e+00   7.1150000000000002e-01   9.5770000000000000e-01   2.4079999999999999e-01   3.9450000000000002e-01   7.9600000000000004e-02
  -6.1719999999999997e-01   6.5949999999999998e-01   8.5800000000000001e-02   7.6399999999999996e-02   5.7099999999999998e-02   9.6500000000000002e-02   1.1318999999999999e+00   8.0049999999999999e-01   1.9153000000000000e+00   2.2159999999999999e-01   4.0410000000000001e-01   7.9600000000000004e-02
  -7.9349999999999998e-01   6.8149999999999999e-01  -9.4359999999999999e-01   6.6799999999999998e-02   2.8500000000000001e-02   6.5799999999999997e-02   1.4205000000000001e+00   6.0040000000000004e-01   5.2239999999999998e-01   2.8899999999999999e-02   4.5219999999999999e-01   1.1940000000000001e-01
  -6.8330000000000002e-01   6.5949999999999998e-01  -2.5740000000000002e-01   1.0500000000000000e-01   9.5200000000000007e-02   1.0090000000000000e-01   1.2428999999999999e+00   7.5600000000000001e-01   1.7412000000000001e+00   1.4449999999999999e-01   4.0410000000000001e-01   1.4599999999999999e-01
  -7.4939999999999996e-01   6.3749999999999996e-01  -7.7210000000000001e-01   8.5900000000000004e-02   0.0000000000000000e+00   7.4499999999999997e-02   1.3761000000000001e+00   3.3350000000000002e-01   2.3506000000000000e+00   1.9270000000000001e-01   4.5219999999999999e-01   0.0000000000000000e+00
  -8.1559999999999999e-01   7.4739999999999995e-01  -8.5780000000000001e-01   9.5500000000000002e-02  -7.6100000000000001e-02   5.7000000000000002e-02   5.1049999999999995e-01   1.3564000000000001e+00   6.9650000000000001e-01   1.7340000000000000e-01   3.9450000000000002e-01   1.6810000000000000e-01
  -5.9509999999999996e-01   8.1340000000000001e-01  -1.2867999999999999e+00   2.0050000000000001e-01  -6.6600000000000006e-02   6.1400000000000003e-02   1.6646000000000001e+00   4.2249999999999999e-01   2.0024000000000002e+00   2.1190000000000001e-01   4.3300000000000000e-01   9.2899999999999996e-02
  -7.7149999999999996e-01   7.0350000000000001e-01  -8.5780000000000001e-01   8.5900000000000004e-02   7.6100000000000001e-02   5.2600000000000001e-02   9.5440000000000003e-01   6.2260000000000004e-01   2.0024000000000002e+00   1.4449999999999999e-01   4.8110000000000003e-01   3.9800000000000002e-02
  -7.9349999999999998e-01   8.3540000000000003e-01  -1.1152000000000000e+00   1.0500000000000000e-01  -4.7600000000000003e-02   8.3299999999999999e-02   1.4205000000000001e+00   1.1563000000000001e+00   1.0447000000000000e+00   1.9270000000000001e-01   4.8110000000000003e-01   4.8700000000000000e-02
  -6.3919999999999999e-01   5.9360000000000002e-01  -4.2890000000000000e-01   1.9089999999999999e-01   0.0000000000000000e+00   8.8000000000000005e-03   1.0875999999999999e+00   2.8910000000000002e-01   1.6540999999999999e+00   2.0230000000000001e-01   3.1750000000000000e-01   1.8140000000000001e-01
  -5.5110000000000003e-01   8.3540000000000003e-01  -1.1152000000000000e+00   1.2410000000000000e-01  -5.7099999999999998e-02   7.8899999999999998e-02   9.7660000000000002e-01   1.0450999999999999e+00   2.0024000000000002e+00   6.7400000000000002e-02   4.5219999999999999e-01   6.1899999999999997e-02
  -7.9349999999999998e-01   7.9139999999999999e-01  -3.4310000000000002e-01  -9.4999999999999998e-03   0.0000000000000000e+00   4.3900000000000002e-02   1.0209999999999999e+00   5.7809999999999995e-01   2.1764999999999999e+00   2.1190000000000001e-01   4.1370000000000001e-01   8.4000000000000005e-02
  -7.7149999999999996e-01   6.8149999999999999e-01  -1.3725000000000001e+00   1.0500000000000000e-01   0.0000000000000000e+00   2.6300000000000000e-02   1.3317000000000001e+00   5.5589999999999995e-01   1.9153000000000000e+00   1.0600000000000000e-01   4.5219999999999999e-01   1.1940000000000001e-01
  -7.2740000000000005e-01   6.1550000000000005e-01  -1.0294000000000001e+00   9.5500000000000002e-02   9.4999999999999998e-03   4.3900000000000002e-02   8.6560000000000004e-01   9.5609999999999995e-01   1.0447000000000000e+00   8.6699999999999999e-02   4.8110000000000003e-01   1.2830000000000000e-01
  -5.0700000000000001e-01   6.1550000000000005e-01  -8.5780000000000001e-01   5.7299999999999997e-02  -3.8100000000000002e-02   7.8899999999999998e-02   1.2650999999999999e+00   4.4469999999999998e-01   1.9153000000000000e+00   1.7340000000000000e-01   4.9070000000000003e-01   5.7500000000000002e-02
  -9.0369999999999995e-01   7.0350000000000001e-01  -6.0050000000000003e-01   2.8600000000000000e-02   4.7600000000000003e-02   4.3900000000000002e-02   1.0431999999999999e+00   1.0005999999999999e+00   2.3506000000000000e+00   2.3119999999999999e-01   4.1370000000000001e-01   7.5200000000000003e-02
  -8.8170000000000004e-01   9.4530000000000003e-01  -6.0050000000000003e-01   1.7190000000000000e-01  -5.7099999999999998e-02   1.0960000000000000e-01   1.1984999999999999e+00   8.6719999999999997e-01   2.0893999999999999e+00   1.7340000000000000e-01   4.7149999999999997e-01   1.4160000000000000e-01
  -7.4939999999999996e-01   6.8149999999999999e-01  -5.1470000000000005e-01   6.6799999999999998e-02  -2.8500000000000001e-02   5.7000000000000002e-02   1.3095000000000001e+00   6.4480000000000004e-01   1.4800000000000000e+00   2.5050000000000000e-01   4.3300000000000000e-01   4.8700000000000000e-02
  -7.0530000000000004e-01   5.9360000000000002e-01  -6.0050000000000003e-01   1.0500000000000000e-01   1.9000000000000000e-02   6.1400000000000003e-02   1.1540999999999999e+00   1.0005999999999999e+00   2.0893999999999999e+00   2.6010000000000000e-01   3.9450000000000002e-01   6.1899999999999997e-02
  -8.8170000000000004e-01   7.9139999999999999e-01  -1.1152000000000000e+00   7.6399999999999996e-02   9.4999999999999998e-03   4.8200000000000000e-02   1.3983000000000001e+00   6.6710000000000003e-01   1.8283000000000000e+00   1.2520000000000001e-01   5.2920000000000000e-01   9.7299999999999998e-02
  -9.0369999999999995e-01   6.1550000000000005e-01  -6.0050000000000003e-01   1.3370000000000001e-01   0.0000000000000000e+00   4.3900000000000002e-02   1.1318999999999999e+00   6.4480000000000004e-01   1.6540999999999999e+00   7.7100000000000002e-02   4.3300000000000000e-01   1.0620000000000000e-01
  -8.3760000000000001e-01   6.5949999999999998e-01  -1.1152000000000000e+00   7.6399999999999996e-02  -2.8500000000000001e-02   8.7700000000000000e-02   1.0431999999999999e+00   7.1150000000000002e-01   6.0940000000000005e-01   7.7100000000000002e-02   4.4259999999999999e-01   8.8499999999999995e-02
  -7.4939999999999996e-01   6.1550000000000005e-01  -1.1152000000000000e+00   9.5500000000000002e-02   2.8500000000000001e-02   3.0700000000000002e-02   1.3317000000000001e+00   8.8939999999999997e-01   2.6118000000000001e+00   1.5409999999999999e-01   3.7530000000000002e-01   9.2899999999999996e-02
  -7.4939999999999996e-01   6.8149999999999999e-01  -1.2010000000000001e+00   1.6230000000000000e-01   3.8100000000000002e-02   5.7000000000000002e-02   1.1540999999999999e+00   8.8939999999999997e-01   1.3930000000000000e+00   1.5409999999999999e-01   4.8110000000000003e-01   1.0620000000000000e-01
  -8.1559999999999999e-01   7.4739999999999995e-01  -1.7160000000000000e-01   7.6399999999999996e-02  -1.2370000000000000e-01   7.0199999999999999e-02   1.3539000000000001e+00   4.8920000000000002e-01   1.0447000000000000e+00   1.5409999999999999e-01   4.0410000000000001e-01   1.1060000000000000e-01
  -7.4939999999999996e-01   6.8149999999999999e-01  -2.5740000000000002e-01   6.6799999999999998e-02  -6.6600000000000006e-02   3.9500000000000000e-02   9.9880000000000002e-01   8.8939999999999997e-01   1.8283000000000000e+00   1.1559999999999999e-01   3.5599999999999998e-01   8.8499999999999995e-02
  -6.8330000000000002e-01   5.9360000000000002e-01  -3.4310000000000002e-01   1.8140000000000001e-01   2.8500000000000001e-02   7.0199999999999999e-02   1.2428999999999999e+00   8.4499999999999997e-01   2.3506000000000000e+00   2.4079999999999999e-01   4.4259999999999999e-01   7.0800000000000002e-02
  -6.3919999999999999e-01   4.8359999999999997e-01  -8.5780000000000001e-01   1.4319999999999999e-01   1.9000000000000000e-02   4.8200000000000000e-02   1.0431999999999999e+00   6.8930000000000002e-01   1.3059000000000001e+00   1.4449999999999999e-01   3.6559999999999998e-01   8.8499999999999995e-02
  -5.7310000000000005e-01   6.5949999999999998e-01  -6.8630000000000002e-01   7.6399999999999996e-02  -9.4999999999999998e-03   6.5799999999999997e-02   1.2428999999999999e+00   9.1169999999999995e-01   1.8283000000000000e+00   1.7340000000000000e-01   4.0410000000000001e-01   5.3100000000000001e-02
  -8.8170000000000004e-01   6.1550000000000005e-01  -1.1152000000000000e+00   1.5279999999999999e-01   0.0000000000000000e+00   6.1400000000000003e-02   1.1318999999999999e+00   8.2269999999999999e-01   1.6540999999999999e+00   2.2159999999999999e-01   4.8110000000000003e-01   7.9600000000000004e-02
  -6.3919999999999999e-01   7.6939999999999997e-01  -8.5780000000000001e-01   6.6799999999999998e-02   7.6100000000000001e-02   4.3900000000000002e-02   1.1984999999999999e+00   8.6719999999999997e-01   1.4800000000000000e+00   2.0230000000000001e-01   4.4259999999999999e-01   1.0170000000000000e-01
  -7.0530000000000004e-01   6.8149999999999999e-01  -6.0050000000000003e-01   8.5900000000000004e-02  -2.8500000000000001e-02   4.3900000000000002e-02   1.2206999999999999e+00   7.7820000000000000e-01   1.5670999999999999e+00   1.8300000000000000e-01   3.6559999999999998e-01   1.0170000000000000e-01
  -8.1559999999999999e-01   8.3540000000000003e-01  -1.2867999999999999e+00   1.2410000000000000e-01   0.0000000000000000e+00   3.0700000000000002e-02   1.2206999999999999e+00   7.7820000000000000e-01   8.7060000000000004e-01   9.6299999999999997e-02   4.0410000000000001e-01   1.1060000000000000e-01
  -5.2900000000000003e-01   8.5740000000000005e-01   3.4310000000000002e-01   1.7190000000000000e-01   1.9000000000000000e-02   8.8000000000000005e-03   1.2650999999999999e+00   7.3380000000000001e-01   6.9650000000000001e-01   1.7340000000000000e-01   3.4639999999999999e-01   7.9600000000000004e-02
  -9.2579999999999996e-01   7.4739999999999995e-01  -6.0050000000000003e-01   0.0000000000000000e+00  -9.4999999999999998e-03   1.0090000000000000e-01   1.2206999999999999e+00   6.2260000000000004e-01   2.1764999999999999e+00   1.5409999999999999e-01   4.4259999999999999e-01   7.0800000000000002e-02
  -6.1719999999999997e-01   9.2330000000000001e-01  -7.7210000000000001e-01   1.2410000000000000e-01   9.4999999999999998e-03   7.0199999999999999e-02   1.1318999999999999e+00   8.0049999999999999e-01   2.2635999999999998e+00   2.4079999999999999e-01   4.2340000000000000e-01   9.7299999999999998e-02
  -5.9509999999999996e-01   7.4739999999999995e-01  -8.5780000000000001e-01   1.3370000000000001e-01  -1.9000000000000000e-02   3.5099999999999999e-02   1.3317000000000001e+00   8.2269999999999999e-01   1.3059000000000001e+00   2.4079999999999999e-01   3.3679999999999999e-01   1.3270000000000001e-01
  -7.2740000000000005e-01   6.8149999999999999e-01  -9.4359999999999999e-01   2.8600000000000000e-02  -9.4999999999999998e-03   2.6300000000000000e-02   1.1318999999999999e+00   6.0040000000000004e-01   1.3059000000000001e+00   1.5409999999999999e-01   4.3300000000000000e-01   1.1060000000000000e-01
  -7.4939999999999996e-01   8.7929999999999997e-01  -1.5441000000000000e+00   6.6799999999999998e-02   0.0000000000000000e+00   6.1400000000000003e-02   1.1762999999999999e+00   8.8939999999999997e-01   2.0893999999999999e+00   1.4449999999999999e-01   4.4259999999999999e-01   6.6400000000000001e-02
  -6.8330000000000002e-01   8.1340000000000001e-01  -5.1470000000000005e-01   1.3370000000000001e-01   2.8500000000000001e-02   5.2600000000000001e-02   1.0431999999999999e+00   8.6719999999999997e-01   1.9153000000000000e+00   1.3489999999999999e-01   4.6189999999999998e-01   1.4160000000000000e-01
  -8.1559999999999999e-01   7.4739999999999995e-01  -1.0294000000000001e+00   1.2410000000000000e-01   0.0000000000000000e+00   6.1400000000000003e-02   1.3095000000000001e+00   6.8930000000000002e-01   1.6540999999999999e+00   1.5409999999999999e-01   4.7149999999999997e-01   7.0800000000000002e-02
  -5.9509999999999996e-01   7.2550000000000003e-01  -1.0294000000000001e+00   0.0000000000000000e+00  -3.8100000000000002e-02   4.8200000000000000e-02   1.0875999999999999e+00   8.8939999999999997e-01   1.5670999999999999e+00   1.8300000000000000e-01   4.4259999999999999e-01   5.7500000000000002e-02
  -7.4939999999999996e-01   7.2550000000000003e-01   3.4310000000000002e-01   1.3370000000000001e-01   6.6600000000000006e-02   5.7000000000000002e-02   1.0875999999999999e+00   7.3380000000000001e-01   1.1317999999999999e+00   2.3119999999999999e-01   3.7530000000000002e-01   1.1940000000000001e-01
  -9.2579999999999996e-01   7.4739999999999995e-01  -5.1470000000000005e-01   6.6799999999999998e-02   5.7099999999999998e-02   1.0520000000000000e-01   1.1318999999999999e+00   6.8930000000000002e-01   1.3059000000000001e+00   1.4449999999999999e-01   3.9450000000000002e-01   8.4000000000000005e-02
  -7.9349999999999998e-01   6.1550000000000005e-01  -1.3725000000000001e+00   4.7699999999999999e-02   2.8500000000000001e-02   4.3900000000000002e-02   1.2650999999999999e+00   6.2260000000000004e-01   1.8283000000000000e+00   1.5409999999999999e-01   3.8490000000000002e-01   9.2899999999999996e-02
  -9.4779999999999998e-01   7.0350000000000001e-01  -8.5780000000000001e-01   5.7299999999999997e-02   4.7600000000000003e-02   4.3900000000000002e-02   1.3317000000000001e+00   8.8939999999999997e-01   2.0024000000000002e+00   1.9270000000000001e-01   3.9450000000000002e-01   7.5200000000000003e-02
  -7.2740000000000005e-01   7.6939999999999997e-01  -6.0050000000000003e-01   2.8600000000000000e-02   5.7099999999999998e-02   5.7000000000000002e-02   1.2428999999999999e+00   7.5600000000000001e-01   1.3059000000000001e+00   2.2159999999999999e-01   4.6189999999999998e-01   1.1500000000000000e-01
  -7.0530000000000004e-01   7.2550000000000003e-01  -1.2867999999999999e+00   7.6399999999999996e-02   9.4999999999999998e-03   2.1899999999999999e-02   1.1762999999999999e+00   8.6719999999999997e-01   2.3506000000000000e+00   1.5409999999999999e-01   4.0410000000000001e-01   7.0800000000000002e-02
  -7.9349999999999998e-01   7.6939999999999997e-01  -1.3725000000000001e+00   9.5500000000000002e-02  -4.7600000000000003e-02   7.0199999999999999e-02   1.1762999999999999e+00   8.6719999999999997e-01   1.8283000000000000e+00   1.7340000000000000e-01   4.5219999999999999e-01   1.1060000000000000e-01
  -7.2740000000000005e-01   9.2330000000000001e-01  -6.0050000000000003e-01   1.2410000000000000e-01   6.6600000000000006e-02   7.8899999999999998e-02   1.3095000000000001e+00   7.3380000000000001e-01   1.4800000000000000e+00   1.6380000000000000e-01   4.0410000000000001e-01   9.7299999999999998e-02
  -9.4779999999999998e-01   7.6939999999999997e-01  -8.5780000000000001e-01   8.5900000000000004e-02   4.7600000000000003e-02   1.3200000000000000e-02   1.1762999999999999e+00   5.5589999999999995e-01   1.3059000000000001e+00   6.7400000000000002e-02   3.4639999999999999e-01   8.8499999999999995e-02
  -9.4779999999999998e-01   5.2759999999999996e-01  -8.5780000000000001e-01   5.7299999999999997e-02   1.9000000000000000e-02   5.7000000000000002e-02   1.1540999999999999e+00   8.6719999999999997e-01   1.9153000000000000e+00   1.8300000000000000e-01   4.4259999999999999e-01   7.9600000000000004e-02
  -7.2740000000000005e-01   8.7929999999999997e-01  -1.1152000000000000e+00   4.7699999999999999e-02  -5.7099999999999998e-02   7.4499999999999997e-02   1.1984999999999999e+00   8.0049999999999999e-01   1.9153000000000000e+00   2.3119999999999999e-01   4.6189999999999998e-01   9.7299999999999998e-02
  -7.2740000000000005e-01   8.1340000000000001e-01  -9.4359999999999999e-01   8.5900000000000004e-02  -3.8100000000000002e-02   3.0700000000000002e-02   1.3761000000000001e+00   5.7809999999999995e-01   1.2188000000000001e+00   1.5409999999999999e-01   4.3300000000000000e-01   1.0620000000000000e-01
  -6.8330000000000002e-01   5.4959999999999998e-01  -1.0294000000000001e+00  -4.7699999999999999e-02  -6.6600000000000006e-02   8.7700000000000000e-02   1.1762999999999999e+00   7.3380000000000001e-01   1.9153000000000000e+00   1.4449999999999999e-01   3.9450000000000002e-01   1.4160000000000000e-01
  -7.4939999999999996e-01   1.0112000000000001e+00  -6.8630000000000002e-01   1.9099999999999999e-02  -9.4999999999999998e-03   7.8899999999999998e-02   1.1096999999999999e+00   8.8939999999999997e-01   1.3059000000000001e+00   2.3119999999999999e-01   4.3300000000000000e-01   7.5200000000000003e-02
  -7.9349999999999998e-01   6.5949999999999998e-01  -7.7210000000000001e-01   1.4319999999999999e-01  -8.5599999999999996e-02   6.5799999999999997e-02   1.0209999999999999e+00   9.3389999999999995e-01   2.1764999999999999e+00   1.3489999999999999e-01   3.9450000000000002e-01   9.2899999999999996e-02
  -6.1719999999999997e-01   5.9360000000000002e-01  -7.7210000000000001e-01   1.9099999999999999e-02   5.7099999999999998e-02   4.8200000000000000e-02   1.2206999999999999e+00   5.7809999999999995e-01   1.6540999999999999e+00   1.1559999999999999e-01   4.7149999999999997e-01   3.9800000000000002e-02
  -6.8330000000000002e-01   7.2550000000000003e-01  -4.2890000000000000e-01   4.7699999999999999e-02  -1.9000000000000000e-02   4.8200000000000000e-02   1.1762999999999999e+00   9.5609999999999995e-01   1.6540999999999999e+00   1.6380000000000000e-01   5.0029999999999997e-01   8.8499999999999995e-02
  -8.3760000000000001e-01   7.4739999999999995e-01  -5.1470000000000005e-01   1.2410000000000000e-01   2.8500000000000001e-02   6.5799999999999997e-02   1.1096999999999999e+00   7.7820000000000000e-01   1.7412000000000001e+00   1.4449999999999999e-01   3.7530000000000002e-01   9.2899999999999996e-02
  -7.7149999999999996e-01   7.6939999999999997e-01  -7.7210000000000001e-01   1.7190000000000000e-01   4.7600000000000003e-02   0.0000000000000000e+00   1.2428999999999999e+00   8.2269999999999999e-01   7.8349999999999997e-01   1.4449999999999999e-01   4.2340000000000000e-01   1.0620000000000000e-01
  -6.1719999999999997e-01   7.9139999999999999e-01  -7.7210000000000001e-01   1.0500000000000000e-01   1.9000000000000000e-02   0.0000000000000000e+00   1.0653999999999999e+00   8.4499999999999997e-01   1.8283000000000000e+00   1.8300000000000000e-01   3.4639999999999999e-01   6.1899999999999997e-02
  -5.9509999999999996e-01   8.1340000000000001e-01  -7.7210000000000001e-01   9.5500000000000002e-02  -4.7600000000000003e-02   7.4499999999999997e-02   1.2428999999999999e+00   7.5600000000000001e-01   1.5670999999999999e+00   2.6010000000000000e-01   3.5599999999999998e-01   8.4000000000000005e-02
  -1.0139000000000000e+00   5.9360000000000002e-01  -9.4359999999999999e-01   1.4319999999999999e-01   1.9000000000000000e-02  -1.3200000000000000e-02   1.0653999999999999e+00   6.8930000000000002e-01   1.3930000000000000e+00   1.3489999999999999e-01   3.3679999999999999e-01   9.2899999999999996e-02
  -7.9349999999999998e-01   5.2759999999999996e-01  -1.0294000000000001e+00   6.6799999999999998e-02  -2.8500000000000001e-02   7.0199999999999999e-02   1.1318999999999999e+00   8.2269999999999999e-01   1.9153000000000000e+00   1.7340000000000000e-01   4.3300000000000000e-01   6.1899999999999997e-02
  -5.2900000000000003e-01   7.6939999999999997e-01  -1.2867999999999999e+00   6.6799999999999998e-02  -1.9000000000000000e-02   8.7700000000000000e-02   1.1096999999999999e+00   8.2269999999999999e-01   2.3506000000000000e+00   1.6380000000000000e-01   4.6189999999999998e-01   6.1899999999999997e-02
  -7.0530000000000004e-01   5.0560000000000005e-01  -1.1152000000000000e+00   1.4319999999999999e-01  -9.4999999999999998e-03   5.7000000000000002e-02   1.1096999999999999e+00   6.4480000000000004e-01   1.2188000000000001e+00   1.3489999999999999e-01   3.7530000000000002e-01   9.2899999999999996e-02
  -6.8330000000000002e-01   7.6939999999999997e-01  -1.0294000000000001e+00   8.5900000000000004e-02   9.4999999999999998e-03   4.3900000000000002e-02   1.2650999999999999e+00   6.8930000000000002e-01   1.5670999999999999e+00   8.6699999999999999e-02   5.5810000000000004e-01   1.1500000000000000e-01
  -8.3760000000000001e-01   5.2759999999999996e-01  -1.2867999999999999e+00   9.5500000000000002e-02   8.5599999999999996e-02   9.2100000000000001e-02   1.2650999999999999e+00   9.1169999999999995e-01   2.0024000000000002e+00   2.6970000000000000e-01   5.0029999999999997e-01   8.4000000000000005e-02
  -8.3760000000000001e-01   7.0350000000000001e-01  -1.0294000000000001e+00   1.4319999999999999e-01   4.7600000000000003e-02   4.3900000000000002e-02   1.2873000000000001e+00   8.2269999999999999e-01   2.5247000000000002e+00   2.3119999999999999e-01   4.5219999999999999e-01   1.4599999999999999e-01
  -5.5110000000000003e-01   7.4739999999999995e-01  -1.2010000000000001e+00   7.6399999999999996e-02   0.0000000000000000e+00   2.1899999999999999e-02   1.3539000000000001e+00   8.2269999999999999e-01   1.4800000000000000e+00   1.5409999999999999e-01   4.4259999999999999e-01   8.4000000000000005e-02
  -7.7149999999999996e-01   7.4739999999999995e-01  -1.1152000000000000e+00   1.2410000000000000e-01   5.7099999999999998e-02   3.9500000000000000e-02   1.2206999999999999e+00   7.5600000000000001e-01   1.6540999999999999e+00   1.8300000000000000e-01   3.6559999999999998e-01   6.1899999999999997e-02
  -8.1559999999999999e-01   7.0350000000000001e-01  -3.4310000000000002e-01   1.4319999999999999e-01   2.8500000000000001e-02   9.6500000000000002e-02   1.0653999999999999e+00   8.0049999999999999e-01   1.7412000000000001e+00   1.1559999999999999e-01   4.0410000000000001e-01   9.7299999999999998e-02
  -6.1719999999999997e-01   7.0350000000000001e-01  -8.5780000000000001e-01   1.8140000000000001e-01   0.0000000000000000e+00   7.4499999999999997e-02   1.3095000000000001e+00   7.5600000000000001e-01   2.5247000000000002e+00   1.7340000000000000e-01   4.1370000000000001e-01   1.0170000000000000e-01
  -9.4779999999999998e-01   5.4959999999999998e-01   2.5740000000000002e-01   1.4319999999999999e-01  -5.7099999999999998e-02   4.8200000000000000e-02   1.1318999999999999e+00   8.8939999999999997e-01   2.2635999999999998e+00   2.6970000000000000e-01   4.6189999999999998e-01   1.1500000000000000e-01
  -6.1719999999999997e-01   8.1340000000000001e-01  -1.6298999999999999e+00   7.6399999999999996e-02  -9.5200000000000007e-02   7.0199999999999999e-02   1.0209999999999999e+00   8.8939999999999997e-01   1.9153000000000000e+00   2.2159999999999999e-01   4.2340000000000000e-01   1.0170000000000000e-01
  -6.3919999999999999e-01   6.1550000000000005e-01  -1.0294000000000001e+00   1.2410000000000000e-01   2.8500000000000001e-02   3.5099999999999999e-02   1.2873000000000001e+00   7.5600000000000001e-01   1.3930000000000000e+00   1.5409999999999999e-01   3.7530000000000002e-01   7.5200000000000003e-02
  -6.6130000000000000e-01   5.9360000000000002e-01  -6.8630000000000002e-01   1.2410000000000000e-01  -1.9000000000000000e-02   5.2600000000000001e-02   1.2428999999999999e+00   6.4480000000000004e-01   1.3930000000000000e+00   1.2520000000000001e-01   4.5219999999999999e-01   1.0620000000000000e-01
  -1.0139000000000000e+00   7.0350000000000001e-01  -6.8630000000000002e-01   1.2410000000000000e-01   6.6600000000000006e-02   1.0520000000000000e-01   1.1540999999999999e+00   8.0049999999999999e-01   1.6540999999999999e+00   1.1559999999999999e-01   4.5219999999999999e-01   9.7299999999999998e-02
  -7.9349999999999998e-01   5.9360000000000002e-01  -1.3725000000000001e+00   9.5500000000000002e-02   1.9000000000000000e-02   7.0199999999999999e-02   1.2650999999999999e+00   7.5600000000000001e-01   1.4800000000000000e+00   1.6380000000000000e-01   3.8490000000000002e-01   8.4000000000000005e-02
  -8.8170000000000004e-01   6.5949999999999998e-01  -2.5740000000000002e-01   1.9099999999999999e-02  -1.9000000000000000e-02   5.2600000000000001e-02   1.1984999999999999e+00   8.2269999999999999e-01   1.4800000000000000e+00   2.0230000000000001e-01   4.7149999999999997e-01   1.1060000000000000e-01
  -6.3919999999999999e-01   7.4739999999999995e-01  -1.2867999999999999e+00  -9.4999999999999998e-03  -1.9000000000000000e-02   2.1899999999999999e-02   1.1762999999999999e+00   7.7820000000000000e-01   2.0024000000000002e+00   1.4449999999999999e-01   3.8490000000000002e-01   8.8499999999999995e-02
  -9.0369999999999995e-01   5.0560000000000005e-01  -1.0294000000000001e+00   3.8199999999999998e-02   1.3320000000000001e-01   7.8899999999999998e-02   9.9880000000000002e-01   6.4480000000000004e-01   2.0024000000000002e+00   8.6699999999999999e-02   3.6559999999999998e-01   1.1940000000000001e-01
  -1.2564000000000000e+00   8.7929999999999997e-01   2.5740000000000002e-01   2.3870000000000000e-01   7.6100000000000001e-02   6.1400000000000003e-02   1.3095000000000001e+00   6.4480000000000004e-01   2.1764999999999999e+00   1.5409999999999999e-01   5.1000000000000001e-01   9.2899999999999996e-02
  -6.6100000000000006e-02   8.3540000000000003e-01  -1.0294000000000001e+00   2.8600000000000000e-02  -1.2370000000000000e-01   9.2100000000000001e-02   1.1540999999999999e+00   8.0049999999999999e-01   1.6540999999999999e+00   2.1190000000000001e-01   4.4259999999999999e-01   1.4599999999999999e-01
  -6.8330000000000002e-01   4.8359999999999997e-01  -1.3725000000000001e+00   0.0000000000000000e+00  -7.6100000000000001e-02   5.2600000000000001e-02   1.2428999999999999e+00   6.0040000000000004e-01   2.0893999999999999e+00   1.6380000000000000e-01   4.2340000000000000e-01   1.3710000000000000e-01
  -1.4327000000000001e+00   8.7929999999999997e-01  -1.5441000000000000e+00   1.1459999999999999e-01   9.4999999999999998e-03   5.7000000000000002e-02   1.1096999999999999e+00   8.0049999999999999e-01   2.1764999999999999e+00   1.9270000000000001e-01   3.9450000000000002e-01   1.2390000000000000e-01
  -5.5110000000000003e-01   8.5740000000000005e-01  -1.0294000000000001e+00   1.6230000000000000e-01   1.9000000000000000e-02   3.9500000000000000e-02   1.1318999999999999e+00   9.7840000000000005e-01   1.5670999999999999e+00   1.4449999999999999e-01   5.1959999999999995e-01   7.5200000000000003e-02
  -3.0859999999999999e-01   4.3969999999999998e-01  -6.0050000000000003e-01   2.8600000000000000e-02  -9.5200000000000007e-02   4.3900000000000002e-02   1.2650999999999999e+00   6.4480000000000004e-01   2.3506000000000000e+00   1.6380000000000000e-01   4.9070000000000003e-01   9.2899999999999996e-02
  -7.7149999999999996e-01   5.0560000000000005e-01  -1.2010000000000001e+00   1.3370000000000001e-01   2.8500000000000001e-02   7.4499999999999997e-02   1.2206999999999999e+00   8.2269999999999999e-01   1.0447000000000000e+00   1.7340000000000000e-01   3.9450000000000002e-01   1.4160000000000000e-01
  -1.1241000000000001e+00   1.1651000000000000e+00  -6.0050000000000003e-01   1.5279999999999999e-01   0.0000000000000000e+00   5.2600000000000001e-02   1.2206999999999999e+00   9.3389999999999995e-01   2.4377000000000000e+00   1.6380000000000000e-01   4.5219999999999999e-01   7.9600000000000004e-02
  -5.2900000000000003e-01   3.7369999999999998e-01  -7.7210000000000001e-01   7.6399999999999996e-02   3.8100000000000002e-02   6.5799999999999997e-02   1.4205000000000001e+00   7.3380000000000001e-01   1.8283000000000000e+00   1.7340000000000000e-01   3.9450000000000002e-01   5.7500000000000002e-02
  -5.7310000000000005e-01   4.1770000000000002e-01  -3.4310000000000002e-01   1.1459999999999999e-01  -2.8500000000000001e-02   8.7700000000000000e-02   9.5440000000000003e-01   7.7820000000000000e-01   1.3059000000000001e+00   1.9270000000000001e-01   3.8490000000000002e-01   1.2390000000000000e-01
  -5.7310000000000005e-01   1.0992000000000000e+00  -3.4310000000000002e-01   1.6230000000000000e-01  -2.8500000000000001e-02   5.7000000000000002e-02   1.2650999999999999e+00   7.1150000000000002e-01   1.3930000000000000e+00   1.3489999999999999e-01   4.5219999999999999e-01   1.1940000000000001e-01
  -8.8170000000000004e-01   7.0350000000000001e-01  -9.4359999999999999e-01   1.2410000000000000e-01  -9.4999999999999998e-03   6.5799999999999997e-02   1.2873000000000001e+00   5.1139999999999997e-01   1.2188000000000001e+00   1.0600000000000000e-01   4.0410000000000001e-01   9.2899999999999996e-02
  -1.1241000000000001e+00   6.1550000000000005e-01  -1.4582999999999999e+00   3.8199999999999998e-02   1.9000000000000000e-02   3.5099999999999999e-02   9.3220000000000003e-01   1.0450999999999999e+00   2.6118000000000001e+00   2.6010000000000000e-01   3.3679999999999999e-01   1.0170000000000000e-01
  -6.1719999999999997e-01   8.5740000000000005e-01  -5.1470000000000005e-01   1.0500000000000000e-01   1.9000000000000000e-02   6.1400000000000003e-02   1.1762999999999999e+00   8.0049999999999999e-01   1.0447000000000000e+00   1.4449999999999999e-01   3.9450000000000002e-01   9.2899999999999996e-02
  -4.8490000000000000e-01   6.8149999999999999e-01  -6.0050000000000003e-01   1.0500000000000000e-01   1.9000000000000000e-02   5.2600000000000001e-02   1.4649000000000001e+00   4.0020000000000000e-01   1.9153000000000000e+00   1.3489999999999999e-01   4.6189999999999998e-01   1.0170000000000000e-01
  -7.9349999999999998e-01   3.5170000000000001e-01  -1.2010000000000001e+00   4.7699999999999999e-02  -1.9000000000000000e-02   1.3200000000000000e-02   1.0653999999999999e+00   9.7840000000000005e-01   1.7412000000000001e+00   1.4449999999999999e-01   4.2340000000000000e-01   9.2899999999999996e-02
  -1.0139000000000000e+00   9.6730000000000005e-01  -1.2010000000000001e+00   1.8140000000000001e-01   6.6600000000000006e-02   2.1899999999999999e-02   9.5440000000000003e-01   9.1169999999999995e-01   1.0447000000000000e+00   1.6380000000000000e-01   4.4259999999999999e-01   1.0620000000000000e-01
  -6.3919999999999999e-01   7.6939999999999997e-01  -9.4359999999999999e-01   3.8199999999999998e-02  -7.6100000000000001e-02   3.5099999999999999e-02   1.3761000000000001e+00   5.5589999999999995e-01   1.3059000000000001e+00   1.9270000000000001e-01   4.5219999999999999e-01   8.8499999999999995e-02
  -5.5110000000000003e-01   3.7369999999999998e-01  -6.0050000000000003e-01   1.4319999999999999e-01  -1.9000000000000000e-02   4.3900000000000002e-02   8.8780000000000003e-01   8.4499999999999997e-01   2.0024000000000002e+00   9.6299999999999997e-02   4.2340000000000000e-01   7.0800000000000002e-02
  -8.5960000000000003e-01   8.1340000000000001e-01  -9.4359999999999999e-01   1.6230000000000000e-01   9.4999999999999998e-03   7.0199999999999999e-02   1.0653999999999999e+00   7.5600000000000001e-01   1.8283000000000000e+00   1.3489999999999999e-01   4.4259999999999999e-01   1.0170000000000000e-01
  -9.9190000000000000e-01   7.2550000000000003e-01  -1.0294000000000001e+00   7.6399999999999996e-02   3.8100000000000002e-02   3.0700000000000002e-02   1.3761000000000001e+00   5.7809999999999995e-01   1.2188000000000001e+00   1.1559999999999999e-01   3.4639999999999999e-01   8.8499999999999995e-02
  -6.3919999999999999e-01   3.9570000000000000e-01  -8.5780000000000001e-01   1.1459999999999999e-01  -2.8500000000000001e-02   8.3299999999999999e-02   1.1318999999999999e+00   6.2260000000000004e-01   1.3930000000000000e+00   1.9270000000000001e-01   4.2340000000000000e-01   7.9600000000000004e-02
  -4.8490000000000000e-01   7.2550000000000003e-01  -8.5800000000000001e-02   1.0500000000000000e-01  -6.6600000000000006e-02   7.0199999999999999e-02   1.2650999999999999e+00   1.0450999999999999e+00   2.6989000000000001e+00   2.3119999999999999e-01   3.5599999999999998e-01   8.8499999999999995e-02
  -7.7149999999999996e-01   9.8929999999999996e-01  -7.7210000000000001e-01   1.9089999999999999e-01   1.9000000000000000e-02   5.7000000000000002e-02   1.2650999999999999e+00   7.3380000000000001e-01   1.3930000000000000e+00   1.1559999999999999e-01   4.0410000000000001e-01   1.2390000000000000e-01
  -8.8170000000000004e-01   8.3540000000000003e-01  -6.0050000000000003e-01   1.7190000000000000e-01   2.8500000000000001e-02   7.8899999999999998e-02   1.1984999999999999e+00   7.5600000000000001e-01   1.0447000000000000e+00   1.7340000000000000e-01   4.5219999999999999e-01   9.7299999999999998e-02
  -8.5960000000000003e-01   3.9570000000000000e-01   8.5800000000000001e-02   1.9099999999999999e-02   3.8100000000000002e-02   7.4499999999999997e-02   1.1762999999999999e+00   1.0005999999999999e+00   1.6540999999999999e+00   1.9270000000000001e-01   3.5599999999999998e-01   1.1060000000000000e-01
  -4.4080000000000003e-01   8.7929999999999997e-01  -9.4359999999999999e-01   7.6399999999999996e-02   2.8500000000000001e-02   6.5799999999999997e-02   1.1540999999999999e+00   6.8930000000000002e-01   1.1317999999999999e+00   1.3489999999999999e-01   4.8110000000000003e-01   1.0620000000000000e-01
  -7.7149999999999996e-01   7.2550000000000003e-01  -1.3725000000000001e+00   2.0050000000000001e-01   6.6600000000000006e-02   2.6300000000000000e-02   1.2873000000000001e+00   4.6689999999999998e-01   1.5670999999999999e+00   1.6380000000000000e-01   3.5599999999999998e-01   6.6400000000000001e-02
  -1.0580000000000001e+00   6.8149999999999999e-01  -1.1152000000000000e+00   1.4319999999999999e-01  -9.4999999999999998e-03   1.3200000000000000e-02   1.2650999999999999e+00   8.0049999999999999e-01   8.7060000000000004e-01   1.7340000000000000e-01   4.5219999999999999e-01   8.4000000000000005e-02
  -5.9509999999999996e-01   6.3749999999999996e-01  -4.2890000000000000e-01   1.6230000000000000e-01   3.8100000000000002e-02   1.7500000000000002e-02   1.1762999999999999e+00   7.7820000000000000e-01   1.3059000000000001e+00   1.7340000000000000e-01   5.9660000000000002e-01   3.5400000000000001e-02
  -5.2900000000000003e-01   7.6939999999999997e-01  -8.5780000000000001e-01   3.8199999999999998e-02  -4.7600000000000003e-02   7.0199999999999999e-02   1.0209999999999999e+00   8.4499999999999997e-01   1.6540999999999999e+00   9.6299999999999997e-02   3.8490000000000002e-01   1.1060000000000000e-01
  -6.6130000000000000e-01   5.2759999999999996e-01  -4.2890000000000000e-01   0.0000000000000000e+00  -5.7099999999999998e-02   5.2600000000000001e-02   1.0209999999999999e+00   1.1339999999999999e+00   1.8283000000000000e+00   1.9270000000000001e-01   4.2340000000000000e-01   1.0170000000000000e-01
  -7.9349999999999998e-01   8.3540000000000003e-01  -1.2010000000000001e+00   3.8199999999999998e-02  -3.8100000000000002e-02   7.4499999999999997e-02   1.3539000000000001e+00   7.7820000000000000e-01   1.8283000000000000e+00   8.6699999999999999e-02   4.8110000000000003e-01   9.2899999999999996e-02
  -8.3760000000000001e-01   6.8149999999999999e-01  -1.1152000000000000e+00   7.6399999999999996e-02   8.5599999999999996e-02   6.1400000000000003e-02   1.2206999999999999e+00   8.2269999999999999e-01   1.7412000000000001e+00   1.0600000000000000e-01   4.1370000000000001e-01   9.2899999999999996e-02
  -5.9509999999999996e-01   7.0350000000000001e-01  -8.5780000000000001e-01   8.5900000000000004e-02  -1.9000000000000000e-02   3.0700000000000002e-02   1.1762999999999999e+00   7.1150000000000002e-01   4.3530000000000002e-01   1.3489999999999999e-01   4.3300000000000000e-01   6.1899999999999997e-02
  -7.7149999999999996e-01   7.4739999999999995e-01  -7.7210000000000001e-01   1.9089999999999999e-01  -8.5599999999999996e-02   4.3900000000000002e-02   8.6560000000000004e-01   7.7820000000000000e-01   1.4800000000000000e+00   1.1559999999999999e-01   4.3300000000000000e-01   1.1060000000000000e-01
  -7.4939999999999996e-01   6.3749999999999996e-01  -8.5780000000000001e-01   1.5279999999999999e-01   0.0000000000000000e+00   2.1899999999999999e-02   1.1762999999999999e+00   7.3380000000000001e-01   1.5670999999999999e+00   1.3489999999999999e-01   3.8490000000000002e-01   1.1060000000000000e-01
  -7.7149999999999996e-01   6.5949999999999998e-01  -6.8630000000000002e-01   9.5500000000000002e-02   5.7099999999999998e-02   9.2100000000000001e-02   1.2428999999999999e+00   6.2260000000000004e-01   1.2188000000000001e+00   1.8300000000000000e-01   3.7530000000000002e-01   9.7299999999999998e-02
  -5.9509999999999996e-01   6.1550000000000005e-01  -6.8630000000000002e-01   4.7699999999999999e-02   9.4999999999999998e-03   5.2600000000000001e-02   1.2650999999999999e+00   8.2269999999999999e-01   1.7412000000000001e+00   1.9270000000000001e-01   4.4259999999999999e-01   1.1060000000000000e-01
  -7.9349999999999998e-01   7.2550000000000003e-01  -5.1470000000000005e-01   7.6399999999999996e-02  -4.7600000000000003e-02   5.2600000000000001e-02   1.2206999999999999e+00   5.7809999999999995e-01   9.5770000000000000e-01   1.0600000000000000e-01   4.2340000000000000e-01   1.0620000000000000e-01
  -8.3760000000000001e-01   6.3749999999999996e-01  -1.0294000000000001e+00   1.3370000000000001e-01   9.4999999999999998e-03   5.7000000000000002e-02   1.2206999999999999e+00   5.3369999999999995e-01   1.4800000000000000e+00   1.4449999999999999e-01   4.4259999999999999e-01   1.0170000000000000e-01
  -7.0530000000000004e-01   9.6730000000000005e-01  -7.7210000000000001e-01   1.1459999999999999e-01  -6.6600000000000006e-02   8.7700000000000000e-02   1.1762999999999999e+00   7.7820000000000000e-01   2.0024000000000002e+00   1.0600000000000000e-01   4.6189999999999998e-01   1.1940000000000001e-01
  -7.0530000000000004e-01   6.3749999999999996e-01  -1.2010000000000001e+00   1.9099999999999999e-02  -1.9000000000000000e-02   6.1400000000000003e-02   1.1984999999999999e+00   7.1150000000000002e-01   1.2188000000000001e+00   1.9270000000000001e-01   5.1000000000000001e-01   7.9600000000000004e-02
  -7.4939999999999996e-01   7.0350000000000001e-01  -6.8630000000000002e-01   6.6799999999999998e-02  -2.8500000000000001e-02   1.7500000000000002e-02   8.8780000000000003e-01   5.3369999999999995e-01   1.3059000000000001e+00   1.2520000000000001e-01   4.0410000000000001e-01   7.9600000000000004e-02
  -7.7149999999999996e-01   6.3749999999999996e-01  -7.7210000000000001e-01   9.4999999999999998e-03   3.8100000000000002e-02   3.9500000000000000e-02   1.2428999999999999e+00   8.4499999999999997e-01   1.3930000000000000e+00   1.4449999999999999e-01   4.9070000000000003e-01   1.0620000000000000e-01
  -7.9349999999999998e-01   6.1550000000000005e-01  -1.2867999999999999e+00   1.1459999999999999e-01   2.8500000000000001e-02   5.2600000000000001e-02   1.2428999999999999e+00   6.4480000000000004e-01   1.4800000000000000e+00   2.2159999999999999e-01   4.9070000000000003e-01   7.9600000000000004e-02
  -7.2740000000000005e-01   7.9139999999999999e-01  -2.5740000000000002e-01   8.5900000000000004e-02   1.9000000000000000e-02   7.8899999999999998e-02   9.9880000000000002e-01   6.6710000000000003e-01   1.5670999999999999e+00   1.7340000000000000e-01   4.7149999999999997e-01   8.4000000000000005e-02
  -8.5960000000000003e-01   6.5949999999999998e-01   2.5740000000000002e-01   4.7699999999999999e-02   6.6600000000000006e-02   4.8200000000000000e-02   1.0653999999999999e+00   8.0049999999999999e-01   1.7412000000000001e+00   2.1190000000000001e-01   4.0410000000000001e-01   8.4000000000000005e-02
  -6.1719999999999997e-01   7.4739999999999995e-01  -4.2890000000000000e-01   5.7299999999999997e-02  -2.8500000000000001e-02   5.2600000000000001e-02   1.1096999999999999e+00   8.2269999999999999e-01   1.6540999999999999e+00   1.2520000000000001e-01   4.2340000000000000e-01   6.6400000000000001e-02
  -8.5960000000000003e-01   6.1550000000000005e-01  -1.0294000000000001e+00   9.4999999999999998e-03   5.7099999999999998e-02   7.4499999999999997e-02   1.1096999999999999e+00   8.6719999999999997e-01   6.0940000000000005e-01   1.4449999999999999e-01   3.6559999999999998e-01   9.2899999999999996e-02
  -6.3919999999999999e-01   5.4959999999999998e-01  -2.5740000000000002e-01   7.6399999999999996e-02  -6.6600000000000006e-02   6.1400000000000003e-02   1.2206999999999999e+00   6.6710000000000003e-01   1.9153000000000000e+00   2.0230000000000001e-01   4.1370000000000001e-01   1.2390000000000000e-01
  -5.2900000000000003e-01   5.0560000000000005e-01  -4.2890000000000000e-01   9.5500000000000002e-02  -3.8100000000000002e-02   4.3900000000000002e-02   1.4427000000000001e+00   6.4480000000000004e-01   1.4800000000000000e+00   1.5409999999999999e-01   4.3300000000000000e-01   9.2899999999999996e-02
  -7.9349999999999998e-01   3.2979999999999998e-01  -1.1152000000000000e+00   2.8600000000000000e-02  -7.6100000000000001e-02   5.2600000000000001e-02   1.0653999999999999e+00   8.8939999999999997e-01   1.6540999999999999e+00   1.6380000000000000e-01   4.3300000000000000e-01   8.8499999999999995e-02
  -8.3760000000000001e-01   6.3749999999999996e-01  -6.8630000000000002e-01   1.0500000000000000e-01  -1.4269999999999999e-01   3.0700000000000002e-02   1.1318999999999999e+00   8.0049999999999999e-01   1.3930000000000000e+00   2.1190000000000001e-01   4.8110000000000003e-01   1.2390000000000000e-01
  -7.4939999999999996e-01   8.1340000000000001e-01  -8.5800000000000001e-02   7.6399999999999996e-02   2.8500000000000001e-02   2.6300000000000000e-02   1.0875999999999999e+00   7.5600000000000001e-01   1.4800000000000000e+00   2.1190000000000001e-01   4.3300000000000000e-01   1.1940000000000001e-01
  -7.7149999999999996e-01   7.0350000000000001e-01  -2.5740000000000002e-01   1.9099999999999999e-02   1.9000000000000000e-02   3.0700000000000002e-02   1.2650999999999999e+00   9.5609999999999995e-01   1.1317999999999999e+00   1.1559999999999999e-01   4.9070000000000003e-01   5.3100000000000001e-02
  -6.1719999999999997e-01   5.9360000000000002e-01  -3.4310000000000002e-01   1.0500000000000000e-01   6.6600000000000006e-02   9.6500000000000002e-02   1.2206999999999999e+00   6.4480000000000004e-01   1.0447000000000000e+00   2.0230000000000001e-01   4.1370000000000001e-01   1.1940000000000001e-01
  -6.6130000000000000e-01   5.7160000000000000e-01  -6.8630000000000002e-01   7.6399999999999996e-02   5.7099999999999998e-02   1.7500000000000002e-02   1.1318999999999999e+00   8.8939999999999997e-01   1.5670999999999999e+00   1.8300000000000000e-01   4.0410000000000001e-01   8.8499999999999995e-02
  -5.9509999999999996e-01   6.5949999999999998e-01  -6.8630000000000002e-01   2.8600000000000000e-02   9.4999999999999998e-03   4.3900000000000002e-02   9.3220000000000003e-01   8.0049999999999999e-01   1.7412000000000001e+00   1.9270000000000001e-01   5.6769999999999998e-01   3.9800000000000002e-02
  -5.9509999999999996e-01   8.5740000000000005e-01  -1.2010000000000001e+00   1.0500000000000000e-01  -1.1420000000000000e-01   3.0700000000000002e-02   1.1096999999999999e+00   6.8930000000000002e-01   2.1764999999999999e+00   1.9270000000000001e-01   3.9450000000000002e-01   1.1940000000000001e-01
  -8.3760000000000001e-01   9.2330000000000001e-01  -5.1470000000000005e-01   1.0500000000000000e-01  -9.4999999999999998e-03   6.1400000000000003e-02   1.1318999999999999e+00   8.4499999999999997e-01   1.1317999999999999e+00   2.5050000000000000e-01   4.2340000000000000e-01   1.3710000000000000e-01
  -6.1719999999999997e-01   7.0350000000000001e-01  -4.2890000000000000e-01   1.9099999999999999e-02  -6.6600000000000006e-02   3.9500000000000000e-02   1.2428999999999999e+00   8.0049999999999999e-01   1.0447000000000000e+00   1.6380000000000000e-01   4.1370000000000001e-01   6.6400000000000001e-02
  -7.4939999999999996e-01   7.9139999999999999e-01  -6.8630000000000002e-01  -1.9099999999999999e-02  -2.8500000000000001e-02   4.8200000000000000e-02   9.9880000000000002e-01   6.2260000000000004e-01   9.5770000000000000e-01   2.2159999999999999e-01   4.5219999999999999e-01   9.7299999999999998e-02
  -7.9349999999999998e-01   6.5949999999999998e-01  -6.0050000000000003e-01   6.6799999999999998e-02   0.0000000000000000e+00   7.8899999999999998e-02   1.1762999999999999e+00   7.7820000000000000e-01   1.8283000000000000e+00   1.7340000000000000e-01   3.8490000000000002e-01   9.7299999999999998e-02
  -7.0530000000000004e-01   7.6939999999999997e-01  -1.6298999999999999e+00   1.4319999999999999e-01   0.0000000000000000e+00   5.2600000000000001e-02   1.2650999999999999e+00   9.5609999999999995e-01   2.0024000000000002e+00   2.2159999999999999e-01   4.4259999999999999e-01   1.2390000000000000e-01
  -7.4939999999999996e-01   9.2330000000000001e-01  -1.7157000000000000e+00   5.7299999999999997e-02  -1.9000000000000000e-02   4.8200000000000000e-02   9.9880000000000002e-01   8.0049999999999999e-01   1.9153000000000000e+00   1.9270000000000001e-01   3.7530000000000002e-01   8.8499999999999995e-02
  -7.7149999999999996e-01   4.1770000000000002e-01  -1.4582999999999999e+00   1.3370000000000001e-01   2.8500000000000001e-02   5.2600000000000001e-02   1.1540999999999999e+00   8.8939999999999997e-01   1.7412000000000001e+00   1.3489999999999999e-01   4.2340000000000000e-01   7.9600000000000004e-02
  -7.2740000000000005e-01   7.4739999999999995e-01  -3.4310000000000002e-01   1.3370000000000001e-01   7.6100000000000001e-02   4.8200000000000000e-02   1.1540999999999999e+00   6.6710000000000003e-01   1.0447000000000000e+00   1.7340000000000000e-01   3.3679999999999999e-01   7.9600000000000004e-02
  -7.9349999999999998e-01   5.7160000000000000e-01  -6.0050000000000003e-01   3.8199999999999998e-02   1.9000000000000000e-02   2.6300000000000000e-02   1.2428999999999999e+00   8.0049999999999999e-01   1.6540999999999999e+00   1.6380000000000000e-01   3.9450000000000002e-01   7.5200000000000003e-02
  -7.0530000000000004e-01   9.0129999999999999e-01  -5.1470000000000005e-01   1.4319999999999999e-01   9.4999999999999998e-03   3.0700000000000002e-02   1.0209999999999999e+00   8.8939999999999997e-01   1.3930000000000000e+00   2.0230000000000001e-01   4.0410000000000001e-01   1.4599999999999999e-01
  -7.4939999999999996e-01   7.0350000000000001e-01  -1.6298999999999999e+00   2.8600000000000000e-02  -3.8100000000000002e-02   4.3900000000000002e-02   1.1096999999999999e+00   5.1139999999999997e-01   1.6540999999999999e+00   1.4449999999999999e-01   5.0029999999999997e-01   1.0620000000000000e-01
  -7.2740000000000005e-01   7.6939999999999997e-01  -2.5740000000000002e-01  -1.9099999999999999e-02  -3.8100000000000002e-02   7.8899999999999998e-02   1.1984999999999999e+00   7.3380000000000001e-01   1.7412000000000001e+00   2.1190000000000001e-01   4.6189999999999998e-01   1.0170000000000000e-01
  -7.2740000000000005e-01   7.4739999999999995e-01  -1.1152000000000000e+00   1.9099999999999999e-02  -1.0470000000000000e-01   9.2100000000000001e-02   1.1984999999999999e+00   7.3380000000000001e-01   1.3059000000000001e+00   7.7100000000000002e-02   4.2340000000000000e-01   6.6400000000000001e-02
  -8.8170000000000004e-01   8.5740000000000005e-01  -8.5800000000000001e-02   9.5500000000000002e-02   4.7600000000000003e-02   6.1400000000000003e-02   1.1762999999999999e+00   7.7820000000000000e-01   1.3059000000000001e+00   2.0230000000000001e-01   3.6559999999999998e-01   8.4000000000000005e-02
  -6.1719999999999997e-01   5.2759999999999996e-01  -2.5740000000000002e-01   1.4319999999999999e-01  -5.7099999999999998e-02   2.1899999999999999e-02   1.3539000000000001e+00   8.8939999999999997e-01   1.3930000000000000e+00   2.0230000000000001e-01   4.0410000000000001e-01   7.0800000000000002e-02
  -7.7149999999999996e-01   6.1550000000000005e-01   8.5800000000000001e-02   9.5500000000000002e-02   2.8500000000000001e-02   5.7000000000000002e-02   1.1984999999999999e+00   5.5589999999999995e-01   1.7412000000000001e+00   9.6299999999999997e-02   4.7149999999999997e-01   9.2899999999999996e-02
  -1.0801000000000001e+00   8.3540000000000003e-01  -1.1152000000000000e+00   2.8600000000000000e-02   3.8100000000000002e-02   5.2600000000000001e-02   1.3095000000000001e+00   9.3389999999999995e-01   2.0893999999999999e+00   1.3489999999999999e-01   4.7149999999999997e-01   8.4000000000000005e-02
  -7.0530000000000004e-01   8.3540000000000003e-01  -6.8630000000000002e-01   1.3370000000000001e-01  -2.8500000000000001e-02   6.1400000000000003e-02   1.0875999999999999e+00   6.8930000000000002e-01   2.0024000000000002e+00   1.2520000000000001e-01   4.6189999999999998e-01   9.2899999999999996e-02
  -7.0530000000000004e-01   7.6939999999999997e-01  -1.2010000000000001e+00   1.0500000000000000e-01   3.8100000000000002e-02   7.4499999999999997e-02   1.0653999999999999e+00   7.1150000000000002e-01   1.5670999999999999e+00   6.7400000000000002e-02   3.9450000000000002e-01   9.7299999999999998e-02
  -7.2740000000000005e-01   6.3749999999999996e-01  -6.8630000000000002e-01   4.7699999999999999e-02  -1.9000000000000000e-02   5.7000000000000002e-02   1.1984999999999999e+00   8.0049999999999999e-01   1.6540999999999999e+00   1.7340000000000000e-01   4.2340000000000000e-01   9.2899999999999996e-02
  -6.1719999999999997e-01   8.3540000000000003e-01  -6.0050000000000003e-01   1.0500000000000000e-01  -2.8500000000000001e-02   7.0199999999999999e-02   8.8780000000000003e-01   8.6719999999999997e-01   1.6540999999999999e+00   1.1559999999999999e-01   3.8490000000000002e-01   1.1500000000000000e-01
  -7.4939999999999996e-01   6.3749999999999996e-01  -6.0050000000000003e-01   1.9099999999999999e-02  -5.7099999999999998e-02   1.0090000000000000e-01   9.7660000000000002e-01   9.1169999999999995e-01   1.5670999999999999e+00   1.3489999999999999e-01   4.1370000000000001e-01   9.7299999999999998e-02
  -6.6130000000000000e-01   5.9360000000000002e-01  -6.8630000000000002e-01   7.6399999999999996e-02  -9.4999999999999998e-03   3.0700000000000002e-02   1.3761000000000001e+00   8.2269999999999999e-01   1.8283000000000000e+00   1.6380000000000000e-01   4.4259999999999999e-01   1.1060000000000000e-01
  -5.2900000000000003e-01   4.8359999999999997e-01   0.0000000000000000e+00   7.6399999999999996e-02   2.8500000000000001e-02   7.0199999999999999e-02   1.2873000000000001e+00   8.6719999999999997e-01   2.0893999999999999e+00   1.9270000000000001e-01   4.4259999999999999e-01   7.9600000000000004e-02
  -9.0369999999999995e-01   7.6939999999999997e-01  -6.0050000000000003e-01   1.1459999999999999e-01   4.7600000000000003e-02   1.0960000000000000e-01   9.7660000000000002e-01   7.7820000000000000e-01   1.3059000000000001e+00   2.6970000000000000e-01   4.4259999999999999e-01   1.6370000000000001e-01
  -6.1719999999999997e-01   6.5949999999999998e-01  -6.0050000000000003e-01   4.7699999999999999e-02   1.9000000000000000e-02   5.2600000000000001e-02   1.1318999999999999e+00   5.1139999999999997e-01   1.7412000000000001e+00   1.9270000000000001e-01   4.1370000000000001e-01   1.0620000000000000e-01
  -6.6130000000000000e-01   9.2330000000000001e-01  -6.8630000000000002e-01   1.8140000000000001e-01  -8.5599999999999996e-02   3.9500000000000000e-02   1.1540999999999999e+00   9.5609999999999995e-01   1.6540999999999999e+00   1.6380000000000000e-01   4.4259999999999999e-01   9.7299999999999998e-02
  -7.9349999999999998e-01   7.2550000000000003e-01  -1.0294000000000001e+00   1.6230000000000000e-01   3.8100000000000002e-02   7.0199999999999999e-02   1.0653999999999999e+00   7.7820000000000000e-01   1.4800000000000000e+00   1.8300000000000000e-01   3.0790000000000001e-01   7.9600000000000004e-02
  -6.8330000000000002e-01   5.9360000000000002e-01  -1.0294000000000001e+00   8.5900000000000004e-02   0.0000000000000000e+00   1.0090000000000000e-01   1.1762999999999999e+00   7.7820000000000000e-01   1.0447000000000000e+00   1.3489999999999999e-01   4.2340000000000000e-01   9.2899999999999996e-02
  -8.1559999999999999e-01   7.4739999999999995e-01  -6.8630000000000002e-01   3.8199999999999998e-02  -7.6100000000000001e-02   5.7000000000000002e-02   1.0653999999999999e+00   7.5600000000000001e-01   2.1764999999999999e+00   1.9270000000000001e-01   4.0410000000000001e-01   9.2899999999999996e-02
  -7.9349999999999998e-01   6.8149999999999999e-01  -7.7210000000000001e-01   6.6799999999999998e-02  -8.5599999999999996e-02   5.7000000000000002e-02   1.3761000000000001e+00   8.0049999999999999e-01   2.0024000000000002e+00   2.0230000000000001e-01   3.5599999999999998e-01   1.0620000000000000e-01
  -7.9349999999999998e-01   7.6939999999999997e-01  -1.1152000000000000e+00  -2.8600000000000000e-02   9.4999999999999998e-03   1.2280000000000001e-01   1.3761000000000001e+00   8.2269999999999999e-01   1.2188000000000001e+00   2.2159999999999999e-01   3.7530000000000002e-01   8.8499999999999995e-02
  -7.9349999999999998e-01   7.9139999999999999e-01  -1.1152000000000000e+00   9.5500000000000002e-02  -2.8500000000000001e-02   6.5799999999999997e-02   1.1318999999999999e+00   8.0049999999999999e-01   2.0893999999999999e+00   1.6380000000000000e-01   4.0410000000000001e-01   1.0620000000000000e-01
  -1.0360000000000000e+00   3.7369999999999998e-01  -1.1152000000000000e+00   6.6799999999999998e-02  -9.4999999999999998e-03   8.3299999999999999e-02   1.1540999999999999e+00   6.8930000000000002e-01   1.6540999999999999e+00   1.5409999999999999e-01   4.6189999999999998e-01   7.0800000000000002e-02
  -7.9349999999999998e-01   9.0129999999999999e-01  -5.1470000000000005e-01   8.5900000000000004e-02   2.8500000000000001e-02   7.4499999999999997e-02   1.3095000000000001e+00   8.0049999999999999e-01   1.0447000000000000e+00   2.0230000000000001e-01   4.9070000000000003e-01   6.6400000000000001e-02
  -6.3919999999999999e-01   5.2759999999999996e-01  -9.4359999999999999e-01   1.0500000000000000e-01  -2.8500000000000001e-02   1.0520000000000000e-01   1.2873000000000001e+00   8.4499999999999997e-01   2.1764999999999999e+00   1.1559999999999999e-01   3.8490000000000002e-01   8.8499999999999995e-02
  -8.5960000000000003e-01   6.5949999999999998e-01  -1.1152000000000000e+00   1.3370000000000001e-01   9.4999999999999998e-03   2.6300000000000000e-02   1.2206999999999999e+00   7.3380000000000001e-01   1.7412000000000001e+00   1.0600000000000000e-01   5.1959999999999995e-01   1.1940000000000001e-01
  -5.2900000000000003e-01   6.5949999999999998e-01  -9.4359999999999999e-01   1.1459999999999999e-01  -2.8500000000000001e-02   0.0000000000000000e+00   9.9880000000000002e-01   8.8939999999999997e-01   2.1764999999999999e+00   2.8899999999999998e-01   4.7149999999999997e-01   5.7500000000000002e-02
  -6.3919999999999999e-01   7.2550000000000003e-01  -7.7210000000000001e-01   6.6799999999999998e-02   0.0000000000000000e+00   8.7700000000000000e-02   9.9880000000000002e-01   7.3380000000000001e-01   1.7412000000000001e+00   5.7799999999999997e-02   4.2340000000000000e-01   6.1899999999999997e-02
  -4.8490000000000000e-01   6.8149999999999999e-01  -6.0050000000000003e-01   1.9099999999999999e-02   2.8500000000000001e-02   2.1899999999999999e-02   1.0875999999999999e+00   8.8939999999999997e-01   1.3930000000000000e+00   2.4079999999999999e-01   3.9450000000000002e-01   6.6400000000000001e-02
  -8.1559999999999999e-01   6.8149999999999999e-01  -2.5740000000000002e-01   9.5500000000000002e-02  -3.8100000000000002e-02   5.7000000000000002e-02   1.1762999999999999e+00   8.2269999999999999e-01   1.6540999999999999e+00   1.1559999999999999e-01   4.0410000000000001e-01   8.8499999999999995e-02
  -7.4939999999999996e-01   6.5949999999999998e-01  -1.2867999999999999e+00   3.8199999999999998e-02   4.7600000000000003e-02   7.8899999999999998e-02   1.0875999999999999e+00   7.5600000000000001e-01   1.2188000000000001e+00   1.2520000000000001e-01   3.7530000000000002e-01   9.2899999999999996e-02
  -6.3919999999999999e-01   7.2550000000000003e-01  -1.0294000000000001e+00   1.9099999999999999e-02   1.2370000000000000e-01   1.0090000000000000e-01   1.1762999999999999e+00   9.1169999999999995e-01   1.7412000000000001e+00   2.4079999999999999e-01   4.5219999999999999e-01   6.6400000000000001e-02
  -9.0369999999999995e-01   5.7160000000000000e-01  -1.2867999999999999e+00   7.6399999999999996e-02   1.9000000000000000e-02   5.7000000000000002e-02   1.1540999999999999e+00   1.0227999999999999e+00   2.2635999999999998e+00   1.7340000000000000e-01   3.8490000000000002e-01   5.7500000000000002e-02
  -6.1719999999999997e-01   7.0350000000000001e-01  -1.2010000000000001e+00   5.7299999999999997e-02  -3.8100000000000002e-02   4.8200000000000000e-02   1.1984999999999999e+00   6.6710000000000003e-01   9.5770000000000000e-01   2.0230000000000001e-01   5.0029999999999997e-01   6.6400000000000001e-02
  -7.4939999999999996e-01   6.5949999999999998e-01  -9.4359999999999999e-01   7.6399999999999996e-02   2.8500000000000001e-02   7.0199999999999999e-02   1.0431999999999999e+00   9.3389999999999995e-01   2.6989000000000001e+00   1.5409999999999999e-01   4.3300000000000000e-01   4.4200000000000003e-02
  -9.0369999999999995e-01   8.1340000000000001e-01  -1.2867999999999999e+00   1.8140000000000001e-01   3.8100000000000002e-02   4.3900000000000002e-02   1.1540999999999999e+00   8.4499999999999997e-01   1.0447000000000000e+00   1.8300000000000000e-01   4.3300000000000000e-01   4.8700000000000000e-02
  -5.2900000000000003e-01   9.6730000000000005e-01  -5.1470000000000005e-01   8.5900000000000004e-02   7.6100000000000001e-02   3.9500000000000000e-02   1.1984999999999999e+00   6.0040000000000004e-01   2.0893999999999999e+00   2.0230000000000001e-01   3.4639999999999999e-01   7.9600000000000004e-02
  -7.9349999999999998e-01   6.3749999999999996e-01  -6.0050000000000003e-01   1.1459999999999999e-01  -2.8500000000000001e-02   6.1400000000000003e-02   1.0431999999999999e+00   6.6710000000000003e-01   2.0024000000000002e+00   1.5409999999999999e-01   4.2340000000000000e-01   1.2830000000000000e-01
  -7.0530000000000004e-01   7.2550000000000003e-01  -2.5740000000000002e-01   3.8199999999999998e-02  -1.2370000000000000e-01   3.9500000000000000e-02   1.1762999999999999e+00   7.5600000000000001e-01   2.0893999999999999e+00   1.7340000000000000e-01   4.5219999999999999e-01   5.7500000000000002e-02
  -6.6130000000000000e-01   5.4959999999999998e-01  -2.5740000000000002e-01   1.8140000000000001e-01   9.4999999999999998e-03   5.7000000000000002e-02   1.0431999999999999e+00   8.8939999999999997e-01   1.7412000000000001e+00   2.1190000000000001e-01   4.3300000000000000e-01   1.1940000000000001e-01
  -6.6130000000000000e-01   7.2550000000000003e-01  -8.5780000000000001e-01   9.4999999999999998e-03  -4.7600000000000003e-02   4.8200000000000000e-02   1.2873000000000001e+00   6.4480000000000004e-01   2.4377000000000000e+00   2.4079999999999999e-01   4.1370000000000001e-01   1.0170000000000000e-01
  -8.1559999999999999e-01   6.1550000000000005e-01  -8.5780000000000001e-01  -1.9099999999999999e-02  -5.7099999999999998e-02   2.1899999999999999e-02   1.0431999999999999e+00   7.3380000000000001e-01   2.0024000000000002e+00   2.3119999999999999e-01   4.1370000000000001e-01   1.0620000000000000e-01
  -9.2579999999999996e-01   8.3540000000000003e-01  -1.1152000000000000e+00   9.5500000000000002e-02   0.0000000000000000e+00   4.3900000000000002e-02   1.1984999999999999e+00   6.6710000000000003e-01   2.0893999999999999e+00   1.6380000000000000e-01   4.4259999999999999e-01   1.3299999999999999e-02
  -9.2579999999999996e-01   7.9139999999999999e-01  -1.2867999999999999e+00   4.7699999999999999e-02  -1.9000000000000000e-02   6.1400000000000003e-02   1.2206999999999999e+00   6.6710000000000003e-01   1.1317999999999999e+00   2.6970000000000000e-01   4.4259999999999999e-01   1.1940000000000001e-01
  -6.8330000000000002e-01   5.2759999999999996e-01  -6.8630000000000002e-01   1.3370000000000001e-01   0.0000000000000000e+00   8.3299999999999999e-02   1.3761000000000001e+00   6.4480000000000004e-01   1.9153000000000000e+00   1.5409999999999999e-01   4.0410000000000001e-01   1.1060000000000000e-01
  -7.7149999999999996e-01   8.1340000000000001e-01  -5.1470000000000005e-01   1.9089999999999999e-01   1.9000000000000000e-02   5.2600000000000001e-02   1.1318999999999999e+00   8.8939999999999997e-01   7.8349999999999997e-01   1.5409999999999999e-01   4.3300000000000000e-01   1.0620000000000000e-01
  -7.7149999999999996e-01   7.9139999999999999e-01  -6.8630000000000002e-01   6.6799999999999998e-02  -1.9000000000000000e-02   7.4499999999999997e-02   1.3539000000000001e+00   5.7809999999999995e-01   3.0470999999999999e+00   2.1190000000000001e-01   4.5219999999999999e-01   3.1000000000000000e-02
  -6.8330000000000002e-01   6.8149999999999999e-01  -1.5441000000000000e+00   8.5900000000000004e-02   2.8500000000000001e-02   8.7700000000000000e-02   1.2428999999999999e+00   1.0450999999999999e+00   1.9153000000000000e+00   2.2159999999999999e-01   3.4639999999999999e-01   1.5040000000000001e-01
  -7.0530000000000004e-01   7.6939999999999997e-01  -8.5780000000000001e-01   6.6799999999999998e-02  -5.7099999999999998e-02   4.8200000000000000e-02   1.1984999999999999e+00   8.0049999999999999e-01   1.3059000000000001e+00   2.1190000000000001e-01   3.2710000000000000e-01   9.7299999999999998e-02
  -7.7149999999999996e-01   9.8929999999999996e-01  -1.2867999999999999e+00   3.8199999999999998e-02   5.7099999999999998e-02   4.8200000000000000e-02   1.2428999999999999e+00   7.1150000000000002e-01   1.9153000000000000e+00   2.2159999999999999e-01   4.2340000000000000e-01   6.1899999999999997e-02
  -5.9509999999999996e-01   7.6939999999999997e-01  -5.1470000000000005e-01   1.9099999999999999e-02  -2.8500000000000001e-02   6.1400000000000003e-02   9.5440000000000003e-01   9.3389999999999995e-01   1.4800000000000000e+00   1.4449999999999999e-01   4.7149999999999997e-01   1.1060000000000000e-01
  -9.4779999999999998e-01   6.5949999999999998e-01  -1.3725000000000001e+00   3.8199999999999998e-02  -8.5599999999999996e-02   4.8200000000000000e-02   1.5093000000000001e+00   2.2239999999999999e-01   1.4800000000000000e+00   1.0600000000000000e-01   4.0410000000000001e-01   4.4200000000000003e-02
  -8.8170000000000004e-01   6.8149999999999999e-01  -1.5441000000000000e+00   9.5500000000000002e-02   7.6100000000000001e-02   3.5099999999999999e-02   1.0209999999999999e+00   1.0894999999999999e+00   1.4800000000000000e+00   2.2159999999999999e-01   4.4259999999999999e-01   1.5920000000000001e-01
  -7.7149999999999996e-01   5.7160000000000000e-01  -7.7210000000000001e-01   1.0500000000000000e-01  -4.7600000000000003e-02   7.8899999999999998e-02   1.4649000000000001e+00   6.2260000000000004e-01   2.4377000000000000e+00   1.9270000000000001e-01   5.0029999999999997e-01   3.9800000000000002e-02
  -6.6130000000000000e-01   7.6939999999999997e-01  -1.7160000000000000e-01   7.6399999999999996e-02   3.8100000000000002e-02   1.7500000000000002e-02   1.1540999999999999e+00   8.0049999999999999e-01   1.7412000000000001e+00   1.7340000000000000e-01   4.4259999999999999e-01   7.9600000000000004e-02
  -7.9349999999999998e-01   6.1550000000000005e-01  -1.7160000000000000e-01   4.7699999999999999e-02   9.4999999999999998e-03   7.8899999999999998e-02   1.2428999999999999e+00   8.2269999999999999e-01   1.0447000000000000e+00   1.8300000000000000e-01   4.7149999999999997e-01   1.1060000000000000e-01
  -6.1719999999999997e-01   9.0129999999999999e-01  -9.4359999999999999e-01   9.5500000000000002e-02   2.8500000000000001e-02   3.0700000000000002e-02   9.3220000000000003e-01   6.8930000000000002e-01   1.3930000000000000e+00   2.4079999999999999e-01   4.3300000000000000e-01   6.1899999999999997e-02
  -7.2740000000000005e-01   5.7160000000000000e-01  -3.4310000000000002e-01   7.6399999999999996e-02  -7.6100000000000001e-02   9.6500000000000002e-02   1.1540999999999999e+00   6.6710000000000003e-01   1.3930000000000000e+00   1.0600000000000000e-01   4.2340000000000000e-01   8.8000000000000005e-03
  -7.0530000000000004e-01   4.3969999999999998e-01  -8.5780000000000001e-01   8.5900000000000004e-02  -9.4999999999999998e-03   4.3900000000000002e-02   1.1984999999999999e+00   6.4480000000000004e-01   1.6540999999999999e+00   1.2520000000000001e-01   3.4639999999999999e-01   9.7299999999999998e-02
  -7.2740000000000005e-01   6.3749999999999996e-01  -7.7210000000000001e-01   6.6799999999999998e-02  -5.7099999999999998e-02   4.3900000000000002e-02   1.1984999999999999e+00   8.0049999999999999e-01   2.8730000000000002e+00   1.5409999999999999e-01   3.9450000000000002e-01   8.4000000000000005e-02
  -9.9190000000000000e-01   8.5740000000000005e-01  -5.1470000000000005e-01  -9.4999999999999998e-03  -5.7099999999999998e-02   5.7000000000000002e-02   1.1762999999999999e+00   8.2269999999999999e-01   2.0024000000000002e+00   1.1559999999999999e-01   5.2920000000000000e-01   5.3100000000000001e-02
  -7.2740000000000005e-01   8.7929999999999997e-01  -6.0050000000000003e-01   9.5500000000000002e-02  -6.6600000000000006e-02   3.9500000000000000e-02   1.3539000000000001e+00   6.6710000000000003e-01   1.0447000000000000e+00   2.1190000000000001e-01   3.8490000000000002e-01   1.1500000000000000e-01
  -7.0530000000000004e-01   5.9360000000000002e-01  -9.4359999999999999e-01   6.6799999999999998e-02  -5.7099999999999998e-02   6.5799999999999997e-02   9.5440000000000003e-01   7.7820000000000000e-01   1.5670999999999999e+00   2.9859999999999998e-01   3.7530000000000002e-01   9.2899999999999996e-02
  -6.6130000000000000e-01   4.6170000000000000e-01  -1.7160000000000000e-01   1.7190000000000000e-01  -4.7600000000000003e-02   7.4499999999999997e-02   1.3761000000000001e+00   8.2269999999999999e-01   1.9153000000000000e+00   1.9270000000000001e-01   3.7530000000000002e-01   1.0170000000000000e-01
  -8.3760000000000001e-01   9.0129999999999999e-01  -1.4582999999999999e+00   1.4319999999999999e-01  -6.6600000000000006e-02   4.4000000000000003e-03   1.1096999999999999e+00   7.5600000000000001e-01   1.2188000000000001e+00   9.6299999999999997e-02   4.7149999999999997e-01   8.8499999999999995e-02
  -7.9349999999999998e-01   7.0350000000000001e-01  -6.8630000000000002e-01   1.6230000000000000e-01   6.6600000000000006e-02   4.8200000000000000e-02   1.2650999999999999e+00   8.6719999999999997e-01   2.0893999999999999e+00   9.6299999999999997e-02   3.9450000000000002e-01   7.0800000000000002e-02
  -7.4939999999999996e-01   7.2550000000000003e-01  -1.7160000000000000e-01   1.3370000000000001e-01   3.8100000000000002e-02   4.8200000000000000e-02   1.2428999999999999e+00   6.8930000000000002e-01   1.3930000000000000e+00   2.5050000000000000e-01   4.4259999999999999e-01   1.5040000000000001e-01
  -7.0530000000000004e-01   6.8149999999999999e-01  -6.8630000000000002e-01   8.5900000000000004e-02  -6.6600000000000006e-02   4.4000000000000003e-03   1.1318999999999999e+00   8.2269999999999999e-01   1.3059000000000001e+00   1.2520000000000001e-01   3.9450000000000002e-01   7.9600000000000004e-02
  -7.2740000000000005e-01   8.1340000000000001e-01  -8.5780000000000001e-01   1.4319999999999999e-01  -4.7600000000000003e-02   4.3900000000000002e-02   1.2206999999999999e+00   6.8930000000000002e-01   1.3930000000000000e+00   1.9270000000000001e-01   4.1370000000000001e-01   7.5200000000000003e-02
  -6.1719999999999997e-01   6.5949999999999998e-01  -6.0050000000000003e-01   1.1459999999999999e-01   9.4999999999999998e-03   4.8200000000000000e-02   1.1096999999999999e+00   7.5600000000000001e-01   2.0893999999999999e+00   1.8300000000000000e-01   3.5599999999999998e-01   1.1060000000000000e-01
  -6.8330000000000002e-01   8.7929999999999997e-01  -1.0294000000000001e+00   1.0500000000000000e-01   2.8500000000000001e-02   8.8000000000000005e-03   1.2650999999999999e+00   7.7820000000000000e-01   1.5670999999999999e+00   2.2159999999999999e-01   4.8110000000000003e-01   9.2899999999999996e-02
  -8.8170000000000004e-01   4.8359999999999997e-01  -1.1152000000000000e+00   6.6799999999999998e-02  -2.8500000000000001e-02   3.5099999999999999e-02   1.1540999999999999e+00   6.0040000000000004e-01   1.9153000000000000e+00   2.0230000000000001e-01   5.1959999999999995e-01   1.0620000000000000e-01
  -7.2740000000000005e-01   8.3540000000000003e-01  -6.8630000000000002e-01   2.8600000000000000e-02  -1.9000000000000000e-02   4.3900000000000002e-02   1.1096999999999999e+00   1.0227999999999999e+00   1.5670999999999999e+00   1.7340000000000000e-01   4.1370000000000001e-01   3.5400000000000001e-02
  -6.6130000000000000e-01   4.6170000000000000e-01  -1.4582999999999999e+00   4.7699999999999999e-02  -3.8100000000000002e-02   1.0960000000000000e-01   1.1984999999999999e+00   7.7820000000000000e-01   1.8283000000000000e+00   1.0600000000000000e-01   3.9450000000000002e-01   6.1899999999999997e-02
  -9.6989999999999998e-01   7.2550000000000003e-01  -1.5441000000000000e+00   7.6399999999999996e-02  -2.8500000000000001e-02   5.2600000000000001e-02   1.1762999999999999e+00   6.6710000000000003e-01   1.8283000000000000e+00   1.2520000000000001e-01   5.1959999999999995e-01   8.8499999999999995e-02
  -7.4939999999999996e-01   9.0129999999999999e-01  -1.2867999999999999e+00   1.7190000000000000e-01   2.8500000000000001e-02   1.3200000000000000e-02   9.5440000000000003e-01   8.4499999999999997e-01   1.7412000000000001e+00   1.5409999999999999e-01   4.1370000000000001e-01   1.0620000000000000e-01
  -6.1719999999999997e-01   5.2759999999999996e-01  -9.4359999999999999e-01   5.7299999999999997e-02  -5.7099999999999998e-02   5.7000000000000002e-02   1.3095000000000001e+00   9.7840000000000005e-01   2.1764999999999999e+00   1.2520000000000001e-01   4.4259999999999999e-01   1.2830000000000000e-01
  -7.0530000000000004e-01   7.4739999999999995e-01  -1.2010000000000001e+00   9.5500000000000002e-02  -3.8100000000000002e-02   4.8200000000000000e-02   1.3317000000000001e+00   9.7840000000000005e-01   1.8283000000000000e+00   1.9270000000000001e-01   4.1370000000000001e-01   9.2899999999999996e-02
  -7.7149999999999996e-01   5.0560000000000005e-01  -1.7160000000000000e-01   9.4999999999999998e-03  -5.7099999999999998e-02   7.4499999999999997e-02   1.1762999999999999e+00   9.7840000000000005e-01   1.6540999999999999e+00   1.2520000000000001e-01   3.5599999999999998e-01   8.4000000000000005e-02
  -6.8330000000000002e-01   3.7369999999999998e-01  -1.2867999999999999e+00   1.0500000000000000e-01  -1.9000000000000000e-02   4.8200000000000000e-02   9.9880000000000002e-01   6.0040000000000004e-01   1.8283000000000000e+00   1.6380000000000000e-01   4.8110000000000003e-01   9.7299999999999998e-02
  -8.8170000000000004e-01   8.5740000000000005e-01  -6.0050000000000003e-01  -4.7699999999999999e-02  -8.5599999999999996e-02   2.6300000000000000e-02   1.1096999999999999e+00   8.0049999999999999e-01   2.1764999999999999e+00   1.5409999999999999e-01   4.2340000000000000e-01   8.8499999999999995e-02
  -6.6130000000000000e-01   7.6939999999999997e-01  -7.7210000000000001e-01   5.7299999999999997e-02  -4.7600000000000003e-02   5.7000000000000002e-02   1.1540999999999999e+00   7.1150000000000002e-01   6.0940000000000005e-01   1.6380000000000000e-01   4.0410000000000001e-01   7.0800000000000002e-02
  -7.7149999999999996e-01   4.8359999999999997e-01  -8.5780000000000001e-01   6.6799999999999998e-02   4.7600000000000003e-02   2.1899999999999999e-02   1.2206999999999999e+00   8.0049999999999999e-01   2.0893999999999999e+00   1.2520000000000001e-01   4.7149999999999997e-01   9.2899999999999996e-02
  -7.2740000000000005e-01   9.6730000000000005e-01  -1.2867999999999999e+00   8.5900000000000004e-02  -9.4999999999999998e-03   8.3299999999999999e-02   1.1540999999999999e+00   7.7820000000000000e-01   1.2188000000000001e+00   1.1559999999999999e-01   5.1000000000000001e-01   6.6400000000000001e-02
  -8.3760000000000001e-01   7.4739999999999995e-01  -1.7157000000000000e+00   4.7699999999999999e-02   0.0000000000000000e+00   4.8200000000000000e-02   1.1096999999999999e+00   8.2269999999999999e-01   1.1317999999999999e+00   1.7340000000000000e-01   3.6559999999999998e-01   9.2899999999999996e-02
  -8.3760000000000001e-01   6.1550000000000005e-01  -6.8630000000000002e-01   6.6799999999999998e-02  -9.4999999999999998e-03   3.0700000000000002e-02   1.1762999999999999e+00   9.5609999999999995e-01   1.0447000000000000e+00   1.2520000000000001e-01   3.3679999999999999e-01   8.4000000000000005e-02
  -6.3919999999999999e-01   9.4530000000000003e-01  -8.5780000000000001e-01   8.5900000000000004e-02   3.8100000000000002e-02   5.2600000000000001e-02   1.2650999999999999e+00   8.8939999999999997e-01   1.7412000000000001e+00   2.0230000000000001e-01   3.9450000000000002e-01   1.3710000000000000e-01
  -8.3760000000000001e-01   6.8149999999999999e-01  -1.3725000000000001e+00   9.5500000000000002e-02   4.7600000000000003e-02   3.0700000000000002e-02   1.2650999999999999e+00   6.8930000000000002e-01   1.3930000000000000e+00   2.1190000000000001e-01   4.3300000000000000e-01   9.7299999999999998e-02
  -6.8330000000000002e-01   8.1340000000000001e-01  -8.5780000000000001e-01   4.7699999999999999e-02  -4.7600000000000003e-02   5.7000000000000002e-02   1.2428999999999999e+00   7.5600000000000001e-01   1.9153000000000000e+00   1.8300000000000000e-01   3.6559999999999998e-01   8.8499999999999995e-02
  -5.7310000000000005e-01   7.9139999999999999e-01  -7.7210000000000001e-01   1.0500000000000000e-01  -9.4999999999999998e-03   8.8000000000000005e-03   1.2206999999999999e+00   8.8939999999999997e-01   2.4377000000000000e+00   1.1559999999999999e-01   4.3300000000000000e-01   1.2390000000000000e-01
  -8.3760000000000001e-01   7.9139999999999999e-01  -5.1470000000000005e-01   3.8199999999999998e-02  -8.5599999999999996e-02   1.0090000000000000e-01   1.3539000000000001e+00   6.4480000000000004e-01   2.0893999999999999e+00   1.8300000000000000e-01   3.9450000000000002e-01   9.2899999999999996e-02
  -8.3760000000000001e-01   6.8149999999999999e-01  -8.5780000000000001e-01   3.8199999999999998e-02  -4.7600000000000003e-02   6.1400000000000003e-02   1.2206999999999999e+00   8.4499999999999997e-01   1.9153000000000000e+00   2.6010000000000000e-01   3.5599999999999998e-01   1.5479999999999999e-01
  -6.3919999999999999e-01   7.9139999999999999e-01  -9.4359999999999999e-01   9.4999999999999998e-03  -9.4999999999999998e-03   3.9500000000000000e-02   1.0431999999999999e+00   7.1150000000000002e-01   1.6540999999999999e+00   1.5409999999999999e-01   4.4259999999999999e-01   7.0800000000000002e-02
  -7.2740000000000005e-01   7.6939999999999997e-01  -4.2890000000000000e-01   1.1459999999999999e-01  -5.7099999999999998e-02   5.7000000000000002e-02   1.3317000000000001e+00   7.7820000000000000e-01   1.5670999999999999e+00   1.8300000000000000e-01   3.5599999999999998e-01   8.8000000000000005e-03
  -6.8330000000000002e-01   1.0331999999999999e+00  -1.3725000000000001e+00   1.0500000000000000e-01   0.0000000000000000e+00   7.0199999999999999e-02   1.2650999999999999e+00   8.4499999999999997e-01   1.6540999999999999e+00   2.2159999999999999e-01   4.4259999999999999e-01   1.1500000000000000e-01
  -5.5110000000000003e-01   8.3540000000000003e-01  -1.2010000000000001e+00   1.8140000000000001e-01  -4.7600000000000003e-02   8.8000000000000005e-03   1.1318999999999999e+00   8.2269999999999999e-01   1.6540999999999999e+00   4.8200000000000000e-02   3.6559999999999998e-01   1.9460000000000000e-01
  -7.7149999999999996e-01   5.4959999999999998e-01  -5.1470000000000005e-01   1.0500000000000000e-01   0.0000000000000000e+00   4.8200000000000000e-02   1.0209999999999999e+00   6.6710000000000003e-01   2.1764999999999999e+00   1.5409999999999999e-01   4.2340000000000000e-01   1.3270000000000001e-01
  -6.6130000000000000e-01   5.9360000000000002e-01  -2.5740000000000002e-01   7.6399999999999996e-02   6.6600000000000006e-02   6.5799999999999997e-02   9.5440000000000003e-01   8.4499999999999997e-01   1.9153000000000000e+00   1.9270000000000001e-01   3.7530000000000002e-01  -8.8000000000000005e-03
  -6.8330000000000002e-01   6.1550000000000005e-01  -3.4310000000000002e-01   1.6230000000000000e-01  -9.4999999999999998e-03   7.0199999999999999e-02   1.0209999999999999e+00   8.2269999999999999e-01   1.8283000000000000e+00   1.2520000000000001e-01   4.2340000000000000e-01   1.0620000000000000e-01
  -7.7149999999999996e-01   9.6730000000000005e-01  -1.2010000000000001e+00   2.0050000000000001e-01   0.0000000000000000e+00   9.2100000000000001e-02   1.4649000000000001e+00   7.5600000000000001e-01   1.5670999999999999e+00   1.1559999999999999e-01   4.6189999999999998e-01   1.5040000000000001e-01
  -7.4939999999999996e-01   5.4959999999999998e-01  -7.7210000000000001e-01   3.8199999999999998e-02  -7.6100000000000001e-02   7.8899999999999998e-02   1.1762999999999999e+00   9.1169999999999995e-01   2.4377000000000000e+00   2.4079999999999999e-01   5.1000000000000001e-01   7.9600000000000004e-02
  -8.3760000000000001e-01   9.4530000000000003e-01  -1.0294000000000001e+00  -9.4999999999999998e-03   0.0000000000000000e+00   7.0199999999999999e-02   1.3539000000000001e+00   7.7820000000000000e-01   1.6540999999999999e+00   1.5409999999999999e-01   4.1370000000000001e-01   8.8000000000000005e-03
  -7.2740000000000005e-01   9.2330000000000001e-01  -9.4359999999999999e-01   1.1459999999999999e-01   3.8100000000000002e-02  -8.8000000000000005e-03   9.9880000000000002e-01   7.7820000000000000e-01   1.9153000000000000e+00   1.6380000000000000e-01   3.7530000000000002e-01   1.4160000000000000e-01
  -7.9349999999999998e-01   8.1340000000000001e-01  -7.7210000000000001e-01   7.6399999999999996e-02   1.9000000000000000e-02   2.1899999999999999e-02   1.4427000000000001e+00   7.5600000000000001e-01   1.1317999999999999e+00   7.7100000000000002e-02   4.7149999999999997e-01   1.3710000000000000e-01
  -7.9349999999999998e-01   7.9139999999999999e-01  -1.2867999999999999e+00   2.8600000000000000e-02   1.9000000000000000e-02   4.3900000000000002e-02   1.0431999999999999e+00   7.1150000000000002e-01   1.0447000000000000e+00   1.6380000000000000e-01   4.2340000000000000e-01   1.1940000000000001e-01
  -7.7149999999999996e-01   5.4959999999999998e-01  -8.5780000000000001e-01   1.7190000000000000e-01   1.9000000000000000e-02   5.7000000000000002e-02   1.0875999999999999e+00   8.0049999999999999e-01   1.0447000000000000e+00   2.1190000000000001e-01   4.3300000000000000e-01   8.8000000000000005e-03
  -7.2740000000000005e-01   8.5740000000000005e-01  -9.4359999999999999e-01   1.0500000000000000e-01   1.2370000000000000e-01   8.7700000000000000e-02   1.1762999999999999e+00   7.7820000000000000e-01   1.0447000000000000e+00   1.7340000000000000e-01   4.1370000000000001e-01   1.1500000000000000e-01
  -7.0530000000000004e-01   6.3749999999999996e-01  -4.2890000000000000e-01   5.7299999999999997e-02  -9.4999999999999998e-03   3.0700000000000002e-02   1.4649000000000001e+00   7.1150000000000002e-01   1.7412000000000001e+00   2.1190000000000001e-01   4.3300000000000000e-01   1.2390000000000000e-01
  -6.8330000000000002e-01   7.4739999999999995e-01  -5.1470000000000005e-01   1.4319999999999999e-01  -8.5599999999999996e-02   4.8200000000000000e-02   8.8780000000000003e-01   1.0227999999999999e+00   2.5247000000000002e+00   2.1190000000000001e-01   4.0410000000000001e-01   9.2899999999999996e-02
  -7.0530000000000004e-01   7.6939999999999997e-01  -2.5740000000000002e-01   8.5900000000000004e-02  -3.8100000000000002e-02   8.7700000000000000e-02   9.3220000000000003e-01   7.1150000000000002e-01   1.6540999999999999e+00   3.0819999999999997e-01   3.7530000000000002e-01   7.5200000000000003e-02
  -5.7310000000000005e-01   6.3749999999999996e-01  -5.1470000000000005e-01   5.7299999999999997e-02   7.6100000000000001e-02   7.8899999999999998e-02   1.2206999999999999e+00   8.6719999999999997e-01   2.0024000000000002e+00   1.6380000000000000e-01   4.6189999999999998e-01   7.9600000000000004e-02
  -6.6130000000000000e-01   8.3540000000000003e-01  -6.8630000000000002e-01   9.4999999999999998e-03   9.4999999999999998e-03   2.1899999999999999e-02   1.3317000000000001e+00   7.5600000000000001e-01   1.9153000000000000e+00   1.4449999999999999e-01   3.4639999999999999e-01   1.1940000000000001e-01
  -7.7149999999999996e-01   6.1550000000000005e-01  -1.0294000000000001e+00   1.1459999999999999e-01  -6.6600000000000006e-02   5.7000000000000002e-02   1.1096999999999999e+00   6.4480000000000004e-01   1.9153000000000000e+00   1.6380000000000000e-01   4.0410000000000001e-01   7.0800000000000002e-02
  -7.9349999999999998e-01   5.7160000000000000e-01  -1.2010000000000001e+00   1.5279999999999999e-01   0.0000000000000000e+00   5.7000000000000002e-02   1.1096999999999999e+00   7.1150000000000002e-01   1.3930000000000000e+00   2.1190000000000001e-01   3.1750000000000000e-01   6.6400000000000001e-02
  -7.9349999999999998e-01   6.8149999999999999e-01  -1.1152000000000000e+00   4.7699999999999999e-02  -9.5200000000000007e-02   6.1400000000000003e-02   1.1540999999999999e+00   7.3380000000000001e-01   1.3930000000000000e+00   2.5050000000000000e-01   4.4259999999999999e-01   1.4599999999999999e-01
  -7.9349999999999998e-01   6.8149999999999999e-01  -7.7210000000000001e-01   1.6230000000000000e-01  -1.9000000000000000e-02   7.8899999999999998e-02   1.2428999999999999e+00   6.0040000000000004e-01   1.5670999999999999e+00   2.1190000000000001e-01   4.5219999999999999e-01   1.0170000000000000e-01
  -8.3760000000000001e-01   8.7929999999999997e-01  -5.1470000000000005e-01   1.6230000000000000e-01   9.5200000000000007e-02   6.1400000000000003e-02   1.2206999999999999e+00   9.5609999999999995e-01   1.3930000000000000e+00   2.6970000000000000e-01   4.2340000000000000e-01   6.1899999999999997e-02
  -6.8330000000000002e-01   7.0350000000000001e-01  -1.2010000000000001e+00   1.9099999999999999e-02  -4.7600000000000003e-02   6.1400000000000003e-02   9.9880000000000002e-01   7.5600000000000001e-01   1.1317999999999999e+00   1.5409999999999999e-01   4.9070000000000003e-01   9.2899999999999996e-02
  -7.4939999999999996e-01   5.9360000000000002e-01  -1.3725000000000001e+00   4.7699999999999999e-02   1.9000000000000000e-02   3.0700000000000002e-02   1.2873000000000001e+00   8.8939999999999997e-01   1.6540999999999999e+00   2.3119999999999999e-01   4.1370000000000001e-01   1.3710000000000000e-01
  -7.4939999999999996e-01   7.4739999999999995e-01  -6.8630000000000002e-01   1.0500000000000000e-01  -6.6600000000000006e-02   2.6300000000000000e-02   1.0209999999999999e+00   6.8930000000000002e-01   1.7412000000000001e+00   1.4449999999999999e-01   4.5219999999999999e-01   1.2830000000000000e-01
  -8.3760000000000001e-01   8.7929999999999997e-01  -2.5740000000000002e-01   1.1459999999999999e-01  -3.8100000000000002e-02   7.8899999999999998e-02   1.1540999999999999e+00   6.4480000000000004e-01   1.8283000000000000e+00   2.1190000000000001e-01   4.1370000000000001e-01   9.7299999999999998e-02
  -7.9349999999999998e-01   6.5949999999999998e-01  -9.4359999999999999e-01   1.2410000000000000e-01  -6.6600000000000006e-02   8.8000000000000005e-03   1.3095000000000001e+00   7.5600000000000001e-01   1.7412000000000001e+00   1.5409999999999999e-01   4.4259999999999999e-01   8.4000000000000005e-02
  -7.0530000000000004e-01   6.5949999999999998e-01  -6.8630000000000002e-01   1.0500000000000000e-01   1.9000000000000000e-02   5.7000000000000002e-02   1.2650999999999999e+00   8.4499999999999997e-01   2.3506000000000000e+00   1.2520000000000001e-01   3.7530000000000002e-01   1.0170000000000000e-01
  -6.6130000000000000e-01   8.3540000000000003e-01  -1.2010000000000001e+00   3.8199999999999998e-02   0.0000000000000000e+00   5.2600000000000001e-02   1.2873000000000001e+00   7.5600000000000001e-01   1.0447000000000000e+00   1.6380000000000000e-01   4.0410000000000001e-01   9.7299999999999998e-02
  -7.9349999999999998e-01   7.9139999999999999e-01  -1.0294000000000001e+00   9.5500000000000002e-02   1.9000000000000000e-02   8.3299999999999999e-02   1.1096999999999999e+00   7.3380000000000001e-01   1.8283000000000000e+00   1.5409999999999999e-01   4.2340000000000000e-01   1.5479999999999999e-01
  -8.5960000000000003e-01   7.6939999999999997e-01  -1.1152000000000000e+00   2.4820000000000000e-01   2.8500000000000001e-02   5.2600000000000001e-02   1.1318999999999999e+00   8.0049999999999999e-01   1.4800000000000000e+00   1.7340000000000000e-01   4.3300000000000000e-01   9.7299999999999998e-02
  -7.0530000000000004e-01   7.9139999999999999e-01  -1.0294000000000001e+00   9.5500000000000002e-02   9.4999999999999998e-03   1.3200000000000000e-02   1.1318999999999999e+00   1.0450999999999999e+00   1.3059000000000001e+00   1.4449999999999999e-01   5.0029999999999997e-01   1.1940000000000001e-01
  -5.5110000000000003e-01   7.6939999999999997e-01  -8.5800000000000001e-02   6.6799999999999998e-02   6.6600000000000006e-02   4.8200000000000000e-02   1.3095000000000001e+00   8.2269999999999999e-01   1.1317999999999999e+00   2.3119999999999999e-01   4.4259999999999999e-01   1.3270000000000001e-01
  -7.2740000000000005e-01   7.6939999999999997e-01  -6.0050000000000003e-01   2.8600000000000000e-02   0.0000000000000000e+00   9.2100000000000001e-02   8.8780000000000003e-01   6.4480000000000004e-01   1.1317999999999999e+00   2.7939999999999998e-01   5.4849999999999999e-01   1.0170000000000000e-01
  -9.0369999999999995e-01   7.6939999999999997e-01  -1.0294000000000001e+00  -9.4999999999999998e-03   4.7600000000000003e-02   6.5799999999999997e-02   1.1762999999999999e+00   5.5589999999999995e-01   1.7412000000000001e+00   1.7340000000000000e-01   4.8110000000000003e-01   7.9600000000000004e-02
  -7.7149999999999996e-01   7.0350000000000001e-01  -1.2010000000000001e+00   0.0000000000000000e+00  -1.1420000000000000e-01   2.6300000000000000e-02   1.0653999999999999e+00   7.3380000000000001e-01   1.4800000000000000e+00   9.6299999999999997e-02   4.7149999999999997e-01   7.9600000000000004e-02
  -6.6130000000000000e-01   4.6170000000000000e-01  -7.7210000000000001e-01   9.4999999999999998e-03  -4.7600000000000003e-02   7.4499999999999997e-02   1.2873000000000001e+00   7.3380000000000001e-01   1.3930000000000000e+00   1.8300000000000000e-01   4.1370000000000001e-01   1.3270000000000001e-01
  -7.7149999999999996e-01   7.4739999999999995e-01  -1.2867999999999999e+00   3.8199999999999998e-02   0.0000000000000000e+00   6.1400000000000003e-02   1.0875999999999999e+00   9.5609999999999995e-01   2.0893999999999999e+00   2.3119999999999999e-01   4.9070000000000003e-01   7.5200000000000003e-02
  -7.4939999999999996e-01   8.3540000000000003e-01  -7.7210000000000001e-01   1.2410000000000000e-01   2.8500000000000001e-02   7.8899999999999998e-02   1.1318999999999999e+00   8.2269999999999999e-01   1.3930000000000000e+00   1.5409999999999999e-01   3.8490000000000002e-01   7.0800000000000002e-02
  -5.7310000000000005e-01   7.4739999999999995e-01  -3.4310000000000002e-01   4.7699999999999999e-02  -1.9000000000000000e-02   6.1400000000000003e-02   1.0875999999999999e+00   8.8939999999999997e-01   2.0024000000000002e+00   1.4449999999999999e-01   4.2340000000000000e-01   4.4200000000000003e-02
  -8.1559999999999999e-01   7.9139999999999999e-01  -1.1152000000000000e+00   2.1959999999999999e-01   1.9000000000000000e-02   3.0700000000000002e-02   1.1318999999999999e+00   8.2269999999999999e-01   2.1764999999999999e+00   1.8300000000000000e-01   5.1959999999999995e-01   6.1899999999999997e-02
  -7.0530000000000004e-01   5.2759999999999996e-01   2.5740000000000002e-01   1.1459999999999999e-01  -4.7600000000000003e-02   1.7500000000000002e-02   1.2428999999999999e+00   8.8939999999999997e-01   1.5670999999999999e+00   1.4449999999999999e-01   4.7149999999999997e-01   1.2390000000000000e-01
  -8.8170000000000004e-01   5.7160000000000000e-01  -1.5441000000000000e+00   1.9099999999999999e-02  -4.7600000000000003e-02   1.7500000000000002e-02   1.4205000000000001e+00   8.0049999999999999e-01   1.7412000000000001e+00   2.0230000000000001e-01   4.5219999999999999e-01   7.9600000000000004e-02
  -7.7149999999999996e-01   7.9139999999999999e-01  -8.5780000000000001e-01   3.8199999999999998e-02  -3.8100000000000002e-02   6.1400000000000003e-02   1.1096999999999999e+00   6.2260000000000004e-01   1.4800000000000000e+00   1.7340000000000000e-01   4.4259999999999999e-01   1.1060000000000000e-01
  -6.8330000000000002e-01   5.0560000000000005e-01  -7.7210000000000001e-01  -9.4999999999999998e-03  -8.5599999999999996e-02   7.8899999999999998e-02   1.1984999999999999e+00   6.2260000000000004e-01   1.7412000000000001e+00   2.3119999999999999e-01   4.5219999999999999e-01   6.6400000000000001e-02
  -7.4939999999999996e-01   7.9139999999999999e-01  -6.8630000000000002e-01   4.7699999999999999e-02  -7.6100000000000001e-02   7.4499999999999997e-02   1.2428999999999999e+00   7.5600000000000001e-01   1.3930000000000000e+00   2.2159999999999999e-01   4.3300000000000000e-01   7.9600000000000004e-02
  -7.4939999999999996e-01   6.5949999999999998e-01  -1.0294000000000001e+00   1.0500000000000000e-01  -3.8100000000000002e-02   6.1400000000000003e-02   1.2873000000000001e+00   7.5600000000000001e-01   1.1317999999999999e+00   1.8300000000000000e-01   4.3300000000000000e-01   9.7299999999999998e-02
  -6.6130000000000000e-01   7.4739999999999995e-01  -9.4359999999999999e-01   1.0500000000000000e-01   2.8500000000000001e-02   1.7500000000000002e-02   1.1318999999999999e+00   9.3389999999999995e-01   1.8283000000000000e+00   1.9270000000000001e-01   4.0410000000000001e-01   1.1060000000000000e-01
  -8.5960000000000003e-01   8.1340000000000001e-01  -7.7210000000000001e-01   1.9099999999999999e-02   4.7600000000000003e-02   3.0700000000000002e-02   1.1984999999999999e+00   8.0049999999999999e-01   1.2188000000000001e+00   1.8300000000000000e-01   4.7149999999999997e-01   8.8499999999999995e-02
  -7.7149999999999996e-01   7.2550000000000003e-01  -1.1152000000000000e+00  -1.9099999999999999e-02  -1.2370000000000000e-01   9.2100000000000001e-02   1.1762999999999999e+00   8.0049999999999999e-01   1.4800000000000000e+00   1.4449999999999999e-01   4.3300000000000000e-01   1.0170000000000000e-01
  -6.1719999999999997e-01   9.2330000000000001e-01  -6.8630000000000002e-01   1.9089999999999999e-01  -3.8100000000000002e-02   3.0700000000000002e-02   1.1318999999999999e+00   8.6719999999999997e-01   2.0893999999999999e+00   2.2159999999999999e-01   3.9450000000000002e-01   9.7299999999999998e-02
  -8.3760000000000001e-01   7.4739999999999995e-01  -6.8630000000000002e-01   1.2410000000000000e-01   0.0000000000000000e+00   8.8000000000000005e-03   1.1984999999999999e+00   8.8939999999999997e-01   2.0024000000000002e+00   9.6299999999999997e-02   4.9070000000000003e-01   1.3270000000000001e-01
  -9.0369999999999995e-01   7.4739999999999995e-01  -9.4359999999999999e-01   8.5900000000000004e-02   0.0000000000000000e+00   2.1899999999999999e-02   1.0431999999999999e+00   9.1169999999999995e-01   1.9153000000000000e+00   1.2520000000000001e-01   4.4259999999999999e-01   6.6400000000000001e-02
  -8.5960000000000003e-01   4.8359999999999997e-01  -1.3725000000000001e+00   1.3370000000000001e-01  -4.7600000000000003e-02   5.2600000000000001e-02   1.1762999999999999e+00   8.6719999999999997e-01   1.4800000000000000e+00   1.1559999999999999e-01   4.6189999999999998e-01   1.1060000000000000e-01
  -8.5960000000000003e-01   7.0350000000000001e-01  -6.0050000000000003e-01   9.5500000000000002e-02   3.8100000000000002e-02   8.8000000000000005e-03   1.0431999999999999e+00   8.2269999999999999e-01   2.0024000000000002e+00   2.7939999999999998e-01   3.7530000000000002e-01   1.0170000000000000e-01
  -7.9349999999999998e-01   7.6939999999999997e-01  -1.0294000000000001e+00   7.6399999999999996e-02  -5.7099999999999998e-02   8.3299999999999999e-02   1.2428999999999999e+00   7.1150000000000002e-01   1.3059000000000001e+00   1.7340000000000000e-01   3.8490000000000002e-01   1.0620000000000000e-01
  -8.1559999999999999e-01   5.9360000000000002e-01  -1.0294000000000001e+00   1.0500000000000000e-01  -2.8500000000000001e-02   6.1400000000000003e-02   9.7660000000000002e-01   7.7820000000000000e-01   2.6118000000000001e+00   2.2159999999999999e-01   4.3300000000000000e-01   7.5200000000000003e-02
  -7.9349999999999998e-01   5.7160000000000000e-01  -8.5780000000000001e-01  -9.4999999999999998e-03   3.8100000000000002e-02   1.7500000000000002e-02   1.2206999999999999e+00   7.1150000000000002e-01   1.9153000000000000e+00   2.0230000000000001e-01   3.7530000000000002e-01   4.8700000000000000e-02
  -6.6130000000000000e-01   8.5740000000000005e-01  -5.1470000000000005e-01   8.5900000000000004e-02   5.7099999999999998e-02   5.7000000000000002e-02   1.0875999999999999e+00   8.8939999999999997e-01   1.3059000000000001e+00   2.3119999999999999e-01   4.4259999999999999e-01   8.4000000000000005e-02
  -7.2740000000000005e-01   5.4959999999999998e-01  -6.0050000000000003e-01   5.7299999999999997e-02  -9.5200000000000007e-02   3.5099999999999999e-02   1.4427000000000001e+00   7.5600000000000001e-01   9.5770000000000000e-01   1.3489999999999999e-01   4.8110000000000003e-01   1.7700000000000000e-02
  -8.3760000000000001e-01   5.9360000000000002e-01  -1.8872000000000000e+00   1.0500000000000000e-01  -3.8100000000000002e-02   3.5099999999999999e-02   1.0431999999999999e+00   8.0049999999999999e-01   1.7412000000000001e+00   1.2520000000000001e-01   4.9070000000000003e-01   6.6400000000000001e-02
  -5.5110000000000003e-01   5.4959999999999998e-01  -1.2010000000000001e+00   1.7190000000000000e-01   1.9000000000000000e-02   2.6300000000000000e-02   1.0875999999999999e+00   8.8939999999999997e-01   1.4800000000000000e+00   1.6380000000000000e-01   3.9450000000000002e-01   9.7299999999999998e-02
  -5.5110000000000003e-01   5.4959999999999998e-01  -7.7210000000000001e-01   6.6799999999999998e-02   8.5599999999999996e-02   4.3900000000000002e-02   1.0875999999999999e+00   1.0227999999999999e+00   2.4377000000000000e+00   2.3119999999999999e-01   4.9070000000000003e-01   9.2899999999999996e-02
  -6.8330000000000002e-01   9.0129999999999999e-01  -1.2867999999999999e+00   9.4999999999999998e-03   0.0000000000000000e+00   1.3200000000000000e-02   1.3095000000000001e+00   9.5609999999999995e-01   1.9153000000000000e+00   1.8300000000000000e-01   4.3300000000000000e-01   8.8499999999999995e-02
  -6.3919999999999999e-01   5.2759999999999996e-01  -1.0294000000000001e+00   1.2410000000000000e-01  -2.8500000000000001e-02   1.3200000000000000e-02   1.2428999999999999e+00   6.6710000000000003e-01   1.7412000000000001e+00   3.2750000000000001e-01   4.7149999999999997e-01   1.3270000000000001e-01
  -8.8170000000000004e-01   8.3540000000000003e-01  -9.4359999999999999e-01   9.4999999999999998e-03  -5.7099999999999998e-02   8.7700000000000000e-02   9.3220000000000003e-01   8.6719999999999997e-01   1.1317999999999999e+00   1.5409999999999999e-01   4.4259999999999999e-01   8.8499999999999995e-02
  -6.8330000000000002e-01   7.6939999999999997e-01  -7.7210000000000001e-01   1.1459999999999999e-01  -6.6600000000000006e-02   3.5099999999999999e-02   1.0875999999999999e+00   7.3380000000000001e-01   1.3930000000000000e+00   2.2159999999999999e-01   4.4259999999999999e-01   7.9600000000000004e-02
  -7.2740000000000005e-01   8.7929999999999997e-01  -9.4359999999999999e-01   6.6799999999999998e-02   3.8100000000000002e-02   1.7500000000000002e-02   1.2206999999999999e+00   7.3380000000000001e-01   8.7060000000000004e-01   9.6299999999999997e-02   4.1370000000000001e-01   9.7299999999999998e-02
  -5.7310000000000005e-01   7.4739999999999995e-01  -6.0050000000000003e-01   9.5500000000000002e-02   9.4999999999999998e-03   6.1400000000000003e-02   1.2650999999999999e+00   7.7820000000000000e-01   1.8283000000000000e+00   1.9270000000000001e-01   4.1370000000000001e-01   1.1060000000000000e-01
  -8.8170000000000004e-01   4.8359999999999997e-01  -9.4359999999999999e-01   7.6399999999999996e-02  -7.6100000000000001e-02   3.5099999999999999e-02   1.1540999999999999e+00   8.4499999999999997e-01   1.9153000000000000e+00   1.6380000000000000e-01   3.5599999999999998e-01   4.4200000000000003e-02
  -7.2740000000000005e-01   6.8149999999999999e-01  -8.5780000000000001e-01   5.7299999999999997e-02   5.7099999999999998e-02   8.7700000000000000e-02   1.1984999999999999e+00   6.8930000000000002e-01   1.5670999999999999e+00   1.2520000000000001e-01   4.5219999999999999e-01   8.8499999999999995e-02
  -7.9349999999999998e-01   7.9139999999999999e-01  -1.6298999999999999e+00   7.6399999999999996e-02  -7.6100000000000001e-02   3.5099999999999999e-02   1.1318999999999999e+00   6.8930000000000002e-01   2.3506000000000000e+00   1.4449999999999999e-01   4.0410000000000001e-01   7.5200000000000003e-02
  -5.7310000000000005e-01   7.4739999999999995e-01  -4.2890000000000000e-01   5.7299999999999997e-02   6.6600000000000006e-02   4.8200000000000000e-02   1.2650999999999999e+00   1.0672999999999999e+00   1.0447000000000000e+00   1.5409999999999999e-01   4.0410000000000001e-01   8.8499999999999995e-02
  -5.0700000000000001e-01   6.3749999999999996e-01  -1.2010000000000001e+00   7.6399999999999996e-02  -3.8100000000000002e-02   5.7000000000000002e-02   1.2206999999999999e+00   6.8930000000000002e-01   1.9153000000000000e+00   2.6010000000000000e-01   3.4639999999999999e-01   8.4000000000000005e-02
  -8.5960000000000003e-01   9.2330000000000001e-01  -1.5441000000000000e+00   1.1459999999999999e-01   4.7600000000000003e-02   5.2600000000000001e-02   1.2873000000000001e+00   8.0049999999999999e-01   1.6540999999999999e+00   1.7340000000000000e-01   4.9070000000000003e-01   7.9600000000000004e-02
  -7.4939999999999996e-01   6.3749999999999996e-01  -3.4310000000000002e-01   5.7299999999999997e-02  -3.8100000000000002e-02   5.7000000000000002e-02   1.1540999999999999e+00   8.2269999999999999e-01   1.3059000000000001e+00   1.9270000000000001e-01   4.3300000000000000e-01   1.1500000000000000e-01
  -8.5960000000000003e-01   6.3749999999999996e-01   8.5800000000000001e-02   2.8600000000000000e-02  -4.7600000000000003e-02   4.3900000000000002e-02   1.2428999999999999e+00   6.8930000000000002e-01   2.4377000000000000e+00   2.5050000000000000e-01   4.5219999999999999e-01   6.1899999999999997e-02
  -7.2740000000000005e-01   6.5949999999999998e-01  -1.1152000000000000e+00   2.8600000000000000e-02  -9.4999999999999998e-03   6.1400000000000003e-02   1.0209999999999999e+00   8.8939999999999997e-01   1.5670999999999999e+00   2.5050000000000000e-01   4.1370000000000001e-01   8.4000000000000005e-02
  -6.1719999999999997e-01   6.1550000000000005e-01  -1.0294000000000001e+00   1.4319999999999999e-01  -6.6600000000000006e-02   6.5799999999999997e-02   1.1984999999999999e+00   6.6710000000000003e-01   2.5247000000000002e+00   1.9270000000000001e-01   4.6189999999999998e-01   6.1899999999999997e-02
  -6.8330000000000002e-01   8.5740000000000005e-01  -9.4359999999999999e-01   1.3370000000000001e-01   0.0000000000000000e+00   7.4499999999999997e-02   1.1318999999999999e+00   7.3380000000000001e-01   1.8283000000000000e+00   2.0230000000000001e-01   4.0410000000000001e-01   7.0800000000000002e-02
  -5.5110000000000003e-01   7.6939999999999997e-01  -1.4582999999999999e+00  -6.6799999999999998e-02   0.0000000000000000e+00   5.2600000000000001e-02   1.1096999999999999e+00   8.0049999999999999e-01   1.5670999999999999e+00   1.6380000000000000e-01   5.1000000000000001e-01   7.5200000000000003e-02
  -7.9349999999999998e-01   7.4739999999999995e-01  -8.5780000000000001e-01   4.7699999999999999e-02   4.7600000000000003e-02   5.2600000000000001e-02   1.1318999999999999e+00   4.8920000000000002e-01   2.5247000000000002e+00   1.7340000000000000e-01   5.1959999999999995e-01   1.0620000000000000e-01
  -7.0530000000000004e-01   6.1550000000000005e-01  -3.4310000000000002e-01   1.9099999999999999e-02   5.7099999999999998e-02   5.7000000000000002e-02   1.1762999999999999e+00   6.0040000000000004e-01   1.6540999999999999e+00   1.8300000000000000e-01   3.7530000000000002e-01   7.9600000000000004e-02
  -9.0369999999999995e-01   8.7929999999999997e-01  -9.4359999999999999e-01   8.5900000000000004e-02   3.8100000000000002e-02   9.2100000000000001e-02   1.2873000000000001e+00   8.0049999999999999e-01   1.5670999999999999e+00   1.7340000000000000e-01   3.7530000000000002e-01   1.0170000000000000e-01
  -7.2740000000000005e-01   6.8149999999999999e-01  -1.2867999999999999e+00   1.3370000000000001e-01  -3.8100000000000002e-02   7.0199999999999999e-02   1.0875999999999999e+00   1.0672999999999999e+00   1.7412000000000001e+00   1.4449999999999999e-01   4.6189999999999998e-01   8.8499999999999995e-02
  -8.1559999999999999e-01   7.6939999999999997e-01  -7.7210000000000001e-01  -7.6399999999999996e-02  -9.4999999999999998e-03   8.7700000000000000e-02   1.2873000000000001e+00   6.8930000000000002e-01   1.0447000000000000e+00   1.7340000000000000e-01   5.1959999999999995e-01   1.0620000000000000e-01
  -4.1880000000000001e-01   7.4739999999999995e-01  -6.0050000000000003e-01   2.8600000000000000e-02  -1.9000000000000000e-02   1.1400000000000000e-01   1.2206999999999999e+00   8.8939999999999997e-01   1.4800000000000000e+00   1.2520000000000001e-01   4.2340000000000000e-01   7.5200000000000003e-02
  -7.2740000000000005e-01   5.9360000000000002e-01  -4.2890000000000000e-01  -1.9099999999999999e-02   9.4999999999999998e-03   5.7000000000000002e-02   1.2873000000000001e+00   8.6719999999999997e-01   1.1317999999999999e+00   2.0230000000000001e-01   4.5219999999999999e-01   1.0620000000000000e-01
  -7.7149999999999996e-01   7.6939999999999997e-01  -6.8630000000000002e-01   1.5279999999999999e-01   2.8500000000000001e-02   1.3200000000000000e-02   1.1984999999999999e+00   7.3380000000000001e-01   2.0024000000000002e+00   8.6699999999999999e-02   4.3300000000000000e-01   1.1060000000000000e-01
  -7.9349999999999998e-01   8.3540000000000003e-01  -1.0294000000000001e+00  -3.8199999999999998e-02   0.0000000000000000e+00   1.7500000000000002e-02   1.1318999999999999e+00   7.3380000000000001e-01   8.7060000000000004e-01   1.5409999999999999e-01   3.9450000000000002e-01   7.9600000000000004e-02
  -6.8330000000000002e-01   7.0350000000000001e-01  -1.4582999999999999e+00   1.2410000000000000e-01   3.8100000000000002e-02   7.0199999999999999e-02   1.1096999999999999e+00   6.0040000000000004e-01   1.4800000000000000e+00   1.4449999999999999e-01   4.2340000000000000e-01   7.0800000000000002e-02
  -7.4939999999999996e-01   6.8149999999999999e-01  -1.2010000000000001e+00   1.0500000000000000e-01   9.5200000000000007e-02   1.7500000000000002e-02   1.0431999999999999e+00   8.8939999999999997e-01   1.4800000000000000e+00   1.6380000000000000e-01   4.0410000000000001e-01   7.5200000000000003e-02
  -7.9349999999999998e-01   4.6170000000000000e-01  -1.1152000000000000e+00   4.7699999999999999e-02   6.6600000000000006e-02   8.3299999999999999e-02   1.1540999999999999e+00   8.2269999999999999e-01   2.6118000000000001e+00   1.1559999999999999e-01   4.0410000000000001e-01   1.1500000000000000e-01
  -7.2740000000000005e-01   7.4739999999999995e-01  -8.5780000000000001e-01   1.1459999999999999e-01  -3.8100000000000002e-02   7.0199999999999999e-02   1.1540999999999999e+00   7.5600000000000001e-01   1.8283000000000000e+00   1.9270000000000001e-01   4.5219999999999999e-01   8.8499999999999995e-02
  -8.5960000000000003e-01   7.4739999999999995e-01  -8.5800000000000001e-02   1.6230000000000000e-01  -1.1420000000000000e-01   6.1400000000000003e-02   1.1540999999999999e+00   8.2269999999999999e-01   2.6989000000000001e+00   1.8300000000000000e-01   3.8490000000000002e-01   8.4000000000000005e-02
  -7.2740000000000005e-01   7.2550000000000003e-01  -5.1470000000000005e-01   3.8199999999999998e-02  -8.5599999999999996e-02   4.8200000000000000e-02   1.3539000000000001e+00   5.7809999999999995e-01   2.0024000000000002e+00   1.7340000000000000e-01   4.4259999999999999e-01   2.6499999999999999e-02
  -5.7310000000000005e-01   8.5740000000000005e-01  -1.0294000000000001e+00   0.0000000000000000e+00  -4.7600000000000003e-02   5.7000000000000002e-02   9.9880000000000002e-01   1.0005999999999999e+00   1.3059000000000001e+00   1.7340000000000000e-01   4.3300000000000000e-01   7.9600000000000004e-02
  -9.2579999999999996e-01   7.4739999999999995e-01  -1.2010000000000001e+00   1.4319999999999999e-01   1.9000000000000000e-02   5.7000000000000002e-02   1.0875999999999999e+00   7.7820000000000000e-01   1.3059000000000001e+00   2.2159999999999999e-01   4.6189999999999998e-01   4.8700000000000000e-02
  -6.8330000000000002e-01   6.3749999999999996e-01  -1.3725000000000001e+00   7.6399999999999996e-02   9.5200000000000007e-02   1.7500000000000002e-02   1.1984999999999999e+00   8.8939999999999997e-01   1.4800000000000000e+00   1.5409999999999999e-01   4.3300000000000000e-01   1.1940000000000001e-01
  -7.2740000000000005e-01   6.5949999999999998e-01  -8.5780000000000001e-01   1.1459999999999999e-01   4.7600000000000003e-02   3.5099999999999999e-02   1.0875999999999999e+00   8.0049999999999999e-01   2.2635999999999998e+00   1.2520000000000001e-01   4.3300000000000000e-01   7.9600000000000004e-02
  -7.4939999999999996e-01   7.0350000000000001e-01  -1.3725000000000001e+00   1.1459999999999999e-01   4.7600000000000003e-02   9.6500000000000002e-02   1.0653999999999999e+00   8.6719999999999997e-01   1.8283000000000000e+00   2.3119999999999999e-01   3.8490000000000002e-01   8.4000000000000005e-02
  -8.3760000000000001e-01   8.3540000000000003e-01  -2.5740000000000002e-01   1.3370000000000001e-01  -2.8500000000000001e-02   6.1400000000000003e-02   1.1540999999999999e+00   8.8939999999999997e-01   1.8283000000000000e+00   2.1190000000000001e-01   4.3300000000000000e-01   7.0800000000000002e-02
  -7.0530000000000004e-01   7.6939999999999997e-01  -6.0050000000000003e-01   2.8600000000000000e-02   0.0000000000000000e+00   7.4499999999999997e-02   8.4340000000000004e-01   8.2269999999999999e-01   1.2188000000000001e+00   9.6299999999999997e-02   4.1370000000000001e-01   9.2899999999999996e-02
  -6.8330000000000002e-01   6.5949999999999998e-01  -6.0050000000000003e-01   5.7299999999999997e-02  -4.7600000000000003e-02   1.0520000000000000e-01   9.7660000000000002e-01   7.5600000000000001e-01   2.0893999999999999e+00   1.9270000000000001e-01   4.9070000000000003e-01   9.2899999999999996e-02
  -7.7149999999999996e-01   7.4739999999999995e-01  -9.4359999999999999e-01   9.5500000000000002e-02   6.6600000000000006e-02   3.5099999999999999e-02   1.1318999999999999e+00   8.2269999999999999e-01   1.3930000000000000e+00   1.9270000000000001e-01   4.5219999999999999e-01   7.9600000000000004e-02
  -8.1559999999999999e-01   7.4739999999999995e-01  -5.1470000000000005e-01   1.0500000000000000e-01   3.8100000000000002e-02   6.5799999999999997e-02   1.2650999999999999e+00   8.0049999999999999e-01   1.9153000000000000e+00   2.4079999999999999e-01   4.2340000000000000e-01   7.9600000000000004e-02
  -9.0369999999999995e-01   7.6939999999999997e-01  -1.5441000000000000e+00   1.1459999999999999e-01  -1.9000000000000000e-02   8.8000000000000005e-03   1.3539000000000001e+00   9.1169999999999995e-01   1.7412000000000001e+00   2.0230000000000001e-01   4.8110000000000003e-01   1.1940000000000001e-01
  -6.3919999999999999e-01   6.5949999999999998e-01  -6.0050000000000003e-01   1.9089999999999999e-01  -4.7600000000000003e-02   3.9500000000000000e-02   1.2650999999999999e+00   6.6710000000000003e-01   1.7412000000000001e+00   2.2159999999999999e-01   4.5219999999999999e-01   6.1899999999999997e-02
  -6.6130000000000000e-01   7.0350000000000001e-01  -4.2890000000000000e-01   1.2410000000000000e-01   9.4999999999999998e-03   4.8200000000000000e-02   1.2650999999999999e+00   8.6719999999999997e-01   1.0447000000000000e+00   1.6380000000000000e-01   4.5219999999999999e-01   6.1899999999999997e-02
  -7.2740000000000005e-01   8.7929999999999997e-01  -6.0050000000000003e-01   6.6799999999999998e-02  -2.8500000000000001e-02   8.7700000000000000e-02   1.3983000000000001e+00   8.0049999999999999e-01   1.3930000000000000e+00   1.9270000000000001e-01   3.9450000000000002e-01   9.7299999999999998e-02
  -8.5960000000000003e-01   6.8149999999999999e-01  -1.3725000000000001e+00   6.6799999999999998e-02   9.4999999999999998e-03   2.6300000000000000e-02   1.1540999999999999e+00   6.2260000000000004e-01   1.1317999999999999e+00   1.8300000000000000e-01   4.2340000000000000e-01   1.1500000000000000e-01
  -7.2740000000000005e-01   5.9360000000000002e-01  -1.9730000000000001e+00   7.6399999999999996e-02   5.7099999999999998e-02   4.3900000000000002e-02   1.0653999999999999e+00   8.4499999999999997e-01   1.8283000000000000e+00   7.7100000000000002e-02   3.2710000000000000e-01   1.1940000000000001e-01
  -7.9349999999999998e-01   7.9139999999999999e-01  -7.7210000000000001e-01   7.6399999999999996e-02   2.8500000000000001e-02   3.0700000000000002e-02   1.3095000000000001e+00   8.0049999999999999e-01   1.5670999999999999e+00   2.0230000000000001e-01   4.5219999999999999e-01   7.9600000000000004e-02
  -6.8330000000000002e-01   7.2550000000000003e-01  -6.0050000000000003e-01   3.8199999999999998e-02   9.4999999999999998e-03   7.8899999999999998e-02   1.2650999999999999e+00   8.0049999999999999e-01   1.6540999999999999e+00   1.4449999999999999e-01   4.6189999999999998e-01   6.1899999999999997e-02
  -7.7149999999999996e-01   4.6170000000000000e-01  -1.1152000000000000e+00   5.7299999999999997e-02   0.0000000000000000e+00   1.3200000000000000e-02   1.3983000000000001e+00   6.4480000000000004e-01   1.4800000000000000e+00   1.6380000000000000e-01   4.0410000000000001e-01   7.5200000000000003e-02
  -8.1559999999999999e-01   7.4739999999999995e-01  -1.7157000000000000e+00   7.6399999999999996e-02  -6.6600000000000006e-02   6.5799999999999997e-02   1.1984999999999999e+00   8.6719999999999997e-01   2.0024000000000002e+00   1.2520000000000001e-01   4.6189999999999998e-01   8.8499999999999995e-02
  -7.9349999999999998e-01   7.9139999999999999e-01  -9.4359999999999999e-01   9.4999999999999998e-03  -6.6600000000000006e-02   1.3200000000000000e-02   1.2206999999999999e+00   8.4499999999999997e-01   2.0893999999999999e+00   1.3489999999999999e-01   4.4259999999999999e-01   8.8499999999999995e-02
  -5.2900000000000003e-01   8.3540000000000003e-01  -7.7210000000000001e-01   7.6399999999999996e-02   1.9000000000000000e-02   3.5099999999999999e-02   1.3317000000000001e+00   7.3380000000000001e-01   1.3930000000000000e+00   1.4449999999999999e-01   4.0410000000000001e-01   1.0620000000000000e-01
  -8.8170000000000004e-01   6.5949999999999998e-01  -1.2867999999999999e+00   2.8600000000000000e-02   9.4999999999999998e-03   6.5799999999999997e-02   1.1762999999999999e+00   8.2269999999999999e-01   1.2188000000000001e+00   2.3119999999999999e-01   4.0410000000000001e-01   9.2899999999999996e-02
  -7.2740000000000005e-01   5.4959999999999998e-01  -1.1152000000000000e+00   1.3370000000000001e-01  -1.1420000000000000e-01   4.8200000000000000e-02   8.6560000000000004e-01   7.7820000000000000e-01   2.1764999999999999e+00   1.7340000000000000e-01   4.2340000000000000e-01   9.2899999999999996e-02
  -6.1719999999999997e-01   6.1550000000000005e-01  -6.8630000000000002e-01   1.4319999999999999e-01  -2.8500000000000001e-02   2.6300000000000000e-02   1.1318999999999999e+00   6.0040000000000004e-01   1.6540999999999999e+00   2.5050000000000000e-01   4.3300000000000000e-01   1.0620000000000000e-01
  -5.9509999999999996e-01   6.5949999999999998e-01  -8.5800000000000001e-02   1.2410000000000000e-01  -6.6600000000000006e-02   1.7500000000000002e-02   1.1762999999999999e+00   6.2260000000000004e-01   2.4377000000000000e+00   2.9859999999999998e-01   3.9450000000000002e-01   7.9600000000000004e-02
  -7.7149999999999996e-01   7.4739999999999995e-01  -1.4582999999999999e+00   8.5900000000000004e-02  -3.8100000000000002e-02   3.0700000000000002e-02   1.1984999999999999e+00   8.2269999999999999e-01   1.9153000000000000e+00   1.9270000000000001e-01   3.2710000000000000e-01   1.1060000000000000e-01
  -7.9349999999999998e-01   5.7160000000000000e-01  -1.4582999999999999e+00   1.2410000000000000e-01  -6.6600000000000006e-02   3.5099999999999999e-02   1.3317000000000001e+00   8.6719999999999997e-01   2.0024000000000002e+00   9.6299999999999997e-02   4.2340000000000000e-01   1.0170000000000000e-01
  -9.4779999999999998e-01   5.4959999999999998e-01  -3.4310000000000002e-01   9.5500000000000002e-02  -5.7099999999999998e-02   5.7000000000000002e-02   1.0431999999999999e+00   6.6710000000000003e-01   1.9153000000000000e+00   1.5409999999999999e-01   3.1750000000000000e-01   1.2390000000000000e-01
  -8.3760000000000001e-01   7.9139999999999999e-01  -1.2010000000000001e+00   3.8199999999999998e-02  -8.5599999999999996e-02   5.7000000000000002e-02   1.0209999999999999e+00   7.1150000000000002e-01   1.4800000000000000e+00   1.9270000000000001e-01   4.6189999999999998e-01   7.0800000000000002e-02
  -8.1559999999999999e-01   9.0129999999999999e-01  -1.2010000000000001e+00   0.0000000000000000e+00   9.4999999999999998e-03   7.4499999999999997e-02   1.3761000000000001e+00   6.8930000000000002e-01   1.8283000000000000e+00   1.7340000000000000e-01   4.1370000000000001e-01   7.9600000000000004e-02
  -7.7149999999999996e-01   7.9139999999999999e-01  -8.5780000000000001e-01   2.8600000000000000e-02   3.8100000000000002e-02   1.0520000000000000e-01   1.1318999999999999e+00   7.3380000000000001e-01   1.8283000000000000e+00   1.4449999999999999e-01   3.9450000000000002e-01   6.1899999999999997e-02
  -7.4939999999999996e-01   5.0560000000000005e-01  -1.7157000000000000e+00   8.5900000000000004e-02  -4.7600000000000003e-02   4.8200000000000000e-02   1.1762999999999999e+00   7.5600000000000001e-01   1.3930000000000000e+00   1.5409999999999999e-01   4.4259999999999999e-01   7.0800000000000002e-02
  -7.7149999999999996e-01   7.2550000000000003e-01  -1.4582999999999999e+00   1.2410000000000000e-01  -1.9000000000000000e-02  -8.8000000000000005e-03   1.1318999999999999e+00   7.1150000000000002e-01   2.2635999999999998e+00   7.7100000000000002e-02   4.5219999999999999e-01   9.7299999999999998e-02
  -6.6130000000000000e-01   6.8149999999999999e-01  -3.4310000000000002e-01   1.8140000000000001e-01   6.6600000000000006e-02   1.3200000000000000e-02   1.0653999999999999e+00   7.5600000000000001e-01   1.7412000000000001e+00   1.3489999999999999e-01   2.8870000000000001e-01   7.9600000000000004e-02
  -7.7149999999999996e-01   8.3540000000000003e-01  -6.8630000000000002e-01   7.6399999999999996e-02  -6.6600000000000006e-02   5.7000000000000002e-02   1.1318999999999999e+00   7.7820000000000000e-01   1.6540999999999999e+00   1.8300000000000000e-01   3.9450000000000002e-01   9.2899999999999996e-02
  -5.7310000000000005e-01   4.8359999999999997e-01  -6.0050000000000003e-01   1.1459999999999999e-01  -2.8500000000000001e-02   3.5099999999999999e-02   1.2650999999999999e+00   6.8930000000000002e-01   1.1317999999999999e+00   1.6380000000000000e-01   4.3300000000000000e-01   1.1940000000000001e-01
  -7.0530000000000004e-01   8.7929999999999997e-01  -7.7210000000000001e-01   7.6399999999999996e-02  -8.5599999999999996e-02   4.3900000000000002e-02   1.3983000000000001e+00   6.4480000000000004e-01   1.8283000000000000e+00   1.2520000000000001e-01   4.0410000000000001e-01   9.7299999999999998e-02
  -6.1719999999999997e-01   5.4959999999999998e-01  -1.0294000000000001e+00   5.7299999999999997e-02  -8.5599999999999996e-02   4.3900000000000002e-02   1.3761000000000001e+00   8.2269999999999999e-01   1.6540999999999999e+00   2.2159999999999999e-01   3.8490000000000002e-01   7.5200000000000003e-02
  -6.6130000000000000e-01   8.7929999999999997e-01  -9.4359999999999999e-01   3.8199999999999998e-02   2.8500000000000001e-02   5.2600000000000001e-02   1.2650999999999999e+00   8.2269999999999999e-01   2.0893999999999999e+00   1.2520000000000001e-01   4.3300000000000000e-01   9.7299999999999998e-02
  -9.0369999999999995e-01   5.9360000000000002e-01  -2.1446000000000001e+00   8.5900000000000004e-02  -9.4999999999999998e-03   6.5799999999999997e-02   1.2873000000000001e+00   1.0227999999999999e+00   1.2188000000000001e+00   1.5409999999999999e-01   3.4639999999999999e-01   7.9600000000000004e-02
  -6.1719999999999997e-01   5.2759999999999996e-01  -5.1470000000000005e-01   9.5500000000000002e-02   5.7099999999999998e-02   5.7000000000000002e-02   1.3095000000000001e+00   7.3380000000000001e-01   1.1317999999999999e+00   1.9270000000000001e-01   4.0410000000000001e-01   9.7299999999999998e-02
  -7.2740000000000005e-01   5.2759999999999996e-01  -5.1470000000000005e-01   8.5900000000000004e-02   9.4999999999999998e-03   4.8200000000000000e-02   1.1762999999999999e+00   8.0049999999999999e-01   1.4800000000000000e+00   1.8300000000000000e-01   4.4259999999999999e-01   8.8499999999999995e-02
  -8.1559999999999999e-01   7.6939999999999997e-01  -1.0294000000000001e+00   0.0000000000000000e+00  -3.8100000000000002e-02   4.3900000000000002e-02   1.0209999999999999e+00   7.1150000000000002e-01   1.3059000000000001e+00   2.9859999999999998e-01   4.9070000000000003e-01   9.2899999999999996e-02
  -6.6130000000000000e-01   6.5949999999999998e-01  -6.8630000000000002e-01   1.5279999999999999e-01   0.0000000000000000e+00   3.5099999999999999e-02   1.3539000000000001e+00   6.4480000000000004e-01   1.8283000000000000e+00   2.3119999999999999e-01   4.4259999999999999e-01   1.0620000000000000e-01
  -9.2579999999999996e-01   7.0350000000000001e-01  -7.7210000000000001e-01   2.8600000000000000e-02   0.0000000000000000e+00   6.5799999999999997e-02   1.1762999999999999e+00   6.6710000000000003e-01   9.5770000000000000e-01   1.2520000000000001e-01   4.3300000000000000e-01   7.0800000000000002e-02
  -7.7149999999999996e-01   6.3749999999999996e-01  -1.4582999999999999e+00   2.8600000000000000e-02   3.8100000000000002e-02   1.7500000000000002e-02   1.0431999999999999e+00   6.2260000000000004e-01   1.7412000000000001e+00   1.7340000000000000e-01   4.1370000000000001e-01   1.0620000000000000e-01
  -7.7149999999999996e-01   7.2550000000000003e-01  -6.8630000000000002e-01   1.0500000000000000e-01  -2.8500000000000001e-02   7.0199999999999999e-02   1.2428999999999999e+00   8.0049999999999999e-01   2.1764999999999999e+00   2.7939999999999998e-01   4.5219999999999999e-01   5.7500000000000002e-02
  -6.3919999999999999e-01   7.0350000000000001e-01  -3.4310000000000002e-01   1.3370000000000001e-01  -6.6600000000000006e-02   0.0000000000000000e+00   1.1762999999999999e+00   7.7820000000000000e-01   1.3059000000000001e+00   2.8899999999999998e-01   3.3679999999999999e-01   9.2899999999999996e-02
  -8.1559999999999999e-01   4.3969999999999998e-01  -9.4359999999999999e-01  -3.8199999999999998e-02  -1.9000000000000000e-02   5.7000000000000002e-02   1.2428999999999999e+00   9.3389999999999995e-01   2.3506000000000000e+00   1.8300000000000000e-01   4.1370000000000001e-01   8.4000000000000005e-02
  -5.5110000000000003e-01   5.0560000000000005e-01  -6.8630000000000002e-01   2.8600000000000000e-02  -1.9000000000000000e-02   4.3900000000000002e-02   1.1540999999999999e+00   6.2260000000000004e-01   1.5670999999999999e+00   1.2520000000000001e-01   4.5219999999999999e-01   6.6400000000000001e-02
  -8.5960000000000003e-01   7.0350000000000001e-01  -1.5441000000000000e+00   1.0500000000000000e-01  -5.7099999999999998e-02   3.9500000000000000e-02   1.1318999999999999e+00   8.2269999999999999e-01   1.4800000000000000e+00   1.1559999999999999e-01   4.3300000000000000e-01   1.0620000000000000e-01
  -7.2740000000000005e-01   7.2550000000000003e-01  -5.1470000000000005e-01   6.6799999999999998e-02  -6.6600000000000006e-02   7.4499999999999997e-02   1.1762999999999999e+00   8.4499999999999997e-01   1.6540999999999999e+00   2.1190000000000001e-01   4.6189999999999998e-01   7.0800000000000002e-02
  -6.8330000000000002e-01   7.4739999999999995e-01  -7.7210000000000001e-01   2.8600000000000000e-02  -5.7099999999999998e-02   5.7000000000000002e-02   1.1984999999999999e+00   1.0894999999999999e+00   6.9650000000000001e-01   1.1559999999999999e-01   4.2340000000000000e-01   6.6400000000000001e-02
  -7.2740000000000005e-01   7.4739999999999995e-01  -1.3725000000000001e+00   2.0050000000000001e-01   4.7600000000000003e-02   4.4000000000000003e-03   9.1000000000000003e-01   8.6719999999999997e-01   1.3930000000000000e+00   2.3119999999999999e-01   4.3300000000000000e-01   9.2899999999999996e-02
  -7.9349999999999998e-01   4.1770000000000002e-01  -3.4310000000000002e-01   7.6399999999999996e-02   4.7600000000000003e-02   4.3900000000000002e-02   1.1318999999999999e+00   8.0049999999999999e-01   1.0447000000000000e+00   2.4079999999999999e-01   3.9450000000000002e-01   1.0170000000000000e-01
  -6.6130000000000000e-01   6.5949999999999998e-01  -1.3725000000000001e+00   1.0500000000000000e-01   1.9000000000000000e-02   3.0700000000000002e-02   1.1984999999999999e+00   8.6719999999999997e-01   2.4377000000000000e+00   2.6010000000000000e-01   4.5219999999999999e-01   5.3100000000000001e-02
  -7.7149999999999996e-01   5.4959999999999998e-01  -1.4582999999999999e+00   1.3370000000000001e-01   1.9000000000000000e-02   3.9500000000000000e-02   1.1096999999999999e+00   7.5600000000000001e-01   1.7412000000000001e+00   2.3119999999999999e-01   4.2340000000000000e-01   1.2390000000000000e-01
  -7.7149999999999996e-01   6.3749999999999996e-01  -1.2010000000000001e+00  -1.9099999999999999e-02  -4.7600000000000003e-02   3.5099999999999999e-02   1.1318999999999999e+00   9.3389999999999995e-01   1.5670999999999999e+00   1.4449999999999999e-01   4.2340000000000000e-01   1.1500000000000000e-01
  -5.7310000000000005e-01   8.1340000000000001e-01  -1.6298999999999999e+00   9.4999999999999998e-03  -1.9000000000000000e-02   3.0700000000000002e-02   1.1984999999999999e+00   8.6719999999999997e-01   2.3506000000000000e+00   2.1190000000000001e-01   4.8110000000000003e-01   8.4000000000000005e-02
  -8.5960000000000003e-01   6.8149999999999999e-01  -8.5780000000000001e-01   7.6399999999999996e-02  -2.8500000000000001e-02   2.1899999999999999e-02   1.1984999999999999e+00   6.4480000000000004e-01   1.8283000000000000e+00   2.1190000000000001e-01   4.4259999999999999e-01   7.5200000000000003e-02
  -7.7149999999999996e-01   6.1550000000000005e-01  -4.2890000000000000e-01   5.7299999999999997e-02  -9.4999999999999998e-03   7.8899999999999998e-02   1.1540999999999999e+00   8.6719999999999997e-01   1.0447000000000000e+00   2.5050000000000000e-01   4.0410000000000001e-01   7.5200000000000003e-02
  -7.4939999999999996e-01   6.8149999999999999e-01  -1.2010000000000001e+00   5.7299999999999997e-02  -2.8500000000000001e-02   9.2100000000000001e-02   1.2206999999999999e+00   7.7820000000000000e-01   1.3059000000000001e+00   1.9270000000000001e-01   4.7149999999999997e-01   8.4000000000000005e-02
  -7.9349999999999998e-01   7.9139999999999999e-01  -8.5800000000000001e-02   9.4999999999999998e-03   5.7099999999999998e-02   3.9500000000000000e-02   1.2650999999999999e+00   6.8930000000000002e-01   1.9153000000000000e+00   2.2159999999999999e-01   4.2340000000000000e-01   8.4000000000000005e-02
  -7.4939999999999996e-01   7.0350000000000001e-01  -1.1152000000000000e+00   1.2410000000000000e-01   5.7099999999999998e-02   4.8200000000000000e-02   1.2206999999999999e+00   6.0040000000000004e-01   2.0024000000000002e+00   1.5409999999999999e-01   4.6189999999999998e-01   8.8499999999999995e-02
  -7.2740000000000005e-01   7.2550000000000003e-01  -1.5441000000000000e+00   1.2410000000000000e-01   3.8100000000000002e-02   3.0700000000000002e-02   1.2428999999999999e+00   8.0049999999999999e-01   1.6540999999999999e+00   1.6380000000000000e-01   4.3300000000000000e-01   5.7500000000000002e-02
  -7.7149999999999996e-01   7.0350000000000001e-01  -1.1152000000000000e+00   1.2410000000000000e-01   0.0000000000000000e+00   5.7000000000000002e-02   9.1000000000000003e-01   6.6710000000000003e-01   2.0893999999999999e+00   1.5409999999999999e-01   5.3879999999999995e-01   1.2390000000000000e-01
  -7.4939999999999996e-01   5.9360000000000002e-01  -6.8630000000000002e-01   6.6799999999999998e-02  -1.9000000000000000e-02   5.2600000000000001e-02   1.0431999999999999e+00   8.4499999999999997e-01   1.8283000000000000e+00   2.5050000000000000e-01   3.8490000000000002e-01   7.0800000000000002e-02
  -6.8330000000000002e-01   6.8149999999999999e-01  -3.4310000000000002e-01   3.8199999999999998e-02   3.8100000000000002e-02   2.6300000000000000e-02   1.3539000000000001e+00   6.8930000000000002e-01   1.1317999999999999e+00   2.1190000000000001e-01   4.1370000000000001e-01   7.9600000000000004e-02
  -8.5960000000000003e-01   7.4739999999999995e-01  -1.1152000000000000e+00   6.6799999999999998e-02  -1.9000000000000000e-02   7.8899999999999998e-02   1.0431999999999999e+00   9.5609999999999995e-01   1.3930000000000000e+00   1.3489999999999999e-01   4.2340000000000000e-01   6.1899999999999997e-02
  -7.0530000000000004e-01   5.4959999999999998e-01  -7.7210000000000001e-01   3.8199999999999998e-02  -1.1420000000000000e-01   5.7000000000000002e-02   1.2428999999999999e+00   9.1169999999999995e-01   1.9153000000000000e+00   2.3119999999999999e-01   4.0410000000000001e-01   8.4000000000000005e-02
  -8.5960000000000003e-01   7.0350000000000001e-01  -7.7210000000000001e-01   1.4319999999999999e-01   9.4999999999999998e-03   1.7500000000000002e-02   1.1096999999999999e+00   6.2260000000000004e-01   1.5670999999999999e+00   1.5409999999999999e-01   4.6189999999999998e-01   1.1940000000000001e-01
  -7.2740000000000005e-01   7.0350000000000001e-01  -6.0050000000000003e-01   1.3370000000000001e-01   4.7600000000000003e-02   3.0700000000000002e-02   1.1984999999999999e+00   6.8930000000000002e-01   9.5770000000000000e-01   1.0600000000000000e-01   3.9450000000000002e-01   1.0620000000000000e-01
  -7.7149999999999996e-01   8.7929999999999997e-01  -1.1152000000000000e+00   1.4319999999999999e-01  -9.4999999999999998e-03   5.2600000000000001e-02   1.1318999999999999e+00   8.4499999999999997e-01   1.2188000000000001e+00   2.1190000000000001e-01   4.3300000000000000e-01   4.4200000000000003e-02
  -7.4939999999999996e-01   6.3749999999999996e-01  -8.5780000000000001e-01   8.5900000000000004e-02   0.0000000000000000e+00   5.7000000000000002e-02   1.2428999999999999e+00   9.5609999999999995e-01   2.0893999999999999e+00   8.6699999999999999e-02   4.1370000000000001e-01   7.9600000000000004e-02
  -5.9509999999999996e-01   6.3749999999999996e-01  -3.4310000000000002e-01   1.3370000000000001e-01  -1.9000000000000000e-02   7.0199999999999999e-02   9.7660000000000002e-01   7.3380000000000001e-01   1.5670999999999999e+00   1.2520000000000001e-01   3.9450000000000002e-01   5.3100000000000001e-02
  -8.1559999999999999e-01   8.1340000000000001e-01  -1.4582999999999999e+00   9.5500000000000002e-02  -2.8500000000000001e-02   8.3299999999999999e-02   1.1318999999999999e+00   7.7820000000000000e-01   1.5670999999999999e+00   2.1190000000000001e-01   4.4259999999999999e-01   7.5200000000000003e-02
  -7.2740000000000005e-01   6.5949999999999998e-01  -1.2867999999999999e+00   2.8600000000000000e-02  -3.8100000000000002e-02   1.7500000000000002e-02   1.0209999999999999e+00   6.6710000000000003e-01   1.8283000000000000e+00   2.2159999999999999e-01   4.2340000000000000e-01   1.1940000000000001e-01
  -7.0530000000000004e-01   6.1550000000000005e-01  -1.8015000000000001e+00   6.6799999999999998e-02  -4.7600000000000003e-02   5.7000000000000002e-02   8.4340000000000004e-01   8.0049999999999999e-01   2.0893999999999999e+00   1.9270000000000001e-01   4.3300000000000000e-01   7.0800000000000002e-02
  -7.7149999999999996e-01   7.0350000000000001e-01  -6.0050000000000003e-01   2.8600000000000000e-02  -3.8100000000000002e-02   7.0199999999999999e-02   1.1762999999999999e+00   8.4499999999999997e-01   2.0024000000000002e+00   1.9270000000000001e-01   4.7149999999999997e-01   1.1500000000000000e-01
  -8.5960000000000003e-01   4.8359999999999997e-01  -2.5740000000000002e-01   5.7299999999999997e-02  -6.6600000000000006e-02   7.4499999999999997e-02   1.1318999999999999e+00   7.3380000000000001e-01   1.6540999999999999e+00   1.6380000000000000e-01   4.5219999999999999e-01   7.5200000000000003e-02
  -7.7149999999999996e-01   8.3540000000000003e-01  -5.1470000000000005e-01   6.6799999999999998e-02  -1.9000000000000000e-02   6.1400000000000003e-02   1.2428999999999999e+00   6.4480000000000004e-01   9.5770000000000000e-01   2.2159999999999999e-01   4.3300000000000000e-01   9.2899999999999996e-02
  -5.9509999999999996e-01   7.4739999999999995e-01  -1.4582999999999999e+00   2.1959999999999999e-01   2.8500000000000001e-02   6.5799999999999997e-02   1.1540999999999999e+00   7.1150000000000002e-01   1.7412000000000001e+00   1.4449999999999999e-01   3.9450000000000002e-01   5.7500000000000002e-02
  -6.1719999999999997e-01   7.0350000000000001e-01  -3.4310000000000002e-01   1.9099999999999999e-02   7.6100000000000001e-02   4.8200000000000000e-02   1.1984999999999999e+00   9.7840000000000005e-01   1.3059000000000001e+00   2.1190000000000001e-01   5.1000000000000001e-01   1.1500000000000000e-01
  -7.9349999999999998e-01   7.4739999999999995e-01  -6.0050000000000003e-01   1.6230000000000000e-01   1.9000000000000000e-02   4.8200000000000000e-02   1.1096999999999999e+00   8.0049999999999999e-01   2.6989000000000001e+00   1.8300000000000000e-01   4.1370000000000001e-01   1.0170000000000000e-01
  -8.8170000000000004e-01   7.9139999999999999e-01  -4.2890000000000000e-01   1.3370000000000001e-01  -6.6600000000000006e-02   5.7000000000000002e-02   1.2206999999999999e+00   6.8930000000000002e-01   1.6540999999999999e+00   2.6010000000000000e-01   3.8490000000000002e-01   6.6400000000000001e-02
  -8.3760000000000001e-01   6.3749999999999996e-01  -1.2010000000000001e+00   1.5279999999999999e-01  -3.8100000000000002e-02   8.3299999999999999e-02   1.1984999999999999e+00   7.7820000000000000e-01   1.3930000000000000e+00   2.4079999999999999e-01   4.6189999999999998e-01   3.9800000000000002e-02
  -8.8170000000000004e-01   9.4530000000000003e-01  -1.2867999999999999e+00   9.4999999999999998e-03  -1.9000000000000000e-02   5.7000000000000002e-02   1.0875999999999999e+00   8.0049999999999999e-01   2.2635999999999998e+00   1.6380000000000000e-01   4.8110000000000003e-01   1.5920000000000001e-01
  -7.2740000000000005e-01   8.1340000000000001e-01  -5.1470000000000005e-01   1.0500000000000000e-01  -3.8100000000000002e-02   3.0700000000000002e-02   1.3539000000000001e+00   7.1150000000000002e-01   1.3059000000000001e+00   1.4449999999999999e-01   3.7530000000000002e-01   8.4000000000000005e-02
  -9.2579999999999996e-01   8.7929999999999997e-01  -1.1152000000000000e+00   5.7299999999999997e-02  -2.8500000000000001e-02   8.7700000000000000e-02   1.1540999999999999e+00   8.0049999999999999e-01   2.0024000000000002e+00   2.6970000000000000e-01   4.2340000000000000e-01   7.9600000000000004e-02
  -7.7149999999999996e-01   6.8149999999999999e-01  -1.1152000000000000e+00   9.4999999999999998e-03  -5.7099999999999998e-02   1.0090000000000000e-01   1.1096999999999999e+00   6.2260000000000004e-01   2.4377000000000000e+00   1.3489999999999999e-01   3.9450000000000002e-01   7.5200000000000003e-02
  -7.7149999999999996e-01   6.5949999999999998e-01  -6.8630000000000002e-01   1.5279999999999999e-01  -1.0470000000000000e-01   5.7000000000000002e-02   1.2428999999999999e+00   8.6719999999999997e-01   1.8283000000000000e+00   1.9270000000000001e-01   4.5219999999999999e-01   1.0620000000000000e-01
  -7.4939999999999996e-01   7.6939999999999997e-01  -1.7160000000000000e-01  -9.4999999999999998e-03   1.9000000000000000e-02   1.7500000000000002e-02   1.1984999999999999e+00   7.3380000000000001e-01   1.4800000000000000e+00   2.2159999999999999e-01   4.5219999999999999e-01   7.0800000000000002e-02
  -7.9349999999999998e-01   7.9139999999999999e-01  -6.0050000000000003e-01   4.7699999999999999e-02   0.0000000000000000e+00   6.5799999999999997e-02   1.0653999999999999e+00   1.0450999999999999e+00   7.8349999999999997e-01   1.0600000000000000e-01   4.0410000000000001e-01   7.0800000000000002e-02
  -5.9509999999999996e-01   8.3540000000000003e-01   0.0000000000000000e+00   1.5279999999999999e-01   1.2370000000000000e-01   1.3200000000000000e-02   1.3539000000000001e+00   8.6719999999999997e-01   1.7412000000000001e+00   1.2520000000000001e-01   4.5219999999999999e-01   1.3710000000000000e-01
  -7.7149999999999996e-01   9.6730000000000005e-01  -6.0050000000000003e-01   1.0500000000000000e-01   7.6100000000000001e-02   8.8000000000000005e-03   1.1096999999999999e+00   5.5589999999999995e-01   2.1764999999999999e+00   1.4449999999999999e-01   4.4259999999999999e-01   9.2899999999999996e-02
  -7.7149999999999996e-01   7.2550000000000003e-01   2.5740000000000002e-01   3.8199999999999998e-02  -2.8500000000000001e-02   5.7000000000000002e-02   1.1762999999999999e+00   4.6689999999999998e-01   2.1764999999999999e+00   1.9270000000000001e-01   3.5599999999999998e-01   1.0170000000000000e-01
  -5.0700000000000001e-01   7.0350000000000001e-01  -1.2010000000000001e+00   6.6799999999999998e-02  -8.5599999999999996e-02   6.5799999999999997e-02   1.1984999999999999e+00   7.3380000000000001e-01   1.8283000000000000e+00   1.1559999999999999e-01   4.4259999999999999e-01   9.7299999999999998e-02
  -7.7149999999999996e-01   9.0129999999999999e-01  -1.0294000000000001e+00   1.0500000000000000e-01   1.2370000000000000e-01   8.7700000000000000e-02   1.3761000000000001e+00   7.1150000000000002e-01   1.3059000000000001e+00   8.6699999999999999e-02   3.5599999999999998e-01   7.9600000000000004e-02
  -9.2579999999999996e-01   8.7929999999999997e-01  -9.4359999999999999e-01  -2.8600000000000000e-02   3.8100000000000002e-02   3.9500000000000000e-02   1.2206999999999999e+00   6.6710000000000003e-01   1.5670999999999999e+00   8.6699999999999999e-02   4.0410000000000001e-01   9.2899999999999996e-02
  -6.6130000000000000e-01   7.6939999999999997e-01  -1.5441000000000000e+00   1.9099999999999999e-02  -6.6600000000000006e-02  -4.4000000000000003e-03   1.3317000000000001e+00   1.0005999999999999e+00   1.3930000000000000e+00   1.5409999999999999e-01   4.5219999999999999e-01   3.5400000000000001e-02
  -7.7149999999999996e-01   5.9360000000000002e-01  -2.0588000000000002e+00   1.1459999999999999e-01  -2.8500000000000001e-02   7.4499999999999997e-02   1.1762999999999999e+00   7.1150000000000002e-01   1.3930000000000000e+00   1.9270000000000001e-01   4.5219999999999999e-01   1.7249999999999999e-01
  -9.6989999999999998e-01   5.9360000000000002e-01  -6.8630000000000002e-01   2.0999999999999999e-01   3.8100000000000002e-02   6.5799999999999997e-02   1.1762999999999999e+00   8.0049999999999999e-01   1.5670999999999999e+00   2.0230000000000001e-01   4.7149999999999997e-01   8.4000000000000005e-02
  -6.1719999999999997e-01   6.8149999999999999e-01  -1.1152000000000000e+00   2.8600000000000000e-02   2.8500000000000001e-02   4.4000000000000003e-03   1.2428999999999999e+00   8.2269999999999999e-01   1.7412000000000001e+00   1.8300000000000000e-01   5.0029999999999997e-01   5.7500000000000002e-02
  -7.4939999999999996e-01   7.6939999999999997e-01  -8.5780000000000001e-01   2.8600000000000000e-02  -9.4999999999999998e-03   5.2600000000000001e-02   1.1762999999999999e+00   8.4499999999999997e-01   2.6989000000000001e+00   2.6010000000000000e-01   3.7530000000000002e-01   1.4160000000000000e-01
  -8.1559999999999999e-01   6.5949999999999998e-01  -1.2867999999999999e+00   4.7699999999999999e-02   2.8500000000000001e-02   2.1899999999999999e-02   1.1984999999999999e+00   7.5600000000000001e-01   1.9153000000000000e+00   1.7340000000000000e-01   3.7530000000000002e-01   1.3270000000000001e-01
  -7.4939999999999996e-01   7.9139999999999999e-01  -9.4359999999999999e-01   1.4319999999999999e-01   3.8100000000000002e-02   1.1400000000000000e-01   9.5440000000000003e-01   8.6719999999999997e-01   2.0024000000000002e+00   1.6380000000000000e-01   4.8110000000000003e-01   8.4000000000000005e-02
  -6.8330000000000002e-01   8.1340000000000001e-01  -1.0294000000000001e+00   5.7299999999999997e-02  -9.4999999999999998e-03   2.6300000000000000e-02   1.1318999999999999e+00   6.6710000000000003e-01   6.0940000000000005e-01   1.4449999999999999e-01   4.2340000000000000e-01   7.5200000000000003e-02
  -7.9349999999999998e-01   6.8149999999999999e-01  -1.1152000000000000e+00   7.6399999999999996e-02   0.0000000000000000e+00   3.9500000000000000e-02   1.3095000000000001e+00   9.1169999999999995e-01   1.6540999999999999e+00   1.1559999999999999e-01   4.1370000000000001e-01   1.4160000000000000e-01
  -1.0580000000000001e+00   7.2550000000000003e-01  -9.4359999999999999e-01  -3.8199999999999998e-02   9.4999999999999998e-03   7.0199999999999999e-02   1.3761000000000001e+00   8.0049999999999999e-01   1.6540999999999999e+00   2.5050000000000000e-01   4.3300000000000000e-01   7.5200000000000003e-02
  -5.2900000000000003e-01   3.7369999999999998e-01  -9.4359999999999999e-01   8.5900000000000004e-02   2.8500000000000001e-02   7.0199999999999999e-02   1.4205000000000001e+00   9.1169999999999995e-01   2.0893999999999999e+00   1.3489999999999999e-01   4.7149999999999997e-01   9.2899999999999996e-02
  -4.8490000000000000e-01   6.3749999999999996e-01  -3.4310000000000002e-01   7.6399999999999996e-02  -9.4999999999999998e-03   8.3299999999999999e-02   1.1984999999999999e+00   8.0049999999999999e-01   1.7412000000000001e+00   1.9270000000000001e-01   3.9450000000000002e-01   1.2390000000000000e-01
  -1.0801000000000001e+00   7.9139999999999999e-01  -8.5780000000000001e-01   1.0500000000000000e-01  -1.9000000000000000e-02   4.8200000000000000e-02   1.2428999999999999e+00   9.3389999999999995e-01   1.1317999999999999e+00   2.6010000000000000e-01   5.2920000000000000e-01   5.3100000000000001e-02
  -5.9509999999999996e-01   7.6939999999999997e-01  -1.2867999999999999e+00   4.7699999999999999e-02  -2.8500000000000001e-02   3.9500000000000000e-02   1.1762999999999999e+00   8.4499999999999997e-01   2.3506000000000000e+00   1.7340000000000000e-01   4.1370000000000001e-01   5.3100000000000001e-02
  -7.4939999999999996e-01   5.7160000000000000e-01  -8.5800000000000001e-02   4.7699999999999999e-02  -6.6600000000000006e-02   9.2100000000000001e-02   9.9880000000000002e-01   9.5609999999999995e-01   9.5770000000000000e-01   2.2159999999999999e-01   3.5599999999999998e-01   6.1899999999999997e-02
  -5.9509999999999996e-01   9.2330000000000001e-01   0.0000000000000000e+00   1.8140000000000001e-01  -5.7099999999999998e-02   9.6500000000000002e-02   1.3317000000000001e+00   7.7820000000000000e-01   1.2188000000000001e+00   2.0230000000000001e-01   5.1000000000000001e-01   5.3100000000000001e-02
  -9.4779999999999998e-01   6.1550000000000005e-01  -9.4359999999999999e-01   9.5500000000000002e-02   2.8500000000000001e-02   6.5799999999999997e-02   1.1762999999999999e+00   7.3380000000000001e-01   1.5670999999999999e+00   1.5409999999999999e-01   3.7530000000000002e-01   1.3270000000000001e-01
  -5.7310000000000005e-01   5.4959999999999998e-01  -1.4582999999999999e+00   6.6799999999999998e-02   0.0000000000000000e+00   1.0520000000000000e-01   1.0653999999999999e+00   9.3389999999999995e-01   1.3930000000000000e+00   1.5409999999999999e-01   3.8490000000000002e-01   1.1500000000000000e-01
  -5.7310000000000005e-01   8.7929999999999997e-01  -1.2010000000000001e+00  -5.7299999999999997e-02  -3.8100000000000002e-02  -4.4000000000000003e-03   9.9880000000000002e-01   7.3380000000000001e-01   2.3506000000000000e+00   1.5409999999999999e-01   4.2340000000000000e-01   1.1940000000000001e-01
  -6.8330000000000002e-01   7.0350000000000001e-01  -6.0050000000000003e-01   9.4999999999999998e-03   0.0000000000000000e+00   7.8899999999999998e-02   1.3761000000000001e+00   5.5589999999999995e-01   1.8283000000000000e+00   6.7400000000000002e-02   4.0410000000000001e-01   8.8499999999999995e-02
  -9.4779999999999998e-01   7.6939999999999997e-01  -8.5780000000000001e-01  -1.9099999999999999e-02  -1.0470000000000000e-01   3.5099999999999999e-02   1.1096999999999999e+00   8.4499999999999997e-01   1.3059000000000001e+00   2.0230000000000001e-01   3.8490000000000002e-01   1.1060000000000000e-01
  -9.0369999999999995e-01   7.2550000000000003e-01  -4.2890000000000000e-01   7.6399999999999996e-02  -5.7099999999999998e-02   5.2600000000000001e-02   1.0875999999999999e+00   8.2269999999999999e-01   1.6540999999999999e+00   2.5050000000000000e-01   4.5219999999999999e-01   6.6400000000000001e-02
  -6.8330000000000002e-01   8.1340000000000001e-01  -7.7210000000000001e-01   8.5900000000000004e-02   5.7099999999999998e-02   3.5099999999999999e-02   1.1540999999999999e+00   7.7820000000000000e-01   1.7412000000000001e+00   2.5050000000000000e-01   5.0029999999999997e-01   8.4000000000000005e-02
  -7.9349999999999998e-01   5.7160000000000000e-01  -6.8630000000000002e-01   7.6399999999999996e-02  -7.6100000000000001e-02   1.7500000000000002e-02   1.1984999999999999e+00   8.2269999999999999e-01   2.3506000000000000e+00   1.4449999999999999e-01   4.2340000000000000e-01   1.3270000000000001e-01
  -8.3760000000000001e-01   6.3749999999999996e-01  -3.4310000000000002e-01   1.4319999999999999e-01   7.6100000000000001e-02   6.5799999999999997e-02   1.2206999999999999e+00   8.2269999999999999e-01   2.1764999999999999e+00   2.0230000000000001e-01   4.3300000000000000e-01   7.5200000000000003e-02
  -9.0369999999999995e-01   7.9139999999999999e-01  -1.2010000000000001e+00   1.0500000000000000e-01   5.7099999999999998e-02   6.1400000000000003e-02   1.2206999999999999e+00   6.6710000000000003e-01   1.8283000000000000e+00   2.2159999999999999e-01   3.8490000000000002e-01   9.7299999999999998e-02
  -6.8330000000000002e-01   7.2550000000000003e-01  -1.4582999999999999e+00   6.6799999999999998e-02   0.0000000000000000e+00   4.3900000000000002e-02   1.2428999999999999e+00   6.4480000000000004e-01   9.5770000000000000e-01   2.3119999999999999e-01   3.7530000000000002e-01   1.0620000000000000e-01
  -7.9349999999999998e-01   5.7160000000000000e-01  -1.1152000000000000e+00   6.6799999999999998e-02   7.6100000000000001e-02   6.5799999999999997e-02   1.0653999999999999e+00   8.4499999999999997e-01   2.0024000000000002e+00   1.3489999999999999e-01   4.0410000000000001e-01   1.0170000000000000e-01
  -4.6289999999999998e-01   7.4739999999999995e-01  -8.5780000000000001e-01   5.7299999999999997e-02   0.0000000000000000e+00   5.7000000000000002e-02   1.1984999999999999e+00   7.5600000000000001e-01   1.9153000000000000e+00   1.4449999999999999e-01   5.2920000000000000e-01   7.5200000000000003e-02
  -7.7149999999999996e-01   6.1550000000000005e-01  -8.5780000000000001e-01   2.8600000000000000e-02  -5.7099999999999998e-02   7.4499999999999997e-02   1.1096999999999999e+00   6.8930000000000002e-01   1.9153000000000000e+00   1.6380000000000000e-01   4.2340000000000000e-01   1.2830000000000000e-01
  -9.2579999999999996e-01   6.3749999999999996e-01  -7.7210000000000001e-01   3.8199999999999998e-02  -7.6100000000000001e-02   6.1400000000000003e-02   9.1000000000000003e-01   8.0049999999999999e-01   9.5770000000000000e-01   1.9270000000000001e-01   4.7149999999999997e-01   8.8499999999999995e-02
  -4.8490000000000000e-01   5.4959999999999998e-01  -1.3725000000000001e+00   1.2410000000000000e-01  -9.5200000000000007e-02   1.7500000000000002e-02   1.2206999999999999e+00   6.6710000000000003e-01   1.4800000000000000e+00   2.1190000000000001e-01   4.5219999999999999e-01   9.2899999999999996e-02
  -8.3760000000000001e-01   6.5949999999999998e-01  -1.1152000000000000e+00  -1.9099999999999999e-02  -5.7099999999999998e-02   5.2600000000000001e-02   1.4871000000000001e+00   6.4480000000000004e-01   8.7060000000000004e-01   3.2750000000000001e-01   4.9070000000000003e-01   8.4000000000000005e-02
  -6.8330000000000002e-01   7.2550000000000003e-01  -1.5441000000000000e+00   8.5900000000000004e-02   4.7600000000000003e-02   4.8200000000000000e-02   1.2428999999999999e+00   8.0049999999999999e-01   1.5670999999999999e+00   2.4079999999999999e-01   4.6189999999999998e-01   5.7500000000000002e-02
  -7.2740000000000005e-01   7.9139999999999999e-01  -1.0294000000000001e+00   1.6230000000000000e-01   9.4999999999999998e-03   1.3589999999999999e-01   1.1096999999999999e+00   6.2260000000000004e-01   1.3059000000000001e+00   1.2520000000000001e-01   5.1959999999999995e-01   1.0620000000000000e-01
  -7.7149999999999996e-01   9.2330000000000001e-01  -1.0294000000000001e+00   1.0500000000000000e-01   1.9000000000000000e-02   3.5099999999999999e-02   9.7660000000000002e-01   8.8939999999999997e-01   1.3059000000000001e+00   1.5409999999999999e-01   3.3679999999999999e-01   7.0800000000000002e-02
  -1.0139000000000000e+00   4.8359999999999997e-01  -2.5740000000000002e-01   4.7699999999999999e-02   3.8100000000000002e-02   4.8200000000000000e-02   1.2650999999999999e+00   6.4480000000000004e-01   1.3930000000000000e+00   1.5409999999999999e-01   4.6189999999999998e-01   3.5400000000000001e-02
  -7.9349999999999998e-01   7.4739999999999995e-01  -6.0050000000000003e-01   6.6799999999999998e-02   3.8100000000000002e-02   3.9500000000000000e-02   1.1318999999999999e+00   9.5609999999999995e-01   2.0893999999999999e+00   2.4079999999999999e-01   4.6189999999999998e-01   1.1940000000000001e-01
  -8.1559999999999999e-01   7.2550000000000003e-01  -1.2867999999999999e+00   6.6799999999999998e-02  -3.8100000000000002e-02   6.1400000000000003e-02   1.1540999999999999e+00   8.2269999999999999e-01   2.0893999999999999e+00   1.4449999999999999e-01   4.6189999999999998e-01   7.5200000000000003e-02
  -5.2900000000000003e-01   3.9570000000000000e-01  -1.2867999999999999e+00   1.0500000000000000e-01  -1.3320000000000001e-01   8.7700000000000000e-02   1.1984999999999999e+00   6.4480000000000004e-01   6.9650000000000001e-01   1.2520000000000001e-01   4.7149999999999997e-01   9.2899999999999996e-02
  -9.6989999999999998e-01   6.8149999999999999e-01  -8.5780000000000001e-01   1.3370000000000001e-01   8.5599999999999996e-02   6.5799999999999997e-02   1.2206999999999999e+00   8.2269999999999999e-01   2.0024000000000002e+00   2.6010000000000000e-01   4.7149999999999997e-01   8.4000000000000005e-02
  -1.1021000000000001e+00   5.9360000000000002e-01  -8.5780000000000001e-01   1.5279999999999999e-01   9.4999999999999998e-03   4.8200000000000000e-02   1.2873000000000001e+00   6.6710000000000003e-01   2.2635999999999998e+00   2.2159999999999999e-01   5.0029999999999997e-01   1.0170000000000000e-01
  -4.8490000000000000e-01   6.1550000000000005e-01  -1.4582999999999999e+00   1.1459999999999999e-01  -3.8100000000000002e-02   6.1400000000000003e-02   9.7660000000000002e-01   7.1150000000000002e-01   9.5770000000000000e-01   1.2520000000000001e-01   3.8490000000000002e-01   9.2899999999999996e-02
  -6.6130000000000000e-01   4.1770000000000002e-01  -6.8630000000000002e-01   1.5279999999999999e-01   9.4999999999999998e-03   8.7700000000000000e-02   1.4871000000000001e+00   4.6689999999999998e-01   2.2635999999999998e+00   9.6299999999999997e-02   4.6189999999999998e-01   1.3299999999999999e-02
  -1.3666000000000000e+00   6.8149999999999999e-01  -7.7210000000000001e-01   1.2410000000000000e-01   1.1420000000000000e-01   0.0000000000000000e+00   1.0209999999999999e+00   1.1117999999999999e+00   1.6540999999999999e+00   1.4449999999999999e-01   5.5810000000000004e-01   1.4160000000000000e-01
  -5.5110000000000003e-01   9.8929999999999996e-01  -2.5740000000000002e-01   5.7299999999999997e-02   2.8500000000000001e-02   8.3299999999999999e-02   1.3539000000000001e+00   3.7800000000000000e-01   9.5770000000000000e-01   1.4449999999999999e-01   4.0410000000000001e-01   1.1940000000000001e-01
  -4.4080000000000003e-01   6.3749999999999996e-01  -1.3725000000000001e+00   8.5900000000000004e-02  -9.5200000000000007e-02   4.3900000000000002e-02   7.3240000000000005e-01   1.0227999999999999e+00   2.2635999999999998e+00   3.0819999999999997e-01   4.3300000000000000e-01   7.5200000000000003e-02
  -1.1681999999999999e+00   6.1550000000000005e-01  -1.2010000000000001e+00   1.2410000000000000e-01   0.0000000000000000e+00   3.0700000000000002e-02   1.1762999999999999e+00   1.3119000000000001e+00   1.0447000000000000e+00   6.7400000000000002e-02   5.0029999999999997e-01   1.1500000000000000e-01
  -8.8170000000000004e-01   1.0112000000000001e+00  -6.0050000000000003e-01   2.0999999999999999e-01   3.8100000000000002e-02   1.0520000000000000e-01   1.3095000000000001e+00  -6.6699999999999995e-02   2.6118000000000001e+00   2.2159999999999999e-01   2.8870000000000001e-01   1.8140000000000001e-01
  -3.5270000000000001e-01   6.5949999999999998e-01  -1.7160000000000000e-01   0.0000000000000000e+00  -3.8100000000000002e-02   4.8200000000000000e-02   1.0209999999999999e+00   1.3119000000000001e+00   1.1317999999999999e+00   9.6299999999999997e-02   4.1370000000000001e-01   1.1060000000000000e-01
  -5.9509999999999996e-01   6.8149999999999999e-01  -7.7210000000000001e-01   9.5500000000000002e-02  -4.7600000000000003e-02   7.4499999999999997e-02   1.0875999999999999e+00   6.2260000000000004e-01   9.5770000000000000e-01   1.9270000000000001e-01   3.8490000000000002e-01   3.5400000000000001e-02
  -1.1462000000000001e+00   9.0129999999999999e-01  -8.5780000000000001e-01   9.5500000000000002e-02   6.6600000000000006e-02   6.5799999999999997e-02   1.5536000000000001e+00  -6.6699999999999995e-02   1.1317999999999999e+00   2.0230000000000001e-01   3.2710000000000000e-01   1.1060000000000000e-01
  -7.0530000000000004e-01   7.2550000000000003e-01  -1.1152000000000000e+00   1.2410000000000000e-01   9.4999999999999998e-03   7.4499999999999997e-02   9.3220000000000003e-01   1.5120000000000000e+00   2.0024000000000002e+00   1.9270000000000001e-01   4.1370000000000001e-01   1.1060000000000000e-01
  -5.5110000000000003e-01   5.9360000000000002e-01  -1.6298999999999999e+00   5.7299999999999997e-02  -6.6600000000000006e-02   1.3200000000000000e-02   1.5536000000000001e+00   6.6699999999999995e-02   2.7858999999999998e+00   2.1190000000000001e-01   3.3679999999999999e-01   6.1899999999999997e-02
  -4.8490000000000000e-01   7.2550000000000003e-01  -1.5441000000000000e+00   2.1959999999999999e-01   5.7099999999999998e-02   5.7000000000000002e-02   1.0875999999999999e+00   7.3380000000000001e-01   1.6540999999999999e+00   1.8300000000000000e-01   4.4259999999999999e-01   1.0620000000000000e-01
  -7.2740000000000005e-01   5.9360000000000002e-01  -1.2867999999999999e+00   5.7299999999999997e-02  -1.9000000000000000e-02   9.6500000000000002e-02   1.3317000000000001e+00   1.1785000000000001e+00   9.5770000000000000e-01   1.2520000000000001e-01   4.3300000000000000e-01   6.6400000000000001e-02
  -9.9190000000000000e-01   5.0560000000000005e-01  -1.1152000000000000e+00   1.0500000000000000e-01   0.0000000000000000e+00   3.0700000000000002e-02   1.0875999999999999e+00   3.1130000000000002e-01   1.9153000000000000e+00   2.0230000000000001e-01   4.4259999999999999e-01   7.9600000000000004e-02
  -8.1559999999999999e-01   7.4739999999999995e-01  -1.0294000000000001e+00   3.8199999999999998e-02  -1.9000000000000000e-02   3.9500000000000000e-02   1.0653999999999999e+00   1.2674000000000001e+00   5.2239999999999998e-01   1.4449999999999999e-01   4.1370000000000001e-01   8.4000000000000005e-02
  -5.5110000000000003e-01   5.7160000000000000e-01   3.4310000000000002e-01   1.2410000000000000e-01  -9.4999999999999998e-03   6.5799999999999997e-02   1.1762999999999999e+00   4.8920000000000002e-01   9.5770000000000000e-01   1.9270000000000001e-01   4.2340000000000000e-01   7.9600000000000004e-02
  -6.1719999999999997e-01   4.6170000000000000e-01  -7.7210000000000001e-01   5.7299999999999997e-02  -9.4999999999999998e-03   1.0090000000000000e-01   1.3539000000000001e+00   7.5600000000000001e-01   1.5670999999999999e+00   1.5409999999999999e-01   4.0410000000000001e-01   6.1899999999999997e-02
  -9.6989999999999998e-01   8.1340000000000001e-01  -1.3725000000000001e+00  -9.4999999999999998e-03   3.8100000000000002e-02   5.2600000000000001e-02   9.5440000000000003e-01   9.3389999999999995e-01   2.2635999999999998e+00   2.5050000000000000e-01   4.3300000000000000e-01   7.5200000000000003e-02
  -6.6130000000000000e-01   7.0350000000000001e-01  -8.5780000000000001e-01   7.6399999999999996e-02  -1.9000000000000000e-02   7.0199999999999999e-02   1.3983000000000001e+00   2.8910000000000002e-01   2.0024000000000002e+00   1.9270000000000001e-01   3.6559999999999998e-01   1.1940000000000001e-01
  -5.0700000000000001e-01   7.9139999999999999e-01  -1.2867999999999999e+00   5.7299999999999997e-02  -3.8100000000000002e-02   8.8000000000000005e-03   9.7660000000000002e-01   8.6719999999999997e-01   1.5670999999999999e+00   2.0230000000000001e-01   4.9070000000000003e-01   3.5400000000000001e-02
  -6.8330000000000002e-01   8.3540000000000003e-01  -3.4310000000000002e-01   4.7699999999999999e-02   9.5200000000000007e-02   3.0700000000000002e-02   1.1096999999999999e+00   9.3389999999999995e-01   1.5670999999999999e+00   2.1190000000000001e-01   4.4259999999999999e-01   7.5200000000000003e-02
  -8.3760000000000001e-01   6.3749999999999996e-01  -1.5441000000000000e+00   2.0050000000000001e-01   3.8100000000000002e-02   7.0199999999999999e-02   1.3095000000000001e+00   4.8920000000000002e-01   2.0893999999999999e+00   1.6380000000000000e-01   2.6939999999999997e-01   1.1060000000000000e-01
  -7.4939999999999996e-01   7.2550000000000003e-01  -8.5780000000000001e-01   1.6230000000000000e-01  -9.4999999999999998e-03   1.7500000000000002e-02   1.3317000000000001e+00   9.5609999999999995e-01   1.4800000000000000e+00   1.7340000000000000e-01   3.8490000000000002e-01   3.9800000000000002e-02
  -6.1719999999999997e-01   8.5740000000000005e-01  -1.2867999999999999e+00   9.5500000000000002e-02   3.8100000000000002e-02   6.5799999999999997e-02   1.1984999999999999e+00   7.3380000000000001e-01   2.3506000000000000e+00   1.1559999999999999e-01   3.7530000000000002e-01   1.0620000000000000e-01
  -7.0530000000000004e-01   6.1550000000000005e-01  -1.2867999999999999e+00   4.7699999999999999e-02   1.9000000000000000e-02   7.4499999999999997e-02   1.2873000000000001e+00   5.3369999999999995e-01   1.1317999999999999e+00   1.3489999999999999e-01   2.5979999999999998e-01   8.8499999999999995e-02
  -7.7149999999999996e-01   6.8149999999999999e-01  -1.0294000000000001e+00   1.1459999999999999e-01   3.8100000000000002e-02   4.8200000000000000e-02   1.1096999999999999e+00   6.4480000000000004e-01   1.7412000000000001e+00   2.6970000000000000e-01   4.1370000000000001e-01   1.2390000000000000e-01
  -8.5960000000000003e-01   7.0350000000000001e-01  -9.4359999999999999e-01   8.5900000000000004e-02  -2.8500000000000001e-02   4.8200000000000000e-02   1.1540999999999999e+00   7.7820000000000000e-01   1.6540999999999999e+00   1.4449999999999999e-01   4.2340000000000000e-01   6.6400000000000001e-02
  -5.9509999999999996e-01   7.4739999999999995e-01  -1.2867999999999999e+00   9.4999999999999998e-03   2.8500000000000001e-02   7.0199999999999999e-02   1.0209999999999999e+00   8.8939999999999997e-01   1.7412000000000001e+00   2.6010000000000000e-01   4.8110000000000003e-01   1.0620000000000000e-01
  -7.2740000000000005e-01   6.3749999999999996e-01  -1.8015000000000001e+00   1.1459999999999999e-01   2.8500000000000001e-02   1.7500000000000002e-02   1.5093000000000001e+00   6.0040000000000004e-01   1.3059000000000001e+00   1.5409999999999999e-01   4.1370000000000001e-01   1.0620000000000000e-01
  -7.7149999999999996e-01   5.2759999999999996e-01  -1.6298999999999999e+00   2.8600000000000000e-02  -5.7099999999999998e-02   5.2600000000000001e-02   9.5440000000000003e-01   1.0005999999999999e+00   1.3930000000000000e+00   1.8300000000000000e-01   4.7149999999999997e-01   9.7299999999999998e-02
  -9.6989999999999998e-01   6.1550000000000005e-01  -1.3725000000000001e+00   2.8600000000000000e-02   1.9000000000000000e-02   2.6300000000000000e-02   1.2428999999999999e+00   8.2269999999999999e-01   1.8283000000000000e+00   1.9270000000000001e-01   4.3300000000000000e-01   5.7500000000000002e-02
  -8.5960000000000003e-01   1.0112000000000001e+00   0.0000000000000000e+00   8.5900000000000004e-02   0.0000000000000000e+00   2.6300000000000000e-02   1.1096999999999999e+00   6.4480000000000004e-01   1.6540999999999999e+00   7.7100000000000002e-02   3.4639999999999999e-01   1.1500000000000000e-01
  -5.5110000000000003e-01   5.2759999999999996e-01  -6.8630000000000002e-01   2.0050000000000001e-01   2.8500000000000001e-02   2.6300000000000000e-02   1.3983000000000001e+00   9.7840000000000005e-01   1.1317999999999999e+00   2.5050000000000000e-01   3.8490000000000002e-01   1.0620000000000000e-01
  -6.8330000000000002e-01   7.9139999999999999e-01  -1.0294000000000001e+00   5.7299999999999997e-02   4.7600000000000003e-02   5.2600000000000001e-02   1.1984999999999999e+00   6.4480000000000004e-01   1.6540999999999999e+00   2.1190000000000001e-01   4.2340000000000000e-01   9.7299999999999998e-02
  -6.8330000000000002e-01   5.7160000000000000e-01  -1.4582999999999999e+00   3.8199999999999998e-02   2.8500000000000001e-02   3.9500000000000000e-02   1.1540999999999999e+00   9.3389999999999995e-01   9.5770000000000000e-01   1.0600000000000000e-01   3.6559999999999998e-01   7.0800000000000002e-02
  -8.8170000000000004e-01   7.6939999999999997e-01  -1.9730000000000001e+00   2.0050000000000001e-01   9.4999999999999998e-03   4.3900000000000002e-02   1.1762999999999999e+00   7.7820000000000000e-01   1.7412000000000001e+00   1.7340000000000000e-01   3.6559999999999998e-01   1.1060000000000000e-01
  -7.9349999999999998e-01   6.5949999999999998e-01  -8.5780000000000001e-01  -9.4999999999999998e-03  -1.5229999999999999e-01   9.6500000000000002e-02   1.1762999999999999e+00   8.2269999999999999e-01   1.8283000000000000e+00   1.1559999999999999e-01   4.4259999999999999e-01   1.1060000000000000e-01
  -8.8170000000000004e-01   6.5949999999999998e-01  -1.6298999999999999e+00   7.6399999999999996e-02  -3.8100000000000002e-02   1.3159999999999999e-01   9.9880000000000002e-01   9.1169999999999995e-01   2.0024000000000002e+00   2.6010000000000000e-01   4.5219999999999999e-01   9.7299999999999998e-02
  -7.0530000000000004e-01   7.4739999999999995e-01  -1.2867999999999999e+00   5.7299999999999997e-02   0.0000000000000000e+00   7.4499999999999997e-02   1.1762999999999999e+00   7.7820000000000000e-01   1.5670999999999999e+00   1.9270000000000001e-01   3.8490000000000002e-01   7.0800000000000002e-02
  -7.9349999999999998e-01   7.9139999999999999e-01  -1.7157000000000000e+00   7.6399999999999996e-02   2.8500000000000001e-02   1.0090000000000000e-01   1.1984999999999999e+00   8.6719999999999997e-01   1.9153000000000000e+00   2.3119999999999999e-01   3.6559999999999998e-01   8.4000000000000005e-02
  -5.2900000000000003e-01   7.4739999999999995e-01  -8.5780000000000001e-01   3.8199999999999998e-02  -8.5599999999999996e-02   7.0199999999999999e-02   1.0875999999999999e+00   7.7820000000000000e-01   1.4800000000000000e+00   1.7340000000000000e-01   3.9450000000000002e-01   1.0620000000000000e-01
  -5.7310000000000005e-01   7.4739999999999995e-01  -6.0050000000000003e-01   8.5900000000000004e-02   5.7099999999999998e-02   8.3299999999999999e-02   1.2206999999999999e+00   6.8930000000000002e-01   1.7412000000000001e+00   1.8300000000000000e-01   4.4259999999999999e-01   1.3710000000000000e-01
  -8.3760000000000001e-01   8.7929999999999997e-01  -8.5780000000000001e-01   1.3370000000000001e-01   0.0000000000000000e+00   1.7500000000000002e-02   1.1762999999999999e+00   8.4499999999999997e-01   1.4800000000000000e+00   1.6380000000000000e-01   5.1000000000000001e-01   1.1500000000000000e-01
  -6.6130000000000000e-01   6.3749999999999996e-01  -1.0294000000000001e+00   9.4999999999999998e-03  -9.5200000000000007e-02   6.5799999999999997e-02   1.0431999999999999e+00   8.6719999999999997e-01   1.5670999999999999e+00   2.2159999999999999e-01   5.1000000000000001e-01   8.4000000000000005e-02
  -8.1559999999999999e-01   7.6939999999999997e-01  -3.4310000000000002e-01   1.3370000000000001e-01  -7.6100000000000001e-02   7.4499999999999997e-02   1.2428999999999999e+00   6.8930000000000002e-01   1.3059000000000001e+00   1.5409999999999999e-01   4.4259999999999999e-01   9.2899999999999996e-02
  -7.7149999999999996e-01   6.3749999999999996e-01  -1.4582999999999999e+00   0.0000000000000000e+00   3.8100000000000002e-02   5.7000000000000002e-02   1.0875999999999999e+00   7.1150000000000002e-01   2.5247000000000002e+00   2.3119999999999999e-01   4.4259999999999999e-01   3.5400000000000001e-02
  -9.6989999999999998e-01   6.3749999999999996e-01  -1.1152000000000000e+00   5.7299999999999997e-02  -4.7600000000000003e-02   7.8899999999999998e-02   1.2428999999999999e+00   6.2260000000000004e-01   1.4800000000000000e+00   1.5409999999999999e-01   4.6189999999999998e-01   8.4000000000000005e-02
  -9.2579999999999996e-01   6.1550000000000005e-01  -1.0294000000000001e+00   9.5500000000000002e-02  -9.4999999999999998e-03   6.5799999999999997e-02   9.5440000000000003e-01   7.3380000000000001e-01   1.5670999999999999e+00   1.9270000000000001e-01   4.2340000000000000e-01   1.2830000000000000e-01
  -1.0360000000000000e+00   7.6939999999999997e-01  -1.3725000000000001e+00   7.6399999999999996e-02  -8.5599999999999996e-02   5.2600000000000001e-02   1.2650999999999999e+00   7.5600000000000001e-01   1.7412000000000001e+00   1.5409999999999999e-01   4.5219999999999999e-01   9.2899999999999996e-02
  -6.3919999999999999e-01   7.2550000000000003e-01  -8.5780000000000001e-01   9.5500000000000002e-02  -4.7600000000000003e-02   6.1400000000000003e-02   9.9880000000000002e-01   9.3389999999999995e-01   1.6540999999999999e+00   2.0230000000000001e-01   4.0410000000000001e-01   6.1899999999999997e-02
  -8.8170000000000004e-01   6.5949999999999998e-01  -9.4359999999999999e-01   9.5500000000000002e-02   6.6600000000000006e-02   6.1400000000000003e-02   1.2428999999999999e+00   7.3380000000000001e-01   2.3506000000000000e+00   2.0230000000000001e-01   4.7149999999999997e-01   3.5400000000000001e-02
  -7.4939999999999996e-01   6.1550000000000005e-01  -1.2867999999999999e+00   9.5500000000000002e-02   6.6600000000000006e-02   3.9500000000000000e-02   1.0431999999999999e+00   8.4499999999999997e-01   1.1317999999999999e+00   1.7340000000000000e-01   3.6559999999999998e-01   1.1940000000000001e-01
  -7.2740000000000005e-01   6.1550000000000005e-01  -6.8630000000000002e-01   1.6230000000000000e-01  -4.7600000000000003e-02   3.5099999999999999e-02   1.2206999999999999e+00   8.4499999999999997e-01   1.8283000000000000e+00   2.0230000000000001e-01   4.9070000000000003e-01   7.9600000000000004e-02
  -7.9349999999999998e-01   5.4959999999999998e-01  -6.8630000000000002e-01   7.6399999999999996e-02   1.9000000000000000e-02   5.7000000000000002e-02   1.0875999999999999e+00   8.2269999999999999e-01   1.6540999999999999e+00   1.9270000000000001e-01   4.2340000000000000e-01   9.2899999999999996e-02
  -7.2740000000000005e-01   7.4739999999999995e-01  -3.4310000000000002e-01   1.6230000000000000e-01  -4.7600000000000003e-02   3.0700000000000002e-02   1.0875999999999999e+00   6.2260000000000004e-01   1.3930000000000000e+00   1.6380000000000000e-01   3.5599999999999998e-01   8.4000000000000005e-02
  -1.0139000000000000e+00   7.4739999999999995e-01  -6.0050000000000003e-01   1.1459999999999999e-01  -1.9000000000000000e-02   4.4000000000000003e-03   1.2873000000000001e+00   7.3380000000000001e-01   2.4377000000000000e+00   1.8300000000000000e-01   4.2340000000000000e-01   7.0800000000000002e-02
  -7.2740000000000005e-01   6.1550000000000005e-01  -1.6298999999999999e+00   7.6399999999999996e-02  -2.8500000000000001e-02   3.5099999999999999e-02   1.1762999999999999e+00   8.2269999999999999e-01   1.7412000000000001e+00   2.0230000000000001e-01   4.2340000000000000e-01   8.8499999999999995e-02
  -6.8330000000000002e-01   5.4959999999999998e-01  -1.1152000000000000e+00  -9.4999999999999998e-03  -9.4999999999999998e-03   3.5099999999999999e-02   1.0653999999999999e+00   7.1150000000000002e-01   2.0893999999999999e+00   1.3489999999999999e-01   4.7149999999999997e-01   7.0800000000000002e-02
  -5.9509999999999996e-01   5.9360000000000002e-01  -1.4582999999999999e+00   9.5500000000000002e-02  -1.9000000000000000e-02  -2.1899999999999999e-02   1.0653999999999999e+00   8.2269999999999999e-01   1.6540999999999999e+00   2.4079999999999999e-01   3.9450000000000002e-01   9.7299999999999998e-02
  -8.1559999999999999e-01   7.6939999999999997e-01  -1.2867999999999999e+00   0.0000000000000000e+00  -4.7600000000000003e-02   7.4499999999999997e-02   1.0653999999999999e+00   7.5600000000000001e-01   1.4800000000000000e+00   2.0230000000000001e-01   4.2340000000000000e-01   5.7500000000000002e-02
  -7.2740000000000005e-01   6.3749999999999996e-01  -1.2010000000000001e+00   2.8600000000000000e-02   1.9000000000000000e-02  -2.1899999999999999e-02   1.1762999999999999e+00   6.2260000000000004e-01   1.3930000000000000e+00   2.1190000000000001e-01   4.0410000000000001e-01   7.5200000000000003e-02
  -4.1880000000000001e-01   5.4959999999999998e-01  -4.2890000000000000e-01   3.8199999999999998e-02   2.8500000000000001e-02   3.9500000000000000e-02   1.3095000000000001e+00   7.5600000000000001e-01   1.7412000000000001e+00   2.1190000000000001e-01   4.4259999999999999e-01   1.2390000000000000e-01
  -8.8170000000000004e-01   6.8149999999999999e-01  -6.0050000000000003e-01  -9.4999999999999998e-03   1.1420000000000000e-01   5.7000000000000002e-02   1.1540999999999999e+00   6.4480000000000004e-01   1.3059000000000001e+00   2.5050000000000000e-01   4.5219999999999999e-01   7.0800000000000002e-02
