# Supplementary material for: Footwear and Foam Surface Alter Gait Initiation of Typical Subjects
Source: PLoS One. 2015 Aug 13;10(8):e0135821. doi: 10.1371/journal.pone.0135821 (PMC4536224; doi:10.1371/journal.pone.0135821)
Supplement: S1 Dataset — (ZIP) [file pone.0135821.s001.zip › 13_shod_av1_02.txt]

   1.4922499999999999e+01  -4.1109000000000000e+00   2.6369940000000003e+02  -3.8190000000000002e-01   3.2905799999999999e+01  -1.0090000000000000e-01  -1.7090100000000000e+01  -1.4008000000000000e+00   2.6979950000000002e+02   1.2520000000000001e-01  -3.0117000000000001e+01   5.9270000000000000e-01
   1.5010700000000000e+01  -4.6604999999999999e+00   2.6069690000000003e+02  -6.0150000000000003e-01   3.2762999999999998e+01   4.8200000000000000e-02  -1.7267700000000001e+01  -1.7565999999999999e+00   2.7162779999999998e+02  -4.8200000000000000e-02  -3.0174700000000001e+01   5.9270000000000000e-01
   1.5010700000000000e+01  -5.7377000000000002e+00   2.5692239999999998e+02  -1.1934000000000000e+00   3.2391900000000000e+01   1.8420000000000000e-01  -1.7289899999999999e+01  -2.3125000000000000e+00   2.7136660000000001e+02  -3.5639999999999999e-01  -3.0415299999999998e+01   5.3520000000000001e-01
   1.4790300000000000e+01  -6.2873000000000001e+00   2.5537830000000000e+02  -1.5752999999999999e+00   3.2096899999999998e+01   2.7629999999999999e-01  -1.7289899999999999e+01  -2.0457000000000001e+00   2.7371730000000002e+02  -5.0090000000000001e-01  -3.0578800000000001e+01   3.9810000000000001e-01
   1.4635999999999999e+01  -6.9248000000000003e+00   2.5091759999999999e+02  -1.9954000000000001e+00   3.1725800000000000e+01   4.1660000000000003e-01  -1.7645000000000000e+01  -2.6015999999999999e+00   2.7528429999999997e+02  -6.1650000000000005e-01  -3.0829000000000001e+01   4.6889999999999998e-01
   1.4261300000000000e+01  -8.2658000000000005e+00   2.4671420000000001e+02  -2.6160000000000001e+00   3.1288100000000000e+01   5.7450000000000001e-01  -1.8044499999999999e+01  -3.1352000000000002e+00   2.7719970000000001e+02  -8.6699999999999999e-01  -3.0983000000000001e+01   3.1409999999999999e-01
   1.3732200000000001e+01  -9.1452000000000009e+00   2.4216759999999999e+02  -2.9979000000000000e+00   3.0869399999999999e+01   7.0160000000000000e-01  -1.7977900000000002e+01  -2.7349999999999999e+00   2.7937619999999998e+02  -1.1367000000000000e+00  -3.1310099999999998e+01   2.9189999999999999e-01
   1.3225300000000001e+01  -9.8485999999999994e+00   2.3779270000000000e+02  -3.3988999999999998e+00   3.0374500000000001e+01   8.3760000000000001e-01  -1.8399600000000000e+01  -3.2686000000000002e+00   2.8242329999999998e+02  -1.3582000000000001e+00  -3.1579499999999999e+01   2.4770000000000000e-01
   1.2630100000000001e+01  -1.1057700000000001e+01   2.3178780000000000e+02  -3.9430999999999998e+00   2.9718000000000000e+01   9.7789999999999999e-01  -1.8998899999999999e+01  -4.0468999999999999e+00   2.8459980000000002e+02  -1.8591000000000000e+00  -3.1887400000000000e+01   1.2830000000000000e-01
   1.1638199999999999e+01  -1.1695300000000000e+01   2.2380990000000000e+02  -4.2964000000000002e+00   2.8937700000000000e+01   1.0788000000000000e+00  -1.9442799999999998e+01  -4.2024999999999997e+00   2.8877870000000001e+02  -2.2444000000000002e+00  -3.2272300000000001e+01   1.3299999999999999e-02
   1.0425900000000000e+01  -1.1123699999999999e+01   2.1445949999999999e+02  -4.4968000000000004e+00   2.7976600000000001e+01   1.0525000000000000e+00  -2.0286200000000001e+01  -4.7362000000000002e+00   2.9321870000000001e+02  -2.6297999999999999e+00  -3.2907400000000003e+01  -8.8499999999999995e-02
   9.4120000000000008e+00  -1.0288300000000000e+01   2.0330760000000001e+02  -4.5731999999999999e+00   2.6891800000000000e+01   9.8670000000000002e-01  -2.0508099999999999e+01  -5.9368999999999996e+00   2.9861649999999997e+02  -3.2174000000000000e+00  -3.3571300000000001e+01  -2.5659999999999999e-01
   8.5303000000000004e+00  -9.4969000000000001e+00   1.9378559999999999e+02  -4.6210000000000004e+00   2.5787900000000000e+01   8.4199999999999997e-01  -2.1307099999999998e+01  -6.6485000000000003e+00   3.0384010000000001e+02  -4.0361000000000002e+00  -3.4177500000000002e+01  -4.9540000000000001e-01
   7.5824999999999996e+00  -8.2438000000000002e+00   1.8452090000000001e+02  -4.6113999999999997e+00   2.4646000000000001e+01   7.6300000000000001e-01  -2.1972999999999999e+01  -7.6490999999999998e+00   3.0993430000000001e+02  -4.7874999999999996e+00  -3.4995399999999997e+01  -5.9719999999999995e-01
   6.3921999999999999e+00  -7.2325999999999997e+00   1.7534209999999999e+02  -4.6113999999999997e+00   2.3760999999999999e+01   5.3500000000000003e-01  -2.2505700000000001e+01  -9.1610999999999994e+00   3.1742149999999998e+02  -5.6929999999999996e+00  -3.6044199999999996e+01  -9.3779999999999997e-01
   5.1138000000000003e+00  -5.6936999999999998e+00   1.6633480000000000e+02  -4.4587000000000003e+00   2.2638200000000001e+01   3.4200000000000003e-01  -2.2705400000000001e+01  -1.0028300000000000e+01   3.2630160000000001e+02  -6.5021000000000004e+00  -3.7141100000000002e+01  -1.1147000000000000e+00
   4.3643000000000001e+00  -3.8910999999999998e+00   1.5887160000000000e+02  -4.4108999999999998e+00   2.1791300000000000e+01   1.2280000000000001e-01  -2.3704200000000000e+01  -1.0851000000000001e+01   3.3492059999999998e+02  -7.5521000000000003e+00  -3.8266900000000000e+01  -1.3226000000000000e+00
   3.4386000000000001e+00  -1.8027000000000000e+00   1.5089370000000000e+02  -4.2008999999999999e+00   2.0868200000000002e+01  -1.2280000000000001e-01  -2.3770800000000001e+01  -1.2741000000000000e+01   3.4362660000000000e+02  -8.5923999999999996e+00  -3.9421500000000002e+01  -1.5835999999999999e+00
   3.3723999999999998e+00   3.5170000000000001e-01   1.4403100000000001e+02  -3.9908000000000001e+00   1.9916599999999999e+01  -4.4290000000000002e-01  -2.4325700000000001e+01  -1.3541499999999999e+01   3.5128789999999998e+02  -9.6616999999999997e+00  -4.0479900000000001e+01  -1.8490000000000000e+00
   3.6589999999999998e+00   2.7698999999999998e+00   1.3828350000000000e+02  -3.7330999999999999e+00   1.9212499999999999e+01  -7.8500000000000003e-01  -2.5080300000000001e+01  -1.5720599999999999e+01   3.5877510000000001e+02  -1.0827299999999999e+01  -4.1509500000000003e+01  -2.1808000000000001e+00
   3.8574000000000002e+00   3.9350999999999998e+00   1.3219280000000001e+02  -3.3702000000000001e+00   1.8289400000000001e+01  -9.6470000000000000e-01  -2.5968100000000000e+01  -1.8188800000000001e+01   3.6556580000000002e+02  -1.1848300000000000e+01  -4.2337000000000003e+01  -2.5301999999999998e+00
   3.1741000000000001e+00   4.0670000000000002e+00   1.2472960000000000e+02  -3.2269999999999999e+00   1.7509100000000000e+01  -1.0568000000000000e+00  -2.6878100000000000e+01  -1.8944800000000001e+01   3.7244349999999997e+02  -1.2734500000000001e+01  -4.3251100000000001e+01  -2.8576000000000001e+00
   2.7772999999999999e+00   4.6825000000000001e+00   1.1915370000000000e+02  -3.0933999999999999e+00   1.6766900000000000e+01  -1.0611999999999999e+00  -2.7011199999999999e+01  -1.9278300000000002e+01   3.7818950000000001e+02  -1.3543699999999999e+01  -4.3953499999999998e+01  -3.1141000000000001e+00
   2.0499000000000001e+00   5.3200000000000003e+00   1.1203360000000001e+02  -2.8833000000000002e+00   1.5920000000000000e+01  -1.1709000000000001e+00  -2.8742400000000000e+01  -2.0523499999999999e+01   3.8315190000000001e+02  -1.4314299999999999e+01  -4.4578899999999997e+01  -3.3795000000000002e+00
   1.9177000000000000e+00   5.9794999999999998e+00   1.0748710000000000e+02  -2.8355999999999999e+00   1.5101599999999999e+01  -1.1839999999999999e+00  -3.0562400000000000e+01  -2.2035499999999999e+01   3.8550250000000000e+02  -1.5075300000000000e+01  -4.4906100000000002e+01  -3.5697000000000001e+00
   1.4327000000000001e+00   6.0015000000000001e+00   1.0182540000000000e+02  -2.7210000000000001e+00   1.4330800000000000e+01  -1.1796000000000000e+00  -3.2781900000000000e+01  -2.2702600000000000e+01   3.8706959999999998e+02  -1.5884499999999999e+01  -4.4848300000000002e+01  -3.8262999999999998e+00
   7.7149999999999996e-01   6.1113999999999997e+00   9.5391599999999997e+01  -2.6924000000000001e+00   1.3645700000000000e+01  -1.2365999999999999e+00  -3.4091400000000000e+01  -2.3013900000000000e+01   3.8776609999999999e+02  -1.6443200000000001e+01  -4.4963799999999999e+01  -3.9900000000000002e+00
   6.8330000000000002e-01   6.1113999999999997e+00   9.0673500000000004e+01  -2.4823000000000000e+00   1.3150900000000000e+01  -1.1314000000000000e+00  -3.5045800000000000e+01  -2.2969400000000000e+01   3.8942020000000002e+02  -1.7011500000000002e+01  -4.5040799999999997e+01  -4.2819000000000003e+00
   7.0530000000000004e-01   5.9576000000000002e+00   8.6984800000000007e+01  -2.4060000000000001e+00   1.2418200000000001e+01  -1.0700000000000001e+00  -3.7065600000000003e+01  -2.3325199999999999e+01   3.9133560000000000e+02  -1.7695399999999999e+01  -4.5435299999999998e+01  -4.4676999999999998e+00
   1.0801000000000001e+00   5.8696000000000002e+00   8.2352400000000003e+01  -2.3868999999999998e+00   1.1818700000000000e+01  -1.0700000000000001e+00  -3.9440399999999997e+01  -2.3347400000000000e+01   3.9499209999999999e+02  -1.8302299999999999e+01  -4.5695099999999996e+01  -4.5606000000000000e+00
   1.2122999999999999e+00   6.3532999999999999e+00   7.8149000000000001e+01  -2.1959000000000000e+00   1.1352399999999999e+01  -1.1314000000000000e+00  -4.0394799999999996e+01  -2.3080600000000000e+01   3.9882270000000000e+02  -1.8986200000000000e+01  -4.6320500000000003e+01  -4.7641000000000000e+00
   1.4107000000000001e+00   7.3644999999999996e+00   7.4717699999999994e+01  -2.1004000000000000e+00   1.0781400000000000e+01  -1.1182000000000001e+00  -4.0705500000000001e+01  -2.2524699999999999e+01   4.0334989999999999e+02  -1.9467900000000000e+01  -4.6965200000000003e+01  -4.8967999999999998e+00
   1.9177000000000000e+00   8.3757000000000001e+00   7.2487300000000005e+01  -2.1577000000000002e+00   1.0496000000000000e+01  -1.2628999999999999e+00  -4.1393599999999999e+01  -2.2902699999999999e+01   4.0805110000000002e+02  -2.0199999999999999e+01  -4.7821500000000000e+01  -4.9852999999999996e+00
   2.3365000000000000e+00   9.4969000000000001e+00   7.0514300000000006e+01  -1.9095000000000000e+00   1.0220000000000001e+01  -1.3989000000000000e+00  -4.2303600000000003e+01  -2.2502500000000001e+01   4.1405829999999997e+02  -2.0903199999999998e+01  -4.8514299999999999e+01  -5.0339000000000000e+00
   2.5789000000000000e+00   1.1167700000000000e+01   7.0685800000000000e+01  -1.8140000000000001e+00   1.0105800000000000e+01  -1.4164000000000001e+00  -4.2725299999999997e+01  -2.2658100000000001e+01   4.1989130000000000e+02  -2.1529299999999999e+01  -4.9447699999999998e+01  -5.1090999999999998e+00
   2.9535999999999998e+00   1.1607300000000000e+01   7.1886799999999994e+01  -1.9859000000000000e+00   1.0153400000000000e+01  -1.4954000000000001e+00  -4.2791800000000002e+01  -2.3102900000000002e+01   4.2441840000000002e+02  -2.2068700000000000e+01  -5.0178899999999999e+01  -5.1622000000000003e+00
   2.9977000000000000e+00   1.1871100000000000e+01   7.3430899999999994e+01  -2.0621999999999998e+00   1.0334199999999999e+01  -1.3945000000000001e+00  -4.3036000000000001e+01  -2.3681000000000001e+01   4.2946789999999999e+02  -2.2887499999999999e+01  -5.0967900000000000e+01  -5.2992999999999997e+00
   3.2402000000000002e+00   1.2332800000000001e+01   7.6433400000000006e+01  -2.0813000000000001e+00   1.0810000000000000e+01  -1.3419000000000001e+00  -4.3257899999999999e+01  -2.4481500000000000e+01   4.3451740000000001e+02  -2.3523299999999999e+01  -5.1631900000000002e+01  -5.4276000000000000e+00
   3.4386000000000001e+00   1.1805199999999999e+01   8.0722499999999997e+01  -2.4251000000000000e+00   1.1390499999999999e+01  -1.2454000000000001e+00  -4.2170400000000001e+01  -2.5682200000000002e+01   4.3791280000000000e+02  -2.4130099999999999e+01  -5.2392000000000003e+01  -5.6177999999999999e+00
   3.6810000000000000e+00   1.0925800000000001e+01   8.5526399999999995e+01  -2.6541999999999999e+00   1.2009000000000000e+01  -1.0261000000000000e+00  -4.1104999999999997e+01  -2.6838400000000000e+01   4.4174340000000001e+02  -2.4659900000000000e+01  -5.3075200000000002e+01  -5.7770999999999999e+00
   3.8132999999999999e+00   9.5629000000000008e+00   9.1359700000000004e+01  -3.0265000000000000e+00   1.2865399999999999e+01  -8.9019999999999999e-01  -4.0350400000000000e+01  -2.7816800000000001e+01   4.4383290000000000e+02  -2.5209000000000000e+01  -5.3527400000000000e+01  -5.9981999999999998e+00
   4.2981999999999996e+00   8.5736000000000008e+00   9.7450400000000002e+01  -3.3224999999999998e+00   1.3664700000000000e+01  -7.1919999999999995e-01  -4.0527999999999999e+01  -2.9150900000000000e+01   4.4679289999999997e+02  -2.5623200000000001e+01  -5.3998899999999999e+01  -6.1220999999999997e+00
   4.3202999999999996e+00   7.6943000000000001e+00   1.0414149999999999e+02  -3.7999000000000001e+00   1.4578300000000000e+01  -5.5249999999999999e-01  -4.0705500000000001e+01  -3.0151599999999998e+01   4.4966590000000002e+02  -2.6076000000000001e+01  -5.4393400000000000e+01  -6.2990000000000004e+00
   4.4305000000000003e+00   6.6609999999999996e+00   1.0988900000000000e+02  -4.1054000000000004e+00   1.5510800000000000e+01  -3.4639999999999999e-01  -4.0816499999999998e+01  -3.1885899999999999e+01   4.5062360000000001e+02  -2.6519100000000002e+01  -5.4662799999999997e+01  -6.4936999999999996e+00
   4.2321000000000000e+00   5.4958999999999998e+00   1.1786690000000000e+02  -4.5636999999999999e+00   1.6395800000000001e+01  -1.6230000000000000e-01  -4.1260399999999997e+01  -3.3709299999999999e+01   4.5097179999999997e+02  -2.6933299999999999e+01  -5.4739800000000002e+01  -6.7237000000000000e+00
   4.7169999999999996e+00   4.2868000000000004e+00   1.2472960000000000e+02  -5.0315000000000003e+00   1.7537700000000001e+01   1.3159999999999999e-01  -4.1460099999999997e+01  -3.5710500000000003e+01   4.5201650000000001e+02  -2.7260800000000000e+01  -5.4643599999999999e+01  -6.9625000000000004e+00
   4.9595000000000002e+00   3.0556999999999999e+00   1.3330799999999999e+02  -5.3943000000000003e+00   1.8470199999999998e+01   3.2890000000000003e-01  -4.1682099999999998e+01  -3.7177999999999997e+01   4.5001409999999998e+02  -2.7511199999999999e+01  -5.4576200000000000e+01  -7.1351000000000004e+00
   4.8272000000000004e+00   1.4729000000000001e+00   1.4102850000000001e+02  -5.9194000000000004e+00   1.9631200000000000e+01   4.9109999999999998e-01  -4.1216000000000001e+01  -3.8334299999999999e+01   4.4766350000000000e+02  -2.7675000000000001e+01  -5.4354900000000001e+01  -7.3474000000000004e+00
   5.3562000000000003e+00  -1.9789999999999999e-01   1.4900640000000001e+02  -6.3491000000000000e+00   2.0497100000000000e+01   7.8930000000000000e-01  -4.1216000000000001e+01  -3.9801800000000000e+01   4.4418110000000001e+02  -2.7780999999999999e+01  -5.3893000000000001e+01  -7.5065999999999997e+00
   5.5987000000000000e+00  -1.6488000000000000e+00   1.5698429999999999e+02  -6.8169000000000004e+00   2.1696100000000001e+01   9.7789999999999999e-01  -4.1171599999999998e+01  -4.1158200000000001e+01   4.3974099999999999e+02  -2.7800200000000000e+01  -5.3315700000000000e+01  -7.6746999999999996e+00
   6.0835999999999997e+00  -2.6379999999999999e+00   1.6419020000000000e+02  -7.1605999999999996e+00   2.2761900000000001e+01   1.1665000000000001e+00  -4.1460099999999997e+01  -4.2403399999999998e+01   4.3564920000000001e+02  -2.7713500000000000e+01  -5.2757599999999996e+01  -7.8472000000000000e+00
   6.0835999999999997e+00  -3.3195000000000001e+00   1.7259700000000001e+02  -7.5328999999999997e+00   2.3760999999999999e+01   1.3156000000000001e+00  -4.0705500000000001e+01  -4.3759799999999998e+01   4.2885849999999999e+02  -2.7472700000000000e+01  -5.2064900000000002e+01  -7.9710999999999999e+00
   6.7228000000000003e+00  -3.9131000000000000e+00   1.7980279999999999e+02  -7.8479999999999999e+00   2.4741199999999999e+01   1.4427000000000001e+00  -4.0505800000000001e+01  -4.4915999999999997e+01   4.2163249999999999e+02  -2.7164500000000000e+01  -5.1208500000000001e+01  -8.0905000000000005e+00
   7.1637000000000004e+00  -4.7484999999999999e+00   1.8760910000000001e+02  -8.1343999999999994e+00   2.5702300000000001e+01   1.6137999999999999e+00  -3.9995300000000000e+01  -4.5627600000000001e+01   4.1423239999999998e+02  -2.6740600000000001e+01  -5.0130800000000001e+01  -8.0905000000000005e+00
   8.1114999999999995e+00  -5.4958999999999998e+00   1.9472919999999999e+02  -8.5545000000000009e+00   2.6758500000000002e+01   1.6839000000000000e+00  -3.9462600000000002e+01  -4.5738799999999998e+01   4.0578760000000000e+02  -2.6210799999999999e+01  -4.9005000000000003e+01  -8.0419000000000000e+00
   8.8169000000000004e+00  -6.5510999999999999e+00   2.0219239999999999e+02  -9.0031999999999996e+00   2.7624500000000001e+01   1.8636999999999999e+00  -3.8508200000000002e+01  -4.4938299999999998e+01   3.9734269999999998e+02  -2.5526900000000001e+01  -4.7994700000000002e+01  -7.9268999999999998e+00
   9.2797000000000001e+00  -7.9800000000000004e+00   2.1085650000000001e+02  -9.3850999999999996e+00   2.8642700000000001e+01   2.0653999999999999e+00  -3.7931199999999997e+01  -4.4071100000000001e+01   3.8959440000000001e+02  -2.4929700000000000e+01  -4.7070999999999998e+01  -7.7853000000000003e+00
   1.0227499999999999e+01  -9.5847999999999995e+00   2.1969229999999999e+02  -9.9292999999999996e+00   2.9851199999999999e+01   2.3285999999999998e+00  -3.7021200000000000e+01  -4.3737499999999997e+01   3.8289069999999998e+02  -2.4303500000000000e+01  -4.6147300000000001e+01  -7.6967999999999996e+00
   1.0888800000000000e+01  -1.1057700000000001e+01   2.2895689999999999e+02  -1.0349399999999999e+01   3.1021599999999999e+01   2.5785000000000000e+00  -3.5889200000000002e+01  -4.3604100000000003e+01   3.7592590000000001e+02  -2.3725600000000000e+01  -4.5396799999999999e+01  -7.6703000000000001e+00
   1.1924799999999999e+01  -1.2772500000000001e+01   2.3779270000000000e+02  -1.0998699999999999e+01   3.2306300000000000e+01   2.8065000000000002e+00  -3.5156799999999997e+01  -4.3470700000000001e+01   3.6817759999999998e+02  -2.3186100000000000e+01  -4.4569299999999998e+01  -7.5198999999999998e+00
   1.2938700000000001e+01  -1.5036799999999999e+01   2.4894450000000001e+02  -1.1485600000000000e+01   3.3543300000000002e+01   3.1223000000000001e+00  -3.4180199999999999e+01  -4.2937100000000001e+01   3.6086450000000002e+02  -2.2492599999999999e+01  -4.3549399999999999e+01  -7.4048999999999996e+00
   1.4084899999999999e+01  -1.7301100000000002e+01   2.5932440000000003e+02  -1.1991600000000000e+01   3.4885100000000001e+01   3.4863000000000000e+00  -3.3292400000000001e+01  -4.2492300000000000e+01   3.5268079999999998e+02  -2.1760500000000000e+01  -4.2442799999999998e+01  -7.3208000000000002e+00
   1.5010700000000000e+01  -1.9081800000000001e+01   2.6918950000000001e+02  -1.2793600000000000e+01   3.6131599999999999e+01   3.7844000000000002e+00  -3.2271400000000000e+01  -4.2203299999999999e+01   3.4240769999999998e+02  -2.1134300000000000e+01  -4.1413300000000000e+01  -7.2013999999999996e+00
   1.6222999999999999e+01  -2.1631900000000002e+01   2.8128500000000003e+02  -1.3404600000000000e+01   3.7654200000000003e+01   4.1395999999999997e+00  -3.1028500000000001e+01  -4.2003200000000000e+01   3.3222170000000000e+02  -2.0363700000000001e+01  -4.0133499999999998e+01  -7.0553999999999997e+00
   1.7082699999999999e+01  -2.3918099999999999e+01   2.9355210000000000e+02  -1.3987000000000000e+01   3.9214799999999997e+01   4.4598000000000004e+00  -2.9985399999999998e+01  -4.1536200000000001e+01   3.2099090000000001e+02  -1.9506399999999999e+01  -3.8892299999999999e+01  -6.9625000000000004e+00
   1.8118600000000001e+01  -2.5918700000000001e+01   3.0667700000000002e+02  -1.4674400000000000e+01   4.0803899999999999e+01   4.8369000000000000e+00  -2.8653700000000001e+01  -4.0713500000000003e+01   3.0784480000000002e+02  -1.8629799999999999e+01  -3.7266199999999998e+01  -6.7855999999999996e+00
   1.8978300000000001e+01  -2.8380800000000001e+01   3.1980200000000002e+02  -1.5323700000000001e+01   4.2649999999999999e+01   5.1439000000000004e+00  -2.6944700000000001e+01  -3.9334899999999998e+01   2.9504700000000003e+02  -1.7589500000000001e+01  -3.5649700000000003e+01  -6.7591000000000001e+00
   1.9970199999999998e+01  -3.0667100000000001e+01   3.3429939999999999e+02  -1.6116099999999999e+01   4.4610199999999999e+01   5.4903000000000004e+00  -2.5257800000000000e+01  -3.8000700000000002e+01   2.8233620000000002e+02  -1.6549099999999999e+01  -3.3994700000000002e+01  -6.2636000000000003e+00
   2.0785699999999999e+01  -3.2821500000000000e+01   3.5016940000000000e+02  -1.6927600000000002e+01   4.6827399999999997e+01   5.8543000000000003e+00  -2.3970500000000001e+01  -4.0535600000000002e+01   2.6518540000000002e+02  -1.5768900000000000e+01  -3.2051000000000002e+01  -6.2458999999999998e+00
   2.1535200000000000e+01  -3.5151800000000001e+01   3.6775510000000003e+02  -1.7729600000000001e+01   4.8939900000000002e+01   6.2095000000000002e+00  -2.4969300000000000e+01  -3.9468299999999999e+01   2.5125569999999999e+02  -1.4718900000000000e+01  -2.9914899999999999e+01  -6.0247999999999999e+00
   2.2504999999999999e+01  -3.7745800000000003e+01   3.8671330000000000e+02  -1.8665299999999998e+01   5.1547300000000000e+01   6.5865999999999998e+00  -2.1928599999999999e+01  -3.7044600000000003e+01   2.3471430000000001e+02  -1.3514799999999999e+01  -2.7836600000000001e+01  -5.8212999999999999e+00
   2.2769500000000001e+01  -4.0339900000000000e+01   4.0773030000000000e+02  -1.9400400000000001e+01   5.4459099999999999e+01   7.0164000000000000e+00  -1.9487200000000001e+01  -3.4131700000000002e+01   2.1599629999999999e+02  -1.2195100000000000e+01  -2.5873699999999999e+01  -5.4585999999999997e+00
   2.3695300000000000e+01  -4.2868000000000002e+01   4.3003410000000002e+02  -2.0402899999999999e+01   5.7371000000000002e+01   7.4680000000000000e+00  -1.7422999999999998e+01  -3.2730899999999998e+01   1.9753960000000001e+02  -1.0923600000000000e+01  -2.3708700000000000e+01  -5.2638999999999996e+00
   2.4422699999999999e+01  -4.5615900000000003e+01   4.5405360000000002e+02  -2.1357600000000001e+01   6.0473100000000002e+01   7.9066000000000001e+00  -1.7023499999999999e+01  -3.0751899999999999e+01   1.7890870000000001e+02  -9.6905999999999999e+00  -2.1033799999999999e+01  -4.8038999999999996e+00
   2.5392499999999998e+01  -4.8276000000000003e+01   4.7601420000000002e+02  -2.2197800000000001e+01   6.3470599999999997e+01   8.3011999999999997e+00  -1.5514300000000000e+01  -2.8483899999999998e+01   1.5888489999999999e+02  -8.3613000000000000e+00  -1.8407000000000000e+01  -4.3571000000000000e+00
   2.6803200000000000e+01  -5.1375599999999999e+01   5.0157780000000002e+02  -2.3228899999999999e+01   6.6763099999999994e+01   8.7835999999999999e+00  -1.2806500000000000e+01  -2.5637699999999999e+01   1.3581389999999999e+02  -6.9356000000000000e+00  -1.5847500000000000e+01  -3.8307000000000002e+00
   3.1189599999999999e+01  -5.2760599999999997e+01   5.2817079999999999e+02  -2.3696800000000000e+01   6.9770099999999999e+01   8.8625000000000007e+00  -1.0098699999999999e+01  -2.1301800000000000e+01   1.1448420000000000e+02  -5.2401999999999997e+00  -1.3249499999999999e+01  -3.2025999999999999e+00
   3.4628200000000000e+01  -5.3618000000000002e+01   5.5098929999999996e+02  -2.4193200000000001e+01   7.2234700000000004e+01   9.0730000000000004e+00  -8.4118999999999993e+00  -1.7232600000000001e+01   9.4373300000000000e+01  -3.9302000000000001e+00  -1.0632400000000001e+01  -2.4727000000000001e+00
   3.3702399999999997e+01  -5.8014699999999998e+01   5.6737400000000002e+02  -2.4928400000000000e+01   7.4461399999999998e+01   9.7614999999999998e+00  -5.7929000000000004e+00  -1.6543299999999999e+01   7.6177700000000002e+01  -3.0825000000000000e+00  -8.5251000000000001e+00  -2.3710000000000000e+00
   3.1762699999999999e+01  -6.1597999999999999e+01   5.7929790000000003e+02  -2.5434400000000000e+01   7.6364599999999996e+01   1.0134200000000000e+01  -5.1048000000000000e+00  -1.3674899999999999e+01   5.9287999999999997e+01  -2.1674000000000002e+00  -6.6872999999999996e+00  -1.6277999999999999e+00
   3.3768500000000003e+01  -6.1180300000000003e+01   5.9130759999999998e+02  -2.5596699999999998e+01   7.7715800000000002e+01   1.0213200000000001e+01  -2.5746000000000002e+00  -7.7380000000000004e+00   4.5532499999999999e+01  -1.2619000000000000e+00  -4.6090000000000000e+00  -1.4198999999999999e+00
   3.7537700000000001e+01  -6.2873100000000001e+01   6.0314580000000001e+02  -2.5739899999999999e+01   7.8686400000000006e+01   1.0305300000000001e+01  -2.2639000000000000e+00  -2.0234000000000001e+00   3.7435899999999997e+01   1.8300000000000000e-01  -3.6852000000000000e+00  -1.9460000000000000e-01
   3.7714100000000002e+01  -6.4675700000000006e+01   6.1129530000000000e+02  -2.6016800000000000e+01   7.9685599999999994e+01   1.0550800000000001e+01   2.8849999999999998e-01   6.7595999999999998e+00   3.3605200000000004e+01   1.4545999999999999e+00  -3.3677000000000001e+00   4.3790000000000001e-01
   3.6303400000000003e+01  -6.5533100000000005e+01   6.1455499999999995e+02  -2.5978600000000000e+01   8.0504000000000005e+01   1.0695600000000001e+01   7.0801999999999996e+00   1.1562500000000000e+01   2.6901599999999998e+01   2.1962999999999999e+00  -3.2040999999999999e+00   8.5370000000000001e-01
   3.6479700000000001e+01  -6.6874099999999999e+01   6.1695699999999999e+02  -2.5997699999999998e+01   8.0684799999999996e+01   1.0783300000000001e+01   7.1689999999999996e+00   1.0339600000000001e+01   2.0110900000000001e+01   2.3311000000000002e+00  -3.0021000000000000e+00   9.0680000000000005e-01
   3.8375300000000003e+01  -6.7093900000000005e+01   6.2038829999999996e+02  -2.5949999999999999e+01   8.0599100000000007e+01   1.0765700000000001e+01   4.5944000000000003e+00   7.5156999999999998e+00   1.9762699999999999e+01   2.0998999999999999e+00  -2.2515999999999998e+00   7.1660000000000001e-01
   3.8683900000000001e+01  -6.7489599999999996e+01   6.1892999999999995e+02  -2.5673100000000002e+01   8.0361199999999997e+01   1.0721900000000000e+01  -5.9930000000000005e-01   6.7374000000000001e+00   2.2113299999999999e+01   1.8399000000000001e+00  -1.7031000000000001e+00   1.1456999999999999e+00
   3.7714100000000002e+01  -6.8127099999999999e+01   6.1609910000000002e+02  -2.5415299999999998e+01   8.0104299999999995e+01   1.0787599999999999e+01  -7.3240000000000005e-01   5.5589000000000004e+00   2.0459099999999999e+01   1.5893999999999999e+00  -1.7126999999999999e+00   1.0041000000000000e+00
   3.7978600000000000e+01  -6.7973299999999995e+01   6.1352560000000005e+02  -2.5062100000000001e+01   7.9466700000000003e+01   1.0708700000000000e+01   1.0653999999999999e+00   6.5373000000000001e+00   1.6541399999999999e+01   1.9746999999999999e+00  -2.0110000000000001e+00   9.7760000000000002e-01
   3.8706000000000003e+01  -6.7687500000000000e+01   6.0889329999999995e+02  -2.4708800000000000e+01   7.8838700000000003e+01   1.0577199999999999e+01   1.9753000000000001e+00   8.8053000000000008e+00   1.5670800000000000e+01   1.9361999999999999e+00  -1.6069000000000000e+00   8.4489999999999998e-01
   3.7956499999999998e+01  -6.6896100000000004e+01   6.0383209999999997e+02  -2.4164600000000000e+01   7.8096500000000006e+01   1.0476300000000000e+01   1.3317000000000001e+00   5.2920999999999996e+00   1.3494300000000001e+01   1.4353000000000000e+00  -1.1642999999999999e+00   7.2540000000000004e-01
   3.7185099999999998e+01  -6.5862799999999993e+01   5.9765560000000005e+02  -2.3687200000000001e+01   7.7401799999999994e+01   1.0300900000000000e+01   5.7709999999999995e-01   3.4464999999999999e+00   9.9248999999999992e+00   1.0500000000000000e+00  -6.4470000000000005e-01   6.4139999999999997e-01
   3.7339399999999998e+01  -6.5599000000000004e+01   5.9122180000000003e+02  -2.3133500000000002e+01   7.6288499999999999e+01   1.0164899999999999e+01   9.9880000000000002e-01   5.2253999999999996e+00   8.9672000000000001e+00   9.1510000000000002e-01  -2.9830000000000001e-01   5.9270000000000000e-01
   3.7251199999999997e+01  -6.4851600000000005e+01   5.8247190000000001e+02  -2.2608400000000000e+01   7.5013300000000001e+01   1.0020200000000001e+01   2.2639000000000000e+00   4.1135999999999999e+00   6.5294999999999996e+00   9.4399999999999995e-01  -3.1750000000000000e-01   4.4679999999999997e-01
   3.5884599999999999e+01  -6.4389899999999997e+01   5.7397929999999997e+02  -2.2197800000000001e+01   7.4004700000000000e+01   9.8755000000000006e+00   2.4636000000000000e+00   2.5792999999999999e+00   3.3083000000000000e+00   6.2609999999999999e-01  -9.6199999999999994e-02   2.1229999999999999e-01
   3.5024900000000002e+01  -6.3708399999999997e+01   5.6385680000000002e+02  -2.1625000000000000e+01   7.2719999999999999e+01   9.7483000000000004e+00   1.4205000000000001e+00   1.0227999999999999e+00   2.0024000000000002e+00   1.5409999999999999e-01   3.4639999999999999e-01   5.3100000000000001e-02
   3.4892699999999998e+01  -6.3246800000000000e+01   5.5562159999999994e+02  -2.1080800000000000e+01   7.1444900000000004e+01   9.6123999999999992e+00   1.5540000000000001e-01  -3.7800000000000000e-01   3.0470999999999999e+00   1.9300000000000001e-02   5.7730000000000004e-01   1.2830000000000000e-01
   3.4209400000000002e+01  -6.2191600000000001e+01   5.4721479999999997e+02  -2.0412400000000002e+01   7.0141199999999998e+01   9.4544999999999995e+00   8.4340000000000004e-01  -3.1130000000000002e-01   2.0893999999999999e+00  -9.6299999999999997e-02   5.5810000000000004e-01   1.7700000000000000e-02
   3.3393799999999999e+01  -6.1378200000000000e+01   5.3829330000000004e+02  -1.9858699999999999e+01   6.8894700000000000e+01   9.2922999999999991e+00   1.3317000000000001e+00   2.2200000000000001e-02   1.7412000000000001e+00   1.0600000000000000e-01   4.1370000000000001e-01   7.0800000000000002e-02
   3.2886899999999997e+01  -6.0674700000000001e+01   5.3014380000000006e+02  -1.9219000000000001e+01   6.7714699999999993e+01   9.1958000000000002e+00   1.7978000000000001e+00   1.1785000000000001e+00   2.0893999999999999e+00   2.4079999999999999e-01   3.5599999999999998e-01   3.5400000000000001e-02
   3.2534199999999998e+01  -6.0213000000000001e+01   5.2225170000000003e+02  -1.8627099999999999e+01   6.6515699999999995e+01   8.9984999999999999e+00   1.8866000000000001e+00   1.2230000000000001e+00   2.3506000000000000e+00   2.5050000000000000e-01   3.5599999999999998e-01   1.3270000000000001e-01
   3.2159500000000001e+01  -5.9795400000000001e+01   5.1410220000000004e+02  -1.7968299999999999e+01   6.5221500000000006e+01   8.8801000000000005e+00   1.2650999999999999e+00   3.5580000000000001e-01   2.2635999999999998e+00   1.9270000000000001e-01   4.0410000000000001e-01   4.8700000000000000e-02
   3.1983100000000000e+01  -5.9289700000000003e+01   5.0646749999999997e+02  -1.7481400000000001e+01   6.4146299999999997e+01   8.7396999999999991e+00   8.8780000000000003e-01   1.1119999999999999e-01   2.5247000000000002e+00   7.7100000000000002e-02   5.0029999999999997e-01   7.9600000000000004e-02
   3.2159500000000001e+01  -5.8652200000000001e+01   5.0037680000000000e+02  -1.6774899999999999e+01   6.3051900000000003e+01   8.6257000000000001e+00   1.0209999999999999e+00   4.0020000000000000e-01   1.8283000000000000e+00   1.4449999999999999e-01   4.4259999999999999e-01   4.4200000000000003e-02
   3.2137400000000000e+01  -5.7970700000000001e+01   4.9480090000000001e+02  -1.6154299999999999e+01   6.2005200000000002e+01   8.4634999999999998e+00   1.5093000000000001e+00   5.5589999999999995e-01   2.6989000000000001e+00   2.6010000000000000e-01   2.8870000000000001e-01   5.7500000000000002e-02
   3.2401899999999998e+01  -5.7443100000000001e+01   4.8956810000000002e+02  -1.5667400000000001e+01   6.0939399999999999e+01   8.3713999999999995e+00   1.5758000000000001e+00   8.6719999999999997e-01   2.1764999999999999e+00   1.7340000000000000e-01   3.8490000000000002e-01   9.2899999999999996e-02
   3.1696600000000000e+01  -5.7201300000000003e+01   4.8467840000000001e+02  -1.5161400000000000e+01   6.0044899999999998e+01   8.2179000000000002e+00   1.1096999999999999e+00   7.5600000000000001e-01   3.1341999999999999e+00   1.6380000000000000e-01   3.9450000000000002e-01   7.9600000000000004e-02
   3.2335799999999999e+01  -5.7245300000000000e+01   4.8073230000000001e+02  -1.4645799999999999e+01   5.9236100000000000e+01   8.0995000000000008e+00   1.1318999999999999e+00   4.0020000000000000e-01   2.1764999999999999e+00   1.4449999999999999e-01   5.0029999999999997e-01   1.0620000000000000e-01
   3.3063200000000002e+01  -5.7025399999999998e+01   4.7833040000000000e+02  -1.4101599999999999e+01   5.8512900000000002e+01   8.0643999999999991e+00   1.2428999999999999e+00   3.1130000000000002e-01   1.7412000000000001e+00   1.5409999999999999e-01   5.1959999999999995e-01   3.5400000000000001e-02
   3.3173400000000001e+01  -5.6937500000000000e+01   4.7584269999999998e+02  -1.3461900000000000e+01   5.7960999999999999e+01   8.0030000000000001e+00   1.3983000000000001e+00   5.5589999999999995e-01   2.2635999999999998e+00   2.0230000000000001e-01   4.8110000000000003e-01   4.8700000000000000e-02
   3.2908900000000003e+01  -5.6871499999999997e+01   4.7326909999999998e+02  -1.2984500000000001e+01   5.7428100000000001e+01   7.8933999999999997e+00   1.5536000000000001e+00   6.4480000000000004e-01   2.0024000000000002e+00   1.4449999999999999e-01   3.8490000000000002e-01   9.2899999999999996e-02
   3.3173400000000001e+01  -5.6607700000000001e+01   4.7318340000000001e+02  -1.2411700000000000e+01   5.6990299999999998e+01   7.8189000000000002e+00   1.3761000000000001e+00   4.2249999999999999e-01   1.3930000000000000e+00   1.1559999999999999e-01   4.1370000000000001e-01   7.9600000000000004e-02
   3.3614199999999997e+01  -5.7333199999999998e+01   4.7309760000000000e+02  -1.2010700000000000e+01   5.6581200000000003e+01   7.8539000000000003e+00   1.1984999999999999e+00   4.6689999999999998e-01   1.8283000000000000e+00   1.5409999999999999e-01   4.4259999999999999e-01   7.5200000000000003e-02
   3.3614199999999997e+01  -5.8124600000000001e+01   4.7266870000000000e+02  -1.1743399999999999e+01   5.6352800000000002e+01   7.7881999999999998e+00   1.1762999999999999e+00   7.5600000000000001e-01   2.0893999999999999e+00   7.7100000000000002e-02   4.3300000000000000e-01   7.9600000000000004e-02
   3.3305700000000002e+01  -5.8608199999999997e+01   4.7206819999999999e+02  -1.1437799999999999e+01   5.6257599999999996e+01   7.7925000000000004e+00   1.3317000000000001e+00   6.2260000000000004e-01   2.0893999999999999e+00   1.2520000000000001e-01   3.9450000000000002e-01   8.4000000000000005e-02
   3.3283600000000000e+01  -5.9267800000000001e+01   4.7395540000000000e+02  -1.1036899999999999e+01   5.6067300000000003e+01   7.8231999999999999e+00   1.4649000000000001e+00   5.5589999999999995e-01   2.8730000000000002e+00   1.8300000000000000e-01   4.1370000000000001e-01   9.2899999999999996e-02
   3.3239500000000000e+01  -6.0234999999999999e+01   4.7498480000000001e+02  -1.0788600000000001e+01   5.6010199999999998e+01   7.8101000000000003e+00   1.1762999999999999e+00   6.4480000000000004e-01   2.1764999999999999e+00   1.3489999999999999e-01   4.4259999999999999e-01   7.9600000000000004e-02
   3.2997100000000003e+01  -6.0718699999999998e+01   4.7755829999999997e+02  -1.0435400000000000e+01   5.6143400000000000e+01   7.8056999999999999e+00   1.3095000000000001e+00   5.5589999999999995e-01   2.0893999999999999e+00   1.0600000000000000e-01   4.2340000000000000e-01   1.1940000000000001e-01
   3.2644399999999997e+01  -6.1664000000000001e+01   4.7764409999999998e+02  -1.0120300000000000e+01   5.6162500000000001e+01   7.9196999999999997e+00   1.2650999999999999e+00   4.6689999999999998e-01   2.0893999999999999e+00   2.0230000000000001e-01   4.2340000000000000e-01   5.7500000000000002e-02
   3.2401899999999998e+01  -6.2235500000000002e+01   4.7953140000000002e+02  -9.8051999999999992e+00   5.6343299999999999e+01   7.8670999999999998e+00   1.3095000000000001e+00   5.1139999999999997e-01   2.3506000000000000e+00   1.1559999999999999e-01   4.6189999999999998e-01   7.9600000000000004e-02
   3.2225600000000000e+01  -6.3048900000000003e+01   4.8244799999999998e+02  -9.6046999999999993e+00   5.6419400000000003e+01   7.7968999999999999e+00   1.4205000000000001e+00   7.1150000000000002e-01   2.3506000000000000e+00   1.5409999999999999e-01   3.6559999999999998e-01   1.0170000000000000e-01
   3.1586400000000001e+01  -6.3466600000000000e+01   4.8364900000000000e+02  -9.1845999999999997e+00   5.6562100000000001e+01   7.8319999999999999e+00   1.2873000000000001e+00   7.1150000000000002e-01   1.5670999999999999e+00   2.4079999999999999e-01   3.8490000000000002e-01   9.2899999999999996e-02
   3.1388000000000002e+01  -6.4257999999999996e+01   4.8570780000000002e+02  -8.9459999999999997e+00   5.6752400000000002e+01   7.8101000000000003e+00   1.2650999999999999e+00   6.4480000000000004e-01   2.0024000000000002e+00   1.8300000000000000e-01   4.0410000000000001e-01   8.4000000000000005e-02
   3.1366000000000000e+01  -6.5247299999999996e+01   4.8828129999999999e+02  -8.5259000000000000e+00   5.6876199999999997e+01   7.8758999999999997e+00   1.2428999999999999e+00   3.5580000000000001e-01   1.7412000000000001e+00   8.6699999999999999e-02   4.2340000000000000e-01   7.0800000000000002e-02
   3.1476199999999999e+01  -6.5928799999999995e+01   4.8948230000000001e+02  -8.2108000000000008e+00   5.6952300000000001e+01   7.8452000000000002e+00   1.0875999999999999e+00   6.4480000000000004e-01   2.3506000000000000e+00   1.7340000000000000e-01   4.1370000000000001e-01   1.2390000000000000e-01
   3.1299800000000001e+01  -6.6786100000000005e+01   4.9188420000000002e+02  -8.0103000000000009e+00   5.7066499999999998e+01   7.8494999999999999e+00   1.3317000000000001e+00   5.5589999999999995e-01   2.3506000000000000e+00   1.2520000000000001e-01   4.6189999999999998e-01   6.1899999999999997e-02
   3.1498200000000001e+01  -6.7643500000000003e+01   4.9308519999999999e+02  -7.6475000000000000e+00   5.7142600000000002e+01   7.8758999999999997e+00   1.2650999999999999e+00   9.1169999999999995e-01   1.8283000000000000e+00   1.4449999999999999e-01   4.4259999999999999e-01   7.5200000000000003e-02
   3.1520199999999999e+01  -6.8456900000000005e+01   4.9377150000000000e+02  -7.2942999999999998e+00   5.7142600000000002e+01   7.8319999999999999e+00   1.3317000000000001e+00   5.5589999999999995e-01   1.4800000000000000e+00   1.2520000000000001e-01   3.8490000000000002e-01   1.0170000000000000e-01
   3.1983100000000000e+01  -6.9578100000000006e+01   4.9557290000000000e+02  -6.9791999999999996e+00   5.7209200000000003e+01   7.9021999999999997e+00   1.0209999999999999e+00   7.1150000000000002e-01   2.0893999999999999e+00   7.7100000000000002e-02   4.0410000000000001e-01   6.1899999999999997e-02
   3.2357799999999997e+01  -7.0567300000000003e+01   4.9651650000000001e+02  -6.6355000000000004e+00   5.7076000000000001e+01   7.9108999999999998e+00   1.4649000000000001e+00   7.7820000000000000e-01   1.8283000000000000e+00   2.0230000000000001e-01   3.8490000000000002e-01   6.6400000000000001e-02
   3.2975000000000001e+01  -7.1864300000000000e+01   4.9754599999999999e+02  -6.3013000000000003e+00   5.7076000000000001e+01   7.9066000000000001e+00   1.1762999999999999e+00   7.1150000000000002e-01   2.6989000000000001e+00   1.1559999999999999e-01   3.9450000000000002e-01   1.1060000000000000e-01
   3.3437899999999999e+01  -7.2897599999999997e+01   4.9883269999999999e+02  -5.8811999999999998e+00   5.7047400000000003e+01   7.9504000000000001e+00   1.3983000000000001e+00   4.2249999999999999e-01   2.0893999999999999e+00   2.5050000000000000e-01   4.5219999999999999e-01   6.1899999999999997e-02
   3.4055100000000003e+01  -7.3886799999999994e+01   5.0054840000000002e+02  -5.5088999999999997e+00   5.7047400000000003e+01   7.9416000000000002e+00   1.2650999999999999e+00   8.2269999999999999e-01   1.7412000000000001e+00   1.9270000000000001e-01   4.4259999999999999e-01   1.2390000000000000e-01
   3.4980899999999998e+01  -7.5139899999999997e+01   5.0166359999999997e+02  -4.8501000000000003e+00   5.7104500000000002e+01   7.9459999999999997e+00   1.2206999999999999e+00   7.1150000000000002e-01   1.3930000000000000e+00   1.6380000000000000e-01   3.4639999999999999e-01   1.1940000000000001e-01
   3.5620100000000001e+01  -7.6590800000000002e+01   5.0423710000000000e+02  -4.3917999999999999e+00   5.7037900000000000e+01   7.9635999999999996e+00   1.2650999999999999e+00   5.3369999999999995e-01   2.9600000000000000e+00   1.9270000000000001e-01   3.5599999999999998e-01   9.2899999999999996e-02
   3.6788300000000000e+01  -7.8041700000000006e+01   5.0543810000000002e+02  -3.9430999999999998e+00   5.7028399999999998e+01   7.9722999999999997e+00   1.3761000000000001e+00   7.5600000000000001e-01   2.5247000000000002e+00   1.6380000000000000e-01   4.0410000000000001e-01   6.6400000000000001e-02
   3.7780200000000001e+01  -7.9668499999999995e+01   5.0766840000000002e+02  -3.2079000000000000e+00   5.6952300000000001e+01   7.9767000000000001e+00   1.4205000000000001e+00   5.7809999999999995e-01   2.5247000000000002e+00   1.8300000000000000e-01   3.6559999999999998e-01   8.4000000000000005e-02
   3.8485599999999998e+01  -8.1449200000000005e+01   5.1015620000000001e+02  -2.4537000000000000e+00   5.7028399999999998e+01   7.9943000000000000e+00   1.5093000000000001e+00   6.2260000000000004e-01   2.2635999999999998e+00   2.0230000000000001e-01   3.8490000000000002e-01   7.9600000000000004e-02
   3.8904400000000003e+01  -8.3097999999999999e+01   5.1573209999999995e+02  -1.5180000000000000e+00   5.7589799999999997e+01   8.0074000000000005e+00   1.4427000000000001e+00   5.7809999999999995e-01   2.0024000000000002e+00   1.9270000000000001e-01   4.0410000000000001e-01   6.6400000000000001e-02
   3.9830100000000002e+01  -8.3317800000000005e+01   5.1856299999999999e+02  -4.1049999999999998e-01   5.7542299999999997e+01   7.8231999999999999e+00   1.2428999999999999e+00   6.6710000000000003e-01   2.0024000000000002e+00   2.3119999999999999e-01   4.4259999999999999e-01   9.2899999999999996e-02
   4.2056399999999996e+01  -8.5955799999999996e+01   5.2328110000000004e+02   1.0407000000000000e+00   5.7846800000000002e+01   7.8231999999999999e+00   1.3539000000000001e+00   5.3369999999999995e-01   1.4800000000000000e+00   2.1190000000000001e-01   3.7530000000000002e-01   1.0620000000000000e-01
   4.4040199999999999e+01  -8.6285600000000002e+01   5.2971489999999994e+02   2.8451000000000000e+00   5.8103700000000003e+01   7.5514000000000001e+00   1.3317000000000001e+00   7.3380000000000001e-01   1.8283000000000000e+00   1.1559999999999999e-01   4.2340000000000000e-01   8.4000000000000005e-02
   4.6045999999999999e+01  -8.5208399999999997e+01   5.3443299999999999e+02   4.7832999999999997e+00   5.8474800000000002e+01   7.2092999999999998e+00   1.3317000000000001e+00   7.7820000000000000e-01   2.5247000000000002e+00   1.0600000000000000e-01   4.4259999999999999e-01   1.0620000000000000e-01
   4.6024000000000001e+01  -8.6945099999999996e+01   5.4043780000000004e+02   6.8455000000000004e+00   5.8988700000000001e+01   6.9417999999999997e+00   1.2650999999999999e+00   8.6719999999999997e-01   2.0024000000000002e+00   1.5409999999999999e-01   3.7530000000000002e-01   7.9600000000000004e-02
   4.6597099999999998e+01  -8.6219600000000000e+01   5.4901620000000003e+02   9.3374000000000006e+00   5.9930700000000002e+01   6.5777999999999999e+00   1.2873000000000001e+00   7.5600000000000001e-01   1.6540999999999999e+00   8.6699999999999999e-02   3.9450000000000002e-01   9.2899999999999996e-02
   4.7919600000000003e+01  -8.1844899999999996e+01   5.5622209999999995e+02   1.1991600000000000e+01   6.0225700000000003e+01   5.7226999999999997e+00   1.3983000000000001e+00   6.8930000000000002e-01   2.3506000000000000e+00   1.5409999999999999e-01   3.3679999999999999e-01   9.7299999999999998e-02
   4.7588999999999999e+01  -8.3075999999999993e+01   5.6154070000000002e+02   1.4645799999999999e+01   6.0701500000000003e+01   5.3719000000000001e+00   1.4205000000000001e+00   7.1150000000000002e-01   1.3930000000000000e+00   1.3489999999999999e-01   3.8490000000000002e-01   4.8700000000000000e-02
   4.6376600000000003e+01  -8.3471699999999998e+01   5.6617300000000000e+02   1.7433599999999998e+01   6.1139200000000002e+01   5.1307000000000000e+00   1.1762999999999999e+00   5.7809999999999995e-01   1.9153000000000000e+00   1.5409999999999999e-01   4.0410000000000001e-01   1.1500000000000000e-01
   4.7544899999999998e+01  -8.1537099999999995e+01   5.6960429999999997e+02   2.0040099999999999e+01   6.1386699999999998e+01   4.5781999999999998e+00   1.2428999999999999e+00   7.3380000000000001e-01   1.7412000000000001e+00   1.8300000000000000e-01   4.1370000000000001e-01   6.6400000000000001e-02
   4.8184100000000001e+01  -8.1493200000000002e+01   5.7234939999999995e+02   2.2551100000000002e+01   6.1262999999999998e+01   4.1308999999999996e+00   1.3317000000000001e+00   7.3380000000000001e-01   1.8283000000000000e+00   1.5409999999999999e-01   4.3300000000000000e-01   1.1940000000000001e-01
   4.8404499999999999e+01  -8.0569900000000004e+01   5.7149159999999995e+02   2.5224399999999999e+01   6.1015500000000003e+01   3.7932000000000001e+00   1.2206999999999999e+00   4.4469999999999998e-01   2.0893999999999999e+00   6.7400000000000002e-02   3.8490000000000002e-01   8.8499999999999995e-02
   4.8206099999999999e+01  -7.9976299999999995e+01   5.7089110000000005e+02   2.7706700000000001e+01   6.0644399999999997e+01   3.4336000000000002e+00   1.3095000000000001e+00   8.0049999999999999e-01   1.3059000000000001e+00   1.7340000000000000e-01   4.4259999999999999e-01   6.1899999999999997e-02
   4.9793199999999999e+01  -8.0086200000000005e+01   5.7123419999999999e+02   3.0055399999999999e+01   6.0168599999999998e+01   3.0739999999999998e+00   1.4871000000000001e+00   4.0020000000000000e-01   2.9600000000000000e+00   1.7340000000000000e-01   4.5219999999999999e-01   9.7299999999999998e-02
   5.0873199999999997e+01  -7.8986999999999995e+01   5.7226360000000000e+02   3.2537700000000001e+01   5.9816499999999998e+01   2.7275999999999998e+00   1.4649000000000001e+00   7.3380000000000001e-01   2.5247000000000002e+00   1.5409999999999999e-01   4.9070000000000003e-01   1.1060000000000000e-01
   5.1953299999999999e+01  -7.8591300000000004e+01   5.7149159999999995e+02   3.4810000000000002e+01   5.9388300000000001e+01   2.4163000000000001e+00   1.4427000000000001e+00   6.8930000000000002e-01   1.8283000000000000e+00   2.2159999999999999e-01   3.8490000000000002e-01   1.2390000000000000e-01
   5.2504399999999997e+01  -7.8833100000000002e+01   5.7192049999999995e+02   3.6958199999999998e+01   5.8979199999999999e+01   2.2627999999999999e+00   1.2873000000000001e+00   4.6689999999999998e-01   2.7858999999999998e+00   1.5409999999999999e-01   3.5599999999999998e-01   7.5200000000000003e-02
   5.3650500000000001e+01  -8.1031499999999994e+01   5.7209209999999996e+02   3.8695799999999998e+01   5.8646099999999997e+01   2.3022000000000000e+00   1.0875999999999999e+00   5.7809999999999995e-01   1.6540999999999999e+00   2.1190000000000001e-01   3.4639999999999999e-01   8.4000000000000005e-02
   5.5061199999999999e+01  -8.0701800000000006e+01   5.7217780000000005e+02   4.0652999999999999e+01   5.8341600000000000e+01   1.9382999999999999e+00   1.1984999999999999e+00   6.2260000000000004e-01   2.5247000000000002e+00   1.3489999999999999e-01   3.9450000000000002e-01   1.1060000000000000e-01
   5.4620399999999997e+01  -7.9338800000000006e+01   5.7174890000000005e+02   4.2342900000000000e+01   5.8094200000000001e+01   1.8813000000000000e+00   1.1984999999999999e+00   4.4469999999999998e-01   2.4377000000000000e+00   2.0230000000000001e-01   3.7530000000000002e-01   8.4000000000000005e-02
   5.1534500000000001e+01  -8.1295299999999997e+01   5.7174890000000005e+02   4.3841900000000003e+01   5.8189300000000003e+01   1.7847999999999999e+00   1.2428999999999999e+00   8.2269999999999999e-01   2.0893999999999999e+00   1.5409999999999999e-01   3.8490000000000002e-01   7.9600000000000004e-02
   5.0454400000000000e+01  -8.3185900000000004e+01   5.7226360000000000e+02   4.5035299999999999e+01   5.8322600000000001e+01   1.9470000000000001e+00   1.2873000000000001e+00   5.1139999999999997e-01   1.9153000000000000e+00   1.5409999999999999e-01   3.0790000000000001e-01   5.3100000000000001e-02
   5.1754899999999999e+01  -8.4175200000000004e+01   5.7234939999999995e+02   4.6314700000000002e+01   5.8246400000000001e+01   1.8988000000000000e+00   1.2650999999999999e+00   6.2260000000000004e-01   2.2635999999999998e+00   1.7340000000000000e-01   3.6559999999999998e-01   9.2899999999999996e-02
   5.1975299999999997e+01  -8.3515699999999995e+01   5.7080529999999999e+02   4.7527200000000001e+01   5.7837299999999999e+01   1.7278000000000000e+00   1.2650999999999999e+00   4.8920000000000002e-01   2.2635999999999998e+00   1.9270000000000001e-01   3.6559999999999998e-01   1.1940000000000001e-01
   5.0630800000000001e+01  -8.4658799999999999e+01   5.6728819999999996e+02   4.8587000000000003e+01   5.7456600000000002e+01   1.8944000000000001e+00   1.2206999999999999e+00   7.3380000000000001e-01   2.0893999999999999e+00   1.4449999999999999e-01   4.3300000000000000e-01   7.5200000000000003e-02
   4.9859299999999998e+01  -8.4966600000000000e+01   5.6188379999999995e+02   4.9551299999999998e+01   5.6971299999999999e+01   1.8243000000000000e+00   1.3317000000000001e+00   7.5600000000000001e-01   2.1764999999999999e+00   1.7340000000000000e-01   3.5599999999999998e-01   1.0170000000000000e-01
   5.0630800000000001e+01  -8.3097999999999999e+01   5.5639359999999999e+02   5.0458300000000001e+01   5.6181500000000000e+01   1.6400999999999999e+00   1.2206999999999999e+00   5.3369999999999995e-01   2.3506000000000000e+00   1.4449999999999999e-01   4.3300000000000000e-01   1.1500000000000000e-01
   4.9506599999999999e+01  -8.3427700000000002e+01   5.4970249999999999e+02   5.0926099999999998e+01   5.5420200000000001e+01   1.6752000000000000e+00   1.1984999999999999e+00   9.7840000000000005e-01   1.5670999999999999e+00   1.5409999999999999e-01   4.1370000000000001e-01   1.2390000000000000e-01
   4.6619100000000003e+01  -8.3581599999999995e+01   5.4103830000000005e+02   5.1374800000000000e+01   5.4773200000000003e+01   1.6708000000000001e+00   1.4649000000000001e+00   6.4480000000000004e-01   1.8283000000000000e+00   2.2159999999999999e-01   4.9070000000000003e-01   8.8499999999999995e-02
   4.4172400000000003e+01  -8.1471199999999996e+01   5.3323199999999997e+02   5.1794899999999998e+01   5.4230699999999999e+01   1.6137999999999999e+00   1.3095000000000001e+00   5.5589999999999995e-01   2.2635999999999998e+00   1.6380000000000000e-01   4.0410000000000001e-01   6.1899999999999997e-02
   4.2144599999999997e+01  -8.1427199999999999e+01   5.2456780000000003e+02   5.1909500000000001e+01   5.3497999999999998e+01   1.6488000000000000e+00   1.3539000000000001e+00   7.5600000000000001e-01   2.6118000000000001e+00   2.0230000000000001e-01   4.4259999999999999e-01   1.7700000000000000e-02
   3.9477499999999999e+01  -8.2504400000000004e+01   5.1350170000000003e+02   5.1575299999999999e+01   5.2641599999999997e+01   1.7716000000000001e+00   1.3539000000000001e+00   7.1150000000000002e-01   1.8283000000000000e+00   9.6299999999999997e-02   4.4259999999999999e-01   4.8700000000000000e-02
   3.7207099999999997e+01  -8.0328000000000003e+01   5.0166359999999997e+02   5.1584899999999998e+01   5.1480699999999999e+01   1.8418000000000001e+00   1.2650999999999999e+00   5.7809999999999995e-01   1.8283000000000000e+00   2.5050000000000000e-01   3.9450000000000002e-01   1.1940000000000001e-01
   3.5906599999999997e+01  -7.8921099999999996e+01   4.8913909999999998e+02   5.1298400000000001e+01   5.0500500000000002e+01   1.8944000000000001e+00   1.1984999999999999e+00   6.6710000000000003e-01   1.8283000000000000e+00   1.8300000000000000e-01   4.0410000000000001e-01   5.3100000000000001e-02
   3.5223300000000002e+01  -7.9646500000000003e+01   4.7730099999999999e+02   5.0563299999999998e+01   4.9120699999999999e+01   2.0347000000000000e+00   1.4427000000000001e+00   6.4480000000000004e-01   1.5670999999999999e+00   9.6299999999999997e-02   3.7530000000000002e-01   3.5400000000000001e-02
   3.4231400000000001e+01  -7.8943100000000001e+01   4.6306090000000000e+02   4.9837699999999998e+01   4.7740900000000003e+01   2.3197999999999999e+00   1.1540999999999999e+00   5.3369999999999995e-01   2.4377000000000000e+00   1.8300000000000000e-01   4.3300000000000000e-01   1.6810000000000000e-01
   3.1762699999999999e+01  -7.7821899999999999e+01   4.4667619999999999e+02   4.9054800000000000e+01   4.6361199999999997e+01   2.4996000000000000e+00   1.3539000000000001e+00   8.8939999999999997e-01   1.1317999999999999e+00   1.4449999999999999e-01   4.7149999999999997e-01   3.5400000000000001e-02
   2.9823000000000000e+01  -7.6568799999999996e+01   4.3217869999999999e+02   4.8109600000000000e+01   4.4914700000000003e+01   2.4952000000000001e+00   1.4427000000000001e+00   6.2260000000000004e-01   8.7060000000000004e-01   1.9270000000000001e-01   4.0410000000000001e-01   2.6499999999999999e-02
   2.8765000000000001e+01  -7.3644999999999996e+01   4.1570819999999998e+02   4.7059399999999997e+01   4.3268500000000003e+01   2.4820000000000002e+00   1.1984999999999999e+00   6.6710000000000003e-01   2.4377000000000000e+00   1.6380000000000000e-01   3.7530000000000002e-01   1.9020000000000001e-01
   2.6494599999999998e+01  -7.0984999999999999e+01   3.9863729999999998e+02   4.5990099999999998e+01   4.1574700000000000e+01   2.5303000000000000e+00   1.2428999999999999e+00   8.2269999999999999e-01   2.0024000000000002e+00   6.7400000000000002e-02   4.8110000000000003e-01   1.7700000000000000e-02
   2.4136099999999999e+01  -6.7863299999999995e+01   3.8002220000000000e+02   4.4815700000000000e+01   3.9909399999999998e+01   2.3241999999999998e+00   1.0653999999999999e+00   5.5589999999999995e-01   1.8283000000000000e+00   2.2159999999999999e-01   4.2340000000000000e-01   1.3710000000000000e-01
   2.2857700000000001e+01  -6.4104100000000003e+01   3.6363749999999999e+02   4.3631799999999998e+01   3.8177500000000002e+01   2.2321000000000000e+00   1.3317000000000001e+00   6.6710000000000003e-01   2.3506000000000000e+00   1.8300000000000000e-01   4.0410000000000001e-01   5.3100000000000001e-02
   2.1645399999999999e+01  -6.1048400000000001e+01   3.4459350000000001e+02   4.2066099999999999e+01   3.6141100000000002e+01   2.2101999999999999e+00   1.2650999999999999e+00   7.5600000000000001e-01   1.8283000000000000e+00   1.9270000000000001e-01   4.5219999999999999e-01   7.5200000000000003e-02
   1.8868099999999998e+01  -6.0476900000000001e+01   3.2675040000000001e+02   4.0061100000000003e+01   3.4418799999999997e+01   2.5741000000000001e+00   1.2650999999999999e+00   6.4480000000000004e-01   1.7412000000000001e+00   1.8300000000000000e-01   3.9450000000000002e-01   1.3710000000000000e-01
   1.6134799999999998e+01  -5.9003999999999998e+01   3.0624810000000002e+02   3.8294800000000002e+01   3.2544199999999996e+01   2.6968999999999999e+00   1.2428999999999999e+00   8.0049999999999999e-01   2.1764999999999999e+00   1.9270000000000001e-01   4.4259999999999999e-01   1.1060000000000000e-01
   1.4106999999999999e+01  -5.5882300000000001e+01   2.8703250000000003e+02   3.6251700000000000e+01   3.0574400000000001e+01   2.7715000000000001e+00   1.1762999999999999e+00   6.8930000000000002e-01   2.4377000000000000e+00   2.4079999999999999e-01   4.7149999999999997e-01   4.4200000000000003e-02
   1.2740399999999999e+01  -5.3925699999999999e+01   2.6653019999999998e+02   3.3883899999999997e+01   2.8338200000000001e+01   2.9731999999999998e+00   1.3983000000000001e+00   8.4499999999999997e-01   1.9153000000000000e+00   1.0600000000000000e-01   4.6189999999999998e-01   8.8499999999999995e-02
   1.1329700000000001e+01  -5.1925199999999997e+01   2.4517009999999999e+02   3.1430199999999999e+01   2.6063900000000000e+01   2.9512999999999998e+00   1.4871000000000001e+00   6.8930000000000002e-01   1.3059000000000001e+00   1.2520000000000001e-01   3.5599999999999998e-01   6.6400000000000001e-02
   8.4862000000000002e+00  -4.8583700000000000e+01   2.2278049999999999e+02   2.8919200000000000e+01   2.3998899999999999e+01   3.0739999999999998e+00   1.2206999999999999e+00   6.0040000000000004e-01   2.6989000000000001e+00   2.1190000000000001e-01   4.2340000000000000e-01   1.1060000000000000e-01
   6.8109999999999999e+00  -4.5769799999999996e+01   1.9936150000000001e+02   2.6293700000000001e+01   2.1600899999999999e+01   3.0476999999999999e+00   1.3761000000000001e+00   7.1150000000000002e-01   1.8283000000000000e+00   1.1559999999999999e-01   4.6189999999999998e-01   1.0620000000000000e-01
   6.5686000000000000e+00  -4.3395600000000002e+01   1.7920230000000001e+02   2.3563099999999999e+01   1.9088799999999999e+01   2.8197000000000001e+00   1.2650999999999999e+00   5.1139999999999997e-01   2.1764999999999999e+00   2.0230000000000001e-01   4.0410000000000001e-01   1.0170000000000000e-01
   5.9513999999999996e+00  -3.9856200000000001e+01   1.5681280000000001e+02   2.0947099999999999e+01   1.6690799999999999e+01   2.6749999999999998e+00   1.1984999999999999e+00   6.0040000000000004e-01   2.6989000000000001e+00   1.8300000000000000e-01   3.9450000000000002e-01   1.4160000000000000e-01
   5.7088999999999999e+00  -3.6448799999999999e+01   1.3416579999999999e+02   1.8111499999999999e+01   1.4159599999999999e+01   2.5303000000000000e+00   1.2873000000000001e+00   6.4480000000000004e-01   2.0024000000000002e+00   1.7340000000000000e-01   4.2340000000000000e-01   1.5479999999999999e-01
   5.6868999999999996e+00  -3.2095999999999997e+01   1.1469289999999999e+02   1.5715100000000000e+01   1.2113700000000000e+01   1.9821000000000000e+00   1.2428999999999999e+00   8.0049999999999999e-01   2.0893999999999999e+00   1.9300000000000001e-02   4.3300000000000000e-01   5.3100000000000001e-02
   4.6509000000000000e+00  -2.4094000000000001e+01   1.0062439999999999e+02   1.3977499999999999e+01   1.0438900000000000e+01   1.5041000000000000e+00   1.1096999999999999e+00   6.0040000000000004e-01   1.7412000000000001e+00   2.6010000000000000e-01   3.8490000000000002e-01   1.0170000000000000e-01
   5.1798999999999999e+00  -1.9103700000000000e+01   8.0979900000000001e+01   1.1628800000000000e+01   8.3263999999999996e+00   1.1665000000000001e+00   1.2428999999999999e+00   6.8930000000000002e-01   1.7412000000000001e+00   1.5409999999999999e-01   3.7530000000000002e-01   9.7299999999999998e-02
   3.2402000000000002e+00  -1.7938600000000001e+01   6.2021700000000003e+01   8.7454999999999998e+00   6.4992999999999999e+00   1.1796000000000000e+00   1.1984999999999999e+00   6.8930000000000002e-01   1.9153000000000000e+00   1.1559999999999999e-01   4.2340000000000000e-01   1.0170000000000000e-01
   1.2343999999999999e+00  -1.5234600000000000e+01   4.5894300000000001e+01   6.6355000000000004e+00   4.8244999999999996e+00   1.1182000000000001e+00   1.1984999999999999e+00   5.3369999999999995e-01   1.8283000000000000e+00   1.1559999999999999e-01   4.3300000000000000e-01   9.2899999999999996e-02
   4.6289999999999998e-01  -1.0772000000000000e+01   3.1739999999999998e+01   4.9169000000000000e+00   3.3875999999999999e+00   9.8670000000000002e-01   1.4871000000000001e+00   6.0040000000000004e-01   1.9153000000000000e+00   1.4449999999999999e-01   4.2340000000000000e-01   1.2390000000000000e-01
   5.2900000000000003e-01  -6.8369000000000000e+00   2.2818500000000000e+01   3.5516999999999999e+00   2.3885000000000001e+00   4.8240000000000000e-01   1.3095000000000001e+00   5.7809999999999995e-01   1.5670999999999999e+00   2.0230000000000001e-01   4.3300000000000000e-01   7.9600000000000004e-02
   8.1559999999999999e-01  -2.9678000000000000e+00   1.4754799999999999e+01   2.5682999999999998e+00   1.6462000000000001e+00   2.1929999999999999e-01   1.2428999999999999e+00   5.7809999999999995e-01   1.6540999999999999e+00   2.0230000000000001e-01   4.7149999999999997e-01   1.1940000000000001e-01
   4.4100000000000000e-02  -5.4959999999999998e-01   1.0036700000000000e+01   1.8045000000000000e+00   1.1609000000000000e+00   1.2720000000000001e-01   1.2428999999999999e+00   6.8930000000000002e-01   1.4800000000000000e+00   8.6699999999999999e-02   4.5219999999999999e-01   6.1899999999999997e-02
  -1.4107000000000001e+00  -1.7590000000000000e-01   4.4607999999999999e+00   9.8340000000000005e-01   6.1850000000000005e-01   1.3589999999999999e-01   1.4427000000000001e+00   7.5600000000000001e-01   1.5670999999999999e+00   1.3489999999999999e-01   5.0029999999999997e-01   1.1060000000000000e-01
  -1.1681999999999999e+00   4.8359999999999997e-01  -8.5780000000000001e-01   1.2410000000000000e-01   2.1890000000000001e-01   6.5799999999999997e-02   1.3761000000000001e+00   8.4499999999999997e-01   1.8283000000000000e+00   2.1190000000000001e-01   3.3679999999999999e-01   7.9600000000000004e-02
  -5.7310000000000005e-01   4.1770000000000002e-01  -9.4359999999999999e-01   1.7190000000000000e-01   1.9030000000000000e-01  -1.7500000000000002e-02   1.2206999999999999e+00   7.7820000000000000e-01   1.0447000000000000e+00   1.2520000000000001e-01   4.6189999999999998e-01   1.3270000000000001e-01
  -6.3919999999999999e-01   1.0551999999999999e+00   1.7160000000000000e-01   2.8600000000000000e-02   5.7099999999999998e-02   6.1400000000000003e-02   1.3539000000000001e+00   4.8920000000000002e-01   2.5247000000000002e+00   2.3119999999999999e-01   3.4639999999999999e-01   8.8499999999999995e-02
  -3.0859999999999999e-01   7.0350000000000001e-01   8.5800000000000001e-02   1.2410000000000000e-01   1.3320000000000001e-01   5.7000000000000002e-02   1.0431999999999999e+00   7.7820000000000000e-01   1.9153000000000000e+00   1.8300000000000000e-01   4.8110000000000003e-01   7.0800000000000002e-02
  -1.2564000000000000e+00   5.2759999999999996e-01   8.5800000000000001e-02   1.1459999999999999e-01   6.6600000000000006e-02   8.8000000000000005e-03   1.2428999999999999e+00   6.0040000000000004e-01   2.4377000000000000e+00   1.5409999999999999e-01   4.7149999999999997e-01   1.2390000000000000e-01
  -9.2579999999999996e-01   7.6939999999999997e-01  -3.4310000000000002e-01   1.7190000000000000e-01   1.6180000000000000e-01   6.1400000000000003e-02   1.2650999999999999e+00   6.6710000000000003e-01   1.3059000000000001e+00   1.5409999999999999e-01   4.3300000000000000e-01   9.2899999999999996e-02
  -4.4080000000000003e-01   1.0112000000000001e+00  -3.4310000000000002e-01   1.4319999999999999e-01   9.4999999999999998e-03   7.0199999999999999e-02   1.3539000000000001e+00   8.8939999999999997e-01   1.8283000000000000e+00   1.7340000000000000e-01   5.0029999999999997e-01   5.7500000000000002e-02
  -3.7469999999999998e-01   5.4959999999999998e-01  -3.4310000000000002e-01   9.4999999999999998e-03   5.7099999999999998e-02   1.3200000000000000e-02   1.2650999999999999e+00   5.5589999999999995e-01   1.7412000000000001e+00   1.6380000000000000e-01   4.1370000000000001e-01   1.2390000000000000e-01
  -6.3919999999999999e-01   7.9139999999999999e-01  -2.5740000000000002e-01   1.6230000000000000e-01   7.6100000000000001e-02   5.2600000000000001e-02   1.2206999999999999e+00   8.0049999999999999e-01   2.0893999999999999e+00   1.7340000000000000e-01   3.9450000000000002e-01   6.6400000000000001e-02
  -1.1021000000000001e+00   9.0129999999999999e-01   8.5800000000000001e-02   8.5900000000000004e-02   1.9980000000000001e-01   3.5099999999999999e-02   1.3095000000000001e+00   4.8920000000000002e-01   2.5247000000000002e+00   1.5409999999999999e-01   4.1370000000000001e-01   1.0620000000000000e-01
  -5.2900000000000003e-01   5.0560000000000005e-01  -6.0050000000000003e-01   7.6399999999999996e-02   3.8100000000000002e-02   2.1899999999999999e-02   1.3761000000000001e+00   6.2260000000000004e-01   1.3930000000000000e+00   1.9270000000000001e-01   4.6189999999999998e-01   1.2390000000000000e-01
  -5.7310000000000005e-01   6.5949999999999998e-01  -3.4310000000000002e-01   1.0500000000000000e-01   8.5599999999999996e-02   3.9500000000000000e-02   1.2650999999999999e+00   8.8939999999999997e-01   1.3059000000000001e+00   2.3119999999999999e-01   3.5599999999999998e-01   7.5200000000000003e-02
  -5.7310000000000005e-01   8.1340000000000001e-01  -9.4359999999999999e-01   1.2410000000000000e-01   1.5229999999999999e-01   2.6300000000000000e-02   1.3317000000000001e+00   7.3380000000000001e-01   2.4377000000000000e+00   1.6380000000000000e-01   3.9450000000000002e-01   1.1940000000000001e-01
  -8.3760000000000001e-01   6.1550000000000005e-01  -6.0050000000000003e-01   9.5500000000000002e-02   5.7099999999999998e-02   5.7000000000000002e-02   1.2650999999999999e+00   7.5600000000000001e-01   2.6989000000000001e+00   1.6380000000000000e-01   4.5219999999999999e-01   8.8499999999999995e-02
  -6.8330000000000002e-01   7.0350000000000001e-01  -3.4310000000000002e-01   1.1459999999999999e-01   8.5599999999999996e-02   3.9500000000000000e-02   1.2650999999999999e+00   7.5600000000000001e-01   2.0893999999999999e+00   1.2520000000000001e-01   4.1370000000000001e-01   7.5200000000000003e-02
  -3.9679999999999999e-01   7.6939999999999997e-01  -1.7160000000000000e-01   2.8600000000000000e-02   7.6100000000000001e-02   4.8200000000000000e-02   1.5536000000000001e+00   5.7809999999999995e-01   1.8283000000000000e+00   1.7340000000000000e-01   4.9070000000000003e-01   9.7299999999999998e-02
  -5.9509999999999996e-01   6.3749999999999996e-01  -1.2867999999999999e+00   1.1459999999999999e-01   8.5599999999999996e-02   6.5799999999999997e-02   1.3983000000000001e+00   4.6689999999999998e-01   1.4800000000000000e+00   1.6380000000000000e-01   4.0410000000000001e-01   7.0800000000000002e-02
  -7.9349999999999998e-01   7.2550000000000003e-01  -2.5740000000000002e-01   1.0500000000000000e-01   5.7099999999999998e-02   9.6500000000000002e-02   1.4205000000000001e+00   5.5589999999999995e-01   1.6540999999999999e+00   1.8300000000000000e-01   4.4259999999999999e-01   1.0170000000000000e-01
  -7.7149999999999996e-01   7.2550000000000003e-01  -8.5780000000000001e-01   1.7190000000000000e-01   1.2370000000000000e-01  -4.4000000000000003e-03   1.3317000000000001e+00   7.1150000000000002e-01   2.0024000000000002e+00   1.2520000000000001e-01   3.9450000000000002e-01   9.7299999999999998e-02
  -4.4080000000000003e-01   7.9139999999999999e-01  -7.7210000000000001e-01   1.4319999999999999e-01   2.8500000000000001e-02   3.9500000000000000e-02   1.3983000000000001e+00   1.0005999999999999e+00   1.3930000000000000e+00   1.6380000000000000e-01   4.5219999999999999e-01   1.1500000000000000e-01
  -6.6130000000000000e-01   5.9360000000000002e-01  -9.4359999999999999e-01   9.4999999999999998e-03   8.5599999999999996e-02   8.7700000000000000e-02   1.3095000000000001e+00   6.8930000000000002e-01   1.5670999999999999e+00   1.6380000000000000e-01   4.4259999999999999e-01   7.5200000000000003e-02
  -7.2740000000000005e-01   5.7160000000000000e-01  -1.7160000000000000e-01   9.5500000000000002e-02   7.6100000000000001e-02   4.3900000000000002e-02   1.4205000000000001e+00   7.1150000000000002e-01   2.0024000000000002e+00   1.9270000000000001e-01   4.6189999999999998e-01   8.8499999999999995e-02
  -7.9349999999999998e-01   7.4739999999999995e-01  -9.4359999999999999e-01   1.5279999999999999e-01   6.6600000000000006e-02   3.9500000000000000e-02   1.1984999999999999e+00   6.2260000000000004e-01   2.0024000000000002e+00   1.2520000000000001e-01   3.7530000000000002e-01   1.0170000000000000e-01
  -5.9509999999999996e-01   6.5949999999999998e-01  -9.4359999999999999e-01   6.6799999999999998e-02   9.4999999999999998e-03   5.2600000000000001e-02   1.2650999999999999e+00   5.7809999999999995e-01   1.8283000000000000e+00   2.6010000000000000e-01   4.5219999999999999e-01   1.0620000000000000e-01
  -5.9509999999999996e-01   7.2550000000000003e-01  -1.7160000000000000e-01   1.3370000000000001e-01   7.6100000000000001e-02   2.1899999999999999e-02   1.0209999999999999e+00   7.7820000000000000e-01   2.2635999999999998e+00   2.4079999999999999e-01   4.1370000000000001e-01   5.7500000000000002e-02
  -8.5960000000000003e-01   7.0350000000000001e-01  -4.2890000000000000e-01   1.1459999999999999e-01   4.7600000000000003e-02   8.3299999999999999e-02   1.3095000000000001e+00   6.6710000000000003e-01   1.3059000000000001e+00   1.8300000000000000e-01   4.7149999999999997e-01   1.1500000000000000e-01
  -7.0530000000000004e-01   9.0129999999999999e-01  -9.4359999999999999e-01   1.1459999999999999e-01   1.9000000000000000e-02   6.5799999999999997e-02   1.1762999999999999e+00   6.0040000000000004e-01   1.3930000000000000e+00   1.5409999999999999e-01   4.5219999999999999e-01   9.2899999999999996e-02
  -5.7310000000000005e-01   8.3540000000000003e-01  -9.4359999999999999e-01   9.5500000000000002e-02   9.5200000000000007e-02   6.1400000000000003e-02   1.2650999999999999e+00   7.5600000000000001e-01   2.2635999999999998e+00   1.5409999999999999e-01   4.5219999999999999e-01   7.0800000000000002e-02
  -5.2900000000000003e-01   6.1550000000000005e-01  -1.0294000000000001e+00   9.5500000000000002e-02  -2.8500000000000001e-02   3.5099999999999999e-02   9.9880000000000002e-01   7.7820000000000000e-01   2.5247000000000002e+00   1.6380000000000000e-01   4.4259999999999999e-01   8.8499999999999995e-02
  -7.0530000000000004e-01   7.0350000000000001e-01  -4.2890000000000000e-01   1.4319999999999999e-01   1.8079999999999999e-01   3.9500000000000000e-02   1.1318999999999999e+00   5.7809999999999995e-01   1.7412000000000001e+00   1.9270000000000001e-01   4.1370000000000001e-01   6.6400000000000001e-02
  -6.8330000000000002e-01   5.9360000000000002e-01   1.7160000000000000e-01   1.7190000000000000e-01   1.6180000000000000e-01   9.2100000000000001e-02   1.2206999999999999e+00   7.5600000000000001e-01   2.3506000000000000e+00   1.6380000000000000e-01   4.9070000000000003e-01   5.7500000000000002e-02
  -7.4939999999999996e-01   7.0350000000000001e-01   1.7160000000000000e-01   1.8140000000000001e-01   1.6180000000000000e-01   5.7000000000000002e-02   1.3095000000000001e+00   7.5600000000000001e-01   1.9153000000000000e+00   1.2520000000000001e-01   4.6189999999999998e-01   1.0620000000000000e-01
  -6.8330000000000002e-01   7.2550000000000003e-01  -4.2890000000000000e-01   1.1459999999999999e-01   1.0470000000000000e-01   7.8899999999999998e-02   1.3317000000000001e+00   6.8930000000000002e-01   1.5670999999999999e+00   1.4449999999999999e-01   4.5219999999999999e-01   7.5200000000000003e-02
  -7.7149999999999996e-01   7.9139999999999999e-01   1.7160000000000000e-01   4.7699999999999999e-02   1.0470000000000000e-01   5.7000000000000002e-02   1.3317000000000001e+00   7.5600000000000001e-01   9.5770000000000000e-01   1.9270000000000001e-01   4.1370000000000001e-01   1.1940000000000001e-01
  -6.8330000000000002e-01   5.9360000000000002e-01  -6.0050000000000003e-01   1.6230000000000000e-01   1.0470000000000000e-01   3.9500000000000000e-02   1.3539000000000001e+00   7.7820000000000000e-01   2.2635999999999998e+00   1.2520000000000001e-01   4.7149999999999997e-01   9.7299999999999998e-02
  -7.2740000000000005e-01   7.2550000000000003e-01  -1.7160000000000000e-01   1.8140000000000001e-01   1.0470000000000000e-01   7.0199999999999999e-02   1.3761000000000001e+00   4.6689999999999998e-01   2.3506000000000000e+00   2.0230000000000001e-01   3.8490000000000002e-01   1.0170000000000000e-01
  -7.0530000000000004e-01   7.9139999999999999e-01  -1.2010000000000001e+00   2.0999999999999999e-01   0.0000000000000000e+00   3.0700000000000002e-02   9.5440000000000003e-01   5.7809999999999995e-01   2.6989000000000001e+00   1.5409999999999999e-01   3.5599999999999998e-01   9.7299999999999998e-02
  -8.5960000000000003e-01   5.9360000000000002e-01  -6.8630000000000002e-01   1.3370000000000001e-01  -9.4999999999999998e-03   3.9500000000000000e-02   1.4649000000000001e+00   6.8930000000000002e-01   2.5247000000000002e+00   1.4449999999999999e-01   4.2340000000000000e-01   8.8499999999999995e-02
  -8.3760000000000001e-01   6.8149999999999999e-01  -6.0050000000000003e-01   1.1459999999999999e-01   6.6600000000000006e-02   3.5099999999999999e-02   1.2873000000000001e+00   6.8930000000000002e-01   1.7412000000000001e+00   2.0230000000000001e-01   4.7149999999999997e-01   7.0800000000000002e-02
  -6.1719999999999997e-01   9.4530000000000003e-01  -2.5740000000000002e-01   1.1459999999999999e-01   4.7600000000000003e-02   1.3200000000000000e-02   1.3539000000000001e+00   8.0049999999999999e-01   2.0024000000000002e+00   1.8300000000000000e-01   4.3300000000000000e-01   7.5200000000000003e-02
  -5.7310000000000005e-01   5.9360000000000002e-01  -8.5780000000000001e-01   8.5900000000000004e-02   8.5599999999999996e-02   8.3299999999999999e-02   1.2873000000000001e+00   6.8930000000000002e-01   1.4800000000000000e+00   9.6299999999999997e-02   5.1959999999999995e-01   1.1940000000000001e-01
  -6.1719999999999997e-01   8.1340000000000001e-01  -3.4310000000000002e-01   1.8140000000000001e-01   1.1420000000000000e-01   3.5099999999999999e-02   1.2650999999999999e+00   5.5589999999999995e-01   2.0024000000000002e+00   1.2520000000000001e-01   4.5219999999999999e-01   1.0620000000000000e-01
  -7.0530000000000004e-01   8.1340000000000001e-01  -3.4310000000000002e-01   1.5279999999999999e-01   7.6100000000000001e-02   7.0199999999999999e-02   9.9880000000000002e-01   6.0040000000000004e-01   2.0893999999999999e+00   1.2520000000000001e-01   3.5599999999999998e-01   9.7299999999999998e-02
  -6.3919999999999999e-01   7.4739999999999995e-01  -3.4310000000000002e-01   1.4319999999999999e-01   4.7600000000000003e-02   4.3900000000000002e-02   1.0431999999999999e+00   7.5600000000000001e-01   2.3506000000000000e+00   2.5050000000000000e-01   4.5219999999999999e-01   1.2390000000000000e-01
  -8.8170000000000004e-01   6.1550000000000005e-01  -7.7210000000000001e-01   6.6799999999999998e-02  -9.4999999999999998e-03   8.7700000000000000e-02   1.3539000000000001e+00   7.7820000000000000e-01   1.8283000000000000e+00   1.4449999999999999e-01   4.0410000000000001e-01   1.0170000000000000e-01
  -5.5110000000000003e-01   9.4530000000000003e-01  -4.2890000000000000e-01   2.8600000000000000e-02   1.1420000000000000e-01   8.8000000000000005e-03   1.3761000000000001e+00   6.4480000000000004e-01   2.0024000000000002e+00   2.4079999999999999e-01   4.2340000000000000e-01   7.9600000000000004e-02
  -7.2740000000000005e-01   8.1340000000000001e-01  -6.8630000000000002e-01   5.7299999999999997e-02  -2.8500000000000001e-02   5.2600000000000001e-02   1.3983000000000001e+00   8.0049999999999999e-01   1.3930000000000000e+00   1.2520000000000001e-01   3.8490000000000002e-01   9.2899999999999996e-02
  -7.9349999999999998e-01   6.5949999999999998e-01  -6.8630000000000002e-01   1.6230000000000000e-01   3.8100000000000002e-02   4.3900000000000002e-02   1.3095000000000001e+00   5.1139999999999997e-01   1.8283000000000000e+00   1.9270000000000001e-01   4.3300000000000000e-01   7.0800000000000002e-02
  -7.7149999999999996e-01   6.5949999999999998e-01   2.5740000000000002e-01   1.2410000000000000e-01   5.7099999999999998e-02   5.2600000000000001e-02   1.3317000000000001e+00   8.2269999999999999e-01   2.2635999999999998e+00   1.9270000000000001e-01   4.4259999999999999e-01   1.4160000000000000e-01
  -7.9349999999999998e-01   7.4739999999999995e-01  -1.7160000000000000e-01   1.1459999999999999e-01   1.9000000000000000e-02   1.3200000000000000e-02   1.1762999999999999e+00   5.5589999999999995e-01   2.0024000000000002e+00   2.1190000000000001e-01   5.1959999999999995e-01   8.8499999999999995e-02
  -7.4939999999999996e-01   8.1340000000000001e-01  -5.1470000000000005e-01   2.8600000000000000e-02   4.7600000000000003e-02   1.0090000000000000e-01   1.1540999999999999e+00   7.1150000000000002e-01   2.0024000000000002e+00   2.3119999999999999e-01   5.0029999999999997e-01   1.1940000000000001e-01
  -7.0530000000000004e-01   6.8149999999999999e-01  -4.2890000000000000e-01   2.1959999999999999e-01   6.6600000000000006e-02   6.1400000000000003e-02   1.2206999999999999e+00   6.4480000000000004e-01   1.3930000000000000e+00   1.5409999999999999e-01   3.6559999999999998e-01   9.2899999999999996e-02
  -7.4939999999999996e-01   9.4530000000000003e-01  -1.1152000000000000e+00   1.0500000000000000e-01   0.0000000000000000e+00   2.1899999999999999e-02   1.3983000000000001e+00   6.6710000000000003e-01   2.0893999999999999e+00   1.0600000000000000e-01   3.6559999999999998e-01   1.1940000000000001e-01
  -6.3919999999999999e-01   7.2550000000000003e-01  -6.0050000000000003e-01   2.0999999999999999e-01   5.7099999999999998e-02   8.7700000000000000e-02   1.2428999999999999e+00   7.3380000000000001e-01   2.2635999999999998e+00   1.4449999999999999e-01   3.4639999999999999e-01   1.0620000000000000e-01
  -5.2900000000000003e-01   6.5949999999999998e-01  -8.5780000000000001e-01   1.1459999999999999e-01   8.5599999999999996e-02   5.7000000000000002e-02   1.1984999999999999e+00   6.2260000000000004e-01   3.1341999999999999e+00   2.6970000000000000e-01   3.8490000000000002e-01   4.8700000000000000e-02
  -6.1719999999999997e-01   7.9139999999999999e-01  -6.8630000000000002e-01   5.7299999999999997e-02   4.7600000000000003e-02   3.9500000000000000e-02   1.2428999999999999e+00   7.3380000000000001e-01   2.0024000000000002e+00   1.7340000000000000e-01   4.0410000000000001e-01   1.1940000000000001e-01
  -7.7149999999999996e-01   7.4739999999999995e-01  -5.1470000000000005e-01   1.2410000000000000e-01   1.9000000000000000e-02   6.1400000000000003e-02   1.1984999999999999e+00   5.3369999999999995e-01   1.7412000000000001e+00   1.6380000000000000e-01   3.9450000000000002e-01   1.0170000000000000e-01
  -7.0530000000000004e-01   7.4739999999999995e-01  -1.1152000000000000e+00   4.7699999999999999e-02   3.8100000000000002e-02   2.6300000000000000e-02   1.4205000000000001e+00   7.5600000000000001e-01   1.9153000000000000e+00   1.7340000000000000e-01   4.3300000000000000e-01   7.5200000000000003e-02
  -9.4779999999999998e-01   5.0560000000000005e-01  -4.2890000000000000e-01   1.3370000000000001e-01  -5.7099999999999998e-02  -2.6300000000000000e-02   1.2873000000000001e+00   7.1150000000000002e-01   2.6118000000000001e+00   8.6699999999999999e-02   4.7149999999999997e-01   1.1060000000000000e-01
  -6.6130000000000000e-01   8.3540000000000003e-01  -4.2890000000000000e-01   1.9089999999999999e-01   7.6100000000000001e-02   2.6300000000000000e-02   1.3095000000000001e+00   8.6719999999999997e-01   2.1764999999999999e+00   8.6699999999999999e-02   3.8490000000000002e-01   9.2899999999999996e-02
  -7.9349999999999998e-01   8.1340000000000001e-01   0.0000000000000000e+00   1.4319999999999999e-01   2.8500000000000001e-02   3.5099999999999999e-02   1.3095000000000001e+00   6.0040000000000004e-01   2.2635999999999998e+00   2.0230000000000001e-01   3.3679999999999999e-01   1.5040000000000001e-01
  -5.5110000000000003e-01   7.0350000000000001e-01   6.8630000000000002e-01   2.1959999999999999e-01   3.8100000000000002e-02   1.0520000000000000e-01   1.1984999999999999e+00   4.8920000000000002e-01   1.6540999999999999e+00   2.3119999999999999e-01   4.5219999999999999e-01   1.2830000000000000e-01
  -8.1559999999999999e-01   7.4739999999999995e-01  -4.2890000000000000e-01   1.0500000000000000e-01   9.4999999999999998e-03   3.9500000000000000e-02   1.2873000000000001e+00   5.5589999999999995e-01   1.2188000000000001e+00   2.0230000000000001e-01   4.4259999999999999e-01   1.1060000000000000e-01
  -7.4939999999999996e-01   7.2550000000000003e-01  -6.0050000000000003e-01   3.8199999999999998e-02   3.8100000000000002e-02   5.2600000000000001e-02   1.1762999999999999e+00   6.0040000000000004e-01   1.9153000000000000e+00   5.7799999999999997e-02   3.9450000000000002e-01   9.7299999999999998e-02
  -7.2740000000000005e-01   6.5949999999999998e-01  -6.8630000000000002e-01   5.7299999999999997e-02   2.8500000000000001e-02   7.4499999999999997e-02   1.1762999999999999e+00   9.7840000000000005e-01   2.5247000000000002e+00   1.9270000000000001e-01   3.9450000000000002e-01   1.3710000000000000e-01
  -7.0530000000000004e-01   9.2330000000000001e-01  -4.2890000000000000e-01   1.3370000000000001e-01  -2.8500000000000001e-02   7.4499999999999997e-02   1.1984999999999999e+00   7.7820000000000000e-01   1.1317999999999999e+00   2.2159999999999999e-01   4.7149999999999997e-01   8.4000000000000005e-02
  -5.5110000000000003e-01   7.6939999999999997e-01   1.7160000000000000e-01   5.7299999999999997e-02   4.7600000000000003e-02   9.6500000000000002e-02   1.1984999999999999e+00   5.1139999999999997e-01   2.2635999999999998e+00   1.2520000000000001e-01   4.9070000000000003e-01   1.0170000000000000e-01
  -8.5960000000000003e-01   6.8149999999999999e-01  -6.0050000000000003e-01   8.5900000000000004e-02   1.3320000000000001e-01   1.3200000000000000e-02   1.2206999999999999e+00   6.8930000000000002e-01   1.0447000000000000e+00   2.6970000000000000e-01   5.0029999999999997e-01   7.9600000000000004e-02
  -7.9349999999999998e-01   6.5949999999999998e-01  -6.0050000000000003e-01   1.3370000000000001e-01   5.7099999999999998e-02   7.4499999999999997e-02   1.3761000000000001e+00   8.2269999999999999e-01   1.8283000000000000e+00   1.6380000000000000e-01   4.0410000000000001e-01   6.1899999999999997e-02
  -7.4939999999999996e-01   7.6939999999999997e-01  -5.1470000000000005e-01   1.2410000000000000e-01   6.6600000000000006e-02   3.9500000000000000e-02   1.3095000000000001e+00   7.1150000000000002e-01   2.0024000000000002e+00   1.6380000000000000e-01   4.6189999999999998e-01   7.5200000000000003e-02
  -8.3760000000000001e-01   9.6730000000000005e-01  -1.1152000000000000e+00   1.4319999999999999e-01   7.6100000000000001e-02   4.4000000000000003e-03   1.3761000000000001e+00   5.1139999999999997e-01   1.6540999999999999e+00   1.4449999999999999e-01   4.4259999999999999e-01   1.2830000000000000e-01
  -7.4939999999999996e-01   5.9360000000000002e-01  -6.8630000000000002e-01   1.0500000000000000e-01   4.7600000000000003e-02   6.1400000000000003e-02   1.2428999999999999e+00   6.6710000000000003e-01   1.5670999999999999e+00   7.7100000000000002e-02   4.5219999999999999e-01   9.7299999999999998e-02
  -7.7149999999999996e-01   8.1340000000000001e-01  -6.0050000000000003e-01   1.6230000000000000e-01  -3.8100000000000002e-02   1.0960000000000000e-01   1.1096999999999999e+00   6.4480000000000004e-01   2.4377000000000000e+00   1.5409999999999999e-01   4.0410000000000001e-01   1.1500000000000000e-01
  -8.8170000000000004e-01   8.3540000000000003e-01  -3.4310000000000002e-01   9.4999999999999998e-03   9.4999999999999998e-03   8.8000000000000005e-03   1.2873000000000001e+00   6.8930000000000002e-01   1.6540999999999999e+00   7.7100000000000002e-02   3.8490000000000002e-01   7.0800000000000002e-02
  -7.4939999999999996e-01   7.0350000000000001e-01  -1.1152000000000000e+00   8.5900000000000004e-02   9.4999999999999998e-03   7.4499999999999997e-02   1.2428999999999999e+00   8.4499999999999997e-01   1.0447000000000000e+00   1.4449999999999999e-01   4.2340000000000000e-01   9.7299999999999998e-02
  -8.1559999999999999e-01   5.9360000000000002e-01  -6.8630000000000002e-01   1.3370000000000001e-01   1.9000000000000000e-02   3.0700000000000002e-02   1.2428999999999999e+00   8.2269999999999999e-01   1.7412000000000001e+00   1.7340000000000000e-01   4.6189999999999998e-01   9.2899999999999996e-02
  -5.5110000000000003e-01   7.6939999999999997e-01   1.7160000000000000e-01  -9.4999999999999998e-03   8.5599999999999996e-02   5.7000000000000002e-02   1.2206999999999999e+00   6.4480000000000004e-01   2.0893999999999999e+00   1.5409999999999999e-01   4.7149999999999997e-01   8.8499999999999995e-02
  -5.0700000000000001e-01   7.6939999999999997e-01  -1.7160000000000000e-01   1.7190000000000000e-01   4.7600000000000003e-02   3.0700000000000002e-02   1.4871000000000001e+00   7.1150000000000002e-01   1.8283000000000000e+00   9.6299999999999997e-02   4.4259999999999999e-01   6.6400000000000001e-02
  -7.4939999999999996e-01   9.0129999999999999e-01  -1.7160000000000000e-01   1.3370000000000001e-01   1.1420000000000000e-01   9.6500000000000002e-02   1.1540999999999999e+00   6.2260000000000004e-01   2.1764999999999999e+00   1.7340000000000000e-01   3.9450000000000002e-01   9.2899999999999996e-02
  -8.5960000000000003e-01   7.6939999999999997e-01  -2.5740000000000002e-01   4.7699999999999999e-02  -2.8500000000000001e-02   3.5099999999999999e-02   1.2428999999999999e+00   6.4480000000000004e-01   2.0024000000000002e+00   1.9270000000000001e-01   4.5219999999999999e-01   3.9800000000000002e-02
  -5.5110000000000003e-01   8.5740000000000005e-01  -1.2867999999999999e+00   2.1959999999999999e-01   3.8100000000000002e-02   1.3200000000000000e-02   1.1540999999999999e+00   7.1150000000000002e-01   1.1317999999999999e+00   1.0600000000000000e-01   3.7530000000000002e-01   6.1899999999999997e-02
  -7.0530000000000004e-01   7.2550000000000003e-01  -4.2890000000000000e-01   9.5500000000000002e-02   1.9000000000000000e-02   1.7500000000000002e-02   1.3761000000000001e+00   6.0040000000000004e-01   1.4800000000000000e+00   1.5409999999999999e-01   4.2340000000000000e-01   1.1500000000000000e-01
  -6.8330000000000002e-01   7.4739999999999995e-01  -8.5800000000000001e-02   1.9089999999999999e-01   3.8100000000000002e-02   3.9500000000000000e-02   1.2206999999999999e+00   7.7820000000000000e-01   2.3506000000000000e+00   1.4449999999999999e-01   3.3679999999999999e-01   1.2830000000000000e-01
  -6.1719999999999997e-01   7.6939999999999997e-01  -3.4310000000000002e-01   5.7299999999999997e-02   4.7600000000000003e-02   6.1400000000000003e-02   1.2873000000000001e+00   7.7820000000000000e-01   1.7412000000000001e+00   1.3489999999999999e-01   4.5219999999999999e-01   1.1940000000000001e-01
  -5.7310000000000005e-01   6.5949999999999998e-01  -2.5740000000000002e-01   3.8199999999999998e-02  -3.8100000000000002e-02   6.1400000000000003e-02   1.3095000000000001e+00   7.7820000000000000e-01   2.1764999999999999e+00   1.9270000000000001e-01   3.9450000000000002e-01   7.0800000000000002e-02
  -5.2900000000000003e-01   5.9360000000000002e-01  -5.1470000000000005e-01   1.0500000000000000e-01   5.7099999999999998e-02   2.1899999999999999e-02   1.4427000000000001e+00   6.2260000000000004e-01   2.0893999999999999e+00   1.6380000000000000e-01   3.9450000000000002e-01   1.3270000000000001e-01
  -6.1719999999999997e-01   4.8359999999999997e-01  -1.6298999999999999e+00   2.8600000000000000e-02  -1.0470000000000000e-01   9.6500000000000002e-02   1.2873000000000001e+00   6.6710000000000003e-01   2.0024000000000002e+00   2.1190000000000001e-01   3.9450000000000002e-01   8.4000000000000005e-02
  -6.8330000000000002e-01   8.3540000000000003e-01  -1.0294000000000001e+00   1.1459999999999999e-01  -4.7600000000000003e-02   1.0090000000000000e-01   1.3539000000000001e+00   7.3380000000000001e-01   1.5670999999999999e+00   2.1190000000000001e-01   4.7149999999999997e-01   5.7500000000000002e-02
  -1.1681999999999999e+00   9.4530000000000003e-01  -6.8630000000000002e-01   1.0500000000000000e-01   1.2370000000000000e-01   1.7500000000000002e-02   1.2873000000000001e+00   6.0040000000000004e-01   1.8283000000000000e+00   2.1190000000000001e-01   3.2710000000000000e-01   8.4000000000000005e-02
  -2.6450000000000001e-01   7.0350000000000001e-01  -6.8630000000000002e-01   1.3370000000000001e-01   6.6600000000000006e-02   6.1400000000000003e-02   1.2206999999999999e+00   7.5600000000000001e-01   2.0024000000000002e+00   2.8899999999999998e-01   4.7149999999999997e-01   1.1940000000000001e-01
  -1.1241000000000001e+00   9.0129999999999999e-01  -1.7160000000000000e-01   1.0500000000000000e-01   4.7600000000000003e-02   4.3900000000000002e-02   1.3983000000000001e+00   5.3369999999999995e-01   2.1764999999999999e+00   1.9270000000000001e-01   4.7149999999999997e-01   9.2899999999999996e-02
  -1.3446000000000000e+00   8.1340000000000001e-01  -7.7210000000000001e-01   1.3370000000000001e-01   1.2370000000000000e-01   5.2600000000000001e-02   1.1762999999999999e+00   7.5600000000000001e-01   2.3506000000000000e+00   1.9270000000000001e-01   4.4259999999999999e-01   1.2390000000000000e-01
  -8.1559999999999999e-01   1.2749999999999999e+00  -3.4310000000000002e-01   1.0500000000000000e-01   2.8500000000000001e-02   8.3299999999999999e-02   1.2873000000000001e+00   7.1150000000000002e-01   1.6540999999999999e+00   1.5409999999999999e-01   4.2340000000000000e-01   1.0620000000000000e-01
  -5.2900000000000003e-01   6.1550000000000005e-01   0.0000000000000000e+00   1.1459999999999999e-01  -9.4999999999999998e-03   7.0199999999999999e-02   1.4871000000000001e+00   7.1150000000000002e-01   1.5670999999999999e+00   1.9270000000000001e-01   4.4259999999999999e-01   1.0170000000000000e-01
  -7.0530000000000004e-01   9.8929999999999996e-01  -8.5800000000000001e-02  -1.9099999999999999e-02  -4.7600000000000003e-02   3.5099999999999999e-02   1.1096999999999999e+00   8.0049999999999999e-01   2.4377000000000000e+00   1.6380000000000000e-01   4.3300000000000000e-01   8.4000000000000005e-02
  -9.2579999999999996e-01   7.9139999999999999e-01  -1.6298999999999999e+00   1.2410000000000000e-01   1.0470000000000000e-01   1.1840000000000001e-01   1.3983000000000001e+00   6.8930000000000002e-01   2.3506000000000000e+00   1.8300000000000000e-01   4.7149999999999997e-01   9.2899999999999996e-02
  -9.2579999999999996e-01   9.2330000000000001e-01  -1.2867999999999999e+00   8.5900000000000004e-02  -2.8500000000000001e-02   4.3900000000000002e-02   1.3761000000000001e+00   7.3380000000000001e-01   1.6540999999999999e+00   2.2159999999999999e-01   4.3300000000000000e-01   8.4000000000000005e-02
  -3.9679999999999999e-01   7.4739999999999995e-01   2.5740000000000002e-01   1.3370000000000001e-01   5.7099999999999998e-02   4.4000000000000003e-03   1.1096999999999999e+00   8.8939999999999997e-01   2.3506000000000000e+00   1.5409999999999999e-01   4.7149999999999997e-01   9.7299999999999998e-02
  -1.3230000000000000e-01   6.5949999999999998e-01  -4.2890000000000000e-01   7.6399999999999996e-02   0.0000000000000000e+00   4.8200000000000000e-02   1.2206999999999999e+00   7.3380000000000001e-01   1.8283000000000000e+00   1.7340000000000000e-01   3.7530000000000002e-01   1.2390000000000000e-01
  -1.0580000000000001e+00   1.0331999999999999e+00  -1.1152000000000000e+00   9.5500000000000002e-02   5.7099999999999998e-02   2.1899999999999999e-02   1.3317000000000001e+00   4.2249999999999999e-01   2.0024000000000002e+00   1.4449999999999999e-01   4.3300000000000000e-01   4.4000000000000003e-03
  -1.0139000000000000e+00   5.9360000000000002e-01  -1.4582999999999999e+00   9.5500000000000002e-02   3.8100000000000002e-02   5.7000000000000002e-02   1.1762999999999999e+00   9.3389999999999995e-01   1.9153000000000000e+00   1.6380000000000000e-01   4.9070000000000003e-01   9.7299999999999998e-02
  -5.5110000000000003e-01   1.0112000000000001e+00   0.0000000000000000e+00   1.9089999999999999e-01   9.5200000000000007e-02   6.1400000000000003e-02   1.3095000000000001e+00   6.4480000000000004e-01   1.7412000000000001e+00   1.2520000000000001e-01   5.0029999999999997e-01   1.3270000000000001e-01
  -6.6100000000000006e-02   5.4959999999999998e-01  -1.7160000000000000e-01   1.4319999999999999e-01  -2.8500000000000001e-02   4.8200000000000000e-02   1.3317000000000001e+00   1.0672999999999999e+00   2.1764999999999999e+00   2.0230000000000001e-01   4.3300000000000000e-01   8.8499999999999995e-02
  -7.4939999999999996e-01   8.3540000000000003e-01  -5.1470000000000005e-01   1.4319999999999999e-01   6.6600000000000006e-02   5.7000000000000002e-02   1.3317000000000001e+00   4.8920000000000002e-01   2.7858999999999998e+00   2.4079999999999999e-01   4.0410000000000001e-01   9.2899999999999996e-02
  -1.2784000000000000e+00   8.3540000000000003e-01  -9.4359999999999999e-01   1.7190000000000000e-01   5.7099999999999998e-02   5.2600000000000001e-02   1.2428999999999999e+00   8.2269999999999999e-01   1.8283000000000000e+00   2.0230000000000001e-01   4.1370000000000001e-01   3.1000000000000000e-02
  -5.5110000000000003e-01   7.2550000000000003e-01  -1.7160000000000000e-01   1.8140000000000001e-01   6.6600000000000006e-02   5.2600000000000001e-02   1.2206999999999999e+00   9.3389999999999995e-01   1.6540999999999999e+00   2.1190000000000001e-01   4.8110000000000003e-01   1.5479999999999999e-01
   4.4100000000000000e-02   5.0560000000000005e-01   1.7160000000000000e-01   8.5900000000000004e-02  -9.5200000000000007e-02   3.5099999999999999e-02   1.5315000000000001e+00   2.6679999999999998e-01   1.6540999999999999e+00   1.8300000000000000e-01   4.1370000000000001e-01   3.1000000000000000e-02
  -7.0530000000000004e-01   7.0350000000000001e-01  -9.4359999999999999e-01   1.3370000000000001e-01  -7.6100000000000001e-02   5.2600000000000001e-02   1.2650999999999999e+00   8.2269999999999999e-01   1.9153000000000000e+00   1.8300000000000000e-01   5.0029999999999997e-01   7.0800000000000002e-02
  -1.3005000000000000e+00   8.3540000000000003e-01  -1.1152000000000000e+00   6.6799999999999998e-02   1.2370000000000000e-01  -2.6300000000000000e-02   1.1540999999999999e+00   7.3380000000000001e-01   2.2635999999999998e+00   1.2520000000000001e-01   4.0410000000000001e-01   7.0800000000000002e-02
  -7.7149999999999996e-01   7.4739999999999995e-01  -6.0050000000000003e-01   1.0500000000000000e-01   6.6600000000000006e-02   4.3900000000000002e-02   1.3539000000000001e+00   5.5589999999999995e-01   1.9153000000000000e+00   2.4079999999999999e-01   4.7149999999999997e-01   6.1899999999999997e-02
  -1.7630000000000001e-01   5.4959999999999998e-01   8.5800000000000001e-02   7.6399999999999996e-02  -1.9000000000000000e-02   1.0960000000000000e-01   1.2650999999999999e+00   8.2269999999999999e-01   1.6540999999999999e+00   1.6380000000000000e-01   5.6769999999999998e-01   1.1500000000000000e-01
  -8.3760000000000001e-01   7.0350000000000001e-01   5.1470000000000005e-01   1.5279999999999999e-01   4.7600000000000003e-02   3.9500000000000000e-02   1.1540999999999999e+00   6.4480000000000004e-01   1.8283000000000000e+00   2.1190000000000001e-01   4.8110000000000003e-01   5.7500000000000002e-02
  -7.7149999999999996e-01   8.5740000000000005e-01  -6.8630000000000002e-01   1.3370000000000001e-01   1.0470000000000000e-01   3.0700000000000002e-02   1.3761000000000001e+00   6.2260000000000004e-01   2.6989000000000001e+00   1.3489999999999999e-01   3.7530000000000002e-01   7.9600000000000004e-02
  -6.8330000000000002e-01   7.4739999999999995e-01  -1.7160000000000000e-01   1.3370000000000001e-01   9.5200000000000007e-02   3.5099999999999999e-02   1.4427000000000001e+00   5.5589999999999995e-01   3.0470999999999999e+00   2.5050000000000000e-01   4.2340000000000000e-01   1.0620000000000000e-01
  -6.1719999999999997e-01   8.5740000000000005e-01  -5.1470000000000005e-01   1.4319999999999999e-01   5.7099999999999998e-02   6.5799999999999997e-02   1.2650999999999999e+00   6.6710000000000003e-01   2.0024000000000002e+00   1.6380000000000000e-01   3.5599999999999998e-01   8.8499999999999995e-02
  -5.7310000000000005e-01   1.0112000000000001e+00  -1.8872000000000000e+00   1.0500000000000000e-01   1.9000000000000000e-02   6.1400000000000003e-02   9.3220000000000003e-01   7.1150000000000002e-01   2.3506000000000000e+00   1.9270000000000001e-01   3.7530000000000002e-01   7.9600000000000004e-02
  -1.0139000000000000e+00   7.4739999999999995e-01   8.5800000000000001e-02   9.5500000000000002e-02  -3.8100000000000002e-02   6.1400000000000003e-02   1.3761000000000001e+00   7.1150000000000002e-01   1.4800000000000000e+00   2.6010000000000000e-01   4.8110000000000003e-01   9.7299999999999998e-02
  -8.3760000000000001e-01   7.0350000000000001e-01  -5.1470000000000005e-01   1.2410000000000000e-01   1.9000000000000000e-02   2.1899999999999999e-02   1.2428999999999999e+00   9.1169999999999995e-01   1.9153000000000000e+00   2.0230000000000001e-01   3.8490000000000002e-01   1.4160000000000000e-01
  -7.2740000000000005e-01   9.6730000000000005e-01  -9.4359999999999999e-01   1.7190000000000000e-01   5.7099999999999998e-02   6.1400000000000003e-02   1.4427000000000001e+00   7.5600000000000001e-01   2.2635999999999998e+00   1.0600000000000000e-01   3.6559999999999998e-01   1.0170000000000000e-01
  -6.8330000000000002e-01   8.7929999999999997e-01  -7.7210000000000001e-01   1.2410000000000000e-01   5.7099999999999998e-02   4.8200000000000000e-02   9.5440000000000003e-01   6.0040000000000004e-01   1.3059000000000001e+00   2.5050000000000000e-01   4.1370000000000001e-01   7.0800000000000002e-02
  -9.0369999999999995e-01   7.4739999999999995e-01  -7.7210000000000001e-01   1.7190000000000000e-01   7.6100000000000001e-02   7.4499999999999997e-02   1.3983000000000001e+00   6.6710000000000003e-01   2.3506000000000000e+00   1.4449999999999999e-01   3.8490000000000002e-01   8.4000000000000005e-02
  -8.1559999999999999e-01   7.6939999999999997e-01  -8.5780000000000001e-01   1.4319999999999999e-01   1.1420000000000000e-01   2.6300000000000000e-02   1.1540999999999999e+00   7.7820000000000000e-01   1.3059000000000001e+00   1.6380000000000000e-01   4.3300000000000000e-01   8.8499999999999995e-02
  -4.8490000000000000e-01   5.4959999999999998e-01   2.5740000000000002e-01   6.6799999999999998e-02   1.0470000000000000e-01   4.8200000000000000e-02   1.0653999999999999e+00   6.8930000000000002e-01   1.9153000000000000e+00   2.1190000000000001e-01   3.7530000000000002e-01   7.5200000000000003e-02
  -3.9679999999999999e-01   6.3749999999999996e-01  -5.1470000000000005e-01   1.5279999999999999e-01   1.0470000000000000e-01   7.0199999999999999e-02   1.2428999999999999e+00   8.0049999999999999e-01   1.1317999999999999e+00   1.4449999999999999e-01   3.2710000000000000e-01   9.2899999999999996e-02
  -9.0369999999999995e-01   7.4739999999999995e-01  -6.8630000000000002e-01   1.7190000000000000e-01   6.6600000000000006e-02   3.0700000000000002e-02   1.3539000000000001e+00   5.5589999999999995e-01   1.9153000000000000e+00   1.6380000000000000e-01   4.5219999999999999e-01   7.9600000000000004e-02
  -7.9349999999999998e-01   7.4739999999999995e-01  -1.3725000000000001e+00   1.9099999999999999e-02   4.7600000000000003e-02   1.3200000000000000e-02   1.3095000000000001e+00   6.8930000000000002e-01   1.3059000000000001e+00   2.8899999999999999e-02   4.1370000000000001e-01   1.1940000000000001e-01
  -5.9509999999999996e-01   5.4959999999999998e-01  -4.2890000000000000e-01   1.9099999999999999e-02   8.5599999999999996e-02   5.7000000000000002e-02   1.3095000000000001e+00   6.8930000000000002e-01   1.1317999999999999e+00   1.0600000000000000e-01   3.8490000000000002e-01   6.1899999999999997e-02
  -6.1719999999999997e-01   7.4739999999999995e-01  -3.4310000000000002e-01   1.0500000000000000e-01   3.8100000000000002e-02   8.8000000000000005e-03   1.3539000000000001e+00   6.2260000000000004e-01   1.7412000000000001e+00   1.6380000000000000e-01   4.1370000000000001e-01   1.0620000000000000e-01
  -7.0530000000000004e-01   6.5949999999999998e-01  -3.4310000000000002e-01   9.5500000000000002e-02   0.0000000000000000e+00   3.0700000000000002e-02   1.2650999999999999e+00   6.2260000000000004e-01   1.8283000000000000e+00   1.3489999999999999e-01   5.0029999999999997e-01   6.1899999999999997e-02
  -6.1719999999999997e-01   7.6939999999999997e-01  -5.1470000000000005e-01   1.9089999999999999e-01  -9.4999999999999998e-03   8.7700000000000000e-02   1.1984999999999999e+00   8.6719999999999997e-01   1.1317999999999999e+00   2.0230000000000001e-01   4.1370000000000001e-01   8.8499999999999995e-02
  -8.1559999999999999e-01   9.4530000000000003e-01  -9.4359999999999999e-01   1.2410000000000000e-01   8.5599999999999996e-02   7.4499999999999997e-02   1.1984999999999999e+00   5.1139999999999997e-01   2.0024000000000002e+00   2.2159999999999999e-01   3.8490000000000002e-01   1.3270000000000001e-01
  -9.0369999999999995e-01   6.8149999999999999e-01  -6.0050000000000003e-01   1.4319999999999999e-01  -4.7600000000000003e-02   3.0700000000000002e-02   1.1540999999999999e+00   8.6719999999999997e-01   2.1764999999999999e+00   1.2520000000000001e-01   4.7149999999999997e-01   7.5200000000000003e-02
  -6.8330000000000002e-01   8.1340000000000001e-01  -6.0050000000000003e-01   5.7299999999999997e-02   3.8100000000000002e-02   3.9500000000000000e-02   1.2650999999999999e+00   6.6710000000000003e-01   1.7412000000000001e+00   1.6380000000000000e-01   3.9450000000000002e-01   9.7299999999999998e-02
  -7.7149999999999996e-01   7.6939999999999997e-01  -7.7210000000000001e-01   4.7699999999999999e-02   5.7099999999999998e-02   3.9500000000000000e-02   1.3317000000000001e+00   7.1150000000000002e-01   1.0447000000000000e+00   1.1559999999999999e-01   4.8110000000000003e-01   1.1940000000000001e-01
  -8.3760000000000001e-01   7.0350000000000001e-01  -7.7210000000000001e-01   1.0500000000000000e-01   0.0000000000000000e+00   3.5099999999999999e-02   1.1318999999999999e+00   8.4499999999999997e-01   1.4800000000000000e+00   1.6380000000000000e-01   4.2340000000000000e-01   1.1060000000000000e-01
  -7.9349999999999998e-01   6.1550000000000005e-01  -5.1470000000000005e-01   6.6799999999999998e-02   7.6100000000000001e-02   7.0199999999999999e-02   1.0653999999999999e+00   6.0040000000000004e-01   2.2635999999999998e+00   1.8300000000000000e-01   4.1370000000000001e-01   1.0620000000000000e-01
  -7.9349999999999998e-01   5.0560000000000005e-01  -7.7210000000000001e-01   5.7299999999999997e-02   9.4999999999999998e-03   4.3900000000000002e-02   1.1762999999999999e+00   6.4480000000000004e-01   1.5670999999999999e+00   1.5409999999999999e-01   4.3300000000000000e-01   1.1940000000000001e-01
  -8.5960000000000003e-01   7.2550000000000003e-01  -7.7210000000000001e-01   9.5500000000000002e-02  -4.7600000000000003e-02   8.3299999999999999e-02   1.2650999999999999e+00   8.4499999999999997e-01   1.1317999999999999e+00   2.5050000000000000e-01   4.8110000000000003e-01   5.7500000000000002e-02
  -7.0530000000000004e-01   8.1340000000000001e-01  -1.7160000000000000e-01   9.5500000000000002e-02  -1.9000000000000000e-02   7.8899999999999998e-02   1.3983000000000001e+00   7.1150000000000002e-01   1.9153000000000000e+00   2.3119999999999999e-01   3.8490000000000002e-01   7.9600000000000004e-02
  -7.2740000000000005e-01   8.5740000000000005e-01  -4.2890000000000000e-01   1.2410000000000000e-01   0.0000000000000000e+00   2.6300000000000000e-02   1.2650999999999999e+00   7.1150000000000002e-01   1.6540999999999999e+00   2.8899999999999998e-01   4.1370000000000001e-01   7.0800000000000002e-02
  -7.0530000000000004e-01   6.1550000000000005e-01  -8.5800000000000001e-02   5.7299999999999997e-02   9.4999999999999998e-03   3.9500000000000000e-02   1.2206999999999999e+00   7.5600000000000001e-01   1.3059000000000001e+00   1.8300000000000000e-01   4.2340000000000000e-01   1.1500000000000000e-01
  -6.6130000000000000e-01   6.8149999999999999e-01  -1.3725000000000001e+00   1.1459999999999999e-01  -9.4999999999999998e-03   8.7700000000000000e-02   1.1762999999999999e+00   8.4499999999999997e-01   1.8283000000000000e+00   1.0600000000000000e-01   3.6559999999999998e-01   7.0800000000000002e-02
  -8.1559999999999999e-01   8.1340000000000001e-01   2.5740000000000002e-01   2.8600000000000000e-02   0.0000000000000000e+00   3.0700000000000002e-02   1.3761000000000001e+00   6.8930000000000002e-01   2.1764999999999999e+00   1.7340000000000000e-01   3.8490000000000002e-01   9.2899999999999996e-02
  -6.8330000000000002e-01   7.9139999999999999e-01  -8.5780000000000001e-01   9.5500000000000002e-02  -9.4999999999999998e-03   3.5099999999999999e-02   1.1984999999999999e+00   6.2260000000000004e-01   1.9153000000000000e+00   2.0230000000000001e-01   4.3300000000000000e-01   1.1940000000000001e-01
  -6.1719999999999997e-01   7.6939999999999997e-01  -7.7210000000000001e-01   5.7299999999999997e-02  -6.6600000000000006e-02   1.0520000000000000e-01   1.3317000000000001e+00   9.1169999999999995e-01   1.5670999999999999e+00   1.8300000000000000e-01   4.5219999999999999e-01   6.1899999999999997e-02
  -6.8330000000000002e-01   7.2550000000000003e-01  -6.0050000000000003e-01   7.6399999999999996e-02   1.0470000000000000e-01   3.0700000000000002e-02   1.1540999999999999e+00   8.0049999999999999e-01   1.6540999999999999e+00   1.9270000000000001e-01   4.5219999999999999e-01   1.1060000000000000e-01
  -6.3919999999999999e-01   5.9360000000000002e-01  -7.7210000000000001e-01  -4.7699999999999999e-02   2.8500000000000001e-02   5.2600000000000001e-02   1.2428999999999999e+00   8.6719999999999997e-01   1.3059000000000001e+00   1.6380000000000000e-01   4.1370000000000001e-01   9.7299999999999998e-02
  -9.4779999999999998e-01   6.3749999999999996e-01  -2.5740000000000002e-01   7.6399999999999996e-02   9.4999999999999998e-03   4.4000000000000003e-03   1.3983000000000001e+00   6.4480000000000004e-01   1.8283000000000000e+00   2.0230000000000001e-01   4.9070000000000003e-01   8.4000000000000005e-02
  -5.5110000000000003e-01   6.1550000000000005e-01  -1.1152000000000000e+00   1.8140000000000001e-01   2.8500000000000001e-02   3.5099999999999999e-02   1.0875999999999999e+00   9.1169999999999995e-01   1.6540999999999999e+00   1.8300000000000000e-01   4.7149999999999997e-01   8.4000000000000005e-02
  -7.0530000000000004e-01   8.3540000000000003e-01  -1.7160000000000000e-01   1.0500000000000000e-01   7.6100000000000001e-02   1.3200000000000000e-02   1.2873000000000001e+00   8.6719999999999997e-01   2.0024000000000002e+00   1.6380000000000000e-01   5.1000000000000001e-01   1.1060000000000000e-01
  -7.2740000000000005e-01   8.5740000000000005e-01  -3.4310000000000002e-01   9.4999999999999998e-03   3.8100000000000002e-02   9.2100000000000001e-02   1.1318999999999999e+00   7.5600000000000001e-01   2.3506000000000000e+00   1.7340000000000000e-01   3.7530000000000002e-01   1.3270000000000001e-01
  -6.3919999999999999e-01   8.3540000000000003e-01  -8.5800000000000001e-02   1.2410000000000000e-01   1.2370000000000000e-01   4.8200000000000000e-02   9.9880000000000002e-01   6.6710000000000003e-01   1.8283000000000000e+00   1.6380000000000000e-01   4.6189999999999998e-01   6.6400000000000001e-02
  -6.8330000000000002e-01   8.3540000000000003e-01  -6.0050000000000003e-01   1.3370000000000001e-01  -3.8100000000000002e-02   2.6300000000000000e-02   1.2428999999999999e+00   6.6710000000000003e-01   2.6118000000000001e+00   1.3489999999999999e-01   3.6559999999999998e-01   1.2390000000000000e-01
  -9.0369999999999995e-01   8.1340000000000001e-01  -4.2890000000000000e-01   2.8600000000000000e-02  -2.8500000000000001e-02   4.8200000000000000e-02   1.1762999999999999e+00   7.5600000000000001e-01   2.0024000000000002e+00   1.7340000000000000e-01   3.8490000000000002e-01   1.1500000000000000e-01
  -7.0530000000000004e-01   9.0129999999999999e-01  -8.5800000000000001e-02   9.5500000000000002e-02  -9.4999999999999998e-03   5.7000000000000002e-02   1.1762999999999999e+00   9.1169999999999995e-01   2.4377000000000000e+00   1.9270000000000001e-01   3.2710000000000000e-01   1.4160000000000000e-01
  -8.1559999999999999e-01   6.1550000000000005e-01  -4.2890000000000000e-01   7.6399999999999996e-02   2.8500000000000001e-02   3.9500000000000000e-02   1.3761000000000001e+00   5.5589999999999995e-01   2.2635999999999998e+00   2.4079999999999999e-01   4.2340000000000000e-01   7.9600000000000004e-02
  -7.7149999999999996e-01   7.6939999999999997e-01  -7.7210000000000001e-01   1.0500000000000000e-01   3.8100000000000002e-02   4.8200000000000000e-02   1.2206999999999999e+00   7.5600000000000001e-01   2.0024000000000002e+00   1.9270000000000001e-01   4.5219999999999999e-01   7.9600000000000004e-02
  -7.4939999999999996e-01   8.7929999999999997e-01  -9.4359999999999999e-01   1.3370000000000001e-01  -1.9000000000000000e-02   8.7700000000000000e-02   1.0875999999999999e+00   5.1139999999999997e-01   1.7412000000000001e+00   1.7340000000000000e-01   4.7149999999999997e-01   8.8499999999999995e-02
  -5.7310000000000005e-01   7.6939999999999997e-01  -3.4310000000000002e-01   9.4999999999999998e-03   2.8500000000000001e-02   3.0700000000000002e-02   1.1762999999999999e+00   5.3369999999999995e-01   1.7412000000000001e+00   1.0600000000000000e-01   4.1370000000000001e-01   5.7500000000000002e-02
  -7.4939999999999996e-01   7.0350000000000001e-01   8.5800000000000001e-02   1.7190000000000000e-01   9.5200000000000007e-02   4.8200000000000000e-02   1.3539000000000001e+00   6.8930000000000002e-01   2.4377000000000000e+00   1.2520000000000001e-01   4.8110000000000003e-01   1.1060000000000000e-01
  -7.9349999999999998e-01   5.2759999999999996e-01  -6.0050000000000003e-01   5.7299999999999997e-02   9.4999999999999998e-03   3.9500000000000000e-02   1.2206999999999999e+00   5.7809999999999995e-01   1.8283000000000000e+00   2.1190000000000001e-01   4.2340000000000000e-01   1.0620000000000000e-01
  -7.7149999999999996e-01   7.4739999999999995e-01  -8.5780000000000001e-01   1.7190000000000000e-01   9.4999999999999998e-03   3.5099999999999999e-02   1.2206999999999999e+00   8.0049999999999999e-01   1.6540999999999999e+00   1.8300000000000000e-01   4.2340000000000000e-01   5.7500000000000002e-02
  -7.2740000000000005e-01   7.0350000000000001e-01  -3.4310000000000002e-01   1.0500000000000000e-01  -1.9000000000000000e-02   4.3900000000000002e-02   1.3095000000000001e+00   5.3369999999999995e-01   2.5247000000000002e+00   2.6970000000000000e-01   4.1370000000000001e-01   1.4160000000000000e-01
  -5.9509999999999996e-01   8.3540000000000003e-01  -6.8630000000000002e-01   3.8199999999999998e-02   9.5200000000000007e-02   4.8200000000000000e-02   1.4205000000000001e+00   8.0049999999999999e-01   2.1764999999999999e+00   1.7340000000000000e-01   4.3300000000000000e-01   9.7299999999999998e-02
  -5.7310000000000005e-01   8.3540000000000003e-01  -1.2867999999999999e+00   9.5500000000000002e-02  -6.6600000000000006e-02   3.5099999999999999e-02   1.2206999999999999e+00   7.3380000000000001e-01   1.6540999999999999e+00   1.9270000000000001e-01   5.0029999999999997e-01   1.0620000000000000e-01
  -6.6130000000000000e-01   5.9360000000000002e-01  -1.0294000000000001e+00   1.5279999999999999e-01   9.5200000000000007e-02   3.9500000000000000e-02   1.2206999999999999e+00   6.8930000000000002e-01   2.5247000000000002e+00   2.3119999999999999e-01   4.9070000000000003e-01   1.1060000000000000e-01
  -7.0530000000000004e-01   7.9139999999999999e-01  -1.1152000000000000e+00   7.6399999999999996e-02  -5.7099999999999998e-02   6.1400000000000003e-02   1.3761000000000001e+00   5.5589999999999995e-01   1.8283000000000000e+00   2.3119999999999999e-01   4.3300000000000000e-01   8.4000000000000005e-02
  -5.0700000000000001e-01   8.1340000000000001e-01  -4.2890000000000000e-01   1.9099999999999999e-02   9.4999999999999998e-03   5.2600000000000001e-02   1.2650999999999999e+00   6.8930000000000002e-01   2.0893999999999999e+00   1.9270000000000001e-01   5.0029999999999997e-01   7.9600000000000004e-02
  -8.3760000000000001e-01   8.1340000000000001e-01  -1.1152000000000000e+00   9.5500000000000002e-02   5.7099999999999998e-02   7.8899999999999998e-02   1.2206999999999999e+00   7.7820000000000000e-01   2.3506000000000000e+00   2.1190000000000001e-01   3.5599999999999998e-01   1.2390000000000000e-01
  -7.4939999999999996e-01   7.0350000000000001e-01  -4.2890000000000000e-01   8.5900000000000004e-02   2.8500000000000001e-02   5.7000000000000002e-02   1.3539000000000001e+00   5.7809999999999995e-01   1.9153000000000000e+00   1.6380000000000000e-01   3.7530000000000002e-01   8.4000000000000005e-02
  -6.8330000000000002e-01   8.1340000000000001e-01  -6.0050000000000003e-01   4.7699999999999999e-02   3.8100000000000002e-02   4.8200000000000000e-02   1.2206999999999999e+00   7.1150000000000002e-01   1.5670999999999999e+00   2.0230000000000001e-01   4.4259999999999999e-01   1.1060000000000000e-01
  -7.4939999999999996e-01   6.1550000000000005e-01   0.0000000000000000e+00   6.6799999999999998e-02   7.6100000000000001e-02   2.1899999999999999e-02   1.1762999999999999e+00   6.2260000000000004e-01   2.4377000000000000e+00   1.8300000000000000e-01   3.9450000000000002e-01   1.2830000000000000e-01
  -8.3760000000000001e-01   9.6730000000000005e-01  -4.2890000000000000e-01   1.2410000000000000e-01   4.7600000000000003e-02   2.1899999999999999e-02   1.0431999999999999e+00   7.1150000000000002e-01   1.3930000000000000e+00   1.5409999999999999e-01   3.8490000000000002e-01   1.2390000000000000e-01
  -8.8170000000000004e-01   6.1550000000000005e-01   2.5740000000000002e-01   9.5500000000000002e-02  -1.9000000000000000e-02   5.7000000000000002e-02   1.2873000000000001e+00   6.0040000000000004e-01   1.9153000000000000e+00   2.1190000000000001e-01   4.6189999999999998e-01   1.0620000000000000e-01
  -7.4939999999999996e-01   8.7929999999999997e-01  -1.0294000000000001e+00   4.7699999999999999e-02   0.0000000000000000e+00   1.0520000000000000e-01   1.0653999999999999e+00   8.2269999999999999e-01   1.7412000000000001e+00   1.5409999999999999e-01   4.2340000000000000e-01   1.1060000000000000e-01
  -6.8330000000000002e-01   7.4739999999999995e-01  -6.0050000000000003e-01   1.0500000000000000e-01   1.2370000000000000e-01   6.5799999999999997e-02   1.3095000000000001e+00   2.8910000000000002e-01   2.1764999999999999e+00   1.5409999999999999e-01   4.1370000000000001e-01   1.0170000000000000e-01
  -7.9349999999999998e-01   7.9139999999999999e-01  -6.8630000000000002e-01   1.1459999999999999e-01   9.5200000000000007e-02   5.7000000000000002e-02   1.2428999999999999e+00   7.1150000000000002e-01   1.2188000000000001e+00   1.4449999999999999e-01   4.0410000000000001e-01   1.5920000000000001e-01
  -5.7310000000000005e-01   9.0129999999999999e-01  -3.4310000000000002e-01   8.5900000000000004e-02   5.7099999999999998e-02   9.2100000000000001e-02   1.1318999999999999e+00   7.5600000000000001e-01   1.8283000000000000e+00   1.5409999999999999e-01   5.1959999999999995e-01   9.2899999999999996e-02
  -7.4939999999999996e-01   7.2550000000000003e-01  -1.6298999999999999e+00   1.2410000000000000e-01   2.8500000000000001e-02   7.0199999999999999e-02   1.1762999999999999e+00   6.8930000000000002e-01   1.7412000000000001e+00   2.0230000000000001e-01   4.1370000000000001e-01   1.4599999999999999e-01
  -6.6130000000000000e-01   8.1340000000000001e-01  -7.7210000000000001e-01   1.5279999999999999e-01   9.4999999999999998e-03   8.7700000000000000e-02   1.4205000000000001e+00   6.6710000000000003e-01   1.9153000000000000e+00   1.4449999999999999e-01   4.1370000000000001e-01   8.4000000000000005e-02
  -7.0530000000000004e-01   8.3540000000000003e-01  -4.2890000000000000e-01   1.2410000000000000e-01   1.3320000000000001e-01   5.2600000000000001e-02   1.4427000000000001e+00   6.8930000000000002e-01   2.5247000000000002e+00   1.5409999999999999e-01   4.1370000000000001e-01   6.6400000000000001e-02
  -6.6130000000000000e-01   5.9360000000000002e-01  -9.4359999999999999e-01   2.8600000000000000e-02   9.5200000000000007e-02   3.9500000000000000e-02   1.1984999999999999e+00   6.4480000000000004e-01   1.6540999999999999e+00   1.4449999999999999e-01   4.6189999999999998e-01   1.2830000000000000e-01
  -6.8330000000000002e-01   4.1770000000000002e-01  -8.5780000000000001e-01   1.6230000000000000e-01   9.4999999999999998e-03   4.8200000000000000e-02   1.0431999999999999e+00   7.1150000000000002e-01   1.8283000000000000e+00   1.7340000000000000e-01   3.8490000000000002e-01   8.4000000000000005e-02
  -7.2740000000000005e-01   7.2550000000000003e-01  -1.1152000000000000e+00   1.9089999999999999e-01  -1.9000000000000000e-02   7.0199999999999999e-02   1.3317000000000001e+00   7.1150000000000002e-01   1.4800000000000000e+00   2.6010000000000000e-01   4.5219999999999999e-01   5.3100000000000001e-02
  -8.5960000000000003e-01   6.8149999999999999e-01  -4.2890000000000000e-01   4.7699999999999999e-02   9.4999999999999998e-03   3.0700000000000002e-02   1.1984999999999999e+00   6.2260000000000004e-01   1.9153000000000000e+00   2.2159999999999999e-01   4.5219999999999999e-01   1.1940000000000001e-01
  -7.4939999999999996e-01   7.4739999999999995e-01  -6.0050000000000003e-01   1.9099999999999999e-02  -2.8500000000000001e-02   7.0199999999999999e-02   1.2206999999999999e+00   6.4480000000000004e-01   2.5247000000000002e+00   9.6299999999999997e-02   4.5219999999999999e-01   1.2390000000000000e-01
  -8.5960000000000003e-01   9.0129999999999999e-01  -2.5740000000000002e-01   9.5500000000000002e-02  -1.9000000000000000e-02   7.0199999999999999e-02   1.2206999999999999e+00   6.0040000000000004e-01   2.0024000000000002e+00   1.3489999999999999e-01   3.8490000000000002e-01   9.7299999999999998e-02
  -6.8330000000000002e-01   6.5949999999999998e-01  -3.4310000000000002e-01   1.2410000000000000e-01   3.8100000000000002e-02   7.8899999999999998e-02   1.3539000000000001e+00   6.0040000000000004e-01   2.7858999999999998e+00   2.3119999999999999e-01   4.7149999999999997e-01   1.2830000000000000e-01
  -5.7310000000000005e-01   7.2550000000000003e-01  -1.1152000000000000e+00   5.7299999999999997e-02   4.7600000000000003e-02   3.0700000000000002e-02   1.2873000000000001e+00   6.4480000000000004e-01   1.4800000000000000e+00   2.5050000000000000e-01   4.1370000000000001e-01   7.0800000000000002e-02
  -5.9509999999999996e-01   7.6939999999999997e-01  -9.4359999999999999e-01   1.4319999999999999e-01   6.6600000000000006e-02   6.1400000000000003e-02   1.1984999999999999e+00   1.0227999999999999e+00   1.9153000000000000e+00   2.0230000000000001e-01   4.7149999999999997e-01   7.0800000000000002e-02
  -6.6130000000000000e-01   3.2979999999999998e-01  -5.1470000000000005e-01   2.8600000000000000e-02  -1.9000000000000000e-02   4.3900000000000002e-02   1.1540999999999999e+00   8.0049999999999999e-01   2.0893999999999999e+00   8.6699999999999999e-02   4.8110000000000003e-01   1.3710000000000000e-01
  -4.8490000000000000e-01   6.8149999999999999e-01  -1.7160000000000000e-01   1.7190000000000000e-01  -3.8100000000000002e-02   1.3200000000000000e-02   1.2206999999999999e+00   7.5600000000000001e-01   2.0024000000000002e+00   1.7340000000000000e-01   4.5219999999999999e-01   8.8499999999999995e-02
  -7.7149999999999996e-01   8.5740000000000005e-01  -8.5780000000000001e-01   1.1459999999999999e-01   9.4999999999999998e-03   5.7000000000000002e-02   1.2650999999999999e+00   7.7820000000000000e-01   1.7412000000000001e+00   2.3119999999999999e-01   3.7530000000000002e-01   9.2899999999999996e-02
  -8.8170000000000004e-01   7.4739999999999995e-01  -3.4310000000000002e-01   1.1459999999999999e-01   2.8500000000000001e-02   7.0199999999999999e-02   1.2428999999999999e+00   7.1150000000000002e-01   1.7412000000000001e+00   1.5409999999999999e-01   4.6189999999999998e-01   1.4160000000000000e-01
  -5.7310000000000005e-01   7.9139999999999999e-01  -6.0050000000000003e-01   1.0500000000000000e-01   9.4999999999999998e-03   5.2600000000000001e-02   1.2428999999999999e+00   8.6719999999999997e-01   2.3506000000000000e+00   1.2520000000000001e-01   3.7530000000000002e-01   1.1500000000000000e-01
  -7.2740000000000005e-01   8.1340000000000001e-01  -1.2010000000000001e+00   1.1459999999999999e-01  -5.7099999999999998e-02   7.8899999999999998e-02   1.3317000000000001e+00   6.4480000000000004e-01   2.5247000000000002e+00   1.2520000000000001e-01   3.8490000000000002e-01   8.8499999999999995e-02
  -7.7149999999999996e-01   8.5740000000000005e-01  -8.5800000000000001e-02   9.5500000000000002e-02  -9.4999999999999998e-03   8.7700000000000000e-02   1.1540999999999999e+00   7.5600000000000001e-01   1.3059000000000001e+00   1.5409999999999999e-01   3.8490000000000002e-01   8.8499999999999995e-02
  -7.2740000000000005e-01   5.2759999999999996e-01  -6.8630000000000002e-01   1.8140000000000001e-01   1.9000000000000000e-02   3.5099999999999999e-02   1.1318999999999999e+00   6.6710000000000003e-01   1.7412000000000001e+00   1.4449999999999999e-01   5.0029999999999997e-01   9.2899999999999996e-02
  -7.0530000000000004e-01   7.2550000000000003e-01  -8.5780000000000001e-01   1.3370000000000001e-01  -9.4999999999999998e-03   6.1400000000000003e-02   9.9880000000000002e-01   7.1150000000000002e-01   2.1764999999999999e+00   2.2159999999999999e-01   3.9450000000000002e-01   9.2899999999999996e-02
  -7.4939999999999996e-01   6.1550000000000005e-01  -1.2010000000000001e+00   5.7299999999999997e-02  -6.6600000000000006e-02   5.7000000000000002e-02   1.1540999999999999e+00   6.2260000000000004e-01   1.3930000000000000e+00   2.6970000000000000e-01   4.3300000000000000e-01   6.1899999999999997e-02
  -7.7149999999999996e-01   6.8149999999999999e-01  -2.5740000000000002e-01   1.3370000000000001e-01   0.0000000000000000e+00   5.2600000000000001e-02   1.2650999999999999e+00   6.4480000000000004e-01   1.9153000000000000e+00   2.3119999999999999e-01   4.5219999999999999e-01   9.7299999999999998e-02
  -6.8330000000000002e-01   9.2330000000000001e-01  -6.8630000000000002e-01   2.3870000000000000e-01   1.0470000000000000e-01   5.7000000000000002e-02   1.2206999999999999e+00   7.1150000000000002e-01   1.7412000000000001e+00   1.3489999999999999e-01   5.5810000000000004e-01   9.2899999999999996e-02
  -6.6130000000000000e-01   7.9139999999999999e-01   8.5800000000000001e-02   1.4319999999999999e-01   2.8500000000000001e-02   8.3299999999999999e-02   1.1318999999999999e+00   8.0049999999999999e-01   2.0893999999999999e+00   1.6380000000000000e-01   5.1000000000000001e-01   1.1940000000000001e-01
  -5.7310000000000005e-01   7.4739999999999995e-01  -2.5740000000000002e-01   1.9099999999999999e-02  -9.4999999999999998e-03   5.2600000000000001e-02   1.3539000000000001e+00   8.2269999999999999e-01   1.7412000000000001e+00   2.3119999999999999e-01   4.5219999999999999e-01   8.4000000000000005e-02
  -8.1559999999999999e-01   5.2759999999999996e-01  -2.5740000000000002e-01   8.5900000000000004e-02   0.0000000000000000e+00   4.8200000000000000e-02   1.1318999999999999e+00   5.3369999999999995e-01   2.7858999999999998e+00   1.6380000000000000e-01   4.4259999999999999e-01   1.0170000000000000e-01
  -8.8170000000000004e-01   5.9360000000000002e-01  -1.7160000000000000e-01   5.7299999999999997e-02  -3.8100000000000002e-02   7.4499999999999997e-02   1.0875999999999999e+00   7.3380000000000001e-01   1.5670999999999999e+00   1.4449999999999999e-01   4.1370000000000001e-01   9.2899999999999996e-02
  -7.4939999999999996e-01   7.9139999999999999e-01  -4.2890000000000000e-01   7.6399999999999996e-02   9.4999999999999998e-03   9.6500000000000002e-02   1.1984999999999999e+00   8.0049999999999999e-01   1.8283000000000000e+00   1.7340000000000000e-01   4.3300000000000000e-01   8.4000000000000005e-02
  -7.2740000000000005e-01   5.7160000000000000e-01  -6.8630000000000002e-01   1.5279999999999999e-01   4.7600000000000003e-02   4.3900000000000002e-02   1.0875999999999999e+00   4.8920000000000002e-01   1.7412000000000001e+00   1.0600000000000000e-01   4.3300000000000000e-01   9.7299999999999998e-02
  -7.0530000000000004e-01   7.0350000000000001e-01  -8.5800000000000001e-02   1.6230000000000000e-01   1.9000000000000000e-02   3.0700000000000002e-02   1.0209999999999999e+00   7.3380000000000001e-01   2.1764999999999999e+00   1.4449999999999999e-01   4.6189999999999998e-01   5.3100000000000001e-02
  -8.1559999999999999e-01   7.2550000000000003e-01  -1.7157000000000000e+00   1.4319999999999999e-01   1.9000000000000000e-02   3.5099999999999999e-02   1.1540999999999999e+00   8.6719999999999997e-01   2.3506000000000000e+00   2.6970000000000000e-01   3.2710000000000000e-01   1.0620000000000000e-01
  -1.0360000000000000e+00   6.8149999999999999e-01  -6.8630000000000002e-01   1.2410000000000000e-01   4.7600000000000003e-02   7.4499999999999997e-02   1.2428999999999999e+00   7.7820000000000000e-01   1.7412000000000001e+00   1.3489999999999999e-01   4.7149999999999997e-01   4.4200000000000003e-02
  -5.5110000000000003e-01   6.1550000000000005e-01  -6.8630000000000002e-01   8.5900000000000004e-02   8.5599999999999996e-02   6.1400000000000003e-02   1.2206999999999999e+00   7.5600000000000001e-01   2.2635999999999998e+00   1.6380000000000000e-01   3.8490000000000002e-01   1.0170000000000000e-01
  -5.2900000000000003e-01   4.6170000000000000e-01  -6.0050000000000003e-01   1.9099999999999999e-02   2.8500000000000001e-02   3.5099999999999999e-02   1.1318999999999999e+00   6.4480000000000004e-01   2.0893999999999999e+00   2.6970000000000000e-01   3.6559999999999998e-01   1.1940000000000001e-01
  -6.6130000000000000e-01   7.4739999999999995e-01  -6.0050000000000003e-01   3.8199999999999998e-02  -4.7600000000000003e-02   7.8899999999999998e-02   1.3761000000000001e+00   7.1150000000000002e-01   1.9153000000000000e+00   1.5409999999999999e-01   4.6189999999999998e-01   1.2830000000000000e-01
  -8.3760000000000001e-01   7.4739999999999995e-01  -9.4359999999999999e-01   0.0000000000000000e+00   0.0000000000000000e+00   4.4000000000000003e-03   1.1762999999999999e+00   7.1150000000000002e-01   2.0893999999999999e+00   1.1559999999999999e-01   4.4259999999999999e-01   1.0620000000000000e-01
  -6.6130000000000000e-01   6.8149999999999999e-01  -4.2890000000000000e-01   1.4319999999999999e-01  -9.4999999999999998e-03   5.2600000000000001e-02   1.3983000000000001e+00   7.5600000000000001e-01   2.2635999999999998e+00   2.1190000000000001e-01   4.5219999999999999e-01   6.6400000000000001e-02
  -7.7149999999999996e-01   7.2550000000000003e-01  -6.0050000000000003e-01   2.8600000000000000e-02  -7.6100000000000001e-02   4.8200000000000000e-02   1.3761000000000001e+00   4.4469999999999998e-01   1.4800000000000000e+00   1.3489999999999999e-01   3.5599999999999998e-01   1.0170000000000000e-01
  -7.4939999999999996e-01   7.0350000000000001e-01   0.0000000000000000e+00   1.2410000000000000e-01   3.8100000000000002e-02   4.3900000000000002e-02   1.1318999999999999e+00   7.3380000000000001e-01   1.2188000000000001e+00   1.4449999999999999e-01   3.8490000000000002e-01   1.1060000000000000e-01
  -7.2740000000000005e-01   6.3749999999999996e-01   0.0000000000000000e+00   1.0500000000000000e-01   1.9000000000000000e-02   2.1899999999999999e-02   1.3539000000000001e+00   1.0450999999999999e+00   2.6989000000000001e+00   1.6380000000000000e-01   4.2340000000000000e-01   8.4000000000000005e-02
  -7.2740000000000005e-01   6.5949999999999998e-01  -4.2890000000000000e-01   8.5900000000000004e-02  -1.9000000000000000e-02   1.1840000000000001e-01   1.2650999999999999e+00   6.0040000000000004e-01   1.7412000000000001e+00   2.2159999999999999e-01   4.3300000000000000e-01   9.2899999999999996e-02
  -7.0530000000000004e-01   9.2330000000000001e-01  -8.5780000000000001e-01   1.0500000000000000e-01   0.0000000000000000e+00   7.4499999999999997e-02   1.2650999999999999e+00   5.1139999999999997e-01   2.0024000000000002e+00   2.0230000000000001e-01   4.0410000000000001e-01   7.9600000000000004e-02
  -5.7310000000000005e-01   6.8149999999999999e-01   0.0000000000000000e+00   7.6399999999999996e-02  -1.9000000000000000e-02   3.9500000000000000e-02   1.1984999999999999e+00   1.0005999999999999e+00   1.9153000000000000e+00   1.2520000000000001e-01   4.0410000000000001e-01   1.1060000000000000e-01
  -8.1559999999999999e-01   8.5740000000000005e-01  -1.7160000000000000e-01   1.4319999999999999e-01   6.6600000000000006e-02   3.0700000000000002e-02   1.1984999999999999e+00   9.1169999999999995e-01   1.3059000000000001e+00   1.7340000000000000e-01   3.8490000000000002e-01   1.4160000000000000e-01
  -5.9509999999999996e-01   5.7160000000000000e-01  -1.1152000000000000e+00   1.9099999999999999e-02   1.4269999999999999e-01   1.0960000000000000e-01   1.1096999999999999e+00   6.0040000000000004e-01   2.0024000000000002e+00   1.6380000000000000e-01   5.0029999999999997e-01   1.2390000000000000e-01
  -7.2740000000000005e-01   5.7160000000000000e-01  -1.7160000000000000e-01   6.6799999999999998e-02  -9.4999999999999998e-03   6.1400000000000003e-02   1.2428999999999999e+00   7.3380000000000001e-01   1.6540999999999999e+00   1.3489999999999999e-01   3.7530000000000002e-01   1.1060000000000000e-01
  -7.2740000000000005e-01   7.0350000000000001e-01  -6.0050000000000003e-01   6.6799999999999998e-02  -3.8100000000000002e-02   7.0199999999999999e-02   1.1096999999999999e+00   5.7809999999999995e-01   1.3059000000000001e+00   1.4449999999999999e-01   4.0410000000000001e-01   1.0170000000000000e-01
  -7.2740000000000005e-01   6.8149999999999999e-01  -1.0294000000000001e+00   9.4999999999999998e-03   6.6600000000000006e-02   8.7700000000000000e-02   1.3539000000000001e+00   6.4480000000000004e-01   1.3930000000000000e+00   1.8300000000000000e-01   4.0410000000000001e-01   9.2899999999999996e-02
  -7.9349999999999998e-01   7.4739999999999995e-01  -6.0050000000000003e-01   0.0000000000000000e+00   2.8500000000000001e-02   7.8899999999999998e-02   1.2650999999999999e+00   8.4499999999999997e-01   1.6540999999999999e+00   2.0230000000000001e-01   5.0029999999999997e-01   1.2390000000000000e-01
  -6.8330000000000002e-01   7.0350000000000001e-01  -6.8630000000000002e-01   6.6799999999999998e-02  -2.8500000000000001e-02   4.8200000000000000e-02   1.2873000000000001e+00   5.5589999999999995e-01   2.2635999999999998e+00   1.0600000000000000e-01   3.8490000000000002e-01   1.5479999999999999e-01
  -8.5960000000000003e-01   6.3749999999999996e-01   0.0000000000000000e+00   1.4319999999999999e-01   8.5599999999999996e-02   3.9500000000000000e-02   1.0431999999999999e+00   7.5600000000000001e-01   1.8283000000000000e+00   9.6299999999999997e-02   4.7149999999999997e-01   1.1940000000000001e-01
  -7.2740000000000005e-01   9.8929999999999996e-01  -5.1470000000000005e-01   1.5279999999999999e-01   3.8100000000000002e-02   8.7700000000000000e-02   1.3317000000000001e+00   7.5600000000000001e-01   1.4800000000000000e+00   2.0230000000000001e-01   3.5599999999999998e-01   5.3100000000000001e-02
  -9.2579999999999996e-01   8.5740000000000005e-01  -6.8630000000000002e-01   8.5900000000000004e-02   3.8100000000000002e-02   4.8200000000000000e-02   1.0875999999999999e+00   5.3369999999999995e-01   1.6540999999999999e+00   1.3489999999999999e-01   3.6559999999999998e-01   1.1060000000000000e-01
  -7.4939999999999996e-01   6.8149999999999999e-01  -1.0294000000000001e+00   1.3370000000000001e-01  -7.6100000000000001e-02   5.2600000000000001e-02   1.0209999999999999e+00   7.3380000000000001e-01   1.4800000000000000e+00   2.3119999999999999e-01   3.9450000000000002e-01   6.1899999999999997e-02
  -7.2740000000000005e-01   5.7160000000000000e-01   8.5800000000000001e-02   7.6399999999999996e-02  -4.7600000000000003e-02   2.1899999999999999e-02   1.2206999999999999e+00   6.4480000000000004e-01   2.0893999999999999e+00   1.6380000000000000e-01   4.3300000000000000e-01   8.4000000000000005e-02
  -7.9349999999999998e-01   7.2550000000000003e-01  -1.0294000000000001e+00   9.5500000000000002e-02   9.4999999999999998e-03   7.8899999999999998e-02   1.1540999999999999e+00   7.7820000000000000e-01   1.9153000000000000e+00   1.1559999999999999e-01   3.2710000000000000e-01   1.0620000000000000e-01
  -9.2579999999999996e-01   1.0551999999999999e+00  -5.1470000000000005e-01   1.5279999999999999e-01   1.5229999999999999e-01   5.7000000000000002e-02   1.3095000000000001e+00   5.1139999999999997e-01   1.9153000000000000e+00   2.2159999999999999e-01   3.0790000000000001e-01   7.9600000000000004e-02
  -9.2579999999999996e-01   8.3540000000000003e-01  -1.1152000000000000e+00   8.5900000000000004e-02  -9.4999999999999998e-03   6.1400000000000003e-02   1.1984999999999999e+00   8.4499999999999997e-01   2.0024000000000002e+00   2.0230000000000001e-01   4.4259999999999999e-01   9.7299999999999998e-02
  -6.3919999999999999e-01   7.9139999999999999e-01  -5.1470000000000005e-01   1.9099999999999999e-02   3.8100000000000002e-02   6.1400000000000003e-02   1.1540999999999999e+00   7.7820000000000000e-01   1.8283000000000000e+00   1.9270000000000001e-01   4.1370000000000001e-01   1.0620000000000000e-01
  -6.1719999999999997e-01   5.9360000000000002e-01  -1.2010000000000001e+00   1.3370000000000001e-01   3.8100000000000002e-02   3.9500000000000000e-02   1.1096999999999999e+00   7.3380000000000001e-01   1.3930000000000000e+00   1.6380000000000000e-01   3.7530000000000002e-01   8.8499999999999995e-02
  -9.0369999999999995e-01   7.6939999999999997e-01  -9.4359999999999999e-01   5.7299999999999997e-02   3.8100000000000002e-02   4.4000000000000003e-03   1.3095000000000001e+00   4.6689999999999998e-01   1.4800000000000000e+00   1.3489999999999999e-01   4.0410000000000001e-01   8.4000000000000005e-02
  -5.0700000000000001e-01   7.0350000000000001e-01  -7.7210000000000001e-01   6.6799999999999998e-02  -1.9000000000000000e-02   8.7700000000000000e-02   1.2873000000000001e+00   9.3389999999999995e-01   2.0024000000000002e+00   1.3489999999999999e-01   3.9450000000000002e-01   1.2830000000000000e-01
  -8.3760000000000001e-01   7.0350000000000001e-01  -1.1152000000000000e+00   9.5500000000000002e-02   4.7600000000000003e-02   1.7500000000000002e-02   1.0431999999999999e+00   7.5600000000000001e-01   1.7412000000000001e+00   1.1559999999999999e-01   4.3300000000000000e-01   9.7299999999999998e-02
  -8.1559999999999999e-01   5.9360000000000002e-01  -4.2890000000000000e-01   7.6399999999999996e-02  -6.6600000000000006e-02   3.0700000000000002e-02   1.1762999999999999e+00   7.1150000000000002e-01   2.3506000000000000e+00   2.6970000000000000e-01   3.8490000000000002e-01   9.2899999999999996e-02
  -5.0700000000000001e-01   7.0350000000000001e-01  -7.7210000000000001e-01   1.9099999999999999e-02   5.7099999999999998e-02   4.3900000000000002e-02   1.2650999999999999e+00   8.8939999999999997e-01   1.9153000000000000e+00   1.7340000000000000e-01   3.7530000000000002e-01   1.0620000000000000e-01
  -7.7149999999999996e-01   8.3540000000000003e-01  -1.3725000000000001e+00   1.3370000000000001e-01  -6.6600000000000006e-02   7.4499999999999997e-02   1.0875999999999999e+00   6.8930000000000002e-01   3.0470999999999999e+00   1.5409999999999999e-01   3.9450000000000002e-01   6.6400000000000001e-02
  -9.6989999999999998e-01   8.7929999999999997e-01  -8.5780000000000001e-01   1.3370000000000001e-01   3.8100000000000002e-02   1.3200000000000000e-02   1.2428999999999999e+00   6.2260000000000004e-01   2.0024000000000002e+00   1.5409999999999999e-01   3.6559999999999998e-01   7.9600000000000004e-02
  -3.5270000000000001e-01   5.0560000000000005e-01  -8.5780000000000001e-01   3.8199999999999998e-02  -1.3320000000000001e-01   1.4910000000000001e-01   1.1762999999999999e+00   7.5600000000000001e-01   2.0893999999999999e+00   1.5409999999999999e-01   4.8110000000000003e-01   1.1060000000000000e-01
  -8.8170000000000004e-01   6.8149999999999999e-01   1.7160000000000000e-01   7.6399999999999996e-02   0.0000000000000000e+00   7.0199999999999999e-02   1.1318999999999999e+00   6.2260000000000004e-01   1.9153000000000000e+00   1.1559999999999999e-01   4.4259999999999999e-01   7.0800000000000002e-02
  -6.3919999999999999e-01   6.8149999999999999e-01  -1.6298999999999999e+00   4.7699999999999999e-02   4.7600000000000003e-02   2.1899999999999999e-02   1.2650999999999999e+00   6.4480000000000004e-01   1.7412000000000001e+00   1.2520000000000001e-01   2.8870000000000001e-01   7.9600000000000004e-02
  -6.8330000000000002e-01   6.3749999999999996e-01  -7.7210000000000001e-01   9.5500000000000002e-02   4.7600000000000003e-02   3.9500000000000000e-02   1.2650999999999999e+00   6.8930000000000002e-01   2.0024000000000002e+00   1.8300000000000000e-01   4.3300000000000000e-01   5.7500000000000002e-02
  -8.5960000000000003e-01   8.7929999999999997e-01  -7.7210000000000001e-01   5.7299999999999997e-02  -9.4999999999999998e-03   9.6500000000000002e-02   1.2206999999999999e+00   7.7820000000000000e-01   1.6540999999999999e+00   1.4449999999999999e-01   3.6559999999999998e-01   1.1500000000000000e-01
  -7.9349999999999998e-01   6.1550000000000005e-01  -6.8630000000000002e-01   9.5500000000000002e-02   5.7099999999999998e-02   4.4000000000000003e-03   1.1984999999999999e+00   7.3380000000000001e-01   1.4800000000000000e+00   2.7939999999999998e-01   3.7530000000000002e-01   9.2899999999999996e-02
  -7.7149999999999996e-01   7.0350000000000001e-01   8.5800000000000001e-02   4.7699999999999999e-02   5.7099999999999998e-02   5.7000000000000002e-02   1.2650999999999999e+00   7.5600000000000001e-01   1.3059000000000001e+00   2.5050000000000000e-01   4.3300000000000000e-01   1.2830000000000000e-01
  -6.6130000000000000e-01   7.9139999999999999e-01  -7.7210000000000001e-01   5.7299999999999997e-02   9.4999999999999998e-03   7.8899999999999998e-02   1.1984999999999999e+00   6.0040000000000004e-01   2.0024000000000002e+00   2.2159999999999999e-01   4.0410000000000001e-01   9.7299999999999998e-02
  -7.4939999999999996e-01   5.4959999999999998e-01  -3.4310000000000002e-01   2.8600000000000000e-02  -9.5200000000000007e-02   2.6300000000000000e-02   1.3317000000000001e+00   7.7820000000000000e-01   1.7412000000000001e+00   1.3489999999999999e-01   3.9450000000000002e-01   8.8499999999999995e-02
  -7.7149999999999996e-01   6.5949999999999998e-01  -1.3725000000000001e+00   4.7699999999999999e-02   1.2370000000000000e-01   7.8899999999999998e-02   1.0875999999999999e+00   6.8930000000000002e-01   1.3930000000000000e+00   2.0230000000000001e-01   3.8490000000000002e-01   8.8499999999999995e-02
  -7.9349999999999998e-01   7.2550000000000003e-01  -6.0050000000000003e-01  -4.7699999999999999e-02  -9.4999999999999998e-03   7.0199999999999999e-02   1.3095000000000001e+00   6.8930000000000002e-01   1.5670999999999999e+00   1.9270000000000001e-01   3.8490000000000002e-01   8.4000000000000005e-02
  -7.9349999999999998e-01   7.6939999999999997e-01  -1.1152000000000000e+00   4.7699999999999999e-02   4.7600000000000003e-02   3.9500000000000000e-02   1.3317000000000001e+00   7.7820000000000000e-01   1.7412000000000001e+00   1.4449999999999999e-01   3.9450000000000002e-01   5.7500000000000002e-02
  -3.5270000000000001e-01   7.9139999999999999e-01  -5.1470000000000005e-01   1.2410000000000000e-01   9.4999999999999998e-03   3.0700000000000002e-02   1.1540999999999999e+00   4.4469999999999998e-01   1.8283000000000000e+00   1.9270000000000001e-01   3.5599999999999998e-01   1.0620000000000000e-01
  -7.2740000000000005e-01   7.2550000000000003e-01  -6.0050000000000003e-01   1.4319999999999999e-01   8.5599999999999996e-02   7.0199999999999999e-02   1.3983000000000001e+00   6.4480000000000004e-01   9.5770000000000000e-01   1.4449999999999999e-01   3.9450000000000002e-01   7.0800000000000002e-02
  -8.1559999999999999e-01   7.0350000000000001e-01  -1.2010000000000001e+00   9.5500000000000002e-02   1.9000000000000000e-02   2.1899999999999999e-02   1.2650999999999999e+00   8.8939999999999997e-01   1.9153000000000000e+00   2.4079999999999999e-01   3.5599999999999998e-01   1.1060000000000000e-01
  -7.0530000000000004e-01   6.1550000000000005e-01   4.2890000000000000e-01   8.5900000000000004e-02   9.4999999999999998e-03   7.8899999999999998e-02   1.3317000000000001e+00   6.6710000000000003e-01   1.6540999999999999e+00   2.7939999999999998e-01   4.6189999999999998e-01   1.4160000000000000e-01
  -7.4939999999999996e-01   8.1340000000000001e-01  -9.4359999999999999e-01   1.0500000000000000e-01  -5.7099999999999998e-02   7.0199999999999999e-02   1.3761000000000001e+00   6.6710000000000003e-01   1.7412000000000001e+00   1.7340000000000000e-01   3.9450000000000002e-01   1.1940000000000001e-01
  -5.9509999999999996e-01   8.3540000000000003e-01  -3.4310000000000002e-01   3.8199999999999998e-02   0.0000000000000000e+00   5.2600000000000001e-02   1.1762999999999999e+00   4.6689999999999998e-01   1.9153000000000000e+00   1.5409999999999999e-01   3.8490000000000002e-01   7.9600000000000004e-02
  -7.7149999999999996e-01   7.6939999999999997e-01  -4.2890000000000000e-01   1.4319999999999999e-01   3.8100000000000002e-02   8.3299999999999999e-02   1.1096999999999999e+00   7.3380000000000001e-01   2.2635999999999998e+00   1.6380000000000000e-01   3.9450000000000002e-01   1.2830000000000000e-01
  -9.0369999999999995e-01   7.4739999999999995e-01  -6.8630000000000002e-01   1.0500000000000000e-01   4.7600000000000003e-02   7.4499999999999997e-02   1.3539000000000001e+00   6.0040000000000004e-01   2.0893999999999999e+00   2.1190000000000001e-01   3.8490000000000002e-01   1.1060000000000000e-01
  -5.0700000000000001e-01   8.3540000000000003e-01  -6.0050000000000003e-01   9.5500000000000002e-02   2.8500000000000001e-02   7.0199999999999999e-02   1.1318999999999999e+00   6.4480000000000004e-01   1.3930000000000000e+00   2.6010000000000000e-01   3.8490000000000002e-01   9.7299999999999998e-02
  -5.9509999999999996e-01   5.2759999999999996e-01  -3.4310000000000002e-01   5.7299999999999997e-02  -1.9000000000000000e-02   4.3900000000000002e-02   1.1762999999999999e+00   8.8939999999999997e-01   2.0024000000000002e+00   1.5409999999999999e-01   4.3300000000000000e-01   9.2899999999999996e-02
  -7.9349999999999998e-01   8.3540000000000003e-01  -6.8630000000000002e-01   5.7299999999999997e-02  -1.9000000000000000e-02   6.1400000000000003e-02   1.3095000000000001e+00   7.7820000000000000e-01   2.2635999999999998e+00   2.3119999999999999e-01   4.2340000000000000e-01   9.7299999999999998e-02
  -6.6130000000000000e-01   6.3749999999999996e-01  -2.5740000000000002e-01   7.6399999999999996e-02   2.8500000000000001e-02   7.4499999999999997e-02   1.1984999999999999e+00   6.2260000000000004e-01   1.9153000000000000e+00   1.2520000000000001e-01   5.2920000000000000e-01   6.6400000000000001e-02
  -5.7310000000000005e-01   6.8149999999999999e-01  -5.1470000000000005e-01   6.6799999999999998e-02  -5.7099999999999998e-02   6.5799999999999997e-02   1.1762999999999999e+00   7.1150000000000002e-01   1.3059000000000001e+00   5.7799999999999997e-02   4.4259999999999999e-01   7.5200000000000003e-02
  -9.0369999999999995e-01   9.6730000000000005e-01  -3.4310000000000002e-01   1.1459999999999999e-01   1.9000000000000000e-02   6.1400000000000003e-02   1.2873000000000001e+00   7.7820000000000000e-01   1.6540999999999999e+00   1.4449999999999999e-01   4.0410000000000001e-01   8.4000000000000005e-02
  -9.4779999999999998e-01   7.0350000000000001e-01  -8.5800000000000001e-02   1.6230000000000000e-01   9.5200000000000007e-02   4.3900000000000002e-02   1.1540999999999999e+00   9.1169999999999995e-01   1.8283000000000000e+00   8.6699999999999999e-02   3.6559999999999998e-01   8.4000000000000005e-02
  -7.7149999999999996e-01   8.1340000000000001e-01  -1.1152000000000000e+00   9.5500000000000002e-02   0.0000000000000000e+00   7.4499999999999997e-02   1.2650999999999999e+00   6.8930000000000002e-01   2.0024000000000002e+00   2.3119999999999999e-01   4.1370000000000001e-01   7.5200000000000003e-02
  -7.4939999999999996e-01   6.3749999999999996e-01  -3.4310000000000002e-01   4.7699999999999999e-02  -2.8500000000000001e-02   3.0700000000000002e-02   1.3761000000000001e+00   6.0040000000000004e-01   2.0024000000000002e+00   2.1190000000000001e-01   4.1370000000000001e-01   1.0170000000000000e-01
  -6.6130000000000000e-01   6.3749999999999996e-01  -9.4359999999999999e-01   1.9089999999999999e-01  -3.8100000000000002e-02   4.8200000000000000e-02   1.2428999999999999e+00   7.5600000000000001e-01   1.7412000000000001e+00   1.5409999999999999e-01   3.8490000000000002e-01   9.7299999999999998e-02
  -7.0530000000000004e-01   5.9360000000000002e-01   0.0000000000000000e+00   9.5500000000000002e-02  -2.8500000000000001e-02   2.6300000000000000e-02   1.3539000000000001e+00   6.8930000000000002e-01   2.2635999999999998e+00   1.6380000000000000e-01   3.8490000000000002e-01   7.9600000000000004e-02
  -7.2740000000000005e-01   8.5740000000000005e-01  -8.5780000000000001e-01   1.0500000000000000e-01  -3.8100000000000002e-02   2.1899999999999999e-02   1.2428999999999999e+00   7.7820000000000000e-01   2.0024000000000002e+00   1.7340000000000000e-01   4.7149999999999997e-01   8.8499999999999995e-02
  -5.9509999999999996e-01   6.1550000000000005e-01  -5.1470000000000005e-01   1.0500000000000000e-01   1.9000000000000000e-02   4.3900000000000002e-02   1.3095000000000001e+00   9.3389999999999995e-01   1.3059000000000001e+00   2.4079999999999999e-01   3.7530000000000002e-01   6.6400000000000001e-02
  -8.8170000000000004e-01   7.4739999999999995e-01  -2.5740000000000002e-01   7.6399999999999996e-02   6.6600000000000006e-02   3.0700000000000002e-02   1.1318999999999999e+00   4.8920000000000002e-01   1.4800000000000000e+00   9.6299999999999997e-02   3.8490000000000002e-01   4.4200000000000003e-02
  -7.9349999999999998e-01   8.5740000000000005e-01  -2.5740000000000002e-01   2.0050000000000001e-01  -1.9000000000000000e-02   5.7000000000000002e-02   1.2873000000000001e+00   1.0005999999999999e+00   1.9153000000000000e+00   1.9270000000000001e-01   4.4259999999999999e-01   9.7299999999999998e-02
  -6.1719999999999997e-01   7.0350000000000001e-01  -3.4310000000000002e-01   1.0500000000000000e-01   0.0000000000000000e+00   7.0199999999999999e-02   1.0653999999999999e+00   4.8920000000000002e-01   2.5247000000000002e+00   9.6299999999999997e-02   4.5219999999999999e-01   1.1500000000000000e-01
  -6.3919999999999999e-01   7.9139999999999999e-01  -5.1470000000000005e-01   4.7699999999999999e-02   3.8100000000000002e-02   7.8899999999999998e-02   1.1096999999999999e+00   7.3380000000000001e-01   1.9153000000000000e+00   2.0230000000000001e-01   3.5599999999999998e-01   1.0620000000000000e-01
  -6.8330000000000002e-01   7.6939999999999997e-01  -7.7210000000000001e-01   6.6799999999999998e-02   2.8500000000000001e-02   4.8200000000000000e-02   1.2206999999999999e+00   8.6719999999999997e-01   1.8283000000000000e+00   1.0600000000000000e-01   4.4259999999999999e-01   1.0170000000000000e-01
  -6.8330000000000002e-01   6.1550000000000005e-01  -3.4310000000000002e-01   1.0500000000000000e-01   9.5200000000000007e-02   3.5099999999999999e-02   1.1762999999999999e+00   9.1169999999999995e-01   1.4800000000000000e+00   1.4449999999999999e-01   3.9450000000000002e-01   1.0620000000000000e-01
  -9.0369999999999995e-01   6.3749999999999996e-01  -1.2867999999999999e+00   1.0500000000000000e-01   2.8500000000000001e-02   2.6300000000000000e-02   1.2650999999999999e+00   5.7809999999999995e-01   2.0024000000000002e+00   1.7340000000000000e-01   4.5219999999999999e-01   1.1940000000000001e-01
  -7.4939999999999996e-01   7.9139999999999999e-01  -6.0050000000000003e-01  -9.4999999999999998e-03   0.0000000000000000e+00   3.5099999999999999e-02   1.2428999999999999e+00   7.3380000000000001e-01   2.1764999999999999e+00   2.0230000000000001e-01   3.4639999999999999e-01   1.2390000000000000e-01
  -7.2740000000000005e-01   8.3540000000000003e-01  -5.1470000000000005e-01   4.7699999999999999e-02   7.6100000000000001e-02   4.3900000000000002e-02   1.1984999999999999e+00   6.8930000000000002e-01   1.1317999999999999e+00   2.7939999999999998e-01   4.3300000000000000e-01   1.2390000000000000e-01
  -7.0530000000000004e-01   6.5949999999999998e-01  -8.5800000000000001e-02   0.0000000000000000e+00   3.8100000000000002e-02   7.0199999999999999e-02   1.2873000000000001e+00   7.5600000000000001e-01   2.9600000000000000e+00   1.3489999999999999e-01   4.4259999999999999e-01   8.8499999999999995e-02
  -7.9349999999999998e-01   8.1340000000000001e-01  -1.3725000000000001e+00   8.5900000000000004e-02   2.8500000000000001e-02   7.4499999999999997e-02   1.2428999999999999e+00   7.1150000000000002e-01   1.8283000000000000e+00   2.3119999999999999e-01   5.1000000000000001e-01   1.1500000000000000e-01
  -7.9349999999999998e-01   9.0129999999999999e-01  -6.8630000000000002e-01   4.7699999999999999e-02  -5.7099999999999998e-02   6.5799999999999997e-02   1.1540999999999999e+00   7.5600000000000001e-01   1.6540999999999999e+00   2.3119999999999999e-01   4.1370000000000001e-01   9.2899999999999996e-02
  -6.1719999999999997e-01   7.2550000000000003e-01  -7.7210000000000001e-01   1.4319999999999999e-01   1.9000000000000000e-02   6.1400000000000003e-02   1.2650999999999999e+00   7.5600000000000001e-01   1.9153000000000000e+00   2.1190000000000001e-01   4.3300000000000000e-01   7.5200000000000003e-02
  -7.9349999999999998e-01   7.9139999999999999e-01  -6.0050000000000003e-01   4.7699999999999999e-02   5.7099999999999998e-02   7.8899999999999998e-02   1.2873000000000001e+00   8.4499999999999997e-01   1.3059000000000001e+00   1.9270000000000001e-01   4.4259999999999999e-01   1.0620000000000000e-01
  -7.0530000000000004e-01   8.1340000000000001e-01  -6.0050000000000003e-01   3.8199999999999998e-02  -9.4999999999999998e-03   7.0199999999999999e-02   1.3095000000000001e+00   8.8939999999999997e-01   1.5670999999999999e+00   2.4079999999999999e-01   4.0410000000000001e-01   1.3270000000000001e-01
  -8.1559999999999999e-01   6.5949999999999998e-01  -1.0294000000000001e+00   0.0000000000000000e+00  -5.7099999999999998e-02   6.1400000000000003e-02   1.2206999999999999e+00   7.3380000000000001e-01   1.7412000000000001e+00   1.8300000000000000e-01   3.7530000000000002e-01   5.7500000000000002e-02
  -8.8170000000000004e-01   7.6939999999999997e-01  -2.5740000000000002e-01   1.0500000000000000e-01   1.9000000000000000e-02   2.6300000000000000e-02   1.2428999999999999e+00   7.3380000000000001e-01   2.0024000000000002e+00   2.4079999999999999e-01   3.9450000000000002e-01   1.1060000000000000e-01
  -7.2740000000000005e-01   7.2550000000000003e-01  -2.5740000000000002e-01   2.8600000000000000e-02   3.8100000000000002e-02   3.9500000000000000e-02   1.2206999999999999e+00   8.0049999999999999e-01   2.3506000000000000e+00   1.6380000000000000e-01   4.4259999999999999e-01   9.2899999999999996e-02
  -5.9509999999999996e-01   7.4739999999999995e-01  -1.2867999999999999e+00   6.6799999999999998e-02   2.8500000000000001e-02   5.2600000000000001e-02   1.1984999999999999e+00   8.0049999999999999e-01   1.9153000000000000e+00   1.0600000000000000e-01   4.1370000000000001e-01   8.4000000000000005e-02
  -5.5110000000000003e-01   5.7160000000000000e-01  -6.8630000000000002e-01   1.2410000000000000e-01   5.7099999999999998e-02   2.1899999999999999e-02   1.1540999999999999e+00   6.2260000000000004e-01   1.7412000000000001e+00   1.1559999999999999e-01   4.2340000000000000e-01   6.1899999999999997e-02
  -7.9349999999999998e-01   7.9139999999999999e-01  -9.4359999999999999e-01   1.2410000000000000e-01   9.5200000000000007e-02   6.5799999999999997e-02   1.1096999999999999e+00   7.3380000000000001e-01   1.6540999999999999e+00   1.3489999999999999e-01   4.1370000000000001e-01   8.4000000000000005e-02
  -7.0530000000000004e-01   7.9139999999999999e-01  -5.1470000000000005e-01   1.2410000000000000e-01   1.0470000000000000e-01   6.5799999999999997e-02   1.3095000000000001e+00   7.5600000000000001e-01   1.7412000000000001e+00   1.6380000000000000e-01   3.7530000000000002e-01   8.4000000000000005e-02
  -7.4939999999999996e-01   6.1550000000000005e-01  -3.4310000000000002e-01   8.5900000000000004e-02   2.8500000000000001e-02   3.5099999999999999e-02   1.0209999999999999e+00   8.6719999999999997e-01   2.1764999999999999e+00   2.3119999999999999e-01   5.2920000000000000e-01   1.2390000000000000e-01
  -6.8330000000000002e-01   8.5740000000000005e-01  -6.0050000000000003e-01   1.6230000000000000e-01   0.0000000000000000e+00   2.1899999999999999e-02   1.2206999999999999e+00   6.6710000000000003e-01   1.4800000000000000e+00   1.5409999999999999e-01   3.4639999999999999e-01   7.9600000000000004e-02
  -7.9349999999999998e-01   7.6939999999999997e-01  -4.2890000000000000e-01   6.6799999999999998e-02   8.5599999999999996e-02   3.9500000000000000e-02   1.2206999999999999e+00   6.6710000000000003e-01   9.5770000000000000e-01   1.7340000000000000e-01   3.9450000000000002e-01   1.2830000000000000e-01
  -6.3919999999999999e-01   6.5949999999999998e-01  -1.7160000000000000e-01   1.2410000000000000e-01   2.8500000000000001e-02   5.7000000000000002e-02   1.2650999999999999e+00   7.5600000000000001e-01   2.0893999999999999e+00   9.6299999999999997e-02   4.3300000000000000e-01   8.8499999999999995e-02
  -6.8330000000000002e-01   9.4530000000000003e-01  -1.2867999999999999e+00   1.7190000000000000e-01   3.8100000000000002e-02   9.2100000000000001e-02   1.1318999999999999e+00   7.7820000000000000e-01   2.4377000000000000e+00   2.1190000000000001e-01   4.4259999999999999e-01   1.0170000000000000e-01
  -5.9509999999999996e-01   8.3540000000000003e-01  -1.2010000000000001e+00   6.6799999999999998e-02  -4.7600000000000003e-02   1.1400000000000000e-01   1.1318999999999999e+00   5.7809999999999995e-01   2.4377000000000000e+00   2.3119999999999999e-01   4.9070000000000003e-01   4.4200000000000003e-02
  -7.7149999999999996e-01   8.3540000000000003e-01  -7.7210000000000001e-01   1.3370000000000001e-01   4.7600000000000003e-02   3.0700000000000002e-02   1.2206999999999999e+00   8.2269999999999999e-01   1.1317999999999999e+00   2.1190000000000001e-01   4.2340000000000000e-01   1.3270000000000001e-01
  -5.2900000000000003e-01   8.3540000000000003e-01  -6.0050000000000003e-01   1.6230000000000000e-01   6.6600000000000006e-02   9.6500000000000002e-02   1.2206999999999999e+00   8.0049999999999999e-01   1.7412000000000001e+00   2.2159999999999999e-01   5.0029999999999997e-01   1.0620000000000000e-01
  -6.3919999999999999e-01   7.0350000000000001e-01  -5.1470000000000005e-01   1.2410000000000000e-01   4.7600000000000003e-02   9.6500000000000002e-02   1.2206999999999999e+00   7.7820000000000000e-01   1.1317999999999999e+00   1.9270000000000001e-01   3.9450000000000002e-01   3.5400000000000001e-02
  -6.6130000000000000e-01   5.9360000000000002e-01  -6.0050000000000003e-01  -2.8600000000000000e-02  -2.8500000000000001e-02   9.2100000000000001e-02   1.2206999999999999e+00   8.4499999999999997e-01   1.3930000000000000e+00   1.9270000000000001e-01   4.4259999999999999e-01   7.9600000000000004e-02
  -7.0530000000000004e-01   7.2550000000000003e-01  -6.8630000000000002e-01   1.9089999999999999e-01  -8.5599999999999996e-02   3.5099999999999999e-02   1.1984999999999999e+00   6.8930000000000002e-01   1.9153000000000000e+00   1.9270000000000001e-01   4.8110000000000003e-01   6.1899999999999997e-02
  -7.7149999999999996e-01   8.7929999999999997e-01  -2.5740000000000002e-01   9.5500000000000002e-02  -4.7600000000000003e-02   4.4000000000000003e-03   1.1762999999999999e+00   5.7809999999999995e-01   2.4377000000000000e+00   1.3489999999999999e-01   3.6559999999999998e-01   1.1500000000000000e-01
  -8.1559999999999999e-01   7.9139999999999999e-01  -4.2890000000000000e-01   8.5900000000000004e-02  -6.6600000000000006e-02   3.0700000000000002e-02   1.0653999999999999e+00   7.3380000000000001e-01   1.3930000000000000e+00   2.0230000000000001e-01   4.3300000000000000e-01   5.3100000000000001e-02
  -8.3760000000000001e-01   7.0350000000000001e-01  -7.7210000000000001e-01   6.6799999999999998e-02  -4.7600000000000003e-02   7.0199999999999999e-02   1.1984999999999999e+00   7.7820000000000000e-01   1.9153000000000000e+00   1.5409999999999999e-01   4.6189999999999998e-01   6.6400000000000001e-02
  -7.4939999999999996e-01   8.5740000000000005e-01  -6.0050000000000003e-01   1.0500000000000000e-01  -1.9000000000000000e-02   4.3900000000000002e-02   1.1984999999999999e+00   7.3380000000000001e-01   1.5670999999999999e+00   1.2520000000000001e-01   4.1370000000000001e-01   5.7500000000000002e-02
  -7.4939999999999996e-01   7.6939999999999997e-01  -1.7160000000000000e-01   4.7699999999999999e-02   0.0000000000000000e+00   8.7700000000000000e-02   1.1540999999999999e+00   9.1169999999999995e-01   1.4800000000000000e+00   1.9270000000000001e-01   3.9450000000000002e-01   1.0620000000000000e-01
  -8.1559999999999999e-01   7.2550000000000003e-01  -7.7210000000000001e-01   4.7699999999999999e-02  -2.8500000000000001e-02   4.8200000000000000e-02   1.0653999999999999e+00   7.3380000000000001e-01   1.5670999999999999e+00   2.2159999999999999e-01   3.5599999999999998e-01   7.5200000000000003e-02
  -7.0530000000000004e-01   6.1550000000000005e-01  -8.5780000000000001e-01   1.1459999999999999e-01  -8.5599999999999996e-02   1.7500000000000002e-02   1.2428999999999999e+00   8.2269999999999999e-01   1.6540999999999999e+00   2.3119999999999999e-01   4.6189999999999998e-01   9.2899999999999996e-02
  -7.4939999999999996e-01   9.0129999999999999e-01  -7.7210000000000001e-01   1.6230000000000000e-01  -3.8100000000000002e-02   4.8200000000000000e-02   1.2428999999999999e+00   6.2260000000000004e-01   2.3506000000000000e+00   9.6299999999999997e-02   4.6189999999999998e-01   5.3100000000000001e-02
  -9.0369999999999995e-01   6.5949999999999998e-01  -3.4310000000000002e-01   1.0500000000000000e-01  -9.4999999999999998e-03   6.5799999999999997e-02   1.1762999999999999e+00   7.3380000000000001e-01   1.3059000000000001e+00   1.5409999999999999e-01   4.2340000000000000e-01   6.6400000000000001e-02
  -7.9349999999999998e-01   7.2550000000000003e-01  -1.7160000000000000e-01   1.4319999999999999e-01   3.8100000000000002e-02   2.1899999999999999e-02   1.1762999999999999e+00   7.3380000000000001e-01   2.1764999999999999e+00   7.7100000000000002e-02   4.9070000000000003e-01   1.5040000000000001e-01
  -7.4939999999999996e-01   7.9139999999999999e-01  -6.8630000000000002e-01   1.3370000000000001e-01   9.4999999999999998e-03   7.0199999999999999e-02   1.3095000000000001e+00   6.0040000000000004e-01   1.4800000000000000e+00   1.5409999999999999e-01   3.8490000000000002e-01   1.1060000000000000e-01
  -9.0369999999999995e-01   7.9139999999999999e-01  -5.1470000000000005e-01   3.8199999999999998e-02   9.4999999999999998e-03   4.3900000000000002e-02   1.0875999999999999e+00   7.1150000000000002e-01   2.3506000000000000e+00   1.4449999999999999e-01   3.8490000000000002e-01   1.0620000000000000e-01
  -8.8170000000000004e-01   7.6939999999999997e-01  -4.2890000000000000e-01   7.6399999999999996e-02  -9.4999999999999998e-03   3.5099999999999999e-02   1.2428999999999999e+00   7.1150000000000002e-01   2.0893999999999999e+00   2.0230000000000001e-01   4.6189999999999998e-01   7.5200000000000003e-02
  -7.0530000000000004e-01   7.6939999999999997e-01  -1.1152000000000000e+00   1.1459999999999999e-01   9.4999999999999998e-03   8.3299999999999999e-02   1.2206999999999999e+00   8.4499999999999997e-01   2.0893999999999999e+00   1.6380000000000000e-01   3.2710000000000000e-01   1.1500000000000000e-01
  -6.8330000000000002e-01   6.8149999999999999e-01  -1.1152000000000000e+00   8.5900000000000004e-02   8.5599999999999996e-02   7.4499999999999997e-02   1.1096999999999999e+00   8.0049999999999999e-01   1.1317999999999999e+00   1.1559999999999999e-01   4.7149999999999997e-01   9.7299999999999998e-02
  -7.4939999999999996e-01   1.0331999999999999e+00  -1.2867999999999999e+00   1.2410000000000000e-01   9.4999999999999998e-03   5.2600000000000001e-02   1.3317000000000001e+00   7.1150000000000002e-01   1.3059000000000001e+00   2.5050000000000000e-01   3.6559999999999998e-01   7.5200000000000003e-02
  -6.3919999999999999e-01   7.9139999999999999e-01  -6.0050000000000003e-01   6.6799999999999998e-02   9.4999999999999998e-03   3.5099999999999999e-02   1.3539000000000001e+00   6.4480000000000004e-01   1.7412000000000001e+00   1.2520000000000001e-01   3.6559999999999998e-01   9.7299999999999998e-02
  -8.5960000000000003e-01   7.0350000000000001e-01  -1.2867999999999999e+00   4.7699999999999999e-02   4.7600000000000003e-02   1.3200000000000000e-02   1.3539000000000001e+00   8.2269999999999999e-01   1.5670999999999999e+00   1.8300000000000000e-01   4.6189999999999998e-01   1.0620000000000000e-01
  -1.0139000000000000e+00   6.1550000000000005e-01  -6.0050000000000003e-01   8.5900000000000004e-02   0.0000000000000000e+00   3.0700000000000002e-02   1.2206999999999999e+00   9.5609999999999995e-01   1.4800000000000000e+00   1.2520000000000001e-01   5.0029999999999997e-01   7.5200000000000003e-02
  -2.6450000000000001e-01   7.2550000000000003e-01  -1.2867999999999999e+00  -1.9099999999999999e-02   1.9000000000000000e-02   3.5099999999999999e-02   1.0875999999999999e+00   8.8939999999999997e-01   1.6540999999999999e+00   1.2520000000000001e-01   4.5219999999999999e-01   9.7299999999999998e-02
  -1.1462000000000001e+00   6.5949999999999998e-01  -8.5800000000000001e-02   2.0050000000000001e-01   1.5229999999999999e-01   4.3900000000000002e-02   1.1762999999999999e+00   8.6719999999999997e-01   2.1764999999999999e+00   1.2520000000000001e-01   3.6559999999999998e-01   9.7299999999999998e-02
  -6.1719999999999997e-01   9.4530000000000003e-01  -1.0294000000000001e+00   7.6399999999999996e-02  -8.5599999999999996e-02   6.5799999999999997e-02   1.1762999999999999e+00   7.7820000000000000e-01   1.4800000000000000e+00   9.6299999999999997e-02   4.2340000000000000e-01   6.6400000000000001e-02
  -6.8330000000000002e-01   6.1550000000000005e-01  -6.8630000000000002e-01   6.6799999999999998e-02  -9.5200000000000007e-02   3.9500000000000000e-02   1.2206999999999999e+00   7.1150000000000002e-01   1.4800000000000000e+00   2.5050000000000000e-01   3.6559999999999998e-01   8.8499999999999995e-02
  -9.4779999999999998e-01   4.6170000000000000e-01  -6.8630000000000002e-01   1.0500000000000000e-01   3.8100000000000002e-02   8.8000000000000005e-03   1.3317000000000001e+00   9.3389999999999995e-01   2.0024000000000002e+00   1.2520000000000001e-01   3.7530000000000002e-01   7.9600000000000004e-02
  -6.3919999999999999e-01   9.4530000000000003e-01  -5.1470000000000005e-01   3.8199999999999998e-02   9.4999999999999998e-03   5.2600000000000001e-02   1.2650999999999999e+00   7.7820000000000000e-01   1.9153000000000000e+00   1.3489999999999999e-01   3.4639999999999999e-01   1.3270000000000001e-01
  -8.5960000000000003e-01   6.8149999999999999e-01  -6.8630000000000002e-01   1.0500000000000000e-01   3.8100000000000002e-02   2.1899999999999999e-02   1.2206999999999999e+00   7.5600000000000001e-01   1.4800000000000000e+00   2.0230000000000001e-01   4.7149999999999997e-01   8.4000000000000005e-02
  -7.7149999999999996e-01   5.7160000000000000e-01  -8.5780000000000001e-01   8.5900000000000004e-02  -9.4999999999999998e-03   6.1400000000000003e-02   1.1540999999999999e+00   9.3389999999999995e-01   2.4377000000000000e+00   1.6380000000000000e-01   5.0029999999999997e-01   3.9800000000000002e-02
  -7.0530000000000004e-01   6.1550000000000005e-01  -6.0050000000000003e-01   9.5500000000000002e-02   9.4999999999999998e-03   1.1400000000000000e-01   1.2873000000000001e+00   7.1150000000000002e-01   2.1764999999999999e+00   2.3119999999999999e-01   4.2340000000000000e-01   7.9600000000000004e-02
  -6.8330000000000002e-01   6.1550000000000005e-01  -5.1470000000000005e-01   6.6799999999999998e-02   0.0000000000000000e+00   1.3200000000000000e-02   1.3095000000000001e+00   6.2260000000000004e-01   1.3930000000000000e+00   1.4449999999999999e-01   4.3300000000000000e-01   9.7299999999999998e-02
  -9.9190000000000000e-01   7.2550000000000003e-01   8.5800000000000001e-02   1.8140000000000001e-01  -2.8500000000000001e-02   4.3900000000000002e-02   1.3317000000000001e+00   6.0040000000000004e-01   2.0893999999999999e+00   2.3119999999999999e-01   3.9450000000000002e-01   9.2899999999999996e-02
  -3.3060000000000000e-01   9.0129999999999999e-01  -8.5800000000000001e-02   1.6230000000000000e-01   7.6100000000000001e-02  -2.6300000000000000e-02   1.1318999999999999e+00   7.5600000000000001e-01   2.3506000000000000e+00   1.9270000000000001e-01   3.9450000000000002e-01   6.1899999999999997e-02
  -1.0139000000000000e+00   4.8359999999999997e-01  -1.2867999999999999e+00   1.1459999999999999e-01  -2.8500000000000001e-02   9.2100000000000001e-02   1.3095000000000001e+00   6.2260000000000004e-01   1.8283000000000000e+00   1.6380000000000000e-01   4.2340000000000000e-01   8.4000000000000005e-02
  -1.0801000000000001e+00   8.5740000000000005e-01  -6.0050000000000003e-01   9.5500000000000002e-02   0.0000000000000000e+00   8.3299999999999999e-02   1.3539000000000001e+00   5.5589999999999995e-01   1.9153000000000000e+00   1.0600000000000000e-01   3.5599999999999998e-01   7.0800000000000002e-02
  -5.7310000000000005e-01   5.7160000000000000e-01   4.2890000000000000e-01   9.5500000000000002e-02   9.4999999999999998e-03   5.2600000000000001e-02   1.1984999999999999e+00   7.7820000000000000e-01   1.9153000000000000e+00   1.6380000000000000e-01   3.7530000000000002e-01   1.2830000000000000e-01
  -2.4249999999999999e-01   5.7160000000000000e-01  -4.2890000000000000e-01   6.6799999999999998e-02  -1.1420000000000000e-01   7.0199999999999999e-02   1.3539000000000001e+00   4.0020000000000000e-01   1.9153000000000000e+00   1.9270000000000001e-01   3.9450000000000002e-01   1.1940000000000001e-01
  -9.4779999999999998e-01   7.0350000000000001e-01  -5.1470000000000005e-01   3.8199999999999998e-02   4.7600000000000003e-02   5.2600000000000001e-02   1.2428999999999999e+00   8.2269999999999999e-01   1.8283000000000000e+00   1.6380000000000000e-01   4.5219999999999999e-01   7.5200000000000003e-02
  -1.1241000000000001e+00   9.2330000000000001e-01  -5.1470000000000005e-01   7.6399999999999996e-02   7.6100000000000001e-02   0.0000000000000000e+00   1.1762999999999999e+00   7.1150000000000002e-01   1.9153000000000000e+00   2.0230000000000001e-01   4.4259999999999999e-01   7.0800000000000002e-02
  -5.5110000000000003e-01   9.4530000000000003e-01  -6.0050000000000003e-01   1.1459999999999999e-01   9.4999999999999998e-03   9.6500000000000002e-02   1.4205000000000001e+00   6.4480000000000004e-01   2.9600000000000000e+00   1.4449999999999999e-01   3.5599999999999998e-01   1.1060000000000000e-01
  -2.8649999999999998e-01   6.8149999999999999e-01  -2.5740000000000002e-01   5.7299999999999997e-02  -3.8100000000000002e-02   3.9500000000000000e-02   1.0875999999999999e+00   8.4499999999999997e-01   2.8730000000000002e+00   6.7400000000000002e-02   3.7530000000000002e-01   7.9600000000000004e-02
  -9.6989999999999998e-01   8.1340000000000001e-01  -7.7210000000000001e-01   5.7299999999999997e-02   6.6600000000000006e-02   5.7000000000000002e-02   1.2650999999999999e+00   6.0040000000000004e-01   1.3930000000000000e+00   2.6010000000000000e-01   4.2340000000000000e-01   7.5200000000000003e-02
  -1.2784000000000000e+00   8.5740000000000005e-01  -1.7157000000000000e+00   1.1459999999999999e-01   5.7099999999999998e-02   4.3900000000000002e-02   1.2873000000000001e+00   4.8920000000000002e-01   2.0024000000000002e+00   1.0600000000000000e-01   3.8490000000000002e-01   1.4599999999999999e-01
  -5.7310000000000005e-01   7.4739999999999995e-01  -3.4310000000000002e-01   1.9099999999999999e-02  -9.5200000000000007e-02   8.3299999999999999e-02   1.2428999999999999e+00   1.1117999999999999e+00   2.5247000000000002e+00   2.8899999999999998e-01   4.9070000000000003e-01   1.1940000000000001e-01
  -2.8649999999999998e-01   6.3749999999999996e-01  -1.7160000000000000e-01   0.0000000000000000e+00  -8.5599999999999996e-02   6.5799999999999997e-02   1.1540999999999999e+00   8.4499999999999997e-01   1.8283000000000000e+00   1.3489999999999999e-01   3.6559999999999998e-01   8.4000000000000005e-02
  -1.1021000000000001e+00   6.1550000000000005e-01  -1.1152000000000000e+00   1.0500000000000000e-01  -3.8100000000000002e-02   4.3900000000000002e-02   1.2873000000000001e+00   6.2260000000000004e-01   1.6540999999999999e+00   2.4079999999999999e-01   3.7530000000000002e-01   6.6400000000000001e-02
  -1.0139000000000000e+00   8.5740000000000005e-01  -1.2867999999999999e+00  -2.8600000000000000e-02   7.6100000000000001e-02   7.8899999999999998e-02   1.3317000000000001e+00   7.5600000000000001e-01   1.8283000000000000e+00   1.9270000000000001e-01   4.0410000000000001e-01   9.7299999999999998e-02
  -4.6289999999999998e-01   5.0560000000000005e-01  -2.5740000000000002e-01   1.4319999999999999e-01   0.0000000000000000e+00   7.8899999999999998e-02   9.9880000000000002e-01   7.5600000000000001e-01   2.1764999999999999e+00   2.7939999999999998e-01   3.8490000000000002e-01   1.3270000000000001e-01
  -2.6450000000000001e-01   7.2550000000000003e-01  -8.5780000000000001e-01   1.7190000000000000e-01  -1.2370000000000000e-01   5.7000000000000002e-02   1.2650999999999999e+00   7.7820000000000000e-01   1.1317999999999999e+00   1.9270000000000001e-01   3.5599999999999998e-01   9.7299999999999998e-02
  -7.9349999999999998e-01   9.8929999999999996e-01  -8.5780000000000001e-01   1.4319999999999999e-01   1.9000000000000000e-02   6.1400000000000003e-02   1.0209999999999999e+00   7.1150000000000002e-01   2.1764999999999999e+00   2.6970000000000000e-01   4.3300000000000000e-01   1.1500000000000000e-01
  -9.0369999999999995e-01   6.8149999999999999e-01  -1.3725000000000001e+00   1.3370000000000001e-01   1.1420000000000000e-01   5.7000000000000002e-02   1.2650999999999999e+00   5.3369999999999995e-01   1.7412000000000001e+00   2.0230000000000001e-01   3.7530000000000002e-01   8.4000000000000005e-02
  -7.4939999999999996e-01   6.5949999999999998e-01  -1.2010000000000001e+00   1.4319999999999999e-01   4.7600000000000003e-02   7.0199999999999999e-02   1.2206999999999999e+00   7.5600000000000001e-01   1.7412000000000001e+00   1.8300000000000000e-01   3.8490000000000002e-01   9.7299999999999998e-02
  -4.6289999999999998e-01   7.2550000000000003e-01  -5.1470000000000005e-01   7.6399999999999996e-02  -5.7099999999999998e-02   3.5099999999999999e-02   1.3095000000000001e+00   6.2260000000000004e-01   1.3059000000000001e+00   2.3119999999999999e-01   4.2340000000000000e-01   1.0620000000000000e-01
  -7.2740000000000005e-01   7.0350000000000001e-01  -9.4359999999999999e-01   3.8199999999999998e-02   9.4999999999999998e-03   3.9500000000000000e-02   1.1984999999999999e+00   8.0049999999999999e-01   1.9153000000000000e+00   2.1190000000000001e-01   4.1370000000000001e-01   9.2899999999999996e-02
  -1.0360000000000000e+00   7.2550000000000003e-01  -6.8630000000000002e-01   9.4999999999999998e-03  -3.8100000000000002e-02   3.9500000000000000e-02   1.1318999999999999e+00   8.6719999999999997e-01   2.6118000000000001e+00   2.2159999999999999e-01   4.0410000000000001e-01   7.9600000000000004e-02
  -7.9349999999999998e-01   8.5740000000000005e-01  -1.2867999999999999e+00   1.7190000000000000e-01  -2.8500000000000001e-02   7.0199999999999999e-02   1.2428999999999999e+00   8.6719999999999997e-01   2.0024000000000002e+00   9.6299999999999997e-02   4.5219999999999999e-01   6.1899999999999997e-02
  -5.7310000000000005e-01   7.2550000000000003e-01  -3.4310000000000002e-01  -2.8600000000000000e-02  -6.6600000000000006e-02   4.8200000000000000e-02   1.3317000000000001e+00   5.1139999999999997e-01   2.1764999999999999e+00   1.6380000000000000e-01   4.3300000000000000e-01   9.7299999999999998e-02
  -6.8330000000000002e-01   8.3540000000000003e-01  -7.7210000000000001e-01   4.7699999999999999e-02  -1.9000000000000000e-02   6.1400000000000003e-02   1.0431999999999999e+00   7.7820000000000000e-01   2.0024000000000002e+00   2.3119999999999999e-01   4.3300000000000000e-01   5.7500000000000002e-02
  -1.0801000000000001e+00   7.2550000000000003e-01  -6.0050000000000003e-01   1.6230000000000000e-01   1.1420000000000000e-01   4.3900000000000002e-02   1.0875999999999999e+00   7.7820000000000000e-01   2.0024000000000002e+00   2.5050000000000000e-01   4.6189999999999998e-01   1.0170000000000000e-01
  -7.4939999999999996e-01   7.9139999999999999e-01  -1.0294000000000001e+00   1.3370000000000001e-01   1.1420000000000000e-01   1.7500000000000002e-02   1.3317000000000001e+00   8.0049999999999999e-01   1.1317999999999999e+00   2.6970000000000000e-01   3.5599999999999998e-01   1.2830000000000000e-01
  -4.8490000000000000e-01   5.9360000000000002e-01   2.5740000000000002e-01   9.5500000000000002e-02   5.7099999999999998e-02   1.3200000000000000e-02   1.2428999999999999e+00   8.0049999999999999e-01   1.4800000000000000e+00   1.7340000000000000e-01   3.6559999999999998e-01   7.9600000000000004e-02
  -5.9509999999999996e-01   1.0331999999999999e+00  -5.1470000000000005e-01   6.6799999999999998e-02  -9.4999999999999998e-03   5.7000000000000002e-02   1.3095000000000001e+00   1.0005999999999999e+00   2.7858999999999998e+00   1.0600000000000000e-01   3.9450000000000002e-01   9.2899999999999996e-02
  -7.9349999999999998e-01   6.8149999999999999e-01  -5.1470000000000005e-01   9.5500000000000002e-02   1.9000000000000000e-02   1.0520000000000000e-01   1.3317000000000001e+00   5.1139999999999997e-01   1.4800000000000000e+00   1.7340000000000000e-01   3.7530000000000002e-01   9.7299999999999998e-02
  -7.7149999999999996e-01   6.8149999999999999e-01  -5.1470000000000005e-01   1.0500000000000000e-01   9.4999999999999998e-03   5.7000000000000002e-02   1.1540999999999999e+00   5.1139999999999997e-01   1.9153000000000000e+00   1.3489999999999999e-01   3.5599999999999998e-01   8.8499999999999995e-02
  -7.0530000000000004e-01   8.3540000000000003e-01  -1.3725000000000001e+00   3.8199999999999998e-02   1.9000000000000000e-02   8.7700000000000000e-02   1.2873000000000001e+00   7.3380000000000001e-01   1.3059000000000001e+00   2.2159999999999999e-01   4.1370000000000001e-01   1.1060000000000000e-01
  -5.2900000000000003e-01   8.1340000000000001e-01   0.0000000000000000e+00   1.2410000000000000e-01  -5.7099999999999998e-02   5.2600000000000001e-02   1.1984999999999999e+00   6.4480000000000004e-01   1.9153000000000000e+00   1.9270000000000001e-01   4.3300000000000000e-01   1.1500000000000000e-01
  -7.7149999999999996e-01   9.2330000000000001e-01  -1.8015000000000001e+00   1.1459999999999999e-01   5.7099999999999998e-02   7.4499999999999997e-02   1.2650999999999999e+00   6.0040000000000004e-01   2.1764999999999999e+00   1.6380000000000000e-01   4.2340000000000000e-01   1.1060000000000000e-01
  -8.5960000000000003e-01   6.3749999999999996e-01  -7.7210000000000001e-01   7.6399999999999996e-02  -7.6100000000000001e-02   5.2600000000000001e-02   1.2650999999999999e+00   7.5600000000000001e-01   1.5670999999999999e+00   1.8300000000000000e-01   3.8490000000000002e-01   1.1060000000000000e-01
  -5.0700000000000001e-01   9.2330000000000001e-01   4.2890000000000000e-01   7.6399999999999996e-02   2.8500000000000001e-02   1.7500000000000002e-02   9.1000000000000003e-01   7.3380000000000001e-01   2.0893999999999999e+00   2.0230000000000001e-01   4.2340000000000000e-01   1.0170000000000000e-01
  -5.9509999999999996e-01   6.8149999999999999e-01  -8.5780000000000001e-01   6.6799999999999998e-02  -5.7099999999999998e-02   3.5099999999999999e-02   1.4205000000000001e+00   8.2269999999999999e-01   1.7412000000000001e+00   9.6299999999999997e-02   3.4639999999999999e-01   1.1500000000000000e-01
  -7.0530000000000004e-01   5.0560000000000005e-01  -7.7210000000000001e-01   1.1459999999999999e-01  -4.7600000000000003e-02   2.6300000000000000e-02   1.1318999999999999e+00   1.0672999999999999e+00   2.0024000000000002e+00   1.6380000000000000e-01   4.0410000000000001e-01   1.0170000000000000e-01
  -7.4939999999999996e-01   1.0112000000000001e+00  -8.5780000000000001e-01   9.5500000000000002e-02   4.7600000000000003e-02   8.3299999999999999e-02   1.1540999999999999e+00   6.6710000000000003e-01   1.7412000000000001e+00   1.4449999999999999e-01   3.6559999999999998e-01   7.5200000000000003e-02
  -6.3919999999999999e-01   7.4739999999999995e-01  -7.7210000000000001e-01   1.2410000000000000e-01  -2.8500000000000001e-02   4.3900000000000002e-02   1.2873000000000001e+00   6.4480000000000004e-01   2.1764999999999999e+00   2.0230000000000001e-01   4.1370000000000001e-01   6.6400000000000001e-02
  -5.5110000000000003e-01   7.4739999999999995e-01  -7.7210000000000001e-01  -2.8600000000000000e-02  -6.6600000000000006e-02   4.4000000000000003e-03   1.2206999999999999e+00   8.2269999999999999e-01   2.4377000000000000e+00   2.6010000000000000e-01   4.2340000000000000e-01   1.2390000000000000e-01
  -8.3760000000000001e-01   6.3749999999999996e-01  -1.0294000000000001e+00   1.9099999999999999e-02   5.7099999999999998e-02   1.0520000000000000e-01   1.3095000000000001e+00   8.2269999999999999e-01   2.3506000000000000e+00   1.8300000000000000e-01   4.0410000000000001e-01   5.3100000000000001e-02
  -8.1559999999999999e-01   6.3749999999999996e-01  -1.7157000000000000e+00   5.7299999999999997e-02  -6.6600000000000006e-02   4.8200000000000000e-02   1.5315000000000001e+00   6.6710000000000003e-01   2.0024000000000002e+00   1.2520000000000001e-01   3.9450000000000002e-01   1.0620000000000000e-01
  -8.8170000000000004e-01   7.2550000000000003e-01   8.5800000000000001e-02  -9.4999999999999998e-03  -2.8500000000000001e-02   1.0090000000000000e-01   1.3983000000000001e+00   7.7820000000000000e-01   1.6540999999999999e+00   2.9859999999999998e-01   3.8490000000000002e-01   1.1500000000000000e-01
  -5.7310000000000005e-01   6.5949999999999998e-01  -1.0294000000000001e+00   9.5500000000000002e-02   1.9000000000000000e-02   5.2600000000000001e-02   1.0653999999999999e+00   8.4499999999999997e-01   2.3506000000000000e+00   1.8300000000000000e-01   4.2340000000000000e-01   9.7299999999999998e-02
  -5.5110000000000003e-01   6.3749999999999996e-01  -1.2867999999999999e+00   2.8600000000000000e-02  -9.4999999999999998e-03   4.3900000000000002e-02   1.1096999999999999e+00   7.3380000000000001e-01   1.3930000000000000e+00   2.0230000000000001e-01   4.1370000000000001e-01   6.1899999999999997e-02
  -9.4779999999999998e-01   9.4530000000000003e-01  -1.2010000000000001e+00   1.2410000000000000e-01   0.0000000000000000e+00   3.0700000000000002e-02   1.2428999999999999e+00   8.6719999999999997e-01   2.0893999999999999e+00   1.2520000000000001e-01   4.8110000000000003e-01   9.2899999999999996e-02
  -6.1719999999999997e-01   7.4739999999999995e-01  -1.7157000000000000e+00   1.1459999999999999e-01   0.0000000000000000e+00   7.8899999999999998e-02   1.1984999999999999e+00   8.2269999999999999e-01   1.2188000000000001e+00   2.6970000000000000e-01   3.7530000000000002e-01   6.1899999999999997e-02
  -4.1880000000000001e-01   7.2550000000000003e-01  -1.8015000000000001e+00   1.0500000000000000e-01   1.4269999999999999e-01   4.3900000000000002e-02   9.3220000000000003e-01   8.4499999999999997e-01   2.0893999999999999e+00   2.1190000000000001e-01   4.0410000000000001e-01   1.0170000000000000e-01
  -6.6130000000000000e-01   6.5949999999999998e-01  -6.0050000000000003e-01   1.8140000000000001e-01   1.9000000000000000e-02   3.9500000000000000e-02   1.2650999999999999e+00   7.5600000000000001e-01   1.3059000000000001e+00   1.7340000000000000e-01   4.0410000000000001e-01   1.0620000000000000e-01
  -8.8170000000000004e-01   8.7929999999999997e-01  -1.3725000000000001e+00   2.0999999999999999e-01  -4.7600000000000003e-02   3.0700000000000002e-02   1.1762999999999999e+00   8.0049999999999999e-01   1.0447000000000000e+00   1.7340000000000000e-01   4.6189999999999998e-01   8.4000000000000005e-02
  -8.1559999999999999e-01   6.5949999999999998e-01  -1.4582999999999999e+00   4.7699999999999999e-02   4.7600000000000003e-02   8.3299999999999999e-02   1.1540999999999999e+00   8.6719999999999997e-01   1.6540999999999999e+00   1.4449999999999999e-01   3.6559999999999998e-01   9.2899999999999996e-02
  -6.3919999999999999e-01   5.0560000000000005e-01  -8.5800000000000001e-02   1.0500000000000000e-01   9.4999999999999998e-03   5.7000000000000002e-02   1.3317000000000001e+00   7.1150000000000002e-01   1.5670999999999999e+00   1.5409999999999999e-01   3.9450000000000002e-01   1.0170000000000000e-01
  -5.0700000000000001e-01   7.0350000000000001e-01  -1.2010000000000001e+00   4.7699999999999999e-02  -6.6600000000000006e-02   7.4499999999999997e-02   1.1096999999999999e+00   7.1150000000000002e-01   1.1317999999999999e+00   7.7100000000000002e-02   4.0410000000000001e-01   7.9600000000000004e-02
  -9.0369999999999995e-01   8.5740000000000005e-01  -9.4359999999999999e-01   8.5900000000000004e-02  -6.6600000000000006e-02   3.9500000000000000e-02   1.2206999999999999e+00   6.8930000000000002e-01   1.9153000000000000e+00   2.7939999999999998e-01   3.5599999999999998e-01   1.2390000000000000e-01
  -9.4779999999999998e-01   7.2550000000000003e-01  -6.0050000000000003e-01   1.5279999999999999e-01  -9.4999999999999998e-03   7.0199999999999999e-02   1.3539000000000001e+00   8.0049999999999999e-01   1.4800000000000000e+00   2.3119999999999999e-01   3.6559999999999998e-01   1.1060000000000000e-01
  -7.9349999999999998e-01   7.2550000000000003e-01  -9.4359999999999999e-01   1.4319999999999999e-01   1.9000000000000000e-02   8.7700000000000000e-02   1.2428999999999999e+00   6.6710000000000003e-01   1.3930000000000000e+00   1.0600000000000000e-01   4.6189999999999998e-01   6.1899999999999997e-02
  -5.5110000000000003e-01   5.9360000000000002e-01  -8.5800000000000001e-02   9.4999999999999998e-03   4.7600000000000003e-02   2.6300000000000000e-02   1.2650999999999999e+00   6.6710000000000003e-01   1.7412000000000001e+00   1.4449999999999999e-01   3.4639999999999999e-01   1.2390000000000000e-01
  -7.4939999999999996e-01   7.2550000000000003e-01  -1.3725000000000001e+00   1.4319999999999999e-01   3.8100000000000002e-02   8.7700000000000000e-02   1.0653999999999999e+00   6.6710000000000003e-01   1.3930000000000000e+00   1.5409999999999999e-01   4.3300000000000000e-01   8.8499999999999995e-02
  -7.2740000000000005e-01   7.0350000000000001e-01  -1.3725000000000001e+00   1.9089999999999999e-01   9.5200000000000007e-02   7.0199999999999999e-02   1.1540999999999999e+00   5.5589999999999995e-01   1.7412000000000001e+00   2.2159999999999999e-01   5.2920000000000000e-01   1.2830000000000000e-01
  -7.7149999999999996e-01   9.2330000000000001e-01  -7.7210000000000001e-01   7.6399999999999996e-02  -7.6100000000000001e-02   4.8200000000000000e-02   1.1984999999999999e+00   6.6710000000000003e-01   1.8283000000000000e+00   1.2520000000000001e-01   4.5219999999999999e-01   1.0620000000000000e-01
  -7.0530000000000004e-01   7.9139999999999999e-01  -6.8630000000000002e-01   6.6799999999999998e-02   1.9000000000000000e-02   9.2100000000000001e-02   1.1540999999999999e+00   8.8939999999999997e-01   1.3059000000000001e+00   1.8300000000000000e-01   4.0410000000000001e-01   6.1899999999999997e-02
  -7.0530000000000004e-01   7.9139999999999999e-01  -9.4359999999999999e-01   1.4319999999999999e-01   3.8100000000000002e-02   7.4499999999999997e-02   1.1762999999999999e+00   8.0049999999999999e-01   1.6540999999999999e+00   2.3119999999999999e-01   4.3300000000000000e-01   7.9600000000000004e-02
  -7.4939999999999996e-01   7.2550000000000003e-01  -4.2890000000000000e-01   0.0000000000000000e+00   7.6100000000000001e-02   3.5099999999999999e-02   1.3095000000000001e+00   7.3380000000000001e-01   1.9153000000000000e+00   1.7340000000000000e-01   4.0410000000000001e-01   9.2899999999999996e-02
  -7.4939999999999996e-01   7.6939999999999997e-01  -1.2867999999999999e+00   1.1459999999999999e-01  -1.9000000000000000e-02   7.8899999999999998e-02   1.0653999999999999e+00   5.5589999999999995e-01   1.6540999999999999e+00   2.2159999999999999e-01   5.0029999999999997e-01   1.0170000000000000e-01
  -7.2740000000000005e-01   6.1550000000000005e-01  -9.4359999999999999e-01   1.4319999999999999e-01   3.8100000000000002e-02   7.8899999999999998e-02   1.2428999999999999e+00   8.0049999999999999e-01   1.9153000000000000e+00   1.4449999999999999e-01   4.4259999999999999e-01   1.1060000000000000e-01
  -7.0530000000000004e-01   7.9139999999999999e-01  -1.0294000000000001e+00   1.4319999999999999e-01   3.8100000000000002e-02   2.6300000000000000e-02   1.2873000000000001e+00   8.4499999999999997e-01   1.8283000000000000e+00   2.1190000000000001e-01   4.7149999999999997e-01   1.0170000000000000e-01
  -6.6130000000000000e-01   8.1340000000000001e-01  -9.4359999999999999e-01   1.9099999999999999e-02   4.7600000000000003e-02   6.1400000000000003e-02   1.3095000000000001e+00   9.1169999999999995e-01   2.2635999999999998e+00   1.8300000000000000e-01   4.0410000000000001e-01   7.5200000000000003e-02
  -6.1719999999999997e-01   8.5740000000000005e-01  -6.8630000000000002e-01   4.7699999999999999e-02   1.1420000000000000e-01   1.2720000000000001e-01   1.1096999999999999e+00   6.6710000000000003e-01   1.8283000000000000e+00   1.1559999999999999e-01   3.4639999999999999e-01   6.1899999999999997e-02
  -7.0530000000000004e-01   8.7929999999999997e-01  -5.1470000000000005e-01  -9.4999999999999998e-03  -2.8500000000000001e-02   4.8200000000000000e-02   1.1318999999999999e+00   8.0049999999999999e-01   1.9153000000000000e+00   2.3119999999999999e-01   3.4639999999999999e-01   1.0170000000000000e-01
  -7.0530000000000004e-01   6.5949999999999998e-01  -8.5780000000000001e-01   2.0050000000000001e-01  -2.8500000000000001e-02   7.4499999999999997e-02   1.4427000000000001e+00   8.2269999999999999e-01   2.1764999999999999e+00   2.5050000000000000e-01   3.2710000000000000e-01   7.0800000000000002e-02
  -7.0530000000000004e-01   6.8149999999999999e-01  -8.5780000000000001e-01   9.4999999999999998e-03  -9.5200000000000007e-02   2.6300000000000000e-02   1.1762999999999999e+00   7.1150000000000002e-01   1.6540999999999999e+00   9.6299999999999997e-02   3.8490000000000002e-01   5.3100000000000001e-02
  -7.7149999999999996e-01   7.4739999999999995e-01  -4.2890000000000000e-01   1.0500000000000000e-01   0.0000000000000000e+00   7.4499999999999997e-02   1.3095000000000001e+00   6.2260000000000004e-01   2.5247000000000002e+00   2.2159999999999999e-01   4.2340000000000000e-01   1.1940000000000001e-01
  -7.9349999999999998e-01   9.2330000000000001e-01  -6.0050000000000003e-01   5.7299999999999997e-02  -7.6100000000000001e-02   8.8000000000000005e-03   1.3095000000000001e+00   6.2260000000000004e-01   1.8283000000000000e+00   2.0230000000000001e-01   3.6559999999999998e-01   1.0620000000000000e-01
  -8.1559999999999999e-01   6.8149999999999999e-01  -7.7210000000000001e-01  -1.9099999999999999e-02  -3.8100000000000002e-02   4.8200000000000000e-02   1.0875999999999999e+00   6.0040000000000004e-01   1.4800000000000000e+00   1.9270000000000001e-01   4.4259999999999999e-01   1.0620000000000000e-01
  -6.8330000000000002e-01   7.0350000000000001e-01  -1.2867999999999999e+00   1.0500000000000000e-01   7.6100000000000001e-02   4.3900000000000002e-02   1.1540999999999999e+00   7.7820000000000000e-01   1.1317999999999999e+00   9.6299999999999997e-02   4.9070000000000003e-01   1.1500000000000000e-01
  -5.7310000000000005e-01   6.8149999999999999e-01  -1.0294000000000001e+00   1.2410000000000000e-01  -6.6600000000000006e-02   7.4499999999999997e-02   1.2206999999999999e+00   6.6710000000000003e-01   1.8283000000000000e+00   2.0230000000000001e-01   3.8490000000000002e-01   8.8499999999999995e-02
  -6.1719999999999997e-01   6.5949999999999998e-01  -8.5780000000000001e-01   2.0050000000000001e-01  -4.7600000000000003e-02   1.0090000000000000e-01   1.2650999999999999e+00   8.0049999999999999e-01   2.0893999999999999e+00   2.4079999999999999e-01   4.1370000000000001e-01   7.5200000000000003e-02
  -7.2740000000000005e-01   8.1340000000000001e-01  -4.2890000000000000e-01   1.5279999999999999e-01  -2.8500000000000001e-02   5.2600000000000001e-02   1.1762999999999999e+00   7.1150000000000002e-01   1.5670999999999999e+00   1.2520000000000001e-01   4.2340000000000000e-01   7.0800000000000002e-02
  -7.9349999999999998e-01   7.4739999999999995e-01  -1.7160000000000000e-01   1.5279999999999999e-01   1.9000000000000000e-02   3.0700000000000002e-02   1.1096999999999999e+00   6.8930000000000002e-01   2.1764999999999999e+00   1.3489999999999999e-01   4.0410000000000001e-01   1.4160000000000000e-01
  -5.2900000000000003e-01   8.1340000000000001e-01  -1.1152000000000000e+00   1.1459999999999999e-01  -6.6600000000000006e-02   7.4499999999999997e-02   9.3220000000000003e-01   6.8930000000000002e-01   9.5770000000000000e-01   1.8300000000000000e-01   4.1370000000000001e-01   7.0800000000000002e-02
  -7.7149999999999996e-01   4.6170000000000000e-01  -1.0294000000000001e+00   7.6399999999999996e-02  -4.7600000000000003e-02   7.4499999999999997e-02   1.0875999999999999e+00   6.8930000000000002e-01   1.4800000000000000e+00   2.6010000000000000e-01   4.0410000000000001e-01   1.5479999999999999e-01
  -6.3919999999999999e-01   9.2330000000000001e-01  -6.8630000000000002e-01   2.2910000000000000e-01   9.4999999999999998e-03   1.1840000000000001e-01   1.1540999999999999e+00   5.3369999999999995e-01   1.9153000000000000e+00   1.3489999999999999e-01   4.0410000000000001e-01   1.2390000000000000e-01
  -7.2740000000000005e-01   7.4739999999999995e-01  -5.1470000000000005e-01  -9.4999999999999998e-03  -6.6600000000000006e-02   1.0090000000000000e-01   1.2206999999999999e+00   5.5589999999999995e-01   1.3930000000000000e+00   9.6299999999999997e-02   4.1370000000000001e-01   8.4000000000000005e-02
  -5.9509999999999996e-01   7.6939999999999997e-01  -7.7210000000000001e-01   1.1459999999999999e-01  -6.6600000000000006e-02   2.6300000000000000e-02   1.0875999999999999e+00   8.6719999999999997e-01   1.4800000000000000e+00   1.4449999999999999e-01   4.2340000000000000e-01   9.7299999999999998e-02
  -5.7310000000000005e-01   5.4959999999999998e-01  -8.5780000000000001e-01   1.6230000000000000e-01  -2.8500000000000001e-02   8.3299999999999999e-02   1.3095000000000001e+00   7.5600000000000001e-01   1.9153000000000000e+00   1.3489999999999999e-01   4.3300000000000000e-01   1.1500000000000000e-01
  -7.4939999999999996e-01   8.5740000000000005e-01  -7.7210000000000001e-01   1.4319999999999999e-01   3.8100000000000002e-02   4.3900000000000002e-02   1.2206999999999999e+00   7.5600000000000001e-01   2.2635999999999998e+00   1.9270000000000001e-01   5.2920000000000000e-01   9.2899999999999996e-02
  -8.5960000000000003e-01   9.4530000000000003e-01  -1.0294000000000001e+00   1.1459999999999999e-01  -5.7099999999999998e-02   3.0700000000000002e-02   1.3539000000000001e+00   7.1150000000000002e-01   2.1764999999999999e+00   1.9270000000000001e-01   3.6559999999999998e-01   7.0800000000000002e-02
  -7.7149999999999996e-01   6.8149999999999999e-01   8.5800000000000001e-02   1.1459999999999999e-01   4.7600000000000003e-02   1.7500000000000002e-02   1.2873000000000001e+00   8.8939999999999997e-01   2.0024000000000002e+00   1.8300000000000000e-01   3.8490000000000002e-01   5.3100000000000001e-02
  -7.7149999999999996e-01   6.3749999999999996e-01  -6.0050000000000003e-01   1.0500000000000000e-01   6.6600000000000006e-02   5.7000000000000002e-02   1.1318999999999999e+00   6.6710000000000003e-01   2.0024000000000002e+00   1.3489999999999999e-01   4.9070000000000003e-01   8.8499999999999995e-02
  -7.9349999999999998e-01   6.3749999999999996e-01  -1.7160000000000000e-01   1.9099999999999999e-02  -3.8100000000000002e-02   7.4499999999999997e-02   1.2873000000000001e+00   8.0049999999999999e-01   1.8283000000000000e+00   1.0600000000000000e-01   4.2340000000000000e-01   7.5200000000000003e-02
  -6.1719999999999997e-01   7.6939999999999997e-01  -8.5780000000000001e-01   0.0000000000000000e+00   9.4999999999999998e-03   2.1899999999999999e-02   1.1096999999999999e+00   6.6710000000000003e-01   2.3506000000000000e+00   2.2159999999999999e-01   3.0790000000000001e-01   1.1940000000000001e-01
  -5.9509999999999996e-01   6.1550000000000005e-01  -1.2867999999999999e+00   1.7190000000000000e-01  -6.6600000000000006e-02   4.3900000000000002e-02   1.2650999999999999e+00   7.5600000000000001e-01   2.6989000000000001e+00   1.9270000000000001e-01   3.5599999999999998e-01   7.0800000000000002e-02
  -7.9349999999999998e-01   7.2550000000000003e-01  -1.5441000000000000e+00  -9.4999999999999998e-03  -1.0470000000000000e-01   6.1400000000000003e-02   1.4205000000000001e+00   5.1139999999999997e-01   1.3930000000000000e+00   1.6380000000000000e-01   4.5219999999999999e-01   8.8499999999999995e-02
  -6.1719999999999997e-01   7.9139999999999999e-01  -6.8630000000000002e-01   4.7699999999999999e-02  -1.9000000000000000e-02   7.0199999999999999e-02   1.0431999999999999e+00   5.5589999999999995e-01   2.2635999999999998e+00   2.6970000000000000e-01   4.2340000000000000e-01   6.6400000000000001e-02
  -5.5110000000000003e-01   8.1340000000000001e-01  -1.0294000000000001e+00   1.1459999999999999e-01  -1.9000000000000000e-02   3.9500000000000000e-02   1.3095000000000001e+00   8.2269999999999999e-01   2.0024000000000002e+00   1.3489999999999999e-01   4.6189999999999998e-01   9.2899999999999996e-02
  -8.8170000000000004e-01   7.9139999999999999e-01  -1.3725000000000001e+00   1.3370000000000001e-01   1.9000000000000000e-02   1.0960000000000000e-01   1.3317000000000001e+00   6.8930000000000002e-01   2.0893999999999999e+00   1.5409999999999999e-01   4.1370000000000001e-01   8.8499999999999995e-02
  -9.4779999999999998e-01   7.2550000000000003e-01  -1.1152000000000000e+00   8.5900000000000004e-02  -3.8100000000000002e-02   5.7000000000000002e-02   1.3095000000000001e+00   8.2269999999999999e-01   1.5670999999999999e+00   1.7340000000000000e-01   4.7149999999999997e-01   1.4599999999999999e-01
  -8.1559999999999999e-01   6.5949999999999998e-01  -2.5740000000000002e-01   1.1459999999999999e-01   7.6100000000000001e-02   8.8000000000000005e-03   1.1984999999999999e+00   8.6719999999999997e-01   2.4377000000000000e+00   2.0230000000000001e-01   3.5599999999999998e-01   9.2899999999999996e-02
  -7.2740000000000005e-01   6.5949999999999998e-01  -6.8630000000000002e-01   1.7190000000000000e-01   6.6600000000000006e-02   7.8899999999999998e-02   1.2873000000000001e+00   6.8930000000000002e-01   2.1764999999999999e+00   2.0230000000000001e-01   4.7149999999999997e-01   1.2390000000000000e-01
  -6.1719999999999997e-01   7.2550000000000003e-01  -8.5780000000000001e-01   1.8140000000000001e-01  -1.9000000000000000e-02   7.4499999999999997e-02   1.1540999999999999e+00   7.3380000000000001e-01   2.0893999999999999e+00   1.7340000000000000e-01   4.0410000000000001e-01   6.6400000000000001e-02
  -6.3919999999999999e-01   7.6939999999999997e-01  -8.5780000000000001e-01   5.7299999999999997e-02   2.8500000000000001e-02   2.6300000000000000e-02   1.3539000000000001e+00   7.1150000000000002e-01   1.9153000000000000e+00   1.7340000000000000e-01   4.0410000000000001e-01   8.4000000000000005e-02
  -7.7149999999999996e-01   6.3749999999999996e-01  -8.5780000000000001e-01   1.2410000000000000e-01  -1.9000000000000000e-02   1.3589999999999999e-01   1.3539000000000001e+00   7.7820000000000000e-01   2.3506000000000000e+00   2.5050000000000000e-01   4.6189999999999998e-01   1.4599999999999999e-01
  -6.1719999999999997e-01   7.0350000000000001e-01  -2.5740000000000002e-01   5.7299999999999997e-02  -4.7600000000000003e-02   6.5799999999999997e-02   1.1318999999999999e+00   8.6719999999999997e-01   1.3059000000000001e+00   1.0600000000000000e-01   4.3300000000000000e-01   4.8700000000000000e-02
  -6.1719999999999997e-01   8.3540000000000003e-01  -1.1152000000000000e+00   7.6399999999999996e-02  -4.7600000000000003e-02   7.4499999999999997e-02   1.4649000000000001e+00   3.1130000000000002e-01   2.6118000000000001e+00   1.7340000000000000e-01   4.6189999999999998e-01   5.3100000000000001e-02
  -5.5110000000000003e-01   7.6939999999999997e-01  -3.4310000000000002e-01   1.2410000000000000e-01  -4.7600000000000003e-02   4.3900000000000002e-02   9.9880000000000002e-01   1.2007000000000001e+00   2.4377000000000000e+00   1.8300000000000000e-01   4.0410000000000001e-01   2.3890000000000000e-01
  -6.3919999999999999e-01   7.6939999999999997e-01  -4.2890000000000000e-01   2.2910000000000000e-01   0.0000000000000000e+00   8.8000000000000005e-03   1.3095000000000001e+00   2.8910000000000002e-01   9.5770000000000000e-01   2.0230000000000001e-01   4.4259999999999999e-01   8.8000000000000005e-03
  -6.3919999999999999e-01   7.0350000000000001e-01  -1.4582999999999999e+00   1.1459999999999999e-01  -4.7600000000000003e-02   5.7000000000000002e-02   1.3983000000000001e+00   6.4480000000000004e-01   2.0024000000000002e+00   2.1190000000000001e-01   5.1000000000000001e-01   2.2100000000000002e-02
  -6.8330000000000002e-01   5.2759999999999996e-01  -6.0050000000000003e-01   2.0050000000000001e-01  -9.4999999999999998e-03   4.8200000000000000e-02   8.6560000000000004e-01   1.3786000000000000e+00   1.7412000000000001e+00   7.7100000000000002e-02   4.2340000000000000e-01   2.1229999999999999e-01
  -7.7149999999999996e-01   7.2550000000000003e-01   1.7160000000000000e-01   1.3370000000000001e-01  -9.5200000000000007e-02   5.2600000000000001e-02   1.5315000000000001e+00  -4.4499999999999998e-02   2.0893999999999999e+00   1.0600000000000000e-01   2.9830000000000001e-01   3.5400000000000001e-02
  -7.2740000000000005e-01   7.2550000000000003e-01  -9.4359999999999999e-01   1.0500000000000000e-01   9.4999999999999998e-03   6.1400000000000003e-02   9.1000000000000003e-01   1.4231000000000000e+00   1.1317999999999999e+00   1.7340000000000000e-01   4.1370000000000001e-01   3.9800000000000002e-02
  -6.6130000000000000e-01   5.9360000000000002e-01  -1.3725000000000001e+00   4.7699999999999999e-02  -2.8500000000000001e-02   6.1400000000000003e-02   1.3761000000000001e+00   5.5589999999999995e-01   2.3506000000000000e+00   1.8300000000000000e-01   3.8490000000000002e-01   1.2830000000000000e-01
  -6.8330000000000002e-01   7.0350000000000001e-01  -1.5441000000000000e+00   2.8600000000000000e-02   9.4999999999999998e-03   8.8000000000000005e-03   1.1096999999999999e+00   2.2239999999999999e-01   1.3059000000000001e+00   1.9270000000000001e-01   4.2340000000000000e-01   1.2390000000000000e-01
  -7.4939999999999996e-01   6.3749999999999996e-01  -1.2010000000000001e+00  -3.8199999999999998e-02  -5.7099999999999998e-02   5.7000000000000002e-02   1.1762999999999999e+00   1.3119000000000001e+00   1.2188000000000001e+00   1.6380000000000000e-01   4.5219999999999999e-01   4.4200000000000003e-02
  -7.2740000000000005e-01   7.9139999999999999e-01  -6.0050000000000003e-01  -4.7699999999999999e-02  -6.6600000000000006e-02   7.8899999999999998e-02   1.2428999999999999e+00   3.7800000000000000e-01   2.6989000000000001e+00   1.8300000000000000e-01   3.9450000000000002e-01   7.0800000000000002e-02
  -7.9349999999999998e-01   7.4739999999999995e-01  -4.2890000000000000e-01   1.8140000000000001e-01   0.0000000000000000e+00   3.0700000000000002e-02   1.3317000000000001e+00   1.1563000000000001e+00   1.5670999999999999e+00   1.4449999999999999e-01   4.8110000000000003e-01   1.2390000000000000e-01
  -7.4939999999999996e-01   8.3540000000000003e-01  -3.4310000000000002e-01   1.6230000000000000e-01   4.7600000000000003e-02   5.7000000000000002e-02   1.1984999999999999e+00   7.5600000000000001e-01   1.8283000000000000e+00   2.6010000000000000e-01   4.3300000000000000e-01   1.0620000000000000e-01
  -8.3760000000000001e-01   8.1340000000000001e-01  -6.0050000000000003e-01   1.5279999999999999e-01   4.7600000000000003e-02   9.2100000000000001e-02   1.2206999999999999e+00   5.7809999999999995e-01   1.7412000000000001e+00   1.8300000000000000e-01   4.0410000000000001e-01   7.0800000000000002e-02
  -7.4939999999999996e-01   7.9139999999999999e-01  -8.5780000000000001e-01   1.2410000000000000e-01   5.7099999999999998e-02   2.6300000000000000e-02   1.1540999999999999e+00   8.6719999999999997e-01   1.2188000000000001e+00   1.6380000000000000e-01   4.6189999999999998e-01   1.0170000000000000e-01
  -6.1719999999999997e-01   7.9139999999999999e-01  -6.0050000000000003e-01   1.6230000000000000e-01  -1.9000000000000000e-02   6.1400000000000003e-02   1.3317000000000001e+00   2.4460000000000001e-01   1.9153000000000000e+00   1.2520000000000001e-01   3.9450000000000002e-01   1.1500000000000000e-01
  -8.1559999999999999e-01   6.5949999999999998e-01  -9.4359999999999999e-01   4.7699999999999999e-02   0.0000000000000000e+00   8.3299999999999999e-02   1.0431999999999999e+00   8.0049999999999999e-01   1.1317999999999999e+00   2.7939999999999998e-01   4.2340000000000000e-01   1.0170000000000000e-01
  -9.6989999999999998e-01   9.2330000000000001e-01  -3.4310000000000002e-01   1.1459999999999999e-01  -7.6100000000000001e-02   1.0090000000000000e-01   1.1984999999999999e+00   5.5589999999999995e-01   1.3059000000000001e+00   2.0230000000000001e-01   4.2340000000000000e-01   8.4000000000000005e-02
  -6.8330000000000002e-01   6.1550000000000005e-01  -1.4582999999999999e+00   1.2410000000000000e-01  -9.4999999999999998e-03   8.3299999999999999e-02   1.0431999999999999e+00   6.6710000000000003e-01   1.5670999999999999e+00   2.1190000000000001e-01   4.0410000000000001e-01   1.4160000000000000e-01
  -9.0369999999999995e-01   8.7929999999999997e-01  -6.0050000000000003e-01   4.7699999999999999e-02  -9.4999999999999998e-03   3.5099999999999999e-02   1.3317000000000001e+00   7.5600000000000001e-01   1.7412000000000001e+00   1.4449999999999999e-01   4.6189999999999998e-01   8.8499999999999995e-02
  -5.7310000000000005e-01   6.5949999999999998e-01  -5.1470000000000005e-01   0.0000000000000000e+00  -8.5599999999999996e-02   3.9500000000000000e-02   1.1984999999999999e+00   7.7820000000000000e-01   1.9153000000000000e+00   1.2520000000000001e-01   3.8490000000000002e-01   1.0620000000000000e-01
  -8.5960000000000003e-01   7.6939999999999997e-01  -1.2867999999999999e+00   1.5279999999999999e-01   9.4999999999999998e-03   6.5799999999999997e-02   1.0431999999999999e+00   1.0005999999999999e+00   1.0447000000000000e+00   2.1190000000000001e-01   3.4639999999999999e-01   5.3100000000000001e-02
  -8.8170000000000004e-01   9.0129999999999999e-01  -8.5800000000000001e-02   8.5900000000000004e-02   6.6600000000000006e-02   8.3299999999999999e-02   1.1762999999999999e+00   7.7820000000000000e-01   2.0024000000000002e+00   2.3119999999999999e-01   5.1000000000000001e-01   5.3100000000000001e-02
  -8.1559999999999999e-01   9.2330000000000001e-01  -1.4582999999999999e+00   1.1459999999999999e-01   0.0000000000000000e+00   7.0199999999999999e-02   1.3983000000000001e+00   8.0049999999999999e-01   1.3930000000000000e+00   1.4449999999999999e-01   3.5599999999999998e-01   6.6400000000000001e-02
  -7.9349999999999998e-01   6.8149999999999999e-01  -3.4310000000000002e-01   8.5900000000000004e-02   5.7099999999999998e-02   8.7700000000000000e-02   1.1318999999999999e+00   8.2269999999999999e-01   1.6540999999999999e+00   1.7340000000000000e-01   5.1000000000000001e-01   1.1060000000000000e-01
  -7.7149999999999996e-01   5.9360000000000002e-01  -7.7210000000000001e-01   8.5900000000000004e-02  -5.7099999999999998e-02   5.2600000000000001e-02   1.1318999999999999e+00   7.7820000000000000e-01   1.3059000000000001e+00   1.8300000000000000e-01   4.1370000000000001e-01   6.6400000000000001e-02
  -6.6130000000000000e-01   8.3540000000000003e-01  -6.0050000000000003e-01   1.6230000000000000e-01   6.6600000000000006e-02   1.1840000000000001e-01   1.1096999999999999e+00   8.2269999999999999e-01   1.8283000000000000e+00   1.7340000000000000e-01   4.6189999999999998e-01   7.5200000000000003e-02
  -6.6130000000000000e-01   7.4739999999999995e-01  -3.4310000000000002e-01   0.0000000000000000e+00   9.4999999999999998e-03   8.3299999999999999e-02   9.7660000000000002e-01   6.2260000000000004e-01   1.7412000000000001e+00   2.3119999999999999e-01   4.5219999999999999e-01   9.7299999999999998e-02
  -8.1559999999999999e-01   5.4959999999999998e-01  -2.5740000000000002e-01   1.4319999999999999e-01   1.9000000000000000e-02   5.7000000000000002e-02   1.1318999999999999e+00   8.2269999999999999e-01   2.6989000000000001e+00   1.0600000000000000e-01   3.5599999999999998e-01   1.1940000000000001e-01
  -6.6130000000000000e-01   7.4739999999999995e-01  -5.1470000000000005e-01   9.4999999999999998e-03  -1.9000000000000000e-02   4.3900000000000002e-02   1.2650999999999999e+00   5.5589999999999995e-01   1.1317999999999999e+00   1.9270000000000001e-01   4.2340000000000000e-01   9.2899999999999996e-02
  -8.8170000000000004e-01   6.1550000000000005e-01  -8.5780000000000001e-01   4.7699999999999999e-02  -3.8100000000000002e-02   4.8200000000000000e-02   1.2873000000000001e+00   8.8939999999999997e-01   1.3930000000000000e+00   1.0600000000000000e-01   4.6189999999999998e-01   1.0170000000000000e-01
  -8.3760000000000001e-01   7.4739999999999995e-01  -7.7210000000000001e-01   1.3370000000000001e-01   9.4999999999999998e-03   6.5799999999999997e-02   1.3317000000000001e+00   7.3380000000000001e-01   1.7412000000000001e+00   1.3489999999999999e-01   5.1959999999999995e-01   1.2390000000000000e-01
  -7.2740000000000005e-01   8.1340000000000001e-01  -1.2010000000000001e+00   7.6399999999999996e-02   7.6100000000000001e-02   3.5099999999999999e-02   1.1984999999999999e+00   8.2269999999999999e-01   1.9153000000000000e+00   2.0230000000000001e-01   4.4259999999999999e-01   5.7500000000000002e-02
  -6.6130000000000000e-01   7.0350000000000001e-01  -7.7210000000000001e-01   0.0000000000000000e+00   3.8100000000000002e-02   1.7500000000000002e-02   1.2206999999999999e+00   6.0040000000000004e-01   1.3930000000000000e+00   2.3119999999999999e-01   4.3300000000000000e-01   7.9600000000000004e-02
  -7.7149999999999996e-01   7.9139999999999999e-01  -7.7210000000000001e-01   8.5900000000000004e-02  -9.4999999999999998e-03   8.7700000000000000e-02   1.1984999999999999e+00   8.6719999999999997e-01   2.3506000000000000e+00   1.8300000000000000e-01   4.5219999999999999e-01   1.4160000000000000e-01
  -7.2740000000000005e-01   6.8149999999999999e-01  -3.4310000000000002e-01   8.5900000000000004e-02   9.4999999999999998e-03   8.3299999999999999e-02   1.3539000000000001e+00   6.0040000000000004e-01   1.3059000000000001e+00   1.0600000000000000e-01   3.2710000000000000e-01   1.0620000000000000e-01
  -6.1719999999999997e-01   7.2550000000000003e-01  -4.2890000000000000e-01  -9.4999999999999998e-03  -1.9000000000000000e-02   9.2100000000000001e-02   1.2206999999999999e+00   6.4480000000000004e-01   2.5247000000000002e+00   1.9270000000000001e-01   4.3300000000000000e-01   7.5200000000000003e-02
  -9.2579999999999996e-01   7.6939999999999997e-01  -7.7210000000000001e-01   1.7190000000000000e-01  -5.7099999999999998e-02   7.8899999999999998e-02   1.2428999999999999e+00   8.0049999999999999e-01   1.8283000000000000e+00   1.6380000000000000e-01   4.7149999999999997e-01   7.0800000000000002e-02
  -8.1559999999999999e-01   8.3540000000000003e-01  -6.0050000000000003e-01   8.5900000000000004e-02  -1.9000000000000000e-02   3.0700000000000002e-02   1.2428999999999999e+00   8.8939999999999997e-01   1.6540999999999999e+00   2.6970000000000000e-01   4.5219999999999999e-01   7.9600000000000004e-02
  -8.1559999999999999e-01   5.7160000000000000e-01  -1.1152000000000000e+00   1.2410000000000000e-01  -4.7600000000000003e-02   5.2600000000000001e-02   1.2873000000000001e+00   8.0049999999999999e-01   1.8283000000000000e+00   2.0230000000000001e-01   4.1370000000000001e-01   7.5200000000000003e-02
  -7.2740000000000005e-01   8.7929999999999997e-01  -1.0294000000000001e+00   2.8600000000000000e-02   0.0000000000000000e+00   4.3900000000000002e-02   1.0875999999999999e+00   8.6719999999999997e-01   2.1764999999999999e+00   1.9270000000000001e-01   3.7530000000000002e-01   6.6400000000000001e-02
  -5.9509999999999996e-01   7.0350000000000001e-01  -5.1470000000000005e-01   5.7299999999999997e-02   0.0000000000000000e+00   4.3900000000000002e-02   1.0209999999999999e+00   6.6710000000000003e-01   1.8283000000000000e+00   1.6380000000000000e-01   4.7149999999999997e-01   8.4000000000000005e-02
  -5.2900000000000003e-01   9.4530000000000003e-01  -8.5780000000000001e-01   1.0500000000000000e-01  -9.4999999999999998e-03   3.0700000000000002e-02   1.2650999999999999e+00   6.4480000000000004e-01   1.7412000000000001e+00   2.9859999999999998e-01   4.3300000000000000e-01   1.1940000000000001e-01
  -6.6130000000000000e-01   6.8149999999999999e-01   1.7160000000000000e-01   1.5279999999999999e-01   2.8500000000000001e-02   2.6300000000000000e-02   1.0653999999999999e+00   8.2269999999999999e-01   1.8283000000000000e+00   1.9270000000000001e-01   4.9070000000000003e-01   1.1940000000000001e-01
  -8.3760000000000001e-01   5.4959999999999998e-01  -1.1152000000000000e+00   1.0500000000000000e-01  -6.6600000000000006e-02   1.3200000000000000e-02   1.1984999999999999e+00   7.7820000000000000e-01   1.5670999999999999e+00   2.4079999999999999e-01   4.6189999999999998e-01   5.3100000000000001e-02
  -7.4939999999999996e-01   8.1340000000000001e-01  -1.8015000000000001e+00   9.5500000000000002e-02   0.0000000000000000e+00   3.9500000000000000e-02   1.1318999999999999e+00   8.0049999999999999e-01   1.8283000000000000e+00   1.5409999999999999e-01   5.1000000000000001e-01   7.9600000000000004e-02
  -9.0369999999999995e-01   6.3749999999999996e-01  -1.2010000000000001e+00   1.1459999999999999e-01  -8.5599999999999996e-02   9.6500000000000002e-02   1.1984999999999999e+00   6.6710000000000003e-01   2.0024000000000002e+00   2.0230000000000001e-01   4.2340000000000000e-01   1.1940000000000001e-01
  -7.7149999999999996e-01   7.6939999999999997e-01  -9.4359999999999999e-01   1.0500000000000000e-01  -1.9000000000000000e-02   5.2600000000000001e-02   1.2873000000000001e+00   6.8930000000000002e-01   2.4377000000000000e+00   2.0230000000000001e-01   3.8490000000000002e-01   1.3270000000000001e-01
  -6.3919999999999999e-01   8.5740000000000005e-01  -1.0294000000000001e+00   4.7699999999999999e-02   1.9000000000000000e-02   5.2600000000000001e-02   1.2206999999999999e+00   6.0040000000000004e-01   1.9153000000000000e+00   1.5409999999999999e-01   4.5219999999999999e-01   4.8700000000000000e-02
  -6.3919999999999999e-01   5.9360000000000002e-01  -6.8630000000000002e-01   1.9099999999999999e-02   6.6600000000000006e-02   1.7500000000000002e-02   1.0653999999999999e+00   5.7809999999999995e-01   1.4800000000000000e+00   2.0230000000000001e-01   4.5219999999999999e-01   1.0170000000000000e-01
  -5.9509999999999996e-01   7.0350000000000001e-01  -1.0294000000000001e+00   1.0500000000000000e-01   3.8100000000000002e-02   3.9500000000000000e-02   9.5440000000000003e-01   7.3380000000000001e-01   1.3059000000000001e+00   1.2520000000000001e-01   4.5219999999999999e-01   9.2899999999999996e-02
  -7.0530000000000004e-01   5.9360000000000002e-01  -6.0050000000000003e-01   8.5900000000000004e-02  -3.8100000000000002e-02   4.3900000000000002e-02   1.1540999999999999e+00   6.6710000000000003e-01   1.7412000000000001e+00   2.2159999999999999e-01   4.2340000000000000e-01   6.1899999999999997e-02
  -6.8330000000000002e-01   7.2550000000000003e-01  -1.4582999999999999e+00   2.8600000000000000e-02   6.6600000000000006e-02   5.7000000000000002e-02   1.3095000000000001e+00   7.1150000000000002e-01   2.2635999999999998e+00   1.7340000000000000e-01   4.8110000000000003e-01   9.7299999999999998e-02
  -6.8330000000000002e-01   8.1340000000000001e-01  -1.7157000000000000e+00   1.0500000000000000e-01  -2.8500000000000001e-02   5.2600000000000001e-02   1.3317000000000001e+00   7.1150000000000002e-01   1.3059000000000001e+00   1.6380000000000000e-01   4.0410000000000001e-01   6.6400000000000001e-02
  -5.5110000000000003e-01   6.3749999999999996e-01  -1.0294000000000001e+00   3.8199999999999998e-02   1.1420000000000000e-01   2.6300000000000000e-02   1.1540999999999999e+00   8.4499999999999997e-01   1.9153000000000000e+00   1.1559999999999999e-01   4.1370000000000001e-01   1.0170000000000000e-01
  -6.8330000000000002e-01   8.1340000000000001e-01  -1.7160000000000000e-01   1.2410000000000000e-01   4.7600000000000003e-02   2.6300000000000000e-02   1.2873000000000001e+00   7.3380000000000001e-01   1.7412000000000001e+00   1.2520000000000001e-01   3.8490000000000002e-01   1.5479999999999999e-01
  -7.9349999999999998e-01   6.8149999999999999e-01  -4.2890000000000000e-01   3.8199999999999998e-02   7.6100000000000001e-02   6.5799999999999997e-02   1.2206999999999999e+00   5.5589999999999995e-01   1.5670999999999999e+00   2.5050000000000000e-01   4.0410000000000001e-01   9.2899999999999996e-02
  -6.6130000000000000e-01   7.2550000000000003e-01  -3.4310000000000002e-01   1.9099999999999999e-02  -9.5200000000000007e-02   7.4499999999999997e-02   1.1096999999999999e+00   6.8930000000000002e-01   1.5670999999999999e+00   2.2159999999999999e-01   5.0029999999999997e-01   9.7299999999999998e-02
  -7.4939999999999996e-01   8.1340000000000001e-01  -8.5780000000000001e-01   1.4319999999999999e-01  -9.4999999999999998e-03   5.2600000000000001e-02   1.1762999999999999e+00   6.4480000000000004e-01   1.8283000000000000e+00   2.0230000000000001e-01   3.7530000000000002e-01   8.4000000000000005e-02
  -7.2740000000000005e-01   9.0129999999999999e-01  -6.8630000000000002e-01   5.7299999999999997e-02   5.7099999999999998e-02   3.9500000000000000e-02   1.1096999999999999e+00   7.1150000000000002e-01   1.0447000000000000e+00   2.2159999999999999e-01   4.1370000000000001e-01   5.3100000000000001e-02
  -7.4939999999999996e-01   7.9139999999999999e-01  -7.7210000000000001e-01   1.0500000000000000e-01   7.6100000000000001e-02   1.2280000000000001e-01   1.2206999999999999e+00   6.2260000000000004e-01   2.5247000000000002e+00   1.4449999999999999e-01   4.1370000000000001e-01   1.1940000000000001e-01
  -9.0369999999999995e-01   8.1340000000000001e-01  -1.4582999999999999e+00   1.9099999999999999e-02   5.7099999999999998e-02   3.5099999999999999e-02   1.2873000000000001e+00   8.2269999999999999e-01   1.4800000000000000e+00   2.3119999999999999e-01   3.5599999999999998e-01   1.1940000000000001e-01
  -6.8330000000000002e-01   8.1340000000000001e-01  -6.0050000000000003e-01   1.2410000000000000e-01  -9.4999999999999998e-03   4.8200000000000000e-02   1.2206999999999999e+00   6.2260000000000004e-01   1.8283000000000000e+00   2.4079999999999999e-01   3.9450000000000002e-01   4.4200000000000003e-02
  -6.3919999999999999e-01   5.2759999999999996e-01  -4.2890000000000000e-01   1.9089999999999999e-01   1.9000000000000000e-02   1.1840000000000001e-01   1.2650999999999999e+00   7.3380000000000001e-01   2.5247000000000002e+00   2.0230000000000001e-01   3.5599999999999998e-01   1.3710000000000000e-01
  -8.3760000000000001e-01   4.8359999999999997e-01  -8.5780000000000001e-01   8.5900000000000004e-02   2.8500000000000001e-02   2.6300000000000000e-02   1.2428999999999999e+00   6.8930000000000002e-01   1.8283000000000000e+00   1.3489999999999999e-01   5.1959999999999995e-01   4.8700000000000000e-02
  -7.7149999999999996e-01   7.2550000000000003e-01  -1.2010000000000001e+00   1.5279999999999999e-01  -1.9000000000000000e-02   1.7500000000000002e-02   1.2650999999999999e+00   8.2269999999999999e-01   1.6540999999999999e+00   1.6380000000000000e-01   4.4259999999999999e-01   8.4000000000000005e-02
  -7.0530000000000004e-01   7.2550000000000003e-01  -7.7210000000000001e-01   8.5900000000000004e-02  -3.8100000000000002e-02   6.1400000000000003e-02   1.1540999999999999e+00   6.8930000000000002e-01   1.1317999999999999e+00   1.2520000000000001e-01   4.9070000000000003e-01   1.3270000000000001e-01
  -6.6130000000000000e-01   1.1212000000000000e+00  -2.5740000000000002e-01   1.5279999999999999e-01   1.9000000000000000e-02   2.6300000000000000e-02   1.0653999999999999e+00   7.1150000000000002e-01   1.3059000000000001e+00   1.5409999999999999e-01   3.2710000000000000e-01   1.1940000000000001e-01
  -5.5110000000000003e-01   6.3749999999999996e-01  -1.2867999999999999e+00   1.2410000000000000e-01   2.8500000000000001e-02   5.2600000000000001e-02   1.2428999999999999e+00   7.7820000000000000e-01   1.5670999999999999e+00   1.8300000000000000e-01   3.9450000000000002e-01   8.8499999999999995e-02
  -7.2740000000000005e-01   5.0560000000000005e-01  -1.1152000000000000e+00   4.7699999999999999e-02  -3.8100000000000002e-02   3.0700000000000002e-02   1.1540999999999999e+00   8.0049999999999999e-01   1.8283000000000000e+00   2.5050000000000000e-01   3.9450000000000002e-01   7.9600000000000004e-02
  -6.6130000000000000e-01   7.2550000000000003e-01  -1.2867999999999999e+00   1.1459999999999999e-01   4.7600000000000003e-02   7.0199999999999999e-02   1.2428999999999999e+00   8.8939999999999997e-01   2.4377000000000000e+00   1.6380000000000000e-01   3.8490000000000002e-01   2.2100000000000002e-02
  -6.3919999999999999e-01   6.8149999999999999e-01  -1.2867999999999999e+00   1.0500000000000000e-01   1.9000000000000000e-02   3.9500000000000000e-02   1.1540999999999999e+00   6.4480000000000004e-01   1.3059000000000001e+00   2.1190000000000001e-01   4.6189999999999998e-01   7.9600000000000004e-02
  -5.9509999999999996e-01   6.8149999999999999e-01  -1.2010000000000001e+00   1.4319999999999999e-01   4.7600000000000003e-02   1.7500000000000002e-02   1.1318999999999999e+00   8.2269999999999999e-01   2.3506000000000000e+00   2.5050000000000000e-01   4.8110000000000003e-01   1.1060000000000000e-01
  -6.3919999999999999e-01   7.0350000000000001e-01  -9.4359999999999999e-01   2.8600000000000000e-02   1.9000000000000000e-02   6.1400000000000003e-02   1.3539000000000001e+00   6.6710000000000003e-01   2.0024000000000002e+00   1.2520000000000001e-01   4.0410000000000001e-01   4.4200000000000003e-02
  -7.4939999999999996e-01   9.0129999999999999e-01  -6.0050000000000003e-01   1.2410000000000000e-01   6.6600000000000006e-02   1.3200000000000000e-02   1.1096999999999999e+00   7.3380000000000001e-01   1.9153000000000000e+00   1.3489999999999999e-01   5.0029999999999997e-01   8.8499999999999995e-02
  -5.9509999999999996e-01   7.9139999999999999e-01  -6.8630000000000002e-01   5.7299999999999997e-02   3.8100000000000002e-02   1.7500000000000002e-02   1.2873000000000001e+00   8.6719999999999997e-01   1.9153000000000000e+00   1.9270000000000001e-01   4.6189999999999998e-01   8.4000000000000005e-02
  -5.7310000000000005e-01   5.2759999999999996e-01  -7.7210000000000001e-01   3.8199999999999998e-02   1.9000000000000000e-02   8.3299999999999999e-02   1.1984999999999999e+00   8.2269999999999999e-01   2.0024000000000002e+00   1.4449999999999999e-01   4.0410000000000001e-01   7.5200000000000003e-02
  -1.1021000000000001e+00   7.0350000000000001e-01  -8.5780000000000001e-01   1.1459999999999999e-01  -1.5229999999999999e-01   3.0700000000000002e-02   1.1318999999999999e+00   9.1169999999999995e-01   1.5670999999999999e+00   1.1559999999999999e-01   4.1370000000000001e-01   1.0170000000000000e-01
  -5.2900000000000003e-01   8.3540000000000003e-01   1.7160000000000000e-01   0.0000000000000000e+00   2.8500000000000001e-02   7.0199999999999999e-02   1.3095000000000001e+00   7.3380000000000001e-01   1.9153000000000000e+00   1.4449999999999999e-01   3.2710000000000000e-01   8.8499999999999995e-02
  -7.0530000000000004e-01   6.8149999999999999e-01  -7.7210000000000001e-01   8.5900000000000004e-02  -4.7600000000000003e-02   4.8200000000000000e-02   1.2428999999999999e+00   6.0040000000000004e-01   1.3059000000000001e+00   1.8300000000000000e-01   4.5219999999999999e-01   6.6400000000000001e-02
  -6.3919999999999999e-01   6.1550000000000005e-01  -6.0050000000000003e-01   1.0500000000000000e-01   2.8500000000000001e-02   4.3900000000000002e-02   1.3095000000000001e+00   7.1150000000000002e-01   1.8283000000000000e+00   1.2520000000000001e-01   4.6189999999999998e-01   6.6400000000000001e-02
  -8.1559999999999999e-01   6.8149999999999999e-01  -9.4359999999999999e-01   7.6399999999999996e-02   9.4999999999999998e-03   3.5099999999999999e-02   9.3220000000000003e-01   7.7820000000000000e-01   2.2635999999999998e+00   2.1190000000000001e-01   3.9450000000000002e-01   1.2390000000000000e-01
  -7.7149999999999996e-01   6.1550000000000005e-01  -6.0050000000000003e-01   1.0500000000000000e-01   1.9000000000000000e-02   4.3900000000000002e-02   1.4427000000000001e+00   7.1150000000000002e-01   2.0893999999999999e+00   2.2159999999999999e-01   5.1000000000000001e-01   9.2899999999999996e-02
  -7.4939999999999996e-01   8.1340000000000001e-01  -1.8015000000000001e+00  -9.4999999999999998e-03  -1.2370000000000000e-01   8.8000000000000005e-03   1.1096999999999999e+00   9.7840000000000005e-01   1.3930000000000000e+00   1.7340000000000000e-01   4.1370000000000001e-01   1.0170000000000000e-01
  -5.5110000000000003e-01   7.4739999999999995e-01  -5.1470000000000005e-01   5.7299999999999997e-02  -4.7600000000000003e-02   0.0000000000000000e+00   1.0209999999999999e+00   8.0049999999999999e-01   1.7412000000000001e+00   1.6380000000000000e-01   3.8490000000000002e-01   9.7299999999999998e-02
  -7.9349999999999998e-01   9.0129999999999999e-01  -6.0050000000000003e-01   1.5279999999999999e-01  -9.4999999999999998e-03   7.4499999999999997e-02   1.0209999999999999e+00   7.1150000000000002e-01   1.3930000000000000e+00   1.5409999999999999e-01   3.8490000000000002e-01   1.2390000000000000e-01
  -8.1559999999999999e-01   7.2550000000000003e-01  -6.0050000000000003e-01   1.6230000000000000e-01   3.8100000000000002e-02   7.8899999999999998e-02   1.3539000000000001e+00   7.5600000000000001e-01   1.3930000000000000e+00   1.7340000000000000e-01   5.1959999999999995e-01   4.8700000000000000e-02
  -7.2740000000000005e-01   7.9139999999999999e-01  -8.5780000000000001e-01   1.9099999999999999e-02   9.4999999999999998e-03   4.3900000000000002e-02   1.1096999999999999e+00   7.1150000000000002e-01   1.7412000000000001e+00   1.3489999999999999e-01   4.2340000000000000e-01   7.5200000000000003e-02
  -8.1559999999999999e-01   6.1550000000000005e-01  -9.4359999999999999e-01   7.6399999999999996e-02  -5.7099999999999998e-02   1.3200000000000000e-02   1.1096999999999999e+00   8.0049999999999999e-01   1.5670999999999999e+00   1.6380000000000000e-01   3.3679999999999999e-01   9.2899999999999996e-02
  -7.9349999999999998e-01   8.3540000000000003e-01  -3.4310000000000002e-01   1.9099999999999999e-02   9.4999999999999998e-03   7.8899999999999998e-02   1.4205000000000001e+00   6.8930000000000002e-01   2.2635999999999998e+00   1.3489999999999999e-01   3.5599999999999998e-01   1.0170000000000000e-01
  -5.9509999999999996e-01   6.8149999999999999e-01  -1.5441000000000000e+00   6.6799999999999998e-02   9.4999999999999998e-03   9.2100000000000001e-02   1.3761000000000001e+00   6.0040000000000004e-01   1.6540999999999999e+00   2.0230000000000001e-01   4.2340000000000000e-01   1.2390000000000000e-01
  -5.5110000000000003e-01   6.8149999999999999e-01  -6.8630000000000002e-01   9.5500000000000002e-02  -9.4999999999999998e-03   3.5099999999999999e-02   1.1540999999999999e+00   5.7809999999999995e-01   1.4800000000000000e+00   1.9270000000000001e-01   4.0410000000000001e-01   1.0620000000000000e-01
  -9.6989999999999998e-01   8.7929999999999997e-01  -6.8630000000000002e-01   1.0500000000000000e-01  -5.7099999999999998e-02   3.0700000000000002e-02   1.4649000000000001e+00   8.0049999999999999e-01   7.8349999999999997e-01   1.4449999999999999e-01   4.6189999999999998e-01   7.9600000000000004e-02
  -5.5110000000000003e-01   9.2330000000000001e-01  -1.2867999999999999e+00   7.6399999999999996e-02   0.0000000000000000e+00   2.1899999999999999e-02   1.2428999999999999e+00   6.8930000000000002e-01   1.2188000000000001e+00   1.6380000000000000e-01   3.3679999999999999e-01   7.0800000000000002e-02
  -5.5110000000000003e-01   7.2550000000000003e-01  -1.0294000000000001e+00   3.8199999999999998e-02   4.7600000000000003e-02   5.2600000000000001e-02   1.0653999999999999e+00   7.5600000000000001e-01   2.1764999999999999e+00   2.9859999999999998e-01   3.8490000000000002e-01   1.4599999999999999e-01
  -6.3919999999999999e-01   5.2759999999999996e-01  -8.5800000000000001e-02   9.5500000000000002e-02   1.9000000000000000e-02   5.7000000000000002e-02   1.2873000000000001e+00   8.6719999999999997e-01   1.6540999999999999e+00   1.6380000000000000e-01   4.3300000000000000e-01   7.0800000000000002e-02
  -4.8490000000000000e-01   6.3749999999999996e-01  -5.1470000000000005e-01   5.7299999999999997e-02   2.8500000000000001e-02   4.8200000000000000e-02   9.1000000000000003e-01   8.8939999999999997e-01   1.6540999999999999e+00   2.2159999999999999e-01   4.1370000000000001e-01   1.0620000000000000e-01
  -7.2740000000000005e-01   5.0560000000000005e-01  -1.1152000000000000e+00   2.8600000000000000e-02   3.8100000000000002e-02   5.2600000000000001e-02   1.1540999999999999e+00   8.0049999999999999e-01   1.9153000000000000e+00   1.0600000000000000e-01   3.7530000000000002e-01   1.1500000000000000e-01
  -6.8330000000000002e-01   7.0350000000000001e-01  -1.1152000000000000e+00   3.8199999999999998e-02   1.9000000000000000e-02   9.2100000000000001e-02   1.1318999999999999e+00   8.8939999999999997e-01   1.7412000000000001e+00   1.0600000000000000e-01   4.2340000000000000e-01   1.1940000000000001e-01
  -7.7149999999999996e-01   7.9139999999999999e-01  -8.5800000000000001e-02   1.5279999999999999e-01   6.6600000000000006e-02   5.7000000000000002e-02   1.3761000000000001e+00   6.6710000000000003e-01   1.7412000000000001e+00   2.0230000000000001e-01   3.2710000000000000e-01   9.2899999999999996e-02
  -6.1719999999999997e-01   9.4530000000000003e-01  -7.7210000000000001e-01   1.9089999999999999e-01   1.9000000000000000e-02   4.8200000000000000e-02   1.1096999999999999e+00   8.0049999999999999e-01   1.5670999999999999e+00   1.9270000000000001e-01   4.2340000000000000e-01   9.2899999999999996e-02
  -9.2579999999999996e-01   6.8149999999999999e-01  -6.0050000000000003e-01   1.7190000000000000e-01   4.7600000000000003e-02   2.6300000000000000e-02   1.1540999999999999e+00   8.4499999999999997e-01   1.7412000000000001e+00   1.8300000000000000e-01   3.7530000000000002e-01   8.4000000000000005e-02
  -6.8330000000000002e-01   6.3749999999999996e-01  -1.2010000000000001e+00   1.3370000000000001e-01   2.8500000000000001e-02   6.1400000000000003e-02   1.1762999999999999e+00   7.3380000000000001e-01   2.0893999999999999e+00   2.6010000000000000e-01   4.0410000000000001e-01   1.1500000000000000e-01
  -6.8330000000000002e-01   7.2550000000000003e-01  -1.7160000000000000e-01   1.3370000000000001e-01  -4.7600000000000003e-02   5.7000000000000002e-02   1.3317000000000001e+00   6.6710000000000003e-01   2.0024000000000002e+00   1.8300000000000000e-01   4.4259999999999999e-01   7.9600000000000004e-02
  -5.7310000000000005e-01   8.5740000000000005e-01  -4.2890000000000000e-01   8.5900000000000004e-02  -4.7600000000000003e-02   7.4499999999999997e-02   1.3095000000000001e+00   8.6719999999999997e-01   1.9153000000000000e+00   2.4079999999999999e-01   4.3300000000000000e-01   7.0800000000000002e-02
  -8.5960000000000003e-01   5.4959999999999998e-01  -1.2010000000000001e+00   1.3370000000000001e-01  -1.9000000000000000e-02   3.9500000000000000e-02   1.3761000000000001e+00   8.6719999999999997e-01   2.0024000000000002e+00   1.5409999999999999e-01   4.2340000000000000e-01   1.1940000000000001e-01
  -7.4939999999999996e-01   6.5949999999999998e-01  -2.5740000000000002e-01   1.1459999999999999e-01   2.8500000000000001e-02   7.0199999999999999e-02   1.0875999999999999e+00   6.6710000000000003e-01   1.4800000000000000e+00   2.2159999999999999e-01   3.9450000000000002e-01   8.4000000000000005e-02
  -8.3760000000000001e-01   7.0350000000000001e-01  -1.1152000000000000e+00   4.7699999999999999e-02   0.0000000000000000e+00   3.9500000000000000e-02   1.2650999999999999e+00   6.8930000000000002e-01   1.7412000000000001e+00   1.9270000000000001e-01   4.5219999999999999e-01   1.0620000000000000e-01
  -7.4939999999999996e-01   6.3749999999999996e-01  -5.1470000000000005e-01   9.5500000000000002e-02   6.6600000000000006e-02   6.5799999999999997e-02   1.0653999999999999e+00   7.3380000000000001e-01   1.6540999999999999e+00   1.8300000000000000e-01   4.3300000000000000e-01   1.2830000000000000e-01
  -4.6289999999999998e-01   5.9360000000000002e-01  -5.1470000000000005e-01  -9.4999999999999998e-03  -2.8500000000000001e-02   7.0199999999999999e-02   1.2650999999999999e+00   7.5600000000000001e-01   1.3059000000000001e+00   2.0230000000000001e-01   4.0410000000000001e-01   7.0800000000000002e-02
  -8.5960000000000003e-01   7.0350000000000001e-01  -3.4310000000000002e-01   1.8140000000000001e-01  -9.4999999999999998e-03   5.7000000000000002e-02   1.0653999999999999e+00   7.3380000000000001e-01   8.7060000000000004e-01   1.9270000000000001e-01   4.3300000000000000e-01   7.5200000000000003e-02
  -7.9349999999999998e-01   7.4739999999999995e-01  -1.2867999999999999e+00   0.0000000000000000e+00   1.9000000000000000e-02   6.1400000000000003e-02   1.1318999999999999e+00   6.2260000000000004e-01   1.4800000000000000e+00   1.6380000000000000e-01   3.7530000000000002e-01   6.1899999999999997e-02
  -6.1719999999999997e-01   7.6939999999999997e-01   8.5800000000000001e-02   1.0500000000000000e-01   9.4999999999999998e-03   5.7000000000000002e-02   1.2206999999999999e+00   8.8939999999999997e-01   1.3930000000000000e+00   1.3489999999999999e-01   5.1959999999999995e-01   7.0800000000000002e-02
  -7.0530000000000004e-01   6.8149999999999999e-01  -1.0294000000000001e+00   1.9089999999999999e-01   0.0000000000000000e+00   3.9500000000000000e-02   1.2873000000000001e+00   7.3380000000000001e-01   1.6540999999999999e+00   1.5409999999999999e-01   4.3300000000000000e-01   5.3100000000000001e-02
  -9.6989999999999998e-01   8.3540000000000003e-01  -7.7210000000000001e-01   1.3370000000000001e-01  -4.7600000000000003e-02   3.0700000000000002e-02   1.3317000000000001e+00   8.0049999999999999e-01   2.0024000000000002e+00   1.7340000000000000e-01   4.2340000000000000e-01   8.8499999999999995e-02
  -7.2740000000000005e-01   7.4739999999999995e-01   0.0000000000000000e+00   1.1459999999999999e-01  -6.6600000000000006e-02   7.4499999999999997e-02   1.2873000000000001e+00   5.1139999999999997e-01   1.7412000000000001e+00   2.0230000000000001e-01   4.2340000000000000e-01   8.8499999999999995e-02
  -6.6130000000000000e-01   5.2759999999999996e-01  -9.4359999999999999e-01   1.2410000000000000e-01   2.8500000000000001e-02   3.9500000000000000e-02   1.3095000000000001e+00   7.5600000000000001e-01   1.3930000000000000e+00   1.6380000000000000e-01   5.6769999999999998e-01   8.8499999999999995e-02
  -7.2740000000000005e-01   8.5740000000000005e-01  -1.8015000000000001e+00   1.5279999999999999e-01  -9.4999999999999998e-03   7.8899999999999998e-02   1.0875999999999999e+00   8.0049999999999999e-01   1.9153000000000000e+00   2.6970000000000000e-01   3.9450000000000002e-01   1.1940000000000001e-01
  -5.5110000000000003e-01   6.5949999999999998e-01  -1.1152000000000000e+00   1.9099999999999999e-02  -9.5200000000000007e-02   1.7500000000000002e-02   1.3317000000000001e+00   7.3380000000000001e-01   2.0893999999999999e+00   2.0230000000000001e-01   4.6189999999999998e-01   3.5400000000000001e-02
  -7.7149999999999996e-01   6.5949999999999998e-01  -3.4310000000000002e-01   3.8199999999999998e-02   1.9000000000000000e-02   1.3200000000000000e-02   1.2428999999999999e+00   5.1139999999999997e-01   1.8283000000000000e+00   2.0230000000000001e-01   4.6189999999999998e-01   8.8499999999999995e-02
  -5.5110000000000003e-01   5.9360000000000002e-01  -1.7160000000000000e-01   1.3370000000000001e-01  -2.8500000000000001e-02   5.7000000000000002e-02   1.2650999999999999e+00   7.5600000000000001e-01   2.3506000000000000e+00   1.9270000000000001e-01   4.5219999999999999e-01   9.7299999999999998e-02
  -4.8490000000000000e-01   7.6939999999999997e-01  -1.2867999999999999e+00   1.2410000000000000e-01  -5.7099999999999998e-02   3.9500000000000000e-02   1.1096999999999999e+00   6.2260000000000004e-01   2.5247000000000002e+00   1.8300000000000000e-01   3.9450000000000002e-01   4.4200000000000003e-02
  -8.1559999999999999e-01   5.4959999999999998e-01  -6.0050000000000003e-01   1.3370000000000001e-01   3.8100000000000002e-02   2.6300000000000000e-02   1.2873000000000001e+00   7.7820000000000000e-01   1.5670999999999999e+00   1.7340000000000000e-01   3.4639999999999999e-01   5.3100000000000001e-02
  -8.5960000000000003e-01   7.4739999999999995e-01  -2.5740000000000002e-01   7.6399999999999996e-02  -9.4999999999999998e-03   6.5799999999999997e-02   1.3317000000000001e+00   5.1139999999999997e-01   2.3506000000000000e+00   1.4449999999999999e-01   3.8490000000000002e-01   1.1940000000000001e-01
  -6.8330000000000002e-01   8.1340000000000001e-01  -1.0294000000000001e+00   2.2910000000000000e-01   3.8100000000000002e-02   3.9500000000000000e-02   1.2873000000000001e+00   8.2269999999999999e-01   1.4800000000000000e+00   2.1190000000000001e-01   4.3300000000000000e-01   9.2899999999999996e-02
  -5.2900000000000003e-01   5.7160000000000000e-01  -6.0050000000000003e-01   1.6230000000000000e-01   4.7600000000000003e-02   3.5099999999999999e-02   1.1096999999999999e+00   6.8930000000000002e-01   8.7060000000000004e-01   1.5409999999999999e-01   4.2340000000000000e-01   6.1899999999999997e-02
  -7.4939999999999996e-01   6.8149999999999999e-01  -1.4582999999999999e+00   1.9099999999999999e-02  -9.4999999999999998e-03   7.8899999999999998e-02   1.1984999999999999e+00   6.2260000000000004e-01   1.3930000000000000e+00   1.3489999999999999e-01   4.2340000000000000e-01   1.1940000000000001e-01
  -1.0139000000000000e+00   7.2550000000000003e-01  -1.1152000000000000e+00   1.7190000000000000e-01  -3.8100000000000002e-02   5.2600000000000001e-02   1.1762999999999999e+00   7.7820000000000000e-01   1.7412000000000001e+00   1.4449999999999999e-01   3.5599999999999998e-01   1.2830000000000000e-01
  -6.1719999999999997e-01   7.0350000000000001e-01  -7.7210000000000001e-01   7.6399999999999996e-02  -4.7600000000000003e-02   4.8200000000000000e-02   1.2650999999999999e+00   7.5600000000000001e-01   1.4800000000000000e+00   1.8300000000000000e-01   4.5219999999999999e-01   9.7299999999999998e-02
  -3.3060000000000000e-01   6.3749999999999996e-01  -1.0294000000000001e+00   6.6799999999999998e-02  -6.6600000000000006e-02   6.5799999999999997e-02   1.3983000000000001e+00   6.4480000000000004e-01   1.8283000000000000e+00   2.1190000000000001e-01   3.8490000000000002e-01   1.1500000000000000e-01
  -7.7149999999999996e-01   6.5949999999999998e-01  -6.0050000000000003e-01   1.5279999999999999e-01  -7.6100000000000001e-02   5.7000000000000002e-02   1.2873000000000001e+00   6.2260000000000004e-01   2.3506000000000000e+00   1.8300000000000000e-01   4.3300000000000000e-01   1.0170000000000000e-01
  -1.2784000000000000e+00   9.0129999999999999e-01  -1.1152000000000000e+00   1.4319999999999999e-01   9.4999999999999998e-03   3.0700000000000002e-02   1.3095000000000001e+00   5.7809999999999995e-01   1.3930000000000000e+00   2.1190000000000001e-01   4.0410000000000001e-01   1.3270000000000001e-01
  -6.8330000000000002e-01   6.8149999999999999e-01  -6.8630000000000002e-01   7.6399999999999996e-02   3.8100000000000002e-02   6.5799999999999997e-02   1.1318999999999999e+00   7.7820000000000000e-01   2.3506000000000000e+00   1.6380000000000000e-01   4.3300000000000000e-01   1.0620000000000000e-01
  -3.0859999999999999e-01   6.1550000000000005e-01  -2.5740000000000002e-01   4.7699999999999999e-02  -8.5599999999999996e-02   5.2600000000000001e-02   1.2206999999999999e+00   8.2269999999999999e-01   2.0024000000000002e+00   1.8300000000000000e-01   3.9450000000000002e-01   1.0620000000000000e-01
  -5.7310000000000005e-01   6.5949999999999998e-01  -6.0050000000000003e-01   1.5279999999999999e-01  -5.7099999999999998e-02   3.9500000000000000e-02   1.3095000000000001e+00   8.8939999999999997e-01   1.2188000000000001e+00   1.7340000000000000e-01   4.1370000000000001e-01   1.0170000000000000e-01
  -1.1902999999999999e+00   7.4739999999999995e-01  -1.8015000000000001e+00   1.4319999999999999e-01   6.6600000000000006e-02   7.4499999999999997e-02   1.2873000000000001e+00   7.7820000000000000e-01   1.8283000000000000e+00   2.4079999999999999e-01   3.4639999999999999e-01   5.7500000000000002e-02
  -9.4779999999999998e-01   6.8149999999999999e-01   8.5800000000000001e-02   1.4319999999999999e-01  -4.7600000000000003e-02   1.7500000000000002e-02   1.1096999999999999e+00   6.8930000000000002e-01   1.3059000000000001e+00   2.6010000000000000e-01   4.5219999999999999e-01   1.3270000000000001e-01
  -3.0859999999999999e-01   7.4739999999999995e-01  -4.2890000000000000e-01   4.7699999999999999e-02  -6.6600000000000006e-02   1.0090000000000000e-01   1.1096999999999999e+00   7.5600000000000001e-01   1.7412000000000001e+00   2.3119999999999999e-01   3.9450000000000002e-01   1.4160000000000000e-01
  -6.6130000000000000e-01   7.6939999999999997e-01  -6.0050000000000003e-01   1.6230000000000000e-01   2.8500000000000001e-02   1.3200000000000000e-02   1.2428999999999999e+00   7.1150000000000002e-01   2.0893999999999999e+00   2.4079999999999999e-01   4.8110000000000003e-01   1.1060000000000000e-01
  -7.4939999999999996e-01   7.2550000000000003e-01  -5.1470000000000005e-01   1.1459999999999999e-01   4.7600000000000003e-02   6.5799999999999997e-02   1.2206999999999999e+00   7.3380000000000001e-01   1.9153000000000000e+00   1.7340000000000000e-01   4.7149999999999997e-01   7.5200000000000003e-02
  -8.5960000000000003e-01   8.5740000000000005e-01  -8.5780000000000001e-01   8.5900000000000004e-02  -5.7099999999999998e-02   2.1899999999999999e-02   1.1762999999999999e+00   8.0049999999999999e-01   2.3506000000000000e+00   1.5409999999999999e-01   4.3300000000000000e-01   4.8700000000000000e-02
  -5.9509999999999996e-01   5.9360000000000002e-01  -6.0050000000000003e-01   1.3370000000000001e-01   7.6100000000000001e-02   3.5099999999999999e-02   1.1540999999999999e+00   7.5600000000000001e-01   1.3059000000000001e+00   1.5409999999999999e-01   4.2340000000000000e-01   1.2390000000000000e-01
  -5.5110000000000003e-01   5.2759999999999996e-01  -8.5780000000000001e-01   2.0999999999999999e-01   1.9000000000000000e-02   4.8200000000000000e-02   1.3761000000000001e+00   6.8930000000000002e-01   1.3930000000000000e+00   2.1190000000000001e-01   3.6559999999999998e-01   8.8499999999999995e-02
  -1.0139000000000000e+00   7.6939999999999997e-01  -1.1152000000000000e+00   9.5500000000000002e-02  -7.6100000000000001e-02   7.8899999999999998e-02   1.0653999999999999e+00   8.2269999999999999e-01   1.4800000000000000e+00   2.4079999999999999e-01   3.5599999999999998e-01   5.7500000000000002e-02
  -8.3760000000000001e-01   7.9139999999999999e-01  -1.7157000000000000e+00   1.2410000000000000e-01   4.7600000000000003e-02   3.5099999999999999e-02   1.2206999999999999e+00   7.1150000000000002e-01   2.5247000000000002e+00   1.9270000000000001e-01   3.3679999999999999e-01   7.9600000000000004e-02
  -5.0700000000000001e-01   1.0112000000000001e+00  -9.4359999999999999e-01   9.5500000000000002e-02  -4.7600000000000003e-02   6.1400000000000003e-02   1.1096999999999999e+00   6.6710000000000003e-01   1.7412000000000001e+00   2.6010000000000000e-01   4.1370000000000001e-01   8.4000000000000005e-02
  -3.9679999999999999e-01   6.1550000000000005e-01  -6.8630000000000002e-01   2.8600000000000000e-02  -2.8500000000000001e-02   5.7000000000000002e-02   1.4205000000000001e+00   7.7820000000000000e-01   1.3930000000000000e+00   1.5409999999999999e-01   3.9450000000000002e-01   8.8499999999999995e-02
  -9.6989999999999998e-01   7.6939999999999997e-01  -1.1152000000000000e+00   7.6399999999999996e-02  -1.9000000000000000e-02   8.7700000000000000e-02   1.3317000000000001e+00   7.1150000000000002e-01   2.3506000000000000e+00   1.3489999999999999e-01   3.2710000000000000e-01   1.1060000000000000e-01
  -7.0530000000000004e-01   7.9139999999999999e-01  -1.2867999999999999e+00   1.5279999999999999e-01   7.6100000000000001e-02   3.9500000000000000e-02   1.1984999999999999e+00   7.1150000000000002e-01   1.3930000000000000e+00   1.5409999999999999e-01   3.7530000000000002e-01   1.3710000000000000e-01
  -5.2900000000000003e-01   6.1550000000000005e-01  -3.4310000000000002e-01   5.7299999999999997e-02   0.0000000000000000e+00   3.0700000000000002e-02   1.1762999999999999e+00   6.4480000000000004e-01   1.0447000000000000e+00   1.6380000000000000e-01   3.7530000000000002e-01   8.4000000000000005e-02
  -6.3919999999999999e-01   7.4739999999999995e-01  -1.2010000000000001e+00   7.6399999999999996e-02  -1.9000000000000000e-02   3.9500000000000000e-02   1.2650999999999999e+00   7.3380000000000001e-01   2.0024000000000002e+00   2.6010000000000000e-01   5.0029999999999997e-01   7.9600000000000004e-02
  -7.4939999999999996e-01   5.7160000000000000e-01  -2.1446000000000001e+00   1.1459999999999999e-01   3.8100000000000002e-02   6.1400000000000003e-02   1.2428999999999999e+00   7.1150000000000002e-01   1.8283000000000000e+00   1.9270000000000001e-01   3.9450000000000002e-01   8.8499999999999995e-02
  -8.8170000000000004e-01   6.5949999999999998e-01  -1.2867999999999999e+00   1.2410000000000000e-01   0.0000000000000000e+00   6.1400000000000003e-02   1.0209999999999999e+00   8.0049999999999999e-01   2.0024000000000002e+00   1.8300000000000000e-01   4.4259999999999999e-01   7.9600000000000004e-02
  -5.7310000000000005e-01   5.7160000000000000e-01  -5.1470000000000005e-01   5.7299999999999997e-02  -9.5200000000000007e-02   8.7700000000000000e-02   8.8780000000000003e-01   7.1150000000000002e-01   1.3059000000000001e+00   1.4449999999999999e-01   4.1370000000000001e-01   8.8499999999999995e-02
  -6.8330000000000002e-01   7.2550000000000003e-01  -6.8630000000000002e-01   1.5279999999999999e-01   9.5200000000000007e-02   3.9500000000000000e-02   1.2428999999999999e+00   7.1150000000000002e-01   2.0024000000000002e+00   2.0230000000000001e-01   4.0410000000000001e-01   1.0620000000000000e-01
  -7.2740000000000005e-01   6.1550000000000005e-01  -6.8630000000000002e-01   3.8199999999999998e-02   0.0000000000000000e+00   7.4499999999999997e-02   1.2206999999999999e+00   6.8930000000000002e-01   1.7412000000000001e+00   2.2159999999999999e-01   3.9450000000000002e-01   1.1940000000000001e-01
  -9.6989999999999998e-01   6.5949999999999998e-01  -1.3725000000000001e+00   9.4999999999999998e-03   1.9000000000000000e-02   3.5099999999999999e-02   1.2650999999999999e+00   8.8939999999999997e-01   1.5670999999999999e+00   1.5409999999999999e-01   3.9450000000000002e-01   1.0170000000000000e-01
  -7.7149999999999996e-01   4.6170000000000000e-01  -7.7210000000000001e-01   5.7299999999999997e-02  -9.4999999999999998e-03   5.2600000000000001e-02   1.1984999999999999e+00   8.2269999999999999e-01   2.3506000000000000e+00   1.8300000000000000e-01   3.4639999999999999e-01   1.3270000000000001e-01
  -5.9509999999999996e-01   7.2550000000000003e-01  -6.8630000000000002e-01   7.6399999999999996e-02   5.7099999999999998e-02   2.6300000000000000e-02   1.1540999999999999e+00   6.4480000000000004e-01   2.1764999999999999e+00   2.9859999999999998e-01   4.1370000000000001e-01   1.6810000000000000e-01
  -7.9349999999999998e-01   6.1550000000000005e-01  -6.0050000000000003e-01   1.3370000000000001e-01   4.7600000000000003e-02   7.8899999999999998e-02   1.1540999999999999e+00   7.3380000000000001e-01   1.8283000000000000e+00   2.5050000000000000e-01   5.1959999999999995e-01   1.0170000000000000e-01
  -8.1559999999999999e-01   7.4739999999999995e-01  -1.0294000000000001e+00   1.1459999999999999e-01  -2.8500000000000001e-02   3.0700000000000002e-02   1.2206999999999999e+00   7.3380000000000001e-01   1.8283000000000000e+00   1.3489999999999999e-01   3.5599999999999998e-01   9.7299999999999998e-02
  -8.5960000000000003e-01   7.6939999999999997e-01  -1.2010000000000001e+00   7.6399999999999996e-02  -2.8500000000000001e-02   8.8000000000000005e-03   1.0875999999999999e+00   8.0049999999999999e-01   1.8283000000000000e+00   1.3489999999999999e-01   3.6559999999999998e-01   7.9600000000000004e-02
  -7.4939999999999996e-01   5.7160000000000000e-01  -8.5780000000000001e-01   8.5900000000000004e-02  -2.8500000000000001e-02   4.8200000000000000e-02   1.1540999999999999e+00   7.5600000000000001e-01   1.5670999999999999e+00   1.0600000000000000e-01   4.0410000000000001e-01   1.0620000000000000e-01
  -8.1559999999999999e-01   6.5949999999999998e-01  -2.5740000000000002e-01   1.9099999999999999e-02  -1.2370000000000000e-01   7.4499999999999997e-02   1.1540999999999999e+00   8.2269999999999999e-01   1.3930000000000000e+00   1.5409999999999999e-01   3.6559999999999998e-01   7.5200000000000003e-02
  -7.7149999999999996e-01   5.4959999999999998e-01  -6.8630000000000002e-01   1.6230000000000000e-01   3.8100000000000002e-02   3.0700000000000002e-02   1.1984999999999999e+00   8.6719999999999997e-01   2.0024000000000002e+00   1.4449999999999999e-01   3.2710000000000000e-01   1.2830000000000000e-01
  -6.3919999999999999e-01   9.0129999999999999e-01  -9.4359999999999999e-01   1.3370000000000001e-01  -7.6100000000000001e-02   2.6300000000000000e-02   1.1984999999999999e+00   6.2260000000000004e-01   2.6118000000000001e+00   2.0230000000000001e-01   4.8110000000000003e-01   1.2830000000000000e-01
  -6.6130000000000000e-01   6.8149999999999999e-01  -5.1470000000000005e-01   1.9099999999999999e-02  -2.8500000000000001e-02   5.2600000000000001e-02   1.1984999999999999e+00   5.7809999999999995e-01   1.5670999999999999e+00   2.4079999999999999e-01   4.7149999999999997e-01   1.1940000000000001e-01
  -6.3919999999999999e-01   5.9360000000000002e-01  -1.1152000000000000e+00  -4.7699999999999999e-02   1.9000000000000000e-02   4.8200000000000000e-02   1.1318999999999999e+00   7.5600000000000001e-01   1.9153000000000000e+00   1.7340000000000000e-01   3.1750000000000000e-01   1.1500000000000000e-01
  -6.3919999999999999e-01   5.7160000000000000e-01  -1.0294000000000001e+00   1.4319999999999999e-01   9.5200000000000007e-02   3.0700000000000002e-02   1.1540999999999999e+00   6.2260000000000004e-01   2.0893999999999999e+00   3.1790000000000002e-01   4.3300000000000000e-01   7.5200000000000003e-02
  -7.4939999999999996e-01   7.6939999999999997e-01  -1.2010000000000001e+00   1.3370000000000001e-01  -2.8500000000000001e-02   6.1400000000000003e-02   1.1318999999999999e+00   7.3380000000000001e-01   1.6540999999999999e+00   2.7939999999999998e-01   3.8490000000000002e-01   1.0170000000000000e-01
  -5.7310000000000005e-01   7.4739999999999995e-01  -6.0050000000000003e-01   1.2410000000000000e-01  -2.8500000000000001e-02   4.3900000000000002e-02   1.1984999999999999e+00   6.8930000000000002e-01   1.8283000000000000e+00   1.8300000000000000e-01   3.8490000000000002e-01   9.7299999999999998e-02
  -6.8330000000000002e-01   7.4739999999999995e-01  -1.7157000000000000e+00   8.5900000000000004e-02  -3.8100000000000002e-02   6.1400000000000003e-02   1.0209999999999999e+00   7.3380000000000001e-01   1.6540999999999999e+00   2.2159999999999999e-01   4.7149999999999997e-01   7.9600000000000004e-02
  -8.3760000000000001e-01   7.0350000000000001e-01  -1.0294000000000001e+00   1.9089999999999999e-01   7.6100000000000001e-02   7.4499999999999997e-02   1.3317000000000001e+00   8.2269999999999999e-01   2.5247000000000002e+00   2.3119999999999999e-01   4.1370000000000001e-01   7.5200000000000003e-02
  -5.5110000000000003e-01   5.4959999999999998e-01  -6.0050000000000003e-01   1.1459999999999999e-01  -4.7600000000000003e-02   1.0090000000000000e-01   1.3983000000000001e+00   6.6710000000000003e-01   1.3059000000000001e+00   1.4449999999999999e-01   3.7530000000000002e-01   1.0170000000000000e-01
  -5.9509999999999996e-01   5.9360000000000002e-01  -1.2867999999999999e+00   1.5279999999999999e-01   4.7600000000000003e-02   4.8200000000000000e-02   1.2873000000000001e+00   8.4499999999999997e-01   2.0893999999999999e+00   1.9270000000000001e-01   4.4259999999999999e-01   7.5200000000000003e-02
  -8.8170000000000004e-01   7.2550000000000003e-01  -6.8630000000000002e-01   7.6399999999999996e-02   7.6100000000000001e-02   4.3900000000000002e-02   1.3317000000000001e+00   8.2269999999999999e-01   1.4800000000000000e+00   1.5409999999999999e-01   3.1750000000000000e-01   1.1940000000000001e-01
  -7.2740000000000005e-01   6.1550000000000005e-01  -8.5800000000000001e-02   7.6399999999999996e-02  -1.9000000000000000e-02   5.7000000000000002e-02   1.3761000000000001e+00   5.7809999999999995e-01   1.6540999999999999e+00   5.7799999999999997e-02   4.0410000000000001e-01   1.0620000000000000e-01
  -7.0530000000000004e-01   7.4739999999999995e-01  -1.0294000000000001e+00   2.8600000000000000e-02  -1.9000000000000000e-02   5.7000000000000002e-02   1.0431999999999999e+00   7.5600000000000001e-01   2.4377000000000000e+00   1.6380000000000000e-01   3.7530000000000002e-01   7.9600000000000004e-02
  -7.9349999999999998e-01   5.9360000000000002e-01  -8.5800000000000001e-02   8.5900000000000004e-02   7.6100000000000001e-02   7.4499999999999997e-02   1.2873000000000001e+00   8.2269999999999999e-01   1.3930000000000000e+00   1.6380000000000000e-01   4.0410000000000001e-01   6.6400000000000001e-02
  -5.7310000000000005e-01   7.6939999999999997e-01  -4.2890000000000000e-01   6.6799999999999998e-02  -4.7600000000000003e-02   6.5799999999999997e-02   1.3317000000000001e+00   7.3380000000000001e-01   1.8283000000000000e+00   1.0600000000000000e-01   4.1370000000000001e-01   5.7500000000000002e-02
  -7.7149999999999996e-01   6.8149999999999999e-01  -7.7210000000000001e-01   4.7699999999999999e-02  -6.6600000000000006e-02   5.7000000000000002e-02   1.2873000000000001e+00   7.3380000000000001e-01   1.7412000000000001e+00   2.5050000000000000e-01   4.9070000000000003e-01   6.6400000000000001e-02
  -7.2740000000000005e-01   8.1340000000000001e-01  -1.2867999999999999e+00   1.0500000000000000e-01   9.5200000000000007e-02   3.5099999999999999e-02   1.3095000000000001e+00   7.7820000000000000e-01   2.0893999999999999e+00   1.9270000000000001e-01   4.2340000000000000e-01   8.8499999999999995e-02
  -5.9509999999999996e-01   8.3540000000000003e-01  -6.8630000000000002e-01   1.3370000000000001e-01  -9.4999999999999998e-03   2.6300000000000000e-02   1.3317000000000001e+00   8.6719999999999997e-01   1.8283000000000000e+00   1.8300000000000000e-01   5.0029999999999997e-01   1.1060000000000000e-01
  -5.2900000000000003e-01   7.2550000000000003e-01  -1.8015000000000001e+00   9.5500000000000002e-02   2.8500000000000001e-02   4.8200000000000000e-02   1.1096999999999999e+00   8.4499999999999997e-01   2.2635999999999998e+00   2.0230000000000001e-01   4.2340000000000000e-01   6.6400000000000001e-02
  -8.5960000000000003e-01   6.8149999999999999e-01   2.5740000000000002e-01   1.0500000000000000e-01  -3.8100000000000002e-02   6.5799999999999997e-02   1.2650999999999999e+00   8.4499999999999997e-01   9.5770000000000000e-01   1.5409999999999999e-01   3.6559999999999998e-01   1.3270000000000001e-01
  -8.5960000000000003e-01   7.0350000000000001e-01  -1.2010000000000001e+00   6.6799999999999998e-02  -1.9000000000000000e-02   2.1899999999999999e-02   1.1762999999999999e+00   6.4480000000000004e-01   1.7412000000000001e+00   1.1559999999999999e-01   3.2710000000000000e-01   1.0170000000000000e-01
  -7.4939999999999996e-01   7.4739999999999995e-01  -1.2867999999999999e+00   1.0500000000000000e-01   2.8500000000000001e-02   5.2600000000000001e-02   1.1984999999999999e+00   6.8930000000000002e-01   2.1764999999999999e+00   1.5409999999999999e-01   4.6189999999999998e-01   8.4000000000000005e-02
  -7.2740000000000005e-01   7.9139999999999999e-01  -1.7157000000000000e+00   5.7299999999999997e-02  -9.5200000000000007e-02   9.2100000000000001e-02   1.1540999999999999e+00   9.1169999999999995e-01   1.7412000000000001e+00   2.1190000000000001e-01   4.3300000000000000e-01   1.0620000000000000e-01
  -7.0530000000000004e-01   7.0350000000000001e-01  -1.0294000000000001e+00   1.1459999999999999e-01  -9.4999999999999998e-03   7.0199999999999999e-02   1.0653999999999999e+00   8.0049999999999999e-01   1.8283000000000000e+00   2.0230000000000001e-01   3.8490000000000002e-01   1.1940000000000001e-01
  -7.9349999999999998e-01   7.2550000000000003e-01  -8.5800000000000001e-02   7.6399999999999996e-02  -3.8100000000000002e-02   9.2100000000000001e-02   1.0209999999999999e+00   8.4499999999999997e-01   2.0024000000000002e+00   2.2159999999999999e-01   4.0410000000000001e-01   7.9600000000000004e-02
  -8.3760000000000001e-01   8.5740000000000005e-01  -6.8630000000000002e-01   1.4319999999999999e-01  -2.8500000000000001e-02   3.0700000000000002e-02   1.3317000000000001e+00   6.2260000000000004e-01   1.8283000000000000e+00   1.3489999999999999e-01   4.1370000000000001e-01   8.4000000000000005e-02
  -5.9509999999999996e-01   7.6939999999999997e-01  -6.8630000000000002e-01   1.5279999999999999e-01   4.7600000000000003e-02   4.8200000000000000e-02   1.0875999999999999e+00   8.8939999999999997e-01   1.6540999999999999e+00   2.3119999999999999e-01   3.6559999999999998e-01   9.2899999999999996e-02
  -8.1559999999999999e-01   7.9139999999999999e-01  -8.5780000000000001e-01   1.6230000000000000e-01   4.7600000000000003e-02   9.6500000000000002e-02   1.3539000000000001e+00   8.4499999999999997e-01   1.7412000000000001e+00   1.7340000000000000e-01   4.6189999999999998e-01   6.1899999999999997e-02
  -6.6130000000000000e-01   6.3749999999999996e-01  -9.4359999999999999e-01   1.3370000000000001e-01   9.4999999999999998e-03   8.3299999999999999e-02   1.2428999999999999e+00   8.6719999999999997e-01   1.1317999999999999e+00   1.7340000000000000e-01   3.9450000000000002e-01   8.4000000000000005e-02
  -8.1559999999999999e-01   9.4530000000000003e-01  -1.4582999999999999e+00   1.3370000000000001e-01  -9.4999999999999998e-03   7.4499999999999997e-02   1.0653999999999999e+00   9.7840000000000005e-01   1.3930000000000000e+00   2.5050000000000000e-01   3.2710000000000000e-01   7.9600000000000004e-02
  -8.5960000000000003e-01   6.5949999999999998e-01  -1.7157000000000000e+00   1.1459999999999999e-01   9.4999999999999998e-03   1.0520000000000000e-01   1.1984999999999999e+00   8.6719999999999997e-01   1.3930000000000000e+00   1.4449999999999999e-01   3.7530000000000002e-01   1.2390000000000000e-01
  -7.7149999999999996e-01   8.7929999999999997e-01  -1.2867999999999999e+00   7.6399999999999996e-02   1.9000000000000000e-02   5.2600000000000001e-02   9.7660000000000002e-01   7.7820000000000000e-01   1.0447000000000000e+00   2.2159999999999999e-01   3.5599999999999998e-01   1.0170000000000000e-01
  -7.7149999999999996e-01   6.8149999999999999e-01  -2.5740000000000002e-01   0.0000000000000000e+00  -8.5599999999999996e-02   6.1400000000000003e-02   1.1762999999999999e+00   6.8930000000000002e-01   1.7412000000000001e+00   1.9270000000000001e-01   4.1370000000000001e-01   1.1060000000000000e-01
  -7.4939999999999996e-01   6.1550000000000005e-01  -1.0294000000000001e+00   7.6399999999999996e-02   1.9000000000000000e-02   3.0700000000000002e-02   1.1762999999999999e+00   7.7820000000000000e-01   2.0024000000000002e+00   1.4449999999999999e-01   4.3300000000000000e-01   8.4000000000000005e-02
  -5.7310000000000005e-01   8.3540000000000003e-01  -1.6298999999999999e+00   1.1459999999999999e-01  -3.8100000000000002e-02   4.8200000000000000e-02   1.1984999999999999e+00   8.8939999999999997e-01   1.5670999999999999e+00   2.3119999999999999e-01   3.6559999999999998e-01   7.0800000000000002e-02
  -7.0530000000000004e-01   8.7929999999999997e-01  -1.2867999999999999e+00   9.4999999999999998e-03   1.9000000000000000e-02   3.0700000000000002e-02   1.2206999999999999e+00   6.8930000000000002e-01   1.7412000000000001e+00   1.5409999999999999e-01   4.1370000000000001e-01   8.8499999999999995e-02
  -5.5110000000000003e-01   8.1340000000000001e-01  -2.5740000000000002e-01   5.7299999999999997e-02   7.6100000000000001e-02   6.1400000000000003e-02   1.0653999999999999e+00   7.3380000000000001e-01   1.9153000000000000e+00   2.1190000000000001e-01   4.0410000000000001e-01   1.4599999999999999e-01
  -5.7310000000000005e-01   5.9360000000000002e-01  -7.7210000000000001e-01   1.3370000000000001e-01   0.0000000000000000e+00   3.9500000000000000e-02   1.2650999999999999e+00   6.0040000000000004e-01   2.1764999999999999e+00   1.3489999999999999e-01   4.5219999999999999e-01   1.1940000000000001e-01
  -7.2740000000000005e-01   7.4739999999999995e-01  -6.8630000000000002e-01   3.8199999999999998e-02  -2.8500000000000001e-02   4.3900000000000002e-02   1.2873000000000001e+00   7.3380000000000001e-01   1.1317999999999999e+00   1.4449999999999999e-01   3.4639999999999999e-01   9.7299999999999998e-02
  -6.1719999999999997e-01   7.9139999999999999e-01  -4.2890000000000000e-01   1.5279999999999999e-01   3.8100000000000002e-02   3.0700000000000002e-02   8.8780000000000003e-01   7.5600000000000001e-01   1.7412000000000001e+00   1.6380000000000000e-01   4.2340000000000000e-01   1.1500000000000000e-01
  -7.4939999999999996e-01   6.8149999999999999e-01  -1.3725000000000001e+00   6.6799999999999998e-02   9.5200000000000007e-02   5.7000000000000002e-02   1.1540999999999999e+00   5.7809999999999995e-01   1.9153000000000000e+00   2.1190000000000001e-01   4.2340000000000000e-01   9.2899999999999996e-02
  -5.9509999999999996e-01   8.7929999999999997e-01  -6.8630000000000002e-01   1.6230000000000000e-01   0.0000000000000000e+00   7.0199999999999999e-02   1.1096999999999999e+00   8.4499999999999997e-01   1.0447000000000000e+00   1.4449999999999999e-01   4.5219999999999999e-01   1.4599999999999999e-01
  -7.7149999999999996e-01   8.3540000000000003e-01  -1.2010000000000001e+00   1.4319999999999999e-01  -3.8100000000000002e-02   8.3299999999999999e-02   1.2873000000000001e+00   7.5600000000000001e-01   1.7412000000000001e+00   2.0230000000000001e-01   3.9450000000000002e-01   1.4599999999999999e-01
  -5.5110000000000003e-01   5.9360000000000002e-01  -7.7210000000000001e-01   8.5900000000000004e-02  -3.8100000000000002e-02   6.1400000000000003e-02   1.2206999999999999e+00   8.6719999999999997e-01   2.9600000000000000e+00   2.5050000000000000e-01   4.1370000000000001e-01   7.9600000000000004e-02
  -8.3760000000000001e-01   7.2550000000000003e-01  -1.2867999999999999e+00   1.0500000000000000e-01  -5.7099999999999998e-02   7.0199999999999999e-02   1.2206999999999999e+00   6.8930000000000002e-01   1.2188000000000001e+00   1.5409999999999999e-01   3.3679999999999999e-01   6.6400000000000001e-02
  -5.7310000000000005e-01   7.9139999999999999e-01  -1.2010000000000001e+00   7.6399999999999996e-02  -4.7600000000000003e-02   5.2600000000000001e-02   1.2873000000000001e+00   7.1150000000000002e-01   1.2188000000000001e+00   1.9270000000000001e-01   3.6559999999999998e-01   5.7500000000000002e-02
  -7.7149999999999996e-01   7.0350000000000001e-01  -6.0050000000000003e-01   2.2910000000000000e-01   7.6100000000000001e-02   4.3900000000000002e-02   1.2428999999999999e+00   5.7809999999999995e-01   1.6540999999999999e+00   1.5409999999999999e-01   4.3300000000000000e-01   1.1940000000000001e-01
  -7.9349999999999998e-01   7.4739999999999995e-01  -9.4359999999999999e-01   1.0500000000000000e-01   9.4999999999999998e-03   3.0700000000000002e-02   1.0209999999999999e+00   1.0005999999999999e+00   1.4800000000000000e+00   1.7340000000000000e-01   3.8490000000000002e-01   9.7299999999999998e-02
  -7.7149999999999996e-01   9.4530000000000003e-01  -3.4310000000000002e-01   1.8140000000000001e-01  -5.7099999999999998e-02   5.2600000000000001e-02   1.2650999999999999e+00   9.1169999999999995e-01   1.4800000000000000e+00   2.3119999999999999e-01   4.0410000000000001e-01   7.9600000000000004e-02
  -7.4939999999999996e-01   7.4739999999999995e-01  -9.4359999999999999e-01   6.6799999999999998e-02   0.0000000000000000e+00   1.0090000000000000e-01   1.3095000000000001e+00   9.1169999999999995e-01   1.8283000000000000e+00   2.5050000000000000e-01   3.7530000000000002e-01   1.2830000000000000e-01
  -7.4939999999999996e-01   9.0129999999999999e-01  -6.8630000000000002e-01   1.8140000000000001e-01   7.6100000000000001e-02   4.8200000000000000e-02   9.7660000000000002e-01   8.6719999999999997e-01   1.4800000000000000e+00   1.0600000000000000e-01   3.8490000000000002e-01   5.7500000000000002e-02
  -6.8330000000000002e-01   6.5949999999999998e-01  -7.7210000000000001e-01   5.7299999999999997e-02  -9.5200000000000007e-02   3.9500000000000000e-02   1.4205000000000001e+00   8.2269999999999999e-01   1.9153000000000000e+00   1.6380000000000000e-01   3.9450000000000002e-01   1.3270000000000001e-01
  -8.3760000000000001e-01   5.0560000000000005e-01  -5.1470000000000005e-01   8.5900000000000004e-02   1.4269999999999999e-01   1.1840000000000001e-01   1.2428999999999999e+00   6.6710000000000003e-01   2.0893999999999999e+00   1.7340000000000000e-01   3.7530000000000002e-01   9.7299999999999998e-02
  -9.2579999999999996e-01   8.7929999999999997e-01  -1.0294000000000001e+00   1.9099999999999999e-02   5.7099999999999998e-02   4.8200000000000000e-02   1.3539000000000001e+00   6.0040000000000004e-01   1.4800000000000000e+00   2.3119999999999999e-01   4.0410000000000001e-01   1.1060000000000000e-01
  -9.4779999999999998e-01   8.3540000000000003e-01  -1.2010000000000001e+00  -3.8199999999999998e-02  -1.0470000000000000e-01   2.1899999999999999e-02   1.0653999999999999e+00   7.5600000000000001e-01   1.3059000000000001e+00   2.6970000000000000e-01   3.6559999999999998e-01   8.8499999999999995e-02
  -6.6130000000000000e-01   7.2550000000000003e-01  -1.4582999999999999e+00   1.6230000000000000e-01  -1.0470000000000000e-01   7.0199999999999999e-02   1.2428999999999999e+00   6.4480000000000004e-01   1.3930000000000000e+00   1.7340000000000000e-01   4.0410000000000001e-01   7.5200000000000003e-02
  -6.3919999999999999e-01   8.5740000000000005e-01  -1.2867999999999999e+00   1.6230000000000000e-01  -5.7099999999999998e-02   3.9500000000000000e-02   1.1984999999999999e+00   9.1169999999999995e-01   1.3059000000000001e+00   1.5409999999999999e-01   3.8490000000000002e-01   1.0170000000000000e-01
  -8.8170000000000004e-01   6.3749999999999996e-01  -4.2890000000000000e-01   7.6399999999999996e-02   8.5599999999999996e-02   7.0199999999999999e-02   1.1096999999999999e+00   8.8939999999999997e-01   2.2635999999999998e+00   1.9270000000000001e-01   4.6189999999999998e-01   8.8499999999999995e-02
  -6.1719999999999997e-01   6.5949999999999998e-01  -8.5800000000000001e-02   5.7299999999999997e-02   3.8100000000000002e-02   3.5099999999999999e-02   1.2873000000000001e+00   6.4480000000000004e-01   2.5247000000000002e+00   1.1559999999999999e-01   4.4259999999999999e-01   1.2830000000000000e-01
  -7.9349999999999998e-01   7.0350000000000001e-01  -3.4310000000000002e-01   9.5500000000000002e-02   6.6600000000000006e-02   7.0199999999999999e-02   1.2428999999999999e+00   8.4499999999999997e-01   1.8283000000000000e+00   2.4079999999999999e-01   4.0410000000000001e-01   1.1060000000000000e-01
  -6.6130000000000000e-01   8.5740000000000005e-01  -6.0050000000000003e-01   0.0000000000000000e+00  -1.9000000000000000e-02   3.5099999999999999e-02   1.1984999999999999e+00   6.4480000000000004e-01   2.4377000000000000e+00   2.1190000000000001e-01   3.5599999999999998e-01   1.0170000000000000e-01
  -7.9349999999999998e-01   9.0129999999999999e-01  -7.7210000000000001e-01   1.2410000000000000e-01   3.8100000000000002e-02   2.1899999999999999e-02   1.2650999999999999e+00   7.3380000000000001e-01   1.4800000000000000e+00   1.6380000000000000e-01   4.0410000000000001e-01   1.1060000000000000e-01
  -8.8170000000000004e-01   7.6939999999999997e-01  -6.0050000000000003e-01   6.6799999999999998e-02  -3.8100000000000002e-02   3.9500000000000000e-02   1.1762999999999999e+00   6.2260000000000004e-01   2.0893999999999999e+00   2.1190000000000001e-01   3.7530000000000002e-01   5.7500000000000002e-02
  -6.6130000000000000e-01   7.9139999999999999e-01  -1.0294000000000001e+00   6.6799999999999998e-02   5.7099999999999998e-02   3.9500000000000000e-02   1.2650999999999999e+00   6.8930000000000002e-01   2.6118000000000001e+00   2.4079999999999999e-01   4.5219999999999999e-01   1.1500000000000000e-01
  -7.0530000000000004e-01   6.1550000000000005e-01  -6.0050000000000003e-01   6.6799999999999998e-02  -9.4999999999999998e-03   9.2100000000000001e-02   1.3317000000000001e+00   6.6710000000000003e-01   1.1317999999999999e+00   2.1190000000000001e-01   4.0410000000000001e-01   9.2899999999999996e-02
  -8.3760000000000001e-01   8.5740000000000005e-01  -6.0050000000000003e-01   7.6399999999999996e-02   1.9000000000000000e-02   3.9500000000000000e-02   1.4205000000000001e+00   7.3380000000000001e-01   2.6989000000000001e+00   2.5050000000000000e-01   4.1370000000000001e-01   7.0800000000000002e-02
  -7.0530000000000004e-01   6.1550000000000005e-01  -6.0050000000000003e-01   1.3370000000000001e-01  -2.8500000000000001e-02   3.9500000000000000e-02   1.1540999999999999e+00   5.5589999999999995e-01   1.8283000000000000e+00   2.0230000000000001e-01   4.1370000000000001e-01   1.0170000000000000e-01
  -6.6130000000000000e-01   9.2330000000000001e-01  -1.0294000000000001e+00   8.5900000000000004e-02  -9.4999999999999998e-03   4.3900000000000002e-02   1.2873000000000001e+00   7.7820000000000000e-01   2.1764999999999999e+00   2.2159999999999999e-01   4.7149999999999997e-01   7.9600000000000004e-02
  -5.9509999999999996e-01   8.1340000000000001e-01  -9.4359999999999999e-01   2.0050000000000001e-01  -6.6600000000000006e-02   6.5799999999999997e-02   1.1762999999999999e+00   8.0049999999999999e-01   1.9153000000000000e+00   1.5409999999999999e-01   4.5219999999999999e-01   6.1899999999999997e-02
  -8.1559999999999999e-01   5.7160000000000000e-01  -6.8630000000000002e-01   1.4319999999999999e-01  -3.8100000000000002e-02   7.8899999999999998e-02   1.1318999999999999e+00   7.3380000000000001e-01   1.6540999999999999e+00   1.6380000000000000e-01   5.1000000000000001e-01   1.1500000000000000e-01
  -6.6130000000000000e-01   7.2550000000000003e-01  -9.4359999999999999e-01   1.4319999999999999e-01   2.8500000000000001e-02   7.0199999999999999e-02   1.3095000000000001e+00   8.0049999999999999e-01   1.7412000000000001e+00   1.6380000000000000e-01   4.1370000000000001e-01   1.0170000000000000e-01
  -7.9349999999999998e-01   6.5949999999999998e-01  -1.1152000000000000e+00   1.3370000000000001e-01  -1.9000000000000000e-02   7.4499999999999997e-02   1.2428999999999999e+00   6.6710000000000003e-01   1.5670999999999999e+00   1.6380000000000000e-01   4.2340000000000000e-01   9.2899999999999996e-02
  -7.2740000000000005e-01   6.5949999999999998e-01  -1.3725000000000001e+00   1.9099999999999999e-02  -5.7099999999999998e-02   7.0199999999999999e-02   1.1096999999999999e+00   5.5589999999999995e-01   1.7412000000000001e+00   1.3489999999999999e-01   4.2340000000000000e-01   9.7299999999999998e-02
  -8.5960000000000003e-01   9.8929999999999996e-01  -9.4359999999999999e-01   1.6230000000000000e-01  -2.8500000000000001e-02   2.6300000000000000e-02   1.1762999999999999e+00   8.2269999999999999e-01   1.5670999999999999e+00   1.5409999999999999e-01   3.6559999999999998e-01   1.0170000000000000e-01
