# Supplementary material for: Footwear and Foam Surface Alter Gait Initiation of Typical Subjects
Source: PLoS One. 2015 Aug 13;10(8):e0135821. doi: 10.1371/journal.pone.0135821 (PMC4536224; doi:10.1371/journal.pone.0135821)
Supplement: S1 Dataset — (ZIP) [file pone.0135821.s001.zip › 13_shod_av1_03.txt]

   1.3600000000000000e+01  -2.4622000000000002e+00   2.5280480000000000e+02  -5.4516000000000000e+00   3.8110900000000001e+01   8.8000000000000005e-03  -1.6268899999999999e+01  -2.3125000000000000e+00   2.7894090000000000e+02  -6.8007000000000000e+00  -2.6960999999999999e+01   9.2899999999999996e-02
   1.3864500000000000e+01  -3.3635000000000002e+00   2.5023130000000000e+02  -5.7667000000000002e+00   3.7806399999999996e+01   1.7100000000000001e-01  -1.6135700000000000e+01  -2.3792000000000000e+00   2.7833139999999997e+02  -6.8007000000000000e+00  -2.6960999999999999e+01  -7.9600000000000004e-02
   1.3952700000000000e+01  -3.7812000000000001e+00   2.4808670000000001e+02  -6.1581000000000001e+00   3.7473399999999998e+01   2.6750000000000002e-01  -1.6246700000000001e+01  -2.3347000000000002e+00   2.7937619999999998e+02  -6.9645000000000001e+00  -2.7009100000000000e+01   4.8700000000000000e-02
   1.3754300000000001e+01  -4.5506000000000002e+00   2.4379750000000001e+02  -6.5495999999999999e+00   3.6978499999999997e+01   4.1660000000000003e-01  -1.6801600000000001e+01  -2.9129000000000000e+00   2.7911500000000001e+02  -7.2149999999999999e+00  -2.7114899999999999e+01  -1.1060000000000000e-01
   1.3159200000000000e+01  -6.0015000000000001e+00   2.3985149999999999e+02  -7.1128999999999998e+00   3.6398099999999999e+01   6.4459999999999995e-01  -1.6246700000000001e+01  -3.0017999999999998e+00   2.8137849999999997e+02  -7.4172000000000002e+00  -2.7201499999999999e+01  -1.1060000000000000e-01
   1.2740399999999999e+01  -7.2106000000000003e+00   2.3479020000000000e+02  -7.5425000000000004e+00   3.5646299999999997e+01   9.0339999999999998e-01  -1.6402100000000001e+01  -3.2242000000000002e+00   2.8320679999999999e+02  -7.7640000000000002e+00  -2.7336200000000002e+01  -1.2390000000000000e-01
   1.1858700000000001e+01  -8.3537999999999997e+00   2.2809909999999999e+02  -7.9530000000000003e+00   3.5122999999999998e+01   1.0085999999999999e+00  -1.6956900000000001e+01  -4.1357999999999997e+00   2.8477390000000003e+02  -8.1590000000000007e+00  -2.7682600000000001e+01  -2.7429999999999999e-01
   1.0734500000000001e+01  -9.3650000000000002e+00   2.2372409999999999e+02  -8.3539999999999992e+00   3.4456800000000001e+01   1.1533000000000000e+00  -1.7578399999999998e+01  -4.5137999999999998e+00   2.8912689999999998e+02  -8.6501999999999999e+00  -2.7990500000000001e+01  -3.1409999999999999e-01
   1.0183500000000000e+01  -9.5189000000000004e+00   2.1780500000000001e+02  -8.7073000000000000e+00   3.3809800000000003e+01   1.1883999999999999e+00  -1.8133299999999998e+01  -4.6695000000000002e+00   2.9374110000000002e+02  -9.0740999999999996e+00  -2.8462000000000000e+01  -4.7770000000000001e-01
   9.6104000000000003e+00  -1.0750000000000000e+01   2.1162860000000001e+02  -8.9937000000000005e+00   3.3000900000000001e+01   1.3989000000000000e+00  -1.8443999999999999e+01  -5.0030000000000001e+00   2.9748469999999998e+02  -9.4497999999999998e+00  -2.8846900000000002e+01  -5.4410000000000003e-01
   7.9572000000000003e+00  -1.3541900000000000e+01   2.0450850000000000e+02  -9.3278999999999996e+00   3.2144500000000001e+01   1.6664000000000001e+00  -1.9176400000000001e+01  -5.6033999999999997e+00   3.0305650000000003e+02  -1.0085500000000000e+01  -2.9443400000000000e+01  -5.8830000000000005e-01
   7.4062000000000001e+00  -1.3124200000000000e+01   1.9687379999999999e+02  -9.3947000000000003e+00   3.1164400000000001e+01   1.7145999999999999e+00  -2.0197399999999998e+01  -6.5818000000000003e+00   3.0976020000000000e+02  -1.0952500000000001e+01  -2.9953399999999998e+01  -7.9620000000000002e-01
   6.4363000000000001e+00  -1.2069000000000001e+01   1.8915320000000000e+02  -9.2800999999999991e+00   3.0070000000000000e+01   1.5568000000000000e+00  -2.0974200000000000e+01  -7.7602000000000002e+00   3.1759559999999999e+02  -1.1877200000000000e+01  -3.0771300000000000e+01  -9.5550000000000002e-01
   5.8190999999999997e+00  -1.1717300000000000e+01   1.8074639999999999e+02  -9.0891999999999999e+00   2.8947199999999999e+01   1.4164000000000001e+00  -2.1728800000000000e+01  -8.2493999999999996e+00   3.2490859999999998e+02  -1.2734500000000001e+01  -3.1704599999999999e+01  -1.2297000000000000e+00
   5.0917000000000003e+00  -1.0530099999999999e+01   1.7354060000000001e+02  -8.9459999999999997e+00   2.7681600000000000e+01   1.2585999999999999e+00  -2.2061800000000002e+01  -9.3612000000000002e+00   3.3413700000000000e+02  -1.3880900000000000e+01  -3.2762999999999998e+01  -1.4597000000000000e+00
   4.1660000000000004e+00  -8.7274999999999991e+00   1.6461910000000000e+02  -8.6403999999999996e+00   2.6530200000000001e+01   1.0437000000000001e+00  -2.3082699999999999e+01  -1.0428500000000000e+01   3.4249480000000000e+02  -1.4940500000000000e+01  -3.3619399999999999e+01  -1.5438000000000001e+00
   3.1299999999999999e+00  -7.4085000000000001e+00   1.5578340000000000e+02  -8.4398999999999997e+00   2.5236000000000001e+01   8.7700000000000000e-01  -2.3659800000000001e+01  -1.1718200000000000e+01   3.5093959999999998e+02  -1.6183100000000000e+01  -3.4523899999999998e+01  -1.9552000000000000e+00
   2.6671000000000000e+00  -5.8257000000000003e+00   1.4823439999999999e+02  -8.0770999999999997e+00   2.4084599999999998e+01   6.2709999999999999e-01  -2.4081499999999998e+01  -1.2785500000000001e+01   3.5894920000000002e+02  -1.7290900000000001e+01  -3.5447600000000001e+01  -2.0701999999999998e+00
   2.9535999999999998e+00  -3.5173999999999999e+00   1.3974180000000001e+02  -7.5902000000000003e+00   2.2771400000000000e+01   2.8499999999999998e-01  -2.4991499999999998e+01  -1.3563800000000001e+01   3.6443400000000003e+02  -1.8398599999999998e+01  -3.6169199999999996e+01  -2.3797999999999999e+00
   4.0557999999999996e+00  -9.0129999999999999e-01   1.3245020000000000e+02  -6.9695999999999998e+00   2.1486799999999999e+01  -2.2359999999999999e-01  -2.5590800000000002e+01  -1.6165299999999998e+01   3.7035410000000002e+02  -1.9506399999999999e+01  -3.6842799999999997e+01  -2.7071999999999998e+00
   4.9595000000000002e+00   1.2531000000000001e+00   1.2395760000000000e+02  -6.3776999999999999e+00   2.0116499999999998e+01  -5.1310000000000000e-01  -2.6966899999999999e+01  -1.8388900000000000e+01   3.7627420000000001e+02  -2.0700900000000001e+01  -3.7333500000000001e+01  -3.0080000000000000e+00
   4.6067999999999998e+00   2.3302999999999998e+00   1.1537920000000000e+02  -5.9385000000000003e+00   1.8660599999999999e+01  -7.3670000000000002e-01  -2.7432900000000000e+01  -1.8611200000000000e+01   3.8106250000000000e+02  -2.1693000000000001e+01  -3.7862699999999997e+01  -3.2866000000000000e+00
   3.7911999999999999e+00   3.3635000000000002e+00   1.0680080000000000e+02  -5.5757000000000003e+00   1.7461600000000001e+01  -9.0769999999999995e-01  -2.7055599999999998e+01  -1.9389500000000002e+01   3.8471899999999999e+02  -2.2396200000000000e+01  -3.8343800000000002e+01  -3.4281999999999999e+00
   2.9096000000000002e+00   4.9242999999999997e+00   9.8737099999999998e+01  -5.0601000000000003e+00   1.6243500000000001e+01  -1.0744000000000000e+00  -2.7921199999999999e+01  -2.0634699999999999e+01   3.8611200000000002e+02  -2.3311399999999999e+01  -3.8642099999999999e+01  -3.7290000000000001e+00
   2.4466999999999999e+00   6.1773999999999996e+00   9.1960200000000000e+01  -4.6878000000000002e+00   1.5187300000000000e+01  -1.3287000000000000e+00  -2.9319500000000001e+01  -2.3080600000000000e+01   3.8881079999999997e+02  -2.4120500000000000e+01  -3.8853800000000000e+01  -4.0606999999999998e+00
   2.4466999999999999e+00   7.4085000000000001e+00   8.6555800000000005e+01  -4.3059000000000003e+00   1.4226200000000000e+01  -1.4954000000000001e+00  -3.1095099999999999e+01  -2.5059600000000000e+01   3.8959440000000001e+02  -2.4929700000000000e+01  -3.8757599999999996e+01  -4.3085000000000004e+00
   2.4245999999999999e+00   8.3317999999999994e+00   8.0722499999999997e+01  -3.9908000000000001e+00   1.3417299999999999e+01  -1.6093999999999999e+00  -3.2382399999999997e+01  -2.5748899999999999e+01   3.8767899999999997e+02  -2.5546199999999999e+01  -3.8622900000000001e+01  -4.6711999999999998e+00
   2.4687000000000001e+00   8.8154000000000003e+00   7.6261799999999994e+01  -3.7711999999999999e+00   1.2551399999999999e+01  -1.6488000000000000e+00  -3.3669699999999999e+01  -2.4859500000000001e+01   3.8733080000000001e+02  -2.5950700000000001e+01  -3.8545900000000003e+01  -4.8171999999999997e+00
   2.5789000000000000e+00   9.0571999999999999e+00   7.2229900000000001e+01  -3.5802999999999998e+00   1.1961399999999999e+01  -1.7364999999999999e+00  -3.5334299999999999e+01  -2.4437000000000001e+01   3.8811430000000001e+02  -2.6422699999999999e+01  -3.8584400000000002e+01  -5.0427999999999997e+00
   2.7332000000000001e+00   9.1232000000000006e+00   6.8626999999999995e+01  -3.2938999999999998e+00   1.1419000000000000e+01  -1.7322000000000000e+00  -3.7442900000000002e+01  -2.4281300000000002e+01   3.8933319999999998e+02  -2.6971800000000002e+01  -3.8594000000000001e+01  -5.1489000000000003e+00
   2.9096000000000002e+00   9.6728000000000005e+00   6.5367199999999997e+01  -3.0552000000000001e+00   1.0924200000000001e+01  -1.8286000000000000e+00  -3.8597000000000001e+01  -2.3325199999999999e+01   3.9194499999999999e+02  -2.7636500000000002e+01  -3.9036600000000000e+01  -5.2992999999999997e+00
   3.0198000000000000e+00   1.0442200000000000e+01   6.2450600000000001e+01  -2.9119999999999999e+00   1.0429399999999999e+01  -1.8899999999999999e+00  -3.8796799999999998e+01  -2.2413499999999999e+01   3.9664620000000002e+02  -2.8166300000000000e+01  -3.9604300000000002e+01  -5.4409000000000001e+00
   2.9977000000000000e+00   1.1211600000000001e+01   6.0734900000000003e+01  -2.8355999999999999e+00   1.0086800000000000e+01  -1.9470000000000001e+00  -3.9218499999999999e+01  -2.2324600000000000e+01   4.0186989999999997e+02  -2.9071800000000000e+01  -4.0412599999999998e+01  -5.5205000000000002e+00
   3.1741000000000001e+00   1.1255599999999999e+01   5.9276600000000002e+01  -2.7974000000000001e+00   9.7251999999999992e+00  -2.0697999999999999e+00  -4.0039700000000003e+01  -2.1991099999999999e+01   4.0822519999999997e+02  -2.9726800000000001e+01  -4.1143799999999999e+01  -5.5692000000000004e+00
   3.0198000000000000e+00   1.1673299999999999e+01   5.8161400000000000e+01  -2.7688000000000001e+00   9.5633999999999997e+00  -2.1400000000000001e+00  -4.0283799999999999e+01  -2.1702000000000002e+01   4.1379710000000000e+02  -3.0478100000000001e+01  -4.1961700000000000e+01  -5.6311000000000000e+00
   3.0198000000000000e+00   1.2222899999999999e+01   5.7818300000000001e+01  -2.7879000000000000e+00   9.6110000000000007e+00  -2.1575000000000002e+00  -4.0661099999999998e+01  -2.1546399999999998e+01   4.1936900000000003e+02  -3.1123500000000000e+01  -4.2770000000000003e+01  -5.6753000000000000e+00
   2.8654999999999999e+00   1.2728500000000000e+01   5.8676099999999998e+01  -2.6827999999999999e+00   9.7537000000000003e+00  -2.1970000000000001e+00  -4.0772100000000002e+01  -2.1501899999999999e+01   4.2650790000000001e+02  -3.1990500000000001e+01  -4.3549399999999999e+01  -5.8169000000000004e+00
   2.7993999999999999e+00   1.3014300000000000e+01   6.0820700000000002e+01  -2.7879000000000000e+00   1.0153400000000000e+01  -2.2277000000000000e+00  -4.0971899999999998e+01  -2.2457999999999998e+01   4.3251499999999999e+02  -3.2818899999999999e+01  -4.4299900000000001e+01  -5.8832000000000004e+00
   2.7553000000000001e+00   1.3168200000000001e+01   6.3136899999999997e+01  -2.9693000000000001e+00   1.0562600000000000e+01  -2.2408000000000001e+00  -4.1127200000000002e+01  -2.3836600000000001e+01   4.3765159999999997e+02  -3.3560600000000001e+01  -4.5108100000000000e+01  -6.0602000000000000e+00
   2.2483000000000000e+00   1.3410000000000000e+01   6.7254499999999993e+01  -3.1316000000000002e+00   1.1200100000000001e+01  -2.1707000000000001e+00  -4.0683300000000003e+01  -2.4614899999999999e+01   4.4435520000000002e+02  -3.4311999999999998e+01  -4.5926000000000002e+01  -6.2194000000000003e+00
   2.1600999999999999e+00   1.3124200000000000e+01   7.1543700000000001e+01  -3.4847999999999999e+00   1.1847200000000001e+01  -2.1970000000000001e+00  -4.0550199999999997e+01  -2.5771100000000001e+01   4.4975299999999999e+02  -3.4976700000000001e+01  -4.6609200000000001e+01  -6.3476999999999997e+00
   1.7193000000000001e+00   1.2948300000000000e+01   7.5747100000000003e+01  -3.7521000000000000e+00   1.2751200000000001e+01  -2.1223999999999998e+00  -4.0860900000000001e+01  -2.7505500000000001e+01   4.5436720000000003e+02  -3.5641300000000001e+01  -4.7253799999999998e+01  -6.5599999999999996e+00
   1.4988999999999999e+00   1.2552600000000000e+01   8.1580399999999997e+01  -4.1722000000000001e+00   1.3674300000000001e+01  -2.0259999999999998e+00  -4.0860900000000001e+01  -2.9106500000000000e+01   4.5906840000000000e+02  -3.6460099999999997e+01  -4.7869599999999998e+01  -6.6970999999999998e+00
   9.4779999999999998e-01   1.1805199999999999e+01   8.7756799999999998e+01  -4.5827999999999998e+00   1.4768599999999999e+01  -1.8681000000000001e+00  -4.1193800000000003e+01  -3.0507300000000001e+01   4.6411790000000002e+02  -3.7067000000000000e+01  -4.8302599999999998e+01  -6.9537000000000004e+00
   5.9509999999999996e-01   1.0442200000000000e+01   9.4190600000000003e+01  -5.1078999999999999e+00   1.5777300000000000e+01  -1.6445000000000001e+00  -4.1748699999999999e+01  -3.1908200000000001e+01   4.6760030000000000e+02  -3.7558199999999999e+01  -4.8677900000000001e+01  -7.1660000000000004e+00
   4.6289999999999998e-01   9.1012000000000004e+00   1.0131070000000000e+02  -5.6044000000000000e+00   1.6814499999999999e+01  -1.4033000000000000e+00  -4.2370100000000001e+01  -3.3864899999999999e+01   4.6908030000000002e+02  -3.8078400000000002e+01  -4.9014699999999998e+01  -7.3384999999999998e+00
   5.2900000000000003e-01   7.8700999999999999e+00   1.0843070000000000e+02  -6.0434999999999999e+00   1.8108599999999999e+01  -1.2235000000000000e+00  -4.3058199999999999e+01  -3.5777200000000001e+01   4.7151799999999997e+02  -3.8598599999999998e+01  -4.9303300000000000e+01  -7.6215999999999999e+00
   1.0801000000000001e+00   6.6829999999999998e+00   1.1417820000000000e+02  -6.5876999999999999e+00   1.9164899999999999e+01  -1.0129999999999999e+00  -4.3613100000000003e+01  -3.7622700000000002e+01   4.7247570000000002e+02  -3.8877899999999997e+01  -4.9168599999999998e+01  -7.8207000000000004e+00
   1.5208999999999999e+00   5.6058000000000003e+00   1.2249920000000000e+02  -7.1797000000000004e+00   2.0154499999999999e+01  -6.8410000000000004e-01  -4.3701799999999999e+01  -3.9268200000000000e+01   4.7212740000000002e+02  -3.9070599999999999e+01  -4.9120500000000000e+01  -8.0816999999999997e+00
   1.9397000000000000e+00   5.3419999999999996e+00   1.2953350000000000e+02  -7.6379999999999999e+00   2.1420100000000001e+01  -5.3500000000000003e-01  -4.4057000000000002e+01  -4.0980300000000000e+01   4.7082150000000001e+02  -3.9369199999999999e+01  -4.9024299999999997e+01  -8.2364999999999995e+00
   2.5127999999999999e+00   5.4080000000000004e+00   1.3699670000000000e+02  -8.1440000000000001e+00   2.2666699999999999e+01  -4.9990000000000001e-01  -4.4456499999999998e+01  -4.2314500000000002e+01   4.6838380000000001e+02  -3.9301800000000000e+01  -4.8716400000000000e+01  -8.4267000000000003e+00
   2.9316000000000000e+00   5.4298999999999999e+00   1.4523190000000000e+02  -8.8026999999999997e+00   2.3894300000000001e+01  -4.5610000000000001e-01  -4.4811599999999999e+01  -4.3470700000000001e+01   4.6585910000000001e+02  -3.9215100000000000e+01  -4.8456600000000002e+01  -8.5594000000000001e+00
   3.6589999999999998e+00   5.0122999999999998e+00   1.5381030000000001e+02  -9.3374000000000006e+00   2.5197900000000001e+01  -2.2359999999999999e-01  -4.4767200000000003e+01  -4.4315700000000000e+01   4.6237670000000003e+02  -3.9051299999999998e+01  -4.8042800000000000e+01  -8.5947999999999993e+00
   4.0336999999999996e+00   4.1989000000000001e+00   1.6213140000000001e+02  -9.9292999999999996e+00   2.6530200000000001e+01   2.6300000000000000e-02  -4.4833799999999997e+01  -4.4871600000000001e+01   4.5828489999999999e+02  -3.8704599999999999e+01  -4.7600200000000001e+01  -8.6655999999999995e+00
   4.4965999999999999e+00   2.9678000000000000e+00   1.7079550000000000e+02  -1.0750400000000001e+01   2.7919499999999999e+01   2.9820000000000002e-01  -4.4323300000000003e+01  -4.5605300000000000e+01   4.5471539999999999e+02  -3.8425199999999997e+01  -4.7128799999999998e+01  -8.7053999999999991e+00
   5.4443999999999999e+00   1.7806999999999999e+00   1.8014590000000001e+02  -1.1399699999999999e+01   2.9280200000000001e+01   5.2620000000000000e-01  -4.3723999999999997e+01  -4.6139000000000003e+01   4.5053649999999999e+02  -3.8088099999999997e+01  -4.6724600000000002e+01  -8.6965000000000003e+00
   6.4363000000000001e+00   2.4179999999999999e-01   1.8700870000000000e+02  -1.2173000000000000e+01   3.0650500000000001e+01   8.3760000000000001e-01  -4.3080399999999997e+01  -4.6272399999999998e+01   4.4496469999999999e+02  -3.7606400000000001e+01  -4.6291600000000003e+01  -8.7053999999999991e+00
   7.4062000000000001e+00  -6.5949999999999998e-01   1.9730269999999999e+02  -1.2860400000000000e+01   3.1821000000000002e+01   1.1620999999999999e+00  -4.2259200000000000e+01  -4.6250200000000000e+01   4.3913159999999999e+02  -3.7047699999999999e+01  -4.5618099999999998e+01  -8.7097999999999995e+00
   7.8470000000000004e+00  -2.2643000000000000e+00   2.0425120000000001e+02  -1.3633800000000001e+01   3.3143700000000003e+01   1.4690000000000001e+00  -4.1526699999999998e+01  -4.6050100000000000e+01   4.3216680000000002e+02  -3.6566099999999999e+01  -4.4982999999999997e+01  -8.6789000000000005e+00
   8.4420999999999999e+00  -4.0010000000000003e+00   2.1214330000000001e+02  -1.4407100000000000e+01   3.4361699999999999e+01   1.7716000000000001e+00  -4.0550199999999997e+01  -4.5961100000000002e+01   4.2615960000000001e+02  -3.5853200000000001e+01  -4.4261400000000002e+01  -8.5549999999999997e+00
   9.2135999999999996e+00  -6.6609999999999996e+00   2.1952070000000001e+02  -1.5199500000000000e+01   3.5465499999999999e+01   2.2452000000000001e+00  -3.9773299999999999e+01  -4.5805500000000002e+01   4.1693130000000002e+02  -3.5092300000000002e+01  -4.3510899999999999e+01  -8.5196000000000005e+00
   1.0117300000000000e+01  -8.4856999999999996e+00   2.2689810000000000e+02  -1.6011099999999999e+01   3.6521799999999999e+01   2.6092000000000000e+00  -3.9040900000000001e+01  -4.5560899999999997e+01   4.0805110000000002e+02  -3.4340899999999998e+01  -4.2500500000000002e+01  -8.4046000000000003e+00
   1.0844700000000000e+01  -1.0442200000000000e+01   2.3410400000000001e+02  -1.6851199999999999e+01   3.7682699999999997e+01   2.9820000000000002e+00  -3.8153100000000002e+01  -4.5116199999999999e+01   3.9812630000000001e+02  -3.3396900000000002e+01  -4.1490200000000002e+01  -8.3117000000000001e+00
   1.1572100000000001e+01  -1.2640599999999999e+01   2.4251079999999999e+02  -1.7557800000000000e+01   3.8881700000000002e+01   3.4249000000000001e+00  -3.7109900000000003e+01  -4.4827100000000002e+01   3.8811430000000001e+02  -3.2587699999999998e+01  -4.0345199999999998e+01  -8.2277000000000005e+00
   1.1946800000000000e+01  -1.4904900000000000e+01   2.5023130000000000e+02  -1.8436100000000000e+01   4.0090200000000003e+01   3.8502000000000001e+00  -3.5933599999999998e+01  -4.4449100000000001e+01   3.7670949999999999e+02  -3.1701499999999999e+01  -3.9152099999999997e+01  -8.0950000000000006e+00
   1.2806500000000000e+01  -1.7213100000000001e+01   2.5898120000000000e+02  -1.9390899999999998e+01   4.1260700000000000e+01   4.2580999999999998e+00  -3.4668500000000002e+01  -4.4271200000000000e+01   3.6582690000000002e+02  -3.0661200000000001e+01  -3.7987800000000000e+01  -7.9489999999999998e+00
   1.3555899999999999e+01  -1.9191700000000001e+01   2.6755959999999999e+02  -2.0278800000000000e+01   4.2840299999999999e+01   4.6833999999999998e+00  -3.3381200000000000e+01  -4.3982100000000003e+01   3.5207139999999998e+02  -2.9649699999999999e+01  -3.6698500000000003e+01  -7.8339999999999996e+00
   1.4084899999999999e+01  -2.1917600000000000e+01   2.7862569999999999e+02  -2.1281300000000002e+01   4.4400900000000000e+01   5.1833000000000000e+00  -3.2005099999999999e+01  -4.3804200000000002e+01   3.3927359999999999e+02  -2.8493800000000000e+01  -3.5380200000000002e+01  -7.7587999999999999e+00
   1.4966600000000000e+01  -2.4621600000000001e+01   2.9123599999999999e+02  -2.2388800000000000e+01   4.6151800000000001e+01   5.6700999999999997e+00  -3.0717800000000000e+01  -4.3359499999999997e+01   3.2621449999999999e+02  -2.7376400000000000e+01  -3.4023499999999999e+01  -7.5640999999999998e+00
   1.5870300000000000e+01  -2.7501500000000000e+01   3.0298829999999998e+02  -2.3467600000000001e+01   4.8121600000000001e+01   6.2576999999999998e+00  -2.8897800000000000e+01  -4.3181699999999999e+01   3.1202370000000002e+02  -2.6085599999999999e+01  -3.2589799999999997e+01  -7.3738999999999999e+00
   1.6663900000000002e+01  -3.0359300000000001e+01   3.1714269999999999e+02  -2.4775600000000001e+01   5.0291200000000003e+01   6.8540999999999999e+00  -2.7432900000000000e+01  -4.2581299999999999e+01   2.9687529999999998e+02  -2.4852599999999999e+01  -3.1021500000000000e+01  -7.1970000000000001e+00
   1.7192900000000002e+01  -3.3678899999999999e+01   3.3309840000000003e+02  -2.6140899999999998e+01   5.2651100000000000e+01   7.4724000000000004e+00  -2.5723900000000000e+01  -4.1869700000000002e+01   2.8111739999999998e+02  -2.3571400000000001e+01  -2.9385700000000000e+01  -7.0156000000000001e+00
   1.8184799999999999e+01  -3.7064300000000003e+01   3.4939740000000000e+02  -2.7582599999999999e+01   5.5305999999999997e+01   8.1564999999999994e+00  -2.4347799999999999e+01  -4.0980300000000000e+01   2.6509829999999999e+02  -2.2088000000000001e+01  -2.7596000000000000e+01  -6.7502000000000004e+00
   1.9198699999999999e+01  -4.0383899999999997e+01   3.6887029999999999e+02  -2.9234300000000001e+01   5.8103700000000003e+01   8.8317999999999994e+00  -2.2594400000000000e+01  -4.0046399999999998e+01   2.4820859999999999e+02  -2.0565999999999999e+01  -2.5883299999999998e+01  -6.5114000000000001e+00
   2.0014299999999999e+01  -4.4143000000000001e+01   3.8834320000000002e+02  -3.0828700000000001e+01   6.1262999999999998e+01   9.5597999999999992e+00  -2.0885400000000001e+01  -3.8378700000000002e+01   2.2862010000000001e+02  -1.8889900000000001e+01  -2.3833800000000000e+01  -6.1752000000000002e+00
   2.1182500000000001e+01  -4.7616500000000002e+01   4.1150479999999999e+02  -3.2766800000000003e+01   6.4879000000000005e+01   1.0274600000000000e+01  -1.8821300000000001e+01  -3.6644399999999997e+01   2.0859620000000001e+02  -1.7223400000000002e+01  -2.1601500000000001e+01  -5.7991999999999999e+00
   2.2306600000000000e+01  -5.1243699999999997e+01   4.3612479999999999e+02  -3.4418599999999998e+01   6.8666300000000007e+01   1.0984999999999999e+01  -1.7067900000000002e+01  -3.4242899999999999e+01   1.8752770000000001e+02  -1.5229400000000000e+01  -1.9436499999999999e+01  -5.3788999999999998e+00
   2.3739400000000000e+01  -5.4871000000000002e+01   4.6048739999999998e+02  -3.6165700000000001e+01   7.2444100000000006e+01   1.1655900000000001e+01  -1.4937200000000001e+01  -3.1218900000000001e+01   1.6515320000000000e+02  -1.3254700000000000e+01  -1.6886700000000001e+01  -4.8967999999999998e+00
   2.5061900000000001e+01  -5.7772900000000000e+01   4.8382049999999998e+02  -3.8008400000000002e+01   7.6126700000000000e+01   1.2300500000000000e+01  -1.2784300000000000e+01  -2.7616700000000002e+01   1.4077629999999999e+02  -1.1164400000000001e+01  -1.4298400000000001e+01  -4.2377000000000002e+00
   2.6274200000000000e+01  -5.9993200000000002e+01   5.0706799999999998e+02  -3.9545499999999997e+01   7.9590500000000006e+01   1.2813599999999999e+01  -1.0054300000000000e+01  -2.3036100000000001e+01   1.1448420000000000e+02  -8.7561999999999998e+00  -1.1719600000000000e+01  -3.5785999999999998e+00
   2.7839200000000002e+01  -6.2411400000000000e+01   5.2688400000000001e+02  -4.0863100000000003e+01   8.2587900000000005e+01   1.3331099999999999e+01  -7.1912000000000003e+00  -1.7788499999999999e+01   8.8801400000000001e+01  -6.6273999999999997e+00  -9.0736000000000008e+00  -2.7690999999999999e+00
   2.9205800000000000e+01  -6.4477900000000005e+01   5.4507020000000000e+02  -4.2209299999999999e+01   8.5233300000000000e+01   1.3686299999999999e+01  -4.3723999999999998e+00  -1.1696000000000000e+01   6.3989199999999997e+01  -4.4118000000000004e+00  -6.5141000000000000e+00  -1.8932000000000000e+00
   3.0859000000000002e+01  -6.6302499999999995e+01   5.5948180000000002e+02  -4.3288100000000000e+01   8.7421999999999997e+01   1.4054600000000001e+01  -1.9310000000000000e+00  -6.9598000000000004e+00   4.3356000000000002e+01  -2.6490000000000000e+00  -4.3010999999999999e+00  -1.1988000000000001e+00
   3.2027200000000001e+01  -6.8017200000000003e+01   5.7089110000000005e+02  -4.4109200000000001e+01   8.9077699999999993e+01   1.4466799999999999e+01  -3.9950000000000002e-01  -5.0919999999999996e+00   2.6292200000000001e+01  -1.4353000000000000e+00  -2.5209999999999999e+00  -1.0262000000000000e+00
   3.2622399999999999e+01  -6.9841899999999995e+01   5.8101360000000000e+02  -4.4834800000000001e+01   9.0571700000000007e+01   1.4756300000000000e+01   1.6202000000000001e+00  -4.0468999999999999e+00   1.2884900000000000e+01  -6.3580000000000003e-01  -1.0872999999999999e+00  -5.9270000000000000e-01
   3.3680399999999999e+01  -7.1072900000000004e+01   5.8907730000000004e+02  -4.5426800000000000e+01   9.1542299999999997e+01   1.4997500000000000e+01   0.0000000000000000e+00  -1.9123000000000001e+00   5.3106999999999998e+00  -2.8899999999999998e-01  -1.2509999999999999e-01  -2.2120000000000001e-01
   3.4385700000000000e+01  -7.2172100000000000e+01   5.9525369999999998e+02  -4.5674999999999997e+01   9.2436800000000005e+01   1.5190400000000000e+01   5.1049999999999995e-01   8.0049999999999999e-01   2.8730000000000002e+00   4.8200000000000000e-02   4.8110000000000003e-01   7.9600000000000004e-02
   3.5686199999999999e+01  -7.2919600000000003e+01   6.0108699999999999e+02  -4.6142800000000001e+01   9.3017300000000006e+01   1.5295700000000000e+01   1.3983000000000001e+00   1.5559999999999999e-01   1.8283000000000000e+00   5.7799999999999997e-02   5.7730000000000004e-01  -3.9800000000000002e-02
   3.6104999999999997e+01  -7.3623000000000005e+01   6.0288840000000005e+02  -4.6276499999999999e+01   9.3312299999999993e+01   1.5409700000000001e+01   1.8200000000000001e+00  -6.6699999999999995e-02   1.0447000000000000e+00   1.4449999999999999e-01   3.5599999999999998e-01   6.1899999999999997e-02
   3.5487800000000000e+01  -7.5381699999999995e+01   6.0426099999999997e+02  -4.6352899999999998e+01   9.3483599999999996e+01   1.5712300000000001e+01   1.8422000000000001e+00   1.2674000000000001e+00   3.1341999999999999e+00   9.6299999999999997e-02   3.7530000000000002e-01   1.2390000000000000e-01
   3.4407800000000002e+01  -7.7030500000000004e+01   6.0340309999999999e+02  -4.6438800000000001e+01   9.3236199999999997e+01   1.5922700000000001e+01   1.3983000000000001e+00   6.6699999999999995e-02   2.5247000000000002e+00   2.6970000000000000e-01   4.2340000000000000e-01   9.7299999999999998e-02
   3.4562100000000001e+01  -7.7689999999999998e+01   6.0100120000000004e+02  -4.6352899999999998e+01   9.2941199999999995e+01   1.6049900000000001e+01   1.4205000000000001e+00   1.3339999999999999e-01   1.8283000000000000e+00   7.7100000000000002e-02   3.9450000000000002e-01   2.6499999999999999e-02
   3.4936799999999998e+01  -7.9009000000000000e+01   5.9919970000000001e+02  -4.6257399999999997e+01   9.2493899999999996e+01   1.6106900000000000e+01   9.5440000000000003e-01   4.4469999999999998e-01   1.9153000000000000e+00   7.7100000000000002e-02   4.4259999999999999e-01   8.4000000000000005e-02
   3.4407800000000002e+01  -8.0349999999999994e+01   5.9602570000000003e+02  -4.6114199999999997e+01   9.2008600000000001e+01   1.6234100000000002e+01   1.3317000000000001e+00   5.5589999999999995e-01   2.3506000000000000e+00   8.6699999999999999e-02   4.1370000000000001e-01   3.5400000000000001e-02
   3.3658299999999997e+01  -8.1273300000000006e+01   5.9250860000000000e+02  -4.5865900000000003e+01   9.1323499999999996e+01   1.6405100000000001e+01   1.4871000000000001e+00   3.7800000000000000e-01   1.6540999999999999e+00   1.7340000000000000e-01   4.3300000000000000e-01   3.1000000000000000e-02
   3.3415900000000001e+01  -8.1888900000000007e+01   5.8779049999999995e+02  -4.5541300000000000e+01   9.0457499999999996e+01   1.6343699999999998e+01   1.5758000000000001e+00   5.1139999999999997e-01   2.6118000000000001e+00   1.3489999999999999e-01   4.1370000000000001e-01   1.7700000000000000e-02
   3.3327700000000000e+01  -8.1757000000000005e+01   5.8272929999999997e+02  -4.4882599999999996e+01   8.9686800000000005e+01   1.6312999999999999e+01   1.4205000000000001e+00   7.3380000000000001e-01   2.1764999999999999e+00   8.6699999999999999e-02   4.6189999999999998e-01   7.5200000000000003e-02
   3.2842799999999997e+01  -8.2020799999999994e+01   5.7741070000000002e+02  -4.4510199999999998e+01   8.8687600000000003e+01   1.6247199999999999e+01   1.4427000000000001e+00   2.8910000000000002e-01   2.4377000000000000e+00   6.7400000000000002e-02   4.6189999999999998e-01   7.9600000000000004e-02
   3.2490099999999998e+01  -8.1691000000000003e+01   5.7157740000000001e+02  -4.3966000000000001e+01   8.7916799999999995e+01   1.6150800000000000e+01   1.2428999999999999e+00   4.4469999999999998e-01   1.5670999999999999e+00   7.7100000000000002e-02   4.6189999999999998e-01   2.2100000000000002e-02
   3.2159500000000001e+01  -8.1515100000000004e+01   5.6617300000000000e+02  -4.3316800000000001e+01   8.6946200000000005e+01   1.6010400000000001e+01   1.1540999999999999e+00   9.5609999999999995e-01   2.1764999999999999e+00   8.6699999999999999e-02   4.7149999999999997e-01   7.5200000000000003e-02
   3.2049300000000002e+01  -8.1273300000000006e+01   5.6008230000000003e+02  -4.2724800000000002e+01   8.5899500000000003e+01   1.5891999999999999e+01   1.5093000000000001e+00   3.7800000000000000e-01   1.6540999999999999e+00   1.3489999999999999e-01   4.6189999999999998e-01   1.1060000000000000e-01
   3.1586400000000001e+01  -8.1097499999999997e+01   5.5467800000000000e+02  -4.2113799999999998e+01   8.4852699999999999e+01   1.5800000000000001e+01   1.4649000000000001e+00   2.2239999999999999e-01   1.9153000000000000e+00   1.6380000000000000e-01   4.0410000000000001e-01   5.3100000000000001e-02
   3.1366000000000000e+01  -8.0767700000000005e+01   5.4833000000000004e+02  -4.1445500000000003e+01   8.3929699999999997e+01   1.5637700000000001e+01   1.0875999999999999e+00   4.6689999999999998e-01   1.9153000000000000e+00   1.8300000000000000e-01   3.7530000000000002e-01   7.5200000000000003e-02
   3.1432099999999998e+01  -8.0086200000000005e+01   5.4138149999999996e+02  -4.0815300000000001e+01   8.2816299999999998e+01   1.5453500000000000e+01   1.2650999999999999e+00   4.8920000000000002e-01   2.0893999999999999e+00   1.0600000000000000e-01   4.2340000000000000e-01   6.6400000000000001e-02
   3.0991199999999999e+01  -7.9558599999999998e+01   5.3546240000000000e+02  -4.0118400000000001e+01   8.1598299999999995e+01   1.5330700000000000e+01   1.3095000000000001e+00   6.0040000000000004e-01   1.3930000000000000e+00   8.6699999999999999e-02   4.4259999999999999e-01   2.6499999999999999e-02
   3.0572399999999998e+01  -7.8855099999999993e+01   5.2842809999999997e+02  -3.9364100000000001e+01   8.0504000000000005e+01   1.5155300000000000e+01   1.4649000000000001e+00   4.6689999999999998e-01   2.0893999999999999e+00   1.6380000000000000e-01   3.9450000000000002e-01   6.6400000000000001e-02
   3.0197700000000001e+01  -7.8305499999999995e+01   5.2233749999999998e+02  -3.8705399999999997e+01   7.9466700000000003e+01   1.4918500000000000e+01   1.3317000000000001e+00   5.7809999999999995e-01   2.2635999999999998e+00   1.5409999999999999e-01   4.2340000000000000e-01   4.4200000000000003e-02
   2.9955300000000001e+01  -7.8195599999999999e+01   5.1710469999999998e+02  -3.7989300000000000e+01   7.8505600000000001e+01   1.4800100000000000e+01   1.2873000000000001e+00   3.7800000000000000e-01   1.5670999999999999e+00   1.0600000000000000e-01   4.0410000000000001e-01   8.8499999999999995e-02
   2.9844999999999999e+01  -7.8151700000000005e+01   5.1170030000000003e+02  -3.7349600000000002e+01   7.7601600000000005e+01   1.4646599999999999e+01   1.1984999999999999e+00   4.4469999999999998e-01   2.4377000000000000e+00   2.0230000000000001e-01   4.0410000000000001e-01   4.4200000000000003e-02
   2.9360099999999999e+01  -7.7865899999999996e+01   5.0586700000000002e+02  -3.6786299999999997e+01   7.6650099999999995e+01   1.4532600000000000e+01   1.3317000000000001e+00   6.2260000000000004e-01   2.3506000000000000e+00   1.5409999999999999e-01   4.6189999999999998e-01   3.1000000000000000e-02
   2.9095600000000001e+01  -7.7558099999999996e+01   5.0114890000000003e+02  -3.6222999999999999e+01   7.5917299999999997e+01   1.4379099999999999e+01   9.9880000000000002e-01   3.1130000000000002e-01   1.9153000000000000e+00   1.6380000000000000e-01   5.1000000000000001e-01   9.7299999999999998e-02
   2.8853100000000001e+01  -7.7514099999999999e+01   4.9703129999999999e+02  -3.5631100000000004e+01   7.5146600000000007e+01   1.4335300000000000e+01   1.2650999999999999e+00   3.1130000000000002e-01   1.9153000000000000e+00   1.2520000000000001e-01   4.4259999999999999e-01   7.5200000000000003e-02
   2.8654800000000002e+01  -7.7492099999999994e+01   4.9317099999999999e+02  -3.5096400000000003e+01   7.4528000000000006e+01   1.4230000000000000e+01   1.1984999999999999e+00   5.5589999999999995e-01   1.9153000000000000e+00   2.8899999999999999e-02   5.1000000000000001e-01   4.4200000000000003e-02
   2.8280100000000001e+01  -7.7448200000000000e+01   4.8982540000000000e+02  -3.4389899999999997e+01   7.4023700000000005e+01   1.4032700000000000e+01   1.3317000000000001e+00   5.3369999999999995e-01   2.4377000000000000e+00   1.8300000000000000e-01   4.6189999999999998e-01   6.6400000000000001e-02
   2.7993500000000001e+01  -7.6898600000000002e+01   4.8768079999999998e+02  -3.3931600000000003e+01   7.3462299999999999e+01   1.3914300000000001e+01   1.2428999999999999e+00   3.7800000000000000e-01   1.3059000000000001e+00   1.2520000000000001e-01   5.1000000000000001e-01   2.2100000000000002e-02
   2.7817200000000000e+01  -7.6239099999999993e+01   4.8579360000000003e+02  -3.3282400000000003e+01   7.3091099999999997e+01   1.3756399999999999e+01   1.3983000000000001e+00   4.6689999999999998e-01   2.1764999999999999e+00   1.1559999999999999e-01   3.9450000000000002e-01   5.7500000000000002e-02
   2.6869399999999999e+01  -7.6107200000000006e+01   4.8382049999999998e+02  -3.2680900000000001e+01   7.2796099999999996e+01   1.3611700000000001e+01   1.3983000000000001e+00   4.8920000000000002e-01   1.6540999999999999e+00   1.3489999999999999e-01   4.8110000000000003e-01   2.6499999999999999e-02
   2.6252199999999998e+01  -7.6436899999999994e+01   4.8330579999999998e+02  -3.2222600000000000e+01   7.2691500000000005e+01   1.3567900000000000e+01   1.3317000000000001e+00   5.5589999999999995e-01   1.9153000000000000e+00   1.7340000000000000e-01   4.4259999999999999e-01   4.8700000000000000e-02
   2.5723199999999999e+01  -7.6898600000000002e+01   4.8261959999999999e+02  -3.1812100000000001e+01   7.2529700000000005e+01   1.3519600000000001e+01   1.5315000000000001e+00   5.3369999999999995e-01   1.3059000000000001e+00   9.6299999999999997e-02   4.4259999999999999e-01   7.0800000000000002e-02
   2.5150099999999998e+01  -7.6964500000000001e+01   4.8176170000000002e+02  -3.1296500000000002e+01   7.2529700000000005e+01   1.3467000000000001e+01   1.2650999999999999e+00   6.4480000000000004e-01   1.3059000000000001e+00   1.5409999999999999e-01   4.0410000000000001e-01   4.4200000000000003e-02
   2.4841500000000000e+01  -7.7689999999999998e+01   4.8107549999999998e+02  -3.0895499999999998e+01   7.2263300000000001e+01   1.3405600000000000e+01   1.4205000000000001e+00   4.2249999999999999e-01   1.8283000000000000e+00   9.6299999999999997e-02   4.3300000000000000e-01   7.9600000000000004e-02
   2.4025900000000000e+01  -7.8063699999999997e+01   4.8081810000000002e+02  -3.0465900000000001e+01   7.2263300000000001e+01   1.3374900000000000e+01   1.3317000000000001e+00   3.5580000000000001e-01   1.2188000000000001e+00   1.6380000000000000e-01   3.6559999999999998e-01   6.6400000000000001e-02
   2.3518999999999998e+01  -7.8569299999999998e+01   4.8244799999999998e+02  -3.0017199999999999e+01   7.2225200000000001e+01   1.3322300000000000e+01   1.3095000000000001e+00   4.8920000000000002e-01   1.0447000000000000e+00   1.8300000000000000e-01   4.6189999999999998e-01   9.2899999999999996e-02
   2.3033999999999999e+01  -7.8811199999999999e+01   4.8150439999999998e+02  -2.9472999999999999e+01   7.2329899999999995e+01   1.3317900000000000e+01   1.1318999999999999e+00   5.1139999999999997e-01   2.1764999999999999e+00   6.7400000000000002e-02   4.0410000000000001e-01   6.1899999999999997e-02
   2.2549099999999999e+01  -7.9492699999999999e+01   4.8253379999999999e+02  -2.9215199999999999e+01   7.2244200000000006e+01   1.3295999999999999e+01   1.4205000000000001e+00   4.8920000000000002e-01   1.1317999999999999e+00   1.1559999999999999e-01   3.9450000000000002e-01   6.1899999999999997e-02
   2.2328700000000001e+01  -8.0020300000000006e+01   4.8390629999999999e+02  -2.8776000000000000e+01   7.2339399999999998e+01   1.3208299999999999e+01   1.1540999999999999e+00   4.6689999999999998e-01   1.4800000000000000e+00   6.7400000000000002e-02   4.0410000000000001e-01   5.3100000000000001e-02
   2.2460899999999999e+01  -8.0086200000000005e+01   4.8390629999999999e+02  -2.8136299999999999e+01   7.2367900000000006e+01   1.3129400000000000e+01   1.2873000000000001e+00   6.2260000000000004e-01   1.5670999999999999e+00   1.5409999999999999e-01   3.8490000000000002e-01   6.6400000000000001e-02
   2.2328700000000001e+01  -8.0437899999999999e+01   4.8502150000000000e+02  -2.7706700000000001e+01   7.2339399999999998e+01   1.3160100000000000e+01   1.3761000000000001e+00   3.5580000000000001e-01   1.8283000000000000e+00   8.6699999999999999e-02   4.5219999999999999e-01   4.8700000000000000e-02
   2.1733499999999999e+01  -8.1449200000000005e+01   4.8579360000000003e+02  -2.7114799999999999e+01   7.2406000000000006e+01   1.3199500000000000e+01   1.2206999999999999e+00   5.1139999999999997e-01   1.6540999999999999e+00   1.7340000000000000e-01   5.1000000000000001e-01   1.0170000000000000e-01
   2.1160399999999999e+01  -8.1119399999999999e+01   4.8776659999999998e+02  -2.6379600000000000e+01   7.2672399999999996e+01   1.2997800000000000e+01   1.4871000000000001e+00   5.5589999999999995e-01   1.3930000000000000e+00   1.9270000000000001e-01   4.1370000000000001e-01   7.9600000000000004e-02
   2.1799700000000001e+01  -8.1295299999999997e+01   4.8793819999999999e+02  -2.5759000000000000e+01   7.2577299999999994e+01   1.2870600000000000e+01   1.1318999999999999e+00   5.3369999999999995e-01   2.0024000000000002e+00   1.9270000000000001e-01   4.3300000000000000e-01   1.1500000000000000e-01
   2.2350700000000000e+01  -8.2262600000000006e+01   4.8699450000000002e+02  -2.4947500000000002e+01   7.2301299999999998e+01   1.2892600000000000e+01   1.1984999999999999e+00   5.5589999999999995e-01   1.5670999999999999e+00   9.6299999999999997e-02   4.6189999999999998e-01   5.7500000000000002e-02
   2.2857700000000001e+01  -8.2306600000000003e+01   4.8828129999999999e+02  -2.4069099999999999e+01   7.2101500000000001e+01   1.2853100000000000e+01   1.1762999999999999e+00   4.4469999999999998e-01   2.0024000000000002e+00   2.8899999999999999e-02   3.6559999999999998e-01   8.8499999999999995e-02
   2.2637300000000000e+01  -8.2262600000000006e+01   4.8776659999999998e+02  -2.3038000000000000e+01   7.1930199999999999e+01   1.2730300000000000e+01   1.3539000000000001e+00   6.0040000000000004e-01   1.8283000000000000e+00   1.6380000000000000e-01   4.3300000000000000e-01   7.9600000000000004e-02
   2.2923800000000000e+01  -8.2438500000000005e+01   4.8768079999999998e+02  -2.2054600000000001e+01   7.1682800000000000e+01   1.2620699999999999e+01   1.1762999999999999e+00   5.7809999999999995e-01   1.9153000000000000e+00   1.8300000000000000e-01   4.1370000000000001e-01   5.3100000000000001e-02
   2.3364699999999999e+01  -8.2042800000000000e+01   4.8785239999999999e+02  -2.0794300000000000e+01   7.1559100000000001e+01   1.2462800000000000e+01   1.2873000000000001e+00   5.5589999999999995e-01   2.0893999999999999e+00   9.6299999999999997e-02   4.1370000000000001e-01   8.4000000000000005e-02
   2.3585100000000001e+01  -8.2064700000000002e+01   4.8879599999999999e+02  -1.9725000000000001e+01   7.1540099999999995e+01   1.2239200000000000e+01   1.2206999999999999e+00   4.0020000000000000e-01   1.7412000000000001e+00   2.0230000000000001e-01   3.8490000000000002e-01   5.7500000000000002e-02
   2.3871600000000001e+01  -8.2328500000000005e+01   4.8991120000000001e+02  -1.8627099999999999e+01   7.1559100000000001e+01   1.2151500000000000e+01   1.4205000000000001e+00   5.5589999999999995e-01   2.0893999999999999e+00   1.5409999999999999e-01   4.3300000000000000e-01   5.3100000000000001e-02
   2.4665099999999999e+01  -8.2548400000000001e+01   4.9205579999999998e+02  -1.7500499999999999e+01   7.1635199999999998e+01   1.2041800000000000e+01   1.2650999999999999e+00   8.0049999999999999e-01   1.7412000000000001e+00   1.4449999999999999e-01   4.8110000000000003e-01   7.0800000000000002e-02
   2.4334499999999998e+01  -8.3735500000000002e+01   4.9857540000000000e+02  -1.6077900000000000e+01   7.2339399999999998e+01   1.2076900000000000e+01   1.2428999999999999e+00   4.8920000000000002e-01   2.0024000000000002e+00   1.8300000000000000e-01   5.1000000000000001e-01   3.9800000000000002e-02
   2.3695300000000000e+01  -8.1471199999999996e+01   5.0123469999999998e+02  -1.4645799999999999e+01   7.2682000000000002e+01   1.1498100000000001e+01   1.1762999999999999e+00   5.7809999999999995e-01   2.1764999999999999e+00   1.6380000000000000e-01   4.4259999999999999e-01   6.1899999999999997e-02
   2.6494599999999998e+01  -8.3889399999999995e+01   5.0569540000000001e+02  -1.3118200000000000e+01   7.3062600000000003e+01   1.1822600000000000e+01   1.1984999999999999e+00   6.2260000000000004e-01   1.1317999999999999e+00   1.2520000000000001e-01   4.9070000000000003e-01   8.8499999999999995e-02
   2.7288200000000000e+01  -8.7384799999999998e+01   5.1418799999999999e+02  -1.1667000000000000e+01   7.3443200000000004e+01   1.1752400000000000e+01   1.3317000000000001e+00   7.3380000000000001e-01   1.7412000000000001e+00   1.7340000000000000e-01   4.3300000000000000e-01   8.8499999999999995e-02
   2.9844999999999999e+01  -8.5186400000000006e+01   5.2070759999999996e+02  -9.6428999999999991e+00   7.4099800000000002e+01   1.1655900000000001e+01   1.3095000000000001e+00   5.3369999999999995e-01   2.6989000000000001e+00   1.5409999999999999e-01   3.3679999999999999e-01   5.3100000000000001e-02
   2.8588600000000000e+01  -8.7120999999999995e+01   5.2731290000000001e+02  -7.8384999999999998e+00   7.4632700000000000e+01   1.1502400000000000e+01   1.2650999999999999e+00   6.0040000000000004e-01   1.7412000000000001e+00   1.9270000000000001e-01   4.4259999999999999e-01   7.9600000000000004e-02
   2.8302099999999999e+01  -8.7692499999999995e+01   5.3357510000000002e+02  -5.6616000000000000e+00   7.5527199999999993e+01   1.1331400000000000e+01   1.4649000000000001e+00   5.1139999999999997e-01   1.8283000000000000e+00   1.3489999999999999e-01   3.8490000000000002e-01   6.6400000000000001e-02
   2.9183800000000002e+01  -8.7538600000000002e+01   5.4181039999999996e+02  -3.4466000000000001e+00   7.6221800000000002e+01   1.1261300000000000e+01   1.5093000000000001e+00   6.0040000000000004e-01   2.4377000000000000e+00   1.0600000000000000e-01   4.6189999999999998e-01   7.9600000000000004e-02
   3.0770800000000001e+01  -9.0924099999999996e+01   5.4738630000000001e+02  -1.5180000000000000e+00   7.6669100000000000e+01   1.1099000000000000e+01   1.4649000000000001e+00   5.7809999999999995e-01   1.8283000000000000e+00   2.0230000000000001e-01   4.6189999999999998e-01   1.0620000000000000e-01
   3.2181500000000000e+01  -9.1122000000000000e+01   5.5459220000000005e+02   8.5929999999999995e-01   7.6888000000000005e+01   1.1169200000000000e+01   1.4871000000000001e+00   4.4469999999999998e-01   2.8730000000000002e+00   1.2520000000000001e-01   4.6189999999999998e-01   8.8499999999999995e-02
   3.3393799999999999e+01  -9.2484999999999999e+01   5.5991079999999999e+02   3.3321000000000001e+00   7.7059200000000004e+01   1.0971800000000000e+01   1.1984999999999999e+00   6.8930000000000002e-01   2.0024000000000002e+00   9.6299999999999997e-02   3.8490000000000002e-01   3.9800000000000002e-02
   3.4870699999999999e+01  -9.3979799999999997e+01   5.6625879999999995e+02   5.9194000000000004e+00   7.7230500000000006e+01   1.0910399999999999e+01   1.3095000000000001e+00   4.8920000000000002e-01   2.0893999999999999e+00   1.3489999999999999e-01   4.5219999999999999e-01   7.9600000000000004e-02
   3.6942599999999999e+01  -9.3715999999999994e+01   5.6891809999999998e+02   8.4971999999999994e+00   7.6973600000000005e+01   1.0713100000000001e+01   1.3095000000000001e+00   4.8920000000000002e-01   2.6118000000000001e+00   2.4079999999999999e-01   4.3300000000000000e-01   8.4000000000000005e-02
   3.9190899999999999e+01  -9.4419499999999999e+01   5.7286410000000001e+02   1.1189600000000000e+01   7.6611999999999995e+01   1.0436800000000000e+01   1.2206999999999999e+00   7.1150000000000002e-01   2.2635999999999998e+00   2.1190000000000001e-01   3.9450000000000002e-01   7.9600000000000004e-02
   4.0689799999999998e+01  -9.4793199999999999e+01   5.7586659999999995e+02   1.3872400000000001e+01   7.6316999999999993e+01   1.0292100000000000e+01   1.1318999999999999e+00   4.6689999999999998e-01   1.7412000000000001e+00   1.9270000000000001e-01   3.9450000000000002e-01   1.0170000000000000e-01
   4.2431100000000001e+01  -9.5364800000000002e+01   5.7929790000000003e+02   1.6545700000000000e+01   7.6069599999999994e+01   1.0156200000000000e+01   1.1096999999999999e+00   5.5589999999999995e-01   2.0024000000000002e+00   1.3489999999999999e-01   4.0410000000000001e-01   8.4000000000000005e-02
   4.4172400000000003e+01  -9.5980300000000000e+01   5.8315819999999997e+02   1.9419499999999999e+01   7.5888800000000003e+01   9.9193999999999996e+00   1.3317000000000001e+00   6.0040000000000004e-01   1.3059000000000001e+00   1.2520000000000001e-01   4.3300000000000000e-01   1.0620000000000000e-01
   4.5539000000000001e+01  -9.5210899999999995e+01   5.8581750000000000e+02   2.2197800000000001e+01   7.5555700000000002e+01   9.6475000000000009e+00   1.2206999999999999e+00   4.0020000000000000e-01   1.6540999999999999e+00   1.6380000000000000e-01   3.4639999999999999e-01   8.4000000000000005e-02
   4.6156199999999998e+01  -9.5496700000000004e+01   5.8753309999999999e+02   2.4584700000000002e+01   7.5374899999999997e+01   9.4062999999999999e+00   1.1762999999999999e+00   4.8920000000000002e-01   2.2635999999999998e+00   1.5409999999999999e-01   4.8110000000000003e-01   8.8499999999999995e-02
   4.5957799999999999e+01  -9.8508499999999998e+01   5.9139340000000004e+02   2.6589600000000001e+01   7.5355900000000005e+01   9.4677000000000007e+00   1.1984999999999999e+00   4.4469999999999998e-01   2.2635999999999998e+00   1.4449999999999999e-01   4.5219999999999999e-01   1.0170000000000000e-01
   4.5472900000000003e+01  -9.9299899999999994e+01   5.9731250000000000e+02   2.8594600000000000e+01   7.5945899999999995e+01   9.3054000000000006e+00   1.4427000000000001e+00   5.7809999999999995e-01   1.5670999999999999e+00   1.5409999999999999e-01   3.6559999999999998e-01   4.8700000000000000e-02
   4.3709499999999998e+01  -1.0081670000000000e+02   6.0237369999999999e+02   3.0198599999999999e+01   7.6621499999999997e+01   9.2746999999999993e+00   1.1984999999999999e+00   7.7820000000000000e-01   2.8730000000000002e+00   1.2520000000000001e-01   3.7530000000000002e-01   9.2899999999999996e-02
   4.3224600000000002e+01  -1.0209180000000001e+02   6.0563350000000003e+02   3.1745300000000000e+01   7.6945099999999996e+01   9.0817999999999994e+00   1.3539000000000001e+00   4.6689999999999998e-01   2.3506000000000000e+00   1.1559999999999999e-01   4.4259999999999999e-01   4.8700000000000000e-02
   4.2849899999999998e+01  -1.0283920000000001e+02   6.0855020000000002e+02   3.3502000000000002e+01   7.7059200000000004e+01   9.0466999999999995e+00   1.1762999999999999e+00   7.5600000000000001e-01   1.4800000000000000e+00   1.3489999999999999e-01   3.2710000000000000e-01   7.5200000000000003e-02
   4.2982199999999999e+01  -1.0149820000000000e+02   6.0915070000000003e+02   3.5306500000000000e+01   7.6773799999999994e+01   8.4415999999999993e+00   1.4649000000000001e+00   5.5589999999999995e-01   2.0024000000000002e+00   1.2520000000000001e-01   4.6189999999999998e-01   1.3270000000000001e-01
   4.1902099999999997e+01  -1.0158620000000001e+02   6.0829280000000006e+02   3.6967700000000001e+01   7.6678600000000003e+01   8.4985999999999997e+00   1.1762999999999999e+00   6.4480000000000004e-01   2.0893999999999999e+00   4.8200000000000000e-02   4.2340000000000000e-01   7.5200000000000003e-02
   4.1769799999999996e+01  -1.0336680000000000e+02   6.0649140000000000e+02   3.8352100000000000e+01   7.6364599999999996e+01   8.5116999999999994e+00   1.2428999999999999e+00   6.6710000000000003e-01   1.8283000000000000e+00   2.0230000000000001e-01   4.6189999999999998e-01   8.4000000000000005e-02
   4.1549399999999999e+01  -1.0347669999999999e+02   6.0614819999999997e+02   3.9822400000000002e+01   7.6355099999999993e+01   8.4898000000000007e+00   1.2650999999999999e+00   4.2249999999999999e-01   2.2635999999999998e+00   6.7400000000000002e-02   4.8110000000000003e-01   5.7500000000000002e-02
   4.1130600000000001e+01  -1.0301510000000000e+02   6.0734920000000000e+02   4.1130400000000002e+01   7.6145700000000005e+01   8.1872000000000007e+00   1.3095000000000001e+00   6.2260000000000004e-01   2.0024000000000002e+00   1.5409999999999999e-01   5.2920000000000000e-01   6.6400000000000001e-02
   3.9146799999999999e+01  -1.0472980000000000e+02   6.0529039999999998e+02   4.2123300000000000e+01   7.6117199999999997e+01   8.4854000000000003e+00   1.1540999999999999e+00   7.3380000000000001e-01   2.2635999999999998e+00   1.8300000000000000e-01   4.1370000000000001e-01   7.9600000000000004e-02
   3.7339399999999998e+01  -1.0719199999999999e+02   6.0245950000000005e+02   4.2887099999999997e+01   7.5860200000000006e+01   8.6914999999999996e+00   1.2428999999999999e+00   7.3380000000000001e-01   2.2635999999999998e+00   1.3489999999999999e-01   4.3300000000000000e-01   7.0800000000000002e-02
   3.6832400000000000e+01  -1.0644450000000001e+02   5.9894240000000002e+02   4.3985100000000003e+01   7.5403499999999994e+01   8.5160999999999998e+00   1.0875999999999999e+00   7.5600000000000001e-01   1.9153000000000000e+00   9.6299999999999997e-02   4.9070000000000003e-01   6.1899999999999997e-02
   3.6501800000000003e+01  -1.0532340000000001e+02   5.9259439999999995e+02   4.4576999999999998e+01   7.4585099999999997e+01   8.4898000000000007e+00   1.2650999999999999e+00   4.0020000000000000e-01   1.9153000000000000e+00   1.3489999999999999e-01   4.0410000000000001e-01   8.8499999999999995e-02
   3.5311500000000002e+01  -1.0644450000000001e+02   5.8341549999999995e+02   4.5054400000000001e+01   7.3376599999999996e+01   8.6783999999999999e+00   1.1096999999999999e+00   6.0040000000000004e-01   2.1764999999999999e+00   1.9270000000000001e-01   3.7530000000000002e-01   1.0170000000000000e-01
   3.2710500000000003e+01  -1.0637860000000001e+02   5.7192049999999995e+02   4.5254899999999999e+01   7.2101500000000001e+01   8.7222000000000008e+00   1.1984999999999999e+00   6.8930000000000002e-01   2.0024000000000002e+00   1.8300000000000000e-01   3.9450000000000002e-01   7.9600000000000004e-02
   3.2247599999999998e+01  -1.0560920000000000e+02   5.5922450000000003e+02   4.5531799999999997e+01   7.0578999999999994e+01   8.7222000000000008e+00   1.2650999999999999e+00   4.0020000000000000e-01   1.3059000000000001e+00   2.1190000000000001e-01   4.6189999999999998e-01   6.6400000000000001e-02
   3.2600299999999997e+01  -1.0415819999999999e+02   5.4807259999999997e+02   4.5598599999999998e+01   6.8818500000000000e+01   8.7835999999999999e+00   1.3983000000000001e+00   7.5600000000000001e-01   1.2188000000000001e+00   1.0600000000000000e-01   3.7530000000000002e-01   3.9800000000000002e-02
   3.2908900000000003e+01  -1.0459790000000000e+02   5.3503350000000000e+02   4.5436300000000003e+01   6.7143699999999995e+01   9.0291999999999994e+00   1.3317000000000001e+00   5.1139999999999997e-01   1.5670999999999999e+00   2.8899999999999999e-02   4.9070000000000003e-01   6.6400000000000001e-02
   3.1608400000000000e+01  -1.0446599999999999e+02   5.1907770000000005e+02   4.5102200000000003e+01   6.5164400000000001e+01   9.2002000000000006e+00   1.3983000000000001e+00   4.4469999999999998e-01   1.3059000000000001e+00   1.2520000000000001e-01   4.4259999999999999e-01   6.6400000000000001e-02
   3.0153600000000001e+01  -1.0261940000000000e+02   5.0415129999999999e+02   4.4662999999999997e+01   6.3289800000000000e+01   9.3010999999999999e+00   1.0875999999999999e+00   8.0049999999999999e-01   2.3506000000000000e+00   1.9270000000000001e-01   4.5219999999999999e-01   9.2899999999999996e-02
   2.8191900000000000e+01  -1.0031110000000000e+02   4.8905340000000001e+02   4.4166499999999999e+01   6.1481800000000000e+01   9.0115999999999996e+00   1.4427000000000001e+00   6.0040000000000004e-01   2.2635999999999998e+00   1.4449999999999999e-01   4.8110000000000003e-01   8.4000000000000005e-02
   2.5679099999999998e+01  -9.8266599999999997e+01   4.7172500000000002e+02   4.3383600000000001e+01   5.9464500000000001e+01   8.9370999999999992e+00   1.1096999999999999e+00   4.6689999999999998e-01   1.1317999999999999e+00   1.2520000000000001e-01   3.4639999999999999e-01   1.3299999999999999e-02
   2.2791599999999999e+01  -9.6639899999999997e+01   4.5079379999999998e+02   4.2218800000000002e+01   5.7199700000000000e+01   8.9722000000000008e+00   1.1762999999999999e+00   6.2260000000000004e-01   2.6118000000000001e+00   1.3489999999999999e-01   4.6189999999999998e-01   1.3710000000000000e-01
   1.9727699999999999e+01  -9.3254400000000004e+01   4.3029149999999998e+02   4.1006300000000003e+01   5.4868299999999998e+01   8.7748000000000008e+00   9.7660000000000002e-01   7.1150000000000002e-01   1.1317999999999999e+00   1.6380000000000000e-01   4.3300000000000000e-01   4.8700000000000000e-02
   1.8052499999999998e+01  -8.9781000000000006e+01   4.0841660000000002e+02   3.9812899999999999e+01   5.2118200000000002e+01   8.5818999999999992e+00   1.4427000000000001e+00   2.2239999999999999e-01   7.8349999999999997e-01   2.2159999999999999e-01   3.4639999999999999e-01   5.7500000000000002e-02
   1.6751999999999999e+01  -8.6527400000000000e+01   3.8576970000000000e+02   3.8103900000000003e+01   4.9339599999999997e+01   8.3933000000000000e+00   1.1762999999999999e+00   6.8930000000000002e-01   2.0024000000000002e+00   2.3119999999999999e-01   3.9450000000000002e-01   1.4160000000000000e-01
   1.5892400000000000e+01  -8.3405699999999996e+01   3.6183600000000001e+02   3.6471299999999999e+01   4.6323099999999997e+01   8.2836999999999996e+00   1.3095000000000001e+00   6.2260000000000004e-01   2.0893999999999999e+00   1.8300000000000000e-01   4.8110000000000003e-01   4.4000000000000003e-03
   1.3732200000000001e+01  -8.0437899999999999e+01   3.3910329999999999e+02   3.4628599999999999e+01   4.3430300000000003e+01   8.1959999999999997e+00   1.1540999999999999e+00   3.5580000000000001e-01   1.2188000000000001e+00   1.2520000000000001e-01   3.4639999999999999e-01   7.5200000000000003e-02
   1.1946800000000000e+01  -7.7272300000000001e+01   3.1585590000000002e+02   3.2738199999999999e+01   4.0375700000000002e+01   7.9985999999999997e+00   1.3095000000000001e+00   8.2269999999999999e-01   1.9153000000000000e+00   1.4449999999999999e-01   4.7149999999999997e-01   8.4000000000000005e-02
   1.0051200000000000e+01  -7.2216099999999997e+01   2.9149329999999998e+02   3.0828700000000001e+01   3.7321100000000001e+01   7.5206999999999997e+00   1.0875999999999999e+00   6.6710000000000003e-01   2.3506000000000000e+00   1.9270000000000001e-01   4.0410000000000001e-01   9.2899999999999996e-02
   8.4862000000000002e+00  -6.7357699999999994e+01   2.6876060000000001e+02   2.8747399999999999e+01   3.4504399999999997e+01   7.1303999999999998e+00   1.2428999999999999e+00   5.3369999999999995e-01   1.6540999999999999e+00   5.7799999999999997e-02   3.5599999999999998e-01   1.0620000000000000e-01
   7.3399999999999999e+00  -6.2807099999999998e+01   2.4388329999999999e+02   2.6475100000000001e+01   3.1468900000000001e+01   6.5690999999999997e+00   1.0875999999999999e+00   4.4469999999999998e-01   2.2635999999999998e+00   1.2520000000000001e-01   4.5219999999999999e-01   6.6400000000000001e-02
   5.7088999999999999e+00  -5.6717700000000001e+01   2.1986380000000000e+02   2.4231400000000001e+01   2.8414300000000001e+01   6.0690999999999997e+00   1.3317000000000001e+00   5.1139999999999997e-01   2.3506000000000000e+00   1.6380000000000000e-01   4.7149999999999997e-01   8.8499999999999995e-02
   4.0557999999999996e+00  -5.2320900000000002e+01   1.9584440000000001e+02   2.2064200000000000e+01   2.5426300000000001e+01   5.7314999999999996e+00   1.1318999999999999e+00   6.8930000000000002e-01   2.2635999999999998e+00   7.7100000000000002e-02   3.7530000000000002e-01   1.0620000000000000e-01
   3.0859000000000001e+00  -4.8056100000000001e+01   1.7070970000000000e+02   1.9238099999999999e+01   2.2248000000000001e+01   5.2183999999999999e+00   1.4205000000000001e+00   5.7809999999999995e-01   1.9153000000000000e+00   1.5409999999999999e-01   4.1370000000000001e-01   6.6400000000000001e-02
   3.3283999999999998e+00  -4.4296900000000001e+01   1.4523190000000000e+02   1.6469400000000000e+01   1.8927000000000000e+01   4.8544000000000000e+00   1.2650999999999999e+00   6.0040000000000004e-01   1.8283000000000000e+00   1.7340000000000000e-01   3.9450000000000002e-01   9.2899999999999996e-02
   3.3504000000000000e+00  -3.9020899999999997e+01   1.2249920000000000e+02   1.4072900000000001e+01   1.5786799999999999e+01   4.0739000000000001e+00   1.3761000000000001e+00   5.3369999999999995e-01   2.1764999999999999e+00   7.7100000000000002e-02   4.4259999999999999e-01   4.4200000000000003e-02
   3.6810000000000000e+00  -3.2337899999999998e+01   9.9251800000000003e+01   1.1695600000000001e+01   1.2779800000000000e+01   3.2932999999999999e+00   1.3761000000000001e+00   5.3369999999999995e-01   2.0024000000000002e+00   1.3489999999999999e-01   3.5599999999999998e-01   7.5200000000000003e-02
   3.9895999999999998e+00  -2.5193200000000001e+01   7.7720100000000002e+01   9.5761000000000003e+00   9.9535999999999998e+00   2.5434000000000001e+00   1.2206999999999999e+00   7.7820000000000000e-01   2.1764999999999999e+00   1.5409999999999999e-01   4.2340000000000000e-01   5.7500000000000002e-02
   4.0777999999999999e+00  -1.8620100000000001e+01   6.0048600000000000e+01   7.5137999999999998e+00   7.4318999999999997e+00   1.6795000000000000e+00   1.3095000000000001e+00   6.8930000000000002e-01   2.2635999999999998e+00   9.6299999999999997e-02   4.3300000000000000e-01   1.0620000000000000e-01
   4.3202999999999996e+00  -1.2838400000000000e+01   4.3835500000000003e+01   5.7953000000000001e+00   5.4431000000000003e+00   1.0042000000000000e+00   1.2428999999999999e+00   3.3350000000000002e-01   9.5770000000000000e-01   9.6299999999999997e-02   4.3300000000000000e-01   8.8499999999999995e-02
   3.5488000000000000e+00  -8.9033999999999995e+00   2.9338100000000001e+01   3.8190000000000000e+00   3.6446000000000001e+00   7.5860000000000005e-01   1.2206999999999999e+00   8.8939999999999997e-01   1.9153000000000000e+00   1.4449999999999999e-01   4.3300000000000000e-01   7.9600000000000004e-02
   2.3365000000000000e+00  -6.1993999999999998e+00   1.7414100000000001e+01   2.3105000000000002e+00   2.1886000000000001e+00   3.5080000000000000e-01   1.3983000000000001e+00   5.7809999999999995e-01   1.4800000000000000e+00   2.0230000000000001e-01   4.7149999999999997e-01   9.2899999999999996e-02
   1.7193000000000001e+00  -2.3521999999999998e+00   6.7769000000000004e+00   1.1361000000000001e+00   1.0182000000000000e+00  -3.0700000000000002e-02   9.9880000000000002e-01   7.1150000000000002e-01   1.7412000000000001e+00   1.5409999999999999e-01   3.6559999999999998e-01   8.4000000000000005e-02
   4.1880000000000001e-01   1.3410000000000000e+00   7.7210000000000001e-01   2.7689999999999998e-01   2.3790000000000000e-01  -5.2600000000000001e-02   1.3539000000000001e+00   7.5600000000000001e-01   1.8283000000000000e+00   1.2520000000000001e-01   3.5599999999999998e-01   6.6400000000000001e-02
  -8.5960000000000003e-01   7.2550000000000003e-01  -8.5780000000000001e-01  -5.7299999999999997e-02   1.6180000000000000e-01   5.2600000000000001e-02   1.3761000000000001e+00   6.4480000000000004e-01   1.8283000000000000e+00   1.5409999999999999e-01   5.1959999999999995e-01   6.1899999999999997e-02
  -1.5649999999999999e+00   2.1999999999999999e-02  -1.8872000000000000e+00  -2.8600000000000000e-02   1.2370000000000000e-01   1.0520000000000000e-01   1.3761000000000001e+00   5.3369999999999995e-01   1.7412000000000001e+00   9.6299999999999997e-02   4.3300000000000000e-01   1.0170000000000000e-01
  -2.8649999999999998e-01   8.5740000000000005e-01   0.0000000000000000e+00   1.2410000000000000e-01   8.5599999999999996e-02   8.8000000000000005e-03   1.3983000000000001e+00   6.2260000000000004e-01   1.6540999999999999e+00   1.8300000000000000e-01   4.2340000000000000e-01   5.7500000000000002e-02
  -2.4249999999999999e-01   9.6730000000000005e-01  -2.5740000000000002e-01   5.7299999999999997e-02   1.3320000000000001e-01   7.0199999999999999e-02   1.1984999999999999e+00   4.4469999999999998e-01   2.0024000000000002e+00   2.1190000000000001e-01   3.9450000000000002e-01   8.4000000000000005e-02
  -8.3760000000000001e-01   2.4179999999999999e-01  -5.1470000000000005e-01  -9.4999999999999998e-03   1.9980000000000001e-01   9.6500000000000002e-02   1.1540999999999999e+00   6.0040000000000004e-01   2.0893999999999999e+00   1.7340000000000000e-01   3.7530000000000002e-01   1.0620000000000000e-01
  -1.2122999999999999e+00   7.9139999999999999e-01  -1.1152000000000000e+00   1.9099999999999999e-02   2.0930000000000001e-01  -4.4000000000000003e-03   1.3095000000000001e+00   4.8920000000000002e-01   1.5670999999999999e+00   1.5409999999999999e-01   3.9450000000000002e-01   7.9600000000000004e-02
  -7.0530000000000004e-01   9.8929999999999996e-01  -8.5800000000000001e-02   5.7299999999999997e-02   7.6100000000000001e-02   6.1400000000000003e-02   1.2650999999999999e+00   7.7820000000000000e-01   1.3059000000000001e+00   2.0230000000000001e-01   4.7149999999999997e-01   8.4000000000000005e-02
  -3.0859999999999999e-01   5.4959999999999998e-01  -4.2890000000000000e-01   7.6399999999999996e-02   9.4999999999999998e-03   4.8200000000000000e-02   1.3983000000000001e+00   6.2260000000000004e-01   2.9600000000000000e+00   2.3119999999999999e-01   3.9450000000000002e-01   8.8499999999999995e-02
  -9.2579999999999996e-01   3.9570000000000000e-01  -6.8630000000000002e-01   2.8600000000000000e-02   8.5599999999999996e-02   1.7500000000000002e-02   1.2428999999999999e+00   7.1150000000000002e-01   1.7412000000000001e+00   1.8300000000000000e-01   3.7530000000000002e-01   9.2899999999999996e-02
  -8.8170000000000004e-01   9.4530000000000003e-01  -6.8630000000000002e-01   1.8140000000000001e-01   1.3320000000000001e-01   5.2600000000000001e-02   1.0875999999999999e+00   5.5589999999999995e-01   2.0024000000000002e+00   1.4449999999999999e-01   3.5599999999999998e-01   5.3100000000000001e-02
  -8.3760000000000001e-01   6.8149999999999999e-01  -6.0050000000000003e-01   1.4319999999999999e-01   1.4269999999999999e-01   4.8200000000000000e-02   1.1762999999999999e+00   4.8920000000000002e-01   1.2188000000000001e+00   9.6299999999999997e-02   4.4259999999999999e-01   9.2899999999999996e-02
  -3.3060000000000000e-01   6.1550000000000005e-01  -7.7210000000000001e-01  -1.3370000000000001e-01   4.7600000000000003e-02   4.3900000000000002e-02   1.2428999999999999e+00   7.5600000000000001e-01   1.7412000000000001e+00   2.1190000000000001e-01   4.5219999999999999e-01   3.9800000000000002e-02
  -5.9509999999999996e-01   8.1340000000000001e-01  -4.2890000000000000e-01   8.5900000000000004e-02   1.6180000000000000e-01   7.0199999999999999e-02   1.3095000000000001e+00   7.7820000000000000e-01   2.1764999999999999e+00   1.7340000000000000e-01   4.2340000000000000e-01   9.2899999999999996e-02
  -8.8170000000000004e-01   7.6939999999999997e-01  -2.5740000000000002e-01   2.0050000000000001e-01   1.1420000000000000e-01   6.1400000000000003e-02   1.1984999999999999e+00   5.3369999999999995e-01   2.0024000000000002e+00   1.7340000000000000e-01   4.7149999999999997e-01   1.0170000000000000e-01
  -9.0369999999999995e-01   4.1770000000000002e-01  -7.7210000000000001e-01   9.4999999999999998e-03   1.6180000000000000e-01   6.1400000000000003e-02   1.1540999999999999e+00   7.1150000000000002e-01   1.7412000000000001e+00   1.7340000000000000e-01   4.0410000000000001e-01   7.5200000000000003e-02
  -3.7469999999999998e-01   7.6939999999999997e-01  -6.8630000000000002e-01   1.7190000000000000e-01   1.3320000000000001e-01   7.0199999999999999e-02   1.2428999999999999e+00   5.5589999999999995e-01   2.1764999999999999e+00   1.1559999999999999e-01   3.9450000000000002e-01   6.6400000000000001e-02
  -4.6289999999999998e-01   9.6730000000000005e-01   8.5780000000000001e-01   3.8199999999999998e-02   7.6100000000000001e-02   5.7000000000000002e-02   1.0653999999999999e+00   8.2269999999999999e-01   2.0893999999999999e+00   1.3489999999999999e-01   3.5599999999999998e-01   9.2899999999999996e-02
  -8.5960000000000003e-01   8.3540000000000003e-01  -4.2890000000000000e-01   8.5900000000000004e-02   1.1420000000000000e-01   6.5799999999999997e-02   1.2428999999999999e+00   6.4480000000000004e-01   1.7412000000000001e+00   2.7939999999999998e-01   4.2340000000000000e-01   1.0620000000000000e-01
  -8.5960000000000003e-01   7.0350000000000001e-01  -6.8630000000000002e-01  -1.9099999999999999e-02   1.4269999999999999e-01   8.7700000000000000e-02   1.3317000000000001e+00   5.5589999999999995e-01   1.9153000000000000e+00   1.5409999999999999e-01   3.4639999999999999e-01   1.1500000000000000e-01
  -6.3919999999999999e-01   7.9139999999999999e-01  -6.0050000000000003e-01   1.1459999999999999e-01   6.6600000000000006e-02   1.4030000000000001e-01   1.0653999999999999e+00   9.1169999999999995e-01   1.9153000000000000e+00   1.2520000000000001e-01   3.4639999999999999e-01   9.7299999999999998e-02
  -6.3919999999999999e-01   6.5949999999999998e-01   3.4310000000000002e-01   5.7299999999999997e-02   3.8100000000000002e-02   3.5099999999999999e-02   1.3317000000000001e+00   6.8930000000000002e-01   1.2188000000000001e+00   1.2520000000000001e-01   4.3300000000000000e-01   7.9600000000000004e-02
  -6.3919999999999999e-01   7.0350000000000001e-01  -6.8630000000000002e-01   1.2410000000000000e-01   1.0470000000000000e-01   9.6500000000000002e-02   1.2206999999999999e+00   8.0049999999999999e-01   1.9153000000000000e+00   1.7340000000000000e-01   4.2340000000000000e-01   9.7299999999999998e-02
  -7.2740000000000005e-01   7.4739999999999995e-01  -8.5780000000000001e-01   1.1459999999999999e-01   3.8100000000000002e-02   2.1899999999999999e-02   1.3539000000000001e+00   6.2260000000000004e-01   1.9153000000000000e+00   1.2520000000000001e-01   3.6559999999999998e-01   5.7500000000000002e-02
  -5.7310000000000005e-01   7.0350000000000001e-01  -2.5740000000000002e-01   7.6399999999999996e-02   1.7130000000000001e-01   7.8899999999999998e-02   1.1984999999999999e+00   7.3380000000000001e-01   1.8283000000000000e+00   1.0600000000000000e-01   4.8110000000000003e-01   8.8499999999999995e-02
  -5.5110000000000003e-01   5.0560000000000005e-01   2.5740000000000002e-01   1.5279999999999999e-01   1.2370000000000000e-01   3.9500000000000000e-02   1.2206999999999999e+00   6.8930000000000002e-01   1.6540999999999999e+00   1.8300000000000000e-01   4.2340000000000000e-01   6.6400000000000001e-02
  -6.6130000000000000e-01   6.1550000000000005e-01  -5.1470000000000005e-01   1.7190000000000000e-01   1.2370000000000000e-01   1.7500000000000002e-02   1.1540999999999999e+00   6.8930000000000002e-01   1.9153000000000000e+00   8.6699999999999999e-02   4.0410000000000001e-01   1.0170000000000000e-01
  -8.3760000000000001e-01   9.0129999999999999e-01   3.4310000000000002e-01   1.1459999999999999e-01   1.7130000000000001e-01   4.8200000000000000e-02   1.4205000000000001e+00   8.4499999999999997e-01   1.6540999999999999e+00   1.8300000000000000e-01   4.2340000000000000e-01   7.9600000000000004e-02
  -7.4939999999999996e-01   8.5740000000000005e-01  -5.1470000000000005e-01   9.5500000000000002e-02   9.4999999999999998e-03   7.8899999999999998e-02   1.1984999999999999e+00   5.3369999999999995e-01   1.6540999999999999e+00   1.6380000000000000e-01   4.6189999999999998e-01   6.1899999999999997e-02
  -5.0700000000000001e-01   7.2550000000000003e-01  -4.2890000000000000e-01   3.8199999999999998e-02   1.3320000000000001e-01   7.0199999999999999e-02   1.1762999999999999e+00   7.1150000000000002e-01   2.2635999999999998e+00   1.6380000000000000e-01   4.1370000000000001e-01   7.5200000000000003e-02
  -5.7310000000000005e-01   7.6939999999999997e-01  -2.5740000000000002e-01   7.6399999999999996e-02   1.5229999999999999e-01   5.7000000000000002e-02   1.4205000000000001e+00   4.8920000000000002e-01   1.0447000000000000e+00   2.6970000000000000e-01   4.3300000000000000e-01   6.6400000000000001e-02
  -7.4939999999999996e-01   6.5949999999999998e-01  -1.2010000000000001e+00  -3.8199999999999998e-02   0.0000000000000000e+00   0.0000000000000000e+00   1.3317000000000001e+00   7.1150000000000002e-01   2.1764999999999999e+00   1.2520000000000001e-01   4.1370000000000001e-01   8.4000000000000005e-02
  -7.7149999999999996e-01   6.3749999999999996e-01  -8.5780000000000001e-01  -5.7299999999999997e-02  -4.7600000000000003e-02   6.5799999999999997e-02   1.1318999999999999e+00   5.3369999999999995e-01   1.8283000000000000e+00   2.0230000000000001e-01   3.9450000000000002e-01   7.9600000000000004e-02
  -6.6130000000000000e-01   8.1340000000000001e-01  -3.4310000000000002e-01   1.2410000000000000e-01   2.8500000000000001e-02   6.1400000000000003e-02   1.2650999999999999e+00   7.5600000000000001e-01   1.6540999999999999e+00   1.5409999999999999e-01   3.9450000000000002e-01   7.0800000000000002e-02
  -6.1719999999999997e-01   5.9360000000000002e-01  -6.0050000000000003e-01   1.1459999999999999e-01   7.6100000000000001e-02   4.3900000000000002e-02   1.2206999999999999e+00   6.6710000000000003e-01   1.5670999999999999e+00   1.7340000000000000e-01   4.1370000000000001e-01   5.7500000000000002e-02
  -7.2740000000000005e-01   7.0350000000000001e-01  -7.7210000000000001e-01   7.6399999999999996e-02  -1.9000000000000000e-02   5.7000000000000002e-02   1.3317000000000001e+00   5.7809999999999995e-01   1.8283000000000000e+00   1.7340000000000000e-01   4.9070000000000003e-01   8.4000000000000005e-02
  -8.1559999999999999e-01   7.2550000000000003e-01  -4.2890000000000000e-01   1.1459999999999999e-01   1.3320000000000001e-01   7.8899999999999998e-02   1.1762999999999999e+00   6.6710000000000003e-01   1.5670999999999999e+00   2.1190000000000001e-01   4.7149999999999997e-01   9.2899999999999996e-02
  -4.6289999999999998e-01   7.0350000000000001e-01   3.4310000000000002e-01   1.3370000000000001e-01   9.4999999999999998e-03   6.5799999999999997e-02   1.2873000000000001e+00   4.2249999999999999e-01   2.0893999999999999e+00   1.4449999999999999e-01   4.4259999999999999e-01   9.7299999999999998e-02
  -5.7310000000000005e-01   9.0129999999999999e-01  -6.8630000000000002e-01   1.0500000000000000e-01   1.0470000000000000e-01   8.7700000000000000e-02   1.3317000000000001e+00   5.1139999999999997e-01   9.5770000000000000e-01   2.4079999999999999e-01   4.5219999999999999e-01   7.9600000000000004e-02
  -7.2740000000000005e-01   5.4959999999999998e-01  -3.4310000000000002e-01  -2.8600000000000000e-02   1.0470000000000000e-01   7.4499999999999997e-02   1.1096999999999999e+00   7.5600000000000001e-01   1.8283000000000000e+00   1.6380000000000000e-01   3.8490000000000002e-01   8.8499999999999995e-02
  -6.1719999999999997e-01   8.1340000000000001e-01  -4.2890000000000000e-01   1.1459999999999999e-01   6.6600000000000006e-02   1.0090000000000000e-01   1.1318999999999999e+00   5.5589999999999995e-01   1.3930000000000000e+00   9.6299999999999997e-02   3.5599999999999998e-01   8.8499999999999995e-02
  -4.6289999999999998e-01   8.3540000000000003e-01   6.0050000000000003e-01   9.5500000000000002e-02   2.8500000000000001e-02   8.7700000000000000e-02   1.2650999999999999e+00   7.1150000000000002e-01   1.3930000000000000e+00   1.2520000000000001e-01   4.4259999999999999e-01   7.5200000000000003e-02
  -5.7310000000000005e-01   8.5740000000000005e-01  -6.0050000000000003e-01   3.8199999999999998e-02   8.5599999999999996e-02   8.7700000000000000e-02   1.3539000000000001e+00   5.3369999999999995e-01   2.4377000000000000e+00   1.4449999999999999e-01   4.3300000000000000e-01   1.0170000000000000e-01
  -5.5110000000000003e-01   5.7160000000000000e-01  -2.5740000000000002e-01   1.5279999999999999e-01   2.8500000000000001e-02   9.2100000000000001e-02   1.3539000000000001e+00   5.7809999999999995e-01   1.6540999999999999e+00   1.5409999999999999e-01   3.9450000000000002e-01   9.2899999999999996e-02
  -7.2740000000000005e-01   7.2550000000000003e-01  -1.7160000000000000e-01   1.0500000000000000e-01   9.5200000000000007e-02   1.0960000000000000e-01   1.1762999999999999e+00   1.0894999999999999e+00   1.5670999999999999e+00   1.9270000000000001e-01   3.8490000000000002e-01   6.6400000000000001e-02
  -7.4939999999999996e-01   8.3540000000000003e-01  -1.0294000000000001e+00   1.2410000000000000e-01   8.5599999999999996e-02   3.5099999999999999e-02   1.1762999999999999e+00   5.3369999999999995e-01   1.8283000000000000e+00   5.7799999999999997e-02   4.3300000000000000e-01   7.0800000000000002e-02
  -5.7310000000000005e-01   6.8149999999999999e-01   2.5740000000000002e-01   1.8140000000000001e-01  -9.4999999999999998e-03   3.9500000000000000e-02   1.0875999999999999e+00   5.7809999999999995e-01   2.0893999999999999e+00   5.7799999999999997e-02   3.4639999999999999e-01   1.0170000000000000e-01
  -5.5110000000000003e-01   6.1550000000000005e-01  -6.8630000000000002e-01   8.5900000000000004e-02   1.4269999999999999e-01   4.8200000000000000e-02   1.2650999999999999e+00   6.6710000000000003e-01   2.0893999999999999e+00   1.9270000000000001e-01   4.5219999999999999e-01   9.7299999999999998e-02
  -6.8330000000000002e-01   9.4530000000000003e-01  -5.1470000000000005e-01   6.6799999999999998e-02   1.6180000000000000e-01   4.3900000000000002e-02   1.2650999999999999e+00   5.7809999999999995e-01   1.4800000000000000e+00   1.6380000000000000e-01   4.8110000000000003e-01   6.1899999999999997e-02
  -7.2740000000000005e-01   5.2759999999999996e-01  -8.5780000000000001e-01   8.5900000000000004e-02   1.4269999999999999e-01   3.5099999999999999e-02   1.1540999999999999e+00   6.4480000000000004e-01   1.4800000000000000e+00   1.1559999999999999e-01   3.9450000000000002e-01   8.8499999999999995e-02
  -6.3919999999999999e-01   7.6939999999999997e-01  -7.7210000000000001e-01   2.8600000000000000e-02   6.6600000000000006e-02   2.1899999999999999e-02   1.0653999999999999e+00   4.8920000000000002e-01   1.3930000000000000e+00   1.1559999999999999e-01   4.5219999999999999e-01   9.7299999999999998e-02
  -8.5960000000000003e-01   7.0350000000000001e-01  -1.7160000000000000e-01   8.5900000000000004e-02   5.7099999999999998e-02   3.9500000000000000e-02   1.1762999999999999e+00   7.7820000000000000e-01   1.7412000000000001e+00   2.2159999999999999e-01   4.7149999999999997e-01   1.2390000000000000e-01
  -7.9349999999999998e-01   3.9570000000000000e-01  -1.3725000000000001e+00   8.5900000000000004e-02   1.9000000000000000e-02   7.4499999999999997e-02   1.3539000000000001e+00   4.6689999999999998e-01   1.4800000000000000e+00   1.4449999999999999e-01   4.9070000000000003e-01   4.8700000000000000e-02
  -7.2740000000000005e-01   7.6939999999999997e-01  -1.1152000000000000e+00   1.5279999999999999e-01   2.8500000000000001e-02   4.8200000000000000e-02   1.1762999999999999e+00   4.8920000000000002e-01   1.7412000000000001e+00   1.2520000000000001e-01   4.9070000000000003e-01   1.1940000000000001e-01
  -7.0530000000000004e-01   9.2330000000000001e-01   3.4310000000000002e-01   4.7699999999999999e-02   1.6180000000000000e-01   5.7000000000000002e-02   1.4205000000000001e+00   6.8930000000000002e-01   2.0024000000000002e+00   2.3119999999999999e-01   4.1370000000000001e-01   8.8499999999999995e-02
  -4.8490000000000000e-01   9.0129999999999999e-01   6.0050000000000003e-01   0.0000000000000000e+00   4.7600000000000003e-02   2.6300000000000000e-02   1.2873000000000001e+00   8.2269999999999999e-01   1.7412000000000001e+00   2.4079999999999999e-01   5.1959999999999995e-01   8.8499999999999995e-02
  -7.0530000000000004e-01   5.4959999999999998e-01  -6.8630000000000002e-01   1.2410000000000000e-01   1.2370000000000000e-01   1.7500000000000002e-02   1.1540999999999999e+00   5.7809999999999995e-01   9.5770000000000000e-01   1.3489999999999999e-01   4.3300000000000000e-01   6.6400000000000001e-02
  -6.1719999999999997e-01   7.9139999999999999e-01  -6.8630000000000002e-01   1.1459999999999999e-01   7.6100000000000001e-02   1.0090000000000000e-01   1.3761000000000001e+00   6.6710000000000003e-01   1.4800000000000000e+00   2.2159999999999999e-01   3.5599999999999998e-01   9.2899999999999996e-02
  -6.6130000000000000e-01   5.4959999999999998e-01   0.0000000000000000e+00   1.2410000000000000e-01   4.7600000000000003e-02   7.0199999999999999e-02   1.2650999999999999e+00   7.3380000000000001e-01   2.0024000000000002e+00   2.0230000000000001e-01   3.9450000000000002e-01   1.1940000000000001e-01
  -6.1719999999999997e-01   7.0350000000000001e-01  -3.4310000000000002e-01   1.3370000000000001e-01   1.9000000000000000e-02   5.2600000000000001e-02   1.1984999999999999e+00   6.2260000000000004e-01   1.7412000000000001e+00   1.6380000000000000e-01   3.6559999999999998e-01   7.5200000000000003e-02
  -6.3919999999999999e-01   5.2759999999999996e-01  -6.8630000000000002e-01   1.3370000000000001e-01  -3.8100000000000002e-02   7.8899999999999998e-02   1.2206999999999999e+00   5.3369999999999995e-01   2.1764999999999999e+00   1.6380000000000000e-01   3.1750000000000000e-01   7.5200000000000003e-02
  -6.1719999999999997e-01   7.4739999999999995e-01   8.5800000000000001e-02   9.4999999999999998e-03   3.8100000000000002e-02   9.2100000000000001e-02   1.2206999999999999e+00   4.6689999999999998e-01   1.6540999999999999e+00   1.8300000000000000e-01   4.5219999999999999e-01   1.6370000000000001e-01
  -7.9349999999999998e-01   6.1550000000000005e-01   0.0000000000000000e+00  -9.4999999999999998e-03   6.6600000000000006e-02   3.9500000000000000e-02   1.1540999999999999e+00   6.8930000000000002e-01   1.6540999999999999e+00   1.6380000000000000e-01   4.4259999999999999e-01   1.1500000000000000e-01
  -7.2740000000000005e-01   8.7929999999999997e-01  -5.1470000000000005e-01   4.7699999999999999e-02   3.8100000000000002e-02   3.9500000000000000e-02   1.3095000000000001e+00   6.2260000000000004e-01   1.3930000000000000e+00   1.5409999999999999e-01   4.1370000000000001e-01   5.3100000000000001e-02
  -7.2740000000000005e-01   7.2550000000000003e-01  -4.2890000000000000e-01   1.1459999999999999e-01  -9.4999999999999998e-03   6.5799999999999997e-02   1.1096999999999999e+00   5.1139999999999997e-01   1.7412000000000001e+00   2.0230000000000001e-01   4.6189999999999998e-01   7.5200000000000003e-02
  -7.9349999999999998e-01   7.9139999999999999e-01  -2.5740000000000002e-01   1.0500000000000000e-01   9.5200000000000007e-02   6.5799999999999997e-02   1.0431999999999999e+00   7.7820000000000000e-01   1.9153000000000000e+00   2.2159999999999999e-01   3.9450000000000002e-01   9.7299999999999998e-02
  -6.6130000000000000e-01   8.1340000000000001e-01  -6.0050000000000003e-01   1.2410000000000000e-01   5.7099999999999998e-02  -8.8000000000000005e-03   1.1540999999999999e+00   7.3380000000000001e-01   1.2188000000000001e+00   1.4449999999999999e-01   4.2340000000000000e-01   7.5200000000000003e-02
  -8.1559999999999999e-01   9.4530000000000003e-01   6.0050000000000003e-01   0.0000000000000000e+00   5.7099999999999998e-02   1.0960000000000000e-01   1.4205000000000001e+00   7.3380000000000001e-01   2.4377000000000000e+00   1.1559999999999999e-01   3.8490000000000002e-01   3.5400000000000001e-02
  -8.1559999999999999e-01   6.5949999999999998e-01  -8.5780000000000001e-01   1.9099999999999999e-02   1.9000000000000000e-02   2.6300000000000000e-02   1.2650999999999999e+00   6.4480000000000004e-01   2.0024000000000002e+00   1.7340000000000000e-01   3.7530000000000002e-01   1.1500000000000000e-01
  -5.9509999999999996e-01   8.5740000000000005e-01   0.0000000000000000e+00   4.7699999999999999e-02   2.8500000000000001e-02   4.3900000000000002e-02   1.2206999999999999e+00   7.3380000000000001e-01   2.2635999999999998e+00   2.3119999999999999e-01   3.6559999999999998e-01   1.3710000000000000e-01
  -6.6130000000000000e-01   6.1550000000000005e-01  -6.0050000000000003e-01   7.6399999999999996e-02   0.0000000000000000e+00   4.8200000000000000e-02   1.3317000000000001e+00   7.7820000000000000e-01   1.6540999999999999e+00   1.8300000000000000e-01   4.0410000000000001e-01   1.1940000000000001e-01
  -7.9349999999999998e-01   9.0129999999999999e-01  -8.5780000000000001e-01   5.7299999999999997e-02   1.9000000000000000e-02   6.5799999999999997e-02   1.3317000000000001e+00   6.6710000000000003e-01   2.0893999999999999e+00   1.7340000000000000e-01   4.0410000000000001e-01   9.2899999999999996e-02
  -8.1559999999999999e-01   9.2330000000000001e-01  -3.4310000000000002e-01   1.2410000000000000e-01   1.9000000000000000e-02   3.9500000000000000e-02   1.3095000000000001e+00   6.0040000000000004e-01   1.0447000000000000e+00   1.9270000000000001e-01   4.8110000000000003e-01   4.8700000000000000e-02
  -7.0530000000000004e-01   6.5949999999999998e-01  -2.5740000000000002e-01   2.8600000000000000e-02   4.7600000000000003e-02   1.0090000000000000e-01   1.1540999999999999e+00   6.4480000000000004e-01   2.0024000000000002e+00   1.3489999999999999e-01   3.2710000000000000e-01   9.7299999999999998e-02
  -7.0530000000000004e-01   7.9139999999999999e-01  -5.1470000000000005e-01   5.7299999999999997e-02   7.6100000000000001e-02  -8.8000000000000005e-03   1.1984999999999999e+00   7.3380000000000001e-01   2.0893999999999999e+00   1.9270000000000001e-01   4.8110000000000003e-01   6.1899999999999997e-02
  -7.2740000000000005e-01   7.6939999999999997e-01  -1.7160000000000000e-01   2.8600000000000000e-02   4.7600000000000003e-02   2.6300000000000000e-02   1.2873000000000001e+00   6.4480000000000004e-01   1.5670999999999999e+00   1.5409999999999999e-01   3.6559999999999998e-01   1.0620000000000000e-01
  -5.7310000000000005e-01   7.0350000000000001e-01  -6.8630000000000002e-01   9.4999999999999998e-03   7.6100000000000001e-02   3.9500000000000000e-02   1.3761000000000001e+00   7.3380000000000001e-01   2.2635999999999998e+00   2.2159999999999999e-01   4.2340000000000000e-01   1.1060000000000000e-01
  -7.0530000000000004e-01   7.2550000000000003e-01  -4.2890000000000000e-01   1.6230000000000000e-01  -9.4999999999999998e-03   4.8200000000000000e-02   1.1096999999999999e+00   5.5589999999999995e-01   1.6540999999999999e+00   1.7340000000000000e-01   3.7530000000000002e-01   7.5200000000000003e-02
  -7.0530000000000004e-01   7.2550000000000003e-01  -1.0294000000000001e+00   4.7699999999999999e-02   7.6100000000000001e-02   8.3299999999999999e-02   1.0875999999999999e+00   6.4480000000000004e-01   1.8283000000000000e+00   1.4449999999999999e-01   3.5599999999999998e-01   4.8700000000000000e-02
  -1.0139000000000000e+00   8.3540000000000003e-01   8.5800000000000001e-02   1.9099999999999999e-02   6.6600000000000006e-02   7.0199999999999999e-02   1.2428999999999999e+00   6.4480000000000004e-01   1.3059000000000001e+00   1.0600000000000000e-01   4.8110000000000003e-01   1.1060000000000000e-01
  -6.3919999999999999e-01   5.0560000000000005e-01  -6.8630000000000002e-01  -6.6799999999999998e-02   3.8100000000000002e-02   1.3200000000000000e-02   1.2206999999999999e+00   8.0049999999999999e-01   1.2188000000000001e+00   2.2159999999999999e-01   3.8490000000000002e-01   7.9600000000000004e-02
  -6.1719999999999997e-01   9.0129999999999999e-01  -4.2890000000000000e-01   1.9099999999999999e-02   4.7600000000000003e-02   4.3900000000000002e-02   1.4427000000000001e+00   6.2260000000000004e-01   2.6989000000000001e+00   2.1190000000000001e-01   3.7530000000000002e-01   9.7299999999999998e-02
  -5.9509999999999996e-01   7.4739999999999995e-01  -8.5800000000000001e-02   9.4999999999999998e-03   1.1420000000000000e-01   6.5799999999999997e-02   1.3761000000000001e+00   4.8920000000000002e-01   2.6118000000000001e+00   1.6380000000000000e-01   4.2340000000000000e-01   6.1899999999999997e-02
  -7.0530000000000004e-01   8.7929999999999997e-01   0.0000000000000000e+00   1.0500000000000000e-01   9.5200000000000007e-02   4.3900000000000002e-02   1.1318999999999999e+00   6.8930000000000002e-01   2.4377000000000000e+00   1.6380000000000000e-01   4.3300000000000000e-01   1.3270000000000001e-01
  -6.8330000000000002e-01   7.4739999999999995e-01  -2.5740000000000002e-01   4.7699999999999999e-02  -3.8100000000000002e-02   6.1400000000000003e-02   1.2428999999999999e+00   5.3369999999999995e-01   2.2635999999999998e+00   2.4079999999999999e-01   4.7149999999999997e-01   5.3100000000000001e-02
  -7.7149999999999996e-01   8.5740000000000005e-01  -7.7210000000000001e-01   1.3370000000000001e-01   2.8500000000000001e-02   7.4499999999999997e-02   1.3761000000000001e+00   7.3380000000000001e-01   2.3506000000000000e+00   1.1559999999999999e-01   4.6189999999999998e-01   9.2899999999999996e-02
  -5.2900000000000003e-01   6.5949999999999998e-01  -2.5740000000000002e-01   6.6799999999999998e-02   2.8500000000000001e-02   0.0000000000000000e+00   1.0875999999999999e+00   7.1150000000000002e-01   2.1764999999999999e+00   2.0230000000000001e-01   4.4259999999999999e-01   7.9600000000000004e-02
  -9.4779999999999998e-01   8.7929999999999997e-01  -1.7160000000000000e-01   4.7699999999999999e-02   1.9000000000000000e-02   3.9500000000000000e-02   1.1762999999999999e+00   5.5589999999999995e-01   1.2188000000000001e+00   1.9270000000000001e-01   4.7149999999999997e-01   8.8499999999999995e-02
  -3.5270000000000001e-01   6.5949999999999998e-01   1.7160000000000000e-01   1.9099999999999999e-02   0.0000000000000000e+00   5.2600000000000001e-02   1.3539000000000001e+00   6.2260000000000004e-01   1.8283000000000000e+00   1.1559999999999999e-01   4.4259999999999999e-01   7.9600000000000004e-02
  -8.8170000000000004e-01   4.8359999999999997e-01  -2.5740000000000002e-01   4.7699999999999999e-02   7.6100000000000001e-02   7.0199999999999999e-02   9.3220000000000003e-01   5.5589999999999995e-01   1.6540999999999999e+00   1.3489999999999999e-01   4.1370000000000001e-01   8.8499999999999995e-02
  -8.8170000000000004e-01   1.0551999999999999e+00  -6.0050000000000003e-01   2.0050000000000001e-01   1.2370000000000000e-01   5.7000000000000002e-02   1.2650999999999999e+00   7.5600000000000001e-01   1.8283000000000000e+00   1.0600000000000000e-01   4.0410000000000001e-01   1.5040000000000001e-01
  -5.2900000000000003e-01   5.9360000000000002e-01   4.2890000000000000e-01   0.0000000000000000e+00   5.7099999999999998e-02   2.1899999999999999e-02   9.1000000000000003e-01   6.6710000000000003e-01   2.3506000000000000e+00   1.1559999999999999e-01   4.4259999999999999e-01   8.8499999999999995e-02
  -6.1719999999999997e-01   8.5740000000000005e-01   4.2890000000000000e-01   6.6799999999999998e-02   9.4999999999999998e-03   7.8899999999999998e-02   1.3983000000000001e+00   6.2260000000000004e-01   1.6540999999999999e+00   1.0600000000000000e-01   4.1370000000000001e-01   5.7500000000000002e-02
  -5.9509999999999996e-01   6.1550000000000005e-01  -1.6298999999999999e+00   1.4319999999999999e-01   9.5200000000000007e-02   5.7000000000000002e-02   1.1984999999999999e+00   7.3380000000000001e-01   8.7060000000000004e-01   2.0230000000000001e-01   4.6189999999999998e-01   7.9600000000000004e-02
  -1.2343999999999999e+00   7.0350000000000001e-01  -1.3725000000000001e+00   1.9089999999999999e-01   1.3320000000000001e-01   2.1899999999999999e-02   1.2873000000000001e+00   5.3369999999999995e-01   1.3059000000000001e+00   1.9270000000000001e-01   4.5219999999999999e-01   6.6400000000000001e-02
  -4.1880000000000001e-01   8.7929999999999997e-01  -5.1470000000000005e-01  -1.9099999999999999e-02   2.8500000000000001e-02  -2.1899999999999999e-02   1.1540999999999999e+00   5.3369999999999995e-01   2.0893999999999999e+00   1.7340000000000000e-01   3.4639999999999999e-01   1.0620000000000000e-01
  -1.9839999999999999e-01   6.3749999999999996e-01  -8.5800000000000001e-02   1.4319999999999999e-01  -6.6600000000000006e-02   3.5099999999999999e-02   1.1762999999999999e+00   5.7809999999999995e-01   2.0893999999999999e+00   1.7340000000000000e-01   4.4259999999999999e-01   8.4000000000000005e-02
  -1.0360000000000000e+00   7.0350000000000001e-01  -6.0050000000000003e-01  -9.4999999999999998e-03   3.8100000000000002e-02   7.4499999999999997e-02   1.2206999999999999e+00   4.8920000000000002e-01   1.3930000000000000e+00   1.7340000000000000e-01   3.7530000000000002e-01   5.3100000000000001e-02
  -7.9349999999999998e-01   9.0129999999999999e-01  -1.5441000000000000e+00   1.2410000000000000e-01   2.8500000000000001e-02   9.2100000000000001e-02   1.3539000000000001e+00   6.0040000000000004e-01   2.0024000000000002e+00   1.9270000000000001e-01   4.7149999999999997e-01   4.4200000000000003e-02
  -8.5960000000000003e-01   7.9139999999999999e-01  -1.0294000000000001e+00   5.7299999999999997e-02  -9.4999999999999998e-03   6.1400000000000003e-02   1.1318999999999999e+00   4.8920000000000002e-01   1.9153000000000000e+00   1.8300000000000000e-01   3.5599999999999998e-01   1.2830000000000000e-01
  -2.6450000000000001e-01   7.6939999999999997e-01   0.0000000000000000e+00   5.7299999999999997e-02  -3.8100000000000002e-02   5.2600000000000001e-02   1.2206999999999999e+00   9.1169999999999995e-01   2.2635999999999998e+00   1.8300000000000000e-01   4.5219999999999999e-01   1.0620000000000000e-01
  -7.2740000000000005e-01   7.9139999999999999e-01  -8.5780000000000001e-01   3.8199999999999998e-02   0.0000000000000000e+00   4.3900000000000002e-02   1.6424000000000001e+00   6.4480000000000004e-01   1.1317999999999999e+00   1.4449999999999999e-01   4.7149999999999997e-01   8.8499999999999995e-02
  -1.0139000000000000e+00   8.3540000000000003e-01  -1.4582999999999999e+00   1.1459999999999999e-01   2.8500000000000001e-02   3.0700000000000002e-02   1.3539000000000001e+00   8.4499999999999997e-01   2.4377000000000000e+00   1.6380000000000000e-01   4.6189999999999998e-01   9.7299999999999998e-02
  -1.0139000000000000e+00   8.7929999999999997e-01  -1.7160000000000000e-01   1.1459999999999999e-01   5.7099999999999998e-02   7.8899999999999998e-02   1.2428999999999999e+00   5.1139999999999997e-01   1.9153000000000000e+00   1.0600000000000000e-01   4.5219999999999999e-01   1.2830000000000000e-01
  -3.9679999999999999e-01   7.2550000000000003e-01   7.7210000000000001e-01   7.6399999999999996e-02   9.4999999999999998e-03   2.6300000000000000e-02   1.1096999999999999e+00   5.7809999999999995e-01   1.3930000000000000e+00   2.5050000000000000e-01   3.7530000000000002e-01   1.3710000000000000e-01
  -4.8490000000000000e-01   9.0129999999999999e-01  -1.7160000000000000e-01   1.1459999999999999e-01   2.8500000000000001e-02   6.5799999999999997e-02   1.3539000000000001e+00   8.8939999999999997e-01   1.5670999999999999e+00   1.6380000000000000e-01   4.3300000000000000e-01   6.1899999999999997e-02
  -1.0580000000000001e+00   7.4739999999999995e-01  -1.3725000000000001e+00   1.7190000000000000e-01   8.5599999999999996e-02   6.5799999999999997e-02   1.2873000000000001e+00   5.7809999999999995e-01   1.9153000000000000e+00   2.3119999999999999e-01   4.1370000000000001e-01   1.0620000000000000e-01
  -1.0139000000000000e+00   8.3540000000000003e-01  -3.4310000000000002e-01   6.6799999999999998e-02   7.6100000000000001e-02   4.3900000000000002e-02   1.0653999999999999e+00   1.0005999999999999e+00   1.7412000000000001e+00   1.3489999999999999e-01   3.4639999999999999e-01   6.6400000000000001e-02
  -2.8649999999999998e-01   7.0350000000000001e-01  -1.7160000000000000e-01  -2.8600000000000000e-02   7.6100000000000001e-02   5.7000000000000002e-02   1.2428999999999999e+00   4.2249999999999999e-01   1.7412000000000001e+00   1.7340000000000000e-01   3.1750000000000000e-01   9.7299999999999998e-02
  -6.6130000000000000e-01   6.3749999999999996e-01  -8.5800000000000001e-02   6.6799999999999998e-02  -9.4999999999999998e-03   7.0199999999999999e-02   1.3095000000000001e+00   6.4480000000000004e-01   2.1764999999999999e+00   1.1559999999999999e-01   3.9450000000000002e-01   1.0170000000000000e-01
  -9.9190000000000000e-01   8.5740000000000005e-01  -6.8630000000000002e-01   1.0500000000000000e-01   3.8100000000000002e-02   3.0700000000000002e-02   1.2428999999999999e+00   8.8939999999999997e-01   2.0024000000000002e+00   1.9270000000000001e-01   3.2710000000000000e-01   1.0170000000000000e-01
  -9.4779999999999998e-01   6.8149999999999999e-01   1.7160000000000000e-01  -1.9099999999999999e-02   2.8500000000000001e-02   3.9500000000000000e-02   1.4649000000000001e+00   5.3369999999999995e-01   1.9153000000000000e+00   1.5409999999999999e-01   3.8490000000000002e-01   9.2899999999999996e-02
  -6.3919999999999999e-01   7.4739999999999995e-01  -5.1470000000000005e-01   0.0000000000000000e+00   4.7600000000000003e-02  -4.4000000000000003e-03   1.3095000000000001e+00   7.3380000000000001e-01   1.5670999999999999e+00   2.4079999999999999e-01   4.0410000000000001e-01   7.5200000000000003e-02
  -4.8490000000000000e-01   9.2330000000000001e-01  -4.2890000000000000e-01   1.2410000000000000e-01   3.8100000000000002e-02   2.6300000000000000e-02   1.1984999999999999e+00   4.8920000000000002e-01   2.1764999999999999e+00   2.1190000000000001e-01   4.2340000000000000e-01   8.8499999999999995e-02
  -8.8170000000000004e-01   9.4530000000000003e-01  -8.5800000000000001e-02   1.0500000000000000e-01   6.6600000000000006e-02   6.1400000000000003e-02   1.1984999999999999e+00   5.3369999999999995e-01   1.3059000000000001e+00   4.8200000000000000e-02   4.5219999999999999e-01   2.6499999999999999e-02
  -1.1462000000000001e+00   7.2550000000000003e-01  -8.5780000000000001e-01   1.9089999999999999e-01   6.6600000000000006e-02   1.0090000000000000e-01   1.2650999999999999e+00   9.5609999999999995e-01   1.9153000000000000e+00   2.4079999999999999e-01   4.6189999999999998e-01   7.5200000000000003e-02
  -5.9509999999999996e-01   1.0992000000000000e+00  -4.2890000000000000e-01   1.0500000000000000e-01   5.7099999999999998e-02   4.3900000000000002e-02   1.1318999999999999e+00   4.0020000000000000e-01   2.0024000000000002e+00   1.5409999999999999e-01   3.9450000000000002e-01   1.0170000000000000e-01
  -5.5110000000000003e-01   7.4739999999999995e-01  -3.4310000000000002e-01   1.3370000000000001e-01   2.8500000000000001e-02   6.1400000000000003e-02   1.0653999999999999e+00   8.8939999999999997e-01   1.7412000000000001e+00   1.1559999999999999e-01   3.8490000000000002e-01   1.0620000000000000e-01
  -7.7149999999999996e-01   5.7160000000000000e-01  -3.4310000000000002e-01   2.8600000000000000e-02   5.7099999999999998e-02   4.8200000000000000e-02   1.2206999999999999e+00   5.1139999999999997e-01   2.0893999999999999e+00   1.4449999999999999e-01   3.9450000000000002e-01   1.0170000000000000e-01
  -9.9190000000000000e-01   7.2550000000000003e-01  -5.1470000000000005e-01   5.7299999999999997e-02   9.5200000000000007e-02   3.5099999999999999e-02   1.2206999999999999e+00   7.5600000000000001e-01   1.2188000000000001e+00   8.6699999999999999e-02   3.3679999999999999e-01   1.3270000000000001e-01
  -7.2740000000000005e-01   7.9139999999999999e-01  -8.5780000000000001e-01   1.0500000000000000e-01   0.0000000000000000e+00  -4.4000000000000003e-03   1.4205000000000001e+00   6.6710000000000003e-01   1.4800000000000000e+00   2.2159999999999999e-01   3.8490000000000002e-01   9.7299999999999998e-02
  -5.2900000000000003e-01   5.2759999999999996e-01  -3.4310000000000002e-01   2.8600000000000000e-02  -1.2370000000000000e-01  -4.4000000000000003e-03   1.2873000000000001e+00   6.2260000000000004e-01   1.4800000000000000e+00   1.8300000000000000e-01   4.7149999999999997e-01   8.4000000000000005e-02
  -7.4939999999999996e-01   7.9139999999999999e-01  -5.1470000000000005e-01   9.4999999999999998e-03   2.8500000000000001e-02   5.2600000000000001e-02   1.1540999999999999e+00   6.8930000000000002e-01   1.9153000000000000e+00   2.1190000000000001e-01   3.8490000000000002e-01   7.5200000000000003e-02
  -9.2579999999999996e-01   8.1340000000000001e-01  -6.8630000000000002e-01   1.4319999999999999e-01   8.5599999999999996e-02   8.3299999999999999e-02   1.3761000000000001e+00   6.0040000000000004e-01   1.3059000000000001e+00   2.1190000000000001e-01   4.5219999999999999e-01   1.0170000000000000e-01
  -8.1559999999999999e-01   7.2550000000000003e-01  -6.0050000000000003e-01   1.0500000000000000e-01   3.8100000000000002e-02   7.0199999999999999e-02   1.2206999999999999e+00   6.4480000000000004e-01   1.8283000000000000e+00   1.9270000000000001e-01   4.7149999999999997e-01   3.9800000000000002e-02
  -6.3919999999999999e-01   7.4739999999999995e-01  -1.7160000000000000e-01   3.8199999999999998e-02   3.8100000000000002e-02   8.7700000000000000e-02   1.3539000000000001e+00   8.0049999999999999e-01   1.4800000000000000e+00   1.3489999999999999e-01   3.7530000000000002e-01   8.8499999999999995e-02
  -8.3760000000000001e-01   7.0350000000000001e-01   1.7160000000000000e-01   1.0500000000000000e-01   2.8500000000000001e-02   4.3900000000000002e-02   1.3095000000000001e+00   5.3369999999999995e-01   2.6989000000000001e+00   1.7340000000000000e-01   4.5219999999999999e-01   1.2830000000000000e-01
  -8.8170000000000004e-01   6.1550000000000005e-01  -1.7160000000000000e-01   1.5279999999999999e-01   4.7600000000000003e-02   3.5099999999999999e-02   1.1984999999999999e+00   7.7820000000000000e-01   2.2635999999999998e+00   1.4449999999999999e-01   4.3300000000000000e-01   3.9800000000000002e-02
  -7.7149999999999996e-01   6.8149999999999999e-01  -3.4310000000000002e-01   1.4319999999999999e-01   9.5200000000000007e-02   7.4499999999999997e-02   1.3761000000000001e+00   5.7809999999999995e-01   2.1764999999999999e+00   1.8300000000000000e-01   4.0410000000000001e-01   7.5200000000000003e-02
  -5.0700000000000001e-01   9.2330000000000001e-01  -4.2890000000000000e-01   1.1459999999999999e-01   1.9000000000000000e-02   1.3200000000000000e-02   1.2428999999999999e+00   7.3380000000000001e-01   1.3059000000000001e+00   8.6699999999999999e-02   4.3300000000000000e-01   1.1060000000000000e-01
  -7.7149999999999996e-01   7.0350000000000001e-01   2.5740000000000002e-01   1.3370000000000001e-01   0.0000000000000000e+00   1.3200000000000000e-02   1.0431999999999999e+00   6.4480000000000004e-01   2.0024000000000002e+00   1.3489999999999999e-01   3.9450000000000002e-01   6.6400000000000001e-02
  -8.8170000000000004e-01   6.1550000000000005e-01  -1.2867999999999999e+00   1.9099999999999999e-02   3.8100000000000002e-02   7.0199999999999999e-02   1.2206999999999999e+00   6.6710000000000003e-01   1.7412000000000001e+00   1.9270000000000001e-01   4.7149999999999997e-01   7.0800000000000002e-02
  -7.0530000000000004e-01   7.6939999999999997e-01  -1.0294000000000001e+00   1.1459999999999999e-01   2.8500000000000001e-02   4.8200000000000000e-02   1.3095000000000001e+00   5.3369999999999995e-01   1.3930000000000000e+00   1.7340000000000000e-01   4.1370000000000001e-01   7.0800000000000002e-02
  -7.0530000000000004e-01   6.5949999999999998e-01  -8.5800000000000001e-02   1.5279999999999999e-01   4.7600000000000003e-02   3.5099999999999999e-02   1.3095000000000001e+00   7.7820000000000000e-01   1.4800000000000000e+00   1.2520000000000001e-01   4.7149999999999997e-01   9.7299999999999998e-02
  -5.7310000000000005e-01   7.6939999999999997e-01  -8.5780000000000001e-01   1.2410000000000000e-01   6.6600000000000006e-02   5.2600000000000001e-02   1.1540999999999999e+00   8.8939999999999997e-01   2.3506000000000000e+00   1.1559999999999999e-01   4.0410000000000001e-01   8.8499999999999995e-02
  -8.8170000000000004e-01   5.2759999999999996e-01  -2.5740000000000002e-01   7.6399999999999996e-02   9.5200000000000007e-02   2.1899999999999999e-02   1.1762999999999999e+00   5.5589999999999995e-01   1.4800000000000000e+00   2.2159999999999999e-01   4.2340000000000000e-01   8.8499999999999995e-02
  -5.2900000000000003e-01   7.6939999999999997e-01  -6.0050000000000003e-01   1.0500000000000000e-01   7.6100000000000001e-02   7.4499999999999997e-02   1.1318999999999999e+00   8.2269999999999999e-01   1.8283000000000000e+00   1.4449999999999999e-01   4.1370000000000001e-01   1.3270000000000001e-01
  -6.8330000000000002e-01   8.1340000000000001e-01   2.5740000000000002e-01   9.5500000000000002e-02   9.4999999999999998e-03   9.6500000000000002e-02   1.2873000000000001e+00   6.2260000000000004e-01   1.9153000000000000e+00   1.1559999999999999e-01   4.4259999999999999e-01   1.0170000000000000e-01
  -6.1719999999999997e-01   8.7929999999999997e-01  -1.7160000000000000e-01   1.1459999999999999e-01   9.4999999999999998e-03   7.4499999999999997e-02   1.3761000000000001e+00   6.4480000000000004e-01   1.8283000000000000e+00   1.3489999999999999e-01   4.4259999999999999e-01   5.3100000000000001e-02
  -9.0369999999999995e-01   7.9139999999999999e-01  -5.1470000000000005e-01   5.7299999999999997e-02   5.7099999999999998e-02   1.0520000000000000e-01   1.2206999999999999e+00   8.4499999999999997e-01   1.3930000000000000e+00   7.7100000000000002e-02   4.2340000000000000e-01   8.4000000000000005e-02
  -8.8170000000000004e-01   8.7929999999999997e-01  -9.4359999999999999e-01   6.6799999999999998e-02   9.5200000000000007e-02   4.3900000000000002e-02   1.2650999999999999e+00   7.1150000000000002e-01   2.2635999999999998e+00   1.6380000000000000e-01   3.9450000000000002e-01   7.5200000000000003e-02
  -6.3919999999999999e-01   9.0129999999999999e-01   8.5800000000000001e-02  -4.7699999999999999e-02  -2.8500000000000001e-02   3.0700000000000002e-02   1.2873000000000001e+00   5.7809999999999995e-01   1.7412000000000001e+00   1.6380000000000000e-01   4.7149999999999997e-01   1.4160000000000000e-01
  -5.7310000000000005e-01   8.5740000000000005e-01  -5.1470000000000005e-01   8.5900000000000004e-02   4.7600000000000003e-02   6.1400000000000003e-02   1.2428999999999999e+00   8.6719999999999997e-01   2.1764999999999999e+00   1.5409999999999999e-01   4.0410000000000001e-01   7.9600000000000004e-02
  -5.9509999999999996e-01   9.6730000000000005e-01   2.5740000000000002e-01   1.2410000000000000e-01   4.7600000000000003e-02   7.4499999999999997e-02   1.1540999999999999e+00   8.2269999999999999e-01   1.6540999999999999e+00   2.5050000000000000e-01   4.4259999999999999e-01   9.7299999999999998e-02
  -6.3919999999999999e-01   1.0331999999999999e+00   2.5740000000000002e-01   5.7299999999999997e-02  -2.8500000000000001e-02   5.2600000000000001e-02   1.3761000000000001e+00   8.0049999999999999e-01   2.0893999999999999e+00   2.3119999999999999e-01   4.8110000000000003e-01   7.9600000000000004e-02
  -7.4939999999999996e-01   5.4959999999999998e-01  -5.1470000000000005e-01   1.1459999999999999e-01   8.5599999999999996e-02   4.3900000000000002e-02   1.2206999999999999e+00   8.6719999999999997e-01   1.3930000000000000e+00   1.6380000000000000e-01   5.0029999999999997e-01   5.7500000000000002e-02
  -3.9679999999999999e-01   6.3749999999999996e-01  -6.0050000000000003e-01   1.6230000000000000e-01   4.7600000000000003e-02   7.8899999999999998e-02   1.3539000000000001e+00   6.2260000000000004e-01   2.0024000000000002e+00   2.6010000000000000e-01   4.2340000000000000e-01   8.8499999999999995e-02
  -5.5110000000000003e-01   7.2550000000000003e-01  -2.5740000000000002e-01   1.5279999999999999e-01   4.7600000000000003e-02   4.8200000000000000e-02   1.1318999999999999e+00   6.2260000000000004e-01   1.6540999999999999e+00   2.0230000000000001e-01   4.9070000000000003e-01   7.0800000000000002e-02
  -7.0530000000000004e-01   6.1550000000000005e-01  -1.7160000000000000e-01   2.8600000000000000e-02   5.7099999999999998e-02   3.5099999999999999e-02   1.3095000000000001e+00   8.2269999999999999e-01   1.4800000000000000e+00   1.8300000000000000e-01   5.0029999999999997e-01   7.0800000000000002e-02
  -6.1719999999999997e-01   7.4739999999999995e-01  -5.1470000000000005e-01   7.6399999999999996e-02   1.9000000000000000e-02   8.7700000000000000e-02   1.2206999999999999e+00   7.3380000000000001e-01   1.3059000000000001e+00   1.0600000000000000e-01   4.0410000000000001e-01   1.3270000000000001e-01
  -7.0530000000000004e-01   5.9360000000000002e-01  -7.7210000000000001e-01   7.6399999999999996e-02   4.7600000000000003e-02   4.8200000000000000e-02   1.0875999999999999e+00   5.5589999999999995e-01   2.3506000000000000e+00   3.3710000000000001e-01   4.1370000000000001e-01   1.1940000000000001e-01
  -7.7149999999999996e-01   6.3749999999999996e-01  -6.0050000000000003e-01   9.5500000000000002e-02   2.8500000000000001e-02   7.8899999999999998e-02   1.3317000000000001e+00   5.5589999999999995e-01   1.7412000000000001e+00   1.6380000000000000e-01   4.4259999999999999e-01   1.1500000000000000e-01
  -7.9349999999999998e-01   6.5949999999999998e-01  -7.7210000000000001e-01   6.6799999999999998e-02   2.8500000000000001e-02   2.6300000000000000e-02   1.1540999999999999e+00   7.1150000000000002e-01   2.6118000000000001e+00   2.4079999999999999e-01   5.1000000000000001e-01   3.5400000000000001e-02
  -5.2900000000000003e-01   8.5740000000000005e-01  -6.8630000000000002e-01   1.1459999999999999e-01   7.6100000000000001e-02   6.1400000000000003e-02   1.1096999999999999e+00   6.6710000000000003e-01   1.9153000000000000e+00   2.1190000000000001e-01   4.7149999999999997e-01   7.9600000000000004e-02
  -6.8330000000000002e-01   7.9139999999999999e-01  -1.0294000000000001e+00   2.0050000000000001e-01   8.5599999999999996e-02   5.7000000000000002e-02   1.0431999999999999e+00   9.1169999999999995e-01   1.3930000000000000e+00   2.2159999999999999e-01   5.0029999999999997e-01   7.0800000000000002e-02
  -6.8330000000000002e-01   8.7929999999999997e-01  -3.4310000000000002e-01   7.6399999999999996e-02   4.7600000000000003e-02   3.0700000000000002e-02   1.2206999999999999e+00   8.4499999999999997e-01   1.1317999999999999e+00   2.0230000000000001e-01   4.0410000000000001e-01   8.8499999999999995e-02
  -5.9509999999999996e-01   7.6939999999999997e-01  -1.8015000000000001e+00   1.0500000000000000e-01   1.5229999999999999e-01   8.7700000000000000e-02   1.1540999999999999e+00   6.8930000000000002e-01   1.3059000000000001e+00   1.4449999999999999e-01   3.7530000000000002e-01   1.1500000000000000e-01
  -7.0530000000000004e-01   6.3749999999999996e-01   4.2890000000000000e-01   1.3370000000000001e-01  -9.4999999999999998e-03   1.2720000000000001e-01   9.5440000000000003e-01   6.2260000000000004e-01   2.6989000000000001e+00   1.8300000000000000e-01   4.3300000000000000e-01   9.7299999999999998e-02
  -7.2740000000000005e-01   6.8149999999999999e-01  -1.7160000000000000e-01  -4.7699999999999999e-02   4.7600000000000003e-02   6.5799999999999997e-02   1.1096999999999999e+00   7.1150000000000002e-01   1.1317999999999999e+00   9.6299999999999997e-02   4.9070000000000003e-01   9.2899999999999996e-02
  -5.7310000000000005e-01   6.3749999999999996e-01  -3.4310000000000002e-01   1.9099999999999999e-02   9.4999999999999998e-03   2.6300000000000000e-02   1.1984999999999999e+00   7.5600000000000001e-01   2.5247000000000002e+00   1.8300000000000000e-01   3.5599999999999998e-01   9.7299999999999998e-02
  -7.2740000000000005e-01   5.9360000000000002e-01  -1.2010000000000001e+00   1.2410000000000000e-01   9.5200000000000007e-02   3.5099999999999999e-02   1.3539000000000001e+00   7.3380000000000001e-01   1.6540999999999999e+00   2.0230000000000001e-01   4.1370000000000001e-01   1.1940000000000001e-01
  -8.3760000000000001e-01   7.0350000000000001e-01  -6.0050000000000003e-01   6.6799999999999998e-02  -9.4999999999999998e-03   6.5799999999999997e-02   1.3095000000000001e+00   6.2260000000000004e-01   2.9600000000000000e+00   1.0600000000000000e-01   3.3679999999999999e-01   1.4160000000000000e-01
  -7.2740000000000005e-01   7.2550000000000003e-01  -1.7160000000000000e-01   1.0500000000000000e-01  -2.8500000000000001e-02   1.7500000000000002e-02   1.3539000000000001e+00   7.1150000000000002e-01   1.9153000000000000e+00   2.0230000000000001e-01   3.5599999999999998e-01   5.3100000000000001e-02
  -6.8330000000000002e-01   6.1550000000000005e-01  -1.2867999999999999e+00   4.7699999999999999e-02  -1.9000000000000000e-02   7.8899999999999998e-02   1.0209999999999999e+00   7.3380000000000001e-01   2.2635999999999998e+00   1.6380000000000000e-01   4.6189999999999998e-01   4.4200000000000003e-02
  -6.3919999999999999e-01   6.8149999999999999e-01  -8.5800000000000001e-02   1.7190000000000000e-01   5.7099999999999998e-02   6.1400000000000003e-02   1.1984999999999999e+00   6.4480000000000004e-01   2.3506000000000000e+00   1.9270000000000001e-01   3.8490000000000002e-01   1.1060000000000000e-01
  -7.7149999999999996e-01   7.6939999999999997e-01  -2.5740000000000002e-01   9.5500000000000002e-02   3.8100000000000002e-02   7.0199999999999999e-02   1.3317000000000001e+00   7.1150000000000002e-01   2.3506000000000000e+00   1.4449999999999999e-01   3.7530000000000002e-01   6.1899999999999997e-02
  -6.3919999999999999e-01   5.9360000000000002e-01  -3.4310000000000002e-01   8.5900000000000004e-02   0.0000000000000000e+00   6.1400000000000003e-02   1.1540999999999999e+00   8.0049999999999999e-01   1.5670999999999999e+00   1.4449999999999999e-01   3.0790000000000001e-01   1.0620000000000000e-01
  -8.1559999999999999e-01   7.2550000000000003e-01  -4.2890000000000000e-01   1.6230000000000000e-01   9.5200000000000007e-02   5.2600000000000001e-02   1.1318999999999999e+00   6.6710000000000003e-01   2.0024000000000002e+00   1.7340000000000000e-01   3.7530000000000002e-01   6.1899999999999997e-02
  -7.7149999999999996e-01   6.8149999999999999e-01  -1.0294000000000001e+00   7.6399999999999996e-02  -3.8100000000000002e-02   7.4499999999999997e-02   1.1762999999999999e+00   6.2260000000000004e-01   9.5770000000000000e-01   9.6299999999999997e-02   4.2340000000000000e-01   1.4160000000000000e-01
  -6.6130000000000000e-01   5.9360000000000002e-01  -4.2890000000000000e-01   7.6399999999999996e-02  -3.8100000000000002e-02   7.0199999999999999e-02   1.1318999999999999e+00   6.0040000000000004e-01   2.6989000000000001e+00   2.4079999999999999e-01   4.2340000000000000e-01   9.7299999999999998e-02
  -6.6130000000000000e-01   5.9360000000000002e-01  -1.2010000000000001e+00   2.8600000000000000e-02   3.8100000000000002e-02   6.1400000000000003e-02   1.1984999999999999e+00   6.4480000000000004e-01   1.3059000000000001e+00   2.7939999999999998e-01   4.3300000000000000e-01   1.0620000000000000e-01
  -8.1559999999999999e-01   7.6939999999999997e-01  -9.4359999999999999e-01   1.0500000000000000e-01  -4.7600000000000003e-02   1.1400000000000000e-01   9.9880000000000002e-01   6.0040000000000004e-01   1.5670999999999999e+00   2.0230000000000001e-01   5.1959999999999995e-01   8.8499999999999995e-02
  -5.9509999999999996e-01   7.4739999999999995e-01  -1.1152000000000000e+00   4.7699999999999999e-02   9.4999999999999998e-03   6.5799999999999997e-02   1.1762999999999999e+00   7.5600000000000001e-01   1.5670999999999999e+00   1.0600000000000000e-01   3.3679999999999999e-01   7.9600000000000004e-02
  -5.5110000000000003e-01   7.6939999999999997e-01  -6.0050000000000003e-01   9.5500000000000002e-02   4.7600000000000003e-02   3.9500000000000000e-02   1.1540999999999999e+00   8.8939999999999997e-01   1.3930000000000000e+00   1.6380000000000000e-01   4.5219999999999999e-01   7.9600000000000004e-02
  -5.7310000000000005e-01   6.8149999999999999e-01  -8.5780000000000001e-01   8.5900000000000004e-02  -3.8100000000000002e-02   3.5099999999999999e-02   1.1540999999999999e+00   7.5600000000000001e-01   1.9153000000000000e+00   3.3710000000000001e-01   3.9450000000000002e-01   9.7299999999999998e-02
  -8.8170000000000004e-01   6.3749999999999996e-01  -1.2867999999999999e+00   1.2410000000000000e-01   8.5599999999999996e-02   8.7700000000000000e-02   1.2428999999999999e+00   6.4480000000000004e-01   2.0024000000000002e+00   2.4079999999999999e-01   5.1959999999999995e-01   8.8499999999999995e-02
  -3.9679999999999999e-01   8.1340000000000001e-01  -6.0050000000000003e-01   2.0050000000000001e-01  -3.8100000000000002e-02   1.0090000000000000e-01   1.2206999999999999e+00   6.8930000000000002e-01   1.8283000000000000e+00   1.6380000000000000e-01   3.8490000000000002e-01   7.9600000000000004e-02
  -6.6130000000000000e-01   6.5949999999999998e-01  -2.5740000000000002e-01   7.6399999999999996e-02   5.7099999999999998e-02   4.8200000000000000e-02   1.2650999999999999e+00   6.4480000000000004e-01   1.7412000000000001e+00   1.1559999999999999e-01   3.9450000000000002e-01   1.1060000000000000e-01
  -6.8330000000000002e-01   8.3540000000000003e-01   0.0000000000000000e+00   1.0500000000000000e-01   2.8500000000000001e-02   7.8899999999999998e-02   1.2206999999999999e+00   6.2260000000000004e-01   1.6540999999999999e+00   1.4449999999999999e-01   4.4259999999999999e-01   7.5200000000000003e-02
  -5.5110000000000003e-01   6.3749999999999996e-01  -6.8630000000000002e-01   1.9099999999999999e-02   4.7600000000000003e-02   2.1899999999999999e-02   1.3095000000000001e+00   5.7809999999999995e-01   1.5670999999999999e+00   1.9270000000000001e-01   4.0410000000000001e-01   8.4000000000000005e-02
  -7.0530000000000004e-01   7.6939999999999997e-01  -2.5740000000000002e-01   8.5900000000000004e-02  -2.8500000000000001e-02   4.8200000000000000e-02   1.2873000000000001e+00   5.3369999999999995e-01   2.0893999999999999e+00   1.9270000000000001e-01   4.5219999999999999e-01   1.1500000000000000e-01
  -6.6130000000000000e-01   7.2550000000000003e-01  -6.8630000000000002e-01   7.6399999999999996e-02   2.8500000000000001e-02   3.9500000000000000e-02   1.1984999999999999e+00   6.2260000000000004e-01   1.5670999999999999e+00   1.2520000000000001e-01   3.8490000000000002e-01   6.6400000000000001e-02
  -6.1719999999999997e-01   9.8929999999999996e-01   8.5800000000000001e-02  -9.4999999999999998e-03   5.7099999999999998e-02   8.7700000000000000e-02   1.2428999999999999e+00   7.7820000000000000e-01   1.3059000000000001e+00   2.0230000000000001e-01   4.5219999999999999e-01   4.8700000000000000e-02
  -7.0530000000000004e-01   9.0129999999999999e-01   1.7160000000000000e-01   1.9099999999999999e-02  -6.6600000000000006e-02   6.1400000000000003e-02   1.1984999999999999e+00   5.3369999999999995e-01   1.9153000000000000e+00   9.6299999999999997e-02   3.8490000000000002e-01   1.2390000000000000e-01
  -8.3760000000000001e-01   6.5949999999999998e-01  -1.2010000000000001e+00   1.1459999999999999e-01   4.7600000000000003e-02   1.3200000000000000e-02   1.1762999999999999e+00   6.2260000000000004e-01   1.9153000000000000e+00   1.5409999999999999e-01   4.7149999999999997e-01   2.6499999999999999e-02
  -7.0530000000000004e-01   6.8149999999999999e-01  -2.5740000000000002e-01   1.7190000000000000e-01   4.7600000000000003e-02   2.6300000000000000e-02   1.0431999999999999e+00   5.3369999999999995e-01   1.9153000000000000e+00   1.5409999999999999e-01   4.2340000000000000e-01   6.6400000000000001e-02
  -7.4939999999999996e-01   7.6939999999999997e-01   0.0000000000000000e+00   1.9089999999999999e-01   3.8100000000000002e-02   3.5099999999999999e-02   1.2650999999999999e+00   6.6710000000000003e-01   1.5670999999999999e+00   2.0230000000000001e-01   4.3300000000000000e-01   6.1899999999999997e-02
  -6.8330000000000002e-01   5.9360000000000002e-01   1.7160000000000000e-01   9.5500000000000002e-02   9.4999999999999998e-03   7.0199999999999999e-02   1.0209999999999999e+00   5.1139999999999997e-01   1.3059000000000001e+00   1.5409999999999999e-01   4.2340000000000000e-01   1.2390000000000000e-01
  -6.1719999999999997e-01   7.2550000000000003e-01  -1.7160000000000000e-01   1.3370000000000001e-01   9.4999999999999998e-03   5.7000000000000002e-02   1.2428999999999999e+00   6.6710000000000003e-01   1.3930000000000000e+00   1.7340000000000000e-01   3.7530000000000002e-01   1.3299999999999999e-02
  -9.0369999999999995e-01   7.0350000000000001e-01  -1.2867999999999999e+00   0.0000000000000000e+00  -4.7600000000000003e-02   7.4499999999999997e-02   1.2206999999999999e+00   6.0040000000000004e-01   1.7412000000000001e+00   1.5409999999999999e-01   3.7530000000000002e-01   8.8499999999999995e-02
  -6.6130000000000000e-01   5.4959999999999998e-01  -6.0050000000000003e-01   1.3370000000000001e-01   0.0000000000000000e+00   5.2600000000000001e-02   1.1540999999999999e+00   7.7820000000000000e-01   1.6540999999999999e+00   1.6380000000000000e-01   4.1370000000000001e-01   6.1899999999999997e-02
  -6.8330000000000002e-01   5.9360000000000002e-01  -8.5800000000000001e-02  -9.5500000000000002e-02   9.5200000000000007e-02   2.6300000000000000e-02   1.2206999999999999e+00   7.3380000000000001e-01   2.1764999999999999e+00   2.6970000000000000e-01   2.9830000000000001e-01   8.8499999999999995e-02
  -6.6130000000000000e-01   6.8149999999999999e-01  -5.1470000000000005e-01   1.2410000000000000e-01   4.7600000000000003e-02   7.8899999999999998e-02   1.3761000000000001e+00   7.1150000000000002e-01   1.0447000000000000e+00   1.4449999999999999e-01   3.8490000000000002e-01   9.2899999999999996e-02
  -6.8330000000000002e-01   7.4739999999999995e-01  -5.1470000000000005e-01   6.6799999999999998e-02   0.0000000000000000e+00   4.3900000000000002e-02   1.2206999999999999e+00   6.0040000000000004e-01   2.0024000000000002e+00   2.2159999999999999e-01   4.1370000000000001e-01   1.4599999999999999e-01
  -6.3919999999999999e-01   9.0129999999999999e-01  -9.4359999999999999e-01   1.7190000000000000e-01   5.7099999999999998e-02   9.2100000000000001e-02   1.0653999999999999e+00   7.1150000000000002e-01   1.0447000000000000e+00   1.4449999999999999e-01   5.4849999999999999e-01   6.6400000000000001e-02
  -7.0530000000000004e-01   6.1550000000000005e-01  -7.7210000000000001e-01   1.0500000000000000e-01   9.4999999999999998e-03   8.3299999999999999e-02   1.2428999999999999e+00   4.8920000000000002e-01   2.0893999999999999e+00   2.0230000000000001e-01   3.4639999999999999e-01   1.1500000000000000e-01
  -8.3760000000000001e-01   8.3540000000000003e-01  -1.7160000000000000e-01   2.0999999999999999e-01   9.4999999999999998e-03   3.5099999999999999e-02   1.1318999999999999e+00   5.1139999999999997e-01   2.1764999999999999e+00   9.6299999999999997e-02   3.6559999999999998e-01   5.7500000000000002e-02
  -8.1559999999999999e-01   6.8149999999999999e-01  -1.1152000000000000e+00   3.8199999999999998e-02   1.0470000000000000e-01   3.5099999999999999e-02   1.1096999999999999e+00   7.3380000000000001e-01   1.6540999999999999e+00   1.1559999999999999e-01   3.4639999999999999e-01   6.6400000000000001e-02
  -6.8330000000000002e-01   7.9139999999999999e-01  -8.5800000000000001e-02   7.6399999999999996e-02   3.8100000000000002e-02   5.7000000000000002e-02   1.4205000000000001e+00   6.4480000000000004e-01   1.8283000000000000e+00   1.9270000000000001e-01   4.6189999999999998e-01   8.8499999999999995e-02
  -8.5960000000000003e-01   7.6939999999999997e-01  -1.2010000000000001e+00   0.0000000000000000e+00  -4.7600000000000003e-02   2.6300000000000000e-02   1.3095000000000001e+00   6.0040000000000004e-01   1.6540999999999999e+00   1.5409999999999999e-01   4.1370000000000001e-01   1.0170000000000000e-01
  -7.7149999999999996e-01   8.5740000000000005e-01  -3.4310000000000002e-01   2.8600000000000000e-02  -9.4999999999999998e-03   1.3200000000000000e-02   1.3095000000000001e+00   7.3380000000000001e-01   1.4800000000000000e+00   1.4449999999999999e-01   4.7149999999999997e-01   6.6400000000000001e-02
  -8.8170000000000004e-01   7.6939999999999997e-01  -6.0050000000000003e-01   4.7699999999999999e-02   4.7600000000000003e-02   3.9500000000000000e-02   1.1540999999999999e+00   5.7809999999999995e-01   1.3930000000000000e+00   1.7340000000000000e-01   4.1370000000000001e-01   1.0620000000000000e-01
  -4.1880000000000001e-01   7.9139999999999999e-01  -2.5740000000000002e-01   1.4319999999999999e-01   1.0470000000000000e-01   9.2100000000000001e-02   1.3317000000000001e+00   6.8930000000000002e-01   1.3059000000000001e+00   1.8300000000000000e-01   4.5219999999999999e-01   4.4200000000000003e-02
  -7.0530000000000004e-01   6.3749999999999996e-01  -5.1470000000000005e-01   3.8199999999999998e-02   4.7600000000000003e-02   3.9500000000000000e-02   1.2650999999999999e+00   8.4499999999999997e-01   2.1764999999999999e+00   1.7340000000000000e-01   4.5219999999999999e-01   1.0620000000000000e-01
  -6.8330000000000002e-01   6.5949999999999998e-01  -6.0050000000000003e-01   6.6799999999999998e-02  -9.4999999999999998e-03   1.0520000000000000e-01   1.1984999999999999e+00   6.0040000000000004e-01   1.8283000000000000e+00   2.0230000000000001e-01   3.9450000000000002e-01   7.0800000000000002e-02
  -6.1719999999999997e-01   7.4739999999999995e-01  -1.2010000000000001e+00   4.7699999999999999e-02   1.0470000000000000e-01   3.9500000000000000e-02   1.2206999999999999e+00   5.5589999999999995e-01   1.7412000000000001e+00   7.7100000000000002e-02   5.1000000000000001e-01   9.2899999999999996e-02
  -7.0530000000000004e-01   8.7929999999999997e-01   1.7160000000000000e-01   1.7190000000000000e-01  -9.4999999999999998e-03   3.9500000000000000e-02   1.2873000000000001e+00   6.2260000000000004e-01   2.6989000000000001e+00   1.6380000000000000e-01   4.0410000000000001e-01   7.9600000000000004e-02
  -4.4080000000000003e-01   5.7160000000000000e-01  -8.5800000000000001e-02   8.5900000000000004e-02  -3.8100000000000002e-02   8.7700000000000000e-02   8.6560000000000004e-01   8.8939999999999997e-01   1.5670999999999999e+00   7.7100000000000002e-02   4.0410000000000001e-01   9.7299999999999998e-02
  -7.7149999999999996e-01   7.2550000000000003e-01  -1.7160000000000000e-01   1.0500000000000000e-01   9.4999999999999998e-03   3.9500000000000000e-02   1.2428999999999999e+00   4.6689999999999998e-01   1.3930000000000000e+00   1.1559999999999999e-01   4.0410000000000001e-01   4.8700000000000000e-02
  -6.8330000000000002e-01   1.0771999999999999e+00  -3.4310000000000002e-01   6.6799999999999998e-02   0.0000000000000000e+00   8.7700000000000000e-02   1.2206999999999999e+00   1.0450999999999999e+00   2.0893999999999999e+00   1.1559999999999999e-01   4.3300000000000000e-01   8.8499999999999995e-02
  -6.1719999999999997e-01   6.5949999999999998e-01  -4.2890000000000000e-01   5.7299999999999997e-02  -2.8500000000000001e-02   9.6500000000000002e-02   1.2873000000000001e+00   5.7809999999999995e-01   2.0024000000000002e+00   1.4449999999999999e-01   3.0790000000000001e-01   1.1500000000000000e-01
  -8.5960000000000003e-01   7.9139999999999999e-01  -8.5800000000000001e-02   2.8600000000000000e-02  -1.9000000000000000e-02   1.3200000000000000e-02   1.3761000000000001e+00   4.6689999999999998e-01   2.0893999999999999e+00   2.1190000000000001e-01   4.5219999999999999e-01   7.9600000000000004e-02
  -7.4939999999999996e-01   9.0129999999999999e-01  -1.2867999999999999e+00   8.5900000000000004e-02  -9.4999999999999998e-03   5.7000000000000002e-02   9.9880000000000002e-01   9.7840000000000005e-01   1.4800000000000000e+00   1.1559999999999999e-01   3.8490000000000002e-01   7.9600000000000004e-02
  -8.8170000000000004e-01   7.4739999999999995e-01  -6.0050000000000003e-01   1.3370000000000001e-01   5.7099999999999998e-02   5.2600000000000001e-02   1.1540999999999999e+00   3.5580000000000001e-01   1.3059000000000001e+00   2.1190000000000001e-01   4.4259999999999999e-01   1.1060000000000000e-01
  -7.0530000000000004e-01   8.5740000000000005e-01  -8.5780000000000001e-01   1.5279999999999999e-01   0.0000000000000000e+00   3.0700000000000002e-02   1.2206999999999999e+00   8.8939999999999997e-01   1.6540999999999999e+00   1.3489999999999999e-01   4.9070000000000003e-01   8.4000000000000005e-02
  -7.7149999999999996e-01   9.4530000000000003e-01  -1.1152000000000000e+00   9.5500000000000002e-02  -1.9000000000000000e-02   4.3900000000000002e-02   1.3095000000000001e+00   5.7809999999999995e-01   1.4800000000000000e+00   1.7340000000000000e-01   4.2340000000000000e-01   1.2390000000000000e-01
  -7.0530000000000004e-01   6.5949999999999998e-01  -6.8630000000000002e-01   8.5900000000000004e-02   2.8500000000000001e-02   5.7000000000000002e-02   1.1096999999999999e+00   6.8930000000000002e-01   2.4377000000000000e+00   2.0230000000000001e-01   4.8110000000000003e-01   7.0800000000000002e-02
  -7.2740000000000005e-01   8.3540000000000003e-01  -8.5800000000000001e-02   1.2410000000000000e-01   5.7099999999999998e-02  -4.4000000000000003e-03   1.4649000000000001e+00   8.8939999999999997e-01   1.4800000000000000e+00   8.6699999999999999e-02   3.1750000000000000e-01   8.4000000000000005e-02
  -6.8330000000000002e-01   6.8149999999999999e-01  -1.5441000000000000e+00   8.5900000000000004e-02   6.6600000000000006e-02   7.0199999999999999e-02   1.2206999999999999e+00   3.7800000000000000e-01   1.8283000000000000e+00   1.4449999999999999e-01   4.5219999999999999e-01   9.7299999999999998e-02
  -6.3919999999999999e-01   8.7929999999999997e-01  -6.0050000000000003e-01   1.4319999999999999e-01   0.0000000000000000e+00   5.2600000000000001e-02   1.1984999999999999e+00   8.0049999999999999e-01   1.4800000000000000e+00   4.8200000000000000e-02   3.9450000000000002e-01   5.7500000000000002e-02
  -7.7149999999999996e-01   6.5949999999999998e-01  -7.7210000000000001e-01   1.0500000000000000e-01   2.8500000000000001e-02   1.0090000000000000e-01   1.2428999999999999e+00   6.4480000000000004e-01   2.3506000000000000e+00   2.0230000000000001e-01   4.0410000000000001e-01   3.5400000000000001e-02
  -5.7310000000000005e-01   7.9139999999999999e-01  -1.1152000000000000e+00   6.6799999999999998e-02   7.6100000000000001e-02   6.5799999999999997e-02   1.2650999999999999e+00   4.6689999999999998e-01   1.8283000000000000e+00   1.5409999999999999e-01   4.8110000000000003e-01   9.2899999999999996e-02
  -6.3919999999999999e-01   5.7160000000000000e-01  -4.2890000000000000e-01   1.6230000000000000e-01   1.9000000000000000e-02   3.0700000000000002e-02   1.2650999999999999e+00   8.4499999999999997e-01   2.1764999999999999e+00   1.8300000000000000e-01   5.1959999999999995e-01   5.7500000000000002e-02
  -6.1719999999999997e-01   7.0350000000000001e-01  -1.0294000000000001e+00   1.4319999999999999e-01   6.6600000000000006e-02   3.9500000000000000e-02   1.1096999999999999e+00   5.5589999999999995e-01   1.3930000000000000e+00   2.5050000000000000e-01   3.2710000000000000e-01   5.7500000000000002e-02
  -7.9349999999999998e-01   7.6939999999999997e-01  -7.7210000000000001e-01   1.4319999999999999e-01   1.9000000000000000e-02   7.4499999999999997e-02   1.2206999999999999e+00   5.1139999999999997e-01   8.7060000000000004e-01   2.4079999999999999e-01   4.8110000000000003e-01   4.8700000000000000e-02
  -8.1559999999999999e-01   8.5740000000000005e-01   8.5800000000000001e-02  -2.8600000000000000e-02   2.8500000000000001e-02   3.9500000000000000e-02   1.1318999999999999e+00   8.4499999999999997e-01   1.7412000000000001e+00   9.6299999999999997e-02   4.6189999999999998e-01   7.5200000000000003e-02
  -9.6989999999999998e-01   9.8929999999999996e-01   0.0000000000000000e+00   5.7299999999999997e-02   5.7099999999999998e-02   3.9500000000000000e-02   1.1318999999999999e+00   8.0049999999999999e-01   1.8283000000000000e+00   1.1559999999999999e-01   4.8110000000000003e-01   1.3270000000000001e-01
  -7.2740000000000005e-01   7.4739999999999995e-01  -3.4310000000000002e-01   7.6399999999999996e-02   1.0470000000000000e-01   4.3900000000000002e-02   1.2650999999999999e+00   7.1150000000000002e-01   1.9153000000000000e+00   7.7100000000000002e-02   3.8490000000000002e-01   5.7500000000000002e-02
  -7.2740000000000005e-01   8.5740000000000005e-01  -6.8630000000000002e-01  -3.8199999999999998e-02   8.5599999999999996e-02   4.8200000000000000e-02   1.0875999999999999e+00   7.5600000000000001e-01   2.0893999999999999e+00   1.9270000000000001e-01   4.4259999999999999e-01   9.7299999999999998e-02
  -6.8330000000000002e-01   6.3749999999999996e-01  -3.4310000000000002e-01   1.2410000000000000e-01   3.8100000000000002e-02   7.4499999999999997e-02   1.1762999999999999e+00   7.5600000000000001e-01   2.3506000000000000e+00   1.8300000000000000e-01   4.2340000000000000e-01   8.4000000000000005e-02
  -9.6989999999999998e-01   7.2550000000000003e-01  -6.8630000000000002e-01   9.5500000000000002e-02   8.5599999999999996e-02   9.2100000000000001e-02   1.2428999999999999e+00   7.3380000000000001e-01   2.0024000000000002e+00   1.3489999999999999e-01   3.9450000000000002e-01   1.0170000000000000e-01
  -5.9509999999999996e-01   5.4959999999999998e-01  -1.1152000000000000e+00  -1.9099999999999999e-02   0.0000000000000000e+00   5.7000000000000002e-02   1.4649000000000001e+00   4.6689999999999998e-01   1.7412000000000001e+00   1.3489999999999999e-01   4.2340000000000000e-01   9.7299999999999998e-02
  -6.1719999999999997e-01   7.0350000000000001e-01  -6.0050000000000003e-01   6.6799999999999998e-02   9.5200000000000007e-02   7.0199999999999999e-02   1.3095000000000001e+00   8.0049999999999999e-01   1.8283000000000000e+00   1.9270000000000001e-01   3.8490000000000002e-01   8.8499999999999995e-02
  -8.3760000000000001e-01   7.9139999999999999e-01  -9.4359999999999999e-01   1.0500000000000000e-01   6.6600000000000006e-02   8.7700000000000000e-02   1.2206999999999999e+00   6.0040000000000004e-01   1.9153000000000000e+00   2.4079999999999999e-01   4.4259999999999999e-01   8.8499999999999995e-02
  -7.7149999999999996e-01   6.8149999999999999e-01  -6.0050000000000003e-01   5.7299999999999997e-02   2.8500000000000001e-02   9.2100000000000001e-02   1.4205000000000001e+00   6.6710000000000003e-01   2.2635999999999998e+00   1.5409999999999999e-01   4.2340000000000000e-01   6.6400000000000001e-02
  -5.2900000000000003e-01   8.7929999999999997e-01  -2.5740000000000002e-01   9.5500000000000002e-02   5.7099999999999998e-02   4.3900000000000002e-02   1.2206999999999999e+00   6.4480000000000004e-01   1.6540999999999999e+00   1.9270000000000001e-01   4.9070000000000003e-01   9.7299999999999998e-02
  -7.2740000000000005e-01   6.5949999999999998e-01  -4.2890000000000000e-01   1.2410000000000000e-01   4.7600000000000003e-02   7.4499999999999997e-02   1.2428999999999999e+00   7.7820000000000000e-01   1.8283000000000000e+00   1.6380000000000000e-01   3.3679999999999999e-01   8.8499999999999995e-02
  -6.8330000000000002e-01   7.9139999999999999e-01  -2.5740000000000002e-01   1.1459999999999999e-01   1.9000000000000000e-02   6.1400000000000003e-02   1.2650999999999999e+00   5.5589999999999995e-01   1.4800000000000000e+00   1.5409999999999999e-01   3.7530000000000002e-01   7.9600000000000004e-02
  -5.7310000000000005e-01   8.1340000000000001e-01  -1.5441000000000000e+00   1.0500000000000000e-01   9.4999999999999998e-03  -4.4000000000000003e-03   1.3761000000000001e+00   6.0040000000000004e-01   2.0893999999999999e+00   1.9270000000000001e-01   3.9450000000000002e-01   1.1500000000000000e-01
  -7.2740000000000005e-01   5.2759999999999996e-01   0.0000000000000000e+00   3.8199999999999998e-02   3.8100000000000002e-02   4.3900000000000002e-02   1.2206999999999999e+00   7.5600000000000001e-01   2.1764999999999999e+00   1.8300000000000000e-01   3.4639999999999999e-01   7.9600000000000004e-02
  -7.4939999999999996e-01   5.4959999999999998e-01  -7.7210000000000001e-01   8.5900000000000004e-02   7.6100000000000001e-02   5.7000000000000002e-02   1.2873000000000001e+00   6.8930000000000002e-01   1.4800000000000000e+00   1.6380000000000000e-01   3.7530000000000002e-01   8.4000000000000005e-02
  -8.8170000000000004e-01   5.9360000000000002e-01  -2.5740000000000002e-01   6.6799999999999998e-02   1.0470000000000000e-01   5.2600000000000001e-02   1.3539000000000001e+00   6.0040000000000004e-01   1.8283000000000000e+00   1.2520000000000001e-01   3.8490000000000002e-01   8.4000000000000005e-02
  -7.2740000000000005e-01   7.0350000000000001e-01  -9.4359999999999999e-01   5.7299999999999997e-02   0.0000000000000000e+00   8.3299999999999999e-02   1.2650999999999999e+00   7.5600000000000001e-01   1.9153000000000000e+00   1.6380000000000000e-01   4.5219999999999999e-01   8.8499999999999995e-02
  -6.8330000000000002e-01   6.8149999999999999e-01  -3.4310000000000002e-01   1.1459999999999999e-01   8.5599999999999996e-02   4.8200000000000000e-02   1.2428999999999999e+00   6.6710000000000003e-01   1.6540999999999999e+00   1.5409999999999999e-01   3.7530000000000002e-01   7.9600000000000004e-02
  -9.4779999999999998e-01   8.1340000000000001e-01  -8.5800000000000001e-02   8.5900000000000004e-02   1.9000000000000000e-02   3.5099999999999999e-02   1.1762999999999999e+00   6.2260000000000004e-01   1.5670999999999999e+00   2.3119999999999999e-01   4.1370000000000001e-01   1.0620000000000000e-01
  -8.5960000000000003e-01   7.4739999999999995e-01  -2.5740000000000002e-01   1.0500000000000000e-01   5.7099999999999998e-02   1.0090000000000000e-01   1.3095000000000001e+00   7.7820000000000000e-01   1.6540999999999999e+00   2.1190000000000001e-01   4.8110000000000003e-01   1.0170000000000000e-01
  -4.4080000000000003e-01   7.4739999999999995e-01  -7.7210000000000001e-01   9.5500000000000002e-02   5.7099999999999998e-02   2.1899999999999999e-02   1.0875999999999999e+00   6.6710000000000003e-01   1.7412000000000001e+00   1.8300000000000000e-01   3.7530000000000002e-01   7.0800000000000002e-02
  -8.8170000000000004e-01   7.0350000000000001e-01  -3.4310000000000002e-01   2.8600000000000000e-02   6.6600000000000006e-02   5.2600000000000001e-02   1.0209999999999999e+00   8.0049999999999999e-01   1.5670999999999999e+00   1.4449999999999999e-01   2.9830000000000001e-01   4.8700000000000000e-02
  -5.7310000000000005e-01   7.9139999999999999e-01  -6.8630000000000002e-01  -9.4999999999999998e-03  -8.5599999999999996e-02   3.9500000000000000e-02   1.1540999999999999e+00   6.2260000000000004e-01   1.6540999999999999e+00   1.3489999999999999e-01   4.9070000000000003e-01   9.2899999999999996e-02
  -8.5960000000000003e-01   7.9139999999999999e-01   1.7160000000000000e-01   8.5900000000000004e-02  -8.5599999999999996e-02   7.8899999999999998e-02   1.1762999999999999e+00   7.3380000000000001e-01   1.1317999999999999e+00   1.6380000000000000e-01   3.7530000000000002e-01   9.7299999999999998e-02
  -7.7149999999999996e-01   7.2550000000000003e-01  -8.5780000000000001e-01   7.6399999999999996e-02   1.9980000000000001e-01   7.8899999999999998e-02   1.2873000000000001e+00   7.7820000000000000e-01   1.2188000000000001e+00   2.4079999999999999e-01   3.6559999999999998e-01   1.1060000000000000e-01
  -6.1719999999999997e-01   7.6939999999999997e-01  -7.7210000000000001e-01   9.5500000000000002e-02   9.4999999999999998e-03   5.7000000000000002e-02   1.2650999999999999e+00   6.6710000000000003e-01   1.9153000000000000e+00   1.9270000000000001e-01   4.1370000000000001e-01   6.1899999999999997e-02
  -7.7149999999999996e-01   7.4739999999999995e-01  -6.8630000000000002e-01   6.6799999999999998e-02   9.4999999999999998e-03   7.0199999999999999e-02   1.0875999999999999e+00   7.3380000000000001e-01   1.7412000000000001e+00   1.2520000000000001e-01   4.7149999999999997e-01   9.7299999999999998e-02
  -5.7310000000000005e-01   5.4959999999999998e-01  -8.5800000000000001e-02   7.6399999999999996e-02   7.6100000000000001e-02   4.3900000000000002e-02   1.3539000000000001e+00   8.2269999999999999e-01   6.0940000000000005e-01   1.7340000000000000e-01   5.1000000000000001e-01   7.5200000000000003e-02
  -6.3919999999999999e-01   5.4959999999999998e-01  -1.2010000000000001e+00   3.8199999999999998e-02   2.8500000000000001e-02   5.2600000000000001e-02   1.3317000000000001e+00   8.2269999999999999e-01   1.3059000000000001e+00   2.3119999999999999e-01   4.7149999999999997e-01   9.7299999999999998e-02
  -7.2740000000000005e-01   7.4739999999999995e-01  -9.4359999999999999e-01   1.3370000000000001e-01  -3.8100000000000002e-02   7.0199999999999999e-02   1.3317000000000001e+00   8.0049999999999999e-01   1.3930000000000000e+00   1.8300000000000000e-01   4.6189999999999998e-01   9.2899999999999996e-02
  -7.7149999999999996e-01   6.3749999999999996e-01   8.5800000000000001e-02   1.1459999999999999e-01   5.7099999999999998e-02   4.8200000000000000e-02   1.1984999999999999e+00   7.1150000000000002e-01   1.2188000000000001e+00   1.6380000000000000e-01   3.7530000000000002e-01   1.0620000000000000e-01
  -5.9509999999999996e-01   8.5740000000000005e-01  -3.4310000000000002e-01   1.1459999999999999e-01   3.8100000000000002e-02   6.1400000000000003e-02   1.1540999999999999e+00   8.0049999999999999e-01   1.6540999999999999e+00   1.4449999999999999e-01   3.9450000000000002e-01   1.0620000000000000e-01
  -6.6130000000000000e-01   7.0350000000000001e-01  -1.1152000000000000e+00   1.2410000000000000e-01   8.5599999999999996e-02   7.0199999999999999e-02   1.2873000000000001e+00   6.0040000000000004e-01   1.0447000000000000e+00   2.3119999999999999e-01   3.6559999999999998e-01   9.7299999999999998e-02
  -7.2740000000000005e-01   5.2759999999999996e-01  -9.4359999999999999e-01   3.8199999999999998e-02  -1.9000000000000000e-02   4.3900000000000002e-02   1.1096999999999999e+00   6.8930000000000002e-01   2.0024000000000002e+00   7.7100000000000002e-02   3.7530000000000002e-01   1.3270000000000001e-01
  -5.7310000000000005e-01   7.6939999999999997e-01  -6.8630000000000002e-01   1.0500000000000000e-01   0.0000000000000000e+00   3.9500000000000000e-02   1.1984999999999999e+00   5.5589999999999995e-01   1.8283000000000000e+00   2.4079999999999999e-01   5.4849999999999999e-01   7.9600000000000004e-02
  -7.2740000000000005e-01   7.6939999999999997e-01  -7.7210000000000001e-01  -1.9099999999999999e-02   5.7099999999999998e-02   7.0199999999999999e-02   1.1984999999999999e+00   6.6710000000000003e-01   1.2188000000000001e+00   1.5409999999999999e-01   3.3679999999999999e-01   6.6400000000000001e-02
  -6.1719999999999997e-01   5.7160000000000000e-01  -5.1470000000000005e-01   9.4999999999999998e-03  -4.7600000000000003e-02   8.7700000000000000e-02   1.1318999999999999e+00   7.1150000000000002e-01   2.0024000000000002e+00   1.6380000000000000e-01   4.3300000000000000e-01   6.6400000000000001e-02
  -6.8330000000000002e-01   6.3749999999999996e-01  -1.2867999999999999e+00   6.6799999999999998e-02   0.0000000000000000e+00   3.5099999999999999e-02   1.0875999999999999e+00   1.0227999999999999e+00   2.2635999999999998e+00   2.5050000000000000e-01   4.8110000000000003e-01   6.6400000000000001e-02
  -6.8330000000000002e-01   7.2550000000000003e-01  -1.1152000000000000e+00   1.9099999999999999e-02   2.8500000000000001e-02   1.0090000000000000e-01   1.2428999999999999e+00   6.0040000000000004e-01   2.1764999999999999e+00   2.0230000000000001e-01   4.4259999999999999e-01   7.9600000000000004e-02
  -5.9509999999999996e-01   8.5740000000000005e-01  -6.0050000000000003e-01   0.0000000000000000e+00   0.0000000000000000e+00   2.6300000000000000e-02   1.4649000000000001e+00   7.5600000000000001e-01   1.4800000000000000e+00   2.6970000000000000e-01   4.0410000000000001e-01   1.0620000000000000e-01
  -6.8330000000000002e-01   7.0350000000000001e-01  -9.4359999999999999e-01   1.6230000000000000e-01   0.0000000000000000e+00   3.9500000000000000e-02   9.7660000000000002e-01   7.3380000000000001e-01   1.8283000000000000e+00   1.9270000000000001e-01   4.6189999999999998e-01   9.7299999999999998e-02
  -6.8330000000000002e-01   6.5949999999999998e-01  -7.7210000000000001e-01   1.6230000000000000e-01   9.4999999999999998e-03   4.4000000000000003e-03   1.0209999999999999e+00   6.2260000000000004e-01   1.9153000000000000e+00   1.2520000000000001e-01   4.7149999999999997e-01   8.8499999999999995e-02
  -9.4779999999999998e-01   7.0350000000000001e-01  -8.5780000000000001e-01   1.1459999999999999e-01   2.8500000000000001e-02   6.5799999999999997e-02   9.7660000000000002e-01   8.0049999999999999e-01   1.4800000000000000e+00   9.6299999999999997e-02   4.1370000000000001e-01   2.2100000000000002e-02
  -6.1719999999999997e-01   6.3749999999999996e-01  -6.8630000000000002e-01   5.7299999999999997e-02   7.6100000000000001e-02   7.4499999999999997e-02   1.3983000000000001e+00   2.8910000000000002e-01   2.2635999999999998e+00   9.6299999999999997e-02   3.6559999999999998e-01   8.8499999999999995e-02
  -8.3760000000000001e-01   9.6730000000000005e-01  -5.1470000000000005e-01  -9.4999999999999998e-03   0.0000000000000000e+00   3.9500000000000000e-02   1.1318999999999999e+00   8.8939999999999997e-01   2.3506000000000000e+00   1.7340000000000000e-01   3.8490000000000002e-01   1.1500000000000000e-01
  -6.1719999999999997e-01   8.1340000000000001e-01  -8.5780000000000001e-01   5.7299999999999997e-02   2.8500000000000001e-02   8.7700000000000000e-02   1.3095000000000001e+00   5.7809999999999995e-01   1.7412000000000001e+00   9.6299999999999997e-02   4.7149999999999997e-01   8.8499999999999995e-02
  -7.0530000000000004e-01   6.8149999999999999e-01  -6.0050000000000003e-01   4.7699999999999999e-02  -1.9000000000000000e-02   5.7000000000000002e-02   1.2428999999999999e+00   5.7809999999999995e-01   1.0447000000000000e+00   1.8300000000000000e-01   4.4259999999999999e-01   1.2830000000000000e-01
  -7.7149999999999996e-01   7.9139999999999999e-01  -1.2010000000000001e+00   7.6399999999999996e-02  -2.8500000000000001e-02   3.5099999999999999e-02   7.5460000000000005e-01   7.5600000000000001e-01   2.2635999999999998e+00   9.6299999999999997e-02   4.3300000000000000e-01   7.9600000000000004e-02
  -6.8330000000000002e-01   7.2550000000000003e-01   2.5740000000000002e-01   6.6799999999999998e-02   8.5599999999999996e-02   4.8200000000000000e-02   1.1984999999999999e+00   7.3380000000000001e-01   2.1764999999999999e+00   2.1190000000000001e-01   3.8490000000000002e-01   7.9600000000000004e-02
  -7.0530000000000004e-01   8.3540000000000003e-01  -5.1470000000000005e-01   6.6799999999999998e-02   7.6100000000000001e-02   1.7500000000000002e-02   1.1540999999999999e+00   6.2260000000000004e-01   7.8349999999999997e-01   1.4449999999999999e-01   3.6559999999999998e-01   1.1500000000000000e-01
  -7.9349999999999998e-01   6.5949999999999998e-01  -1.7157000000000000e+00   1.5279999999999999e-01   9.4999999999999998e-03   8.8000000000000005e-03   1.2650999999999999e+00   8.2269999999999999e-01   1.8283000000000000e+00   1.1559999999999999e-01   4.4259999999999999e-01   8.8499999999999995e-02
  -8.5960000000000003e-01   6.5949999999999998e-01  -8.5780000000000001e-01   1.2410000000000000e-01   7.6100000000000001e-02   1.7500000000000002e-02   1.2428999999999999e+00   8.2269999999999999e-01   1.4800000000000000e+00   1.9270000000000001e-01   3.7530000000000002e-01   1.2830000000000000e-01
  -7.7149999999999996e-01   7.2550000000000003e-01  -7.7210000000000001e-01   4.7699999999999999e-02   6.6600000000000006e-02   5.7000000000000002e-02   1.2873000000000001e+00   7.7820000000000000e-01   8.7060000000000004e-01   1.7340000000000000e-01   3.5599999999999998e-01   7.9600000000000004e-02
  -6.1719999999999997e-01   7.2550000000000003e-01   8.5800000000000001e-02   8.5900000000000004e-02   3.8100000000000002e-02   6.5799999999999997e-02   1.2206999999999999e+00   5.5589999999999995e-01   1.5670999999999999e+00   1.3489999999999999e-01   4.7149999999999997e-01   9.2899999999999996e-02
  -5.9509999999999996e-01   6.5949999999999998e-01  -9.4359999999999999e-01   1.3370000000000001e-01   0.0000000000000000e+00   2.1899999999999999e-02   9.7660000000000002e-01   7.7820000000000000e-01   1.8283000000000000e+00   9.6299999999999997e-02   3.9450000000000002e-01   1.0620000000000000e-01
  -8.1559999999999999e-01   6.1550000000000005e-01  -1.2010000000000001e+00   7.6399999999999996e-02  -5.7099999999999998e-02   8.7700000000000000e-02   1.1096999999999999e+00   6.0040000000000004e-01   1.3930000000000000e+00   2.1190000000000001e-01   4.2340000000000000e-01   5.7500000000000002e-02
  -6.6130000000000000e-01   5.0560000000000005e-01  -1.2867999999999999e+00   6.6799999999999998e-02   7.6100000000000001e-02   5.2600000000000001e-02   1.3095000000000001e+00   7.3380000000000001e-01   1.2188000000000001e+00   1.2520000000000001e-01   3.8490000000000002e-01   7.5200000000000003e-02
  -8.8170000000000004e-01   6.5949999999999998e-01  -8.5780000000000001e-01   3.8199999999999998e-02  -3.8100000000000002e-02   3.5099999999999999e-02   1.1762999999999999e+00   7.1150000000000002e-01   1.2188000000000001e+00   1.7340000000000000e-01   4.4259999999999999e-01   1.1500000000000000e-01
  -7.0530000000000004e-01   7.6939999999999997e-01   8.5800000000000001e-02   1.2410000000000000e-01  -9.4999999999999998e-03   3.0700000000000002e-02   1.2873000000000001e+00   6.8930000000000002e-01   2.3506000000000000e+00   1.5409999999999999e-01   4.6189999999999998e-01   1.0620000000000000e-01
  -5.9509999999999996e-01   5.0560000000000005e-01  -7.7210000000000001e-01   8.5900000000000004e-02   3.8100000000000002e-02   6.5799999999999997e-02   1.1984999999999999e+00   9.1169999999999995e-01   8.7060000000000004e-01   2.2159999999999999e-01   4.3300000000000000e-01   6.1899999999999997e-02
  -7.7149999999999996e-01   6.8149999999999999e-01  -7.7210000000000001e-01   1.6230000000000000e-01   4.7600000000000003e-02   6.5799999999999997e-02   1.1318999999999999e+00   7.1150000000000002e-01   2.2635999999999998e+00   1.6380000000000000e-01   3.6559999999999998e-01   1.0620000000000000e-01
  -6.1719999999999997e-01   6.5949999999999998e-01  -9.4359999999999999e-01   9.5500000000000002e-02   2.8500000000000001e-02   3.5099999999999999e-02   1.1318999999999999e+00   6.8930000000000002e-01   1.9153000000000000e+00   1.5409999999999999e-01   3.8490000000000002e-01   1.0620000000000000e-01
  -6.8330000000000002e-01   7.2550000000000003e-01  -5.1470000000000005e-01   4.7699999999999999e-02   1.9000000000000000e-02   7.4499999999999997e-02   1.0431999999999999e+00   6.0040000000000004e-01   1.9153000000000000e+00   1.3489999999999999e-01   4.1370000000000001e-01   6.1899999999999997e-02
  -7.7149999999999996e-01   7.0350000000000001e-01  -1.1152000000000000e+00  -1.9099999999999999e-02   2.8500000000000001e-02   2.1899999999999999e-02   1.1096999999999999e+00   6.2260000000000004e-01   1.8283000000000000e+00   1.2520000000000001e-01   3.3679999999999999e-01   9.7299999999999998e-02
  -7.2740000000000005e-01   6.8149999999999999e-01  -3.4310000000000002e-01   1.0500000000000000e-01  -5.7099999999999998e-02   4.4000000000000003e-03   1.3761000000000001e+00   7.5600000000000001e-01   1.8283000000000000e+00   1.9270000000000001e-01   4.3300000000000000e-01   1.2390000000000000e-01
  -6.3919999999999999e-01   7.9139999999999999e-01  -6.0050000000000003e-01   9.5500000000000002e-02  -1.9000000000000000e-02   8.7700000000000000e-02   1.3095000000000001e+00   6.4480000000000004e-01   1.7412000000000001e+00   1.7340000000000000e-01   4.4259999999999999e-01   9.7299999999999998e-02
  -7.2740000000000005e-01   6.5949999999999998e-01  -1.6298999999999999e+00   8.5900000000000004e-02  -3.8100000000000002e-02   5.7000000000000002e-02   1.3761000000000001e+00   6.6710000000000003e-01   1.8283000000000000e+00   2.0230000000000001e-01   4.0410000000000001e-01   8.4000000000000005e-02
  -6.3919999999999999e-01   7.2550000000000003e-01  -9.4359999999999999e-01   1.6230000000000000e-01  -7.6100000000000001e-02   6.1400000000000003e-02   1.0209999999999999e+00   7.1150000000000002e-01   1.9153000000000000e+00   1.8300000000000000e-01   4.3300000000000000e-01   9.2899999999999996e-02
  -6.6130000000000000e-01   8.5740000000000005e-01  -4.2890000000000000e-01   1.1459999999999999e-01  -1.9000000000000000e-02   4.3900000000000002e-02   1.1762999999999999e+00   6.4480000000000004e-01   1.1317999999999999e+00   2.2159999999999999e-01   3.8490000000000002e-01   6.1899999999999997e-02
  -6.6130000000000000e-01   6.3749999999999996e-01  -1.0294000000000001e+00   1.9089999999999999e-01   2.8500000000000001e-02   5.7000000000000002e-02   1.0875999999999999e+00   7.3380000000000001e-01   2.0024000000000002e+00   2.1190000000000001e-01   3.1750000000000000e-01   1.0620000000000000e-01
  -6.6130000000000000e-01   7.0350000000000001e-01  -2.5740000000000002e-01   1.5279999999999999e-01   6.6600000000000006e-02   3.5099999999999999e-02   1.3095000000000001e+00   7.3380000000000001e-01   1.4800000000000000e+00   2.2159999999999999e-01   4.0410000000000001e-01   7.0800000000000002e-02
  -8.3760000000000001e-01   6.1550000000000005e-01  -2.5740000000000002e-01   1.7190000000000000e-01   1.9000000000000000e-02   3.0700000000000002e-02   1.1096999999999999e+00   7.3380000000000001e-01   1.7412000000000001e+00   2.3119999999999999e-01   4.2340000000000000e-01   9.2899999999999996e-02
  -8.8170000000000004e-01   8.1340000000000001e-01  -3.4310000000000002e-01  -9.4999999999999998e-03   7.6100000000000001e-02   1.0520000000000000e-01   1.3095000000000001e+00   7.1150000000000002e-01   1.9153000000000000e+00   1.7340000000000000e-01   3.7530000000000002e-01   7.0800000000000002e-02
  -7.7149999999999996e-01   8.1340000000000001e-01  -1.0294000000000001e+00   1.0500000000000000e-01   0.0000000000000000e+00   1.7500000000000002e-02   1.1984999999999999e+00   9.1169999999999995e-01   1.6540999999999999e+00   4.8200000000000000e-02   3.7530000000000002e-01   1.1060000000000000e-01
  -7.4939999999999996e-01   6.8149999999999999e-01  -1.7160000000000000e-01   2.0050000000000001e-01   1.9000000000000000e-02   1.0090000000000000e-01   1.3539000000000001e+00   7.3380000000000001e-01   2.3506000000000000e+00   1.7340000000000000e-01   4.0410000000000001e-01   8.8499999999999995e-02
  -6.6130000000000000e-01   7.4739999999999995e-01  -4.2890000000000000e-01  -1.9099999999999999e-02  -4.7600000000000003e-02   7.4499999999999997e-02   1.1762999999999999e+00   6.0040000000000004e-01   2.0024000000000002e+00   1.0600000000000000e-01   3.8490000000000002e-01   1.1060000000000000e-01
  -5.9509999999999996e-01   6.3749999999999996e-01  -7.7210000000000001e-01   6.6799999999999998e-02  -1.9000000000000000e-02   7.4499999999999997e-02   1.2428999999999999e+00   7.3380000000000001e-01   1.5670999999999999e+00   1.2520000000000001e-01   4.7149999999999997e-01   1.1500000000000000e-01
  -5.7310000000000005e-01   8.5740000000000005e-01  -2.5740000000000002e-01   7.6399999999999996e-02   4.7600000000000003e-02   5.7000000000000002e-02   1.1762999999999999e+00   7.5600000000000001e-01   1.3059000000000001e+00   1.5409999999999999e-01   4.0410000000000001e-01   7.5200000000000003e-02
  -8.8170000000000004e-01   1.0112000000000001e+00  -1.2010000000000001e+00   1.2410000000000000e-01   7.6100000000000001e-02   6.5799999999999997e-02   9.9880000000000002e-01   6.4480000000000004e-01   1.8283000000000000e+00   1.9270000000000001e-01   4.2340000000000000e-01   7.0800000000000002e-02
  -4.1880000000000001e-01   8.3540000000000003e-01  -1.4582999999999999e+00   0.0000000000000000e+00  -1.0470000000000000e-01   5.7000000000000002e-02   1.2206999999999999e+00   6.6710000000000003e-01   1.8283000000000000e+00   1.5409999999999999e-01   4.2340000000000000e-01   9.2899999999999996e-02
  -1.2122999999999999e+00   7.0350000000000001e-01  -1.7160000000000000e-01   1.7190000000000000e-01  -9.4999999999999998e-03   5.2600000000000001e-02   1.3761000000000001e+00   6.8930000000000002e-01   2.6118000000000001e+00   2.2159999999999999e-01   3.7530000000000002e-01   2.2100000000000002e-02
  -6.6130000000000000e-01   9.0129999999999999e-01  -7.7210000000000001e-01   8.5900000000000004e-02   5.7099999999999998e-02   3.9500000000000000e-02   1.0431999999999999e+00   6.2260000000000004e-01   2.2635999999999998e+00   1.3489999999999999e-01   4.0410000000000001e-01   1.1060000000000000e-01
  -5.0700000000000001e-01   5.0560000000000005e-01  -2.5740000000000002e-01   1.0500000000000000e-01  -2.8500000000000001e-02   3.0700000000000002e-02   1.0431999999999999e+00   5.3369999999999995e-01   1.5670999999999999e+00   1.6380000000000000e-01   3.7530000000000002e-01   9.7299999999999998e-02
  -6.1719999999999997e-01   6.1550000000000005e-01  -9.4359999999999999e-01   1.9099999999999999e-02   1.9000000000000000e-02   4.8200000000000000e-02   1.0209999999999999e+00   7.3380000000000001e-01   1.2188000000000001e+00   2.3119999999999999e-01   4.4259999999999999e-01   1.2830000000000000e-01
  -9.0369999999999995e-01   1.0112000000000001e+00  -2.9165999999999999e+00   1.3370000000000001e-01   1.1420000000000000e-01   8.3299999999999999e-02   1.1540999999999999e+00   7.1150000000000002e-01   2.5247000000000002e+00   1.0600000000000000e-01   3.0790000000000001e-01   1.1060000000000000e-01
  -1.3005000000000000e+00   8.3540000000000003e-01  -3.4310000000000002e-01   8.5900000000000004e-02   1.9000000000000000e-02   7.4499999999999997e-02   1.0209999999999999e+00   7.1150000000000002e-01   1.8283000000000000e+00   1.9270000000000001e-01   4.2340000000000000e-01   7.9600000000000004e-02
   3.5270000000000001e-01   5.9360000000000002e-01  -3.4310000000000002e-01   1.3370000000000001e-01  -9.4999999999999998e-03   3.9500000000000000e-02   1.3095000000000001e+00   6.2260000000000004e-01   1.8283000000000000e+00   1.8300000000000000e-01   4.6189999999999998e-01   8.4000000000000005e-02
  -7.9349999999999998e-01   4.3969999999999998e-01  -5.1470000000000005e-01   9.5500000000000002e-02  -6.6600000000000006e-02   6.5799999999999997e-02   1.1318999999999999e+00   5.3369999999999995e-01   2.2635999999999998e+00   2.1190000000000001e-01   5.6769999999999998e-01   7.5200000000000003e-02
  -1.7193000000000001e+00   9.4530000000000003e-01  -1.0294000000000001e+00   1.2410000000000000e-01   1.8079999999999999e-01   1.0090000000000000e-01   1.3317000000000001e+00   7.7820000000000000e-01   1.4800000000000000e+00   1.2520000000000001e-01   4.6189999999999998e-01   1.1060000000000000e-01
  -6.3919999999999999e-01   1.0771999999999999e+00  -1.2010000000000001e+00   1.9099999999999999e-02   0.0000000000000000e+00   4.8200000000000000e-02   1.2873000000000001e+00   4.8920000000000002e-01   2.0893999999999999e+00   2.6010000000000000e-01   4.2340000000000000e-01   7.5200000000000003e-02
   4.4100000000000000e-02   6.5949999999999998e-01   8.5780000000000001e-01   7.6399999999999996e-02  -2.8500000000000001e-02   1.1400000000000000e-01   1.0875999999999999e+00   9.3389999999999995e-01   1.8283000000000000e+00   2.1190000000000001e-01   4.6189999999999998e-01   7.9600000000000004e-02
  -4.8490000000000000e-01   5.0560000000000005e-01  -1.2010000000000001e+00   1.2410000000000000e-01   9.4999999999999998e-03   4.4000000000000003e-03   1.1540999999999999e+00   5.7809999999999995e-01   7.8349999999999997e-01   2.0230000000000001e-01   4.1370000000000001e-01   1.3270000000000001e-01
  -1.9177000000000000e+00   1.0771999999999999e+00  -1.1152000000000000e+00   9.5500000000000002e-02   1.1420000000000000e-01   5.2600000000000001e-02   1.2428999999999999e+00   7.7820000000000000e-01   1.8283000000000000e+00   2.1190000000000001e-01   4.1370000000000001e-01   1.4160000000000000e-01
  -6.6130000000000000e-01   5.9360000000000002e-01  -2.5740000000000002e-01   8.5900000000000004e-02  -1.9000000000000000e-02   8.3299999999999999e-02   1.2428999999999999e+00   8.2269999999999999e-01   2.1764999999999999e+00   9.6299999999999997e-02   3.1750000000000000e-01   1.2830000000000000e-01
  -1.7630000000000001e-01   4.8359999999999997e-01  -5.1470000000000005e-01   6.6799999999999998e-02  -9.4999999999999998e-03   5.2600000000000001e-02   1.3539000000000001e+00   6.4480000000000004e-01   2.1764999999999999e+00   2.5050000000000000e-01   3.8490000000000002e-01   8.4000000000000005e-02
  -6.1719999999999997e-01   7.0350000000000001e-01  -4.2890000000000000e-01   4.7699999999999999e-02  -1.1420000000000000e-01   3.0700000000000002e-02   9.9880000000000002e-01   8.4499999999999997e-01   1.0447000000000000e+00   1.5409999999999999e-01   3.5599999999999998e-01   1.1940000000000001e-01
  -1.2564000000000000e+00   7.9139999999999999e-01  -1.6298999999999999e+00   5.7299999999999997e-02   7.6100000000000001e-02   8.3299999999999999e-02   1.1984999999999999e+00   5.5589999999999995e-01   1.7412000000000001e+00   1.5409999999999999e-01   4.4259999999999999e-01   8.4000000000000005e-02
  -8.5960000000000003e-01   6.5949999999999998e-01  -1.0294000000000001e+00  -9.4999999999999998e-03   1.2370000000000000e-01  -1.7500000000000002e-02   9.9880000000000002e-01   6.4480000000000004e-01   2.0024000000000002e+00   1.2520000000000001e-01   3.3679999999999999e-01   1.1940000000000001e-01
  -4.6289999999999998e-01   7.6939999999999997e-01   0.0000000000000000e+00   1.6230000000000000e-01   0.0000000000000000e+00   7.8899999999999998e-02   1.3539000000000001e+00   9.1169999999999995e-01   1.3059000000000001e+00   1.5409999999999999e-01   5.1959999999999995e-01   1.0620000000000000e-01
  -2.8649999999999998e-01   7.6939999999999997e-01  -4.2890000000000000e-01   7.6399999999999996e-02   9.4999999999999998e-03   7.8899999999999998e-02   1.2873000000000001e+00   5.5589999999999995e-01   2.2635999999999998e+00   1.5409999999999999e-01   4.0410000000000001e-01   3.5400000000000001e-02
  -1.3666000000000000e+00   7.4739999999999995e-01  -1.2867999999999999e+00   9.5500000000000002e-02   1.6180000000000000e-01   3.0700000000000002e-02   1.3761000000000001e+00   8.4499999999999997e-01   1.7412000000000001e+00   1.4449999999999999e-01   4.0410000000000001e-01   7.5200000000000003e-02
  -1.3446000000000000e+00   7.9139999999999999e-01  -6.8630000000000002e-01   7.6399999999999996e-02  -9.4999999999999998e-03   7.4499999999999997e-02   1.1540999999999999e+00   5.1139999999999997e-01   2.0893999999999999e+00   2.6010000000000000e-01   4.3300000000000000e-01   1.4160000000000000e-01
  -1.9839999999999999e-01   9.0129999999999999e-01  -6.8630000000000002e-01  -9.4999999999999998e-03  -5.7099999999999998e-02   1.0090000000000000e-01   1.3317000000000001e+00   6.0040000000000004e-01   8.7060000000000004e-01   1.5409999999999999e-01   3.7530000000000002e-01   7.0800000000000002e-02
  -6.3919999999999999e-01   3.9570000000000000e-01   8.5800000000000001e-02   6.6799999999999998e-02  -9.4999999999999998e-03   7.8899999999999998e-02   1.1318999999999999e+00   8.8939999999999997e-01   1.7412000000000001e+00   1.7340000000000000e-01   4.3300000000000000e-01   7.0800000000000002e-02
  -9.6989999999999998e-01   8.1340000000000001e-01  -1.2867999999999999e+00   1.5279999999999999e-01   8.5599999999999996e-02   9.2100000000000001e-02   1.3095000000000001e+00   5.7809999999999995e-01   2.6118000000000001e+00   1.8300000000000000e-01   4.7149999999999997e-01   1.0170000000000000e-01
  -1.1241000000000001e+00   9.2330000000000001e-01  -9.4359999999999999e-01   1.5279999999999999e-01   3.8100000000000002e-02   9.2100000000000001e-02   1.1540999999999999e+00   7.1150000000000002e-01   9.5770000000000000e-01   1.1559999999999999e-01   4.5219999999999999e-01   1.1060000000000000e-01
  -5.7310000000000005e-01   5.7160000000000000e-01  -1.0294000000000001e+00   5.7299999999999997e-02  -4.7600000000000003e-02   6.1400000000000003e-02   1.4205000000000001e+00   6.4480000000000004e-01   1.7412000000000001e+00   1.4449999999999999e-01   3.9450000000000002e-01   7.5200000000000003e-02
  -3.5270000000000001e-01   6.5949999999999998e-01   0.0000000000000000e+00   1.1459999999999999e-01  -9.4999999999999998e-03   7.0199999999999999e-02   1.0431999999999999e+00   6.8930000000000002e-01   2.3506000000000000e+00   2.9859999999999998e-01   4.4259999999999999e-01   1.0170000000000000e-01
  -8.3760000000000001e-01   8.5740000000000005e-01  -1.0294000000000001e+00   1.5279999999999999e-01   9.5200000000000007e-02   4.3900000000000002e-02   1.1984999999999999e+00   6.2260000000000004e-01   6.0940000000000005e-01   1.9270000000000001e-01   4.6189999999999998e-01   1.1500000000000000e-01
  -1.1681999999999999e+00   7.0350000000000001e-01  -1.2010000000000001e+00   1.4319999999999999e-01   3.8100000000000002e-02   2.1899999999999999e-02   1.1540999999999999e+00   6.2260000000000004e-01   1.4800000000000000e+00   2.2159999999999999e-01   4.4259999999999999e-01   1.0620000000000000e-01
  -6.1719999999999997e-01   6.1550000000000005e-01  -1.0294000000000001e+00   1.2410000000000000e-01   6.6600000000000006e-02   4.3900000000000002e-02   1.3539000000000001e+00   8.0049999999999999e-01   2.1764999999999999e+00   1.4449999999999999e-01   4.8110000000000003e-01   1.0170000000000000e-01
  -4.8490000000000000e-01   8.1340000000000001e-01   1.7160000000000000e-01   2.5779999999999997e-01   6.6600000000000006e-02   7.4499999999999997e-02   9.9880000000000002e-01   8.6719999999999997e-01   1.1317999999999999e+00   2.2159999999999999e-01   3.8490000000000002e-01   1.1940000000000001e-01
  -8.3760000000000001e-01   7.9139999999999999e-01  -5.1470000000000005e-01  -1.9099999999999999e-02  -6.6600000000000006e-02   3.5099999999999999e-02   1.1540999999999999e+00   6.4480000000000004e-01   1.3930000000000000e+00   1.6380000000000000e-01   4.2340000000000000e-01   7.9600000000000004e-02
  -9.0369999999999995e-01   5.9360000000000002e-01  -1.2010000000000001e+00   8.5900000000000004e-02   0.0000000000000000e+00   2.6300000000000000e-02   1.1096999999999999e+00   8.8939999999999997e-01   1.3930000000000000e+00   1.0600000000000000e-01   4.5219999999999999e-01   8.8499999999999995e-02
  -9.2579999999999996e-01   7.0350000000000001e-01  -1.0294000000000001e+00   1.2410000000000000e-01   0.0000000000000000e+00   7.0199999999999999e-02   1.0875999999999999e+00   4.8920000000000002e-01   1.2188000000000001e+00   1.3489999999999999e-01   4.0410000000000001e-01   9.7299999999999998e-02
  -5.7310000000000005e-01   5.9360000000000002e-01  -1.1152000000000000e+00   4.7699999999999999e-02  -3.8100000000000002e-02   6.1400000000000003e-02   1.1318999999999999e+00   8.4499999999999997e-01   1.3059000000000001e+00   4.8200000000000000e-02   3.4639999999999999e-01   1.1500000000000000e-01
  -5.7310000000000005e-01   6.1550000000000005e-01  -7.7210000000000001e-01   1.6230000000000000e-01  -3.8100000000000002e-02   6.5799999999999997e-02   1.2206999999999999e+00   9.5609999999999995e-01   1.8283000000000000e+00   2.6010000000000000e-01   3.8490000000000002e-01   8.8499999999999995e-02
  -9.9190000000000000e-01   7.0350000000000001e-01  -6.0050000000000003e-01   1.0500000000000000e-01   2.8500000000000001e-02   6.5799999999999997e-02   9.7660000000000002e-01   8.8939999999999997e-01   1.5670999999999999e+00   2.0230000000000001e-01   4.0410000000000001e-01   1.1060000000000000e-01
  -8.5960000000000003e-01   8.7929999999999997e-01  -1.2867999999999999e+00   1.1459999999999999e-01   2.8500000000000001e-02  -4.4000000000000003e-03   1.5980000000000001e+00   8.8939999999999997e-01   1.3930000000000000e+00   1.7340000000000000e-01   4.2340000000000000e-01   6.6400000000000001e-02
  -6.8330000000000002e-01   6.8149999999999999e-01  -1.7160000000000000e-01   1.0500000000000000e-01   5.7099999999999998e-02   8.7700000000000000e-02   1.1318999999999999e+00   6.6710000000000003e-01   1.5670999999999999e+00   1.6380000000000000e-01   4.4259999999999999e-01   3.9800000000000002e-02
  -7.2740000000000005e-01   5.7160000000000000e-01   8.5800000000000001e-02   7.6399999999999996e-02   1.9000000000000000e-02   6.5799999999999997e-02   1.2206999999999999e+00   8.2269999999999999e-01   2.3506000000000000e+00   2.0230000000000001e-01   4.3300000000000000e-01   6.6400000000000001e-02
  -7.7149999999999996e-01   6.8149999999999999e-01  -6.8630000000000002e-01   6.6799999999999998e-02   6.6600000000000006e-02   4.8200000000000000e-02   1.1984999999999999e+00   6.0040000000000004e-01   2.2635999999999998e+00   1.5409999999999999e-01   4.6189999999999998e-01   5.7500000000000002e-02
  -8.1559999999999999e-01   8.7929999999999997e-01  -6.0050000000000003e-01  -3.8199999999999998e-02  -1.9000000000000000e-02   9.2100000000000001e-02   1.3761000000000001e+00   6.8930000000000002e-01   1.6540999999999999e+00   2.0230000000000001e-01   4.1370000000000001e-01   7.5200000000000003e-02
  -4.8490000000000000e-01   3.0780000000000002e-01   4.2890000000000000e-01   0.0000000000000000e+00   1.9000000000000000e-02   4.3900000000000002e-02   1.0875999999999999e+00   6.2260000000000004e-01   2.3506000000000000e+00   5.7799999999999997e-02   4.7149999999999997e-01   5.3100000000000001e-02
  -5.0700000000000001e-01   9.2330000000000001e-01  -1.0294000000000001e+00   1.1459999999999999e-01  -4.7600000000000003e-02   3.9500000000000000e-02   1.0209999999999999e+00   4.8920000000000002e-01   1.6540999999999999e+00   1.6380000000000000e-01   3.8490000000000002e-01   1.0620000000000000e-01
  -9.9190000000000000e-01   4.6170000000000000e-01  -7.7210000000000001e-01   9.4999999999999998e-03  -3.8100000000000002e-02   5.2600000000000001e-02   1.2873000000000001e+00   8.2269999999999999e-01   1.2188000000000001e+00   6.7400000000000002e-02   4.5219999999999999e-01   8.8499999999999995e-02
  -9.0369999999999995e-01   7.9139999999999999e-01  -5.1470000000000005e-01   5.7299999999999997e-02   1.0470000000000000e-01   9.6500000000000002e-02   1.3095000000000001e+00   8.4499999999999997e-01   2.3506000000000000e+00   2.4079999999999999e-01   4.3300000000000000e-01   9.2899999999999996e-02
  -6.3919999999999999e-01   5.9360000000000002e-01  -1.1152000000000000e+00   1.4319999999999999e-01   8.5599999999999996e-02   3.9500000000000000e-02   1.1096999999999999e+00   8.0049999999999999e-01   1.0447000000000000e+00   2.0230000000000001e-01   3.6559999999999998e-01   1.0170000000000000e-01
  -7.0530000000000004e-01   7.6939999999999997e-01  -6.0050000000000003e-01   1.2410000000000000e-01  -1.9000000000000000e-02   5.2600000000000001e-02   1.0431999999999999e+00   8.8939999999999997e-01   1.4800000000000000e+00   1.4449999999999999e-01   4.9070000000000003e-01   3.9800000000000002e-02
  -9.2579999999999996e-01   9.0129999999999999e-01  -1.1152000000000000e+00   1.1459999999999999e-01   8.5599999999999996e-02   7.4499999999999997e-02   1.3095000000000001e+00   5.5589999999999995e-01   1.2188000000000001e+00   1.8300000000000000e-01   4.0410000000000001e-01   8.4000000000000005e-02
  -6.6130000000000000e-01   7.2550000000000003e-01  -9.4359999999999999e-01   2.0999999999999999e-01  -2.8500000000000001e-02   5.2600000000000001e-02   1.0431999999999999e+00   7.1150000000000002e-01   1.2188000000000001e+00   1.2520000000000001e-01   4.0410000000000001e-01   1.0620000000000000e-01
  -7.7149999999999996e-01   7.4739999999999995e-01  -7.7210000000000001e-01   4.7699999999999999e-02   0.0000000000000000e+00   3.5099999999999999e-02   1.2206999999999999e+00   6.2260000000000004e-01   1.7412000000000001e+00   1.3489999999999999e-01   4.5219999999999999e-01   7.5200000000000003e-02
  -6.6130000000000000e-01   8.5740000000000005e-01  -6.8630000000000002e-01   5.7299999999999997e-02   9.4999999999999998e-03   2.6300000000000000e-02   1.1096999999999999e+00   6.2260000000000004e-01   1.2188000000000001e+00   1.6380000000000000e-01   3.8490000000000002e-01   1.1940000000000001e-01
  -7.0530000000000004e-01   6.5949999999999998e-01  -1.7160000000000000e-01   4.7699999999999999e-02  -7.6100000000000001e-02   4.3900000000000002e-02   1.3317000000000001e+00   7.7820000000000000e-01   1.6540999999999999e+00   2.5050000000000000e-01   3.6559999999999998e-01   8.8499999999999995e-02
  -7.7149999999999996e-01   6.1550000000000005e-01  -4.2890000000000000e-01   1.5279999999999999e-01   5.7099999999999998e-02   7.0199999999999999e-02   1.3539000000000001e+00   5.5589999999999995e-01   2.2635999999999998e+00   2.3119999999999999e-01   3.7530000000000002e-01   1.1940000000000001e-01
  -8.1559999999999999e-01   8.3540000000000003e-01  -6.0050000000000003e-01  -5.7299999999999997e-02  -2.8500000000000001e-02   8.3299999999999999e-02   1.2428999999999999e+00   6.6710000000000003e-01   1.1317999999999999e+00   1.5409999999999999e-01   4.2340000000000000e-01   1.1500000000000000e-01
  -6.6130000000000000e-01   8.5740000000000005e-01  -1.7160000000000000e-01   4.7699999999999999e-02  -1.9000000000000000e-02   6.5799999999999997e-02   1.0653999999999999e+00   7.3380000000000001e-01   1.6540999999999999e+00   1.4449999999999999e-01   4.1370000000000001e-01   7.5200000000000003e-02
  -8.5960000000000003e-01   5.9360000000000002e-01  -2.5740000000000002e-01   8.5900000000000004e-02  -2.8500000000000001e-02   6.5799999999999997e-02   1.0209999999999999e+00   7.3380000000000001e-01   2.2635999999999998e+00   2.2159999999999999e-01   4.9070000000000003e-01   7.5200000000000003e-02
  -9.0369999999999995e-01   7.0350000000000001e-01  -8.5780000000000001e-01   1.7190000000000000e-01   6.6600000000000006e-02   5.7000000000000002e-02   9.5440000000000003e-01   6.8930000000000002e-01   3.4820000000000001e-01   1.5409999999999999e-01   4.4259999999999999e-01   9.7299999999999998e-02
  -7.0530000000000004e-01   7.0350000000000001e-01  -3.4310000000000002e-01   1.3370000000000001e-01  -3.8100000000000002e-02   9.6500000000000002e-02   1.0209999999999999e+00   6.8930000000000002e-01   9.5770000000000000e-01   1.5409999999999999e-01   4.6189999999999998e-01   7.0800000000000002e-02
  -8.1559999999999999e-01   8.1340000000000001e-01  -1.2867999999999999e+00   1.3370000000000001e-01  -9.4999999999999998e-03   7.4499999999999997e-02   1.0431999999999999e+00   7.5600000000000001e-01   1.7412000000000001e+00   1.7340000000000000e-01   4.1370000000000001e-01   1.3710000000000000e-01
  -6.1719999999999997e-01   7.9139999999999999e-01  -6.8630000000000002e-01   1.4319999999999999e-01   5.7099999999999998e-02   7.4499999999999997e-02   1.0653999999999999e+00   7.3380000000000001e-01   2.0893999999999999e+00   2.1190000000000001e-01   4.2340000000000000e-01   8.8499999999999995e-02
  -8.5960000000000003e-01   6.1550000000000005e-01  -1.7160000000000000e-01   5.7299999999999997e-02  -3.8100000000000002e-02   9.6500000000000002e-02   1.2206999999999999e+00   8.6719999999999997e-01   1.8283000000000000e+00   2.6010000000000000e-01   3.4639999999999999e-01   1.2390000000000000e-01
  -8.5960000000000003e-01   7.4739999999999995e-01  -8.5780000000000001e-01  -7.6399999999999996e-02   2.8500000000000001e-02   6.1400000000000003e-02   1.1984999999999999e+00   8.8939999999999997e-01   2.0024000000000002e+00   1.8300000000000000e-01   4.5219999999999999e-01   7.9600000000000004e-02
  -6.1719999999999997e-01   6.8149999999999999e-01  -1.1152000000000000e+00   7.6399999999999996e-02  -2.8500000000000001e-02   4.8200000000000000e-02   1.2206999999999999e+00   5.3369999999999995e-01   1.4800000000000000e+00   1.9270000000000001e-01   3.0790000000000001e-01   9.7299999999999998e-02
  -8.8170000000000004e-01   8.1340000000000001e-01  -1.0294000000000001e+00   4.7699999999999999e-02  -9.5200000000000007e-02   9.6500000000000002e-02   1.1096999999999999e+00   6.4480000000000004e-01   2.0024000000000002e+00   1.5409999999999999e-01   4.8110000000000003e-01   1.0170000000000000e-01
  -7.4939999999999996e-01   8.7929999999999997e-01  -8.5780000000000001e-01   1.1459999999999999e-01   9.4999999999999998e-03   4.8200000000000000e-02   1.0875999999999999e+00   8.0049999999999999e-01   1.2188000000000001e+00   2.3119999999999999e-01   4.7149999999999997e-01   7.0800000000000002e-02
  -8.1559999999999999e-01   7.9139999999999999e-01  -6.8630000000000002e-01   1.0500000000000000e-01  -1.9000000000000000e-02   7.8899999999999998e-02   1.2873000000000001e+00   6.6710000000000003e-01   1.5670999999999999e+00   1.5409999999999999e-01   4.0410000000000001e-01   9.7299999999999998e-02
  -7.4939999999999996e-01   5.7160000000000000e-01  -1.1152000000000000e+00   3.8199999999999998e-02  -2.8500000000000001e-02   5.7000000000000002e-02   1.2206999999999999e+00   6.0040000000000004e-01   2.0024000000000002e+00   2.5050000000000000e-01   4.4259999999999999e-01   6.6400000000000001e-02
  -6.8330000000000002e-01   7.0350000000000001e-01   0.0000000000000000e+00   9.5500000000000002e-02   5.7099999999999998e-02   7.0199999999999999e-02   1.2206999999999999e+00   6.4480000000000004e-01   1.4800000000000000e+00   2.0230000000000001e-01   3.9450000000000002e-01   1.0170000000000000e-01
  -8.1559999999999999e-01   1.0112000000000001e+00  -1.1152000000000000e+00   7.6399999999999996e-02  -9.4999999999999998e-03   3.9500000000000000e-02   1.0653999999999999e+00   6.6710000000000003e-01   1.4800000000000000e+00   1.9270000000000001e-01   5.0029999999999997e-01   8.8499999999999995e-02
  -7.4939999999999996e-01   9.4530000000000003e-01  -1.7160000000000000e-01   1.2410000000000000e-01  -1.9000000000000000e-02   3.5099999999999999e-02   1.1984999999999999e+00   8.0049999999999999e-01   1.3059000000000001e+00   1.6380000000000000e-01   4.2340000000000000e-01   1.1500000000000000e-01
  -6.1719999999999997e-01   6.5949999999999998e-01  -1.2010000000000001e+00   8.5900000000000004e-02  -4.7600000000000003e-02   6.1400000000000003e-02   1.0875999999999999e+00   5.7809999999999995e-01   2.3506000000000000e+00   2.6010000000000000e-01   4.1370000000000001e-01   1.1060000000000000e-01
  -7.2740000000000005e-01   6.3749999999999996e-01  -6.0050000000000003e-01   5.7299999999999997e-02   1.9000000000000000e-02   5.7000000000000002e-02   9.9880000000000002e-01   7.1150000000000002e-01   1.0447000000000000e+00   8.6699999999999999e-02   4.1370000000000001e-01   1.5479999999999999e-01
  -6.8330000000000002e-01   5.7160000000000000e-01  -6.0050000000000003e-01   6.6799999999999998e-02   1.9000000000000000e-02   6.5799999999999997e-02   1.1984999999999999e+00   8.2269999999999999e-01   2.1764999999999999e+00   1.5409999999999999e-01   3.7530000000000002e-01   1.2390000000000000e-01
  -8.8170000000000004e-01   9.0129999999999999e-01  -8.5780000000000001e-01   6.6799999999999998e-02  -5.7099999999999998e-02   4.8200000000000000e-02   1.1540999999999999e+00   7.7820000000000000e-01   1.8283000000000000e+00   7.7100000000000002e-02   4.6189999999999998e-01   7.0800000000000002e-02
  -7.2740000000000005e-01   5.9360000000000002e-01  -4.2890000000000000e-01   1.0500000000000000e-01   4.7600000000000003e-02   6.1400000000000003e-02   1.1540999999999999e+00   1.0005999999999999e+00   1.6540999999999999e+00   2.1190000000000001e-01   4.5219999999999999e-01   8.8499999999999995e-02
  -7.7149999999999996e-01   7.2550000000000003e-01  -7.7210000000000001e-01   6.6799999999999998e-02  -3.8100000000000002e-02   5.7000000000000002e-02   1.1984999999999999e+00   7.5600000000000001e-01   1.6540999999999999e+00   1.9270000000000001e-01   4.8110000000000003e-01   8.8499999999999995e-02
  -8.1559999999999999e-01   7.2550000000000003e-01  -7.7210000000000001e-01   1.1459999999999999e-01   9.4999999999999998e-03   5.2600000000000001e-02   1.1540999999999999e+00   6.6710000000000003e-01   1.2188000000000001e+00   1.6380000000000000e-01   4.5219999999999999e-01   1.0170000000000000e-01
  -6.8330000000000002e-01   5.4959999999999998e-01  -3.4310000000000002e-01   1.7190000000000000e-01   7.6100000000000001e-02   6.5799999999999997e-02   1.1096999999999999e+00   7.3380000000000001e-01   1.3930000000000000e+00   9.6299999999999997e-02   4.7149999999999997e-01   1.0170000000000000e-01
  -8.1559999999999999e-01   8.1340000000000001e-01  -1.3725000000000001e+00   1.1459999999999999e-01   1.0470000000000000e-01   6.5799999999999997e-02   1.0209999999999999e+00   6.2260000000000004e-01   1.9153000000000000e+00   2.1190000000000001e-01   3.8490000000000002e-01   9.7299999999999998e-02
  -8.5960000000000003e-01   7.6939999999999997e-01  -7.7210000000000001e-01   1.9099999999999999e-02   1.9000000000000000e-02   7.0199999999999999e-02   1.1318999999999999e+00   7.1150000000000002e-01   2.3506000000000000e+00   2.3119999999999999e-01   4.3300000000000000e-01   1.1060000000000000e-01
  -7.9349999999999998e-01   8.5740000000000005e-01  -1.3725000000000001e+00   6.6799999999999998e-02  -1.9000000000000000e-02   8.7700000000000000e-02   1.0875999999999999e+00   6.0040000000000004e-01   2.1764999999999999e+00   2.1190000000000001e-01   3.9450000000000002e-01   1.1940000000000001e-01
  -6.6130000000000000e-01   6.5949999999999998e-01  -2.5740000000000002e-01   1.0500000000000000e-01   8.5599999999999996e-02   6.1400000000000003e-02   1.1762999999999999e+00   8.4499999999999997e-01   1.4800000000000000e+00   2.0230000000000001e-01   4.0410000000000001e-01   6.6400000000000001e-02
  -7.4939999999999996e-01   4.1770000000000002e-01  -6.0050000000000003e-01   3.8199999999999998e-02   6.6600000000000006e-02   4.8200000000000000e-02   9.9880000000000002e-01   7.3380000000000001e-01   1.4800000000000000e+00   1.4449999999999999e-01   4.1370000000000001e-01   7.9600000000000004e-02
  -6.6130000000000000e-01   7.2550000000000003e-01  -2.5740000000000002e-01   6.6799999999999998e-02  -9.4999999999999998e-03   3.0700000000000002e-02   1.1540999999999999e+00   6.0040000000000004e-01   1.7412000000000001e+00   1.5409999999999999e-01   3.7530000000000002e-01   9.7299999999999998e-02
  -6.8330000000000002e-01   7.6939999999999997e-01   2.5740000000000002e-01   1.4319999999999999e-01   0.0000000000000000e+00   4.8200000000000000e-02   1.4427000000000001e+00   6.4480000000000004e-01   1.6540999999999999e+00   2.0230000000000001e-01   4.3300000000000000e-01   6.6400000000000001e-02
  -7.0530000000000004e-01   6.3749999999999996e-01  -5.1470000000000005e-01   1.1459999999999999e-01   8.5599999999999996e-02   6.1400000000000003e-02   1.0875999999999999e+00   7.5600000000000001e-01   1.5670999999999999e+00   1.6380000000000000e-01   4.7149999999999997e-01   5.7500000000000002e-02
  -7.7149999999999996e-01   7.9139999999999999e-01  -3.4310000000000002e-01   7.6399999999999996e-02   0.0000000000000000e+00   2.6300000000000000e-02   1.1762999999999999e+00   7.1150000000000002e-01   1.8283000000000000e+00   1.6380000000000000e-01   4.5219999999999999e-01   7.5200000000000003e-02
  -8.3760000000000001e-01   8.7929999999999997e-01  -6.0050000000000003e-01   9.4999999999999998e-03   1.9000000000000000e-02   4.8200000000000000e-02   1.0875999999999999e+00   9.1169999999999995e-01   2.1764999999999999e+00   1.4449999999999999e-01   4.2340000000000000e-01   9.2899999999999996e-02
  -7.9349999999999998e-01   6.3749999999999996e-01  -5.1470000000000005e-01   4.7699999999999999e-02   1.9000000000000000e-02   6.5799999999999997e-02   1.1540999999999999e+00   8.0049999999999999e-01   2.2635999999999998e+00   1.9270000000000001e-01   4.7149999999999997e-01   9.7299999999999998e-02
  -7.4939999999999996e-01   8.1340000000000001e-01  -6.0050000000000003e-01   9.4999999999999998e-03   2.8500000000000001e-02   6.1400000000000003e-02   1.0653999999999999e+00   7.1150000000000002e-01   2.3506000000000000e+00   1.8300000000000000e-01   4.8110000000000003e-01   8.8499999999999995e-02
  -6.3919999999999999e-01   8.7929999999999997e-01  -6.0050000000000003e-01   3.8199999999999998e-02   9.4999999999999998e-03   6.1400000000000003e-02   1.0875999999999999e+00   7.1150000000000002e-01   2.0893999999999999e+00   2.2159999999999999e-01   4.3300000000000000e-01   7.5200000000000003e-02
  -7.9349999999999998e-01   5.7160000000000000e-01  -8.5780000000000001e-01   8.5900000000000004e-02  -2.8500000000000001e-02   6.1400000000000003e-02   1.0431999999999999e+00   5.7809999999999995e-01   2.0893999999999999e+00   2.5050000000000000e-01   4.9070000000000003e-01   4.4200000000000003e-02
  -8.3760000000000001e-01   9.6730000000000005e-01  -6.0050000000000003e-01   1.7190000000000000e-01   5.7099999999999998e-02   4.3900000000000002e-02   1.2428999999999999e+00   6.8930000000000002e-01   2.4377000000000000e+00   2.1190000000000001e-01   4.5219999999999999e-01   1.1500000000000000e-01
  -6.3919999999999999e-01   6.3749999999999996e-01   1.7160000000000000e-01   8.5900000000000004e-02   5.7099999999999998e-02   8.8000000000000005e-03   1.2650999999999999e+00   8.2269999999999999e-01   1.4800000000000000e+00   1.6380000000000000e-01   3.4639999999999999e-01   8.4000000000000005e-02
  -5.7310000000000005e-01   9.2330000000000001e-01  -7.7210000000000001e-01   5.7299999999999997e-02   9.4999999999999998e-03   3.0700000000000002e-02   1.2873000000000001e+00   8.2269999999999999e-01   1.4800000000000000e+00   2.0230000000000001e-01   4.3300000000000000e-01   1.1940000000000001e-01
  -7.2740000000000005e-01   7.0350000000000001e-01  -4.2890000000000000e-01   1.4319999999999999e-01   7.6100000000000001e-02   6.5799999999999997e-02   1.1318999999999999e+00   8.0049999999999999e-01   2.0893999999999999e+00   1.9270000000000001e-01   3.4639999999999999e-01   1.2390000000000000e-01
  -7.7149999999999996e-01   7.9139999999999999e-01  -1.0294000000000001e+00   1.9099999999999999e-02   0.0000000000000000e+00  -1.3200000000000000e-02   1.0653999999999999e+00   6.8930000000000002e-01   2.1764999999999999e+00   1.6380000000000000e-01   3.7530000000000002e-01   9.2899999999999996e-02
  -7.2740000000000005e-01   5.4959999999999998e-01  -1.2867999999999999e+00   1.2410000000000000e-01   2.8500000000000001e-02   8.3299999999999999e-02   1.0875999999999999e+00   4.6689999999999998e-01   1.4800000000000000e+00   2.0230000000000001e-01   4.4259999999999999e-01   9.2899999999999996e-02
  -5.0700000000000001e-01   9.0129999999999999e-01  -1.2010000000000001e+00   1.7190000000000000e-01   3.8100000000000002e-02   3.5099999999999999e-02   1.1762999999999999e+00   4.8920000000000002e-01   2.5247000000000002e+00   2.5050000000000000e-01   3.2710000000000000e-01   9.7299999999999998e-02
  -6.8330000000000002e-01   8.1340000000000001e-01  -8.5800000000000001e-02   9.5500000000000002e-02   0.0000000000000000e+00   6.5799999999999997e-02   1.1762999999999999e+00   7.1150000000000002e-01   9.5770000000000000e-01   1.1559999999999999e-01   4.2340000000000000e-01   8.4000000000000005e-02
  -7.7149999999999996e-01   7.4739999999999995e-01  -9.4359999999999999e-01   9.5500000000000002e-02   9.4999999999999998e-03   6.1400000000000003e-02   1.3317000000000001e+00   3.3350000000000002e-01   2.7858999999999998e+00   1.9270000000000001e-01   3.2710000000000000e-01   2.2100000000000002e-02
  -7.9349999999999998e-01   6.5949999999999998e-01  -1.1152000000000000e+00   1.0500000000000000e-01   2.8500000000000001e-02   1.0520000000000000e-01   1.2206999999999999e+00   8.2269999999999999e-01   1.2188000000000001e+00   2.3119999999999999e-01   3.5599999999999998e-01   1.4160000000000000e-01
  -7.0530000000000004e-01   6.8149999999999999e-01  -1.2867999999999999e+00   2.8600000000000000e-02   3.8100000000000002e-02   2.1899999999999999e-02   1.1540999999999999e+00   4.4469999999999998e-01   1.0447000000000000e+00   2.2159999999999999e-01   3.3679999999999999e-01   6.1899999999999997e-02
  -7.7149999999999996e-01   7.0350000000000001e-01  -9.4359999999999999e-01   1.9099999999999999e-02  -9.4999999999999998e-03   3.0700000000000002e-02   1.3761000000000001e+00   5.7809999999999995e-01   2.0024000000000002e+00   1.6380000000000000e-01   2.7900000000000003e-01   8.8499999999999995e-02
  -9.2579999999999996e-01   7.2550000000000003e-01  -1.0294000000000001e+00   6.6799999999999998e-02  -1.9000000000000000e-02   9.2100000000000001e-02   1.0431999999999999e+00   1.1339999999999999e+00   1.4800000000000000e+00   1.1559999999999999e-01   5.2920000000000000e-01   9.2899999999999996e-02
  -6.1719999999999997e-01   6.8149999999999999e-01  -6.0050000000000003e-01   1.2410000000000000e-01   1.1420000000000000e-01   6.1400000000000003e-02   1.4649000000000001e+00   3.5580000000000001e-01   2.1764999999999999e+00   1.3489999999999999e-01   3.5599999999999998e-01   8.4000000000000005e-02
  -6.8330000000000002e-01   5.7160000000000000e-01  -7.7210000000000001e-01   1.2410000000000000e-01  -3.8100000000000002e-02   8.3299999999999999e-02   1.0209999999999999e+00   1.0227999999999999e+00   1.5670999999999999e+00   2.0230000000000001e-01   4.7149999999999997e-01   8.8499999999999995e-02
  -6.1719999999999997e-01   8.7929999999999997e-01  -6.0050000000000003e-01   8.5900000000000004e-02   9.4999999999999998e-03   7.8899999999999998e-02   1.3761000000000001e+00   7.5600000000000001e-01   1.9153000000000000e+00   2.4079999999999999e-01   4.0410000000000001e-01   1.0620000000000000e-01
  -6.8330000000000002e-01   7.2550000000000003e-01  -1.2010000000000001e+00   2.3870000000000000e-01   1.2370000000000000e-01   3.0700000000000002e-02   9.7660000000000002e-01   6.4480000000000004e-01   1.8283000000000000e+00   2.0230000000000001e-01   3.6559999999999998e-01   9.7299999999999998e-02
  -5.9509999999999996e-01   7.6939999999999997e-01  -1.1152000000000000e+00   7.6399999999999996e-02  -9.4999999999999998e-03   5.2600000000000001e-02   1.0431999999999999e+00   9.5609999999999995e-01   1.1317999999999999e+00   1.9270000000000001e-01   3.8490000000000002e-01   1.0170000000000000e-01
  -8.1559999999999999e-01   6.5949999999999998e-01  -5.1470000000000005e-01   1.9099999999999999e-02  -1.1420000000000000e-01   6.1400000000000003e-02   1.0875999999999999e+00   4.6689999999999998e-01   1.4800000000000000e+00   2.2159999999999999e-01   3.8490000000000002e-01   7.0800000000000002e-02
  -8.8170000000000004e-01   6.8149999999999999e-01  -4.2890000000000000e-01   0.0000000000000000e+00  -1.9000000000000000e-02   7.4499999999999997e-02   1.2650999999999999e+00   1.0450999999999999e+00   1.3059000000000001e+00   2.4079999999999999e-01   4.2340000000000000e-01   1.2390000000000000e-01
  -9.4779999999999998e-01   6.1550000000000005e-01  -1.0294000000000001e+00   7.6399999999999996e-02   0.0000000000000000e+00   6.1400000000000003e-02   1.0653999999999999e+00   7.1150000000000002e-01   2.0024000000000002e+00   1.6380000000000000e-01   4.8110000000000003e-01   5.3100000000000001e-02
  -7.0530000000000004e-01   7.9139999999999999e-01  -8.5780000000000001e-01   2.8600000000000000e-02   3.8100000000000002e-02   7.8899999999999998e-02   1.1984999999999999e+00   6.6710000000000003e-01   2.0024000000000002e+00   1.6380000000000000e-01   4.1370000000000001e-01   8.8499999999999995e-02
  -8.1559999999999999e-01   7.0350000000000001e-01  -8.5780000000000001e-01   9.5500000000000002e-02   0.0000000000000000e+00   8.7700000000000000e-02   1.1762999999999999e+00   1.0227999999999999e+00   2.2635999999999998e+00   9.6299999999999997e-02   4.9070000000000003e-01   9.7299999999999998e-02
  -6.6130000000000000e-01   7.0350000000000001e-01  -9.4359999999999999e-01   1.8140000000000001e-01   4.7600000000000003e-02   3.9500000000000000e-02   1.2650999999999999e+00   5.1139999999999997e-01   1.0447000000000000e+00   1.7340000000000000e-01   3.9450000000000002e-01   1.2830000000000000e-01
  -7.7149999999999996e-01   9.6730000000000005e-01  -6.8630000000000002e-01   7.6399999999999996e-02   7.6100000000000001e-02   4.3900000000000002e-02   1.2873000000000001e+00   9.1169999999999995e-01   1.0447000000000000e+00   1.7340000000000000e-01   4.9070000000000003e-01   9.2899999999999996e-02
  -7.2740000000000005e-01   9.8929999999999996e-01  -4.2890000000000000e-01   7.6399999999999996e-02   5.7099999999999998e-02   3.0700000000000002e-02   1.1984999999999999e+00   8.6719999999999997e-01   1.3059000000000001e+00   1.9270000000000001e-01   4.7149999999999997e-01   1.3270000000000001e-01
  -6.6130000000000000e-01   5.9360000000000002e-01  -6.8630000000000002e-01   1.9099999999999999e-02  -9.4999999999999998e-03   8.8000000000000005e-03   1.2650999999999999e+00   5.5589999999999995e-01   1.3059000000000001e+00   2.0230000000000001e-01   4.0410000000000001e-01   9.2899999999999996e-02
  -7.9349999999999998e-01   6.3749999999999996e-01  -8.5780000000000001e-01   1.0500000000000000e-01  -9.4999999999999998e-03   4.8200000000000000e-02   1.0875999999999999e+00   7.3380000000000001e-01   2.6118000000000001e+00   2.3119999999999999e-01   4.1370000000000001e-01   8.4000000000000005e-02
  -7.4939999999999996e-01   6.3749999999999996e-01  -8.5780000000000001e-01   7.6399999999999996e-02  -1.0470000000000000e-01   1.0520000000000000e-01   1.1096999999999999e+00   4.0020000000000000e-01   1.7412000000000001e+00   1.4449999999999999e-01   4.2340000000000000e-01   1.2830000000000000e-01
  -6.3919999999999999e-01   8.3540000000000003e-01  -4.2890000000000000e-01   7.6399999999999996e-02  -3.8100000000000002e-02   8.3299999999999999e-02   1.2428999999999999e+00   7.1150000000000002e-01   1.6540999999999999e+00   1.6380000000000000e-01   3.5599999999999998e-01   1.0170000000000000e-01
  -7.2740000000000005e-01   7.2550000000000003e-01  -1.2867999999999999e+00   1.7190000000000000e-01  -2.8500000000000001e-02   5.2600000000000001e-02   1.0653999999999999e+00   5.5589999999999995e-01   1.2188000000000001e+00   2.2159999999999999e-01   3.3679999999999999e-01   8.4000000000000005e-02
  -8.1559999999999999e-01   9.2330000000000001e-01  -6.8630000000000002e-01   0.0000000000000000e+00  -9.4999999999999998e-03   3.9500000000000000e-02   1.3317000000000001e+00   6.8930000000000002e-01   2.0024000000000002e+00   1.8300000000000000e-01   3.8490000000000002e-01   1.1060000000000000e-01
  -5.2900000000000003e-01   5.2759999999999996e-01  -7.7210000000000001e-01   1.1459999999999999e-01   3.8100000000000002e-02   4.3900000000000002e-02   1.1984999999999999e+00   8.0049999999999999e-01   1.9153000000000000e+00   1.5409999999999999e-01   4.0410000000000001e-01   8.4000000000000005e-02
  -8.5960000000000003e-01   8.5740000000000005e-01  -1.2010000000000001e+00   1.9089999999999999e-01   8.5599999999999996e-02   3.9500000000000000e-02   1.2206999999999999e+00   4.6689999999999998e-01   1.4800000000000000e+00   2.2159999999999999e-01   4.1370000000000001e-01   1.5040000000000001e-01
  -7.0530000000000004e-01   7.9139999999999999e-01  -6.0050000000000003e-01   1.0500000000000000e-01   1.0470000000000000e-01   4.8200000000000000e-02   1.2206999999999999e+00   6.2260000000000004e-01   1.3930000000000000e+00   1.8300000000000000e-01   4.1370000000000001e-01   7.9600000000000004e-02
  -8.3760000000000001e-01   6.5949999999999998e-01  -1.7160000000000000e-01   1.1459999999999999e-01   0.0000000000000000e+00   0.0000000000000000e+00   1.0653999999999999e+00   6.8930000000000002e-01   1.2188000000000001e+00   1.7340000000000000e-01   4.6189999999999998e-01   1.0620000000000000e-01
  -6.1719999999999997e-01   7.0350000000000001e-01  -5.1470000000000005e-01   9.5500000000000002e-02   4.7600000000000003e-02   4.8200000000000000e-02   1.1318999999999999e+00   6.0040000000000004e-01   2.0024000000000002e+00   1.3489999999999999e-01   3.1750000000000000e-01   7.0800000000000002e-02
  -6.6130000000000000e-01   6.1550000000000005e-01  -1.2010000000000001e+00   9.5500000000000002e-02   3.8100000000000002e-02   7.8899999999999998e-02   1.1318999999999999e+00   7.1150000000000002e-01   1.3930000000000000e+00   2.4079999999999999e-01   3.9450000000000002e-01   7.9600000000000004e-02
  -7.7149999999999996e-01   8.5740000000000005e-01  -6.0050000000000003e-01   1.9099999999999999e-02  -6.6600000000000006e-02   9.2100000000000001e-02   1.1762999999999999e+00   6.8930000000000002e-01   1.4800000000000000e+00   1.9270000000000001e-01   4.2340000000000000e-01   7.5200000000000003e-02
  -6.1719999999999997e-01   5.0560000000000005e-01  -1.7160000000000000e-01   1.0500000000000000e-01  -1.9000000000000000e-02   6.1400000000000003e-02   1.1318999999999999e+00   6.2260000000000004e-01   8.7060000000000004e-01   5.7799999999999997e-02   3.8490000000000002e-01   9.7299999999999998e-02
  -9.0369999999999995e-01   7.9139999999999999e-01  -7.7210000000000001e-01   4.7699999999999999e-02   2.8500000000000001e-02   5.7000000000000002e-02   1.3095000000000001e+00   6.6710000000000003e-01   1.2188000000000001e+00   7.7100000000000002e-02   4.7149999999999997e-01   1.1940000000000001e-01
  -7.4939999999999996e-01   6.5949999999999998e-01  -9.4359999999999999e-01   9.4999999999999998e-03   2.8500000000000001e-02   3.9500000000000000e-02   1.2428999999999999e+00   6.6710000000000003e-01   2.0024000000000002e+00   1.6380000000000000e-01   3.8490000000000002e-01   1.1940000000000001e-01
  -8.3760000000000001e-01   7.0350000000000001e-01  -1.0294000000000001e+00   3.8199999999999998e-02   0.0000000000000000e+00   5.7000000000000002e-02   1.0653999999999999e+00   7.1150000000000002e-01   2.0024000000000002e+00   2.0230000000000001e-01   5.1000000000000001e-01   7.5200000000000003e-02
  -6.6130000000000000e-01   6.3749999999999996e-01  -6.0050000000000003e-01   5.7299999999999997e-02   0.0000000000000000e+00   3.0700000000000002e-02   1.3317000000000001e+00   5.5589999999999995e-01   1.3930000000000000e+00   1.4449999999999999e-01   3.8490000000000002e-01   8.8499999999999995e-02
  -5.9509999999999996e-01   7.9139999999999999e-01  -6.8630000000000002e-01   2.0999999999999999e-01   0.0000000000000000e+00   5.2600000000000001e-02   1.1984999999999999e+00   7.1150000000000002e-01   1.0447000000000000e+00   2.1190000000000001e-01   4.9070000000000003e-01   7.9600000000000004e-02
  -7.7149999999999996e-01   6.5949999999999998e-01  -2.5740000000000002e-01   8.5900000000000004e-02   8.5599999999999996e-02   3.0700000000000002e-02   1.1096999999999999e+00   6.4480000000000004e-01   1.8283000000000000e+00   2.3119999999999999e-01   4.7149999999999997e-01   9.7299999999999998e-02
  -6.1719999999999997e-01   5.7160000000000000e-01  -2.5740000000000002e-01   1.3370000000000001e-01   4.7600000000000003e-02   5.7000000000000002e-02   1.1540999999999999e+00   8.2269999999999999e-01   2.5247000000000002e+00   1.8300000000000000e-01   4.4259999999999999e-01   9.7299999999999998e-02
  -7.7149999999999996e-01   8.1340000000000001e-01  -6.0050000000000003e-01   5.7299999999999997e-02   1.9000000000000000e-02   9.6500000000000002e-02   1.2428999999999999e+00   6.8930000000000002e-01   1.9153000000000000e+00   1.4449999999999999e-01   4.0410000000000001e-01   1.1060000000000000e-01
  -8.1559999999999999e-01   8.7929999999999997e-01  -1.2867999999999999e+00   9.4999999999999998e-03  -3.8100000000000002e-02   5.7000000000000002e-02   1.1096999999999999e+00   6.0040000000000004e-01   2.0893999999999999e+00   1.5409999999999999e-01   3.9450000000000002e-01   8.4000000000000005e-02
  -9.2579999999999996e-01   6.5949999999999998e-01  -1.0294000000000001e+00   9.5500000000000002e-02  -6.6600000000000006e-02   5.2600000000000001e-02   1.1540999999999999e+00   6.4480000000000004e-01   1.2188000000000001e+00   1.2520000000000001e-01   3.8490000000000002e-01   6.6400000000000001e-02
  -6.6130000000000000e-01   7.6939999999999997e-01  -1.5441000000000000e+00   7.6399999999999996e-02   2.8500000000000001e-02   3.0700000000000002e-02   1.2206999999999999e+00   7.3380000000000001e-01   1.2188000000000001e+00   2.6970000000000000e-01   4.0410000000000001e-01   1.1500000000000000e-01
  -6.3919999999999999e-01   8.7929999999999997e-01  -8.5780000000000001e-01   8.5900000000000004e-02  -4.7600000000000003e-02   7.0199999999999999e-02   1.1984999999999999e+00   5.5589999999999995e-01   1.2188000000000001e+00   1.7340000000000000e-01   3.8490000000000002e-01   7.0800000000000002e-02
  -5.9509999999999996e-01   6.5949999999999998e-01  -1.5441000000000000e+00   1.9099999999999999e-02   5.7099999999999998e-02   5.7000000000000002e-02   1.3539000000000001e+00   7.5600000000000001e-01   1.9153000000000000e+00   2.0230000000000001e-01   5.4849999999999999e-01   8.8499999999999995e-02
  -9.6989999999999998e-01   7.9139999999999999e-01  -8.5780000000000001e-01   7.6399999999999996e-02   4.7600000000000003e-02   1.0090000000000000e-01   1.1762999999999999e+00   7.3380000000000001e-01   1.4800000000000000e+00   2.2159999999999999e-01   5.1000000000000001e-01   1.0620000000000000e-01
  -7.2740000000000005e-01   8.5740000000000005e-01  -7.7210000000000001e-01   5.7299999999999997e-02   6.6600000000000006e-02   1.3200000000000000e-02   1.0653999999999999e+00   6.4480000000000004e-01   1.4800000000000000e+00   2.4079999999999999e-01   4.4259999999999999e-01   1.0170000000000000e-01
  -5.7310000000000005e-01   7.6939999999999997e-01  -6.0050000000000003e-01   1.0500000000000000e-01   9.4999999999999998e-03   6.5799999999999997e-02   1.0431999999999999e+00   8.0049999999999999e-01   1.5670999999999999e+00   1.4449999999999999e-01   4.5219999999999999e-01   1.1940000000000001e-01
  -7.0530000000000004e-01   8.1340000000000001e-01   8.5800000000000001e-02   1.1459999999999999e-01   7.6100000000000001e-02   4.8200000000000000e-02   1.0209999999999999e+00   6.0040000000000004e-01   1.3930000000000000e+00   6.7400000000000002e-02   3.9450000000000002e-01   1.0170000000000000e-01
  -6.8330000000000002e-01   6.3749999999999996e-01  -8.5780000000000001e-01   1.2410000000000000e-01  -1.9000000000000000e-02   6.5799999999999997e-02   1.0875999999999999e+00   7.7820000000000000e-01   1.6540999999999999e+00   1.5409999999999999e-01   3.9450000000000002e-01   1.0170000000000000e-01
  -6.1719999999999997e-01   8.1340000000000001e-01  -1.2010000000000001e+00   7.6399999999999996e-02  -4.7600000000000003e-02   7.4499999999999997e-02   1.1318999999999999e+00   7.1150000000000002e-01   1.3930000000000000e+00   2.2159999999999999e-01   4.5219999999999999e-01   1.1500000000000000e-01
  -7.4939999999999996e-01   7.9139999999999999e-01  -5.1470000000000005e-01   1.3370000000000001e-01  -4.7600000000000003e-02   9.2100000000000001e-02   1.1762999999999999e+00   8.0049999999999999e-01   1.9153000000000000e+00   1.8300000000000000e-01   3.8490000000000002e-01   7.9600000000000004e-02
  -6.6130000000000000e-01   7.9139999999999999e-01  -1.0294000000000001e+00   7.6399999999999996e-02   3.8100000000000002e-02   5.2600000000000001e-02   1.0875999999999999e+00   5.7809999999999995e-01   1.3930000000000000e+00   1.3489999999999999e-01   4.6189999999999998e-01   1.1500000000000000e-01
  -7.7149999999999996e-01   9.0129999999999999e-01  -8.5780000000000001e-01   7.6399999999999996e-02   9.4999999999999998e-03   2.6300000000000000e-02   1.1540999999999999e+00   8.8939999999999997e-01   1.3930000000000000e+00   1.8300000000000000e-01   4.5219999999999999e-01   8.8499999999999995e-02
  -7.4939999999999996e-01   7.4739999999999995e-01  -1.2010000000000001e+00   1.9099999999999999e-02  -3.8100000000000002e-02   5.7000000000000002e-02   1.1762999999999999e+00   6.2260000000000004e-01   2.0893999999999999e+00   2.3119999999999999e-01   4.3300000000000000e-01   8.8499999999999995e-02
  -8.1559999999999999e-01   8.5740000000000005e-01  -1.1152000000000000e+00   1.3370000000000001e-01   2.8500000000000001e-02   3.9500000000000000e-02   1.0875999999999999e+00   6.8930000000000002e-01   1.9153000000000000e+00   2.1190000000000001e-01   4.3300000000000000e-01   6.1899999999999997e-02
  -6.8330000000000002e-01   7.9139999999999999e-01  -1.5441000000000000e+00   3.8199999999999998e-02   4.7600000000000003e-02   4.3900000000000002e-02   1.1984999999999999e+00   4.8920000000000002e-01   1.4800000000000000e+00   1.2520000000000001e-01   4.7149999999999997e-01   7.5200000000000003e-02
  -6.8330000000000002e-01   7.4739999999999995e-01  -4.2890000000000000e-01   1.1459999999999999e-01  -2.8500000000000001e-02   4.4000000000000003e-03   1.1984999999999999e+00   5.5589999999999995e-01   1.0447000000000000e+00   2.6010000000000000e-01   5.2920000000000000e-01   9.2899999999999996e-02
  -7.2740000000000005e-01   7.9139999999999999e-01  -1.2010000000000001e+00   1.1459999999999999e-01  -4.7600000000000003e-02   5.7000000000000002e-02   1.0653999999999999e+00   6.6710000000000003e-01   2.1764999999999999e+00   1.1559999999999999e-01   4.1370000000000001e-01   1.1500000000000000e-01
  -9.4779999999999998e-01   6.5949999999999998e-01  -1.7160000000000000e-01   1.2410000000000000e-01   4.7600000000000003e-02   4.8200000000000000e-02   1.3983000000000001e+00   7.3380000000000001e-01   1.3930000000000000e+00   1.5409999999999999e-01   3.1750000000000000e-01   1.1500000000000000e-01
  -7.7149999999999996e-01   7.4739999999999995e-01  -6.8630000000000002e-01   4.7699999999999999e-02  -9.4999999999999998e-03   6.1400000000000003e-02   1.2650999999999999e+00   7.5600000000000001e-01   9.5770000000000000e-01   1.9270000000000001e-01   4.1370000000000001e-01   8.8499999999999995e-02
  -8.1559999999999999e-01   6.3749999999999996e-01  -1.3725000000000001e+00   4.7699999999999999e-02  -2.8500000000000001e-02   7.8899999999999998e-02   1.1762999999999999e+00   7.3380000000000001e-01   2.7858999999999998e+00   2.2159999999999999e-01   3.4639999999999999e-01   5.3100000000000001e-02
  -6.8330000000000002e-01   5.9360000000000002e-01  -2.5740000000000002e-01   9.5500000000000002e-02   1.0470000000000000e-01   3.9500000000000000e-02   1.2873000000000001e+00   4.6689999999999998e-01   1.8283000000000000e+00   1.4449999999999999e-01   4.3300000000000000e-01   9.7299999999999998e-02
  -7.0530000000000004e-01   8.1340000000000001e-01  -7.7210000000000001e-01   6.6799999999999998e-02  -2.8500000000000001e-02   3.5099999999999999e-02   1.1318999999999999e+00   6.4480000000000004e-01   1.3059000000000001e+00   1.6380000000000000e-01   3.9450000000000002e-01   6.1899999999999997e-02
  -7.4939999999999996e-01   7.6939999999999997e-01  -1.2867999999999999e+00  -1.9099999999999999e-02   2.8500000000000001e-02   4.8200000000000000e-02   1.2206999999999999e+00   7.3380000000000001e-01   1.2188000000000001e+00   2.2159999999999999e-01   4.2340000000000000e-01   1.0170000000000000e-01
  -6.1719999999999997e-01   5.7160000000000000e-01  -4.2890000000000000e-01   9.5500000000000002e-02   5.7099999999999998e-02   5.7000000000000002e-02   1.1318999999999999e+00   6.4480000000000004e-01   1.5670999999999999e+00   1.7340000000000000e-01   4.1370000000000001e-01   1.0620000000000000e-01
  -8.3760000000000001e-01   6.8149999999999999e-01  -7.7210000000000001e-01   1.4319999999999999e-01  -9.4999999999999998e-03   6.1400000000000003e-02   1.1318999999999999e+00   8.2269999999999999e-01   1.3059000000000001e+00   1.7340000000000000e-01   3.4639999999999999e-01   7.5200000000000003e-02
  -9.4779999999999998e-01   6.3749999999999996e-01  -9.4359999999999999e-01   9.4999999999999998e-03   1.9000000000000000e-02   6.5799999999999997e-02   1.2650999999999999e+00   7.7820000000000000e-01   2.0024000000000002e+00   2.7939999999999998e-01   4.3300000000000000e-01   6.6400000000000001e-02
  -6.8330000000000002e-01   6.8149999999999999e-01  -1.0294000000000001e+00   1.0500000000000000e-01   4.7600000000000003e-02   4.3900000000000002e-02   1.0209999999999999e+00   8.0049999999999999e-01   1.9153000000000000e+00   1.2520000000000001e-01   3.6559999999999998e-01   5.3100000000000001e-02
  -7.4939999999999996e-01   7.9139999999999999e-01  -8.5780000000000001e-01   1.0500000000000000e-01   5.7099999999999998e-02   4.8200000000000000e-02   1.1762999999999999e+00   6.8930000000000002e-01   1.3930000000000000e+00   1.6380000000000000e-01   4.2340000000000000e-01   7.5200000000000003e-02
  -7.4939999999999996e-01   6.5949999999999998e-01   0.0000000000000000e+00   1.0500000000000000e-01  -1.9000000000000000e-02   6.1400000000000003e-02   1.1540999999999999e+00   7.7820000000000000e-01   3.4820000000000001e-01   9.6299999999999997e-02   4.6189999999999998e-01   8.4000000000000005e-02
  -6.8330000000000002e-01   7.2550000000000003e-01  -7.7210000000000001e-01   0.0000000000000000e+00   2.8500000000000001e-02   3.9500000000000000e-02   1.0653999999999999e+00   8.8939999999999997e-01   2.1764999999999999e+00   2.0230000000000001e-01   4.1370000000000001e-01   4.8700000000000000e-02
  -6.8330000000000002e-01   6.3749999999999996e-01  -6.0050000000000003e-01   9.5500000000000002e-02   9.5200000000000007e-02   3.9500000000000000e-02   1.0875999999999999e+00   7.1150000000000002e-01   1.9153000000000000e+00   2.3119999999999999e-01   3.3679999999999999e-01   7.0800000000000002e-02
  -5.7310000000000005e-01   8.3540000000000003e-01  -6.0050000000000003e-01   8.5900000000000004e-02  -1.9000000000000000e-02   7.0199999999999999e-02   1.4205000000000001e+00   6.4480000000000004e-01   2.2635999999999998e+00   2.0230000000000001e-01   4.6189999999999998e-01   8.8499999999999995e-02
  -5.5110000000000003e-01   5.7160000000000000e-01  -1.0294000000000001e+00   1.4319999999999999e-01  -1.9000000000000000e-02   7.0199999999999999e-02   1.1984999999999999e+00   8.0049999999999999e-01   1.2188000000000001e+00   1.1559999999999999e-01   3.8490000000000002e-01   4.8700000000000000e-02
  -6.1719999999999997e-01   7.2550000000000003e-01  -6.8630000000000002e-01   8.5900000000000004e-02   7.6100000000000001e-02   5.7000000000000002e-02   1.2873000000000001e+00   7.7820000000000000e-01   1.7412000000000001e+00   1.5409999999999999e-01   4.7149999999999997e-01   4.4200000000000003e-02
  -6.6130000000000000e-01   7.0350000000000001e-01  -1.2867999999999999e+00   3.8199999999999998e-02   5.7099999999999998e-02   3.5099999999999999e-02   1.0431999999999999e+00   6.0040000000000004e-01   1.7412000000000001e+00   1.9270000000000001e-01   4.0410000000000001e-01   5.7500000000000002e-02
  -7.7149999999999996e-01   8.3540000000000003e-01  -6.0050000000000003e-01   6.6799999999999998e-02   7.6100000000000001e-02   4.3900000000000002e-02   1.1096999999999999e+00   8.4499999999999997e-01   2.0893999999999999e+00   1.8300000000000000e-01   3.9450000000000002e-01   7.5200000000000003e-02
  -6.6130000000000000e-01   7.6939999999999997e-01  -4.2890000000000000e-01   6.6799999999999998e-02   8.5599999999999996e-02   6.5799999999999997e-02   1.1540999999999999e+00   9.3389999999999995e-01   1.2188000000000001e+00   1.6380000000000000e-01   4.9070000000000003e-01   5.7500000000000002e-02
  -5.2900000000000003e-01   6.1550000000000005e-01  -4.2890000000000000e-01   9.5500000000000002e-02   7.6100000000000001e-02   7.0199999999999999e-02   1.0431999999999999e+00   6.8930000000000002e-01   1.7412000000000001e+00   1.4449999999999999e-01   3.2710000000000000e-01   1.1940000000000001e-01
  -7.9349999999999998e-01   6.8149999999999999e-01  -5.1470000000000005e-01   4.7699999999999999e-02   1.9000000000000000e-02   7.0199999999999999e-02   1.2206999999999999e+00   7.1150000000000002e-01   1.1317999999999999e+00   1.4449999999999999e-01   4.3300000000000000e-01   1.2830000000000000e-01
  -6.3919999999999999e-01   5.4959999999999998e-01  -8.5780000000000001e-01  -6.6799999999999998e-02  -1.9000000000000000e-02   4.3900000000000002e-02   1.1096999999999999e+00   6.8930000000000002e-01   1.7412000000000001e+00   1.6380000000000000e-01   4.4259999999999999e-01   1.0170000000000000e-01
  -6.8330000000000002e-01   6.3749999999999996e-01  -1.2867999999999999e+00   5.7299999999999997e-02   6.6600000000000006e-02   2.6300000000000000e-02   1.2650999999999999e+00   6.4480000000000004e-01   1.8283000000000000e+00   1.1559999999999999e-01   4.0410000000000001e-01   8.4000000000000005e-02
  -7.0530000000000004e-01   7.0350000000000001e-01  -3.4310000000000002e-01   2.4820000000000000e-01   6.6600000000000006e-02   7.0199999999999999e-02   1.0209999999999999e+00   6.0040000000000004e-01   1.3930000000000000e+00   2.0230000000000001e-01   3.3679999999999999e-01   9.2899999999999996e-02
  -9.2579999999999996e-01   6.1550000000000005e-01  -7.7210000000000001e-01   5.7299999999999997e-02  -4.7600000000000003e-02   3.5099999999999999e-02   1.1318999999999999e+00   7.1150000000000002e-01   1.4800000000000000e+00   2.5050000000000000e-01   3.8490000000000002e-01   4.4200000000000003e-02
  -7.0530000000000004e-01   8.7929999999999997e-01  -1.7157000000000000e+00   1.4319999999999999e-01   7.6100000000000001e-02   5.2600000000000001e-02   1.1318999999999999e+00   7.3380000000000001e-01   2.0024000000000002e+00   1.8300000000000000e-01   4.2340000000000000e-01   1.0170000000000000e-01
  -5.7310000000000005e-01   7.9139999999999999e-01  -4.2890000000000000e-01   1.1459999999999999e-01   3.8100000000000002e-02   6.1400000000000003e-02   1.2650999999999999e+00   7.1150000000000002e-01   1.6540999999999999e+00   2.1190000000000001e-01   3.4639999999999999e-01   6.1899999999999997e-02
  -9.2579999999999996e-01   5.7160000000000000e-01  -9.4359999999999999e-01   7.6399999999999996e-02  -9.5200000000000007e-02   6.1400000000000003e-02   1.1762999999999999e+00   8.8939999999999997e-01   1.2188000000000001e+00   9.6299999999999997e-02   4.6189999999999998e-01   8.4000000000000005e-02
  -7.0530000000000004e-01   7.0350000000000001e-01  -7.7210000000000001e-01   1.1459999999999999e-01  -2.8500000000000001e-02   7.4499999999999997e-02   1.0653999999999999e+00   6.6710000000000003e-01   1.9153000000000000e+00   1.6380000000000000e-01   4.8110000000000003e-01   9.7299999999999998e-02
  -4.8490000000000000e-01   8.1340000000000001e-01   8.5800000000000001e-02   3.8199999999999998e-02   7.6100000000000001e-02   1.3200000000000000e-02   1.2428999999999999e+00   8.2269999999999999e-01   1.9153000000000000e+00   9.5999999999999992e-03   3.1750000000000000e-01   9.2899999999999996e-02
  -8.5960000000000003e-01   6.3749999999999996e-01  -7.7210000000000001e-01  -9.4999999999999998e-03   4.7600000000000003e-02   7.4499999999999997e-02   1.0653999999999999e+00   5.5589999999999995e-01   1.5670999999999999e+00   2.3119999999999999e-01   3.5599999999999998e-01   8.8499999999999995e-02
  -7.0530000000000004e-01   5.4959999999999998e-01  -1.2010000000000001e+00   0.0000000000000000e+00  -6.6600000000000006e-02   2.1899999999999999e-02   1.1540999999999999e+00   8.4499999999999997e-01   1.6540999999999999e+00   8.6699999999999999e-02   4.2340000000000000e-01   1.0170000000000000e-01
  -7.0530000000000004e-01   7.0350000000000001e-01  -7.7210000000000001e-01   1.2410000000000000e-01   1.4269999999999999e-01   5.2600000000000001e-02   1.2873000000000001e+00   8.4499999999999997e-01   1.3930000000000000e+00   1.5409999999999999e-01   4.9070000000000003e-01   7.9600000000000004e-02
  -8.3760000000000001e-01   9.2330000000000001e-01  -6.8630000000000002e-01   6.6799999999999998e-02   9.4999999999999998e-03   4.3900000000000002e-02   1.1762999999999999e+00   6.4480000000000004e-01   1.3930000000000000e+00   1.6380000000000000e-01   3.8490000000000002e-01   5.3100000000000001e-02
  -7.2740000000000005e-01   6.3749999999999996e-01  -6.8630000000000002e-01   3.8199999999999998e-02   0.0000000000000000e+00   5.7000000000000002e-02   1.3095000000000001e+00   5.7809999999999995e-01   1.8283000000000000e+00   1.9270000000000001e-01   3.9450000000000002e-01   8.4000000000000005e-02
  -7.7149999999999996e-01   7.0350000000000001e-01  -1.0294000000000001e+00   1.3370000000000001e-01   0.0000000000000000e+00   9.6500000000000002e-02   1.2206999999999999e+00   6.4480000000000004e-01   1.7412000000000001e+00   1.6380000000000000e-01   5.0029999999999997e-01   9.2899999999999996e-02
  -6.8330000000000002e-01   8.3540000000000003e-01  -8.5780000000000001e-01   1.9089999999999999e-01   9.4999999999999998e-03   4.8200000000000000e-02   1.1762999999999999e+00   7.1150000000000002e-01   1.7412000000000001e+00   1.8300000000000000e-01   3.8490000000000002e-01   5.3100000000000001e-02
  -7.7149999999999996e-01   8.7929999999999997e-01  -3.4310000000000002e-01   1.4319999999999999e-01   8.5599999999999996e-02   4.8200000000000000e-02   9.9880000000000002e-01   8.4499999999999997e-01   2.6989000000000001e+00   2.4079999999999999e-01   4.1370000000000001e-01   9.2899999999999996e-02
  -7.4939999999999996e-01   6.5949999999999998e-01  -1.3725000000000001e+00   1.3370000000000001e-01  -9.4999999999999998e-03   7.0199999999999999e-02   1.0875999999999999e+00   7.5600000000000001e-01   1.8283000000000000e+00   1.6380000000000000e-01   4.4259999999999999e-01   7.9600000000000004e-02
  -8.1559999999999999e-01   6.1550000000000005e-01  -1.3725000000000001e+00   6.6799999999999998e-02   2.8500000000000001e-02   3.0700000000000002e-02   1.2206999999999999e+00   8.6719999999999997e-01   2.0893999999999999e+00   2.5050000000000000e-01   4.0410000000000001e-01   1.1940000000000001e-01
  -6.3919999999999999e-01   7.4739999999999995e-01  -7.7210000000000001e-01   7.6399999999999996e-02  -3.8100000000000002e-02   1.0090000000000000e-01   1.3317000000000001e+00   7.7820000000000000e-01   1.2188000000000001e+00   4.8200000000000000e-02   4.1370000000000001e-01   8.4000000000000005e-02
  -5.9509999999999996e-01   4.1770000000000002e-01  -9.4359999999999999e-01   4.7699999999999999e-02   1.9000000000000000e-02   4.3900000000000002e-02   1.1984999999999999e+00   6.4480000000000004e-01   1.0447000000000000e+00   2.0230000000000001e-01   3.6559999999999998e-01   9.7299999999999998e-02
  -7.7149999999999996e-01   6.8149999999999999e-01  -7.7210000000000001e-01   1.5279999999999999e-01   7.6100000000000001e-02   1.0090000000000000e-01   1.1318999999999999e+00   8.2269999999999999e-01   2.0893999999999999e+00   1.3489999999999999e-01   3.3679999999999999e-01   8.8499999999999995e-02
  -7.0530000000000004e-01   7.2550000000000003e-01  -1.4582999999999999e+00   2.8600000000000000e-02  -1.5229999999999999e-01   2.6300000000000000e-02   1.3317000000000001e+00   6.8930000000000002e-01   1.9153000000000000e+00   1.9270000000000001e-01   3.2710000000000000e-01   8.4000000000000005e-02
  -6.6130000000000000e-01   8.1340000000000001e-01  -1.0294000000000001e+00   1.1459999999999999e-01  -1.0470000000000000e-01   6.5799999999999997e-02   1.3095000000000001e+00   9.5609999999999995e-01   1.6540999999999999e+00   2.6010000000000000e-01   4.6189999999999998e-01   1.2830000000000000e-01
  -7.7149999999999996e-01   7.2550000000000003e-01  -9.4359999999999999e-01   1.6230000000000000e-01  -9.4999999999999998e-03   3.9500000000000000e-02   1.1540999999999999e+00   7.7820000000000000e-01   1.3930000000000000e+00   2.2159999999999999e-01   4.6189999999999998e-01   4.8700000000000000e-02
  -8.3760000000000001e-01   7.4739999999999995e-01  -1.1152000000000000e+00   1.2410000000000000e-01   4.7600000000000003e-02   7.4499999999999997e-02   1.3317000000000001e+00   8.4499999999999997e-01   2.6989000000000001e+00   2.0230000000000001e-01   4.6189999999999998e-01   5.7500000000000002e-02
  -6.3919999999999999e-01   7.9139999999999999e-01  -7.7210000000000001e-01   4.7699999999999999e-02   9.4999999999999998e-03   5.2600000000000001e-02   1.0209999999999999e+00   8.0049999999999999e-01   1.7412000000000001e+00   1.3489999999999999e-01   4.2340000000000000e-01   7.5200000000000003e-02
  -7.4939999999999996e-01   6.3749999999999996e-01  -8.5780000000000001e-01   1.5279999999999999e-01   4.7600000000000003e-02   7.8899999999999998e-02   1.1984999999999999e+00   8.4499999999999997e-01   1.7412000000000001e+00   1.3489999999999999e-01   3.6559999999999998e-01   1.1060000000000000e-01
  -6.8330000000000002e-01   8.3540000000000003e-01  -1.3725000000000001e+00   1.2410000000000000e-01   9.4999999999999998e-03   2.1899999999999999e-02   1.1540999999999999e+00   4.8920000000000002e-01   6.9650000000000001e-01   1.5409999999999999e-01   4.4259999999999999e-01   7.0800000000000002e-02
  -7.0530000000000004e-01   8.3540000000000003e-01  -1.1152000000000000e+00   2.8600000000000000e-02   1.9000000000000000e-02   4.8200000000000000e-02   1.1318999999999999e+00   6.2260000000000004e-01   1.3059000000000001e+00   1.8300000000000000e-01   3.8490000000000002e-01   4.8700000000000000e-02
  -7.2740000000000005e-01   6.1550000000000005e-01  -7.7210000000000001e-01   3.8199999999999998e-02  -5.7099999999999998e-02   3.9500000000000000e-02   1.0875999999999999e+00   6.6710000000000003e-01   1.2188000000000001e+00   2.6970000000000000e-01   4.3300000000000000e-01   1.1060000000000000e-01
  -6.8330000000000002e-01   7.9139999999999999e-01   8.5800000000000001e-02   1.2410000000000000e-01  -5.7099999999999998e-02   3.0700000000000002e-02   1.1096999999999999e+00   6.6710000000000003e-01   2.3506000000000000e+00   1.5409999999999999e-01   3.7530000000000002e-01   1.0170000000000000e-01
  -6.3919999999999999e-01   6.5949999999999998e-01  -8.5780000000000001e-01   6.6799999999999998e-02  -3.8100000000000002e-02   6.1400000000000003e-02   1.1318999999999999e+00   6.4480000000000004e-01   1.7412000000000001e+00   1.7340000000000000e-01   4.2340000000000000e-01   8.8499999999999995e-02
  -6.6130000000000000e-01   7.9139999999999999e-01  -3.4310000000000002e-01   4.7699999999999999e-02   5.7099999999999998e-02   5.7000000000000002e-02   1.0875999999999999e+00   8.0049999999999999e-01   1.9153000000000000e+00   2.4079999999999999e-01   4.9070000000000003e-01   4.8700000000000000e-02
  -7.0530000000000004e-01   6.3749999999999996e-01  -6.0050000000000003e-01   7.6399999999999996e-02   6.6600000000000006e-02   3.5099999999999999e-02   1.1984999999999999e+00   8.4499999999999997e-01   2.3506000000000000e+00   1.8300000000000000e-01   3.7530000000000002e-01   8.4000000000000005e-02
  -7.4939999999999996e-01   5.7160000000000000e-01  -7.7210000000000001e-01   1.2410000000000000e-01   6.6600000000000006e-02   5.2600000000000001e-02   1.0209999999999999e+00   6.6710000000000003e-01   1.8283000000000000e+00   1.5409999999999999e-01   4.1370000000000001e-01   7.9600000000000004e-02
  -6.1719999999999997e-01   4.6170000000000000e-01  -5.1470000000000005e-01   1.1459999999999999e-01   1.9000000000000000e-02   3.9500000000000000e-02   1.2873000000000001e+00   8.6719999999999997e-01   1.7412000000000001e+00   2.0230000000000001e-01   4.5219999999999999e-01   7.9600000000000004e-02
  -6.6130000000000000e-01   6.3749999999999996e-01  -2.5740000000000002e-01   4.7699999999999999e-02   3.8100000000000002e-02   6.5799999999999997e-02   1.2428999999999999e+00   7.5600000000000001e-01   1.5670999999999999e+00   1.5409999999999999e-01   3.8490000000000002e-01   8.4000000000000005e-02
  -7.9349999999999998e-01   7.6939999999999997e-01  -6.8630000000000002e-01   1.1459999999999999e-01   9.4999999999999998e-03   5.2600000000000001e-02   1.1318999999999999e+00   6.6710000000000003e-01   2.2635999999999998e+00   9.6299999999999997e-02   3.8490000000000002e-01   7.9600000000000004e-02
  -6.8330000000000002e-01   6.1550000000000005e-01  -4.2890000000000000e-01   5.7299999999999997e-02   5.7099999999999998e-02   3.9500000000000000e-02   1.0209999999999999e+00   5.7809999999999995e-01   1.9153000000000000e+00   1.5409999999999999e-01   3.8490000000000002e-01   6.1899999999999997e-02
  -8.3760000000000001e-01   6.8149999999999999e-01  -1.4582999999999999e+00   5.7299999999999997e-02  -1.9000000000000000e-02   3.5099999999999999e-02   1.2428999999999999e+00   7.7820000000000000e-01   1.8283000000000000e+00   1.1559999999999999e-01   4.0410000000000001e-01   7.5200000000000003e-02
  -6.3919999999999999e-01   6.3749999999999996e-01  -1.2867999999999999e+00   6.6799999999999998e-02  -9.4999999999999998e-03   3.9500000000000000e-02   1.2206999999999999e+00   6.6710000000000003e-01   1.5670999999999999e+00   1.3489999999999999e-01   4.4259999999999999e-01   1.2390000000000000e-01
  -6.3919999999999999e-01   6.5949999999999998e-01  -9.4359999999999999e-01   9.5500000000000002e-02   4.7600000000000003e-02   6.1400000000000003e-02   1.1540999999999999e+00   6.8930000000000002e-01   2.2635999999999998e+00   2.2159999999999999e-01   4.2340000000000000e-01   3.5400000000000001e-02
  -7.4939999999999996e-01   7.2550000000000003e-01  -1.7160000000000000e-01   2.8600000000000000e-02   1.9000000000000000e-02   3.9500000000000000e-02   1.1984999999999999e+00   6.6710000000000003e-01   1.1317999999999999e+00   1.2520000000000001e-01   3.6559999999999998e-01   7.9600000000000004e-02
  -6.6130000000000000e-01   7.4739999999999995e-01  -7.7210000000000001e-01   5.7299999999999997e-02   0.0000000000000000e+00   7.4499999999999997e-02   1.2206999999999999e+00   4.6689999999999998e-01   8.7060000000000004e-01   1.6380000000000000e-01   4.9070000000000003e-01   5.3100000000000001e-02
  -6.8330000000000002e-01   7.9139999999999999e-01  -1.1152000000000000e+00   9.5500000000000002e-02   6.6600000000000006e-02   5.7000000000000002e-02   1.3095000000000001e+00   8.8939999999999997e-01   1.8283000000000000e+00   1.1559999999999999e-01   4.0410000000000001e-01   7.0800000000000002e-02
  -7.4939999999999996e-01   9.2330000000000001e-01  -8.5780000000000001e-01   0.0000000000000000e+00   6.6600000000000006e-02   6.1400000000000003e-02   1.1540999999999999e+00   6.2260000000000004e-01   1.3930000000000000e+00   2.0230000000000001e-01   4.0410000000000001e-01   7.0800000000000002e-02
  -8.1559999999999999e-01   5.4959999999999998e-01  -1.5441000000000000e+00   6.6799999999999998e-02   9.5200000000000007e-02   2.6300000000000000e-02   1.2206999999999999e+00   6.4480000000000004e-01   2.7858999999999998e+00   2.5050000000000000e-01   4.1370000000000001e-01   8.4000000000000005e-02
  -7.7149999999999996e-01   9.0129999999999999e-01   1.7160000000000000e-01   3.8199999999999998e-02   3.8100000000000002e-02   6.1400000000000003e-02   1.1540999999999999e+00   8.6719999999999997e-01   1.8283000000000000e+00   2.0230000000000001e-01   4.2340000000000000e-01   8.4000000000000005e-02
  -5.7310000000000005e-01   5.7160000000000000e-01  -1.0294000000000001e+00   2.8600000000000000e-02  -3.8100000000000002e-02   8.7700000000000000e-02   1.0653999999999999e+00   4.8920000000000002e-01   1.0447000000000000e+00   2.5050000000000000e-01   4.0410000000000001e-01   7.5200000000000003e-02
  -9.6989999999999998e-01   8.1340000000000001e-01  -3.4310000000000002e-01   2.8600000000000000e-02  -9.4999999999999998e-03   5.7000000000000002e-02   1.1540999999999999e+00   6.6710000000000003e-01   9.5770000000000000e-01   1.4449999999999999e-01   3.4639999999999999e-01   1.1940000000000001e-01
  -5.0700000000000001e-01   8.5740000000000005e-01  -5.1470000000000005e-01   1.5279999999999999e-01   6.6600000000000006e-02   7.8899999999999998e-02   1.1096999999999999e+00   6.8930000000000002e-01   1.9153000000000000e+00   1.5409999999999999e-01   4.1370000000000001e-01   1.0170000000000000e-01
  -7.7149999999999996e-01   6.3749999999999996e-01  -6.8630000000000002e-01   4.7699999999999999e-02   4.7600000000000003e-02   4.8200000000000000e-02   1.1096999999999999e+00   7.1150000000000002e-01   2.1764999999999999e+00   1.8300000000000000e-01   3.7530000000000002e-01   1.0170000000000000e-01
  -7.7149999999999996e-01   7.6939999999999997e-01  -1.5441000000000000e+00  -9.4999999999999998e-03   2.8500000000000001e-02   3.5099999999999999e-02   1.1762999999999999e+00   9.1169999999999995e-01   1.2188000000000001e+00   1.9270000000000001e-01   4.2340000000000000e-01   7.5200000000000003e-02
  -6.8330000000000002e-01   9.0129999999999999e-01  -1.7157000000000000e+00   1.8140000000000001e-01   9.4999999999999998e-03   8.3299999999999999e-02   1.0209999999999999e+00   9.5609999999999995e-01   1.3930000000000000e+00   1.6380000000000000e-01   4.1370000000000001e-01   9.2899999999999996e-02
  -7.7149999999999996e-01   7.9139999999999999e-01  -1.0294000000000001e+00   6.6799999999999998e-02  -3.8100000000000002e-02   3.9500000000000000e-02   1.1762999999999999e+00   5.7809999999999995e-01   1.7412000000000001e+00   2.0230000000000001e-01   4.5219999999999999e-01   6.6400000000000001e-02
  -9.2579999999999996e-01   6.1550000000000005e-01  -7.7210000000000001e-01  -1.9099999999999999e-02  -9.4999999999999998e-03   7.4499999999999997e-02   1.1096999999999999e+00   5.5589999999999995e-01   1.9153000000000000e+00   2.6970000000000000e-01   4.5219999999999999e-01   1.0170000000000000e-01
  -5.7310000000000005e-01   6.1550000000000005e-01  -6.8630000000000002e-01   3.8199999999999998e-02   2.8500000000000001e-02   3.5099999999999999e-02   1.1762999999999999e+00   8.0049999999999999e-01   1.7412000000000001e+00   1.3489999999999999e-01   3.9450000000000002e-01   1.0170000000000000e-01
  -7.9349999999999998e-01   8.1340000000000001e-01  -8.5800000000000001e-02   5.7299999999999997e-02   1.0470000000000000e-01   4.8200000000000000e-02   1.2206999999999999e+00   8.4499999999999997e-01   1.3059000000000001e+00   1.8300000000000000e-01   4.2340000000000000e-01   1.1060000000000000e-01
  -5.5110000000000003e-01   6.8149999999999999e-01  -6.0050000000000003e-01   3.8199999999999998e-02   1.1420000000000000e-01   6.1400000000000003e-02   1.1984999999999999e+00   5.3369999999999995e-01   1.8283000000000000e+00   2.1190000000000001e-01   4.0410000000000001e-01   9.7299999999999998e-02
  -7.4939999999999996e-01   8.7929999999999997e-01  -9.4359999999999999e-01   3.8199999999999998e-02  -1.9000000000000000e-02   7.8899999999999998e-02   1.1540999999999999e+00   7.5600000000000001e-01   2.2635999999999998e+00   1.6380000000000000e-01   3.8490000000000002e-01   9.7299999999999998e-02
  -6.8330000000000002e-01   9.0129999999999999e-01  -8.5780000000000001e-01   6.6799999999999998e-02   3.8100000000000002e-02   8.7700000000000000e-02   1.0431999999999999e+00   7.3380000000000001e-01   1.7412000000000001e+00   2.0230000000000001e-01   3.6559999999999998e-01   1.1940000000000001e-01
  -5.2900000000000003e-01   6.5949999999999998e-01  -2.5740000000000002e-01   6.6799999999999998e-02  -2.8500000000000001e-02   3.0700000000000002e-02   1.1984999999999999e+00   8.0049999999999999e-01   1.8283000000000000e+00   1.1559999999999999e-01   3.9450000000000002e-01   6.6400000000000001e-02
  -6.8330000000000002e-01   6.5949999999999998e-01  -8.5780000000000001e-01   1.1459999999999999e-01  -4.7600000000000003e-02   5.7000000000000002e-02   1.0875999999999999e+00   8.8939999999999997e-01   1.5670999999999999e+00   2.0230000000000001e-01   4.2340000000000000e-01   1.5920000000000001e-01
  -5.2900000000000003e-01   7.4739999999999995e-01  -8.5780000000000001e-01   0.0000000000000000e+00  -2.8500000000000001e-02   6.1400000000000003e-02   1.1096999999999999e+00   6.4480000000000004e-01   2.7858999999999998e+00   1.7340000000000000e-01   4.9070000000000003e-01   9.7299999999999998e-02
  -7.2740000000000005e-01   6.5949999999999998e-01  -1.1152000000000000e+00   4.7699999999999999e-02   9.4999999999999998e-03   4.3900000000000002e-02   1.1762999999999999e+00   6.0040000000000004e-01   1.1317999999999999e+00   1.7340000000000000e-01   4.9070000000000003e-01   7.0800000000000002e-02
  -9.2579999999999996e-01   5.0560000000000005e-01  -6.0050000000000003e-01   1.3370000000000001e-01   2.8500000000000001e-02   8.7700000000000000e-02   1.2428999999999999e+00   7.1150000000000002e-01   1.9153000000000000e+00   1.9270000000000001e-01   4.0410000000000001e-01   8.8499999999999995e-02
  -8.1559999999999999e-01   6.5949999999999998e-01  -2.5740000000000002e-01   9.5500000000000002e-02   6.6600000000000006e-02   5.7000000000000002e-02   1.1984999999999999e+00   5.5589999999999995e-01   6.9650000000000001e-01   1.1559999999999999e-01   4.3300000000000000e-01   1.2390000000000000e-01
  -7.2740000000000005e-01   6.1550000000000005e-01  -5.1470000000000005e-01   8.5900000000000004e-02   3.8100000000000002e-02   3.5099999999999999e-02   1.3095000000000001e+00   7.5600000000000001e-01   1.9153000000000000e+00   1.8300000000000000e-01   5.1959999999999995e-01   8.8499999999999995e-02
  -6.3919999999999999e-01   6.3749999999999996e-01  -1.0294000000000001e+00  -4.7699999999999999e-02  -9.4999999999999998e-03   4.3900000000000002e-02   9.5440000000000003e-01   4.0020000000000000e-01   2.0893999999999999e+00   1.8300000000000000e-01   4.3300000000000000e-01   9.7299999999999998e-02
  -8.1559999999999999e-01   5.0560000000000005e-01  -8.5780000000000001e-01   7.6399999999999996e-02   9.4999999999999998e-03   6.1400000000000003e-02   1.2650999999999999e+00   8.0049999999999999e-01   2.0024000000000002e+00   2.3119999999999999e-01   4.1370000000000001e-01   9.2899999999999996e-02
  -7.2740000000000005e-01   6.1550000000000005e-01  -9.4359999999999999e-01   7.6399999999999996e-02   2.8500000000000001e-02   5.2600000000000001e-02   1.2206999999999999e+00   8.2269999999999999e-01   2.6118000000000001e+00   1.8300000000000000e-01   3.8490000000000002e-01   5.3100000000000001e-02
  -8.5960000000000003e-01   7.2550000000000003e-01  -1.3725000000000001e+00   9.4999999999999998e-03   1.9000000000000000e-02   1.3200000000000000e-02   1.0875999999999999e+00   7.7820000000000000e-01   2.0024000000000002e+00   1.0600000000000000e-01   3.6559999999999998e-01   7.9600000000000004e-02
  -5.0700000000000001e-01   7.2550000000000003e-01  -8.5780000000000001e-01   7.6399999999999996e-02  -5.7099999999999998e-02   1.2720000000000001e-01   1.2873000000000001e+00   8.0049999999999999e-01   1.2188000000000001e+00   1.7340000000000000e-01   4.5219999999999999e-01   1.2830000000000000e-01
  -7.9349999999999998e-01   6.5949999999999998e-01  -7.7210000000000001e-01   1.3370000000000001e-01  -3.8100000000000002e-02   2.1899999999999999e-02   1.3317000000000001e+00   6.0040000000000004e-01   2.0024000000000002e+00   1.2520000000000001e-01   3.4639999999999999e-01   1.2830000000000000e-01
  -6.6130000000000000e-01   8.3540000000000003e-01  -5.1470000000000005e-01   1.9089999999999999e-01   5.7099999999999998e-02   9.6500000000000002e-02   1.1318999999999999e+00   5.5589999999999995e-01   1.7412000000000001e+00   1.1559999999999999e-01   4.7149999999999997e-01   7.9600000000000004e-02
  -7.2740000000000005e-01   7.0350000000000001e-01  -7.7210000000000001e-01   1.6230000000000000e-01  -7.6100000000000001e-02   3.0700000000000002e-02   1.1318999999999999e+00   6.2260000000000004e-01   1.6540999999999999e+00   1.5409999999999999e-01   4.7149999999999997e-01   8.8499999999999995e-02
  -7.7149999999999996e-01   7.9139999999999999e-01   8.5800000000000001e-02   9.5500000000000002e-02   2.8500000000000001e-02   2.6300000000000000e-02   1.2650999999999999e+00   8.0049999999999999e-01   1.3930000000000000e+00   1.4449999999999999e-01   4.6189999999999998e-01   7.5200000000000003e-02
  -6.8330000000000002e-01   8.1340000000000001e-01  -5.1470000000000005e-01   1.0500000000000000e-01   2.8500000000000001e-02   5.2600000000000001e-02   1.1540999999999999e+00   7.7820000000000000e-01   2.1764999999999999e+00   1.2520000000000001e-01   3.5599999999999998e-01   1.1060000000000000e-01
  -8.3760000000000001e-01   7.2550000000000003e-01  -6.8630000000000002e-01   8.5900000000000004e-02   3.8100000000000002e-02   1.2720000000000001e-01   1.2206999999999999e+00   6.6710000000000003e-01   1.4800000000000000e+00   1.5409999999999999e-01   3.8490000000000002e-01   7.5200000000000003e-02
  -7.0530000000000004e-01   5.4959999999999998e-01  -7.7210000000000001e-01   1.1459999999999999e-01  -8.5599999999999996e-02   1.7500000000000002e-02   1.1762999999999999e+00   8.6719999999999997e-01   2.2635999999999998e+00   1.7340000000000000e-01   4.0410000000000001e-01   6.1899999999999997e-02
  -7.0530000000000004e-01   8.1340000000000001e-01  -1.1152000000000000e+00   8.5900000000000004e-02  -2.8500000000000001e-02   1.1400000000000000e-01   1.1318999999999999e+00   5.7809999999999995e-01   1.8283000000000000e+00   1.6380000000000000e-01   3.9450000000000002e-01   1.1060000000000000e-01
  -6.6130000000000000e-01   5.9360000000000002e-01  -1.5441000000000000e+00  -9.4999999999999998e-03   1.9000000000000000e-02   6.1400000000000003e-02   1.4427000000000001e+00   8.2269999999999999e-01   1.0447000000000000e+00   2.3119999999999999e-01   4.2340000000000000e-01   8.8499999999999995e-02
  -9.6989999999999998e-01   8.1340000000000001e-01  -5.1470000000000005e-01   1.4319999999999999e-01  -2.8500000000000001e-02   5.7000000000000002e-02   1.3095000000000001e+00   7.7820000000000000e-01   1.8283000000000000e+00   2.0230000000000001e-01   4.4259999999999999e-01   7.5200000000000003e-02
  -6.3919999999999999e-01   8.1340000000000001e-01  -5.1470000000000005e-01   1.4319999999999999e-01  -5.7099999999999998e-02   6.1400000000000003e-02   1.1318999999999999e+00   6.6710000000000003e-01   1.3930000000000000e+00   1.7340000000000000e-01   3.5599999999999998e-01   1.2390000000000000e-01
  -7.7149999999999996e-01   5.2759999999999996e-01  -8.5780000000000001e-01   6.6799999999999998e-02   1.9000000000000000e-02   1.7500000000000002e-02   1.1318999999999999e+00   6.0040000000000004e-01   1.6540999999999999e+00   1.7340000000000000e-01   4.3300000000000000e-01   7.9600000000000004e-02
  -7.0530000000000004e-01   8.5740000000000005e-01  -7.7210000000000001e-01   6.6799999999999998e-02  -9.4999999999999998e-03   5.2600000000000001e-02   9.7660000000000002e-01   7.7820000000000000e-01   1.3930000000000000e+00   1.7340000000000000e-01   4.6189999999999998e-01   1.1060000000000000e-01
  -8.1559999999999999e-01   9.2330000000000001e-01  -5.1470000000000005e-01   1.3370000000000001e-01   3.8100000000000002e-02   5.7000000000000002e-02   8.6560000000000004e-01   8.0049999999999999e-01   2.0024000000000002e+00   1.3489999999999999e-01   3.6559999999999998e-01   1.0620000000000000e-01
  -6.3919999999999999e-01   5.9360000000000002e-01  -8.5780000000000001e-01   7.6399999999999996e-02   5.7099999999999998e-02   2.1899999999999999e-02   8.2120000000000004e-01   8.4499999999999997e-01   1.3930000000000000e+00   1.4449999999999999e-01   3.8490000000000002e-01   1.1060000000000000e-01
  -6.8330000000000002e-01   7.0350000000000001e-01  -1.0294000000000001e+00   6.6799999999999998e-02  -7.6100000000000001e-02   9.2100000000000001e-02   1.1540999999999999e+00   6.4480000000000004e-01   1.9153000000000000e+00   1.9270000000000001e-01   3.6559999999999998e-01   7.9600000000000004e-02
  -9.4779999999999998e-01   6.5949999999999998e-01  -1.2010000000000001e+00   1.3370000000000001e-01  -7.6100000000000001e-02   7.4499999999999997e-02   9.5440000000000003e-01   5.1139999999999997e-01   2.0893999999999999e+00   1.4449999999999999e-01   3.7530000000000002e-01   1.1940000000000001e-01
  -8.1559999999999999e-01   7.4739999999999995e-01  -9.4359999999999999e-01   7.6399999999999996e-02   9.4999999999999998e-03   4.8200000000000000e-02   1.2650999999999999e+00   7.3380000000000001e-01   2.3506000000000000e+00   2.4079999999999999e-01   3.9450000000000002e-01   7.5200000000000003e-02
  -9.4779999999999998e-01   5.9360000000000002e-01  -9.4359999999999999e-01   4.7699999999999999e-02   0.0000000000000000e+00   3.0700000000000002e-02   1.2650999999999999e+00   7.5600000000000001e-01   2.0893999999999999e+00   1.7340000000000000e-01   4.6189999999999998e-01   1.1940000000000001e-01
  -5.9509999999999996e-01   7.9139999999999999e-01  -7.7210000000000001e-01   1.3370000000000001e-01   4.7600000000000003e-02   7.4499999999999997e-02   1.0653999999999999e+00   6.4480000000000004e-01   1.3930000000000000e+00   1.3489999999999999e-01   4.4259999999999999e-01   9.2899999999999996e-02
  -8.3760000000000001e-01   5.9360000000000002e-01  -1.2010000000000001e+00   1.0500000000000000e-01  -9.4999999999999998e-03   5.2600000000000001e-02   1.2206999999999999e+00   7.5600000000000001e-01   1.4800000000000000e+00   1.7340000000000000e-01   3.5599999999999998e-01   7.9600000000000004e-02
  -6.1719999999999997e-01   5.2759999999999996e-01  -9.4359999999999999e-01   1.0500000000000000e-01   9.4999999999999998e-03   2.1899999999999999e-02   1.0875999999999999e+00   9.5609999999999995e-01   1.7412000000000001e+00   1.6380000000000000e-01   4.0410000000000001e-01   8.4000000000000005e-02
  -6.8330000000000002e-01   8.7929999999999997e-01  -4.2890000000000000e-01   8.5900000000000004e-02   5.7099999999999998e-02   6.5799999999999997e-02   1.3317000000000001e+00   7.1150000000000002e-01   2.0893999999999999e+00   2.5050000000000000e-01   4.3300000000000000e-01   8.8499999999999995e-02
  -7.4939999999999996e-01   4.8359999999999997e-01  -1.2010000000000001e+00   1.9089999999999999e-01   5.7099999999999998e-02   4.4000000000000003e-03   1.1540999999999999e+00   6.8930000000000002e-01   1.7412000000000001e+00   2.4079999999999999e-01   2.8870000000000001e-01   1.0620000000000000e-01
  -5.5110000000000003e-01   7.2550000000000003e-01  -1.4582999999999999e+00   3.8199999999999998e-02  -2.8500000000000001e-02   3.5099999999999999e-02   1.1984999999999999e+00   6.6710000000000003e-01   1.3059000000000001e+00   7.7100000000000002e-02   4.5219999999999999e-01   9.7299999999999998e-02
  -8.3760000000000001e-01   6.8149999999999999e-01  -5.1470000000000005e-01   5.7299999999999997e-02  -6.6600000000000006e-02   7.0199999999999999e-02   9.3220000000000003e-01   8.4499999999999997e-01   1.0447000000000000e+00   2.0230000000000001e-01   3.4639999999999999e-01   9.2899999999999996e-02
  -7.4939999999999996e-01   6.3749999999999996e-01  -7.7210000000000001e-01   1.4319999999999999e-01  -3.8100000000000002e-02   7.0199999999999999e-02   1.1762999999999999e+00   4.2249999999999999e-01   1.3930000000000000e+00   1.5409999999999999e-01   4.5219999999999999e-01   8.4000000000000005e-02
  -7.2740000000000005e-01   7.6939999999999997e-01  -6.0050000000000003e-01   6.6799999999999998e-02   1.9000000000000000e-02   3.5099999999999999e-02   1.0653999999999999e+00   4.8920000000000002e-01   1.7412000000000001e+00   1.4449999999999999e-01   4.5219999999999999e-01   9.7299999999999998e-02
  -7.0530000000000004e-01   7.2550000000000003e-01  -1.0294000000000001e+00   1.6230000000000000e-01  -1.9000000000000000e-02   8.7700000000000000e-02   1.2873000000000001e+00   8.0049999999999999e-01   1.2188000000000001e+00   2.9859999999999998e-01   4.8110000000000003e-01   7.5200000000000003e-02
  -7.0530000000000004e-01   7.2550000000000003e-01  -8.5780000000000001e-01   1.2410000000000000e-01   2.8500000000000001e-02   1.2720000000000001e-01   9.9880000000000002e-01   5.1139999999999997e-01   9.5770000000000000e-01   1.9270000000000001e-01   4.5219999999999999e-01   4.4200000000000003e-02
  -7.4939999999999996e-01   9.2330000000000001e-01  -8.5780000000000001e-01   1.4319999999999999e-01   4.7600000000000003e-02   2.6300000000000000e-02   1.1762999999999999e+00   8.2269999999999999e-01   2.3506000000000000e+00   1.1559999999999999e-01   4.5219999999999999e-01   1.1940000000000001e-01
  -7.9349999999999998e-01   8.1340000000000001e-01  -2.5740000000000002e-01   7.6399999999999996e-02   1.0470000000000000e-01   3.9500000000000000e-02   1.1762999999999999e+00   5.3369999999999995e-01   1.5670999999999999e+00   1.7340000000000000e-01   3.8490000000000002e-01   9.2899999999999996e-02
  -7.2740000000000005e-01   8.1340000000000001e-01  -5.1470000000000005e-01   1.4319999999999999e-01   5.7099999999999998e-02   3.5099999999999999e-02   9.5440000000000003e-01   7.5600000000000001e-01   1.6540999999999999e+00   1.5409999999999999e-01   4.0410000000000001e-01   7.5200000000000003e-02
  -7.9349999999999998e-01   7.9139999999999999e-01  -7.7210000000000001e-01   5.7299999999999997e-02   4.7600000000000003e-02   7.4499999999999997e-02   1.3317000000000001e+00   6.8930000000000002e-01   2.0024000000000002e+00   8.6699999999999999e-02   3.9450000000000002e-01   5.7500000000000002e-02
  -7.4939999999999996e-01   7.0350000000000001e-01  -8.5780000000000001e-01   7.6399999999999996e-02   2.8500000000000001e-02   5.2600000000000001e-02   1.2428999999999999e+00   6.6710000000000003e-01   1.3930000000000000e+00   2.0230000000000001e-01   4.1370000000000001e-01   5.3100000000000001e-02
  -8.8170000000000004e-01   7.4739999999999995e-01  -1.0294000000000001e+00   9.5500000000000002e-02  -9.4999999999999998e-03   1.0520000000000000e-01   1.3539000000000001e+00   7.1150000000000002e-01   1.6540999999999999e+00   1.2520000000000001e-01   3.4639999999999999e-01   1.3270000000000001e-01
  -7.4939999999999996e-01   8.1340000000000001e-01  -7.7210000000000001e-01   3.8199999999999998e-02  -1.1420000000000000e-01   3.0700000000000002e-02   1.0209999999999999e+00   5.1139999999999997e-01   1.7412000000000001e+00   1.3489999999999999e-01   5.6769999999999998e-01   8.4000000000000005e-02
  -5.9509999999999996e-01   7.0350000000000001e-01  -8.5780000000000001e-01   1.3370000000000001e-01   9.4999999999999998e-03   1.0090000000000000e-01   1.2428999999999999e+00   8.4499999999999997e-01   9.5770000000000000e-01   1.3489999999999999e-01   4.5219999999999999e-01   9.2899999999999996e-02
  -6.8330000000000002e-01   7.4739999999999995e-01  -4.2890000000000000e-01   8.5900000000000004e-02  -1.9000000000000000e-02   8.7700000000000000e-02   1.3317000000000001e+00   6.8930000000000002e-01   1.5670999999999999e+00   1.2520000000000001e-01   4.2340000000000000e-01   8.8499999999999995e-02
  -4.8490000000000000e-01   9.0129999999999999e-01  -3.4310000000000002e-01   2.8600000000000000e-02   5.7099999999999998e-02   9.2100000000000001e-02   1.3317000000000001e+00   7.1150000000000002e-01   1.2188000000000001e+00   2.0230000000000001e-01   4.6189999999999998e-01   8.8499999999999995e-02
  -7.0530000000000004e-01   7.6939999999999997e-01  -8.5780000000000001e-01   1.6230000000000000e-01  -6.6600000000000006e-02   3.5099999999999999e-02   1.0875999999999999e+00   8.6719999999999997e-01   1.7412000000000001e+00   1.6380000000000000e-01   4.0410000000000001e-01   8.4000000000000005e-02
  -5.9509999999999996e-01   7.2550000000000003e-01  -6.8630000000000002e-01   1.6230000000000000e-01  -7.6100000000000001e-02   7.4499999999999997e-02   1.1984999999999999e+00   7.7820000000000000e-01   2.2635999999999998e+00   2.5050000000000000e-01   4.4259999999999999e-01   6.1899999999999997e-02
  -5.7310000000000005e-01   6.1550000000000005e-01  -1.0294000000000001e+00   1.2410000000000000e-01   6.6600000000000006e-02   1.1840000000000001e-01   1.1318999999999999e+00   6.0040000000000004e-01   1.4800000000000000e+00   2.1190000000000001e-01   3.8490000000000002e-01   7.9600000000000004e-02
  -7.9349999999999998e-01   7.9139999999999999e-01  -4.2890000000000000e-01   1.5279999999999999e-01   2.8500000000000001e-02   4.3900000000000002e-02   1.1762999999999999e+00   6.4480000000000004e-01   1.5670999999999999e+00   1.8300000000000000e-01   4.0410000000000001e-01   1.0170000000000000e-01
  -5.9509999999999996e-01   6.1550000000000005e-01  -8.5780000000000001e-01   1.1459999999999999e-01   4.7600000000000003e-02   2.6300000000000000e-02   1.1318999999999999e+00   5.7809999999999995e-01   1.8283000000000000e+00   7.7100000000000002e-02   4.2340000000000000e-01   9.2899999999999996e-02
  -5.7310000000000005e-01   6.1550000000000005e-01  -2.5740000000000002e-01   9.5500000000000002e-02   0.0000000000000000e+00   7.4499999999999997e-02   1.2206999999999999e+00   7.7820000000000000e-01   1.9153000000000000e+00   2.6010000000000000e-01   3.4639999999999999e-01   8.4000000000000005e-02
  -9.2579999999999996e-01   8.7929999999999997e-01  -6.8630000000000002e-01   1.9099999999999999e-02  -1.1420000000000000e-01   3.0700000000000002e-02   1.1984999999999999e+00   5.3369999999999995e-01   1.8283000000000000e+00   2.5050000000000000e-01   4.9070000000000003e-01   1.1940000000000001e-01
  -7.7149999999999996e-01   7.0350000000000001e-01  -6.0050000000000003e-01   1.0500000000000000e-01   7.6100000000000001e-02   1.7500000000000002e-02   1.3761000000000001e+00   8.2269999999999999e-01   1.8283000000000000e+00   2.0230000000000001e-01   3.9450000000000002e-01   1.0620000000000000e-01
  -5.9509999999999996e-01   6.5949999999999998e-01  -4.2890000000000000e-01   1.1459999999999999e-01  -4.7600000000000003e-02   7.0199999999999999e-02   1.0431999999999999e+00   5.7809999999999995e-01   1.7412000000000001e+00   1.6380000000000000e-01   4.1370000000000001e-01   1.2830000000000000e-01
  -6.8330000000000002e-01   6.8149999999999999e-01  -5.1470000000000005e-01   4.7699999999999999e-02   0.0000000000000000e+00   1.0090000000000000e-01   1.2650999999999999e+00   7.5600000000000001e-01   1.7412000000000001e+00   2.7939999999999998e-01   3.8490000000000002e-01   8.4000000000000005e-02
  -6.3919999999999999e-01   7.2550000000000003e-01  -8.5780000000000001e-01   1.4319999999999999e-01   5.7099999999999998e-02   3.9500000000000000e-02   1.1984999999999999e+00   6.6710000000000003e-01   1.3930000000000000e+00   2.1190000000000001e-01   3.9450000000000002e-01   1.0170000000000000e-01
  -7.0530000000000004e-01   8.1340000000000001e-01  -9.4359999999999999e-01   1.8140000000000001e-01   1.9000000000000000e-02   2.1899999999999999e-02   9.9880000000000002e-01   8.4499999999999997e-01   1.5670999999999999e+00   2.3119999999999999e-01   4.2340000000000000e-01   1.1060000000000000e-01
  -7.2740000000000005e-01   8.1340000000000001e-01  -8.5780000000000001e-01   4.7699999999999999e-02   9.4999999999999998e-03   7.8899999999999998e-02   1.1984999999999999e+00   7.5600000000000001e-01   1.8283000000000000e+00   1.6380000000000000e-01   4.4259999999999999e-01   9.2899999999999996e-02
  -7.4939999999999996e-01   6.8149999999999999e-01  -5.1470000000000005e-01   1.2410000000000000e-01   3.8100000000000002e-02   8.7700000000000000e-02   1.0209999999999999e+00   8.2269999999999999e-01   2.6989000000000001e+00   2.0230000000000001e-01   3.9450000000000002e-01   6.6400000000000001e-02
  -8.8170000000000004e-01   7.4739999999999995e-01  -4.2890000000000000e-01   0.0000000000000000e+00   3.8100000000000002e-02   3.0700000000000002e-02   1.2428999999999999e+00   8.2269999999999999e-01   1.7412000000000001e+00   1.7340000000000000e-01   3.8490000000000002e-01   1.0620000000000000e-01
  -8.1559999999999999e-01   6.8149999999999999e-01  -6.0050000000000003e-01   5.7299999999999997e-02  -1.9000000000000000e-02   8.7700000000000000e-02   1.1540999999999999e+00   6.2260000000000004e-01   1.1317999999999999e+00   1.6380000000000000e-01   4.5219999999999999e-01   1.1500000000000000e-01
  -8.5960000000000003e-01   7.6939999999999997e-01  -5.1470000000000005e-01   7.6399999999999996e-02   1.9000000000000000e-02   6.5799999999999997e-02   1.1762999999999999e+00   6.4480000000000004e-01   2.1764999999999999e+00   1.0600000000000000e-01   4.6189999999999998e-01   1.0620000000000000e-01
  -5.5110000000000003e-01   8.3540000000000003e-01  -3.4310000000000002e-01   8.5900000000000004e-02  -9.4999999999999998e-03   2.1899999999999999e-02   1.1540999999999999e+00   6.2260000000000004e-01   1.8283000000000000e+00   1.2520000000000001e-01   4.0410000000000001e-01   9.2899999999999996e-02
  -1.0139000000000000e+00   4.3969999999999998e-01  -6.0050000000000003e-01   9.4999999999999998e-03  -3.8100000000000002e-02   7.8899999999999998e-02   1.2873000000000001e+00   8.6719999999999997e-01   2.1764999999999999e+00   1.1559999999999999e-01   4.6189999999999998e-01   4.4200000000000003e-02
  -7.7149999999999996e-01   7.9139999999999999e-01  -1.0294000000000001e+00   1.1459999999999999e-01   6.6600000000000006e-02   7.4499999999999997e-02   1.1984999999999999e+00   7.1150000000000002e-01   1.9153000000000000e+00   1.7340000000000000e-01   3.5599999999999998e-01   8.8499999999999995e-02
  -7.2740000000000005e-01   7.0350000000000001e-01  -1.2010000000000001e+00   1.3370000000000001e-01   2.8500000000000001e-02   3.0700000000000002e-02   9.9880000000000002e-01   6.6710000000000003e-01   1.5670999999999999e+00   2.1190000000000001e-01   4.2340000000000000e-01   1.0620000000000000e-01
  -5.2900000000000003e-01   8.5740000000000005e-01  -1.2867999999999999e+00   1.3370000000000001e-01   9.5200000000000007e-02   7.4499999999999997e-02   1.1540999999999999e+00   6.6710000000000003e-01   1.9153000000000000e+00   1.3489999999999999e-01   3.9450000000000002e-01   1.0170000000000000e-01
  -7.4939999999999996e-01   5.4959999999999998e-01  -2.5740000000000002e-01   2.8600000000000000e-02  -4.7600000000000003e-02   2.1899999999999999e-02   1.2428999999999999e+00   7.1150000000000002e-01   2.0024000000000002e+00   9.6299999999999997e-02   4.3300000000000000e-01   1.0620000000000000e-01
  -6.8330000000000002e-01   7.4739999999999995e-01  -1.2867999999999999e+00   1.7190000000000000e-01  -7.6100000000000001e-02   7.0199999999999999e-02   1.2428999999999999e+00   6.0040000000000004e-01   2.1764999999999999e+00   2.1190000000000001e-01   4.6189999999999998e-01   1.0620000000000000e-01
  -6.1719999999999997e-01   6.1550000000000005e-01  -1.2867999999999999e+00   5.7299999999999997e-02   3.8100000000000002e-02   3.5099999999999999e-02   1.2206999999999999e+00   7.3380000000000001e-01   1.1317999999999999e+00   1.6380000000000000e-01   4.1370000000000001e-01   1.2390000000000000e-01
  -8.1559999999999999e-01   6.8149999999999999e-01  -7.7210000000000001e-01   1.2410000000000000e-01  -4.7600000000000003e-02   8.3299999999999999e-02   9.9880000000000002e-01   7.5600000000000001e-01   1.8283000000000000e+00   2.7939999999999998e-01   4.0410000000000001e-01   9.7299999999999998e-02
  -6.6130000000000000e-01   7.2550000000000003e-01  -1.2010000000000001e+00   1.1459999999999999e-01   9.4999999999999998e-03   5.7000000000000002e-02   1.2428999999999999e+00   7.7820000000000000e-01   1.5670999999999999e+00   2.5050000000000000e-01   4.3300000000000000e-01   9.7299999999999998e-02
  -6.3919999999999999e-01   8.7929999999999997e-01  -7.7210000000000001e-01   1.3370000000000001e-01   2.8500000000000001e-02   3.9500000000000000e-02   1.1540999999999999e+00   6.8930000000000002e-01   1.9153000000000000e+00   2.0230000000000001e-01   3.9450000000000002e-01   1.0170000000000000e-01
  -6.6130000000000000e-01   8.5740000000000005e-01  -1.3725000000000001e+00   9.5500000000000002e-02   2.8500000000000001e-02   6.1400000000000003e-02   1.1540999999999999e+00   2.4460000000000001e-01   2.1764999999999999e+00   1.6380000000000000e-01   4.2340000000000000e-01   5.7500000000000002e-02
  -6.3919999999999999e-01   7.6939999999999997e-01  -6.8630000000000002e-01   7.6399999999999996e-02   1.9000000000000000e-02   4.8200000000000000e-02   1.3095000000000001e+00   7.5600000000000001e-01   2.5247000000000002e+00   1.7340000000000000e-01   3.4639999999999999e-01   5.7500000000000002e-02
  -7.7149999999999996e-01   5.7160000000000000e-01  -1.7160000000000000e-01   1.1459999999999999e-01   2.8500000000000001e-02   3.0700000000000002e-02   8.6560000000000004e-01   8.2269999999999999e-01   1.7412000000000001e+00   1.6380000000000000e-01   3.2710000000000000e-01   9.2899999999999996e-02
  -8.1559999999999999e-01   7.0350000000000001e-01  -3.4310000000000002e-01   4.7699999999999999e-02   1.4269999999999999e-01   7.0199999999999999e-02   1.1318999999999999e+00   6.8930000000000002e-01   1.1317999999999999e+00   2.2159999999999999e-01   3.7530000000000002e-01   1.0620000000000000e-01
  -7.0530000000000004e-01   7.6939999999999997e-01  -1.7160000000000000e-01   1.2410000000000000e-01   9.4999999999999998e-03   4.8200000000000000e-02   1.1984999999999999e+00   8.6719999999999997e-01   1.4800000000000000e+00   1.0600000000000000e-01   3.4639999999999999e-01   7.9600000000000004e-02
  -8.3760000000000001e-01   6.5949999999999998e-01  -1.2867999999999999e+00   1.8140000000000001e-01  -9.4999999999999998e-03   3.5099999999999999e-02   1.2206999999999999e+00   6.8930000000000002e-01   2.9600000000000000e+00   1.8300000000000000e-01   3.5599999999999998e-01   1.0170000000000000e-01
  -7.7149999999999996e-01   7.6939999999999997e-01  -6.8630000000000002e-01   1.0500000000000000e-01   1.0470000000000000e-01   8.7700000000000000e-02   1.0875999999999999e+00   6.4480000000000004e-01   8.7060000000000004e-01   3.8500000000000000e-02   3.1750000000000000e-01   1.2390000000000000e-01
  -8.1559999999999999e-01   8.5740000000000005e-01  -5.1470000000000005e-01   1.0500000000000000e-01   2.8500000000000001e-02   7.4499999999999997e-02   1.1096999999999999e+00   6.8930000000000002e-01   1.0447000000000000e+00   1.2520000000000001e-01   4.7149999999999997e-01   6.1899999999999997e-02
  -8.5960000000000003e-01   6.3749999999999996e-01  -7.7210000000000001e-01   2.8600000000000000e-02   0.0000000000000000e+00   2.6300000000000000e-02   1.1984999999999999e+00   7.3380000000000001e-01   2.0024000000000002e+00   2.1190000000000001e-01   4.8110000000000003e-01   7.0800000000000002e-02
  -7.9349999999999998e-01   7.2550000000000003e-01  -6.8630000000000002e-01   4.7699999999999999e-02   1.9000000000000000e-02   5.2600000000000001e-02   1.2428999999999999e+00   6.4480000000000004e-01   2.0024000000000002e+00   2.1190000000000001e-01   4.6189999999999998e-01   6.6400000000000001e-02
  -7.2740000000000005e-01   6.8149999999999999e-01  -1.5441000000000000e+00   1.3370000000000001e-01   9.4999999999999998e-03   6.5799999999999997e-02   1.1096999999999999e+00   6.8930000000000002e-01   1.3059000000000001e+00   1.6380000000000000e-01   4.9070000000000003e-01   2.6499999999999999e-02
  -7.0530000000000004e-01   6.5949999999999998e-01  -9.4359999999999999e-01   1.1459999999999999e-01  -6.6600000000000006e-02   6.5799999999999997e-02   1.2650999999999999e+00   6.4480000000000004e-01   1.1317999999999999e+00   1.7340000000000000e-01   4.3300000000000000e-01   7.9600000000000004e-02
  -8.1559999999999999e-01   6.3749999999999996e-01  -1.5441000000000000e+00   2.1959999999999999e-01   4.7600000000000003e-02   3.0700000000000002e-02   1.0653999999999999e+00   7.5600000000000001e-01   1.7412000000000001e+00   3.0819999999999997e-01   4.4259999999999999e-01   1.1060000000000000e-01
  -7.2740000000000005e-01   6.8149999999999999e-01  -6.8630000000000002e-01   1.0500000000000000e-01  -9.4999999999999998e-03   6.1400000000000003e-02   1.1540999999999999e+00   6.6710000000000003e-01   1.7412000000000001e+00   2.2159999999999999e-01   4.5219999999999999e-01   9.7299999999999998e-02
  -8.8170000000000004e-01   7.2550000000000003e-01  -1.3725000000000001e+00   1.9099999999999999e-02  -5.7099999999999998e-02   9.2100000000000001e-02   1.1318999999999999e+00   5.5589999999999995e-01   1.2188000000000001e+00   1.1559999999999999e-01   3.7530000000000002e-01   1.1060000000000000e-01
  -6.8330000000000002e-01   8.1340000000000001e-01  -1.0294000000000001e+00   1.1459999999999999e-01   2.8500000000000001e-02   7.0199999999999999e-02   1.2206999999999999e+00   7.5600000000000001e-01   1.6540999999999999e+00   2.2159999999999999e-01   3.3679999999999999e-01   1.0620000000000000e-01
  -6.3919999999999999e-01   9.0129999999999999e-01  -1.4582999999999999e+00   1.1459999999999999e-01  -1.9000000000000000e-02   4.3900000000000002e-02   1.1096999999999999e+00   6.8930000000000002e-01   1.0447000000000000e+00   1.6380000000000000e-01   3.8490000000000002e-01   1.2390000000000000e-01
  -8.1559999999999999e-01   6.3749999999999996e-01  -1.2010000000000001e+00   1.1459999999999999e-01   9.4999999999999998e-03   7.4499999999999997e-02   1.2206999999999999e+00   6.8930000000000002e-01   1.7412000000000001e+00   2.4079999999999999e-01   3.9450000000000002e-01   8.8499999999999995e-02
  -5.7310000000000005e-01   8.3540000000000003e-01  -4.2890000000000000e-01   1.2410000000000000e-01   5.7099999999999998e-02   6.5799999999999997e-02   1.0209999999999999e+00   6.8930000000000002e-01   2.2635999999999998e+00   1.5409999999999999e-01   4.2340000000000000e-01   9.2899999999999996e-02
  -6.1719999999999997e-01   7.0350000000000001e-01  -7.7210000000000001e-01   4.7699999999999999e-02   2.8500000000000001e-02   2.1899999999999999e-02   9.5440000000000003e-01   4.2249999999999999e-01   1.3059000000000001e+00   2.5050000000000000e-01   5.1000000000000001e-01   7.5200000000000003e-02
  -7.9349999999999998e-01   8.1340000000000001e-01  -2.5740000000000002e-01   1.8140000000000001e-01   2.8500000000000001e-02   6.5799999999999997e-02   1.3983000000000001e+00   7.7820000000000000e-01   1.4800000000000000e+00   2.3119999999999999e-01   4.4259999999999999e-01   1.0170000000000000e-01
  -6.3919999999999999e-01   8.5740000000000005e-01  -1.2867999999999999e+00   1.9099999999999999e-02   1.9000000000000000e-02   8.3299999999999999e-02   1.2650999999999999e+00   6.2260000000000004e-01   1.2188000000000001e+00   2.1190000000000001e-01   4.6189999999999998e-01   7.0800000000000002e-02
  -6.3919999999999999e-01   7.6939999999999997e-01  -6.8630000000000002e-01   1.2410000000000000e-01   2.8500000000000001e-02   6.1400000000000003e-02   1.2428999999999999e+00   8.8939999999999997e-01   1.7412000000000001e+00   1.4449999999999999e-01   3.4639999999999999e-01   9.7299999999999998e-02
  -6.6130000000000000e-01   6.5949999999999998e-01  -5.1470000000000005e-01   1.2410000000000000e-01   3.8100000000000002e-02   5.7000000000000002e-02   1.2428999999999999e+00   8.2269999999999999e-01   1.0447000000000000e+00   1.9270000000000001e-01   3.9450000000000002e-01   7.0800000000000002e-02
  -7.7149999999999996e-01   7.2550000000000003e-01  -6.0050000000000003e-01   1.1459999999999999e-01  -6.6600000000000006e-02   4.3900000000000002e-02   1.3095000000000001e+00   8.0049999999999999e-01   1.8283000000000000e+00   1.5409999999999999e-01   4.2340000000000000e-01   9.2899999999999996e-02
  -5.9509999999999996e-01   5.9360000000000002e-01  -5.1470000000000005e-01   1.1459999999999999e-01   1.9000000000000000e-02   5.7000000000000002e-02   9.3220000000000003e-01   8.0049999999999999e-01   1.9153000000000000e+00   1.7340000000000000e-01   4.1370000000000001e-01   1.2830000000000000e-01
  -5.9509999999999996e-01   8.3540000000000003e-01  -1.3725000000000001e+00   9.5500000000000002e-02   1.9000000000000000e-02   4.8200000000000000e-02   1.1984999999999999e+00   6.6710000000000003e-01   1.4800000000000000e+00   2.0230000000000001e-01   4.0410000000000001e-01   9.7299999999999998e-02
  -6.1719999999999997e-01   8.5740000000000005e-01  -1.1152000000000000e+00   8.5900000000000004e-02   6.6600000000000006e-02   7.4499999999999997e-02   1.1540999999999999e+00   8.2269999999999999e-01   1.6540999999999999e+00   1.6380000000000000e-01   4.9070000000000003e-01   7.0800000000000002e-02
  -6.6130000000000000e-01   5.9360000000000002e-01  -1.0294000000000001e+00   1.1459999999999999e-01  -5.7099999999999998e-02   6.5799999999999997e-02   1.2206999999999999e+00   6.2260000000000004e-01   2.2635999999999998e+00   1.5409999999999999e-01   4.1370000000000001e-01   1.1500000000000000e-01
  -6.8330000000000002e-01   8.3540000000000003e-01  -9.4359999999999999e-01   1.3370000000000001e-01   1.9000000000000000e-02   4.8200000000000000e-02   1.0431999999999999e+00   8.0049999999999999e-01   1.8283000000000000e+00   1.4449999999999999e-01   3.9450000000000002e-01   9.7299999999999998e-02
  -6.6130000000000000e-01   6.5949999999999998e-01  -1.5441000000000000e+00   9.5500000000000002e-02   2.8500000000000001e-02   2.6300000000000000e-02   1.2206999999999999e+00   7.3380000000000001e-01   1.9153000000000000e+00   2.0230000000000001e-01   4.3300000000000000e-01   9.2899999999999996e-02
  -8.8170000000000004e-01   6.8149999999999999e-01  -6.8630000000000002e-01   1.0500000000000000e-01  -5.7099999999999998e-02   6.1400000000000003e-02   1.1540999999999999e+00   7.1150000000000002e-01   9.5770000000000000e-01   2.6970000000000000e-01   3.8490000000000002e-01   7.5200000000000003e-02
  -7.9349999999999998e-01   6.3749999999999996e-01  -1.2867999999999999e+00   1.2410000000000000e-01   9.5200000000000007e-02   4.3900000000000002e-02   1.0209999999999999e+00   8.0049999999999999e-01   2.0024000000000002e+00   1.7340000000000000e-01   4.3300000000000000e-01   6.6400000000000001e-02
  -7.2740000000000005e-01   5.9360000000000002e-01   8.5800000000000001e-02   3.8199999999999998e-02  -6.6600000000000006e-02   1.0090000000000000e-01   1.4205000000000001e+00   7.1150000000000002e-01   1.8283000000000000e+00   2.6010000000000000e-01   4.1370000000000001e-01   1.1940000000000001e-01
  -5.9509999999999996e-01   7.0350000000000001e-01  -3.4310000000000002e-01   8.5900000000000004e-02  -9.4999999999999998e-03   8.3299999999999999e-02   9.9880000000000002e-01   7.5600000000000001e-01   1.4800000000000000e+00   1.6380000000000000e-01   4.4259999999999999e-01   7.5200000000000003e-02
  -6.3919999999999999e-01   9.2330000000000001e-01  -6.8630000000000002e-01   1.4319999999999999e-01  -2.8500000000000001e-02   4.3900000000000002e-02   1.1762999999999999e+00   6.8930000000000002e-01   7.8349999999999997e-01   2.5050000000000000e-01   3.8490000000000002e-01   7.0800000000000002e-02
  -7.7149999999999996e-01   8.5740000000000005e-01  -5.1470000000000005e-01   6.6799999999999998e-02   6.6600000000000006e-02   4.8200000000000000e-02   1.1762999999999999e+00   7.1150000000000002e-01   2.6118000000000001e+00   2.2159999999999999e-01   4.4259999999999999e-01   7.9600000000000004e-02
  -8.5960000000000003e-01   7.6939999999999997e-01  -6.0050000000000003e-01  -1.9099999999999999e-02  -1.9000000000000000e-02   6.5799999999999997e-02   1.3317000000000001e+00   1.0005999999999999e+00   1.3930000000000000e+00   1.7340000000000000e-01   4.1370000000000001e-01   7.0800000000000002e-02
  -6.6130000000000000e-01   7.2550000000000003e-01  -1.2867999999999999e+00   8.5900000000000004e-02  -3.8100000000000002e-02   1.0090000000000000e-01   1.0875999999999999e+00   7.5600000000000001e-01   2.0893999999999999e+00   1.3489999999999999e-01   3.6559999999999998e-01   1.1060000000000000e-01
  -6.6130000000000000e-01   6.3749999999999996e-01  -6.8630000000000002e-01   2.8600000000000000e-02  -9.4999999999999998e-03   1.0520000000000000e-01   1.3095000000000001e+00   7.3380000000000001e-01   2.3506000000000000e+00   1.7340000000000000e-01   4.0410000000000001e-01   7.9600000000000004e-02
  -6.3919999999999999e-01   6.1550000000000005e-01  -1.7160000000000000e-01   1.2410000000000000e-01   2.8500000000000001e-02   3.5099999999999999e-02   1.0875999999999999e+00   8.2269999999999999e-01   2.0893999999999999e+00   1.5409999999999999e-01   3.8490000000000002e-01   9.2899999999999996e-02
  -7.0530000000000004e-01   5.7160000000000000e-01  -9.4359999999999999e-01   1.6230000000000000e-01  -9.4999999999999998e-03   7.0199999999999999e-02   1.2873000000000001e+00   6.6710000000000003e-01   1.9153000000000000e+00   2.0230000000000001e-01   4.2340000000000000e-01   9.7299999999999998e-02
  -7.4939999999999996e-01   1.0331999999999999e+00  -1.1152000000000000e+00   1.5279999999999999e-01   6.6600000000000006e-02   4.8200000000000000e-02   1.1984999999999999e+00   7.3380000000000001e-01   1.7412000000000001e+00   1.8300000000000000e-01   3.9450000000000002e-01   9.7299999999999998e-02
  -8.1559999999999999e-01   5.9360000000000002e-01  -3.4310000000000002e-01   3.8199999999999998e-02   6.6600000000000006e-02   7.8899999999999998e-02   1.3317000000000001e+00   7.5600000000000001e-01   1.6540999999999999e+00   1.3489999999999999e-01   3.5599999999999998e-01   6.6400000000000001e-02
  -8.3760000000000001e-01   8.3540000000000003e-01  -1.3725000000000001e+00   8.5900000000000004e-02   1.2370000000000000e-01   4.8200000000000000e-02   1.2206999999999999e+00   6.8930000000000002e-01   1.1317999999999999e+00   1.2520000000000001e-01   4.5219999999999999e-01   7.5200000000000003e-02
  -6.1719999999999997e-01   7.0350000000000001e-01  -1.7157000000000000e+00   6.6799999999999998e-02   0.0000000000000000e+00   7.4499999999999997e-02   1.1984999999999999e+00   7.5600000000000001e-01   1.4800000000000000e+00   1.9270000000000001e-01   3.9450000000000002e-01   1.1500000000000000e-01
  -7.0530000000000004e-01   7.6939999999999997e-01  -2.0588000000000002e+00   4.7699999999999999e-02   1.9000000000000000e-02   2.1899999999999999e-02   9.3220000000000003e-01   7.3380000000000001e-01   1.7412000000000001e+00   2.3119999999999999e-01   4.0410000000000001e-01   6.6400000000000001e-02
  -6.6130000000000000e-01   7.4739999999999995e-01  -5.1470000000000005e-01   5.7299999999999997e-02  -3.8100000000000002e-02   5.7000000000000002e-02   1.1984999999999999e+00   8.4499999999999997e-01   1.2188000000000001e+00   2.0230000000000001e-01   4.0410000000000001e-01   9.7299999999999998e-02
  -7.9349999999999998e-01   7.4739999999999995e-01  -2.0588000000000002e+00   9.4999999999999998e-03   3.8100000000000002e-02   5.2600000000000001e-02   1.2873000000000001e+00   5.5589999999999995e-01   1.6540999999999999e+00   1.2520000000000001e-01   4.2340000000000000e-01   1.1500000000000000e-01
  -8.3760000000000001e-01   8.5740000000000005e-01  -8.5780000000000001e-01   5.7299999999999997e-02   1.3320000000000001e-01   7.4499999999999997e-02   1.1318999999999999e+00   7.1150000000000002e-01   1.7412000000000001e+00   1.8300000000000000e-01   3.8490000000000002e-01   1.1500000000000000e-01
  -7.0530000000000004e-01   5.7160000000000000e-01  -1.0294000000000001e+00   7.6399999999999996e-02  -4.7600000000000003e-02   8.3299999999999999e-02   1.1984999999999999e+00   8.0049999999999999e-01   1.1317999999999999e+00   2.6970000000000000e-01   5.1000000000000001e-01   9.2899999999999996e-02
  -8.3760000000000001e-01   5.2759999999999996e-01  -1.0294000000000001e+00   9.5500000000000002e-02   1.9000000000000000e-02   2.6300000000000000e-02   1.1762999999999999e+00   7.5600000000000001e-01   1.5670999999999999e+00   2.2159999999999999e-01   5.1000000000000001e-01   7.0800000000000002e-02
  -7.0530000000000004e-01   7.2550000000000003e-01   2.5740000000000002e-01   8.5900000000000004e-02   3.8100000000000002e-02   6.5799999999999997e-02   1.1540999999999999e+00   8.4499999999999997e-01   1.8283000000000000e+00   1.1559999999999999e-01   4.5219999999999999e-01   7.5200000000000003e-02
  -7.4939999999999996e-01   9.4530000000000003e-01  -2.5740000000000002e-01   1.0500000000000000e-01   1.0470000000000000e-01   6.1400000000000003e-02   1.2873000000000001e+00   7.7820000000000000e-01   1.6540999999999999e+00   1.9270000000000001e-01   4.6189999999999998e-01   7.5200000000000003e-02
  -8.5960000000000003e-01   7.6939999999999997e-01  -1.1152000000000000e+00   1.1459999999999999e-01   4.7600000000000003e-02   1.7500000000000002e-02   1.2206999999999999e+00   1.0005999999999999e+00   6.9650000000000001e-01   2.0230000000000001e-01   4.1370000000000001e-01   9.2899999999999996e-02
  -7.9349999999999998e-01   7.9139999999999999e-01  -9.4359999999999999e-01   1.7190000000000000e-01   3.8100000000000002e-02   8.3299999999999999e-02   1.0653999999999999e+00   6.4480000000000004e-01   1.3930000000000000e+00   1.7340000000000000e-01   4.0410000000000001e-01   8.8499999999999995e-02
  -5.2900000000000003e-01   5.2759999999999996e-01  -8.5800000000000001e-02   7.6399999999999996e-02  -3.8100000000000002e-02   3.9500000000000000e-02   1.1318999999999999e+00   8.0049999999999999e-01   2.0024000000000002e+00   2.0230000000000001e-01   3.9450000000000002e-01   1.1940000000000001e-01
  -1.1462000000000001e+00   5.9360000000000002e-01  -1.4582999999999999e+00   1.2410000000000000e-01   3.8100000000000002e-02   3.9500000000000000e-02   1.1318999999999999e+00   7.1150000000000002e-01   1.4800000000000000e+00   1.3489999999999999e-01   4.4259999999999999e-01   9.2899999999999996e-02
  -7.7149999999999996e-01   8.1340000000000001e-01  -6.8630000000000002e-01   0.0000000000000000e+00  -1.0470000000000000e-01   1.0090000000000000e-01   1.0875999999999999e+00   6.6710000000000003e-01   2.5247000000000002e+00   2.5050000000000000e-01   4.5219999999999999e-01   8.8499999999999995e-02
  -3.9679999999999999e-01   4.6170000000000000e-01  -6.8630000000000002e-01   4.7699999999999999e-02  -1.9980000000000001e-01   1.0960000000000000e-01   1.1096999999999999e+00   6.2260000000000004e-01   2.0024000000000002e+00   1.7340000000000000e-01   4.5219999999999999e-01   1.4160000000000000e-01
  -8.8170000000000004e-01   5.7160000000000000e-01  -8.5780000000000001e-01   1.4319999999999999e-01  -4.7600000000000003e-02   3.9500000000000000e-02   1.2206999999999999e+00   8.2269999999999999e-01   1.7412000000000001e+00   1.0600000000000000e-01   4.8110000000000003e-01   1.1060000000000000e-01
  -8.5960000000000003e-01   8.5740000000000005e-01  -3.4310000000000002e-01   1.6230000000000000e-01   5.7099999999999998e-02   4.8200000000000000e-02   1.1318999999999999e+00   8.2269999999999999e-01   1.7412000000000001e+00   2.5050000000000000e-01   4.3300000000000000e-01   7.9600000000000004e-02
  -7.9349999999999998e-01   8.1340000000000001e-01  -5.1470000000000005e-01   1.4319999999999999e-01   2.8500000000000001e-02   3.0700000000000002e-02   1.1096999999999999e+00   6.8930000000000002e-01   2.0893999999999999e+00   1.2520000000000001e-01   3.8490000000000002e-01   7.5200000000000003e-02
  -2.6450000000000001e-01   7.4739999999999995e-01  -4.2890000000000000e-01   1.1459999999999999e-01   5.7099999999999998e-02   3.5099999999999999e-02   1.1540999999999999e+00   6.6710000000000003e-01   1.7412000000000001e+00   2.0230000000000001e-01   4.6189999999999998e-01   9.7299999999999998e-02
  -7.7149999999999996e-01   5.9360000000000002e-01  -4.2890000000000000e-01   1.4319999999999999e-01   1.9000000000000000e-02   5.7000000000000002e-02   1.1096999999999999e+00   7.1150000000000002e-01   1.6540999999999999e+00   2.9859999999999998e-01   4.5219999999999999e-01   8.4000000000000005e-02
  -9.6989999999999998e-01   6.8149999999999999e-01  -1.1152000000000000e+00   1.2410000000000000e-01   5.7099999999999998e-02  -4.4000000000000003e-03   1.0653999999999999e+00   8.4499999999999997e-01   1.8283000000000000e+00   1.4449999999999999e-01   4.2340000000000000e-01   1.0620000000000000e-01
  -7.0530000000000004e-01   5.4959999999999998e-01  -1.1152000000000000e+00   6.6799999999999998e-02   9.4999999999999998e-03   7.4499999999999997e-02   9.7660000000000002e-01   7.1150000000000002e-01   1.8283000000000000e+00   1.1559999999999999e-01   4.8110000000000003e-01   1.1940000000000001e-01
  -7.7149999999999996e-01   8.7929999999999997e-01  -1.6298999999999999e+00   2.8600000000000000e-02   0.0000000000000000e+00   1.7500000000000002e-02   1.1096999999999999e+00   9.1169999999999995e-01   2.0024000000000002e+00   1.0600000000000000e-01   4.4259999999999999e-01   7.0800000000000002e-02
  -7.0530000000000004e-01   5.2759999999999996e-01  -5.1470000000000005e-01   7.6399999999999996e-02  -6.6600000000000006e-02   3.5099999999999999e-02   1.2206999999999999e+00   6.2260000000000004e-01   1.7412000000000001e+00   1.9270000000000001e-01   3.8490000000000002e-01   1.1500000000000000e-01
  -5.5110000000000003e-01   7.6939999999999997e-01  -1.1152000000000000e+00   6.6799999999999998e-02  -5.7099999999999998e-02   9.2100000000000001e-02   9.7660000000000002e-01   6.4480000000000004e-01   1.9153000000000000e+00   2.9859999999999998e-01   4.7149999999999997e-01   8.4000000000000005e-02
  -1.0801000000000001e+00   6.8149999999999999e-01  -1.1152000000000000e+00   8.5900000000000004e-02  -9.4999999999999998e-03   8.7700000000000000e-02   1.3761000000000001e+00   7.1150000000000002e-01   1.4800000000000000e+00   2.0230000000000001e-01   4.6189999999999998e-01   1.0620000000000000e-01
  -7.0530000000000004e-01   8.5740000000000005e-01  -1.3725000000000001e+00   1.8140000000000001e-01   0.0000000000000000e+00   7.8899999999999998e-02   1.2206999999999999e+00   6.2260000000000004e-01   6.9650000000000001e-01   8.6699999999999999e-02   4.8110000000000003e-01   9.2899999999999996e-02
  -6.1719999999999997e-01   8.1340000000000001e-01  -8.5780000000000001e-01   1.1459999999999999e-01  -1.9000000000000000e-02   4.8200000000000000e-02   1.1984999999999999e+00   6.8930000000000002e-01   2.0024000000000002e+00   1.4449999999999999e-01   4.3300000000000000e-01   7.5200000000000003e-02
  -5.9509999999999996e-01   6.1550000000000005e-01  -4.2890000000000000e-01   1.5279999999999999e-01   2.8500000000000001e-02   7.4499999999999997e-02   1.1762999999999999e+00   8.0049999999999999e-01   2.1764999999999999e+00   2.3119999999999999e-01   4.4259999999999999e-01   9.2899999999999996e-02
  -8.8170000000000004e-01   8.7929999999999997e-01  -1.7160000000000000e-01   7.6399999999999996e-02   3.8100000000000002e-02   6.1400000000000003e-02   1.3761000000000001e+00   6.4480000000000004e-01   2.1764999999999999e+00   2.0230000000000001e-01   4.0410000000000001e-01   6.1899999999999997e-02
  -9.2579999999999996e-01   7.9139999999999999e-01  -1.2010000000000001e+00   1.0500000000000000e-01   9.4999999999999998e-03   6.1400000000000003e-02   1.1984999999999999e+00   6.2260000000000004e-01   1.2188000000000001e+00   1.1559999999999999e-01   3.5599999999999998e-01   1.0620000000000000e-01
  -6.1719999999999997e-01   7.6939999999999997e-01  -4.2890000000000000e-01   2.8600000000000000e-02   0.0000000000000000e+00   6.1400000000000003e-02   1.3539000000000001e+00   5.7809999999999995e-01   1.0447000000000000e+00   1.2520000000000001e-01   3.9450000000000002e-01   7.9600000000000004e-02
  -7.7149999999999996e-01   7.2550000000000003e-01  -1.1152000000000000e+00   2.8600000000000000e-02   9.4999999999999998e-03   6.5799999999999997e-02   1.2650999999999999e+00   8.0049999999999999e-01   2.1764999999999999e+00   1.1559999999999999e-01   4.1370000000000001e-01   9.7299999999999998e-02
  -7.0530000000000004e-01   7.6939999999999997e-01  -6.8630000000000002e-01   8.5900000000000004e-02   5.7099999999999998e-02   4.3900000000000002e-02   1.2428999999999999e+00   6.8930000000000002e-01   2.0024000000000002e+00   1.1559999999999999e-01   4.8110000000000003e-01   7.5200000000000003e-02
  -7.0530000000000004e-01   6.8149999999999999e-01  -5.1470000000000005e-01   1.6230000000000000e-01  -2.8500000000000001e-02   2.6300000000000000e-02   1.0875999999999999e+00   6.6710000000000003e-01   2.4377000000000000e+00   2.2159999999999999e-01   3.8490000000000002e-01   1.0620000000000000e-01
  -4.6289999999999998e-01   7.6939999999999997e-01  -6.8630000000000002e-01   5.7299999999999997e-02  -3.8100000000000002e-02   2.6300000000000000e-02   9.9880000000000002e-01   6.6710000000000003e-01   1.3930000000000000e+00   1.7340000000000000e-01   5.1000000000000001e-01   8.8499999999999995e-02
  -8.8170000000000004e-01   6.5949999999999998e-01  -7.7210000000000001e-01   4.7699999999999999e-02   6.6600000000000006e-02   6.5799999999999997e-02   1.1762999999999999e+00   6.8930000000000002e-01   1.9153000000000000e+00   1.3489999999999999e-01   4.8110000000000003e-01   8.4000000000000005e-02
  -1.2343999999999999e+00   8.1340000000000001e-01  -9.4359999999999999e-01   1.9089999999999999e-01   6.6600000000000006e-02   4.3900000000000002e-02   1.3317000000000001e+00   5.5589999999999995e-01   1.1317999999999999e+00   1.7340000000000000e-01   3.9450000000000002e-01   7.9600000000000004e-02
  -6.6130000000000000e-01   4.8359999999999997e-01  -9.4359999999999999e-01   4.7699999999999999e-02   3.8100000000000002e-02   4.3900000000000002e-02   1.2206999999999999e+00   7.5600000000000001e-01   1.7412000000000001e+00   1.5409999999999999e-01   4.3300000000000000e-01   9.7299999999999998e-02
  -8.5960000000000003e-01   7.2550000000000003e-01  -3.4310000000000002e-01  -6.6799999999999998e-02  -5.7099999999999998e-02   4.3900000000000002e-02   1.0875999999999999e+00   8.2269999999999999e-01   2.3506000000000000e+00   2.0230000000000001e-01   3.7530000000000002e-01   1.1500000000000000e-01
  -5.5110000000000003e-01   8.7929999999999997e-01  -7.7210000000000001e-01   1.1459999999999999e-01   1.9000000000000000e-02   4.3900000000000002e-02   9.9880000000000002e-01   8.4499999999999997e-01   7.8349999999999997e-01   2.4079999999999999e-01   3.7530000000000002e-01   8.4000000000000005e-02
  -1.0139000000000000e+00   9.0129999999999999e-01  -1.0294000000000001e+00   6.6799999999999998e-02  -3.8100000000000002e-02   3.9500000000000000e-02   8.8780000000000003e-01   7.3380000000000001e-01   1.3059000000000001e+00   1.4449999999999999e-01   3.5599999999999998e-01   1.1940000000000001e-01
  -4.1880000000000001e-01   5.9360000000000002e-01  -8.5780000000000001e-01   1.7190000000000000e-01  -1.0470000000000000e-01   5.7000000000000002e-02   1.1318999999999999e+00   6.4480000000000004e-01   2.3506000000000000e+00   1.6380000000000000e-01   4.3300000000000000e-01   1.1500000000000000e-01
  -1.1681999999999999e+00   8.5740000000000005e-01  -1.3725000000000001e+00   1.1459999999999999e-01   8.5599999999999996e-02   0.0000000000000000e+00   1.0653999999999999e+00   7.5600000000000001e-01   1.0447000000000000e+00   7.7100000000000002e-02   3.8490000000000002e-01   9.7299999999999998e-02
  -8.3760000000000001e-01   7.2550000000000003e-01  -7.7210000000000001e-01   9.5500000000000002e-02  -4.7600000000000003e-02   3.5099999999999999e-02   1.4427000000000001e+00   6.4480000000000004e-01   1.7412000000000001e+00   1.6380000000000000e-01   3.9450000000000002e-01   8.8499999999999995e-02
   6.6100000000000006e-02   5.4959999999999998e-01  -7.7210000000000001e-01   1.4319999999999999e-01   9.4999999999999998e-03   5.2600000000000001e-02   1.0875999999999999e+00   6.6710000000000003e-01   1.6540999999999999e+00   1.0600000000000000e-01   4.6189999999999998e-01   3.1000000000000000e-02
  -1.4988999999999999e+00   8.1340000000000001e-01  -6.0050000000000003e-01   1.4319999999999999e-01  -9.4999999999999998e-03   5.7000000000000002e-02   9.7660000000000002e-01   8.0049999999999999e-01   1.3059000000000001e+00   1.8300000000000000e-01   3.2710000000000000e-01   8.4000000000000005e-02
  -3.7469999999999998e-01   6.8149999999999999e-01  -1.2010000000000001e+00   1.4319999999999999e-01   6.6600000000000006e-02   8.7700000000000000e-02   1.0875999999999999e+00   6.0040000000000004e-01   1.7412000000000001e+00   2.1190000000000001e-01   4.5219999999999999e-01   6.1899999999999997e-02
  -9.4779999999999998e-01   7.0350000000000001e-01  -1.4582999999999999e+00   1.8140000000000001e-01  -9.4999999999999998e-03   6.5799999999999997e-02   1.2428999999999999e+00   7.3380000000000001e-01   1.8283000000000000e+00   1.7340000000000000e-01   3.4639999999999999e-01   7.0800000000000002e-02
  -5.2900000000000003e-01   5.9360000000000002e-01  -9.4359999999999999e-01   5.7299999999999997e-02  -3.8100000000000002e-02   2.6300000000000000e-02   9.5440000000000003e-01   8.0049999999999999e-01   1.6540999999999999e+00   2.6010000000000000e-01   4.1370000000000001e-01   1.0620000000000000e-01
  -7.0530000000000004e-01   1.0331999999999999e+00  -1.2867999999999999e+00   9.5500000000000002e-02   4.7600000000000003e-02   1.0960000000000000e-01   1.0209999999999999e+00   7.3380000000000001e-01   1.5670999999999999e+00   1.8300000000000000e-01   4.0410000000000001e-01   7.0800000000000002e-02
  -7.9349999999999998e-01   4.6170000000000000e-01  -7.7210000000000001e-01   1.6230000000000000e-01   3.8100000000000002e-02   7.8899999999999998e-02   1.0653999999999999e+00   6.6710000000000003e-01   2.0024000000000002e+00   2.0230000000000001e-01   3.9450000000000002e-01   7.9600000000000004e-02
  -8.5960000000000003e-01   6.8149999999999999e-01  -1.7157000000000000e+00   1.0500000000000000e-01  -4.7600000000000003e-02   8.8000000000000005e-03   1.2206999999999999e+00   7.3380000000000001e-01   1.3930000000000000e+00   1.4449999999999999e-01   4.0410000000000001e-01   7.9600000000000004e-02
  -8.3760000000000001e-01   7.4739999999999995e-01  -1.7160000000000000e-01   5.7299999999999997e-02  -9.4999999999999998e-03   1.0520000000000000e-01   1.1984999999999999e+00   6.0040000000000004e-01   1.4800000000000000e+00   1.8300000000000000e-01   3.4639999999999999e-01   1.4599999999999999e-01
  -2.6450000000000001e-01   8.1340000000000001e-01  -1.0294000000000001e+00   1.1459999999999999e-01   9.5200000000000007e-02   3.9500000000000000e-02   1.0875999999999999e+00   9.3389999999999995e-01   1.0447000000000000e+00   1.8300000000000000e-01   3.5599999999999998e-01   7.0800000000000002e-02
  -1.0139000000000000e+00   6.5949999999999998e-01  -1.4582999999999999e+00   9.5500000000000002e-02   9.5200000000000007e-02   2.6300000000000000e-02   1.2206999999999999e+00   6.0040000000000004e-01   2.0893999999999999e+00   2.6010000000000000e-01   3.8490000000000002e-01   6.1899999999999997e-02
  -8.1559999999999999e-01   8.5740000000000005e-01  -1.7157000000000000e+00   1.7190000000000000e-01   4.7600000000000003e-02   9.2100000000000001e-02   1.1318999999999999e+00   7.7820000000000000e-01   1.4800000000000000e+00   2.2159999999999999e-01   5.1959999999999995e-01   1.2830000000000000e-01
  -7.0530000000000004e-01   5.2759999999999996e-01  -5.1470000000000005e-01   1.2410000000000000e-01  -1.9000000000000000e-02   1.3200000000000000e-02   1.2206999999999999e+00   7.5600000000000001e-01   1.1317999999999999e+00   1.7340000000000000e-01   3.8490000000000002e-01   9.2899999999999996e-02
  -7.4939999999999996e-01   5.7160000000000000e-01  -6.0050000000000003e-01   9.5500000000000002e-02   2.8500000000000001e-02   2.1899999999999999e-02   1.2206999999999999e+00   6.4480000000000004e-01   1.3930000000000000e+00   1.0600000000000000e-01   5.3879999999999995e-01   5.7500000000000002e-02
  -5.0700000000000001e-01   7.6939999999999997e-01  -8.5780000000000001e-01   3.8199999999999998e-02   4.7600000000000003e-02   7.8899999999999998e-02   1.1762999999999999e+00   8.6719999999999997e-01   2.1764999999999999e+00   2.5050000000000000e-01   5.0029999999999997e-01   1.1060000000000000e-01
  -8.8170000000000004e-01   6.3749999999999996e-01  -1.5441000000000000e+00   1.3370000000000001e-01   0.0000000000000000e+00   3.5099999999999999e-02   1.1096999999999999e+00   4.2249999999999999e-01   2.2635999999999998e+00   2.1190000000000001e-01   3.5599999999999998e-01   1.2390000000000000e-01
  -7.0530000000000004e-01   6.3749999999999996e-01  -1.1152000000000000e+00   8.5900000000000004e-02   4.7600000000000003e-02   4.8200000000000000e-02   1.2650999999999999e+00   8.8939999999999997e-01   1.6540999999999999e+00   1.7340000000000000e-01   4.7149999999999997e-01   8.8499999999999995e-02
  -6.3919999999999999e-01   7.4739999999999995e-01  -2.5740000000000002e-01   3.8199999999999998e-02  -9.4999999999999998e-03   9.6500000000000002e-02   9.9880000000000002e-01   8.0049999999999999e-01   1.6540999999999999e+00   1.9270000000000001e-01   4.4259999999999999e-01   7.5200000000000003e-02
  -6.8330000000000002e-01   7.9139999999999999e-01  -1.1152000000000000e+00   9.5500000000000002e-02  -9.4999999999999998e-03   8.3299999999999999e-02   1.2206999999999999e+00   5.3369999999999995e-01   1.5670999999999999e+00   1.3489999999999999e-01   3.9450000000000002e-01   1.0170000000000000e-01
  -1.1241000000000001e+00   5.4959999999999998e-01  -1.1152000000000000e+00   6.6799999999999998e-02   7.6100000000000001e-02   1.3200000000000000e-02   1.1096999999999999e+00   7.5600000000000001e-01   1.8283000000000000e+00   1.2520000000000001e-01   4.1370000000000001e-01   6.1899999999999997e-02
  -8.1559999999999999e-01   8.3540000000000003e-01  -6.8630000000000002e-01   3.8199999999999998e-02  -6.6600000000000006e-02   3.9500000000000000e-02   1.2206999999999999e+00   8.4499999999999997e-01   1.3059000000000001e+00   2.3119999999999999e-01   3.5599999999999998e-01   6.6400000000000001e-02
  -7.2740000000000005e-01   7.9139999999999999e-01  -9.4359999999999999e-01   4.7699999999999999e-02   2.8500000000000001e-02   7.4499999999999997e-02   1.3761000000000001e+00   4.6689999999999998e-01   1.8283000000000000e+00   1.8300000000000000e-01   4.4259999999999999e-01   7.0800000000000002e-02
  -8.8170000000000004e-01   5.9360000000000002e-01  -6.8630000000000002e-01   1.6230000000000000e-01   9.4999999999999998e-03   7.4499999999999997e-02   1.2650999999999999e+00   5.7809999999999995e-01   1.4800000000000000e+00   1.2520000000000001e-01   4.0410000000000001e-01   1.0170000000000000e-01
  -8.1559999999999999e-01   6.8149999999999999e-01  -1.6298999999999999e+00   1.5279999999999999e-01   8.5599999999999996e-02   5.7000000000000002e-02   1.1540999999999999e+00   6.2260000000000004e-01   2.2635999999999998e+00   2.1190000000000001e-01   3.6559999999999998e-01   1.2830000000000000e-01
  -8.3760000000000001e-01   5.0560000000000005e-01  -8.5780000000000001e-01   8.5900000000000004e-02   2.8500000000000001e-02   4.8200000000000000e-02   1.2873000000000001e+00   8.6719999999999997e-01   2.1764999999999999e+00   1.2520000000000001e-01   4.0410000000000001e-01   8.8499999999999995e-02
  -6.8330000000000002e-01   7.2550000000000003e-01  -8.5800000000000001e-02   4.7699999999999999e-02   6.6600000000000006e-02   1.7500000000000002e-02   1.1762999999999999e+00   7.7820000000000000e-01   1.1317999999999999e+00   3.0819999999999997e-01   3.0790000000000001e-01   7.5200000000000003e-02
  -8.5960000000000003e-01   9.4530000000000003e-01  -9.4359999999999999e-01   9.5500000000000002e-02  -2.8500000000000001e-02   7.0199999999999999e-02   1.0875999999999999e+00   7.7820000000000000e-01   2.5247000000000002e+00   1.4449999999999999e-01   4.0410000000000001e-01   4.4200000000000003e-02
  -8.8170000000000004e-01   7.0350000000000001e-01  -5.1470000000000005e-01   7.6399999999999996e-02  -9.4999999999999998e-03   3.0700000000000002e-02   1.2206999999999999e+00   6.8930000000000002e-01   2.0893999999999999e+00   2.9859999999999998e-01   3.3679999999999999e-01   6.1899999999999997e-02
  -8.3760000000000001e-01   5.4959999999999998e-01  -1.2867999999999999e+00   3.8199999999999998e-02  -5.7099999999999998e-02   5.7000000000000002e-02   1.1984999999999999e+00   5.1139999999999997e-01   1.6540999999999999e+00   2.3119999999999999e-01   3.7530000000000002e-01   4.8700000000000000e-02
  -6.6130000000000000e-01   8.1340000000000001e-01  -5.1470000000000005e-01   2.2910000000000000e-01  -9.4999999999999998e-03   5.2600000000000001e-02   1.2206999999999999e+00   8.4499999999999997e-01   2.0024000000000002e+00   1.2520000000000001e-01   3.7530000000000002e-01   1.1500000000000000e-01
