# Supplementary material for: Footwear and Foam Surface Alter Gait Initiation of Typical Subjects
Source: PLoS One. 2015 Aug 13;10(8):e0135821. doi: 10.1371/journal.pone.0135821 (PMC4536224; doi:10.1371/journal.pone.0135821)
Supplement: S1 Dataset — (ZIP) [file pone.0135821.s001.zip › 13_shod_av1_04.txt]

   1.4746200000000000e+01  -4.0010000000000003e+00   2.5597880000000001e+02   7.6380000000000003e-01   3.5855699999999999e+01  -1.2720000000000001e-01  -1.6757200000000001e+01   2.2200000000000001e-02   2.7685140000000001e+02   3.3521999999999998e+00  -2.5998799999999999e+01   1.1059000000000001e+00
   1.4415600000000000e+01  -4.2868000000000004e+00   2.5494940000000000e+02   3.5330000000000000e-01   3.5570200000000000e+01   1.3200000000000000e-02  -1.6379899999999999e+01  -2.4460000000000001e-01   2.7659019999999998e+02   3.2077000000000000e+00  -2.6046900000000001e+01   1.0926000000000000e+00
   1.4481700000000000e+01  -5.4080000000000004e+00   2.5340530000000001e+02  -7.6399999999999996e-02   3.5484600000000000e+01   7.4499999999999997e-02  -1.6402100000000001e+01  -2.4460000000000001e-01   2.7763499999999999e+02   3.2654999999999998e+00  -2.5979500000000002e+01   9.9529999999999996e-01
   1.4239200000000000e+01  -6.3312999999999997e+00   2.5168960000000001e+02  -6.5880000000000005e-01   3.5341799999999999e+01   3.0259999999999998e-01  -1.6779399999999999e+01  -4.0020000000000000e-01   2.7807029999999997e+02   2.9958000000000000e+00  -2.6008400000000002e+01   1.1059000000000001e+00
   1.4106999999999999e+01  -6.8808999999999996e+00   2.5066020000000000e+02  -1.0120000000000000e+00   3.5265700000000002e+01   4.7360000000000002e-01  -1.6757200000000001e+01  -1.4898000000000000e+00   2.7772199999999998e+02   2.8319999999999999e+00  -2.6018000000000001e+01   1.0306999999999999e+00
   1.3622000000000000e+01  -8.3317999999999994e+00   2.4654259999999999e+02  -1.6516999999999999e+00   3.5008800000000001e+01   6.0080000000000000e-01  -1.6668399999999998e+01  -1.0672999999999999e+00   2.7885379999999998e+02   2.6682999999999999e+00  -2.6210400000000000e+01   9.7760000000000002e-01
   1.3071000000000000e+01  -9.7606999999999999e+00   2.4088090000000000e+02  -2.3199999999999998e+00   3.4456800000000001e+01   8.2440000000000002e-01  -1.6712800000000001e+01  -1.2230000000000001e+00   2.8172680000000003e+02   2.4178000000000002e+00  -2.6287400000000002e+01   9.2449999999999999e-01
   1.2211300000000000e+01  -1.1101699999999999e+01   2.3659170000000000e+02  -2.9597000000000002e+00   3.4047699999999999e+01   1.1620999999999999e+00  -1.7245500000000000e+01  -2.1568999999999998e+00   2.8477390000000003e+02   2.1288000000000000e+00  -2.6624199999999998e+01   8.3160000000000001e-01
   1.1153300000000000e+01  -1.2398700000000000e+01   2.3170200000000000e+02  -3.3224999999999998e+00   3.3486199999999997e+01   1.2410000000000001e+00  -1.8044499999999999e+01  -2.5571000000000002e+00   2.8703750000000002e+02   1.7145999999999999e+00  -2.6932099999999998e+01   8.3599999999999997e-01
   1.0183500000000000e+01  -1.2134900000000000e+01   2.2389570000000001e+02  -3.6852999999999998e+00   3.2544199999999996e+01   1.2102999999999999e+00  -1.8111100000000000e+01  -2.6459999999999999e+00   2.9182580000000002e+02   1.3292999999999999e+00  -2.7307300000000001e+01   6.0599999999999998e-01
   8.9270999999999994e+00  -1.2310800000000000e+01   2.1360159999999999e+02  -3.9239999999999999e+00   3.1421299999999999e+01   1.3419000000000001e+00  -1.8976700000000001e+01  -3.8690000000000002e+00   2.9626580000000001e+02   7.9949999999999999e-01  -2.7769200000000001e+01   5.6179999999999997e-01
   6.9653000000000000e+00  -1.3256100000000000e+01   2.0227820000000000e+02  -4.1913000000000000e+00   2.9965399999999999e+01   1.3550000000000000e+00  -1.9509399999999999e+01  -4.6028000000000002e+00   3.0209890000000001e+02   8.6699999999999999e-02  -2.8211800000000000e+01   4.3790000000000001e-01
   5.5766999999999998e+00  -1.2442700000000000e+01   1.9138360000000000e+02  -4.4682000000000004e+00   2.8556999999999999e+01   1.2761000000000000e+00  -1.9864500000000000e+01  -5.5144000000000002e+00   3.0740949999999998e+02  -4.7199999999999998e-01  -2.8798800000000000e+01   2.7870000000000000e-01
   4.4524999999999997e+00  -1.0420199999999999e+01   1.8006020000000001e+02  -4.2199999999999998e+00   2.7053500000000000e+01   1.1007000000000000e+00  -2.0419300000000000e+01  -6.8262999999999998e+00   3.1533199999999999e+02  -1.3582000000000001e+00  -2.9587800000000001e+01   7.9600000000000004e-02
   3.4826999999999999e+00  -1.0200400000000000e+01   1.7002350000000001e+02  -4.3345000000000002e+00   2.5654699999999998e+01   9.7350000000000003e-01  -2.1173999999999999e+01  -7.8270000000000000e+00   3.2368979999999999e+02  -2.1962999999999999e+00  -3.0463400000000000e+01  -2.0790000000000000e-01
   2.2924000000000002e+00  -9.1452000000000009e+00   1.5887160000000000e+02  -4.4299999999999997e+00   2.4227300000000000e+01   8.3320000000000005e-01  -2.2261500000000002e+01  -8.9164999999999992e+00   3.3248289999999997e+02  -3.2174000000000000e+00  -3.1233100000000000e+01  -3.3179999999999998e-01
   5.7310000000000005e-01  -7.0787000000000004e+00   1.4737649999999999e+02  -4.2582000000000004e+00   2.2895099999999999e+01   5.9640000000000004e-01  -2.3526599999999998e+01  -1.0784300000000000e+01   3.4084070000000003e+02  -4.3444000000000003e+00  -3.2137599999999999e+01  -6.1929999999999996e-01
  -8.5960000000000003e-01  -5.7816999999999998e+00   1.3819770000000000e+02  -4.0862999999999996e+00   2.1515300000000000e+01   5.1310000000000000e-01  -2.3415700000000001e+01  -1.2162900000000000e+01   3.5259379999999999e+02  -5.3750999999999998e+00  -3.3359600000000000e+01  -8.7139999999999995e-01
  -6.1719999999999997e-01  -4.4187000000000003e+00   1.2944770000000000e+02  -3.8285000000000000e+00   2.0430499999999999e+01   3.5099999999999999e-02  -2.4170300000000001e+01  -1.2852200000000000e+01   3.6234449999999998e+02  -6.5309999999999997e+00  -3.4312199999999997e+01  -1.1721999999999999e+00
   2.6450000000000001e-01   0.0000000000000000e+00   1.2267080000000000e+02  -3.3988999999999998e+00   1.9031700000000001e+01  -5.1749999999999996e-01  -2.5479800000000001e+01  -1.6276499999999999e+01   3.7096350000000001e+02  -7.8604000000000003e+00  -3.5341799999999999e+01  -1.6544000000000001e+00
   6.6130000000000000e-01   2.4622000000000002e+00   1.1289149999999999e+02  -2.9788000000000001e+00   1.7861200000000000e+01  -9.1210000000000002e-01  -2.6833700000000000e+01  -1.8388900000000000e+01   3.8141070000000002e+02  -8.9102999999999994e+00  -3.6063400000000001e+01  -1.8888000000000000e+00
  -5.7310000000000005e-01   2.4182000000000001e+00   1.0568559999999999e+02  -2.8355999999999999e+00   1.6766900000000000e+01  -9.6040000000000003e-01  -2.7677099999999999e+01  -1.8411100000000001e+01   3.8828850000000000e+02  -9.7965000000000000e+00  -3.6756200000000000e+01  -2.1099999999999999e+00
  -1.3005000000000000e+00   3.6493000000000002e+00   9.8737099999999998e+01  -2.5969000000000002e+00   1.5606000000000000e+01  -1.1314000000000000e+00  -2.8276399999999999e+01  -1.9456199999999999e+01   3.9342500000000001e+02  -1.0557499999999999e+01  -3.7275799999999997e+01  -2.4018999999999999e+00
  -1.0360000000000000e+00   5.9794999999999998e+00   9.1359700000000004e+01  -2.2818000000000001e+00   1.4549700000000000e+01  -1.3945000000000001e+00  -2.9985399999999998e+01  -2.1301800000000000e+01   3.9429559999999998e+02  -1.1472700000000000e+01  -3.7362400000000001e+01  -2.5390999999999999e+00
  -9.2579999999999996e-01   7.1447000000000003e+00   8.5354900000000001e+01  -2.0240999999999998e+00   1.3655200000000001e+01  -1.5962000000000001e+00  -3.2093899999999998e+01  -2.1946600000000000e+01   3.9438270000000000e+02  -1.2098800000000001e+01  -3.7218100000000000e+01  -2.8266000000000000e+00
  -1.1021000000000001e+00   7.6722999999999999e+00   8.0036299999999997e+01  -1.9572000000000001e+00   1.2760700000000000e+01  -1.6137999999999999e+00  -3.4180199999999999e+01  -2.1679800000000000e+01   3.9446969999999999e+02  -1.2792299999999999e+01  -3.7054499999999997e+01  -2.9327999999999999e+00
  -1.5208999999999999e+00   7.9360999999999997e+00   7.5403899999999993e+01  -1.8331000000000000e+00   1.2142200000000001e+01  -1.5962000000000001e+00  -3.4979199999999999e+01  -2.1190600000000000e+01   3.9386030000000000e+02  -1.3273999999999999e+01  -3.7102600000000002e+01  -3.0609999999999999e+00
  -1.2564000000000000e+00   7.2986000000000004e+00   7.1200500000000005e+01  -1.8427000000000000e+00   1.1685400000000000e+01  -1.5831000000000000e+00  -3.6444099999999999e+01  -2.0390100000000000e+01   3.9629800000000000e+02  -1.3717100000000000e+01  -3.7121800000000000e+01  -3.2113999999999998e+00
  -7.2740000000000005e-01   6.8369000000000000e+00   6.8541200000000003e+01  -1.7281000000000000e+00   1.1114500000000000e+01  -1.5217000000000001e+00  -3.8463799999999999e+01  -2.0212199999999999e+01   3.9951920000000001e+02  -1.4372100000000000e+01  -3.7266199999999998e+01  -3.2113999999999998e+00
  -6.6130000000000000e-01   6.0015000000000001e+00   6.5624600000000001e+01  -1.8713000000000000e+00   1.0724299999999999e+01  -1.3287000000000000e+00  -3.9595799999999997e+01  -1.9967600000000001e+01   4.0160870000000000e+02  -1.4882700000000000e+01  -3.7602899999999998e+01  -3.3972000000000002e+00
  -3.0859999999999999e-01   5.5617999999999999e+00   6.3908900000000003e+01  -1.8236000000000001e+00   1.0381800000000000e+01  -1.2235000000000000e+00  -3.9351599999999998e+01  -1.9300599999999999e+01   4.0552640000000002e+02  -1.5537699999999999e+01  -3.8093699999999998e+01  -3.4192999999999998e+00
   5.7310000000000005e-01   5.4519000000000002e+00   6.2364800000000002e+01  -1.7948999999999999e+00   1.0029700000000000e+01  -1.1796000000000000e+00  -3.9329400000000000e+01  -1.9389500000000002e+01   4.0987939999999998e+02  -1.6067499999999999e+01  -3.8796100000000003e+01  -3.5653000000000001e+00
   1.3887000000000000e+00   6.3532999999999999e+00   6.1421199999999999e+01  -1.8904000000000001e+00   9.7918000000000003e+00  -1.1665000000000001e+00  -3.9928699999999999e+01  -1.9856400000000001e+01   4.1519009999999997e+02  -1.6799600000000002e+01  -3.9277200000000001e+01  -3.6494000000000000e+00
   1.6532000000000000e+00   6.8808999999999996e+00   6.1764299999999999e+01  -1.8236000000000001e+00   9.6776000000000000e+00  -1.2322000000000000e+00  -4.0372599999999998e+01  -1.9745300000000000e+01   4.2006540000000001e+02  -1.7367899999999999e+01  -3.9864100000000001e+01  -3.6848000000000001e+00
   1.7634000000000001e+00   7.3644999999999996e+00   6.1764299999999999e+01  -1.8140000000000001e+00   9.8108000000000004e+00  -1.1533000000000000e+00  -4.0372599999999998e+01  -1.9767499999999998e+01   4.2398309999999998e+02  -1.7724299999999999e+01  -4.0460700000000003e+01  -3.7997999999999998e+00
   1.9177000000000000e+00   7.1006999999999998e+00   6.3394199999999998e+01  -1.9859000000000000e+00   9.9344999999999999e+00  -1.0611999999999999e+00  -4.0328200000000002e+01  -2.0390100000000000e+01   4.2955500000000001e+02  -1.8321600000000000e+01  -4.1037999999999997e+01  -3.8881999999999999e+00
   1.8735999999999999e+00   6.7929000000000004e+00   6.4680999999999997e+01  -2.0909000000000000e+00   1.0286600000000000e+01  -9.5599999999999996e-01  -4.0971899999999998e+01  -2.1123899999999999e+01   4.3390800000000002e+02  -1.8880299999999998e+01  -4.1413300000000000e+01  -3.9590000000000001e+00
   1.7413000000000001e+00   6.3971999999999998e+00   6.7683400000000006e+01  -2.2532000000000001e+00   1.0676800000000000e+01  -8.4630000000000005e-01  -4.0949700000000000e+01  -2.1857700000000001e+01   4.3860930000000002e+02  -1.9381200000000000e+01  -4.2086799999999997e+01  -4.0872999999999999e+00
   1.4327000000000001e+00   5.7816999999999998e+00   7.0428500000000000e+01  -2.4251000000000000e+00   1.1371400000000000e+01  -6.9289999999999996e-01  -4.0328200000000002e+01  -2.3414100000000001e+01   4.4235280000000000e+02  -1.9930199999999999e+01  -4.2702599999999997e+01  -4.2774999999999999e+00
   1.6311000000000000e+00   5.1222000000000003e+00   7.6690700000000007e+01  -2.8260000000000001e+00   1.2075600000000000e+01  -5.1310000000000000e-01  -3.9973100000000002e+01  -2.4503699999999998e+01   4.4600940000000003e+02  -2.0363700000000001e+01  -4.3125999999999998e+01  -4.4367000000000001e+00
   2.0278999999999998e+00   4.3087999999999997e+00   8.2009299999999996e+01  -2.9788000000000001e+00   1.2960599999999999e+01  -3.4200000000000003e-01  -4.0394799999999996e+01  -2.6171399999999998e+01   4.5001409999999998e+02  -2.0893500000000000e+01  -4.3558999999999997e+01  -4.6136999999999997e+00
   2.3805999999999998e+00   3.8910999999999998e+00   8.8872000000000000e+01  -3.3224999999999998e+00   1.3988300000000001e+01  -2.4120000000000000e-01  -4.0661099999999998e+01  -2.8172599999999999e+01   4.5323540000000003e+02  -2.1490800000000000e+01  -4.3905400000000000e+01  -4.7949999999999999e+00
   2.3365000000000000e+00   3.5173999999999999e+00   9.6592500000000001e+01  -3.7711999999999999e+00   1.5263400000000001e+01  -1.1400000000000000e-01  -4.1460099999999997e+01  -2.9351099999999999e+01   4.5636950000000002e+02  -2.1750800000000002e+01  -4.4136299999999999e+01  -4.9587000000000003e+00
   1.8075000000000001e+00   3.0777000000000001e+00   1.0577140000000000e+02  -4.1436000000000002e+00   1.6538499999999999e+01  -3.0700000000000002e-02  -4.2037199999999999e+01  -3.0751899999999999e+01   4.5915550000000002e+02  -2.2184300000000000e+01  -4.4405700000000003e+01  -5.1223999999999998e+00
   1.8294999999999999e+00   2.1983999999999999e+00   1.1417820000000000e+02  -4.5255000000000001e+00   1.7908799999999999e+01   1.7100000000000001e-01  -4.3058199999999999e+01  -3.2375100000000003e+01   4.6089670000000001e+02  -2.2415500000000002e+01  -4.4492300000000000e+01  -5.2595000000000001e+00
   2.1160000000000001e+00   1.0112000000000001e+00   1.2318550000000000e+02  -5.1555999999999997e+00   1.9326699999999999e+01   4.2099999999999999e-01  -4.4057000000000002e+01  -3.3864899999999999e+01   4.6141899999999998e+02  -2.2791200000000000e+01  -4.4424999999999997e+01  -5.4320000000000004e+00
   2.4908000000000001e+00  -5.7160000000000000e-01   1.3322219999999999e+02  -5.6425000000000001e+00   2.0792100000000001e+01   6.7090000000000005e-01  -4.4412100000000002e+01  -3.5198999999999998e+01   4.6072250000000003e+02  -2.2868200000000002e+01  -4.4251800000000003e+01  -5.5735999999999999e+00
   2.3805999999999998e+00  -2.0665000000000000e+00   1.4171480000000000e+02  -6.0339999999999998e+00   2.2200399999999998e+01   8.6829999999999996e-01  -4.4922600000000003e+01  -3.6688800000000001e+01   4.5863310000000001e+02  -2.2974200000000000e+01  -4.3982300000000002e+01  -5.6841999999999997e+00
   3.3062999999999998e+00  -2.9678000000000000e+00   1.5157990000000001e+02  -6.4253999999999998e+00   2.3523099999999999e+01   1.0874999999999999e+00  -4.5610599999999998e+01  -3.7555999999999997e+01   4.5523779999999999e+02  -2.2829699999999999e+01  -4.3684100000000001e+01  -5.7815000000000003e+00
   3.7031000000000001e+00  -4.0449999999999999e+00   1.5998679999999999e+02  -6.9600999999999997e+00   2.4788799999999998e+01   1.2805000000000000e+00  -4.5987900000000003e+01  -3.7978499999999997e+01   4.5175529999999998e+02  -2.2723800000000001e+01  -4.3193300000000001e+01  -5.8478000000000003e+00
   4.6067999999999998e+00  -5.2100999999999997e+00   1.6830779999999999e+02  -7.3993000000000002e+00   2.6006799999999998e+01   1.4208000000000001e+00  -4.6387400000000000e+01  -3.8267600000000002e+01   4.4705410000000001e+02  -2.2396200000000000e+01  -4.2654499999999999e+01  -5.8169000000000004e+00
   5.0697000000000001e+00  -5.8916000000000004e+00   1.7680040000000000e+02  -7.7812000000000001e+00   2.7243800000000000e+01   1.7059000000000000e+00  -4.6387400000000000e+01  -3.8512200000000000e+01   4.4339760000000001e+02  -2.2193899999999999e+01  -4.2106000000000002e+01  -5.8212999999999999e+00
   5.7309999999999999e+00  -7.0128000000000004e+00   1.8460669999999999e+02  -8.2584999999999997e+00   2.8347700000000000e+01   1.9119999999999999e+00  -4.6409599999999998e+01  -3.8667800000000000e+01   4.3904460000000000e+02  -2.1837499999999999e+01  -4.1692300000000003e+01  -5.8654999999999999e+00
   6.8551000000000002e+00  -8.1119000000000003e+00   1.9309930000000000e+02  -8.7359000000000009e+00   2.9413399999999999e+01   2.1312000000000002e+00  -4.6121099999999998e+01  -3.8623300000000000e+01   4.3355980000000000e+02  -2.1538900000000002e+01  -4.1259300000000003e+01  -5.8522999999999996e+00
   7.9352000000000000e+00  -8.9033999999999995e+00   2.0159190000000001e+02  -9.1464999999999996e+00   3.0612400000000001e+01   2.3504999999999998e+00  -4.5921300000000002e+01  -3.9156999999999996e+01   4.2903260000000000e+02  -2.1172899999999998e+01  -4.0682000000000002e+01  -5.8212999999999999e+00
   8.9270999999999994e+00  -1.0420199999999999e+01   2.0999870000000001e+02  -9.5855999999999995e+00   3.1792400000000001e+01   2.6617999999999999e+00  -4.5255499999999998e+01  -3.9245899999999999e+01   4.2224189999999999e+02  -2.0855000000000000e+01  -4.0085400000000000e+01  -5.8346000000000000e+00
   1.0271599999999999e+01  -1.2047000000000001e+01   2.1780500000000001e+02  -1.0120300000000000e+01   3.2924799999999998e+01   2.8635999999999999e+00  -4.4478700000000003e+01  -3.9379399999999997e+01   4.1536419999999998e+02  -2.0334800000000001e+01  -3.9334899999999998e+01  -5.7903000000000002e+00
   1.1373699999999999e+01  -1.3629799999999999e+01   2.2681229999999999e+02  -1.0511699999999999e+01   3.4066699999999997e+01   3.1705000000000001e+00  -4.3879399999999997e+01  -3.9023600000000002e+01   4.0778989999999999e+02  -1.9833900000000000e+01  -3.8536299999999997e+01  -5.7416999999999998e+00
   1.2652200000000001e+01  -1.5058800000000000e+01   2.3547649999999999e+02  -1.0970000000000001e+01   3.5322800000000001e+01   3.4556000000000000e+00  -4.3036000000000001e+01  -3.9090299999999999e+01   3.9917099999999999e+02  -1.9352300000000000e+01  -3.7785800000000002e+01  -5.7150999999999996e+00
   1.3511799999999999e+01  -1.6795500000000001e+01   2.4422640000000001e+02  -1.1667000000000000e+01   3.6407600000000002e+01   3.8020000000000000e+00  -4.1881900000000002e+01  -3.8845700000000001e+01   3.8985550000000001e+02  -1.8851400000000002e+01  -3.6967900000000000e+01  -5.6797000000000004e+00
   1.4569800000000001e+01  -1.8686000000000000e+01   2.5143230000000000e+02  -1.2106199999999999e+01   3.7606600000000000e+01   4.0694999999999997e+00  -4.0705500000000001e+01  -3.8512200000000000e+01   3.7923419999999999e+02  -1.8254100000000001e+01  -3.5967199999999998e+01  -5.6001000000000003e+00
   1.5870300000000000e+01  -2.0444700000000001e+01   2.6069690000000003e+02  -1.2688599999999999e+01   3.8767499999999998e+01   4.4421999999999997e+00  -3.9684600000000003e+01  -3.8689999999999998e+01   3.6809050000000002e+02  -1.7714700000000001e+01  -3.4918399999999998e+01  -5.5338000000000003e+00
   1.7192900000000002e+01  -2.2489200000000000e+01   2.6961840000000001e+02  -1.3165900000000001e+01   4.0014099999999999e+01   4.7887000000000004e+00  -3.8508200000000002e+01  -3.8401000000000003e+01   3.5720800000000003e+02  -1.6972999999999999e+01  -3.3706000000000003e+01  -5.4099000000000004e+00
   1.8074500000000000e+01  -2.4731500000000000e+01   2.7991250000000002e+02  -1.3920199999999999e+01   4.1412900000000000e+01   5.1920999999999999e+00  -3.7087699999999998e+01  -3.8289800000000000e+01   3.4371359999999999e+02  -1.6327600000000000e+01  -3.2609099999999998e+01  -5.3258999999999999e+00
   1.8868099999999998e+01  -2.7083800000000000e+01   2.9089280000000002e+02  -1.4502599999999999e+01   4.2945000000000000e+01   5.5254000000000003e+00  -3.5800400000000003e+01  -3.8111899999999999e+01   3.3065460000000002e+02  -1.5585900000000001e+01  -3.1165800000000001e+01  -5.2153000000000000e+00
   1.9970199999999998e+01  -2.9040299999999998e+01   3.0204469999999998e+02  -1.5218600000000000e+01   4.4553100000000001e+01   5.9638999999999998e+00  -3.4046999999999997e+01  -3.7956299999999999e+01   3.1655090000000001e+02  -1.4921200000000001e+01  -2.9895700000000001e+01  -5.1268000000000002e+00
   2.0940000000000001e+01  -3.1128799999999998e+01   3.1594170000000003e+02  -1.5867900000000001e+01   4.6542000000000002e+01   6.3849000000000000e+00  -3.2560000000000002e+01  -3.7555999999999997e+01   3.0096710000000002e+02  -1.4025300000000000e+01  -2.8356200000000001e+01  -5.0339000000000000e+00
   2.1689499999999999e+01  -3.3854700000000001e+01   3.3001020000000000e+02  -1.6688900000000000e+01   4.8692500000000003e+01   6.8322000000000003e+00  -3.0873200000000001e+01  -3.7244700000000002e+01   2.8547039999999998e+02  -1.3302899999999999e+01  -2.6922499999999999e+01  -4.8746999999999998e+00
   2.2615200000000002e+01  -3.6316899999999997e+01   3.4742430000000002e+02  -1.7500499999999999e+01   5.1109600000000000e+01   7.3014000000000001e+00  -2.8942200000000000e+01  -3.6666600000000003e+01   2.6910309999999998e+02  -1.2397399999999999e+01  -2.5421399999999998e+01  -4.7420000000000000e+00
   2.3629200000000001e+01  -3.8866999999999997e+01   3.6646830000000000e+02  -1.8369299999999999e+01   5.3831099999999999e+01   7.7925000000000004e+00  -2.7210999999999999e+01  -3.5643799999999999e+01   2.5264869999999999e+02  -1.1569000000000001e+01  -2.3708700000000000e+01  -4.5561999999999996e+00
   2.4885600000000000e+01  -4.1482999999999997e+01   3.8662750000000000e+02  -1.9123500000000000e+01   5.6704900000000002e+01   8.2792999999999992e+00  -2.5280000000000001e+01  -3.4398600000000002e+01   2.3497550000000001e+02  -1.0538300000000000e+01  -2.1928599999999999e+01  -4.3085000000000004e+00
   2.5965599999999998e+01  -4.3879199999999997e+01   4.0833080000000001e+02  -2.0231000000000002e+01   5.9959299999999999e+01   8.7354000000000003e+00  -2.3171500000000002e+01  -3.2730899999999998e+01   2.1460339999999999e+02  -9.4786999999999999e+00  -2.0062000000000001e+01  -4.0651999999999999e+00
   2.7420400000000001e+01  -4.6715100000000000e+01   4.3080619999999999e+02  -2.1281300000000002e+01   6.3270800000000001e+01   9.2835000000000001e+00  -2.0774500000000000e+01  -3.0774200000000000e+01   1.9301249999999999e+02  -8.2937999999999992e+00  -1.7935500000000001e+01  -3.7334000000000001e+00
   2.8919300000000000e+01  -4.9638900000000000e+01   4.5413940000000002e+02  -2.2283700000000000e+01   6.6477599999999995e+01   9.7395999999999994e+00  -1.8532800000000002e+01  -2.8150300000000001e+01   1.7150860000000000e+02  -7.0608000000000004e+00  -1.5895600000000000e+01  -3.3485999999999998e+00
   3.1277799999999999e+01  -5.2298999999999999e+01   4.8004610000000002e+02  -2.3028400000000001e+01   7.0074600000000004e+01   1.0151800000000000e+01  -1.5891600000000000e+01  -2.4525900000000000e+01   1.4774109999999999e+02  -5.9048999999999996e+00  -1.3653700000000001e+01  -2.9548999999999999e+00
   3.5752299999999998e+01  -5.2936500000000002e+01   5.0560960000000000e+02  -2.3591699999999999e+01   7.3338499999999996e+01   1.0296500000000000e+01  -1.2961800000000000e+01  -2.0568000000000001e+01   1.2310310000000000e+02  -4.4984999999999999e+00  -1.1305899999999999e+01  -2.3134999999999999e+00
   3.8177000000000000e+01  -5.3266199999999998e+01   5.2851390000000004e+02  -2.4135999999999999e+01   7.6183800000000005e+01   1.0533300000000001e+01  -9.9655000000000005e+00  -1.6476600000000001e+01   9.8203900000000004e+01  -3.2463000000000002e+00  -8.8619000000000003e+00  -1.6941999999999999e+00
   3.6501800000000003e+01  -5.7201300000000003e+01   5.4429809999999998e+02  -2.4775600000000001e+01   7.8905299999999997e+01   1.1125299999999999e+01  -6.8360000000000003e+00  -1.2941200000000000e+01   7.6003500000000003e+01  -2.3408000000000002e+00  -6.7739000000000003e+00  -1.5348999999999999e+00
   3.5024900000000002e+01  -5.9641500000000001e+01   5.5768039999999996e+02  -2.5329400000000000e+01   8.1151100000000000e+01   1.1414700000000000e+01  -4.1060999999999996e+00  -1.1117800000000001e+01   5.6327900000000000e+01  -1.6760999999999999e+00  -4.8688000000000002e+00  -1.1766000000000001e+00
   3.7383499999999998e+01  -5.9157800000000002e+01   5.7157740000000001e+02  -2.5739899999999999e+01   8.2692599999999999e+01   1.1541900000000000e+01  -2.2195000000000000e+00  -6.8486000000000002e+00   3.8045299999999997e+01  -9.9219999999999997e-01  -3.1657000000000002e+00  -6.9889999999999997e-01
   4.0182800000000000e+01  -6.1180300000000003e+01   5.8418759999999997e+02  -2.5949999999999999e+01   8.4148499999999999e+01   1.1686600000000000e+01  -1.3095000000000001e+00  -1.8455999999999999e+00   2.3506300000000000e+01  -2.3119999999999999e-01  -1.6165000000000000e+00  -1.2830000000000000e-01
   4.0072600000000001e+01  -6.3356699999999996e+01   5.9216549999999995e+02  -2.6303200000000000e+01   8.5585400000000007e+01   1.1932200000000000e+01  -3.1069999999999998e-01   2.6459999999999999e+00   1.4539099999999999e+01   4.3350000000000000e-01  -7.5049999999999994e-01   3.4499999999999997e-01
   3.8331299999999999e+01  -6.4675700000000006e+01   5.9834190000000001e+02  -2.6618300000000001e+01   8.6622699999999995e+01   1.2164600000000000e+01   2.1084999999999998e+00   5.6478999999999999e+00   1.4539099999999999e+01   9.7289999999999999e-01  -9.1410000000000002e-01   5.8830000000000005e-01
   3.8661900000000003e+01  -6.6126599999999996e+01   6.0348889999999994e+02  -2.6923800000000000e+01   8.7317300000000003e+01   1.2256700000000000e+01   4.8163000000000000e+00   7.4044999999999996e+00   1.5148500000000000e+01   1.3486000000000000e+00  -1.3567000000000000e+00   6.9010000000000005e-01
   4.0094600000000000e+01  -6.6808099999999996e+01   6.0777809999999999e+02  -2.6990600000000001e+01   8.7707499999999996e+01   1.2331200000000001e+01   5.4156000000000004e+00   8.4050999999999991e+00   1.0447200000000000e+01   1.4064000000000001e+00  -1.1835000000000000e+00   5.3969999999999996e-01
   4.0337100000000000e+01  -6.7445599999999999e+01   6.0957960000000003e+02  -2.7000200000000000e+01   8.7850200000000001e+01   1.2375100000000000e+01   2.9075000000000002e+00   6.0702999999999996e+00   8.2706999999999997e+00   1.1077999999999999e+00  -7.9859999999999998e-01   6.2370000000000003e-01
   3.9896299999999997e+01  -6.8676699999999997e+01   6.1018010000000004e+02  -2.7095700000000001e+01   8.7888300000000001e+01   1.2454000000000001e+01   1.0653999999999999e+00   4.1357999999999997e+00   7.4871999999999996e+00   7.6100000000000001e-01  -1.4430000000000001e-01   5.5289999999999995e-01
   3.9940300000000001e+01  -6.9182400000000001e+01   6.0880750000000000e+02  -2.7028800000000000e+01   8.7678899999999999e+01   1.2458399999999999e+01  -4.8830000000000001e-01   3.4910000000000001e+00   7.4871999999999996e+00   4.9130000000000001e-01   0.0000000000000000e+00   5.9719999999999995e-01
   4.0315100000000001e+01  -6.9665999999999997e+01   6.0563350000000003e+02  -2.6694700000000001e+01   8.7060400000000001e+01   1.2454000000000001e+01   1.6868000000000001e+00   2.9796000000000000e+00   5.5719000000000003e+00   7.6100000000000001e-01  -1.0580000000000001e-01   4.9099999999999999e-01
   3.9830100000000002e+01  -6.9380200000000002e+01   6.0168750000000000e+02  -2.6627800000000001e+01   8.6460899999999995e+01   1.2357600000000000e+01   2.4636000000000000e+00   4.4249000000000001e+00   5.5719000000000003e+00   8.0920000000000003e-01  -2.1170000000000000e-01   4.2470000000000002e-01
   3.9697899999999997e+01  -6.9358199999999997e+01   5.9525369999999998e+02  -2.6274600000000000e+01   8.5623500000000007e+01   1.2353199999999999e+01   2.5301999999999998e+00   3.6911000000000000e+00   4.7882999999999996e+00   6.7430000000000001e-01  -7.6999999999999999e-02   2.9189999999999999e-01
   3.9852200000000003e+01  -6.8984499999999997e+01   5.9036400000000003e+02  -2.6064499999999999e+01   8.4614800000000002e+01   1.2230399999999999e+01   1.1762999999999999e+00   4.4469999999999998e-01   2.7858999999999998e+00   2.4079999999999999e-01   2.7900000000000003e-01   1.7249999999999999e-01
   4.0028500000000001e+01  -6.8698700000000002e+01   5.8281500000000005e+02  -2.5730399999999999e+01   8.3501499999999993e+01   1.2085699999999999e+01   6.4370000000000005e-01  -2.0010000000000000e-01   2.4377000000000000e+00   0.0000000000000000e+00   5.2920000000000000e-01   6.6400000000000001e-02
   3.8728000000000002e+01  -6.8017200000000003e+01   5.7543759999999997e+02  -2.5243500000000001e+01   8.2521299999999997e+01   1.1949700000000000e+01   7.3240000000000005e-01   1.1119999999999999e-01   2.4377000000000000e+00   9.5999999999999992e-03   4.5219999999999999e-01   8.8499999999999995e-02
   3.8177000000000000e+01  -6.7445599999999999e+01   5.6754549999999995e+02  -2.4880700000000001e+01   8.1465100000000007e+01   1.1831300000000001e+01   1.5315000000000001e+00   2.4460000000000001e-01   1.8283000000000000e+00   1.3489999999999999e-01   4.0410000000000001e-01   7.9600000000000004e-02
   3.8154899999999998e+01  -6.7028000000000006e+01   5.5982500000000005e+02  -2.4498799999999999e+01   8.0275599999999997e+01   1.1769900000000000e+01   1.9532000000000000e+00   1.1117999999999999e+00   2.0024000000000002e+00   2.7939999999999998e-01   2.7900000000000003e-01   7.0800000000000002e-02
   3.7405500000000004e+01  -6.6698200000000000e+01   5.5270489999999995e+02  -2.4241000000000000e+01   7.9095600000000005e+01   1.1603300000000001e+01   1.4649000000000001e+00   9.7840000000000005e-01   2.3506000000000000e+00   2.0230000000000001e-01   4.3300000000000000e-01   6.1899999999999997e-02
   3.6457700000000003e+01  -6.6302499999999995e+01   5.4429809999999998e+02  -2.3754100000000001e+01   7.8067899999999995e+01   1.1511200000000001e+01   1.0653999999999999e+00   4.2249999999999999e-01   2.2635999999999998e+00   8.6699999999999999e-02   5.1959999999999995e-01   7.5200000000000003e-02
   3.5928699999999999e+01  -6.6236599999999996e+01   5.3640599999999995e+02  -2.3458100000000002e+01   7.7030699999999996e+01   1.1445399999999999e+01   1.1540999999999999e+00   1.7790000000000000e-01   1.6540999999999999e+00   2.8899999999999999e-02   5.3879999999999995e-01   6.6400000000000001e-02
   3.5730300000000000e+01  -6.6478399999999993e+01   5.2971489999999994e+02  -2.3209900000000001e+01   7.5879300000000001e+01   1.1427899999999999e+01   1.4649000000000001e+00   4.4469999999999998e-01   2.3506000000000000e+00   1.3489999999999999e-01   3.0790000000000001e-01   7.5200000000000003e-02
   3.5201300000000003e+01  -6.6368499999999997e+01   5.2208010000000002e+02  -2.2847000000000001e+01   7.4851600000000005e+01   1.1375299999999999e+01   1.5980000000000001e+00   7.5600000000000001e-01   2.0893999999999999e+00   2.0230000000000001e-01   4.7149999999999997e-01   7.0800000000000002e-02
   3.4606099999999998e+01  -6.6324500000000000e+01   5.1410220000000004e+02  -2.2493800000000000e+01   7.3833399999999997e+01   1.1265599999999999e+01   1.6424000000000001e+00   5.7809999999999995e-01   2.0024000000000002e+00   1.9270000000000001e-01   3.8490000000000002e-01   6.6400000000000001e-02
   3.4055100000000003e+01  -6.6016700000000000e+01   5.0723950000000002e+02  -2.2178699999999999e+01   7.2786600000000007e+01   1.1199900000000000e+01   1.2206999999999999e+00   4.8920000000000002e-01   1.6540999999999999e+00   1.3489999999999999e-01   4.5219999999999999e-01   8.8499999999999995e-02
   3.3812600000000003e+01  -6.5994699999999995e+01   5.0097730000000001e+02  -2.1987800000000000e+01   7.1758899999999997e+01   1.1103400000000001e+01   1.1984999999999999e+00   3.7800000000000000e-01   1.9153000000000000e+00   6.7400000000000002e-02   4.0410000000000001e-01   6.6400000000000001e-02
   3.3129300000000001e+01  -6.6016700000000000e+01   4.9462930000000000e+02  -2.1586800000000000e+01   7.1035700000000006e+01   1.1077100000000000e+01   1.2206999999999999e+00   4.2249999999999999e-01   2.2635999999999998e+00   1.6380000000000000e-01   3.7530000000000002e-01   1.4599999999999999e-01
   3.2534199999999998e+01  -6.6192599999999999e+01   4.8879599999999999e+02  -2.1386299999999999e+01   7.0226900000000001e+01   1.1077100000000000e+01   1.7534000000000001e+00   4.6689999999999998e-01   1.5670999999999999e+00   1.1559999999999999e-01   3.6559999999999998e-01   8.4000000000000005e-02
   3.2093299999999999e+01  -6.6346500000000006e+01   4.8442099999999999e+02  -2.1147600000000001e+01   6.9541700000000006e+01   1.1042000000000000e+01   1.4649000000000001e+00   6.2260000000000004e-01   2.2635999999999998e+00   1.9270000000000001e-01   4.1370000000000001e-01   9.2899999999999996e-02
   3.1343900000000001e+01  -6.6610299999999995e+01   4.8004610000000002e+02  -2.0899400000000000e+01   6.8970799999999997e+01   1.0954300000000000e+01   1.2873000000000001e+00   3.3350000000000002e-01   1.8283000000000000e+00   1.3489999999999999e-01   4.4259999999999999e-01   7.9600000000000004e-02
   3.0814900000000002e+01  -6.6698200000000000e+01   4.7678629999999998e+02  -2.0603400000000001e+01   6.8713899999999995e+01   1.0945499999999999e+01   1.2650999999999999e+00   3.7800000000000000e-01   1.2188000000000001e+00   1.4449999999999999e-01   4.4259999999999999e-01   6.1899999999999997e-02
   3.0131599999999999e+01  -6.6830100000000002e+01   4.7472750000000002e+02  -2.0326499999999999e+01   6.8380799999999994e+01   1.0906000000000001e+01   1.3095000000000001e+00   4.2249999999999999e-01   1.8283000000000000e+00   7.7100000000000002e-02   4.6189999999999998e-01   7.9600000000000004e-02
   2.9382200000000001e+01  -6.7401700000000005e+01   4.7275439999999998e+02  -2.0192900000000002e+01   6.8161900000000003e+01   1.0928000000000001e+01   1.2428999999999999e+00   6.8930000000000002e-01   2.0893999999999999e+00   1.0600000000000000e-01   3.4639999999999999e-01   3.1000000000000000e-02
   2.8963400000000000e+01  -6.7841399999999993e+01   4.7198239999999998e+02  -2.0030500000000000e+01   6.7962100000000007e+01   1.0910399999999999e+01   1.5093000000000001e+00   5.7809999999999995e-01   2.0024000000000002e+00   7.7100000000000002e-02   4.5219999999999999e-01   5.7500000000000002e-02
   2.8434300000000000e+01  -6.8434899999999999e+01   4.7232549999999998e+02  -1.9811000000000000e+01   6.7943100000000001e+01   1.0963100000000001e+01   1.5536000000000001e+00   5.3369999999999995e-01   2.0024000000000002e+00   1.1559999999999999e-01   4.1370000000000001e-01   8.8499999999999995e-02
   2.7861300000000000e+01  -6.9138400000000004e+01   4.7112450000000001e+02  -1.9705900000000000e+01   6.8066800000000001e+01   1.0984999999999999e+01   1.2206999999999999e+00   6.8930000000000002e-01   1.8283000000000000e+00   1.0600000000000000e-01   4.5219999999999999e-01   9.7299999999999998e-02
   2.7376300000000001e+01  -6.9644000000000005e+01   4.7189659999999998e+02  -1.9505400000000002e+01   6.8009699999999995e+01   1.1015700000000001e+01   1.4649000000000001e+00   2.0010000000000000e-01   1.5670999999999999e+00   1.6380000000000000e-01   3.8490000000000002e-01   8.8499999999999995e-02
   2.6891400000000001e+01  -7.0787199999999999e+01   4.7318340000000001e+02  -1.9352699999999999e+01   6.8152400000000000e+01   1.1112200000000000e+01   1.4205000000000001e+00   5.5589999999999995e-01   1.0447000000000000e+00   1.6380000000000000e-01   4.6189999999999998e-01   4.8700000000000000e-02
   2.6164000000000001e+01  -7.1424700000000001e+01   4.7369810000000001e+02  -1.9219000000000001e+01   6.8399799999999999e+01   1.1147200000000000e+01   1.4205000000000001e+00   6.0040000000000004e-01   2.0024000000000002e+00   1.2520000000000001e-01   4.3300000000000000e-01   6.1899999999999997e-02
   2.5723199999999999e+01  -7.2304000000000002e+01   4.7592840000000001e+02  -1.9018500000000000e+01   6.8647199999999998e+01   1.1217400000000000e+01   1.3317000000000001e+00   4.4469999999999998e-01   2.8730000000000002e+00   1.7340000000000000e-01   4.5219999999999999e-01   1.1500000000000000e-01
   2.5326400000000000e+01  -7.3029499999999999e+01   4.7807299999999998e+02  -1.8970800000000001e+01   6.9008799999999994e+01   1.1274400000000000e+01   1.3983000000000001e+00   4.8920000000000002e-01   2.1764999999999999e+00   1.3489999999999999e-01   4.2340000000000000e-01   9.7299999999999998e-02
   2.4775400000000001e+01  -7.3381200000000007e+01   4.7918819999999999e+02  -1.8655700000000000e+01   6.9303799999999995e+01   1.1296300000000000e+01   1.4427000000000001e+00   5.3369999999999995e-01   2.4377000000000000e+00   2.6970000000000000e-01   4.2340000000000000e-01   9.2899999999999996e-02
   2.4400600000000001e+01  -7.4546300000000002e+01   4.8124700000000001e+02  -1.8493400000000001e+01   6.9541700000000006e+01   1.1392799999999999e+01   1.3317000000000001e+00   5.1139999999999997e-01   1.8283000000000000e+00   1.3489999999999999e-01   3.6559999999999998e-01   6.1899999999999997e-02
   2.4422699999999999e+01  -7.5777400000000000e+01   4.8279109999999997e+02  -1.8350200000000001e+01   6.9694000000000003e+01   1.1476100000000001e+01   1.3761000000000001e+00   4.2249999999999999e-01   2.4377000000000000e+00   2.1190000000000001e-01   4.0410000000000001e-01   7.9600000000000004e-02
   2.4246300000000002e+01  -7.6415000000000006e+01   4.8502150000000000e+02  -1.8092400000000001e+01   7.0017499999999998e+01   1.1524400000000000e+01   1.1318999999999999e+00   6.2260000000000004e-01   2.2635999999999998e+00   5.7799999999999997e-02   4.0410000000000001e-01   6.1899999999999997e-02
   2.4510800000000000e+01  -7.7470200000000006e+01   4.8587939999999998e+02  -1.7777400000000000e+01   7.0245900000000006e+01   1.1541900000000000e+01   1.1984999999999999e+00   6.0040000000000004e-01   2.2635999999999998e+00   1.1559999999999999e-01   3.9450000000000002e-01   1.2390000000000000e-01
   2.4356600000000000e+01  -7.7953800000000001e+01   4.8733769999999998e+02  -1.7538699999999999e+01   7.0341099999999997e+01   1.1563800000000001e+01   1.3761000000000001e+00   5.7809999999999995e-01   2.1764999999999999e+00   1.6380000000000000e-01   4.3300000000000000e-01   1.3270000000000001e-01
   2.4268400000000000e+01  -7.9052999999999997e+01   4.8913909999999998e+02  -1.7338200000000001e+01   7.0426699999999997e+01   1.1660299999999999e+01   1.3983000000000001e+00   4.2249999999999999e-01   2.1764999999999999e+00   1.3489999999999999e-01   4.3300000000000000e-01   3.9800000000000002e-02
   2.4797400000000000e+01  -8.0108199999999997e+01   4.8973960000000000e+02  -1.7013600000000000e+01   7.0502799999999993e+01   1.1673500000000001e+01   1.2650999999999999e+00   5.3369999999999995e-01   1.6540999999999999e+00   2.0230000000000001e-01   4.2340000000000000e-01   7.0800000000000002e-02
   2.5172100000000000e+01  -8.1141400000000004e+01   4.9197000000000003e+02  -1.6736699999999999e+01   7.0702699999999993e+01   1.1730499999999999e+01   1.3317000000000001e+00   7.7820000000000000e-01   2.0893999999999999e+00   4.8200000000000000e-02   3.6559999999999998e-01   9.2899999999999996e-02
   2.5216200000000001e+01  -8.1757000000000005e+01   4.9334249999999997e+02  -1.6316600000000001e+01   7.0750200000000007e+01   1.1813800000000001e+01   1.4427000000000001e+00   5.5589999999999995e-01   1.4800000000000000e+00   1.3489999999999999e-01   3.6559999999999998e-01   9.7299999999999998e-02
   2.5436599999999999e+01  -8.2922100000000000e+01   4.9368570000000000e+02  -1.6049299999999999e+01   7.0854900000000001e+01   1.1862000000000000e+01   1.0653999999999999e+00   6.0040000000000004e-01   2.2635999999999998e+00   2.2159999999999999e-01   4.1370000000000001e-01   9.7299999999999998e-02
   2.6053799999999999e+01  -8.3603600000000000e+01   4.9583030000000002e+02  -1.5648300000000001e+01   7.1007199999999997e+01   1.1897100000000000e+01   1.3317000000000001e+00   5.5589999999999995e-01   2.1764999999999999e+00   1.3489999999999999e-01   4.5219999999999999e-01   1.1500000000000000e-01
   2.6318300000000001e+01  -8.5186400000000006e+01   4.9874689999999998e+02  -1.5295000000000000e+01   7.1092799999999997e+01   1.1993600000000001e+01   1.3539000000000001e+00   3.5580000000000001e-01   2.0024000000000002e+00   1.6380000000000000e-01   4.5219999999999999e-01   1.0620000000000000e-01
   2.7111799999999999e+01  -8.6285600000000002e+01   5.0097730000000001e+02  -1.4846299999999999e+01   7.1273600000000002e+01   1.2059400000000000e+01   1.2873000000000001e+00   4.6689999999999998e-01   2.1764999999999999e+00   2.1190000000000001e-01   4.1370000000000001e-01   7.5200000000000003e-02
   2.7927399999999999e+01  -8.7055000000000007e+01   5.0397969999999998e+02  -1.4416600000000001e+01   7.1359300000000005e+01   1.2002400000000000e+01   1.3317000000000001e+00   5.1139999999999997e-01   2.0893999999999999e+00   2.2159999999999999e-01   4.2340000000000000e-01   7.9600000000000004e-02
   2.8434300000000000e+01  -8.7230900000000005e+01   5.0543810000000002e+02  -1.3815200000000001e+01   7.1739900000000006e+01   1.1914600000000000e+01   1.1984999999999999e+00   6.8930000000000002e-01   1.7412000000000001e+00   1.6380000000000000e-01   3.7530000000000002e-01   8.8499999999999995e-02
   2.8390300000000000e+01  -8.8352000000000004e+01   5.0869779999999997e+02  -1.3347300000000001e+01   7.1768400000000000e+01   1.2063700000000001e+01   1.3539000000000001e+00   4.4469999999999998e-01   2.4377000000000000e+00   1.6380000000000000e-01   3.1750000000000000e-01   1.7700000000000000e-02
   2.8875200000000000e+01  -8.9473200000000006e+01   5.1041350000000000e+02  -1.2516700000000000e+01   7.2091999999999999e+01   1.2059400000000000e+01   1.3317000000000001e+00   4.6689999999999998e-01   1.1317999999999999e+00   1.8300000000000000e-01   3.9450000000000002e-01   1.0620000000000000e-01
   3.0241800000000001e+01  -9.0110699999999994e+01   5.1393070000000000e+02  -1.1714700000000001e+01   7.2206199999999995e+01   1.2050599999999999e+01   1.1984999999999999e+00   7.5600000000000001e-01   2.0024000000000002e+00   1.2520000000000001e-01   4.0410000000000001e-01   9.7299999999999998e-02
   3.1321899999999999e+01  -9.0924099999999996e+01   5.1821979999999996e+02  -1.0798200000000000e+01   7.2329899999999995e+01   1.2041800000000000e+01   1.5315000000000001e+00   4.8920000000000002e-01   2.0024000000000002e+00   1.7340000000000000e-01   4.4259999999999999e-01   4.4200000000000003e-02
   3.1189599999999999e+01  -9.0792199999999994e+01   5.2353840000000002e+02  -9.5379000000000005e+00   7.2872299999999996e+01   1.1976000000000001e+01   1.2873000000000001e+00   6.2260000000000004e-01   2.6118000000000001e+00   1.2520000000000001e-01   4.4259999999999999e-01   9.2899999999999996e-02
   3.1277799999999999e+01  -8.9099500000000006e+01   5.2602620000000002e+02  -8.1249000000000002e+00   7.2948400000000007e+01   1.1555099999999999e+01   1.3095000000000001e+00   7.1150000000000002e-01   2.7858999999999998e+00   1.5409999999999999e-01   4.3300000000000000e-01   9.7299999999999998e-02
   3.3702399999999997e+01  -9.0924099999999996e+01   5.2928599999999994e+02  -6.7023000000000001e+00   7.2976900000000001e+01   1.1647200000000000e+01   1.2873000000000001e+00   5.3369999999999995e-01   2.1764999999999999e+00   2.1190000000000001e-01   3.9450000000000002e-01   9.2899999999999996e-02
   3.5311500000000002e+01  -9.2550899999999999e+01   5.3460450000000003e+02  -5.2129000000000003e+00   7.3005499999999998e+01   1.1537500000000000e+01   1.1318999999999999e+00   5.5589999999999995e-01   1.8283000000000000e+00   1.5409999999999999e-01   4.8110000000000003e-01   7.0800000000000002e-02
   3.6876500000000000e+01  -9.0484399999999994e+01   5.3752120000000002e+02  -3.1983999999999999e+00   7.2995999999999995e+01   1.1234900000000000e+01   1.2206999999999999e+00   5.3369999999999995e-01   2.4377000000000000e+00   4.8200000000000000e-02   3.9450000000000002e-01   7.0800000000000002e-02
   3.6722200000000001e+01  -9.1407799999999995e+01   5.4026630000000000e+02  -1.3556999999999999e+00   7.3015000000000001e+01   1.0910399999999999e+01   1.4427000000000001e+00   3.5580000000000001e-01   2.0893999999999999e+00   9.6299999999999997e-02   3.3679999999999999e-01   9.2899999999999996e-02
   3.7692000000000000e+01  -9.1495699999999999e+01   5.4326869999999997e+02   6.3970000000000005e-01   7.3024500000000003e+01   1.0822699999999999e+01   1.3539000000000001e+00   5.7809999999999995e-01   2.0893999999999999e+00   2.1190000000000001e-01   4.3300000000000000e-01   1.1060000000000000e-01
   3.9102699999999999e+01  -9.1781499999999994e+01   5.5004560000000004e+02   2.6446000000000001e+00   7.3252899999999997e+01   1.0682399999999999e+01   1.4205000000000001e+00   4.8920000000000002e-01   1.3930000000000000e+00   1.6380000000000000e-01   4.4259999999999999e-01   6.6400000000000001e-02
   4.1042400000000001e+01  -9.1759500000000003e+01   5.5382010000000002e+02   4.9932999999999996e+00   7.3157700000000006e+01   1.0173700000000000e+01   1.2428999999999999e+00   7.5600000000000001e-01   1.9153000000000000e+00   1.7340000000000000e-01   4.1370000000000001e-01   7.0800000000000002e-02
   4.1990299999999998e+01  -9.1253900000000002e+01   5.5776620000000003e+02   7.5233999999999996e+00   7.3043599999999998e+01   9.9062000000000001e+00   1.2650999999999999e+00   5.3369999999999995e-01   2.5247000000000002e+00   1.9270000000000001e-01   4.6189999999999998e-01   8.8499999999999995e-02
   4.2188600000000001e+01  -9.2375000000000000e+01   5.6214110000000005e+02   9.9771000000000001e+00   7.2929400000000001e+01   9.7133000000000003e+00   1.3095000000000001e+00   6.0040000000000004e-01   1.6540999999999999e+00   2.0230000000000001e-01   4.7149999999999997e-01   1.0170000000000000e-01
   4.3004199999999997e+01  -9.3913899999999998e+01   5.6634460000000001e+02   1.2363899999999999e+01   7.2995999999999995e+01   9.3975000000000009e+00   1.2206999999999999e+00   6.0040000000000004e-01   1.4800000000000000e+00   1.6380000000000000e-01   3.8490000000000002e-01   8.4000000000000005e-02
   4.5186399999999999e+01  -9.2814700000000002e+01   5.7089110000000005e+02   1.5142300000000001e+01   7.2710499999999996e+01   8.9940999999999995e+00   1.0875999999999999e+00   5.7809999999999995e-01   1.7412000000000001e+00   2.2159999999999999e-01   4.5219999999999999e-01   6.6400000000000001e-02
   4.6685200000000002e+01  -9.2902600000000007e+01   5.7415089999999998e+02   1.7748699999999999e+01   7.2310800000000000e+01   8.4809999999999999e+00   1.1984999999999999e+00   6.2260000000000004e-01   1.9153000000000000e+00   4.8200000000000000e-02   4.3300000000000000e-01   1.0620000000000000e-01
   4.7412599999999998e+01  -9.3166399999999996e+01   5.7492290000000003e+02   2.0460200000000000e+01   7.1834999999999994e+01   7.9241000000000001e+00   1.1762999999999999e+00   4.6689999999999998e-01   2.0024000000000002e+00   2.3119999999999999e-01   3.6559999999999998e-01   5.3100000000000001e-02
   4.8250200000000000e+01  -9.2111199999999997e+01   5.7586659999999995e+02   2.3381699999999999e+01   7.1340199999999996e+01   7.3978999999999999e+00   1.3761000000000001e+00   4.0020000000000000e-01   1.0447000000000000e+00   1.6380000000000000e-01   3.8490000000000002e-01   5.7500000000000002e-02
   5.0145800000000001e+01  -9.1297799999999995e+01   5.7732489999999996e+02   2.6131399999999999e+01   7.0464799999999997e+01   6.7313000000000001e+00   1.2206999999999999e+00   6.0040000000000004e-01   1.6540999999999999e+00   2.7939999999999998e-01   3.2710000000000000e-01   1.0170000000000000e-01
   5.2019399999999997e+01  -9.0154700000000005e+01   5.7741070000000002e+02   2.9081499999999998e+01   6.9589299999999994e+01   6.1744000000000003e+00   1.3317000000000001e+00   3.3350000000000002e-01   1.8283000000000000e+00   1.4449999999999999e-01   4.1370000000000001e-01   7.0800000000000002e-02
   5.2283900000000003e+01  -8.8637799999999999e+01   5.7603809999999999e+02   3.1726199999999999e+01   6.8694800000000001e+01   5.5735999999999999e+00   1.2650999999999999e+00   4.6689999999999998e-01   1.6540999999999999e+00   1.6380000000000000e-01   3.9450000000000002e-01   1.2390000000000000e-01
   5.2702700000000000e+01  -8.9187399999999997e+01   5.7277829999999994e+02   3.4179900000000004e+01   6.7866900000000001e+01   5.2008999999999999e+00   1.2650999999999999e+00   5.1139999999999997e-01   1.8283000000000000e+00   2.6970000000000000e-01   4.4259999999999999e-01   8.4000000000000005e-02
   5.4047300000000000e+01  -8.9385300000000001e+01   5.7286410000000001e+02   3.6251700000000000e+01   6.6962900000000005e+01   5.0122999999999998e+00   9.9880000000000002e-01   5.3369999999999995e-01   2.0893999999999999e+00   1.3489999999999999e-01   4.6189999999999998e-01   1.1060000000000000e-01
   5.6009099999999997e+01  -8.9846900000000005e+01   5.6951859999999999e+02   3.8323500000000003e+01   6.5963800000000006e+01   4.6966000000000001e+00   1.0431999999999999e+00   5.5589999999999995e-01   1.5670999999999999e+00   1.2520000000000001e-01   3.7530000000000002e-01   1.0170000000000000e-01
   5.6670299999999997e+01  -8.8044300000000007e+01   5.6600139999999999e+02   4.0127899999999997e+01   6.4793300000000002e+01   4.2624000000000004e+00   1.0875999999999999e+00   5.3369999999999995e-01   2.1764999999999999e+00   2.1190000000000001e-01   4.0410000000000001e-01   1.3270000000000001e-01
   5.4355899999999998e+01  -8.8527900000000002e+01   5.6239850000000001e+02   4.1569600000000001e+01   6.4346100000000007e+01   4.0212000000000003e+00   1.3539000000000001e+00   4.6689999999999998e-01   2.2635999999999998e+00   1.9270000000000001e-01   3.7530000000000002e-01   5.7500000000000002e-02
   5.1027500000000003e+01  -9.1847399999999993e+01   5.5913869999999997e+02   4.2514800000000001e+01   6.3955900000000000e+01   4.3457999999999997e+00   1.1762999999999999e+00   6.2260000000000004e-01   1.4800000000000000e+00   9.6299999999999997e-02   3.5599999999999998e-01   7.0800000000000002e-02
   5.1666800000000002e+01  -9.1781499999999994e+01   5.5416330000000005e+02   4.3564999999999998e+01   6.3042400000000001e+01   4.2580999999999998e+00   1.1540999999999999e+00   5.1139999999999997e-01   1.5670999999999999e+00   1.4449999999999999e-01   3.6559999999999998e-01   5.3100000000000001e-02
   5.1490400000000001e+01  -8.9627099999999999e+01   5.4627110000000005e+02   4.4653399999999998e+01   6.1615000000000002e+01   3.9817999999999998e+00   1.1540999999999999e+00   6.2260000000000004e-01   2.0893999999999999e+00   2.1190000000000001e-01   4.6189999999999998e-01   3.9800000000000002e-02
   4.9837299999999999e+01  -9.1627600000000001e+01   5.3623440000000005e+02   4.5293100000000003e+01   6.0378000000000000e+01   4.1353000000000000e+00   1.3761000000000001e+00   5.1139999999999997e-01   2.1764999999999999e+00   1.9270000000000001e-01   4.8110000000000003e-01   9.2899999999999996e-02
   4.6707299999999996e+01  -9.1561599999999999e+01   5.2645510000000002e+02   4.5846899999999998e+01   5.9445399999999999e+01   4.2449000000000003e+00   1.3761000000000001e+00   4.2249999999999999e-01   2.6118000000000001e+00   1.1559999999999999e-01   3.0790000000000001e-01   5.7500000000000002e-02
   4.5428800000000003e+01  -9.0550399999999996e+01   5.1804830000000004e+02   4.6238300000000002e+01   5.8313000000000002e+01   4.0914000000000001e+00   1.3095000000000001e+00   7.5600000000000001e-01   2.1764999999999999e+00   2.3119999999999999e-01   4.3300000000000000e-01   5.3100000000000001e-02
   4.3136400000000002e+01  -9.0594399999999993e+01   5.0972730000000001e+02   4.6515200000000000e+01   5.7256799999999998e+01   3.9729999999999999e+00   1.4205000000000001e+00   7.5600000000000001e-01   1.5670999999999999e+00   1.5409999999999999e-01   5.1000000000000001e-01   6.6400000000000001e-02
   3.9896299999999997e+01  -9.0418499999999995e+01   4.9746019999999999e+02   4.6448300000000003e+01   5.6219600000000000e+01   4.2800000000000002e+00   1.3983000000000001e+00   6.6710000000000003e-01   1.5670999999999999e+00   1.8300000000000000e-01   4.5219999999999999e-01   9.7299999999999998e-02
   3.7008699999999997e+01  -9.0880200000000002e+01   4.8467840000000001e+02   4.6066400000000002e+01   5.4811199999999999e+01   4.3677000000000001e+00   1.1096999999999999e+00   5.7809999999999995e-01   2.3506000000000000e+00   1.6380000000000000e-01   4.1370000000000001e-01   7.5200000000000003e-02
   3.4892699999999998e+01  -8.8725800000000007e+01   4.7112450000000001e+02   4.5493600000000001e+01   5.3193500000000000e+01   4.3544999999999998e+00   1.1540999999999999e+00   6.4480000000000004e-01   3.1341999999999999e+00   9.6299999999999997e-02   5.0029999999999997e-01   5.7500000000000002e-02
   3.3283600000000000e+01  -8.6461500000000001e+01   4.5439670000000001e+02   4.5121200000000002e+01   5.1366500000000002e+01   4.3983999999999996e+00   1.1762999999999999e+00   7.1150000000000002e-01   1.4800000000000000e+00   7.7100000000000002e-02   3.9450000000000002e-01   1.4160000000000000e-01
   3.0682600000000001e+01  -8.4724699999999999e+01   4.3766890000000001e+02   4.4443399999999997e+01   4.9587000000000003e+01   4.4070999999999998e+00   1.2650999999999999e+00   2.6679999999999998e-01   2.8730000000000002e+00   1.5409999999999999e-01   3.7530000000000002e-01   7.9600000000000004e-02
   2.8654800000000002e+01  -8.3405699999999996e+01   4.1939690000000002e+02   4.3383600000000001e+01   4.7598199999999999e+01   4.5387000000000004e+00   1.3095000000000001e+00   7.1150000000000002e-01   2.2635999999999998e+00   1.4449999999999999e-01   3.8490000000000002e-01   6.6400000000000001e-02
   2.6979600000000001e+01  -8.1910799999999995e+01   4.0249750000000000e+02   4.2352499999999999e+01   4.5618899999999996e+01   4.7009999999999996e+00   1.3095000000000001e+00   6.8930000000000002e-01   2.2635999999999998e+00   2.2159999999999999e-01   4.5219999999999999e-01   8.8499999999999995e-02
   2.5172100000000000e+01  -7.8811199999999999e+01   3.8465449999999998e+02   4.1397700000000000e+01   4.3515900000000002e+01   4.5255000000000001e+00   1.6202000000000001e+00   4.6689999999999998e-01   2.6989000000000001e+00   1.9270000000000001e-01   4.5219999999999999e-01   1.3270000000000001e-01
   2.1491099999999999e+01  -7.4942099999999996e+01   3.6603940000000000e+02   4.0366599999999998e+01   4.1698399999999999e+01   4.4421999999999997e+00   1.1984999999999999e+00   7.7820000000000000e-01   1.8283000000000000e+00   1.9270000000000001e-01   4.5219999999999999e-01   1.2390000000000000e-01
   1.8978300000000001e+01  -7.0083699999999993e+01   3.4862529999999998e+02   3.9402299999999997e+01   4.0109200000000001e+01   3.9379000000000000e+00   1.1318999999999999e+00   5.7809999999999995e-01   2.0024000000000002e+00   1.2520000000000001e-01   4.5219999999999999e-01   1.1060000000000000e-01
   1.6994499999999999e+01  -6.3422699999999999e+01   3.3301270000000000e+02   3.8524000000000001e+01   3.8348799999999997e+01   3.5345000000000000e+00   1.2650999999999999e+00   3.7800000000000000e-01   1.7412000000000001e+00   1.4449999999999999e-01   4.3300000000000000e-01   6.6400000000000001e-02
   1.6377300000000002e+01  -6.1048400000000001e+01   3.1199560000000002e+02   3.6977300000000000e+01   3.6074500000000000e+01   3.6703999999999999e+00   1.2873000000000001e+00   5.5589999999999995e-01   2.0893999999999999e+00   1.8300000000000000e-01   3.9450000000000002e-01   8.4000000000000005e-02
   1.3952700000000000e+01  -6.1883800000000001e+01   2.9140750000000003e+02   3.4905500000000004e+01   3.3752699999999997e+01   4.0168999999999997e+00   1.3539000000000001e+00   5.7809999999999995e-01   2.3506000000000000e+00   9.6299999999999997e-02   3.5599999999999998e-01   7.0800000000000002e-02
   1.1770500000000000e+01  -5.9597499999999997e+01   2.7193459999999999e+02   3.3015099999999997e+01   3.1611599999999999e+01   4.1483999999999996e+00   1.2873000000000001e+00   6.2260000000000004e-01   2.1764999999999999e+00   1.6380000000000000e-01   4.6189999999999998e-01   8.4000000000000005e-02
   1.0359800000000000e+01  -5.5750399999999999e+01   2.5297640000000001e+02   3.1296500000000002e+01   2.9489599999999999e+01   3.8896999999999999e+00   1.1762999999999999e+00   6.8930000000000002e-01   1.9153000000000000e+00   1.8300000000000000e-01   4.2340000000000000e-01   5.7500000000000002e-02
   1.0448000000000000e+01  -5.2298999999999999e+01   2.3341770000000000e+02   2.9243800000000000e+01   2.7167700000000000e+01   3.7010999999999998e+00   1.3095000000000001e+00   6.2260000000000004e-01   2.1764999999999999e+00   1.7340000000000000e-01   3.9450000000000002e-01   9.2899999999999996e-02
   9.7205999999999992e+00  -5.0760100000000001e+01   2.1162860000000001e+02   2.6713799999999999e+01   2.4360499999999998e+01   3.8327000000000000e+00   1.1540999999999999e+00   4.6689999999999998e-01   2.7858999999999998e+00   1.5409999999999999e-01   3.6559999999999998e-01   4.8700000000000000e-02
   8.3318999999999992e+00  -5.0650199999999998e+01   1.8812379999999999e+02   2.3925899999999999e+01   2.1772200000000002e+01   3.9116000000000000e+00   1.1984999999999999e+00   6.8930000000000002e-01   1.9153000000000000e+00   1.6380000000000000e-01   4.1370000000000001e-01   7.9600000000000004e-02
   7.6044999999999998e+00  -4.6715100000000000e+01   1.6616319999999999e+02   2.1491299999999999e+01   1.9288599999999999e+01   3.5564000000000000e+00   1.3539000000000001e+00   6.6710000000000003e-01   1.3930000000000000e+00   1.7340000000000000e-01   4.7149999999999997e-01   6.6400000000000001e-02
   8.1114999999999995e+00  -4.0339900000000000e+01   1.4703340000000000e+02   1.9410000000000000e+01   1.6900099999999998e+01   2.9600000000000000e+00   1.1984999999999999e+00   7.5600000000000001e-01   1.2188000000000001e+00   1.9270000000000001e-01   4.6189999999999998e-01   1.1940000000000001e-01
   8.6404999999999994e+00  -3.4140500000000003e+01   1.2910460000000000e+02   1.7290400000000002e+01   1.4740000000000000e+01   2.3066000000000000e+00   1.3095000000000001e+00   6.2260000000000004e-01   1.9153000000000000e+00   1.3489999999999999e-01   3.7530000000000002e-01   8.8499999999999995e-02
   6.8771000000000004e+00  -2.9853700000000000e+01   1.1048950000000001e+02   1.4903600000000001e+01   1.2579900000000000e+01   2.1267999999999998e+00   1.4205000000000001e+00   6.0040000000000004e-01   1.3930000000000000e+00   9.6299999999999997e-02   4.6189999999999998e-01   1.1940000000000001e-01
   5.5326000000000004e+00  -2.6578199999999999e+01   8.7756799999999998e+01   1.1972500000000000e+01   1.0267600000000000e+01   2.0611000000000002e+00   1.1540999999999999e+00   6.6710000000000003e-01   1.6540999999999999e+00   2.4079999999999999e-01   4.4259999999999999e-01   7.0800000000000002e-02
   3.9455000000000000e+00  -2.3390499999999999e+01   6.7426100000000005e+01   9.4710999999999999e+00   8.0503999999999998e+00   1.8725000000000001e+00   1.3095000000000001e+00   5.1139999999999997e-01   1.6540999999999999e+00   1.4449999999999999e-01   4.7149999999999997e-01   1.0170000000000000e-01
   2.7332000000000001e+00  -1.9169699999999999e+01   5.1127099999999999e+01   7.1032999999999999e+00   5.8807999999999998e+00   1.5831000000000000e+00   1.1540999999999999e+00   5.5589999999999995e-01   1.3059000000000001e+00   1.7340000000000000e-01   4.2340000000000000e-01   9.7299999999999998e-02
   2.5789000000000000e+00  -1.3805700000000000e+01   3.5342900000000000e+01   5.0506000000000002e+00   4.0061999999999998e+00   1.1445000000000001e+00   1.3761000000000001e+00   6.0040000000000004e-01   1.3930000000000000e+00   1.1559999999999999e-01   3.4639999999999999e-01   7.5200000000000003e-02
   1.8075000000000001e+00  -8.5296000000000003e+00   2.3847899999999999e+01   3.6089000000000002e+00   2.7501000000000002e+00   6.0519999999999996e-01   1.2428999999999999e+00   5.3369999999999995e-01   2.0893999999999999e+00   1.5409999999999999e-01   4.6189999999999998e-01   7.5200000000000003e-02
   1.1462000000000001e+00  -3.3855000000000000e+00   1.4926399999999999e+01   2.6160000000000001e+00   1.9032000000000000e+00   8.3299999999999999e-02   1.4649000000000001e+00   8.6719999999999997e-01   1.3930000000000000e+00   1.6380000000000000e-01   4.4259999999999999e-01   3.9800000000000002e-02
   7.0530000000000004e-01  -6.3749999999999996e-01   7.2915999999999999e+00   1.3844000000000001e+00   9.0400000000000003e-01   1.0960000000000000e-01   1.5093000000000001e+00   4.4469999999999998e-01   2.0024000000000002e+00   1.3489999999999999e-01   4.5219999999999999e-01   8.4000000000000005e-02
  -2.4249999999999999e-01   7.0350000000000001e-01   7.7210000000000001e-01   2.3870000000000000e-01   2.2839999999999999e-01  -8.7700000000000000e-02   1.1984999999999999e+00   6.0040000000000004e-01   2.2635999999999998e+00   1.4449999999999999e-01   4.4259999999999999e-01   9.2899999999999996e-02
  -9.4779999999999998e-01   6.6000000000000003e-02  -1.5441000000000000e+00   9.5500000000000002e-02   1.4269999999999999e-01   8.7700000000000000e-02   1.4205000000000001e+00   4.6689999999999998e-01   2.1764999999999999e+00   1.7340000000000000e-01   4.2340000000000000e-01   7.0800000000000002e-02
  -1.4327000000000001e+00   1.1431000000000000e+00   1.7160000000000000e-01   1.8140000000000001e-01   1.1420000000000000e-01   8.3299999999999999e-02   1.3317000000000001e+00   4.6689999999999998e-01   2.6118000000000001e+00   1.3489999999999999e-01   3.8490000000000002e-01   6.1899999999999997e-02
   6.6100000000000006e-02   1.1431000000000000e+00  -3.4310000000000002e-01   1.8140000000000001e-01   6.6600000000000006e-02   1.7500000000000002e-02   1.1762999999999999e+00   6.2260000000000004e-01   2.0893999999999999e+00   1.6380000000000000e-01   4.4259999999999999e-01   1.0170000000000000e-01
  -2.6450000000000001e-01   3.0780000000000002e-01  -1.7160000000000000e-01   5.7299999999999997e-02   7.6100000000000001e-02   8.7700000000000000e-02   1.2206999999999999e+00   4.8920000000000002e-01   1.8283000000000000e+00   1.5409999999999999e-01   4.2340000000000000e-01   4.8700000000000000e-02
  -1.3887000000000000e+00   5.0560000000000005e-01  -8.5780000000000001e-01   1.2410000000000000e-01   1.8079999999999999e-01   1.0520000000000000e-01   1.3983000000000001e+00   5.5589999999999995e-01   1.8283000000000000e+00   9.6299999999999997e-02   3.8490000000000002e-01   6.6400000000000001e-02
  -1.2122999999999999e+00   1.0331999999999999e+00  -1.0294000000000001e+00   8.5900000000000004e-02   5.7099999999999998e-02   8.3299999999999999e-02   1.3983000000000001e+00   5.3369999999999995e-01   2.1764999999999999e+00   2.5050000000000000e-01   4.7149999999999997e-01   5.7500000000000002e-02
  -5.2900000000000003e-01   7.6939999999999997e-01  -9.4359999999999999e-01   1.7190000000000000e-01   1.1420000000000000e-01   1.1840000000000001e-01   1.2873000000000001e+00   7.5600000000000001e-01   1.7412000000000001e+00   1.2520000000000001e-01   5.0029999999999997e-01   8.4000000000000005e-02
  -2.1999999999999999e-02   6.5949999999999998e-01   5.1470000000000005e-01   8.5900000000000004e-02   1.4269999999999999e-01   8.8000000000000005e-03   1.2428999999999999e+00   8.0049999999999999e-01   1.9153000000000000e+00   1.9270000000000001e-01   4.6189999999999998e-01   1.0620000000000000e-01
  -7.9349999999999998e-01   8.7929999999999997e-01  -3.4310000000000002e-01   1.4319999999999999e-01   7.6100000000000001e-02   7.4499999999999997e-02   1.1540999999999999e+00   5.5589999999999995e-01   1.9153000000000000e+00   1.9270000000000001e-01   5.1959999999999995e-01   5.3100000000000001e-02
  -9.4779999999999998e-01   5.2759999999999996e-01  -1.2867999999999999e+00   3.8199999999999998e-02   9.5200000000000007e-02   7.0199999999999999e-02   1.2873000000000001e+00   6.0040000000000004e-01   1.8283000000000000e+00   1.7340000000000000e-01   4.4259999999999999e-01   3.1000000000000000e-02
  -6.3919999999999999e-01   8.1340000000000001e-01  -9.4359999999999999e-01   1.9099999999999999e-02   1.4269999999999999e-01   2.1899999999999999e-02   1.3317000000000001e+00   6.2260000000000004e-01   1.7412000000000001e+00   2.0230000000000001e-01   4.2340000000000000e-01   1.3710000000000000e-01
  -1.9839999999999999e-01   8.1340000000000001e-01  -8.5800000000000001e-02   1.1459999999999999e-01   1.2370000000000000e-01   5.2600000000000001e-02   1.1984999999999999e+00   7.3380000000000001e-01   2.3506000000000000e+00   1.2520000000000001e-01   4.3300000000000000e-01   9.2899999999999996e-02
  -4.6289999999999998e-01   7.0350000000000001e-01  -2.5740000000000002e-01   7.6399999999999996e-02   3.8100000000000002e-02   7.4499999999999997e-02   1.2428999999999999e+00   6.4480000000000004e-01   2.0893999999999999e+00   2.2159999999999999e-01   4.8110000000000003e-01   1.1060000000000000e-01
  -1.0360000000000000e+00   7.4739999999999995e-01  -1.2010000000000001e+00   1.0500000000000000e-01   9.5200000000000007e-02   5.2600000000000001e-02   1.2650999999999999e+00   7.3380000000000001e-01   2.5247000000000002e+00   7.7100000000000002e-02   3.7530000000000002e-01   9.2899999999999996e-02
  -6.1719999999999997e-01   5.4959999999999998e-01  -6.8630000000000002e-01   1.2410000000000000e-01   1.6180000000000000e-01   0.0000000000000000e+00   1.2650999999999999e+00   5.1139999999999997e-01   1.9153000000000000e+00   2.2159999999999999e-01   3.3679999999999999e-01   1.1940000000000001e-01
  -7.2740000000000005e-01   6.1550000000000005e-01   1.7160000000000000e-01   8.5900000000000004e-02  -4.7600000000000003e-02   3.5099999999999999e-02   1.2873000000000001e+00   7.5600000000000001e-01   2.3506000000000000e+00   1.7340000000000000e-01   4.8110000000000003e-01   9.7299999999999998e-02
  -5.7310000000000005e-01   5.4959999999999998e-01  -1.7160000000000000e-01   3.8199999999999998e-02   4.7600000000000003e-02   4.8200000000000000e-02   1.1318999999999999e+00   6.2260000000000004e-01   2.2635999999999998e+00   1.5409999999999999e-01   3.9450000000000002e-01   1.1060000000000000e-01
  -1.0580000000000001e+00   7.9139999999999999e-01  -2.5740000000000002e-01   9.5500000000000002e-02   2.8500000000000001e-02   1.7500000000000002e-02   1.2650999999999999e+00   7.3380000000000001e-01   1.3930000000000000e+00   3.0819999999999997e-01   4.3300000000000000e-01   9.7299999999999998e-02
  -6.8330000000000002e-01   4.6170000000000000e-01   8.5800000000000001e-02   1.9099999999999999e-02   7.6100000000000001e-02   1.0090000000000000e-01   1.2428999999999999e+00   4.6689999999999998e-01   2.3506000000000000e+00   1.6380000000000000e-01   3.9450000000000002e-01   4.4200000000000003e-02
  -5.9509999999999996e-01   7.6939999999999997e-01   2.5740000000000002e-01   1.1459999999999999e-01   4.7600000000000003e-02   7.8899999999999998e-02   1.2873000000000001e+00   8.0049999999999999e-01   1.9153000000000000e+00   2.6010000000000000e-01   3.8490000000000002e-01   6.6400000000000001e-02
  -7.4939999999999996e-01   6.1550000000000005e-01   8.5800000000000001e-02   8.5900000000000004e-02   1.3320000000000001e-01   5.2600000000000001e-02   1.3539000000000001e+00   6.8930000000000002e-01   1.1317999999999999e+00   8.6699999999999999e-02   3.7530000000000002e-01   5.3100000000000001e-02
  -5.5110000000000003e-01   7.9139999999999999e-01  -9.4359999999999999e-01   6.6799999999999998e-02   2.8500000000000001e-02   7.4499999999999997e-02   1.1540999999999999e+00   6.6710000000000003e-01   2.2635999999999998e+00   1.2520000000000001e-01   3.6559999999999998e-01   8.4000000000000005e-02
  -7.9349999999999998e-01   7.6939999999999997e-01  -5.1470000000000005e-01   8.5900000000000004e-02   4.7600000000000003e-02   7.4499999999999997e-02   1.2206999999999999e+00   5.1139999999999997e-01   1.8283000000000000e+00   1.7340000000000000e-01   4.6189999999999998e-01   9.2899999999999996e-02
  -5.5110000000000003e-01   7.9139999999999999e-01  -4.2890000000000000e-01   1.6230000000000000e-01   1.9030000000000000e-01   4.3900000000000002e-02   1.1984999999999999e+00   6.0040000000000004e-01   1.8283000000000000e+00   1.3489999999999999e-01   4.3300000000000000e-01   1.1940000000000001e-01
  -4.1880000000000001e-01   8.3540000000000003e-01   8.5800000000000001e-02   1.5279999999999999e-01   9.5200000000000007e-02   4.3900000000000002e-02   1.1540999999999999e+00   5.5589999999999995e-01   1.0447000000000000e+00   1.8300000000000000e-01   4.4259999999999999e-01   8.8499999999999995e-02
  -8.1559999999999999e-01   8.3540000000000003e-01  -1.7160000000000000e-01   1.1459999999999999e-01   7.6100000000000001e-02   4.8200000000000000e-02   1.4205000000000001e+00   8.0049999999999999e-01   2.0893999999999999e+00   2.2159999999999999e-01   4.6189999999999998e-01   7.9600000000000004e-02
  -7.7149999999999996e-01   5.9360000000000002e-01  -2.5740000000000002e-01   3.8199999999999998e-02   1.3320000000000001e-01   4.3900000000000002e-02   1.2873000000000001e+00   6.6710000000000003e-01   1.7412000000000001e+00   1.4449999999999999e-01   3.6559999999999998e-01   6.6400000000000001e-02
  -5.5110000000000003e-01   8.1340000000000001e-01  -8.5780000000000001e-01   5.7299999999999997e-02   1.4269999999999999e-01   3.9500000000000000e-02   1.3095000000000001e+00   5.5589999999999995e-01   2.1764999999999999e+00   1.0600000000000000e-01   4.9070000000000003e-01   4.4200000000000003e-02
  -5.7310000000000005e-01   6.5949999999999998e-01  -4.2890000000000000e-01   4.7699999999999999e-02   6.6600000000000006e-02   1.3200000000000000e-02   1.4205000000000001e+00   6.8930000000000002e-01   1.3059000000000001e+00   2.1190000000000001e-01   4.2340000000000000e-01   7.9600000000000004e-02
  -8.5960000000000003e-01   5.9360000000000002e-01   0.0000000000000000e+00   4.7699999999999999e-02   1.9000000000000000e-02   5.7000000000000002e-02   1.1984999999999999e+00   5.3369999999999995e-01   1.6540999999999999e+00   1.8300000000000000e-01   4.3300000000000000e-01   9.7299999999999998e-02
  -9.4779999999999998e-01   6.5949999999999998e-01  -6.0050000000000003e-01   1.1459999999999999e-01   4.7600000000000003e-02   6.5799999999999997e-02   1.1762999999999999e+00   4.8920000000000002e-01   2.1764999999999999e+00   2.4079999999999999e-01   3.9450000000000002e-01   6.1899999999999997e-02
  -5.5110000000000003e-01   6.5949999999999998e-01   2.5740000000000002e-01   2.0050000000000001e-01   1.8079999999999999e-01   4.8200000000000000e-02   1.2206999999999999e+00   7.5600000000000001e-01   2.6118000000000001e+00   2.1190000000000001e-01   3.2710000000000000e-01   8.4000000000000005e-02
  -5.9509999999999996e-01   5.9360000000000002e-01  -2.5740000000000002e-01   9.5500000000000002e-02   3.8100000000000002e-02   6.5799999999999997e-02   1.1984999999999999e+00   5.3369999999999995e-01   1.4800000000000000e+00   2.0230000000000001e-01   4.0410000000000001e-01   5.3100000000000001e-02
  -6.3919999999999999e-01   7.6939999999999997e-01  -6.0050000000000003e-01   5.7299999999999997e-02   2.8500000000000001e-02   3.9500000000000000e-02   1.0653999999999999e+00   5.7809999999999995e-01   1.3059000000000001e+00   1.8300000000000000e-01   3.9450000000000002e-01   7.9600000000000004e-02
  -6.8330000000000002e-01   6.3749999999999996e-01   0.0000000000000000e+00   1.3370000000000001e-01   1.4269999999999999e-01   6.5799999999999997e-02   1.1762999999999999e+00   6.2260000000000004e-01   1.4800000000000000e+00   1.8300000000000000e-01   3.7530000000000002e-01   1.1940000000000001e-01
  -5.7310000000000005e-01   5.7160000000000000e-01   0.0000000000000000e+00   2.8600000000000000e-02   8.5599999999999996e-02   9.2100000000000001e-02   1.3095000000000001e+00   7.5600000000000001e-01   2.3506000000000000e+00   1.0600000000000000e-01   4.1370000000000001e-01   5.7500000000000002e-02
  -6.6130000000000000e-01   7.2550000000000003e-01  -2.5740000000000002e-01   5.7299999999999997e-02   9.4999999999999998e-03   5.7000000000000002e-02   1.2873000000000001e+00   6.4480000000000004e-01   2.0024000000000002e+00   1.4449999999999999e-01   3.5599999999999998e-01   5.7500000000000002e-02
  -6.1719999999999997e-01   8.1340000000000001e-01  -1.7160000000000000e-01   9.5500000000000002e-02   1.0470000000000000e-01   3.5099999999999999e-02   1.3095000000000001e+00   6.6710000000000003e-01   1.6540999999999999e+00   1.0600000000000000e-01   4.0410000000000001e-01   1.0170000000000000e-01
  -9.9190000000000000e-01   7.0350000000000001e-01  -4.2890000000000000e-01   6.6799999999999998e-02   6.6600000000000006e-02   2.6300000000000000e-02   1.3317000000000001e+00   8.0049999999999999e-01   2.0893999999999999e+00   2.0230000000000001e-01   3.9450000000000002e-01   7.9600000000000004e-02
  -6.8330000000000002e-01   7.0350000000000001e-01   0.0000000000000000e+00   8.5900000000000004e-02   2.8500000000000001e-02   2.6300000000000000e-02   1.2206999999999999e+00   4.2249999999999999e-01   1.5670999999999999e+00   2.2159999999999999e-01   3.7530000000000002e-01   6.1899999999999997e-02
  -4.8490000000000000e-01   6.5949999999999998e-01  -8.5780000000000001e-01   2.0050000000000001e-01   6.6600000000000006e-02   1.2280000000000001e-01   1.2650999999999999e+00   8.0049999999999999e-01   2.0893999999999999e+00   1.5409999999999999e-01   4.0410000000000001e-01   1.1060000000000000e-01
  -7.4939999999999996e-01   7.2550000000000003e-01  -8.5780000000000001e-01   7.6399999999999996e-02   1.2370000000000000e-01   3.0700000000000002e-02   1.4427000000000001e+00   7.3380000000000001e-01   2.0024000000000002e+00   2.3119999999999999e-01   4.4259999999999999e-01   8.8499999999999995e-02
  -5.7310000000000005e-01   7.0350000000000001e-01  -1.5441000000000000e+00   1.2410000000000000e-01  -2.8500000000000001e-02   8.7700000000000000e-02   1.1762999999999999e+00   6.6710000000000003e-01   1.7412000000000001e+00   2.1190000000000001e-01   4.8110000000000003e-01   7.0800000000000002e-02
  -5.5110000000000003e-01   8.5740000000000005e-01  -3.4310000000000002e-01   1.9099999999999999e-02   6.6600000000000006e-02   5.2600000000000001e-02   1.2650999999999999e+00   6.4480000000000004e-01   1.6540999999999999e+00   1.7340000000000000e-01   3.9450000000000002e-01   1.2390000000000000e-01
  -6.3919999999999999e-01   8.7929999999999997e-01  -5.1470000000000005e-01   9.5500000000000002e-02   4.7600000000000003e-02   4.8200000000000000e-02   1.2428999999999999e+00   6.8930000000000002e-01   1.3930000000000000e+00   1.6380000000000000e-01   4.5219999999999999e-01   1.4599999999999999e-01
  -6.1719999999999997e-01   6.3749999999999996e-01   0.0000000000000000e+00   0.0000000000000000e+00   1.2370000000000000e-01   3.5099999999999999e-02   1.0653999999999999e+00   5.3369999999999995e-01   1.3059000000000001e+00   1.5409999999999999e-01   4.5219999999999999e-01   4.8700000000000000e-02
  -7.4939999999999996e-01   5.9360000000000002e-01  -5.1470000000000005e-01   1.2410000000000000e-01   1.9000000000000000e-02   1.0960000000000000e-01   1.2206999999999999e+00   8.6719999999999997e-01   2.0024000000000002e+00   1.0600000000000000e-01   4.6189999999999998e-01   7.9600000000000004e-02
  -7.0530000000000004e-01   6.8149999999999999e-01  -5.1470000000000005e-01   5.7299999999999997e-02   1.1420000000000000e-01   3.0700000000000002e-02   1.3095000000000001e+00   3.5580000000000001e-01   2.4377000000000000e+00   2.4079999999999999e-01   4.8110000000000003e-01   1.3270000000000001e-01
  -6.6130000000000000e-01   5.7160000000000000e-01  -8.5780000000000001e-01   1.0500000000000000e-01   6.6600000000000006e-02   4.8200000000000000e-02   1.2428999999999999e+00   4.4469999999999998e-01   1.6540999999999999e+00   1.6380000000000000e-01   3.6559999999999998e-01   1.7700000000000000e-02
  -6.8330000000000002e-01   6.5949999999999998e-01   0.0000000000000000e+00   8.5900000000000004e-02   3.8100000000000002e-02   8.7700000000000000e-02   1.4649000000000001e+00   5.1139999999999997e-01   2.1764999999999999e+00   1.2520000000000001e-01   4.1370000000000001e-01   5.7500000000000002e-02
  -5.7310000000000005e-01   6.8149999999999999e-01  -1.2867999999999999e+00   2.0050000000000001e-01   6.6600000000000006e-02   7.4499999999999997e-02   1.1318999999999999e+00   6.0040000000000004e-01   1.5670999999999999e+00   2.0230000000000001e-01   3.7530000000000002e-01   7.9600000000000004e-02
  -6.1719999999999997e-01   5.9360000000000002e-01  -3.4310000000000002e-01   1.6230000000000000e-01   1.2370000000000000e-01   1.0960000000000000e-01   1.0875999999999999e+00   6.8930000000000002e-01   1.8283000000000000e+00   8.6699999999999999e-02   4.6189999999999998e-01   1.0170000000000000e-01
  -7.2740000000000005e-01   7.6939999999999997e-01   5.1470000000000005e-01   1.2410000000000000e-01   6.6600000000000006e-02   3.5099999999999999e-02   1.1318999999999999e+00   4.6689999999999998e-01   1.9153000000000000e+00   1.4449999999999999e-01   3.9450000000000002e-01   9.7299999999999998e-02
  -6.3919999999999999e-01   7.9139999999999999e-01  -6.0050000000000003e-01   1.9099999999999999e-02   4.7600000000000003e-02   6.5799999999999997e-02   1.2428999999999999e+00   4.4469999999999998e-01   1.7412000000000001e+00   1.4449999999999999e-01   4.1370000000000001e-01   9.7299999999999998e-02
  -7.7149999999999996e-01   7.4739999999999995e-01  -1.0294000000000001e+00  -9.4999999999999998e-03   1.2370000000000000e-01   5.2600000000000001e-02   1.2873000000000001e+00   6.0040000000000004e-01   2.5247000000000002e+00   1.2520000000000001e-01   4.4259999999999999e-01   1.1060000000000000e-01
  -6.3919999999999999e-01   6.1550000000000005e-01  -3.4310000000000002e-01   1.9099999999999999e-02   9.4999999999999998e-03   5.2600000000000001e-02   1.1984999999999999e+00   7.5600000000000001e-01   2.0893999999999999e+00   2.5050000000000000e-01   4.4259999999999999e-01   7.5200000000000003e-02
  -9.4779999999999998e-01   6.1550000000000005e-01  -6.8630000000000002e-01   7.6399999999999996e-02   1.4269999999999999e-01   2.6300000000000000e-02   1.1762999999999999e+00   5.1139999999999997e-01   1.7412000000000001e+00   2.4079999999999999e-01   3.1750000000000000e-01   1.1500000000000000e-01
  -6.8330000000000002e-01   6.3749999999999996e-01  -5.1470000000000005e-01   5.7299999999999997e-02   5.7099999999999998e-02   4.8200000000000000e-02   1.3317000000000001e+00   5.5589999999999995e-01   2.6118000000000001e+00   1.7340000000000000e-01   3.8490000000000002e-01   1.1060000000000000e-01
  -7.7149999999999996e-01   8.3540000000000003e-01   8.5800000000000001e-02   1.3370000000000001e-01   7.6100000000000001e-02   6.1400000000000003e-02   1.2650999999999999e+00   6.8930000000000002e-01   1.8283000000000000e+00   2.6970000000000000e-01   3.4639999999999999e-01   4.4200000000000003e-02
  -6.6130000000000000e-01   7.4739999999999995e-01  -4.2890000000000000e-01   8.5900000000000004e-02   3.8100000000000002e-02   7.0199999999999999e-02   1.4427000000000001e+00   6.6710000000000003e-01   2.0024000000000002e+00   1.0600000000000000e-01   3.8490000000000002e-01   9.7299999999999998e-02
  -7.0530000000000004e-01   7.9139999999999999e-01  -4.2890000000000000e-01   1.7190000000000000e-01   7.6100000000000001e-02   2.6300000000000000e-02   1.5536000000000001e+00   7.1150000000000002e-01   1.4800000000000000e+00   1.8300000000000000e-01   4.4259999999999999e-01   7.9600000000000004e-02
  -7.4939999999999996e-01   9.8929999999999996e-01  -6.0050000000000003e-01   8.5900000000000004e-02   6.6600000000000006e-02   6.1400000000000003e-02   1.3761000000000001e+00   7.1150000000000002e-01   1.4800000000000000e+00   8.6699999999999999e-02   5.1959999999999995e-01   1.1500000000000000e-01
  -7.0530000000000004e-01   7.0350000000000001e-01  -1.2010000000000001e+00   1.9099999999999999e-02   1.0470000000000000e-01   4.3900000000000002e-02   1.1762999999999999e+00   5.3369999999999995e-01   2.1764999999999999e+00   2.1190000000000001e-01   4.0410000000000001e-01   9.7299999999999998e-02
  -8.3760000000000001e-01   5.7160000000000000e-01  -5.1470000000000005e-01   1.1459999999999999e-01   7.6100000000000001e-02   8.3299999999999999e-02   1.0875999999999999e+00   6.6710000000000003e-01   1.5670999999999999e+00   2.3119999999999999e-01   3.7530000000000002e-01   9.2899999999999996e-02
  -7.2740000000000005e-01   7.2550000000000003e-01  -5.1470000000000005e-01  -2.8600000000000000e-02   3.8100000000000002e-02   9.6500000000000002e-02   1.1540999999999999e+00   6.2260000000000004e-01   1.3059000000000001e+00   1.2520000000000001e-01   2.7900000000000003e-01   8.8499999999999995e-02
  -5.9509999999999996e-01   7.2550000000000003e-01   0.0000000000000000e+00   7.6399999999999996e-02   4.7600000000000003e-02   5.2600000000000001e-02   1.0875999999999999e+00   6.4480000000000004e-01   2.0893999999999999e+00   1.6380000000000000e-01   4.2340000000000000e-01   1.3710000000000000e-01
  -6.6130000000000000e-01   6.8149999999999999e-01  -3.4310000000000002e-01   1.0500000000000000e-01   9.4999999999999998e-03   1.0960000000000000e-01   1.2206999999999999e+00   8.2269999999999999e-01   1.5670999999999999e+00   2.0230000000000001e-01   3.4639999999999999e-01   7.0800000000000002e-02
  -7.4939999999999996e-01   8.1340000000000001e-01  -9.4359999999999999e-01   1.1459999999999999e-01   9.4999999999999998e-03   4.8200000000000000e-02   1.4427000000000001e+00   4.4469999999999998e-01   2.0024000000000002e+00   1.0600000000000000e-01   4.6189999999999998e-01   8.8499999999999995e-02
  -6.1719999999999997e-01   8.3540000000000003e-01  -2.5740000000000002e-01   2.8600000000000000e-02   0.0000000000000000e+00   5.7000000000000002e-02   1.2428999999999999e+00   6.4480000000000004e-01   1.8283000000000000e+00   1.4449999999999999e-01   4.0410000000000001e-01   1.2830000000000000e-01
  -5.9509999999999996e-01   7.4739999999999995e-01   5.1470000000000005e-01   7.6399999999999996e-02  -9.4999999999999998e-03   4.3900000000000002e-02   1.2873000000000001e+00   6.8930000000000002e-01   2.4377000000000000e+00   1.8300000000000000e-01   4.9070000000000003e-01   8.8499999999999995e-02
  -6.1719999999999997e-01   6.5949999999999998e-01   2.5740000000000002e-01   9.5500000000000002e-02   4.7600000000000003e-02   8.7700000000000000e-02   1.5093000000000001e+00   6.6710000000000003e-01   2.0024000000000002e+00   1.5409999999999999e-01   3.9450000000000002e-01   1.1500000000000000e-01
  -6.8330000000000002e-01   6.1550000000000005e-01  -8.5780000000000001e-01   1.4319999999999999e-01   3.8100000000000002e-02   4.3900000000000002e-02   1.2428999999999999e+00   5.1139999999999997e-01   2.0024000000000002e+00   1.3489999999999999e-01   3.7530000000000002e-01   8.4000000000000005e-02
  -7.7149999999999996e-01   1.0331999999999999e+00  -3.4310000000000002e-01   4.7699999999999999e-02   8.5599999999999996e-02   8.7700000000000000e-02   1.3095000000000001e+00   4.6689999999999998e-01   1.8283000000000000e+00   1.5409999999999999e-01   4.0410000000000001e-01   9.7299999999999998e-02
  -6.1719999999999997e-01   9.0129999999999999e-01  -3.4310000000000002e-01   4.7699999999999999e-02   7.6100000000000001e-02   5.7000000000000002e-02   1.0875999999999999e+00   6.0040000000000004e-01   1.2188000000000001e+00   1.9270000000000001e-01   4.0410000000000001e-01   4.8700000000000000e-02
  -7.0530000000000004e-01   7.9139999999999999e-01  -1.7160000000000000e-01   1.9099999999999999e-02   2.8500000000000001e-02   7.0199999999999999e-02   1.3095000000000001e+00   6.8930000000000002e-01   1.4800000000000000e+00   1.9270000000000001e-01   3.6559999999999998e-01   7.9600000000000004e-02
  -6.8330000000000002e-01   7.4739999999999995e-01  -4.2890000000000000e-01  -9.4999999999999998e-03  -1.9000000000000000e-02   8.3299999999999999e-02   1.1540999999999999e+00   7.1150000000000002e-01   2.1764999999999999e+00   2.6010000000000000e-01   3.4639999999999999e-01   9.7299999999999998e-02
  -7.9349999999999998e-01   8.3540000000000003e-01   4.2890000000000000e-01  -9.4999999999999998e-03   0.0000000000000000e+00   5.7000000000000002e-02   1.3095000000000001e+00   5.7809999999999995e-01   1.4800000000000000e+00   1.3489999999999999e-01   4.5219999999999999e-01   1.3270000000000001e-01
  -9.2579999999999996e-01   9.2330000000000001e-01  -2.5740000000000002e-01   2.8600000000000000e-02   7.6100000000000001e-02   5.7000000000000002e-02   1.3983000000000001e+00   5.1139999999999997e-01   1.5670999999999999e+00   2.1190000000000001e-01   3.8490000000000002e-01   1.1060000000000000e-01
  -8.3760000000000001e-01   6.8149999999999999e-01  -6.0050000000000003e-01   4.7699999999999999e-02  -9.4999999999999998e-03   5.7000000000000002e-02   1.1762999999999999e+00   6.8930000000000002e-01   2.3506000000000000e+00   1.9270000000000001e-01   3.8490000000000002e-01   3.9800000000000002e-02
  -7.4939999999999996e-01   5.9360000000000002e-01  -7.7210000000000001e-01   7.6399999999999996e-02   6.6600000000000006e-02   9.2100000000000001e-02   1.3983000000000001e+00   4.8920000000000002e-01   1.7412000000000001e+00   1.6380000000000000e-01   4.2340000000000000e-01   1.0170000000000000e-01
  -7.2740000000000005e-01   8.5740000000000005e-01  -2.5740000000000002e-01   3.8199999999999998e-02   1.1420000000000000e-01   9.2100000000000001e-02   1.1984999999999999e+00   7.1150000000000002e-01   2.1764999999999999e+00   1.0600000000000000e-01   4.2340000000000000e-01   4.4200000000000003e-02
  -6.1719999999999997e-01   8.7929999999999997e-01  -7.7210000000000001e-01   8.5900000000000004e-02   7.6100000000000001e-02   8.7700000000000000e-02   1.1984999999999999e+00   8.2269999999999999e-01   2.0024000000000002e+00   1.5409999999999999e-01   4.3300000000000000e-01   6.6400000000000001e-02
  -4.4080000000000003e-01   9.2330000000000001e-01  -7.7210000000000001e-01   7.6399999999999996e-02   9.5200000000000007e-02   5.2600000000000001e-02   1.3095000000000001e+00   6.8930000000000002e-01   1.3930000000000000e+00   9.6299999999999997e-02   4.4259999999999999e-01   9.2899999999999996e-02
  -7.0530000000000004e-01   5.7160000000000000e-01  -7.7210000000000001e-01   8.5900000000000004e-02   1.5229999999999999e-01   9.2100000000000001e-02   1.0431999999999999e+00   6.8930000000000002e-01   2.4377000000000000e+00   1.7340000000000000e-01   4.0410000000000001e-01   1.0620000000000000e-01
  -9.6989999999999998e-01   7.6939999999999997e-01  -2.5740000000000002e-01   1.0500000000000000e-01  -9.4999999999999998e-03   5.7000000000000002e-02   1.2206999999999999e+00   5.5589999999999995e-01   2.0893999999999999e+00   1.2520000000000001e-01   3.5599999999999998e-01   9.7299999999999998e-02
  -9.0369999999999995e-01   9.8929999999999996e-01   8.5800000000000001e-02   1.0500000000000000e-01  -4.7600000000000003e-02   1.0090000000000000e-01   1.3539000000000001e+00   5.5589999999999995e-01   2.3506000000000000e+00   1.4449999999999999e-01   3.4639999999999999e-01   7.5200000000000003e-02
  -4.4100000000000000e-02   5.7160000000000000e-01  -9.4359999999999999e-01   9.5500000000000002e-02  -1.9000000000000000e-02   7.8899999999999998e-02   1.1540999999999999e+00   5.3369999999999995e-01   1.7412000000000001e+00   2.6970000000000000e-01   3.3679999999999999e-01   5.3100000000000001e-02
  -1.0139000000000000e+00   3.5170000000000001e-01  -1.2867999999999999e+00   1.0500000000000000e-01  -3.8100000000000002e-02   5.2600000000000001e-02   1.2428999999999999e+00   7.3380000000000001e-01   2.0893999999999999e+00   1.5409999999999999e-01   4.1370000000000001e-01   8.8499999999999995e-02
  -1.2122999999999999e+00   7.9139999999999999e-01  -8.5800000000000001e-02   1.1459999999999999e-01   1.1420000000000000e-01   1.7500000000000002e-02   1.2650999999999999e+00   4.2249999999999999e-01   2.4377000000000000e+00   1.2520000000000001e-01   4.6189999999999998e-01   1.1940000000000001e-01
  -5.0700000000000001e-01   6.3749999999999996e-01   8.5800000000000001e-02   7.6399999999999996e-02  -6.6600000000000006e-02   2.1899999999999999e-02   1.0431999999999999e+00   4.4469999999999998e-01   1.8283000000000000e+00   2.6010000000000000e-01   3.5599999999999998e-01   7.9600000000000004e-02
  -2.2040000000000001e-01   6.3749999999999996e-01   4.2890000000000000e-01   1.1459999999999999e-01   6.6600000000000006e-02   6.5799999999999997e-02   1.3761000000000001e+00   5.5589999999999995e-01   7.8349999999999997e-01   1.8300000000000000e-01   3.9450000000000002e-01   6.6400000000000001e-02
  -6.6130000000000000e-01   7.4739999999999995e-01  -1.5441000000000000e+00   5.7299999999999997e-02  -1.9000000000000000e-02   2.1899999999999999e-02   1.2873000000000001e+00   7.7820000000000000e-01   1.2188000000000001e+00   1.3489999999999999e-01   4.7149999999999997e-01   8.4000000000000005e-02
  -1.1462000000000001e+00   8.3540000000000003e-01  -3.4310000000000002e-01   5.7299999999999997e-02   1.5229999999999999e-01  -8.8000000000000005e-03   1.2650999999999999e+00   5.5589999999999995e-01   2.5247000000000002e+00   2.1190000000000001e-01   4.7149999999999997e-01   1.0170000000000000e-01
  -7.4939999999999996e-01   8.5740000000000005e-01   3.4310000000000002e-01   1.6230000000000000e-01   3.8100000000000002e-02   5.7000000000000002e-02   1.1096999999999999e+00   7.3380000000000001e-01   1.9153000000000000e+00   2.2159999999999999e-01   4.1370000000000001e-01   7.9600000000000004e-02
   3.0859999999999999e-01   6.8149999999999999e-01  -1.7160000000000000e-01   4.7699999999999999e-02  -1.9000000000000000e-02  -2.1899999999999999e-02   1.3095000000000001e+00   3.3350000000000002e-01   1.8283000000000000e+00   1.8300000000000000e-01   3.8490000000000002e-01   7.9600000000000004e-02
  -6.3919999999999999e-01   5.2759999999999996e-01   1.7160000000000000e-01   7.6399999999999996e-02   4.7600000000000003e-02   4.8200000000000000e-02   1.3539000000000001e+00   5.5589999999999995e-01   1.5670999999999999e+00   1.5409999999999999e-01   3.9450000000000002e-01   1.2390000000000000e-01
  -1.2564000000000000e+00   6.8149999999999999e-01  -8.5780000000000001e-01   8.5900000000000004e-02   2.8500000000000001e-02   7.8899999999999998e-02   1.4649000000000001e+00   6.4480000000000004e-01   2.1764999999999999e+00   1.7340000000000000e-01   3.2710000000000000e-01   1.2390000000000000e-01
  -1.1681999999999999e+00   5.7160000000000000e-01   1.7160000000000000e-01   8.5900000000000004e-02   9.5200000000000007e-02   3.0700000000000002e-02   1.0875999999999999e+00   7.5600000000000001e-01   2.5247000000000002e+00   1.6380000000000000e-01   4.7149999999999997e-01   7.9600000000000004e-02
  -1.9839999999999999e-01   6.3749999999999996e-01  -3.4310000000000002e-01   4.7699999999999999e-02  -2.8500000000000001e-02   7.0199999999999999e-02   1.2650999999999999e+00   4.6689999999999998e-01   1.7412000000000001e+00   1.2520000000000001e-01   3.5599999999999998e-01   1.0620000000000000e-01
  -4.4080000000000003e-01   8.1340000000000001e-01  -4.2890000000000000e-01   6.6799999999999998e-02   1.9000000000000000e-02   7.4499999999999997e-02   1.3317000000000001e+00   5.7809999999999995e-01   1.7412000000000001e+00   1.7340000000000000e-01   4.5219999999999999e-01   7.0800000000000002e-02
  -1.2122999999999999e+00   8.7929999999999997e-01  -7.7210000000000001e-01   1.9089999999999999e-01   8.5599999999999996e-02   9.2100000000000001e-02   1.0875999999999999e+00   6.4480000000000004e-01   1.7412000000000001e+00   1.0600000000000000e-01   2.7900000000000003e-01   1.1060000000000000e-01
  -1.1021000000000001e+00   7.0350000000000001e-01  -1.1152000000000000e+00   9.5500000000000002e-02   2.2839999999999999e-01   3.5099999999999999e-02   1.1984999999999999e+00   6.8930000000000002e-01   2.0024000000000002e+00   7.7100000000000002e-02   4.9070000000000003e-01   9.7299999999999998e-02
  -4.1880000000000001e-01   8.1340000000000001e-01   3.4310000000000002e-01   1.2410000000000000e-01   0.0000000000000000e+00   5.2600000000000001e-02   1.0875999999999999e+00   6.0040000000000004e-01   1.6540999999999999e+00   2.1190000000000001e-01   4.4259999999999999e-01   8.8499999999999995e-02
  -2.8649999999999998e-01   5.4959999999999998e-01  -3.4310000000000002e-01   1.0500000000000000e-01  -1.9000000000000000e-02   1.7500000000000002e-02   1.3095000000000001e+00   7.1150000000000002e-01   1.9153000000000000e+00   1.9270000000000001e-01   2.9830000000000001e-01   1.4599999999999999e-01
  -9.4779999999999998e-01   7.0350000000000001e-01  -6.0050000000000003e-01   9.5500000000000002e-02   4.7600000000000003e-02   8.3299999999999999e-02   1.2650999999999999e+00   7.3380000000000001e-01   1.0447000000000000e+00   1.0600000000000000e-01   4.0410000000000001e-01   7.5200000000000003e-02
  -9.2579999999999996e-01   8.7929999999999997e-01  -1.2010000000000001e+00   1.4319999999999999e-01  -9.4999999999999998e-03   4.3900000000000002e-02   1.1318999999999999e+00   7.3380000000000001e-01   1.6540999999999999e+00   1.4449999999999999e-01   3.9450000000000002e-01   1.1060000000000000e-01
  -4.4080000000000003e-01   5.9360000000000002e-01  -7.7210000000000001e-01   1.3370000000000001e-01  -5.7099999999999998e-02   3.9500000000000000e-02   1.0653999999999999e+00   2.4460000000000001e-01   1.8283000000000000e+00   2.0230000000000001e-01   4.0410000000000001e-01   6.1899999999999997e-02
  -4.6289999999999998e-01   6.3749999999999996e-01  -8.5780000000000001e-01   3.8199999999999998e-02   0.0000000000000000e+00   4.8200000000000000e-02   1.1984999999999999e+00   8.2269999999999999e-01   2.1764999999999999e+00   1.4449999999999999e-01   3.6559999999999998e-01   1.4599999999999999e-01
  -8.5960000000000003e-01   7.9139999999999999e-01  -6.0050000000000003e-01   1.0500000000000000e-01   1.5229999999999999e-01   2.6300000000000000e-02   1.1096999999999999e+00   6.2260000000000004e-01   1.9153000000000000e+00   1.5409999999999999e-01   4.0410000000000001e-01   7.9600000000000004e-02
  -9.6989999999999998e-01   7.2550000000000003e-01   1.7160000000000000e-01   2.8600000000000000e-02  -9.4999999999999998e-03   5.2600000000000001e-02   1.3095000000000001e+00   4.6689999999999998e-01   2.3506000000000000e+00   2.5050000000000000e-01   4.0410000000000001e-01   5.7500000000000002e-02
  -4.8490000000000000e-01   8.7929999999999997e-01  -1.1152000000000000e+00   9.5500000000000002e-02   8.5599999999999996e-02   3.5099999999999999e-02   1.0653999999999999e+00   6.2260000000000004e-01   1.8283000000000000e+00   1.4449999999999999e-01   4.0410000000000001e-01   8.8499999999999995e-02
  -2.8649999999999998e-01   6.5949999999999998e-01   8.5780000000000001e-01   7.6399999999999996e-02   4.7600000000000003e-02   6.5799999999999997e-02   1.2650999999999999e+00   6.4480000000000004e-01   1.7412000000000001e+00   1.5409999999999999e-01   4.2340000000000000e-01   8.8499999999999995e-02
  -9.2579999999999996e-01   6.8149999999999999e-01  -6.0050000000000003e-01   6.6799999999999998e-02   1.9000000000000000e-02   3.9500000000000000e-02   1.0209999999999999e+00   6.0040000000000004e-01   1.8283000000000000e+00   2.1190000000000001e-01   4.3300000000000000e-01   1.0170000000000000e-01
  -9.9190000000000000e-01   8.7929999999999997e-01  -1.7160000000000000e-01   1.0500000000000000e-01   1.2370000000000000e-01   3.0700000000000002e-02   1.2873000000000001e+00   6.6710000000000003e-01   2.0024000000000002e+00   1.0600000000000000e-01   3.9450000000000002e-01   1.1060000000000000e-01
  -6.3919999999999999e-01   8.3540000000000003e-01   0.0000000000000000e+00   1.3370000000000001e-01   2.8500000000000001e-02   7.0199999999999999e-02   1.0653999999999999e+00   6.2260000000000004e-01   1.7412000000000001e+00   3.8500000000000000e-02   3.3679999999999999e-01   8.4000000000000005e-02
  -2.8649999999999998e-01   8.3540000000000003e-01   0.0000000000000000e+00  -6.6799999999999998e-02   9.4999999999999998e-03   2.6300000000000000e-02   1.3095000000000001e+00   6.0040000000000004e-01   1.5670999999999999e+00   1.2520000000000001e-01   3.8490000000000002e-01   8.4000000000000005e-02
  -7.0530000000000004e-01   7.2550000000000003e-01  -6.0050000000000003e-01  -1.9099999999999999e-02   4.7600000000000003e-02   6.5799999999999997e-02   1.3095000000000001e+00   6.4480000000000004e-01   2.0893999999999999e+00   1.0600000000000000e-01   3.6559999999999998e-01   1.2390000000000000e-01
  -1.1021000000000001e+00   7.0350000000000001e-01  -8.5800000000000001e-02   6.6799999999999998e-02   6.6600000000000006e-02   4.3900000000000002e-02   1.1096999999999999e+00   7.3380000000000001e-01   2.2635999999999998e+00   1.5409999999999999e-01   4.3300000000000000e-01   1.1500000000000000e-01
  -5.7310000000000005e-01   7.9139999999999999e-01  -1.2867999999999999e+00   9.5500000000000002e-02  -9.4999999999999998e-03   7.0199999999999999e-02   1.1540999999999999e+00   5.5589999999999995e-01   1.8283000000000000e+00   2.1190000000000001e-01   4.5219999999999999e-01   9.2899999999999996e-02
  -3.3060000000000000e-01   8.5740000000000005e-01  -8.5800000000000001e-02   6.6799999999999998e-02  -2.8500000000000001e-02   7.4499999999999997e-02   1.2428999999999999e+00   6.6710000000000003e-01   2.0893999999999999e+00   2.1190000000000001e-01   4.9070000000000003e-01   7.5200000000000003e-02
  -6.3919999999999999e-01   6.3749999999999996e-01  -1.7160000000000000e-01   5.7299999999999997e-02   8.5599999999999996e-02  -1.3200000000000000e-02   1.2873000000000001e+00   6.0040000000000004e-01   1.3930000000000000e+00   1.9270000000000001e-01   4.3300000000000000e-01   1.2390000000000000e-01
  -9.9190000000000000e-01   8.5740000000000005e-01  -6.0050000000000003e-01   1.1459999999999999e-01   5.7099999999999998e-02   9.6500000000000002e-02   1.3983000000000001e+00   4.0020000000000000e-01   1.1317999999999999e+00   2.0230000000000001e-01   4.7149999999999997e-01   7.5200000000000003e-02
  -8.8170000000000004e-01   6.1550000000000005e-01  -1.3725000000000001e+00   4.7699999999999999e-02   3.8100000000000002e-02   7.0199999999999999e-02   1.2650999999999999e+00   6.0040000000000004e-01   1.9153000000000000e+00   1.2520000000000001e-01   3.9450000000000002e-01   7.5200000000000003e-02
  -5.7310000000000005e-01   7.2550000000000003e-01  -6.8630000000000002e-01   2.0999999999999999e-01   3.8100000000000002e-02   5.7000000000000002e-02   1.0431999999999999e+00   7.1150000000000002e-01   2.0024000000000002e+00   1.1559999999999999e-01   3.8490000000000002e-01   7.5200000000000003e-02
  -6.8330000000000002e-01   7.4739999999999995e-01  -4.2890000000000000e-01   1.0500000000000000e-01  -4.7600000000000003e-02   3.0700000000000002e-02   1.5093000000000001e+00   4.6689999999999998e-01   1.7412000000000001e+00   3.1790000000000002e-01   3.4639999999999999e-01   8.8499999999999995e-02
  -9.9190000000000000e-01   6.8149999999999999e-01  -6.0050000000000003e-01   0.0000000000000000e+00   4.7600000000000003e-02   8.7700000000000000e-02   1.2428999999999999e+00   6.0040000000000004e-01   2.0024000000000002e+00   1.4449999999999999e-01   4.0410000000000001e-01   6.6400000000000001e-02
  -8.5960000000000003e-01   7.0350000000000001e-01  -1.0294000000000001e+00   8.5900000000000004e-02  -2.8500000000000001e-02   8.7700000000000000e-02   1.1540999999999999e+00   7.3380000000000001e-01   2.8730000000000002e+00   2.1190000000000001e-01   3.5599999999999998e-01   8.8499999999999995e-02
  -3.9679999999999999e-01   5.9360000000000002e-01  -7.7210000000000001e-01   8.5900000000000004e-02   0.0000000000000000e+00   5.2600000000000001e-02   1.2873000000000001e+00   4.0020000000000000e-01   1.4800000000000000e+00   1.8300000000000000e-01   3.5599999999999998e-01   1.0170000000000000e-01
  -5.2900000000000003e-01   8.1340000000000001e-01  -6.0050000000000003e-01  -1.9099999999999999e-02   3.8100000000000002e-02   1.0090000000000000e-01   1.0875999999999999e+00   6.4480000000000004e-01   2.3506000000000000e+00   2.6010000000000000e-01   3.5599999999999998e-01   7.9600000000000004e-02
  -9.0369999999999995e-01   6.8149999999999999e-01  -4.2890000000000000e-01   1.0500000000000000e-01   2.8500000000000001e-02   3.9500000000000000e-02   1.4649000000000001e+00   6.8930000000000002e-01   2.0893999999999999e+00   1.9270000000000001e-01   4.4259999999999999e-01   7.9600000000000004e-02
  -8.5960000000000003e-01   8.1340000000000001e-01  -3.4310000000000002e-01   1.1459999999999999e-01  -4.7600000000000003e-02   3.0700000000000002e-02   9.3220000000000003e-01   7.3380000000000001e-01   1.1317999999999999e+00   2.0230000000000001e-01   3.3679999999999999e-01   8.4000000000000005e-02
  -6.6130000000000000e-01   7.2550000000000003e-01  -4.2890000000000000e-01   9.5500000000000002e-02   9.5200000000000007e-02   6.5799999999999997e-02   1.2428999999999999e+00   6.2260000000000004e-01   2.3506000000000000e+00   1.5409999999999999e-01   4.9070000000000003e-01   6.1899999999999997e-02
  -6.3919999999999999e-01   8.7929999999999997e-01  -1.7160000000000000e-01   9.5500000000000002e-02   6.6600000000000006e-02   6.1400000000000003e-02   1.1318999999999999e+00   5.3369999999999995e-01   1.8283000000000000e+00   2.1190000000000001e-01   3.3679999999999999e-01   8.8499999999999995e-02
  -4.8490000000000000e-01   6.8149999999999999e-01  -7.7210000000000001e-01   7.6399999999999996e-02   6.6600000000000006e-02   7.4499999999999997e-02   1.2650999999999999e+00   8.2269999999999999e-01   1.5670999999999999e+00   2.3119999999999999e-01   4.2340000000000000e-01   5.7500000000000002e-02
  -7.9349999999999998e-01   7.2550000000000003e-01  -9.4359999999999999e-01   1.1459999999999999e-01   2.8500000000000001e-02   8.7700000000000000e-02   1.2206999999999999e+00   5.5589999999999995e-01   1.2188000000000001e+00   2.1190000000000001e-01   3.5599999999999998e-01   1.0620000000000000e-01
  -6.3919999999999999e-01   6.5949999999999998e-01   8.5800000000000001e-02   9.4999999999999998e-03  -9.4999999999999998e-03   1.0090000000000000e-01   1.2873000000000001e+00   3.7800000000000000e-01   2.2635999999999998e+00   2.4079999999999999e-01   4.1370000000000001e-01   1.3270000000000001e-01
  -5.9509999999999996e-01   7.0350000000000001e-01  -8.5800000000000001e-02   8.5900000000000004e-02   9.5200000000000007e-02   5.2600000000000001e-02   1.2206999999999999e+00   7.5600000000000001e-01   2.8730000000000002e+00   1.6380000000000000e-01   3.5599999999999998e-01   1.1500000000000000e-01
  -7.7149999999999996e-01   6.5949999999999998e-01  -4.2890000000000000e-01   7.6399999999999996e-02   3.8100000000000002e-02   3.0700000000000002e-02   1.3761000000000001e+00   7.5600000000000001e-01   2.6989000000000001e+00   2.1190000000000001e-01   4.0410000000000001e-01   9.2899999999999996e-02
  -9.9190000000000000e-01   8.1340000000000001e-01  -4.2890000000000000e-01   1.2410000000000000e-01  -3.8100000000000002e-02   5.7000000000000002e-02   1.2428999999999999e+00   5.5589999999999995e-01   2.4377000000000000e+00   1.8300000000000000e-01   4.1370000000000001e-01   2.6499999999999999e-02
  -7.4939999999999996e-01   7.2550000000000003e-01   0.0000000000000000e+00   7.6399999999999996e-02   5.7099999999999998e-02   5.2600000000000001e-02   1.3761000000000001e+00   6.2260000000000004e-01   2.1764999999999999e+00   1.6380000000000000e-01   3.8490000000000002e-01   1.1500000000000000e-01
  -5.9509999999999996e-01   7.0350000000000001e-01  -1.0294000000000001e+00   1.5279999999999999e-01   3.8100000000000002e-02  -4.4000000000000003e-03   1.2428999999999999e+00   4.8920000000000002e-01   2.5247000000000002e+00   1.3489999999999999e-01   4.9070000000000003e-01   8.4000000000000005e-02
  -7.0530000000000004e-01   8.7929999999999997e-01  -7.7210000000000001e-01   6.6799999999999998e-02   1.2370000000000000e-01   2.1899999999999999e-02   1.0431999999999999e+00   8.6719999999999997e-01   1.3930000000000000e+00   1.8300000000000000e-01   3.7530000000000002e-01   7.9600000000000004e-02
  -7.9349999999999998e-01   5.7160000000000000e-01  -6.8630000000000002e-01   4.7699999999999999e-02   5.7099999999999998e-02   6.5799999999999997e-02   1.1762999999999999e+00   5.5589999999999995e-01   1.5670999999999999e+00   2.1190000000000001e-01   4.1370000000000001e-01   1.4599999999999999e-01
  -7.2740000000000005e-01   7.2550000000000003e-01  -6.0050000000000003e-01   1.1459999999999999e-01   1.3320000000000001e-01   4.8200000000000000e-02   1.0653999999999999e+00   6.0040000000000004e-01   2.3506000000000000e+00   1.6380000000000000e-01   3.6559999999999998e-01   7.9600000000000004e-02
  -6.3919999999999999e-01   5.9360000000000002e-01  -8.5800000000000001e-02   8.5900000000000004e-02   6.6600000000000006e-02   3.5099999999999999e-02   1.3095000000000001e+00   6.4480000000000004e-01   1.3930000000000000e+00   1.5409999999999999e-01   4.1370000000000001e-01   1.1500000000000000e-01
  -7.7149999999999996e-01   6.8149999999999999e-01  -8.5780000000000001e-01   3.8199999999999998e-02  -3.8100000000000002e-02   4.3900000000000002e-02   1.1096999999999999e+00   5.7809999999999995e-01   1.6540999999999999e+00   1.8300000000000000e-01   4.1370000000000001e-01   9.7299999999999998e-02
  -6.1719999999999997e-01   7.0350000000000001e-01  -2.5740000000000002e-01   1.1459999999999999e-01  -9.4999999999999998e-03   4.8200000000000000e-02   1.1984999999999999e+00   7.3380000000000001e-01   1.9153000000000000e+00   1.1559999999999999e-01   3.7530000000000002e-01   1.0620000000000000e-01
  -6.8330000000000002e-01   7.6939999999999997e-01  -3.4310000000000002e-01   5.7299999999999997e-02   4.7600000000000003e-02   5.2600000000000001e-02   1.1762999999999999e+00   6.4480000000000004e-01   2.3506000000000000e+00   1.6380000000000000e-01   3.5599999999999998e-01   1.2390000000000000e-01
  -5.0700000000000001e-01   5.2759999999999996e-01  -9.4359999999999999e-01  -1.9099999999999999e-02  -9.4999999999999998e-03   7.4499999999999997e-02   1.3761000000000001e+00   6.0040000000000004e-01   1.8283000000000000e+00   1.8300000000000000e-01   3.2710000000000000e-01   1.3270000000000001e-01
  -8.3760000000000001e-01   6.5949999999999998e-01  -6.8630000000000002e-01   4.7699999999999999e-02  -4.7600000000000003e-02   7.0199999999999999e-02   1.1984999999999999e+00   5.3369999999999995e-01   1.7412000000000001e+00   2.4079999999999999e-01   3.4639999999999999e-01   6.1899999999999997e-02
  -7.7149999999999996e-01   8.3540000000000003e-01  -6.8630000000000002e-01   1.0500000000000000e-01   1.8079999999999999e-01   8.7700000000000000e-02   1.1762999999999999e+00   6.8930000000000002e-01   1.9153000000000000e+00   1.8300000000000000e-01   3.9450000000000002e-01   6.1899999999999997e-02
  -7.9349999999999998e-01   7.0350000000000001e-01  -4.2890000000000000e-01   1.2410000000000000e-01   1.1420000000000000e-01   5.7000000000000002e-02   1.2873000000000001e+00   7.3380000000000001e-01   1.7412000000000001e+00   1.3489999999999999e-01   4.9070000000000003e-01   1.2390000000000000e-01
  -5.9509999999999996e-01   8.1340000000000001e-01  -1.2867999999999999e+00   8.5900000000000004e-02   3.8100000000000002e-02   9.6500000000000002e-02   1.3317000000000001e+00   4.6689999999999998e-01   2.0893999999999999e+00   1.8300000000000000e-01   3.8490000000000002e-01   8.4000000000000005e-02
  -5.7310000000000005e-01   6.5949999999999998e-01   8.5800000000000001e-02   1.2410000000000000e-01   5.7099999999999998e-02   8.3299999999999999e-02   1.0209999999999999e+00   7.5600000000000001e-01   1.0447000000000000e+00   2.5050000000000000e-01   4.6189999999999998e-01   7.9600000000000004e-02
  -8.1559999999999999e-01   7.0350000000000001e-01  -6.8630000000000002e-01   1.0500000000000000e-01   2.8500000000000001e-02   3.9500000000000000e-02   1.1540999999999999e+00   7.3380000000000001e-01   1.0447000000000000e+00   2.3119999999999999e-01   4.0410000000000001e-01   3.9800000000000002e-02
  -8.5960000000000003e-01   7.9139999999999999e-01  -1.0294000000000001e+00   4.7699999999999999e-02  -1.9000000000000000e-02   1.0090000000000000e-01   1.3761000000000001e+00   5.1139999999999997e-01   7.8349999999999997e-01   1.7340000000000000e-01   4.6189999999999998e-01   9.2899999999999996e-02
  -6.6130000000000000e-01   6.8149999999999999e-01  -8.5780000000000001e-01   1.0500000000000000e-01  -7.6100000000000001e-02   7.4499999999999997e-02   1.5758000000000001e+00   7.1150000000000002e-01   1.8283000000000000e+00   1.5409999999999999e-01   4.1370000000000001e-01   1.5479999999999999e-01
  -9.4779999999999998e-01   9.4530000000000003e-01  -7.7210000000000001e-01   1.9099999999999999e-02   1.1420000000000000e-01   3.9500000000000000e-02   9.7660000000000002e-01   5.5589999999999995e-01   2.4377000000000000e+00   1.6380000000000000e-01   4.4259999999999999e-01   5.7500000000000002e-02
  -6.3919999999999999e-01   6.8149999999999999e-01   4.2890000000000000e-01  -4.7699999999999999e-02   1.9000000000000000e-02   6.1400000000000003e-02   1.4427000000000001e+00   5.3369999999999995e-01   2.0893999999999999e+00   1.7340000000000000e-01   4.5219999999999999e-01   8.4000000000000005e-02
  -9.6989999999999998e-01   9.2330000000000001e-01  -7.7210000000000001e-01   7.6399999999999996e-02   9.4999999999999998e-03   7.0199999999999999e-02   1.3761000000000001e+00   4.6689999999999998e-01   8.7060000000000004e-01   2.1190000000000001e-01   4.5219999999999999e-01   1.5920000000000001e-01
  -8.1559999999999999e-01   6.5949999999999998e-01  -8.5800000000000001e-02   1.4319999999999999e-01   1.2370000000000000e-01   4.8200000000000000e-02   1.3761000000000001e+00   6.4480000000000004e-01   1.5670999999999999e+00   1.2520000000000001e-01   4.0410000000000001e-01   8.4000000000000005e-02
  -8.1559999999999999e-01   7.2550000000000003e-01  -3.4310000000000002e-01   3.8199999999999998e-02   2.8500000000000001e-02   7.8899999999999998e-02   9.1000000000000003e-01   6.4480000000000004e-01   1.4800000000000000e+00   2.3119999999999999e-01   4.0410000000000001e-01   3.9800000000000002e-02
  -8.1559999999999999e-01   5.4959999999999998e-01  -1.7160000000000000e-01   3.8199999999999998e-02  -1.9000000000000000e-02   4.8200000000000000e-02   1.4205000000000001e+00   6.8930000000000002e-01   1.4800000000000000e+00   1.1559999999999999e-01   5.0029999999999997e-01   1.2830000000000000e-01
  -7.9349999999999998e-01   6.3749999999999996e-01  -1.3725000000000001e+00   9.5500000000000002e-02   1.1420000000000000e-01   1.3200000000000000e-02   1.1096999999999999e+00   4.4469999999999998e-01   2.0024000000000002e+00   1.3489999999999999e-01   3.5599999999999998e-01   1.6810000000000000e-01
  -7.0530000000000004e-01   6.8149999999999999e-01  -4.2890000000000000e-01   3.8199999999999998e-02   1.0470000000000000e-01   7.8899999999999998e-02   1.2873000000000001e+00   5.7809999999999995e-01   1.8283000000000000e+00   6.7400000000000002e-02   3.2710000000000000e-01   7.0800000000000002e-02
  -5.9509999999999996e-01   9.6730000000000005e-01  -1.1152000000000000e+00   9.5500000000000002e-02   0.0000000000000000e+00   7.4499999999999997e-02   9.7660000000000002e-01   5.7809999999999995e-01   1.3930000000000000e+00   1.7340000000000000e-01   3.5599999999999998e-01   4.4200000000000003e-02
  -7.7149999999999996e-01   7.0350000000000001e-01  -6.8630000000000002e-01   1.0500000000000000e-01   9.4999999999999998e-03   4.3900000000000002e-02   1.0875999999999999e+00   4.8920000000000002e-01   1.8283000000000000e+00   2.4079999999999999e-01   4.2340000000000000e-01   8.8499999999999995e-02
  -7.7149999999999996e-01   8.1340000000000001e-01  -1.0294000000000001e+00  -2.8600000000000000e-02  -9.4999999999999998e-03   1.3200000000000000e-02   1.1318999999999999e+00   6.0040000000000004e-01   2.0024000000000002e+00   2.1190000000000001e-01   4.4259999999999999e-01   1.4160000000000000e-01
  -9.6989999999999998e-01   8.7929999999999997e-01  -8.5800000000000001e-02   5.7299999999999997e-02   2.8500000000000001e-02   5.7000000000000002e-02   1.3761000000000001e+00   4.2249999999999999e-01   1.3059000000000001e+00   1.6380000000000000e-01   4.4259999999999999e-01   6.1899999999999997e-02
  -7.0530000000000004e-01   7.2550000000000003e-01  -8.5780000000000001e-01   9.5500000000000002e-02   0.0000000000000000e+00   2.1899999999999999e-02   8.6560000000000004e-01   5.3369999999999995e-01   1.7412000000000001e+00   2.2159999999999999e-01   4.3300000000000000e-01   6.6400000000000001e-02
  -7.4939999999999996e-01   1.0112000000000001e+00  -6.0050000000000003e-01   1.5279999999999999e-01   8.5599999999999996e-02   5.7000000000000002e-02   1.1540999999999999e+00   5.5589999999999995e-01   1.0447000000000000e+00   1.7340000000000000e-01   3.7530000000000002e-01   9.2899999999999996e-02
  -7.4939999999999996e-01   7.0350000000000001e-01  -2.5740000000000002e-01   1.9099999999999999e-02   5.7099999999999998e-02   7.0199999999999999e-02   1.2873000000000001e+00   7.1150000000000002e-01   1.5670999999999999e+00   1.5409999999999999e-01   3.9450000000000002e-01   1.5920000000000001e-01
  -8.1559999999999999e-01   7.4739999999999995e-01  -1.5441000000000000e+00   4.7699999999999999e-02  -2.8500000000000001e-02   6.5799999999999997e-02   1.2206999999999999e+00   6.4480000000000004e-01   2.0024000000000002e+00   1.9270000000000001e-01   4.3300000000000000e-01   1.0170000000000000e-01
  -7.2740000000000005e-01   7.6939999999999997e-01  -1.2010000000000001e+00   9.5500000000000002e-02   2.8500000000000001e-02   8.7700000000000000e-02   1.2873000000000001e+00   6.4480000000000004e-01   2.5247000000000002e+00   1.6380000000000000e-01   4.2340000000000000e-01   5.7500000000000002e-02
  -7.2740000000000005e-01   8.1340000000000001e-01   0.0000000000000000e+00   8.5900000000000004e-02   2.8500000000000001e-02   8.8000000000000005e-03   1.2206999999999999e+00   7.1150000000000002e-01   2.3506000000000000e+00   1.9270000000000001e-01   4.2340000000000000e-01   1.1500000000000000e-01
  -7.9349999999999998e-01   7.9139999999999999e-01  -4.2890000000000000e-01   1.4319999999999999e-01   6.6600000000000006e-02   6.5799999999999997e-02   1.2428999999999999e+00   6.6710000000000003e-01   1.3930000000000000e+00   2.0230000000000001e-01   4.7149999999999997e-01   8.4000000000000005e-02
  -7.0530000000000004e-01   6.1550000000000005e-01  -9.4359999999999999e-01   1.0500000000000000e-01   3.8100000000000002e-02   3.5099999999999999e-02   1.1096999999999999e+00   6.2260000000000004e-01   2.0024000000000002e+00   2.2159999999999999e-01   3.9450000000000002e-01   8.8499999999999995e-02
  -7.4939999999999996e-01   7.9139999999999999e-01  -1.2010000000000001e+00   4.7699999999999999e-02  -7.6100000000000001e-02   4.8200000000000000e-02   1.0209999999999999e+00   5.7809999999999995e-01   2.0024000000000002e+00   2.1190000000000001e-01   4.6189999999999998e-01   6.6400000000000001e-02
  -7.4939999999999996e-01   8.1340000000000001e-01  -5.1470000000000005e-01  -1.9099999999999999e-02   3.8100000000000002e-02   7.0199999999999999e-02   1.4205000000000001e+00   5.3369999999999995e-01   2.0024000000000002e+00   1.1559999999999999e-01   3.7530000000000002e-01   4.8700000000000000e-02
  -9.2579999999999996e-01   5.4959999999999998e-01  -9.4359999999999999e-01   2.8600000000000000e-02   6.6600000000000006e-02   4.8200000000000000e-02   1.2206999999999999e+00   4.8920000000000002e-01   1.1317999999999999e+00   2.1190000000000001e-01   4.6189999999999998e-01   1.1940000000000001e-01
  -7.7149999999999996e-01   6.8149999999999999e-01  -3.4310000000000002e-01   5.7299999999999997e-02   6.6600000000000006e-02   6.1400000000000003e-02   1.2873000000000001e+00   5.3369999999999995e-01   1.6540999999999999e+00   1.3489999999999999e-01   3.5599999999999998e-01   1.1060000000000000e-01
  -6.3919999999999999e-01   9.6730000000000005e-01  -1.2010000000000001e+00   3.8199999999999998e-02   4.7600000000000003e-02   7.0199999999999999e-02   1.1984999999999999e+00   5.7809999999999995e-01   1.3930000000000000e+00   2.2159999999999999e-01   5.0029999999999997e-01   7.5200000000000003e-02
  -5.7310000000000005e-01   6.8149999999999999e-01  -4.2890000000000000e-01   2.8600000000000000e-02   8.5599999999999996e-02   1.7500000000000002e-02   1.0209999999999999e+00   4.6689999999999998e-01   1.8283000000000000e+00   1.1559999999999999e-01   4.4259999999999999e-01   6.1899999999999997e-02
  -5.5110000000000003e-01   7.4739999999999995e-01  -3.4310000000000002e-01   1.2410000000000000e-01   9.5200000000000007e-02   4.3900000000000002e-02   1.2206999999999999e+00   6.4480000000000004e-01   1.5670999999999999e+00   1.6380000000000000e-01   4.7149999999999997e-01   1.3270000000000001e-01
  -6.8330000000000002e-01   9.2330000000000001e-01  -8.5780000000000001e-01   1.4319999999999999e-01   2.8500000000000001e-02   5.7000000000000002e-02   1.3983000000000001e+00   5.5589999999999995e-01   9.5770000000000000e-01   2.0230000000000001e-01   4.7149999999999997e-01   1.2390000000000000e-01
  -6.1719999999999997e-01   7.4739999999999995e-01   0.0000000000000000e+00   8.5900000000000004e-02  -9.4999999999999998e-03   5.2600000000000001e-02   1.1096999999999999e+00   7.1150000000000002e-01   1.1317999999999999e+00   1.6380000000000000e-01   3.4639999999999999e-01   5.7500000000000002e-02
  -6.1719999999999997e-01   6.3749999999999996e-01  -6.0050000000000003e-01   1.1459999999999999e-01  -9.5200000000000007e-02   6.1400000000000003e-02   1.2428999999999999e+00   7.1150000000000002e-01   2.1764999999999999e+00   1.6380000000000000e-01   3.6559999999999998e-01   1.0620000000000000e-01
  -6.1719999999999997e-01   7.2550000000000003e-01   3.4310000000000002e-01   9.4999999999999998e-03   0.0000000000000000e+00   2.1899999999999999e-02   1.1762999999999999e+00   6.4480000000000004e-01   1.5670999999999999e+00   1.6380000000000000e-01   3.6559999999999998e-01   5.7500000000000002e-02
  -5.0700000000000001e-01   7.2550000000000003e-01  -1.1152000000000000e+00   7.6399999999999996e-02   6.6600000000000006e-02   5.2600000000000001e-02   1.0431999999999999e+00   5.7809999999999995e-01   2.3506000000000000e+00   2.3119999999999999e-01   5.0029999999999997e-01   9.2899999999999996e-02
  -6.8330000000000002e-01   8.1340000000000001e-01  -9.4359999999999999e-01   1.2410000000000000e-01   8.5599999999999996e-02   1.7500000000000002e-02   1.1096999999999999e+00   7.1150000000000002e-01   1.5670999999999999e+00   1.8300000000000000e-01   4.5219999999999999e-01   1.0620000000000000e-01
  -7.7149999999999996e-01   7.2550000000000003e-01  -6.8630000000000002e-01   5.7299999999999997e-02  -9.4999999999999998e-03   6.1400000000000003e-02   1.1096999999999999e+00   8.6719999999999997e-01   2.0893999999999999e+00   1.7340000000000000e-01   3.9450000000000002e-01   1.1060000000000000e-01
  -5.5110000000000003e-01   7.2550000000000003e-01  -6.0050000000000003e-01   0.0000000000000000e+00   0.0000000000000000e+00   5.7000000000000002e-02   1.2206999999999999e+00   5.5589999999999995e-01   2.2635999999999998e+00   1.5409999999999999e-01   4.3300000000000000e-01   7.0800000000000002e-02
  -7.2740000000000005e-01   7.2550000000000003e-01  -6.0050000000000003e-01   3.8199999999999998e-02  -9.4999999999999998e-03   1.0520000000000000e-01   1.2428999999999999e+00   7.5600000000000001e-01   1.3059000000000001e+00   1.1559999999999999e-01   4.3300000000000000e-01   6.6400000000000001e-02
  -6.6130000000000000e-01   7.2550000000000003e-01  -3.4310000000000002e-01   3.8199999999999998e-02   9.5200000000000007e-02   4.8200000000000000e-02   1.1540999999999999e+00   6.0040000000000004e-01   1.7412000000000001e+00   2.1190000000000001e-01   3.5599999999999998e-01   1.0620000000000000e-01
  -6.3919999999999999e-01   6.1550000000000005e-01  -3.4310000000000002e-01   7.6399999999999996e-02   2.8500000000000001e-02   6.5799999999999997e-02   1.0431999999999999e+00   5.3369999999999995e-01   1.2188000000000001e+00   1.7340000000000000e-01   3.6559999999999998e-01   1.5920000000000001e-01
  -8.3760000000000001e-01   7.4739999999999995e-01  -1.0294000000000001e+00   1.1459999999999999e-01   4.7600000000000003e-02   8.8000000000000005e-03   1.1096999999999999e+00   4.8920000000000002e-01   1.8283000000000000e+00   1.0600000000000000e-01   3.9450000000000002e-01   6.6400000000000001e-02
  -6.1719999999999997e-01   7.0350000000000001e-01  -7.7210000000000001e-01   5.7299999999999997e-02  -3.8100000000000002e-02   7.0199999999999999e-02   1.0875999999999999e+00   5.7809999999999995e-01   1.9153000000000000e+00   1.9270000000000001e-01   4.0410000000000001e-01   8.8499999999999995e-02
  -7.7149999999999996e-01   7.2550000000000003e-01  -8.5780000000000001e-01   1.0500000000000000e-01   6.6600000000000006e-02   5.2600000000000001e-02   1.2206999999999999e+00   5.7809999999999995e-01   2.1764999999999999e+00   2.0230000000000001e-01   3.7530000000000002e-01   5.3100000000000001e-02
  -7.0530000000000004e-01   7.2550000000000003e-01  -1.0294000000000001e+00   2.8600000000000000e-02   5.7099999999999998e-02   9.6500000000000002e-02   1.1762999999999999e+00   4.6689999999999998e-01   2.6989000000000001e+00   1.8300000000000000e-01   4.8110000000000003e-01   1.0620000000000000e-01
  -7.7149999999999996e-01   7.0350000000000001e-01  -2.5740000000000002e-01   5.7299999999999997e-02   2.8500000000000001e-02   6.1400000000000003e-02   1.1318999999999999e+00   6.8930000000000002e-01   1.5670999999999999e+00   2.0230000000000001e-01   4.7149999999999997e-01   5.3100000000000001e-02
  -7.4939999999999996e-01   7.4739999999999995e-01  -6.8630000000000002e-01   1.4319999999999999e-01   3.8100000000000002e-02   2.6300000000000000e-02   1.1762999999999999e+00   4.2249999999999999e-01   1.8283000000000000e+00   1.5409999999999999e-01   4.5219999999999999e-01   6.6400000000000001e-02
  -6.1719999999999997e-01   7.2550000000000003e-01  -9.4359999999999999e-01   8.5900000000000004e-02   1.2370000000000000e-01   8.7700000000000000e-02   1.1540999999999999e+00   6.4480000000000004e-01   1.6540999999999999e+00   2.1190000000000001e-01   4.5219999999999999e-01   9.2899999999999996e-02
  -6.1719999999999997e-01   7.6939999999999997e-01  -1.1152000000000000e+00   9.4999999999999998e-03  -9.4999999999999998e-03   2.6300000000000000e-02   1.1540999999999999e+00   6.4480000000000004e-01   1.4800000000000000e+00   2.0230000000000001e-01   4.8110000000000003e-01   8.4000000000000005e-02
  -8.3760000000000001e-01   7.4739999999999995e-01  -2.5740000000000002e-01   1.0500000000000000e-01   8.5599999999999996e-02   8.8000000000000005e-03   1.0875999999999999e+00   6.2260000000000004e-01   1.3930000000000000e+00   2.4079999999999999e-01   4.0410000000000001e-01   1.1060000000000000e-01
  -7.2740000000000005e-01   7.0350000000000001e-01  -6.0050000000000003e-01   3.8199999999999998e-02   6.6600000000000006e-02   6.5799999999999997e-02   1.2428999999999999e+00   6.6710000000000003e-01   2.3506000000000000e+00   1.8300000000000000e-01   4.5219999999999999e-01   7.5200000000000003e-02
  -6.1719999999999997e-01   8.1340000000000001e-01  -1.1152000000000000e+00   1.0500000000000000e-01   5.7099999999999998e-02   7.8899999999999998e-02   1.1984999999999999e+00   6.2260000000000004e-01   2.0024000000000002e+00   2.0230000000000001e-01   5.1000000000000001e-01   1.3270000000000001e-01
  -9.0369999999999995e-01   6.8149999999999999e-01  -6.8630000000000002e-01   4.7699999999999999e-02   1.9000000000000000e-02   4.8200000000000000e-02   1.1984999999999999e+00   5.7809999999999995e-01   1.8283000000000000e+00   1.2520000000000001e-01   5.2920000000000000e-01   1.0620000000000000e-01
  -6.1719999999999997e-01   8.5740000000000005e-01  -6.0050000000000003e-01   2.0999999999999999e-01  -3.8100000000000002e-02   8.8000000000000005e-03   1.2428999999999999e+00   6.8930000000000002e-01   1.8283000000000000e+00   6.7400000000000002e-02   4.1370000000000001e-01   1.0170000000000000e-01
  -7.0530000000000004e-01   7.9139999999999999e-01  -1.3725000000000001e+00   1.5279999999999999e-01   5.7099999999999998e-02   1.2280000000000001e-01   1.0431999999999999e+00   6.8930000000000002e-01   2.5247000000000002e+00   2.3119999999999999e-01   4.7149999999999997e-01   1.1060000000000000e-01
  -6.1719999999999997e-01   6.5949999999999998e-01  -5.1470000000000005e-01   1.2410000000000000e-01   3.8100000000000002e-02   6.1400000000000003e-02   1.3095000000000001e+00   8.2269999999999999e-01   1.3059000000000001e+00   1.6380000000000000e-01   4.6189999999999998e-01   2.2100000000000002e-02
  -5.7310000000000005e-01   6.3749999999999996e-01  -1.0294000000000001e+00   0.0000000000000000e+00  -9.4999999999999998e-03   6.5799999999999997e-02   1.2650999999999999e+00   4.6689999999999998e-01   1.9153000000000000e+00   2.1190000000000001e-01   4.5219999999999999e-01   1.2390000000000000e-01
  -8.8170000000000004e-01   7.6939999999999997e-01  -6.0050000000000003e-01   1.0500000000000000e-01   6.6600000000000006e-02   3.9500000000000000e-02   1.1540999999999999e+00   4.4469999999999998e-01   2.0893999999999999e+00   1.5409999999999999e-01   4.0410000000000001e-01   9.2899999999999996e-02
  -5.9509999999999996e-01   7.2550000000000003e-01  -8.5800000000000001e-02   1.5279999999999999e-01   1.9000000000000000e-02   3.0700000000000002e-02   9.5440000000000003e-01   6.6710000000000003e-01   1.7412000000000001e+00   1.6380000000000000e-01   4.8110000000000003e-01   5.7500000000000002e-02
  -8.1559999999999999e-01   8.1340000000000001e-01  -4.2890000000000000e-01   1.2410000000000000e-01   0.0000000000000000e+00   5.2600000000000001e-02   1.1318999999999999e+00   4.2249999999999999e-01   1.4800000000000000e+00   1.5409999999999999e-01   3.5599999999999998e-01   1.5479999999999999e-01
  -8.5960000000000003e-01   7.2550000000000003e-01   0.0000000000000000e+00   1.9099999999999999e-02   9.5200000000000007e-02   8.3299999999999999e-02   1.2873000000000001e+00   5.3369999999999995e-01   2.2635999999999998e+00   1.9270000000000001e-01   3.9450000000000002e-01   6.1899999999999997e-02
  -8.1559999999999999e-01   7.9139999999999999e-01  -9.4359999999999999e-01   9.5500000000000002e-02  -3.8100000000000002e-02   5.7000000000000002e-02   1.0653999999999999e+00   1.1785000000000001e+00   2.1764999999999999e+00   1.8300000000000000e-01   5.1959999999999995e-01   1.1940000000000001e-01
  -7.4939999999999996e-01   7.2550000000000003e-01   3.4310000000000002e-01   7.6399999999999996e-02   9.4999999999999998e-03   4.3900000000000002e-02   1.2428999999999999e+00   1.7790000000000000e-01   2.2635999999999998e+00   1.3489999999999999e-01   4.1370000000000001e-01   2.6499999999999999e-02
  -6.6130000000000000e-01   4.8359999999999997e-01  -1.5441000000000000e+00   2.8600000000000000e-02  -9.5200000000000007e-02   6.1400000000000003e-02   1.2428999999999999e+00   7.3380000000000001e-01   1.0447000000000000e+00   1.6380000000000000e-01   3.4639999999999999e-01   7.9600000000000004e-02
  -7.2740000000000005e-01   6.1550000000000005e-01  -6.8630000000000002e-01  -1.2410000000000000e-01   2.8500000000000001e-02   2.6300000000000000e-02   9.9880000000000002e-01   9.7840000000000005e-01   2.3506000000000000e+00   2.1190000000000001e-01   4.5219999999999999e-01   1.1060000000000000e-01
  -7.7149999999999996e-01   6.5949999999999998e-01  -1.0294000000000001e+00   6.6799999999999998e-02   3.8100000000000002e-02   8.3299999999999999e-02   1.3539000000000001e+00   4.6689999999999998e-01   2.0024000000000002e+00   1.7340000000000000e-01   4.4259999999999999e-01   5.3100000000000001e-02
  -8.3760000000000001e-01   7.2550000000000003e-01   6.0050000000000003e-01   1.5279999999999999e-01   5.7099999999999998e-02   1.3200000000000000e-02   9.7660000000000002e-01   6.2260000000000004e-01   1.3930000000000000e+00   1.9270000000000001e-01   3.7530000000000002e-01   8.4000000000000005e-02
  -2.6450000000000001e-01   7.9139999999999999e-01  -7.7210000000000001e-01   2.0999999999999999e-01   9.4999999999999998e-03   1.7500000000000002e-02   1.3539000000000001e+00   7.1150000000000002e-01   1.3930000000000000e+00   2.1190000000000001e-01   5.1959999999999995e-01   9.2899999999999996e-02
  -7.9349999999999998e-01   7.9139999999999999e-01  -1.2010000000000001e+00   5.7299999999999997e-02  -9.4999999999999998e-03   6.5799999999999997e-02   1.0209999999999999e+00   5.3369999999999995e-01   2.2635999999999998e+00   2.3119999999999999e-01   3.9450000000000002e-01   1.1500000000000000e-01
  -8.8170000000000004e-01   5.2759999999999996e-01  -8.5780000000000001e-01   1.2410000000000000e-01   1.6180000000000000e-01   1.0960000000000000e-01   1.1318999999999999e+00   7.5600000000000001e-01   9.5770000000000000e-01   1.3489999999999999e-01   4.7149999999999997e-01   1.0620000000000000e-01
  -5.5110000000000003e-01   6.3749999999999996e-01   3.4310000000000002e-01   1.4319999999999999e-01   3.8100000000000002e-02   6.1400000000000003e-02   1.1540999999999999e+00   3.1130000000000002e-01   1.5670999999999999e+00   2.1190000000000001e-01   3.8490000000000002e-01   7.5200000000000003e-02
  -4.8490000000000000e-01   6.3749999999999996e-01  -6.0050000000000003e-01   1.9099999999999999e-02   1.9000000000000000e-02   3.5099999999999999e-02   1.2206999999999999e+00   7.1150000000000002e-01   1.6540999999999999e+00   1.8300000000000000e-01   4.6189999999999998e-01   5.7500000000000002e-02
  -8.3760000000000001e-01   6.1550000000000005e-01  -9.4359999999999999e-01   4.7699999999999999e-02   8.5599999999999996e-02   7.8899999999999998e-02   1.0875999999999999e+00   5.3369999999999995e-01   1.3059000000000001e+00   9.6299999999999997e-02   4.5219999999999999e-01   1.3270000000000001e-01
  -1.0801000000000001e+00   8.1340000000000001e-01  -6.8630000000000002e-01   9.4999999999999998e-03   1.2370000000000000e-01   8.3299999999999999e-02   1.3761000000000001e+00   3.3350000000000002e-01   2.4377000000000000e+00   1.3489999999999999e-01   4.7149999999999997e-01   1.1940000000000001e-01
  -6.6130000000000000e-01   8.7929999999999997e-01  -4.2890000000000000e-01   0.0000000000000000e+00   8.5599999999999996e-02   4.8200000000000000e-02   9.9880000000000002e-01   9.1169999999999995e-01   1.6540999999999999e+00   1.7340000000000000e-01   4.5219999999999999e-01   7.0800000000000002e-02
  -3.9679999999999999e-01   8.3540000000000003e-01  -2.5740000000000002e-01   3.8199999999999998e-02   0.0000000000000000e+00   9.2100000000000001e-02   1.3317000000000001e+00   2.8910000000000002e-01   1.7412000000000001e+00   2.4079999999999999e-01   3.7530000000000002e-01   6.1899999999999997e-02
  -7.4939999999999996e-01   5.9360000000000002e-01  -1.1152000000000000e+00   6.6799999999999998e-02   1.9000000000000000e-02   4.4000000000000003e-03   1.1984999999999999e+00   7.1150000000000002e-01   1.3930000000000000e+00   1.5409999999999999e-01   3.8490000000000002e-01   8.8499999999999995e-02
  -1.1021000000000001e+00   8.5740000000000005e-01  -8.5800000000000001e-02   1.0500000000000000e-01   6.6600000000000006e-02   3.9500000000000000e-02   1.3761000000000001e+00   5.3369999999999995e-01   2.3506000000000000e+00   1.7340000000000000e-01   4.3300000000000000e-01   8.8499999999999995e-02
  -9.4779999999999998e-01   7.2550000000000003e-01  -7.7210000000000001e-01  -3.8199999999999998e-02   9.4999999999999998e-03   7.0199999999999999e-02   1.4205000000000001e+00   5.1139999999999997e-01   2.0893999999999999e+00   1.5409999999999999e-01   4.2340000000000000e-01   9.7299999999999998e-02
  -6.8330000000000002e-01   7.0350000000000001e-01  -5.1470000000000005e-01   1.0500000000000000e-01  -9.4999999999999998e-03   7.8899999999999998e-02   1.0209999999999999e+00   5.3369999999999995e-01   1.3930000000000000e+00   1.3489999999999999e-01   3.6559999999999998e-01   9.2899999999999996e-02
  -7.4939999999999996e-01   8.1340000000000001e-01  -6.0050000000000003e-01   1.2410000000000000e-01   9.5200000000000007e-02   3.5099999999999999e-02   1.2428999999999999e+00   6.4480000000000004e-01   2.2635999999999998e+00   2.2159999999999999e-01   4.1370000000000001e-01   7.0800000000000002e-02
  -9.0369999999999995e-01   7.0350000000000001e-01  -8.5780000000000001e-01   1.9099999999999999e-02   3.8100000000000002e-02   8.3299999999999999e-02   1.1762999999999999e+00   7.3380000000000001e-01   2.8730000000000002e+00   1.8300000000000000e-01   3.8490000000000002e-01   6.6400000000000001e-02
  -9.2579999999999996e-01   6.1550000000000005e-01  -7.7210000000000001e-01   8.5900000000000004e-02   6.6600000000000006e-02   9.6500000000000002e-02   1.0209999999999999e+00   4.6689999999999998e-01   1.3059000000000001e+00   1.5409999999999999e-01   3.9450000000000002e-01   7.9600000000000004e-02
  -2.8649999999999998e-01   4.1770000000000002e-01  -6.0050000000000003e-01   7.6399999999999996e-02   9.4999999999999998e-03   1.7500000000000002e-02   1.4205000000000001e+00   5.3369999999999995e-01   1.9153000000000000e+00   3.2750000000000001e-01   3.8490000000000002e-01   5.3100000000000001e-02
  -5.2900000000000003e-01   6.8149999999999999e-01  -6.0050000000000003e-01   1.2410000000000000e-01  -5.7099999999999998e-02   1.1400000000000000e-01   9.5440000000000003e-01   9.1169999999999995e-01   2.0893999999999999e+00   1.3489999999999999e-01   3.5599999999999998e-01   1.1060000000000000e-01
  -9.6989999999999998e-01   5.7160000000000000e-01   3.4310000000000002e-01   9.4999999999999998e-03  -4.7600000000000003e-02   7.8899999999999998e-02   1.1318999999999999e+00   1.7790000000000000e-01   2.0893999999999999e+00   2.5050000000000000e-01   3.7530000000000002e-01   1.1940000000000001e-01
  -7.9349999999999998e-01   8.1340000000000001e-01  -6.8630000000000002e-01   7.6399999999999996e-02   9.5200000000000007e-02   2.1899999999999999e-02   9.7660000000000002e-01   9.5609999999999995e-01   2.0024000000000002e+00   2.3119999999999999e-01   3.7530000000000002e-01   5.7500000000000002e-02
  -5.2900000000000003e-01   9.8929999999999996e-01  -4.2890000000000000e-01   5.7299999999999997e-02   3.8100000000000002e-02   3.9500000000000000e-02   1.1318999999999999e+00   8.2269999999999999e-01   1.8283000000000000e+00   1.6380000000000000e-01   4.0410000000000001e-01   1.1060000000000000e-01
  -7.0530000000000004e-01   7.4739999999999995e-01  -1.2867999999999999e+00   8.5900000000000004e-02   9.5200000000000007e-02   5.7000000000000002e-02   1.3539000000000001e+00   5.3369999999999995e-01   1.8283000000000000e+00   1.2520000000000001e-01   4.8110000000000003e-01   4.8700000000000000e-02
  -8.8170000000000004e-01   8.1340000000000001e-01  -6.8630000000000002e-01   1.1459999999999999e-01   1.9000000000000000e-02   4.3900000000000002e-02   1.0653999999999999e+00   8.6719999999999997e-01   1.6540999999999999e+00   1.8300000000000000e-01   4.4259999999999999e-01   1.4160000000000000e-01
  -5.7310000000000005e-01   6.1550000000000005e-01  -5.1470000000000005e-01   2.0050000000000001e-01   1.9000000000000000e-02   3.0700000000000002e-02   1.1540999999999999e+00   4.2249999999999999e-01   2.0024000000000002e+00   2.0230000000000001e-01   3.7530000000000002e-01   9.7299999999999998e-02
  -6.3919999999999999e-01   4.1770000000000002e-01  -9.4359999999999999e-01   6.6799999999999998e-02   9.4999999999999998e-03   2.1899999999999999e-02   1.0653999999999999e+00   7.5600000000000001e-01   1.1317999999999999e+00   1.4449999999999999e-01   3.5599999999999998e-01   9.7299999999999998e-02
  -5.9509999999999996e-01   7.6939999999999997e-01  -1.0294000000000001e+00   0.0000000000000000e+00   2.8500000000000001e-02   7.8899999999999998e-02   1.2428999999999999e+00   5.3369999999999995e-01   1.0447000000000000e+00   2.1190000000000001e-01   4.5219999999999999e-01   6.6400000000000001e-02
  -8.1559999999999999e-01   7.4739999999999995e-01   1.7160000000000000e-01   1.2410000000000000e-01  -3.8100000000000002e-02   5.2600000000000001e-02   1.2428999999999999e+00   6.6710000000000003e-01   1.6540999999999999e+00   2.5050000000000000e-01   3.7530000000000002e-01   9.2899999999999996e-02
  -9.9190000000000000e-01   7.0350000000000001e-01  -5.1470000000000005e-01   4.7699999999999999e-02   7.6100000000000001e-02   1.3200000000000000e-02   1.3095000000000001e+00   8.8939999999999997e-01   1.7412000000000001e+00   2.2159999999999999e-01   4.4259999999999999e-01   7.9600000000000004e-02
  -6.3919999999999999e-01   8.5740000000000005e-01  -9.4359999999999999e-01   0.0000000000000000e+00   3.8100000000000002e-02   5.2600000000000001e-02   1.3983000000000001e+00   5.5589999999999995e-01   1.8283000000000000e+00   1.4449999999999999e-01   4.5219999999999999e-01   1.1060000000000000e-01
  -5.7310000000000005e-01   7.6939999999999997e-01   1.7160000000000000e-01   1.1459999999999999e-01   9.5200000000000007e-02   3.9500000000000000e-02   1.1096999999999999e+00   7.7820000000000000e-01   2.4377000000000000e+00   1.3489999999999999e-01   4.9070000000000003e-01   1.4160000000000000e-01
  -7.9349999999999998e-01   7.9139999999999999e-01  -6.0050000000000003e-01   1.2410000000000000e-01  -2.8500000000000001e-02   2.6300000000000000e-02   1.0431999999999999e+00   7.1150000000000002e-01   2.0024000000000002e+00   2.1190000000000001e-01   3.4639999999999999e-01   7.9600000000000004e-02
  -7.2740000000000005e-01   7.0350000000000001e-01  -9.4359999999999999e-01   1.9099999999999999e-02   2.8500000000000001e-02   4.8200000000000000e-02   1.1762999999999999e+00   4.6689999999999998e-01   1.7412000000000001e+00   1.9270000000000001e-01   3.6559999999999998e-01   7.0800000000000002e-02
  -7.4939999999999996e-01   7.9139999999999999e-01  -4.2890000000000000e-01   1.9089999999999999e-01   6.6600000000000006e-02   7.4499999999999997e-02   1.1984999999999999e+00   8.0049999999999999e-01   2.1764999999999999e+00   2.2159999999999999e-01   3.6559999999999998e-01   1.0170000000000000e-01
  -5.7310000000000005e-01   7.2550000000000003e-01  -3.4310000000000002e-01   1.3370000000000001e-01   4.7600000000000003e-02   6.5799999999999997e-02   1.2206999999999999e+00   5.5589999999999995e-01   2.1764999999999999e+00   1.6380000000000000e-01   3.8490000000000002e-01   1.0620000000000000e-01
  -7.7149999999999996e-01   7.2550000000000003e-01  -2.5740000000000002e-01   9.4999999999999998e-03   4.7600000000000003e-02   4.8200000000000000e-02   1.1540999999999999e+00   6.8930000000000002e-01   2.0024000000000002e+00   1.3489999999999999e-01   4.1370000000000001e-01   1.0170000000000000e-01
  -7.9349999999999998e-01   8.3540000000000003e-01  -9.4359999999999999e-01   9.5500000000000002e-02   1.9000000000000000e-02   4.8200000000000000e-02   1.1540999999999999e+00   4.8920000000000002e-01   1.8283000000000000e+00   1.6380000000000000e-01   3.8490000000000002e-01   1.0170000000000000e-01
  -5.9509999999999996e-01   7.6939999999999997e-01  -1.0294000000000001e+00   1.1459999999999999e-01   9.4999999999999998e-03   7.4499999999999997e-02   1.0209999999999999e+00   5.1139999999999997e-01   2.4377000000000000e+00   2.4079999999999999e-01   4.0410000000000001e-01   8.8499999999999995e-02
  -4.6289999999999998e-01   8.1340000000000001e-01  -4.2890000000000000e-01  -1.9099999999999999e-02   2.8500000000000001e-02   4.3900000000000002e-02   1.2428999999999999e+00   6.8930000000000002e-01   1.1317999999999999e+00   1.3489999999999999e-01   5.1000000000000001e-01   1.0170000000000000e-01
  -8.5960000000000003e-01   8.1340000000000001e-01  -8.5780000000000001e-01   1.1459999999999999e-01   5.7099999999999998e-02   5.7000000000000002e-02   1.2873000000000001e+00   4.6689999999999998e-01   1.8283000000000000e+00   1.5409999999999999e-01   4.5219999999999999e-01   8.8499999999999995e-02
  -8.1559999999999999e-01   7.2550000000000003e-01  -5.1470000000000005e-01   1.1459999999999999e-01   0.0000000000000000e+00   7.0199999999999999e-02   1.2650999999999999e+00   5.7809999999999995e-01   2.7858999999999998e+00   1.1559999999999999e-01   4.7149999999999997e-01   7.0800000000000002e-02
  -5.7310000000000005e-01   7.0350000000000001e-01  -9.4359999999999999e-01   4.7699999999999999e-02  -2.8500000000000001e-02   5.2600000000000001e-02   1.2206999999999999e+00   6.2260000000000004e-01   2.1764999999999999e+00   2.3119999999999999e-01   5.1000000000000001e-01   7.9600000000000004e-02
  -4.6289999999999998e-01   8.5740000000000005e-01  -1.7160000000000000e-01   9.5500000000000002e-02   1.9000000000000000e-02   5.2600000000000001e-02   1.3317000000000001e+00   7.5600000000000001e-01   2.1764999999999999e+00   1.9270000000000001e-01   4.1370000000000001e-01   9.7299999999999998e-02
  -6.8330000000000002e-01   8.5740000000000005e-01  -6.0050000000000003e-01   1.0500000000000000e-01   3.8100000000000002e-02   4.3900000000000002e-02   9.9880000000000002e-01   7.1150000000000002e-01   1.5670999999999999e+00   1.4449999999999999e-01   4.1370000000000001e-01   7.5200000000000003e-02
  -7.2740000000000005e-01   5.9360000000000002e-01  -3.4310000000000002e-01   8.5900000000000004e-02  -8.5599999999999996e-02   6.1400000000000003e-02   1.2873000000000001e+00   8.0049999999999999e-01   1.9153000000000000e+00   7.7100000000000002e-02   4.6189999999999998e-01   6.6400000000000001e-02
  -9.0369999999999995e-01   7.9139999999999999e-01   1.7160000000000000e-01   6.6799999999999998e-02  -2.8500000000000001e-02   6.5799999999999997e-02   1.0653999999999999e+00   5.5589999999999995e-01   1.8283000000000000e+00   2.1190000000000001e-01   3.8490000000000002e-01   1.1940000000000001e-01
  -7.2740000000000005e-01   5.2759999999999996e-01  -1.1152000000000000e+00  -1.9099999999999999e-02  -1.9000000000000000e-02   9.6500000000000002e-02   1.0875999999999999e+00   4.8920000000000002e-01   1.5670999999999999e+00   1.1559999999999999e-01   3.3679999999999999e-01   9.7299999999999998e-02
  -7.7149999999999996e-01   7.4739999999999995e-01  -1.0294000000000001e+00  -1.9099999999999999e-02   2.8500000000000001e-02   5.2600000000000001e-02   1.1318999999999999e+00   8.0049999999999999e-01   1.4800000000000000e+00   1.6380000000000000e-01   4.8110000000000003e-01   9.2899999999999996e-02
  -6.8330000000000002e-01   6.1550000000000005e-01  -9.4359999999999999e-01   8.5900000000000004e-02   2.8500000000000001e-02   2.1899999999999999e-02   1.1984999999999999e+00   7.5600000000000001e-01   2.0024000000000002e+00   2.3119999999999999e-01   4.4259999999999999e-01   1.2390000000000000e-01
  -7.9349999999999998e-01   8.3540000000000003e-01  -9.4359999999999999e-01   1.0500000000000000e-01   2.8500000000000001e-02   9.2100000000000001e-02   1.0875999999999999e+00   8.6719999999999997e-01   2.0024000000000002e+00   1.7340000000000000e-01   4.6189999999999998e-01   6.6400000000000001e-02
  -6.6130000000000000e-01   7.0350000000000001e-01  -5.1470000000000005e-01   8.5900000000000004e-02   9.4999999999999998e-03   3.5099999999999999e-02   1.2206999999999999e+00   6.6710000000000003e-01   2.2635999999999998e+00   1.6380000000000000e-01   3.9450000000000002e-01   8.8499999999999995e-02
  -7.2740000000000005e-01   7.6939999999999997e-01  -1.7160000000000000e-01   7.6399999999999996e-02   3.8100000000000002e-02   3.0700000000000002e-02   1.1762999999999999e+00   5.7809999999999995e-01   2.2635999999999998e+00   1.9270000000000001e-01   4.4259999999999999e-01   9.7299999999999998e-02
  -1.1241000000000001e+00   5.2759999999999996e-01  -9.4359999999999999e-01   1.1459999999999999e-01   2.8500000000000001e-02   5.7000000000000002e-02   1.2206999999999999e+00   3.5580000000000001e-01   2.1764999999999999e+00   1.7340000000000000e-01   3.9450000000000002e-01   5.7500000000000002e-02
  -6.6130000000000000e-01   5.9360000000000002e-01  -4.2890000000000000e-01   4.7699999999999999e-02   9.4999999999999998e-03   4.8200000000000000e-02   9.1000000000000003e-01   7.5600000000000001e-01   1.9153000000000000e+00   2.3119999999999999e-01   4.2340000000000000e-01   1.1060000000000000e-01
  -5.7310000000000005e-01   6.3749999999999996e-01  -5.1470000000000005e-01   1.0500000000000000e-01   7.6100000000000001e-02   2.6300000000000000e-02   1.0209999999999999e+00   6.0040000000000004e-01   1.6540999999999999e+00   2.0230000000000001e-01   4.3300000000000000e-01   7.9600000000000004e-02
  -5.9509999999999996e-01   5.7160000000000000e-01  -9.4359999999999999e-01  -5.7299999999999997e-02   7.6100000000000001e-02   5.7000000000000002e-02   1.1318999999999999e+00   5.5589999999999995e-01   1.2188000000000001e+00   9.6299999999999997e-02   3.6559999999999998e-01   9.2899999999999996e-02
  -1.1021000000000001e+00   8.1340000000000001e-01  -4.2890000000000000e-01  -9.4999999999999998e-03   4.7600000000000003e-02   4.8200000000000000e-02   9.7660000000000002e-01   6.4480000000000004e-01   1.5670999999999999e+00   2.6010000000000000e-01   4.2340000000000000e-01   8.4000000000000005e-02
  -7.2740000000000005e-01   6.8149999999999999e-01  -8.5780000000000001e-01   1.1459999999999999e-01   4.7600000000000003e-02   1.3200000000000000e-02   1.1318999999999999e+00   7.3380000000000001e-01   2.6118000000000001e+00   1.0600000000000000e-01   3.6559999999999998e-01   1.0170000000000000e-01
  -6.3919999999999999e-01   6.5949999999999998e-01  -6.8630000000000002e-01   8.5900000000000004e-02  -6.6600000000000006e-02   6.1400000000000003e-02   1.2428999999999999e+00   5.7809999999999995e-01   2.0024000000000002e+00   1.3489999999999999e-01   3.9450000000000002e-01   9.7299999999999998e-02
  -7.4939999999999996e-01   7.2550000000000003e-01  -8.5800000000000001e-02   1.9099999999999999e-02   2.8500000000000001e-02   1.7500000000000002e-02   1.1762999999999999e+00   5.5589999999999995e-01   2.4377000000000000e+00   1.9270000000000001e-01   4.6189999999999998e-01   8.8499999999999995e-02
  -7.4939999999999996e-01   8.1340000000000001e-01  -1.0294000000000001e+00   1.6230000000000000e-01   5.7099999999999998e-02   5.7000000000000002e-02   1.1762999999999999e+00   8.6719999999999997e-01   1.7412000000000001e+00   2.2159999999999999e-01   4.2340000000000000e-01   1.0620000000000000e-01
  -7.0530000000000004e-01   6.8149999999999999e-01  -1.7160000000000000e-01   5.7299999999999997e-02   7.6100000000000001e-02   2.6300000000000000e-02   1.5093000000000001e+00   6.4480000000000004e-01   1.9153000000000000e+00   2.0230000000000001e-01   3.8490000000000002e-01   7.9600000000000004e-02
  -7.7149999999999996e-01   5.9360000000000002e-01  -4.2890000000000000e-01   6.6799999999999998e-02   1.9000000000000000e-02   5.2600000000000001e-02   1.0653999999999999e+00   7.1150000000000002e-01   2.0893999999999999e+00   2.2159999999999999e-01   4.0410000000000001e-01   3.5400000000000001e-02
  -8.8170000000000004e-01   6.1550000000000005e-01  -1.1152000000000000e+00   7.6399999999999996e-02  -1.9000000000000000e-02   8.7700000000000000e-02   1.2206999999999999e+00   7.5600000000000001e-01   2.2635999999999998e+00   2.7939999999999998e-01   3.2710000000000000e-01   6.6400000000000001e-02
  -6.8330000000000002e-01   5.2759999999999996e-01  -7.7210000000000001e-01   1.3370000000000001e-01   5.7099999999999998e-02   2.1899999999999999e-02   1.1318999999999999e+00   4.6689999999999998e-01   1.6540999999999999e+00   1.6380000000000000e-01   3.8490000000000002e-01   8.8499999999999995e-02
  -7.4939999999999996e-01   6.5949999999999998e-01  -6.8630000000000002e-01   6.6799999999999998e-02   4.7600000000000003e-02   3.9500000000000000e-02   1.1096999999999999e+00   4.2249999999999999e-01   1.1317999999999999e+00   5.7799999999999997e-02   3.4639999999999999e-01   1.2390000000000000e-01
  -6.8330000000000002e-01   6.8149999999999999e-01  -6.0050000000000003e-01   8.5900000000000004e-02  -6.6600000000000006e-02   3.5099999999999999e-02   1.1318999999999999e+00   6.0040000000000004e-01   1.2188000000000001e+00   1.4449999999999999e-01   3.1750000000000000e-01   7.0800000000000002e-02
  -7.9349999999999998e-01   7.2550000000000003e-01  -5.1470000000000005e-01   0.0000000000000000e+00  -2.8500000000000001e-02   5.7000000000000002e-02   1.1984999999999999e+00   7.1150000000000002e-01   2.4377000000000000e+00   2.2159999999999999e-01   3.8490000000000002e-01   8.4000000000000005e-02
  -6.6130000000000000e-01   7.6939999999999997e-01  -9.4359999999999999e-01   1.9099999999999999e-02   5.7099999999999998e-02   2.1899999999999999e-02   1.2206999999999999e+00   4.6689999999999998e-01   1.3930000000000000e+00   1.5409999999999999e-01   3.6559999999999998e-01   8.4000000000000005e-02
  -7.7149999999999996e-01   7.0350000000000001e-01  -6.8630000000000002e-01  -2.8600000000000000e-02   0.0000000000000000e+00   7.0199999999999999e-02   1.2206999999999999e+00   7.1150000000000002e-01   2.2635999999999998e+00   1.3489999999999999e-01   4.6189999999999998e-01   7.0800000000000002e-02
  -7.2740000000000005e-01   6.5949999999999998e-01  -6.8630000000000002e-01   9.5500000000000002e-02  -3.8100000000000002e-02   2.6300000000000000e-02   1.1096999999999999e+00   6.4480000000000004e-01   2.8730000000000002e+00   1.3489999999999999e-01   4.8110000000000003e-01   1.2830000000000000e-01
  -6.6130000000000000e-01   7.2550000000000003e-01  -1.3725000000000001e+00   1.1459999999999999e-01   1.3320000000000001e-01   7.8899999999999998e-02   1.1096999999999999e+00   5.5589999999999995e-01   1.1317999999999999e+00   2.6970000000000000e-01   3.3679999999999999e-01   9.2899999999999996e-02
  -7.7149999999999996e-01   7.6939999999999997e-01  -7.7210000000000001e-01   2.8600000000000000e-02   0.0000000000000000e+00   8.7700000000000000e-02   1.0431999999999999e+00   6.8930000000000002e-01   1.5670999999999999e+00   2.6970000000000000e-01   4.4259999999999999e-01   1.0170000000000000e-01
  -7.0530000000000004e-01   7.6939999999999997e-01  -3.4310000000000002e-01   8.5900000000000004e-02   4.7600000000000003e-02   7.8899999999999998e-02   1.2206999999999999e+00   5.7809999999999995e-01   1.2188000000000001e+00   8.6699999999999999e-02   4.5219999999999999e-01   9.7299999999999998e-02
  -6.6130000000000000e-01   7.6939999999999997e-01  -8.5800000000000001e-02   1.3370000000000001e-01   7.6100000000000001e-02   7.4499999999999997e-02   1.1096999999999999e+00   7.3380000000000001e-01   2.5247000000000002e+00   2.0230000000000001e-01   3.5599999999999998e-01   9.7299999999999998e-02
  -6.6130000000000000e-01   7.0350000000000001e-01  -6.8630000000000002e-01   2.8600000000000000e-02   1.0470000000000000e-01   7.4499999999999997e-02   1.2650999999999999e+00   6.2260000000000004e-01   1.3930000000000000e+00   2.3119999999999999e-01   4.2340000000000000e-01   9.2899999999999996e-02
  -9.2579999999999996e-01   6.8149999999999999e-01   8.5800000000000001e-02  -9.4999999999999998e-03  -4.7600000000000003e-02   3.0700000000000002e-02   1.3317000000000001e+00   9.3389999999999995e-01   1.5670999999999999e+00   1.5409999999999999e-01   4.0410000000000001e-01   1.4599999999999999e-01
  -7.4939999999999996e-01   1.0992000000000000e+00  -6.8630000000000002e-01   2.8600000000000000e-02   1.9000000000000000e-02   3.5099999999999999e-02   1.1540999999999999e+00   8.2269999999999999e-01   1.9153000000000000e+00   1.6380000000000000e-01   3.6559999999999998e-01   1.1940000000000001e-01
  -8.3760000000000001e-01   9.6730000000000005e-01  -6.0050000000000003e-01   1.0500000000000000e-01   0.0000000000000000e+00   1.0960000000000000e-01   1.2650999999999999e+00   5.3369999999999995e-01   1.2188000000000001e+00   1.6380000000000000e-01   4.9070000000000003e-01   8.8499999999999995e-02
  -6.8330000000000002e-01   5.9360000000000002e-01  -9.4359999999999999e-01   4.7699999999999999e-02   0.0000000000000000e+00   7.0199999999999999e-02   1.1984999999999999e+00   7.3380000000000001e-01   1.7412000000000001e+00   2.0230000000000001e-01   4.4259999999999999e-01   6.6400000000000001e-02
  -7.2740000000000005e-01   7.4739999999999995e-01  -8.5800000000000001e-02   5.7299999999999997e-02  -3.8100000000000002e-02   3.5099999999999999e-02   1.2428999999999999e+00   5.5589999999999995e-01   1.2188000000000001e+00   2.4079999999999999e-01   5.1000000000000001e-01   9.7299999999999998e-02
  -6.8330000000000002e-01   7.4739999999999995e-01  -6.0050000000000003e-01   6.6799999999999998e-02  -4.7600000000000003e-02   1.7500000000000002e-02   1.3317000000000001e+00   5.3369999999999995e-01   1.6540999999999999e+00   1.2520000000000001e-01   4.4259999999999999e-01   6.1899999999999997e-02
  -5.7310000000000005e-01   6.1550000000000005e-01  -1.0294000000000001e+00  -3.8199999999999998e-02  -2.8500000000000001e-02   7.0199999999999999e-02   1.0875999999999999e+00   6.6710000000000003e-01   2.0893999999999999e+00   1.4449999999999999e-01   4.3300000000000000e-01   8.4000000000000005e-02
  -7.0530000000000004e-01   7.4739999999999995e-01  -9.4359999999999999e-01   1.4319999999999999e-01   1.9000000000000000e-02   1.1400000000000000e-01   1.1096999999999999e+00   7.5600000000000001e-01   2.0024000000000002e+00   2.1190000000000001e-01   5.1000000000000001e-01   1.0170000000000000e-01
  -7.9349999999999998e-01   7.4739999999999995e-01  -1.3725000000000001e+00   1.0500000000000000e-01   3.8100000000000002e-02   1.3200000000000000e-02   1.0653999999999999e+00   7.1150000000000002e-01   1.6540999999999999e+00   9.6299999999999997e-02   3.7530000000000002e-01   8.4000000000000005e-02
  -7.4939999999999996e-01   7.0350000000000001e-01  -6.0050000000000003e-01   1.1459999999999999e-01   5.7099999999999998e-02   5.7000000000000002e-02   1.1984999999999999e+00   5.3369999999999995e-01   1.6540999999999999e+00   1.5409999999999999e-01   3.8490000000000002e-01   9.2899999999999996e-02
  -6.8330000000000002e-01   8.3540000000000003e-01  -9.4359999999999999e-01   5.7299999999999997e-02  -3.8100000000000002e-02   6.5799999999999997e-02   1.2428999999999999e+00   5.5589999999999995e-01   1.9153000000000000e+00   1.7340000000000000e-01   4.2340000000000000e-01   6.1899999999999997e-02
  -7.9349999999999998e-01   9.4530000000000003e-01  -9.4359999999999999e-01   5.7299999999999997e-02   4.7600000000000003e-02   4.4000000000000003e-03   1.1762999999999999e+00   7.5600000000000001e-01   2.0024000000000002e+00   2.0230000000000001e-01   3.2710000000000000e-01   1.2390000000000000e-01
  -7.2740000000000005e-01   6.3749999999999996e-01  -8.5800000000000001e-02   1.4319999999999999e-01  -4.7600000000000003e-02   5.2600000000000001e-02   1.2650999999999999e+00   7.1150000000000002e-01   1.8283000000000000e+00   2.6010000000000000e-01   4.5219999999999999e-01   1.0620000000000000e-01
  -6.3919999999999999e-01   8.7929999999999997e-01  -6.0050000000000003e-01   5.7299999999999997e-02   9.4999999999999998e-03   1.3200000000000000e-02   1.2650999999999999e+00   7.1150000000000002e-01   1.3930000000000000e+00   1.8300000000000000e-01   4.6189999999999998e-01   1.1500000000000000e-01
  -7.9349999999999998e-01   8.7929999999999997e-01  -6.0050000000000003e-01   4.7699999999999999e-02   1.9000000000000000e-02   4.8200000000000000e-02   1.0209999999999999e+00   7.5600000000000001e-01   2.5247000000000002e+00   2.5050000000000000e-01   4.1370000000000001e-01   8.4000000000000005e-02
  -7.0530000000000004e-01   7.9139999999999999e-01  -9.4359999999999999e-01   6.6799999999999998e-02   8.5599999999999996e-02   3.9500000000000000e-02   1.2428999999999999e+00   7.1150000000000002e-01   1.3059000000000001e+00   2.2159999999999999e-01   4.7149999999999997e-01   8.4000000000000005e-02
  -6.8330000000000002e-01   6.8149999999999999e-01  -1.0294000000000001e+00   8.5900000000000004e-02  -3.8100000000000002e-02   8.8000000000000005e-03   1.1762999999999999e+00   7.7820000000000000e-01   1.4800000000000000e+00   2.0230000000000001e-01   4.1370000000000001e-01   9.2899999999999996e-02
  -8.8170000000000004e-01   6.3749999999999996e-01  -1.7160000000000000e-01   1.3370000000000001e-01   1.0470000000000000e-01   3.9500000000000000e-02   1.1096999999999999e+00   7.3380000000000001e-01   1.4800000000000000e+00   1.3489999999999999e-01   4.3300000000000000e-01   8.8499999999999995e-02
  -5.7310000000000005e-01   7.4739999999999995e-01  -4.2890000000000000e-01   1.7190000000000000e-01   1.0470000000000000e-01   5.7000000000000002e-02   1.2206999999999999e+00   4.6689999999999998e-01   1.7412000000000001e+00   1.9270000000000001e-01   3.9450000000000002e-01   7.5200000000000003e-02
  -8.8170000000000004e-01   5.7160000000000000e-01  -7.7210000000000001e-01   1.2410000000000000e-01  -1.9000000000000000e-02   6.1400000000000003e-02   1.3317000000000001e+00   4.2249999999999999e-01   1.6540999999999999e+00   1.2520000000000001e-01   3.9450000000000002e-01   1.0620000000000000e-01
  -7.7149999999999996e-01   7.9139999999999999e-01  -1.2867999999999999e+00  -4.7699999999999999e-02  -9.4999999999999998e-03   6.5799999999999997e-02   8.8780000000000003e-01   4.6689999999999998e-01   1.7412000000000001e+00   1.8300000000000000e-01   3.9450000000000002e-01   1.0620000000000000e-01
  -9.9190000000000000e-01   8.5740000000000005e-01  -3.4310000000000002e-01   1.0500000000000000e-01   4.7600000000000003e-02   9.2100000000000001e-02   1.1540999999999999e+00   6.8930000000000002e-01   1.0447000000000000e+00   1.5409999999999999e-01   4.1370000000000001e-01   1.1940000000000001e-01
  -7.4939999999999996e-01   7.4739999999999995e-01  -1.4582999999999999e+00   4.7699999999999999e-02   1.9000000000000000e-02   3.5099999999999999e-02   1.2428999999999999e+00   6.4480000000000004e-01   1.3059000000000001e+00   1.8300000000000000e-01   4.2340000000000000e-01   1.4160000000000000e-01
  -6.1719999999999997e-01   7.0350000000000001e-01  -9.4359999999999999e-01   3.8199999999999998e-02  -2.8500000000000001e-02   5.2600000000000001e-02   1.2206999999999999e+00   4.8920000000000002e-01   3.0470999999999999e+00   1.6380000000000000e-01   3.9450000000000002e-01   7.5200000000000003e-02
  -7.0530000000000004e-01   3.7369999999999998e-01   2.5740000000000002e-01   1.0500000000000000e-01   2.8500000000000001e-02   2.1899999999999999e-02   1.2873000000000001e+00   7.3380000000000001e-01   1.6540999999999999e+00   2.1190000000000001e-01   4.4259999999999999e-01   9.7299999999999998e-02
  -7.4939999999999996e-01   7.6939999999999997e-01  -1.2010000000000001e+00   8.5900000000000004e-02   7.6100000000000001e-02   5.7000000000000002e-02   1.2206999999999999e+00   7.5600000000000001e-01   1.4800000000000000e+00   2.0230000000000001e-01   3.9450000000000002e-01   8.8499999999999995e-02
  -7.4939999999999996e-01   7.6939999999999997e-01  -1.1152000000000000e+00   1.2410000000000000e-01   1.9000000000000000e-02   4.8200000000000000e-02   1.0875999999999999e+00   8.4499999999999997e-01   2.0893999999999999e+00   2.4079999999999999e-01   4.4259999999999999e-01   5.7500000000000002e-02
  -5.0700000000000001e-01   6.5949999999999998e-01  -1.0294000000000001e+00   1.3370000000000001e-01   8.5599999999999996e-02   5.2600000000000001e-02   1.2428999999999999e+00   7.5600000000000001e-01   1.4800000000000000e+00   1.9270000000000001e-01   4.3300000000000000e-01   9.7299999999999998e-02
  -5.9509999999999996e-01   8.1340000000000001e-01  -2.5740000000000002e-01   1.2410000000000000e-01   8.5599999999999996e-02   5.2600000000000001e-02   1.2650999999999999e+00   5.3369999999999995e-01   2.2635999999999998e+00   2.6970000000000000e-01   4.1370000000000001e-01   1.0170000000000000e-01
  -5.2900000000000003e-01   8.7929999999999997e-01  -6.0050000000000003e-01   1.1459999999999999e-01  -2.8500000000000001e-02   4.8200000000000000e-02   1.1762999999999999e+00   7.7820000000000000e-01   1.2188000000000001e+00   1.9270000000000001e-01   3.7530000000000002e-01   8.4000000000000005e-02
  -5.9509999999999996e-01   6.1550000000000005e-01  -1.0294000000000001e+00   4.7699999999999999e-02  -9.5200000000000007e-02   6.5799999999999997e-02   1.1096999999999999e+00   6.2260000000000004e-01   2.0024000000000002e+00   8.6699999999999999e-02   4.3300000000000000e-01   1.1940000000000001e-01
  -9.2579999999999996e-01   5.9360000000000002e-01  -4.2890000000000000e-01   1.1459999999999999e-01   0.0000000000000000e+00   6.5799999999999997e-02   1.4871000000000001e+00   5.5589999999999995e-01   1.7412000000000001e+00   2.6970000000000000e-01   4.0410000000000001e-01   1.2390000000000000e-01
  -7.0530000000000004e-01   6.8149999999999999e-01  -1.7160000000000000e-01   1.1459999999999999e-01  -7.6100000000000001e-02   1.1400000000000000e-01   1.2428999999999999e+00   7.1150000000000002e-01   1.6540999999999999e+00   1.9270000000000001e-01   4.1370000000000001e-01   9.2899999999999996e-02
  -7.0530000000000004e-01   6.1550000000000005e-01  -3.4310000000000002e-01   1.3370000000000001e-01   1.3320000000000001e-01   8.3299999999999999e-02   1.3539000000000001e+00   5.7809999999999995e-01   2.1764999999999999e+00   1.0600000000000000e-01   4.6189999999999998e-01   9.7299999999999998e-02
  -6.8330000000000002e-01   5.9360000000000002e-01  -8.5800000000000001e-02   3.8199999999999998e-02   7.6100000000000001e-02   8.3299999999999999e-02   1.2428999999999999e+00   6.4480000000000004e-01   1.7412000000000001e+00   2.5050000000000000e-01   4.4259999999999999e-01   1.1940000000000001e-01
  -7.0530000000000004e-01   9.6730000000000005e-01  -1.7160000000000000e-01   1.2410000000000000e-01   0.0000000000000000e+00   7.0199999999999999e-02   1.1540999999999999e+00   6.6710000000000003e-01   2.4377000000000000e+00   1.5409999999999999e-01   4.9070000000000003e-01   9.7299999999999998e-02
  -6.8330000000000002e-01   5.9360000000000002e-01  -2.5740000000000002e-01   7.6399999999999996e-02   8.5599999999999996e-02   1.0090000000000000e-01   1.2428999999999999e+00   8.2269999999999999e-01   1.3930000000000000e+00   2.4079999999999999e-01   4.0410000000000001e-01   6.1899999999999997e-02
  -6.3919999999999999e-01   5.9360000000000002e-01  -5.1470000000000005e-01   9.5500000000000002e-02  -5.7099999999999998e-02   7.8899999999999998e-02   1.1318999999999999e+00   4.8920000000000002e-01   1.3059000000000001e+00   1.2520000000000001e-01   3.7530000000000002e-01   6.1899999999999997e-02
  -6.6130000000000000e-01   7.2550000000000003e-01  -6.8630000000000002e-01   4.7699999999999999e-02   1.9000000000000000e-02   7.0199999999999999e-02   1.3983000000000001e+00   5.3369999999999995e-01   2.0024000000000002e+00   1.0600000000000000e-01   3.7530000000000002e-01   7.9600000000000004e-02
  -8.8170000000000004e-01   7.9139999999999999e-01  -8.5780000000000001e-01   1.6230000000000000e-01   2.8500000000000001e-02   4.8200000000000000e-02   1.1762999999999999e+00   7.3380000000000001e-01   1.8283000000000000e+00   1.4449999999999999e-01   4.4259999999999999e-01   1.1940000000000001e-01
  -8.1559999999999999e-01   4.8359999999999997e-01  -4.2890000000000000e-01   1.4319999999999999e-01   1.9000000000000000e-02   4.4000000000000003e-03   1.0875999999999999e+00   5.7809999999999995e-01   1.2188000000000001e+00   2.3119999999999999e-01   3.6559999999999998e-01   1.0620000000000000e-01
  -5.7310000000000005e-01   4.1770000000000002e-01  -7.7210000000000001e-01   2.8600000000000000e-02  -2.8500000000000001e-02   7.0199999999999999e-02   1.1762999999999999e+00   7.7820000000000000e-01   2.2635999999999998e+00   2.0230000000000001e-01   4.3300000000000000e-01   1.1060000000000000e-01
  -6.6130000000000000e-01   5.9360000000000002e-01  -6.0050000000000003e-01   1.9099999999999999e-02   6.6600000000000006e-02   3.5099999999999999e-02   1.2650999999999999e+00   5.1139999999999997e-01   7.8349999999999997e-01   2.5050000000000000e-01   3.1750000000000000e-01   1.1060000000000000e-01
  -8.1559999999999999e-01   6.5949999999999998e-01  -1.7160000000000000e-01   1.9099999999999999e-02   4.7600000000000003e-02   2.1899999999999999e-02   1.1984999999999999e+00   8.0049999999999999e-01   1.7412000000000001e+00   1.1559999999999999e-01   4.9070000000000003e-01   7.0800000000000002e-02
  -1.0139000000000000e+00   6.3749999999999996e-01  -3.4310000000000002e-01   1.0500000000000000e-01   8.5599999999999996e-02   6.1400000000000003e-02   1.1984999999999999e+00   8.4499999999999997e-01   2.0024000000000002e+00   1.7340000000000000e-01   3.9450000000000002e-01   1.1060000000000000e-01
  -5.7310000000000005e-01   6.3749999999999996e-01  -6.0050000000000003e-01   1.1459999999999999e-01   9.4999999999999998e-03   7.4499999999999997e-02   1.2650999999999999e+00   5.7809999999999995e-01   1.5670999999999999e+00   1.4449999999999999e-01   4.1370000000000001e-01   9.2899999999999996e-02
  -5.5110000000000003e-01   8.5740000000000005e-01  -6.0050000000000003e-01   8.5900000000000004e-02  -1.9000000000000000e-02   4.8200000000000000e-02   1.2428999999999999e+00   6.6710000000000003e-01   1.3059000000000001e+00   2.5050000000000000e-01   4.6189999999999998e-01   1.0620000000000000e-01
  -7.4939999999999996e-01   7.4739999999999995e-01  -4.2890000000000000e-01   1.7190000000000000e-01   1.9000000000000000e-02   4.8200000000000000e-02   1.0209999999999999e+00   5.5589999999999995e-01   1.1317999999999999e+00   1.7340000000000000e-01   4.5219999999999999e-01   9.7299999999999998e-02
  -7.2740000000000005e-01   6.1550000000000005e-01  -6.8630000000000002e-01   6.6799999999999998e-02   9.5200000000000007e-02   7.0199999999999999e-02   9.9880000000000002e-01   6.0040000000000004e-01   1.9153000000000000e+00   2.6970000000000000e-01   3.2710000000000000e-01   1.0620000000000000e-01
  -6.8330000000000002e-01   6.5949999999999998e-01  -1.7160000000000000e-01   3.8199999999999998e-02   4.7600000000000003e-02   4.3900000000000002e-02   1.1762999999999999e+00   6.8930000000000002e-01   1.6540999999999999e+00   2.6970000000000000e-01   4.2340000000000000e-01   1.0620000000000000e-01
  -5.9509999999999996e-01   6.3749999999999996e-01  -8.5800000000000001e-02   2.8600000000000000e-02  -9.4999999999999998e-03   7.4499999999999997e-02   9.9880000000000002e-01   7.3380000000000001e-01   2.0893999999999999e+00   2.6010000000000000e-01   3.8490000000000002e-01   1.1500000000000000e-01
  -8.3760000000000001e-01   8.1340000000000001e-01  -8.5780000000000001e-01   1.1459999999999999e-01   3.8100000000000002e-02   7.4499999999999997e-02   1.2206999999999999e+00   7.3380000000000001e-01   2.4377000000000000e+00   1.4449999999999999e-01   4.3300000000000000e-01   6.1899999999999997e-02
  -7.2740000000000005e-01   9.6730000000000005e-01  -2.5740000000000002e-01   1.0500000000000000e-01  -3.8100000000000002e-02   6.1400000000000003e-02   1.3317000000000001e+00   6.6710000000000003e-01   2.0893999999999999e+00   2.1190000000000001e-01   4.0410000000000001e-01   1.3710000000000000e-01
  -8.3760000000000001e-01   6.8149999999999999e-01  -1.6298999999999999e+00   1.4319999999999999e-01  -9.4999999999999998e-03   7.8899999999999998e-02   1.1540999999999999e+00   6.4480000000000004e-01   1.8283000000000000e+00   2.4079999999999999e-01   4.7149999999999997e-01   4.4200000000000003e-02
  -7.4939999999999996e-01   7.6939999999999997e-01  -6.8630000000000002e-01   9.5500000000000002e-02   1.9000000000000000e-02   5.7000000000000002e-02   1.1096999999999999e+00   5.1139999999999997e-01   3.1341999999999999e+00   1.6380000000000000e-01   4.7149999999999997e-01   1.2830000000000000e-01
  -5.5110000000000003e-01   5.9360000000000002e-01  -4.2890000000000000e-01   8.5900000000000004e-02   9.5200000000000007e-02   6.5799999999999997e-02   1.0875999999999999e+00   5.5589999999999995e-01   1.5670999999999999e+00   1.8300000000000000e-01   3.8490000000000002e-01   7.0800000000000002e-02
  -8.5960000000000003e-01   8.1340000000000001e-01  -6.8630000000000002e-01   5.7299999999999997e-02  -9.4999999999999998e-03   2.6300000000000000e-02   1.0653999999999999e+00   6.0040000000000004e-01   2.0024000000000002e+00   1.1559999999999999e-01   4.2340000000000000e-01   8.8499999999999995e-02
  -7.7149999999999996e-01   7.4739999999999995e-01  -6.0050000000000003e-01   1.6230000000000000e-01   5.7099999999999998e-02   5.2600000000000001e-02   1.0875999999999999e+00   8.2269999999999999e-01   2.2635999999999998e+00   2.0230000000000001e-01   4.0410000000000001e-01   8.4000000000000005e-02
  -5.2900000000000003e-01   8.3540000000000003e-01  -6.0050000000000003e-01   2.8600000000000000e-02   1.9000000000000000e-02   8.8000000000000005e-03   1.1096999999999999e+00   4.8920000000000002e-01   2.6989000000000001e+00   2.0230000000000001e-01   3.6559999999999998e-01   1.3710000000000000e-01
  -5.7310000000000005e-01   6.8149999999999999e-01  -6.0050000000000003e-01   4.7699999999999999e-02   3.8100000000000002e-02   7.8899999999999998e-02   1.3761000000000001e+00   6.0040000000000004e-01   2.0024000000000002e+00   1.1559999999999999e-01   4.3300000000000000e-01   6.6400000000000001e-02
  -7.2740000000000005e-01   7.0350000000000001e-01  -1.7157000000000000e+00   1.3370000000000001e-01   0.0000000000000000e+00   3.9500000000000000e-02   1.0875999999999999e+00   7.7820000000000000e-01   2.0893999999999999e+00   2.4079999999999999e-01   4.2340000000000000e-01   3.9800000000000002e-02
  -7.4939999999999996e-01   8.1340000000000001e-01  -6.0050000000000003e-01   2.8600000000000000e-02   5.7099999999999998e-02   3.5099999999999999e-02   1.2428999999999999e+00   8.0049999999999999e-01   1.7412000000000001e+00   1.2520000000000001e-01   3.7530000000000002e-01   1.4160000000000000e-01
  -8.5960000000000003e-01   6.5949999999999998e-01  -6.8630000000000002e-01   1.9099999999999999e-02   2.8500000000000001e-02   6.5799999999999997e-02   1.2873000000000001e+00   6.8930000000000002e-01   1.2188000000000001e+00   1.6380000000000000e-01   4.3300000000000000e-01   1.3710000000000000e-01
  -8.8170000000000004e-01   6.1550000000000005e-01  -1.2010000000000001e+00   1.1459999999999999e-01  -4.7600000000000003e-02   7.8899999999999998e-02   1.1762999999999999e+00   7.5600000000000001e-01   1.6540999999999999e+00   1.7340000000000000e-01   3.4639999999999999e-01   8.4000000000000005e-02
  -5.9509999999999996e-01   5.7160000000000000e-01  -1.0294000000000001e+00   6.6799999999999998e-02   1.1420000000000000e-01   4.8200000000000000e-02   9.5440000000000003e-01   7.1150000000000002e-01   1.4800000000000000e+00   1.8300000000000000e-01   4.1370000000000001e-01   4.8700000000000000e-02
  -7.2740000000000005e-01   6.5949999999999998e-01  -4.2890000000000000e-01   7.6399999999999996e-02   6.6600000000000006e-02   1.7500000000000002e-02   1.3095000000000001e+00   6.4480000000000004e-01   1.0447000000000000e+00   1.3489999999999999e-01   4.6189999999999998e-01   5.3100000000000001e-02
  -6.6130000000000000e-01   6.3749999999999996e-01  -1.0294000000000001e+00   4.7699999999999999e-02  -1.9000000000000000e-02   9.6500000000000002e-02   1.1318999999999999e+00   7.1150000000000002e-01   1.3059000000000001e+00   2.2159999999999999e-01   4.7149999999999997e-01   1.1500000000000000e-01
  -6.1719999999999997e-01   1.1212000000000000e+00   4.2890000000000000e-01   1.2410000000000000e-01   5.7099999999999998e-02   3.9500000000000000e-02   1.1762999999999999e+00   8.4499999999999997e-01   1.5670999999999999e+00   1.5409999999999999e-01   4.9070000000000003e-01   1.0170000000000000e-01
  -7.7149999999999996e-01   7.0350000000000001e-01  -8.5800000000000001e-02   1.1459999999999999e-01   7.6100000000000001e-02   3.9500000000000000e-02   9.9880000000000002e-01   8.4499999999999997e-01   2.1764999999999999e+00   2.3119999999999999e-01   3.9450000000000002e-01   6.6400000000000001e-02
  -6.6130000000000000e-01   7.9139999999999999e-01  -7.7210000000000001e-01   2.8600000000000000e-02   7.6100000000000001e-02   3.9500000000000000e-02   1.1762999999999999e+00   6.0040000000000004e-01   1.8283000000000000e+00   1.4449999999999999e-01   4.3300000000000000e-01   1.2830000000000000e-01
  -6.8330000000000002e-01   6.3749999999999996e-01  -1.1152000000000000e+00   9.4999999999999998e-03  -9.4999999999999998e-03   6.1400000000000003e-02   1.2206999999999999e+00   8.6719999999999997e-01   2.1764999999999999e+00   1.3489999999999999e-01   4.2340000000000000e-01   9.7299999999999998e-02
  -5.7310000000000005e-01   5.7160000000000000e-01  -6.8630000000000002e-01  -2.8600000000000000e-02   9.4999999999999998e-03   4.8200000000000000e-02   9.7660000000000002e-01   5.3369999999999995e-01   1.1317999999999999e+00   2.0230000000000001e-01   4.5219999999999999e-01   9.2899999999999996e-02
  -7.2740000000000005e-01   5.4959999999999998e-01  -8.5780000000000001e-01   3.8199999999999998e-02  -6.6600000000000006e-02   5.2600000000000001e-02   1.1318999999999999e+00   6.4480000000000004e-01   6.9650000000000001e-01   1.5409999999999999e-01   3.4639999999999999e-01   8.4000000000000005e-02
  -5.2900000000000003e-01   6.3749999999999996e-01  -1.2010000000000001e+00   1.2410000000000000e-01  -4.7600000000000003e-02   5.7000000000000002e-02   1.1096999999999999e+00   6.0040000000000004e-01   1.3930000000000000e+00   2.1190000000000001e-01   4.1370000000000001e-01   1.1060000000000000e-01
  -7.0530000000000004e-01   7.6939999999999997e-01  -6.8630000000000002e-01   6.6799999999999998e-02   9.4999999999999998e-03   5.7000000000000002e-02   1.1318999999999999e+00   7.3380000000000001e-01   7.8349999999999997e-01   2.7939999999999998e-01   3.7530000000000002e-01   1.1500000000000000e-01
  -6.6130000000000000e-01   9.2330000000000001e-01  -4.2890000000000000e-01   7.6399999999999996e-02   7.6100000000000001e-02   9.6500000000000002e-02   1.3095000000000001e+00   5.3369999999999995e-01   2.1764999999999999e+00   2.2159999999999999e-01   4.8110000000000003e-01   8.8499999999999995e-02
  -7.4939999999999996e-01   6.1550000000000005e-01  -4.2890000000000000e-01   1.2410000000000000e-01   0.0000000000000000e+00   3.5099999999999999e-02   1.1984999999999999e+00   6.0040000000000004e-01   2.1764999999999999e+00   1.3489999999999999e-01   5.0029999999999997e-01   7.0800000000000002e-02
  -8.1559999999999999e-01   8.7929999999999997e-01  -1.1152000000000000e+00   1.3370000000000001e-01   0.0000000000000000e+00   6.1400000000000003e-02   1.0875999999999999e+00   5.7809999999999995e-01   1.9153000000000000e+00   1.5409999999999999e-01   4.7149999999999997e-01   1.0170000000000000e-01
  -7.9349999999999998e-01   7.0350000000000001e-01  -6.0050000000000003e-01   1.5279999999999999e-01   2.8500000000000001e-02   7.8899999999999998e-02   1.0653999999999999e+00   6.4480000000000004e-01   1.1317999999999999e+00   2.1190000000000001e-01   3.3679999999999999e-01   1.3710000000000000e-01
  -7.0530000000000004e-01   9.2330000000000001e-01  -1.0294000000000001e+00  -9.4999999999999998e-03   3.8100000000000002e-02   5.2600000000000001e-02   1.1762999999999999e+00   6.4480000000000004e-01   1.2188000000000001e+00   2.1190000000000001e-01   4.0410000000000001e-01   8.4000000000000005e-02
  -7.4939999999999996e-01   6.3749999999999996e-01  -7.7210000000000001e-01   8.5900000000000004e-02  -1.9000000000000000e-02   5.2600000000000001e-02   1.1318999999999999e+00   5.7809999999999995e-01   1.2188000000000001e+00   1.6380000000000000e-01   3.5599999999999998e-01   1.4599999999999999e-01
  -7.7149999999999996e-01   7.6939999999999997e-01  -1.0294000000000001e+00   1.8140000000000001e-01   3.8100000000000002e-02   2.6300000000000000e-02   1.0875999999999999e+00   6.8930000000000002e-01   1.9153000000000000e+00   2.4079999999999999e-01   3.9450000000000002e-01   9.2899999999999996e-02
  -7.0530000000000004e-01   9.2330000000000001e-01  -1.1152000000000000e+00   1.0500000000000000e-01   1.9000000000000000e-02   3.0700000000000002e-02   1.2873000000000001e+00   6.0040000000000004e-01   1.8283000000000000e+00   1.4449999999999999e-01   3.6559999999999998e-01   1.0620000000000000e-01
  -5.9509999999999996e-01   9.2330000000000001e-01  -6.8630000000000002e-01   1.3370000000000001e-01   0.0000000000000000e+00   2.6300000000000000e-02   1.2428999999999999e+00   6.6710000000000003e-01   1.4800000000000000e+00   2.3119999999999999e-01   4.7149999999999997e-01   9.7299999999999998e-02
  -8.8170000000000004e-01   9.0129999999999999e-01  -7.7210000000000001e-01   1.7190000000000000e-01  -5.7099999999999998e-02   7.4499999999999997e-02   1.4427000000000001e+00   8.2269999999999999e-01   2.0893999999999999e+00   1.2520000000000001e-01   4.5219999999999999e-01   1.4599999999999999e-01
  -7.7149999999999996e-01   6.3749999999999996e-01  -7.7210000000000001e-01   5.7299999999999997e-02   1.9000000000000000e-02   1.3200000000000000e-02   1.1096999999999999e+00   6.6710000000000003e-01   1.7412000000000001e+00   2.3119999999999999e-01   4.7149999999999997e-01   1.1060000000000000e-01
  -8.5960000000000003e-01   5.7160000000000000e-01  -5.1470000000000005e-01   1.3370000000000001e-01  -2.8500000000000001e-02   6.1400000000000003e-02   1.1540999999999999e+00   7.5600000000000001e-01   2.3506000000000000e+00   1.7340000000000000e-01   5.0029999999999997e-01   1.1060000000000000e-01
  -6.8330000000000002e-01   7.9139999999999999e-01  -9.4359999999999999e-01   1.1459999999999999e-01   9.5200000000000007e-02   7.8899999999999998e-02   1.2873000000000001e+00   6.4480000000000004e-01   1.6540999999999999e+00   1.1559999999999999e-01   4.1370000000000001e-01   9.7299999999999998e-02
  -6.8330000000000002e-01   5.2759999999999996e-01  -9.4359999999999999e-01   1.0500000000000000e-01   2.8500000000000001e-02   6.5799999999999997e-02   1.0875999999999999e+00   6.0040000000000004e-01   2.1764999999999999e+00   1.7340000000000000e-01   3.9450000000000002e-01   7.9600000000000004e-02
  -7.4939999999999996e-01   6.8149999999999999e-01  -6.8630000000000002e-01  -1.9099999999999999e-02   9.4999999999999998e-03   5.7000000000000002e-02   1.3095000000000001e+00   6.4480000000000004e-01   1.3930000000000000e+00   1.3489999999999999e-01   3.4639999999999999e-01   7.5200000000000003e-02
  -6.3919999999999999e-01   6.3749999999999996e-01  -1.7157000000000000e+00   8.5900000000000004e-02  -3.8100000000000002e-02   3.9500000000000000e-02   1.0653999999999999e+00   6.4480000000000004e-01   1.8283000000000000e+00   1.9270000000000001e-01   3.5599999999999998e-01   9.7299999999999998e-02
  -6.8330000000000002e-01   4.1770000000000002e-01  -4.2890000000000000e-01   2.8600000000000000e-02   4.7600000000000003e-02   4.3900000000000002e-02   1.0875999999999999e+00   7.3380000000000001e-01   2.0893999999999999e+00   2.4079999999999999e-01   3.2710000000000000e-01   8.8499999999999995e-02
  -8.3760000000000001e-01   6.8149999999999999e-01  -8.5780000000000001e-01   5.7299999999999997e-02  -6.6600000000000006e-02   9.2100000000000001e-02   1.1984999999999999e+00   4.6689999999999998e-01   2.1764999999999999e+00   9.6299999999999997e-02   4.8110000000000003e-01   8.8499999999999995e-02
  -7.9349999999999998e-01   7.2550000000000003e-01  -7.7210000000000001e-01  -3.8199999999999998e-02   9.4999999999999998e-03   6.1400000000000003e-02   1.1984999999999999e+00   4.0020000000000000e-01   1.3930000000000000e+00   1.6380000000000000e-01   3.5599999999999998e-01   9.2899999999999996e-02
  -7.0530000000000004e-01   6.3749999999999996e-01  -7.7210000000000001e-01   1.9099999999999999e-02   4.7600000000000003e-02   4.3900000000000002e-02   1.3317000000000001e+00   7.5600000000000001e-01   1.3930000000000000e+00   1.5409999999999999e-01   4.7149999999999997e-01   7.5200000000000003e-02
  -7.0530000000000004e-01   6.3749999999999996e-01  -3.4310000000000002e-01   1.3370000000000001e-01   2.8500000000000001e-02   6.1400000000000003e-02   1.2650999999999999e+00   6.4480000000000004e-01   1.3059000000000001e+00   1.2520000000000001e-01   4.0410000000000001e-01   5.3100000000000001e-02
  -9.2579999999999996e-01   6.5949999999999998e-01  -9.4359999999999999e-01  -3.8199999999999998e-02  -3.8100000000000002e-02   5.2600000000000001e-02   1.2428999999999999e+00   6.4480000000000004e-01   1.5670999999999999e+00   1.6380000000000000e-01   3.8490000000000002e-01   7.0800000000000002e-02
  -4.8490000000000000e-01   7.2550000000000003e-01  -7.7210000000000001e-01   1.0500000000000000e-01   5.7099999999999998e-02   3.5099999999999999e-02   1.1984999999999999e+00   6.2260000000000004e-01   9.5770000000000000e-01   1.8300000000000000e-01   4.1370000000000001e-01   8.8499999999999995e-02
  -7.0530000000000004e-01   6.5949999999999998e-01  -8.5780000000000001e-01   1.9089999999999999e-01   7.6100000000000001e-02   0.0000000000000000e+00   1.1318999999999999e+00   6.4480000000000004e-01   2.0024000000000002e+00   1.7340000000000000e-01   4.0410000000000001e-01   6.1899999999999997e-02
  -8.1559999999999999e-01   7.2550000000000003e-01  -1.7160000000000000e-01   1.0500000000000000e-01  -1.9000000000000000e-02   4.8200000000000000e-02   1.0653999999999999e+00   6.6710000000000003e-01   2.2635999999999998e+00   1.5409999999999999e-01   4.4259999999999999e-01   1.3710000000000000e-01
  -5.9509999999999996e-01   7.0350000000000001e-01  -1.1152000000000000e+00   3.8199999999999998e-02  -7.6100000000000001e-02   3.5099999999999999e-02   1.1318999999999999e+00   5.1139999999999997e-01   2.5247000000000002e+00   1.0600000000000000e-01   3.5599999999999998e-01   1.1500000000000000e-01
  -7.0530000000000004e-01   6.3749999999999996e-01  -1.0294000000000001e+00   1.7190000000000000e-01  -2.8500000000000001e-02   1.7500000000000002e-02   1.1984999999999999e+00   6.4480000000000004e-01   2.1764999999999999e+00   1.3489999999999999e-01   3.6559999999999998e-01   9.2899999999999996e-02
  -7.9349999999999998e-01   3.9570000000000000e-01  -4.2890000000000000e-01  -3.8199999999999998e-02  -1.9000000000000000e-02   3.9500000000000000e-02   1.2428999999999999e+00   5.3369999999999995e-01   1.4800000000000000e+00   2.0230000000000001e-01   3.7530000000000002e-01   7.5200000000000003e-02
  -5.0700000000000001e-01   7.2550000000000003e-01  -9.4359999999999999e-01   1.2410000000000000e-01   1.2370000000000000e-01   4.8200000000000000e-02   1.1318999999999999e+00   7.3380000000000001e-01   2.5247000000000002e+00   1.7340000000000000e-01   4.7149999999999997e-01   1.1060000000000000e-01
  -7.7149999999999996e-01   6.3749999999999996e-01  -6.0050000000000003e-01   4.7699999999999999e-02   4.7600000000000003e-02   6.1400000000000003e-02   1.0431999999999999e+00   9.5609999999999995e-01   1.1317999999999999e+00   1.2520000000000001e-01   3.7530000000000002e-01   7.5200000000000003e-02
  -6.6130000000000000e-01   7.0350000000000001e-01  -5.1470000000000005e-01   1.1459999999999999e-01   1.9000000000000000e-02   6.5799999999999997e-02   1.2428999999999999e+00   7.7820000000000000e-01   1.9153000000000000e+00   1.5409999999999999e-01   5.1959999999999995e-01   9.7299999999999998e-02
  -6.6130000000000000e-01   8.3540000000000003e-01  -5.1470000000000005e-01   8.5900000000000004e-02   8.5599999999999996e-02   3.9500000000000000e-02   1.1096999999999999e+00   7.3380000000000001e-01   1.9153000000000000e+00   9.6299999999999997e-02   5.0029999999999997e-01   9.7299999999999998e-02
  -6.1719999999999997e-01   6.5949999999999998e-01  -7.7210000000000001e-01   4.7699999999999999e-02  -2.8500000000000001e-02   9.2100000000000001e-02   1.2428999999999999e+00   7.1150000000000002e-01   1.7412000000000001e+00   2.7939999999999998e-01   4.4259999999999999e-01   1.1940000000000001e-01
  -6.1719999999999997e-01   5.2759999999999996e-01  -5.1470000000000005e-01   2.8600000000000000e-02   5.7099999999999998e-02   6.1400000000000003e-02   1.1984999999999999e+00   8.4499999999999997e-01   2.1764999999999999e+00   1.1559999999999999e-01   4.1370000000000001e-01   4.4200000000000003e-02
  -6.8330000000000002e-01   6.8149999999999999e-01  -7.7210000000000001e-01   7.6399999999999996e-02   0.0000000000000000e+00   7.0199999999999999e-02   1.2206999999999999e+00   8.8939999999999997e-01   1.5670999999999999e+00   1.2520000000000001e-01   4.2340000000000000e-01   8.4000000000000005e-02
  -8.1559999999999999e-01   7.4739999999999995e-01  -2.5740000000000002e-01   1.6230000000000000e-01   6.6600000000000006e-02   7.8899999999999998e-02   1.1540999999999999e+00   5.7809999999999995e-01   2.2635999999999998e+00   2.0230000000000001e-01   3.7530000000000002e-01   1.1500000000000000e-01
  -8.5960000000000003e-01   8.7929999999999997e-01  -9.4359999999999999e-01   1.4319999999999999e-01  -9.4999999999999998e-03   9.6500000000000002e-02   1.0653999999999999e+00   6.2260000000000004e-01   1.4800000000000000e+00   1.8300000000000000e-01   3.7530000000000002e-01   1.1060000000000000e-01
  -8.8170000000000004e-01   6.5949999999999998e-01  -7.7210000000000001e-01   5.7299999999999997e-02   0.0000000000000000e+00   6.5799999999999997e-02   1.1540999999999999e+00   4.4469999999999998e-01   1.8283000000000000e+00   1.5409999999999999e-01   5.1959999999999995e-01   1.1940000000000001e-01
  -7.9349999999999998e-01   6.5949999999999998e-01  -6.8630000000000002e-01   4.7699999999999999e-02   0.0000000000000000e+00   6.1400000000000003e-02   1.1318999999999999e+00   7.7820000000000000e-01   2.0893999999999999e+00   2.0230000000000001e-01   3.9450000000000002e-01   7.5200000000000003e-02
  -6.1719999999999997e-01   7.6939999999999997e-01  -1.2010000000000001e+00   1.9099999999999999e-02   2.8500000000000001e-02   1.3200000000000000e-02   1.1762999999999999e+00   7.1150000000000002e-01   2.3506000000000000e+00   1.1559999999999999e-01   4.6189999999999998e-01   1.2390000000000000e-01
  -6.3919999999999999e-01   5.9360000000000002e-01  -1.0294000000000001e+00   7.6399999999999996e-02   5.7099999999999998e-02   3.9500000000000000e-02   1.2206999999999999e+00   7.1150000000000002e-01   2.0893999999999999e+00   2.2159999999999999e-01   4.2340000000000000e-01   9.2899999999999996e-02
  -7.4939999999999996e-01   6.5949999999999998e-01  -1.0294000000000001e+00   6.6799999999999998e-02   2.8500000000000001e-02   7.8899999999999998e-02   9.7660000000000002e-01   6.0040000000000004e-01   2.0893999999999999e+00   2.4079999999999999e-01   4.2340000000000000e-01   7.5200000000000003e-02
  -6.3919999999999999e-01   7.2550000000000003e-01  -9.4359999999999999e-01   1.5279999999999999e-01   9.4999999999999998e-03   3.5099999999999999e-02   1.1762999999999999e+00   6.8930000000000002e-01   2.3506000000000000e+00   1.3489999999999999e-01   4.2340000000000000e-01   1.0620000000000000e-01
  -6.3919999999999999e-01   7.4739999999999995e-01  -3.4310000000000002e-01   1.2410000000000000e-01   1.9000000000000000e-02   5.7000000000000002e-02   1.2428999999999999e+00   6.8930000000000002e-01   1.6540999999999999e+00   2.0230000000000001e-01   4.5219999999999999e-01   1.1060000000000000e-01
  -6.1719999999999997e-01   8.1340000000000001e-01  -1.1152000000000000e+00   6.6799999999999998e-02   9.4999999999999998e-03   5.2600000000000001e-02   1.1762999999999999e+00   6.6710000000000003e-01   2.6118000000000001e+00   2.6010000000000000e-01   4.8110000000000003e-01   5.7500000000000002e-02
  -7.2740000000000005e-01   8.3540000000000003e-01  -8.5800000000000001e-02   7.6399999999999996e-02   4.7600000000000003e-02   5.2600000000000001e-02   1.1318999999999999e+00   6.2260000000000004e-01   2.2635999999999998e+00   2.3119999999999999e-01   3.5599999999999998e-01   6.6400000000000001e-02
  -7.7149999999999996e-01   5.4959999999999998e-01  -9.4359999999999999e-01   8.5900000000000004e-02  -5.7099999999999998e-02   7.8899999999999998e-02   1.2206999999999999e+00   7.1150000000000002e-01   1.8283000000000000e+00   1.4449999999999999e-01   3.6559999999999998e-01   1.3710000000000000e-01
  -5.9509999999999996e-01   6.3749999999999996e-01  -3.4310000000000002e-01   1.9099999999999999e-02  -1.9000000000000000e-02   1.3159999999999999e-01   1.2650999999999999e+00   5.3369999999999995e-01   1.4800000000000000e+00   2.1190000000000001e-01   4.3300000000000000e-01   1.0170000000000000e-01
  -7.7149999999999996e-01   7.9139999999999999e-01  -1.3725000000000001e+00   1.9099999999999999e-02   0.0000000000000000e+00   7.8899999999999998e-02   1.2428999999999999e+00   5.5589999999999995e-01   1.3930000000000000e+00   2.2159999999999999e-01   4.0410000000000001e-01   1.0170000000000000e-01
  -7.0530000000000004e-01   7.2550000000000003e-01  -9.4359999999999999e-01   8.5900000000000004e-02  -2.8500000000000001e-02   5.2600000000000001e-02   1.3095000000000001e+00   7.5600000000000001e-01   2.0024000000000002e+00   1.2520000000000001e-01   4.8110000000000003e-01   1.5040000000000001e-01
  -8.5960000000000003e-01   7.0350000000000001e-01  -6.0050000000000003e-01   1.1459999999999999e-01   5.7099999999999998e-02   4.3900000000000002e-02   1.3539000000000001e+00   7.5600000000000001e-01   1.6540999999999999e+00   2.1190000000000001e-01   4.1370000000000001e-01   7.9600000000000004e-02
  -6.8330000000000002e-01   1.0112000000000001e+00  -5.1470000000000005e-01  -9.4999999999999998e-03   5.7099999999999998e-02  -1.7500000000000002e-02   1.1318999999999999e+00   6.6710000000000003e-01   1.7412000000000001e+00   1.9270000000000001e-01   3.1750000000000000e-01   1.5920000000000001e-01
  -7.0530000000000004e-01   8.1340000000000001e-01  -9.4359999999999999e-01   1.3370000000000001e-01   4.7600000000000003e-02   3.9500000000000000e-02   8.8780000000000003e-01   4.8920000000000002e-01   2.2635999999999998e+00   9.6299999999999997e-02   3.6559999999999998e-01   9.2899999999999996e-02
  -5.9509999999999996e-01   5.9360000000000002e-01  -1.0294000000000001e+00   1.3370000000000001e-01   7.6100000000000001e-02   5.2600000000000001e-02   1.2206999999999999e+00   8.2269999999999999e-01   1.5670999999999999e+00   2.0230000000000001e-01   4.8110000000000003e-01   6.1899999999999997e-02
  -6.6130000000000000e-01   6.5949999999999998e-01  -1.3725000000000001e+00   5.7299999999999997e-02  -3.8100000000000002e-02   4.3900000000000002e-02   1.3095000000000001e+00   6.8930000000000002e-01   1.4800000000000000e+00   2.2159999999999999e-01   4.6189999999999998e-01   7.5200000000000003e-02
  -6.8330000000000002e-01   8.3540000000000003e-01   5.1470000000000005e-01   8.5900000000000004e-02   5.7099999999999998e-02   6.1400000000000003e-02   1.3761000000000001e+00   8.0049999999999999e-01   1.7412000000000001e+00   2.1190000000000001e-01   3.7530000000000002e-01   1.1940000000000001e-01
  -7.7149999999999996e-01   6.5949999999999998e-01  -1.7160000000000000e-01   8.5900000000000004e-02  -1.9000000000000000e-02   7.0199999999999999e-02   9.9880000000000002e-01   8.6719999999999997e-01   1.6540999999999999e+00   1.3489999999999999e-01   4.0410000000000001e-01   1.1500000000000000e-01
  -5.5110000000000003e-01   7.0350000000000001e-01  -5.1470000000000005e-01   7.6399999999999996e-02  -9.4999999999999998e-03   6.5799999999999997e-02   1.0431999999999999e+00   5.7809999999999995e-01   8.7060000000000004e-01   9.6299999999999997e-02   4.3300000000000000e-01   6.1899999999999997e-02
  -8.5960000000000003e-01   6.5949999999999998e-01  -5.1470000000000005e-01   2.8600000000000000e-02   5.7099999999999998e-02   6.5799999999999997e-02   1.3539000000000001e+00   5.1139999999999997e-01   2.8730000000000002e+00   2.6970000000000000e-01   4.2340000000000000e-01   9.2899999999999996e-02
  -4.8490000000000000e-01   7.9139999999999999e-01  -6.8630000000000002e-01   1.1459999999999999e-01   5.7099999999999998e-02   3.0700000000000002e-02   1.0431999999999999e+00   1.1785000000000001e+00   1.9153000000000000e+00   1.5409999999999999e-01   4.1370000000000001e-01   1.6370000000000001e-01
  -8.8170000000000004e-01   7.0350000000000001e-01  -1.7160000000000000e-01   1.5279999999999999e-01   7.6100000000000001e-02   4.3900000000000002e-02   1.1318999999999999e+00   5.1139999999999997e-01   1.6540999999999999e+00   2.0230000000000001e-01   4.3300000000000000e-01   1.3299999999999999e-02
  -6.3919999999999999e-01   7.4739999999999995e-01  -4.2890000000000000e-01   1.2410000000000000e-01   0.0000000000000000e+00   7.0199999999999999e-02   1.3095000000000001e+00   4.6689999999999998e-01   1.8283000000000000e+00   1.4449999999999999e-01   4.0410000000000001e-01   1.5040000000000001e-01
  -6.1719999999999997e-01   5.7160000000000000e-01  -1.4582999999999999e+00   7.6399999999999996e-02  -9.4999999999999998e-03   7.0199999999999999e-02   6.8799999999999994e-01   1.0227999999999999e+00   2.2635999999999998e+00   1.9270000000000001e-01   4.3300000000000000e-01   1.0620000000000000e-01
  -7.9349999999999998e-01   7.2550000000000003e-01  -8.5780000000000001e-01   1.7190000000000000e-01   1.3320000000000001e-01   3.9500000000000000e-02   1.2428999999999999e+00   6.6699999999999995e-02   2.4377000000000000e+00   1.1559999999999999e-01   4.3300000000000000e-01   6.1899999999999997e-02
  -5.7310000000000005e-01   7.0350000000000001e-01  -4.2890000000000000e-01   5.7299999999999997e-02   2.8500000000000001e-02   7.4499999999999997e-02   9.3220000000000003e-01   8.4499999999999997e-01   1.6540999999999999e+00   8.6699999999999999e-02   3.9450000000000002e-01   1.1500000000000000e-01
  -8.1559999999999999e-01   6.8149999999999999e-01  -1.1152000000000000e+00   1.1459999999999999e-01   9.5200000000000007e-02   6.1400000000000003e-02   1.2873000000000001e+00   7.3380000000000001e-01   1.9153000000000000e+00   1.8300000000000000e-01   3.5599999999999998e-01   4.4200000000000003e-02
  -4.6289999999999998e-01   7.0350000000000001e-01  -6.8630000000000002e-01   9.5500000000000002e-02  -2.8500000000000001e-02   5.7000000000000002e-02   8.2120000000000004e-01   7.1150000000000002e-01   1.3059000000000001e+00   2.1190000000000001e-01   4.0410000000000001e-01   1.5040000000000001e-01
  -8.8170000000000004e-01   5.9360000000000002e-01  -7.7210000000000001e-01   6.6799999999999998e-02   9.4999999999999998e-03   4.3900000000000002e-02   1.2873000000000001e+00   7.5600000000000001e-01   1.7412000000000001e+00   0.0000000000000000e+00   3.2710000000000000e-01   7.9600000000000004e-02
  -9.2579999999999996e-01   5.4959999999999998e-01  -8.5800000000000001e-02   5.7299999999999997e-02   2.8500000000000001e-02  -4.8200000000000000e-02   1.1984999999999999e+00   4.6689999999999998e-01   2.7858999999999998e+00   1.8300000000000000e-01   3.5599999999999998e-01   5.7500000000000002e-02
  -5.5110000000000003e-01   1.0112000000000001e+00  -1.2867999999999999e+00   8.5900000000000004e-02   4.7600000000000003e-02   1.7500000000000002e-02   1.1096999999999999e+00   1.3341000000000001e+00   1.9153000000000000e+00   1.1559999999999999e-01   4.6189999999999998e-01   7.9600000000000004e-02
  -7.7149999999999996e-01   7.4739999999999995e-01  -1.2010000000000001e+00   2.8600000000000000e-02   0.0000000000000000e+00   5.7000000000000002e-02   1.2650999999999999e+00   6.2260000000000004e-01   1.8283000000000000e+00   2.4079999999999999e-01   3.4639999999999999e-01   1.1500000000000000e-01
  -6.6130000000000000e-01   6.3749999999999996e-01   2.5740000000000002e-01   1.2410000000000000e-01   3.8100000000000002e-02   0.0000000000000000e+00   1.2206999999999999e+00   8.0049999999999999e-01   1.0447000000000000e+00   1.6380000000000000e-01   4.1370000000000001e-01   6.1899999999999997e-02
  -8.1559999999999999e-01   7.0350000000000001e-01  -8.5780000000000001e-01   1.4319999999999999e-01   1.9000000000000000e-02   3.0700000000000002e-02   1.0653999999999999e+00   1.0894999999999999e+00   2.1764999999999999e+00   1.8300000000000000e-01   4.7149999999999997e-01   9.7299999999999998e-02
  -7.4939999999999996e-01   1.0771999999999999e+00  -1.0294000000000001e+00   1.2410000000000000e-01   5.7099999999999998e-02   3.5099999999999999e-02   1.2428999999999999e+00   4.4469999999999998e-01   1.4800000000000000e+00   1.7340000000000000e-01   3.6559999999999998e-01   1.2390000000000000e-01
  -6.8330000000000002e-01   7.4739999999999995e-01  -5.1470000000000005e-01   1.9099999999999999e-02   9.4999999999999998e-03   1.0520000000000000e-01   1.0875999999999999e+00   9.1169999999999995e-01   5.2239999999999998e-01   1.1559999999999999e-01   5.1000000000000001e-01   7.9600000000000004e-02
  -7.0530000000000004e-01   1.0992000000000000e+00  -1.0294000000000001e+00   8.5900000000000004e-02   4.7600000000000003e-02   7.0199999999999999e-02   1.0209999999999999e+00   6.8930000000000002e-01   1.7412000000000001e+00   2.0230000000000001e-01   4.1370000000000001e-01   1.2390000000000000e-01
  -7.2740000000000005e-01   6.3749999999999996e-01  -8.5780000000000001e-01   1.1459999999999999e-01   5.7099999999999998e-02   4.3900000000000002e-02   1.1540999999999999e+00   5.7809999999999995e-01   1.8283000000000000e+00   1.3489999999999999e-01   3.5599999999999998e-01   9.7299999999999998e-02
  -9.2579999999999996e-01   5.7160000000000000e-01  -9.4359999999999999e-01   5.7299999999999997e-02   0.0000000000000000e+00   9.2100000000000001e-02   1.0875999999999999e+00   8.8939999999999997e-01   2.1764999999999999e+00   1.9270000000000001e-01   4.9070000000000003e-01   1.1060000000000000e-01
  -5.5110000000000003e-01   7.9139999999999999e-01  -1.3725000000000001e+00   2.8600000000000000e-02  -3.8100000000000002e-02   6.5799999999999997e-02   1.2873000000000001e+00   6.6710000000000003e-01   2.3506000000000000e+00   2.7939999999999998e-01   3.5599999999999998e-01   1.0620000000000000e-01
  -7.7149999999999996e-01   9.0129999999999999e-01   6.0050000000000003e-01   8.5900000000000004e-02  -9.4999999999999998e-03   7.8899999999999998e-02   1.0875999999999999e+00   7.5600000000000001e-01   2.0024000000000002e+00   9.6299999999999997e-02   3.6559999999999998e-01   7.9600000000000004e-02
  -5.5110000000000003e-01   7.2550000000000003e-01  -2.5740000000000002e-01   1.2410000000000000e-01   3.8100000000000002e-02   8.3299999999999999e-02   1.1318999999999999e+00   4.4469999999999998e-01   1.9153000000000000e+00   1.5409999999999999e-01   3.7530000000000002e-01   7.9600000000000004e-02
  -6.8330000000000002e-01   7.2550000000000003e-01  -8.5780000000000001e-01   7.6399999999999996e-02   2.8500000000000001e-02   9.2100000000000001e-02   1.2428999999999999e+00   8.0049999999999999e-01   2.4377000000000000e+00   1.9270000000000001e-01   5.2920000000000000e-01   1.1500000000000000e-01
  -7.2740000000000005e-01   8.3540000000000003e-01  -3.4310000000000002e-01   1.9089999999999999e-01   6.6600000000000006e-02   4.3900000000000002e-02   1.1984999999999999e+00   7.1150000000000002e-01   1.6540999999999999e+00   1.7340000000000000e-01   4.3300000000000000e-01   9.2899999999999996e-02
  -7.0530000000000004e-01   7.2550000000000003e-01  -1.0294000000000001e+00   1.1459999999999999e-01   3.8100000000000002e-02   5.7000000000000002e-02   1.2428999999999999e+00   7.5600000000000001e-01   1.1317999999999999e+00   1.7340000000000000e-01   4.7149999999999997e-01   1.0170000000000000e-01
  -5.0700000000000001e-01   6.8149999999999999e-01  -6.0050000000000003e-01   8.5900000000000004e-02   1.0470000000000000e-01   7.8899999999999998e-02   9.7660000000000002e-01   6.4480000000000004e-01   1.7412000000000001e+00   1.7340000000000000e-01   4.6189999999999998e-01   8.8499999999999995e-02
  -7.9349999999999998e-01   8.1340000000000001e-01  -9.4359999999999999e-01   1.2410000000000000e-01   0.0000000000000000e+00   1.1840000000000001e-01   1.0875999999999999e+00   8.6719999999999997e-01   2.0024000000000002e+00   2.3119999999999999e-01   4.2340000000000000e-01   1.1060000000000000e-01
  -1.0360000000000000e+00   5.4959999999999998e-01  -8.5780000000000001e-01   1.0500000000000000e-01   2.8500000000000001e-02   5.2600000000000001e-02   1.1984999999999999e+00   5.5589999999999995e-01   1.2188000000000001e+00   2.4079999999999999e-01   4.6189999999999998e-01   1.0170000000000000e-01
  -6.3919999999999999e-01   8.5740000000000005e-01  -8.5780000000000001e-01   3.8199999999999998e-02  -2.8500000000000001e-02   7.4499999999999997e-02   1.1540999999999999e+00   7.7820000000000000e-01   1.6540999999999999e+00   2.0230000000000001e-01   3.8490000000000002e-01   9.2899999999999996e-02
  -9.0369999999999995e-01   8.7929999999999997e-01  -1.7160000000000000e-01   9.4999999999999998e-03   4.7600000000000003e-02   3.0700000000000002e-02   1.3095000000000001e+00   6.8930000000000002e-01   2.3506000000000000e+00   2.3119999999999999e-01   3.7530000000000002e-01   9.2899999999999996e-02
  -6.8330000000000002e-01   7.2550000000000003e-01  -1.0294000000000001e+00   9.5500000000000002e-02  -2.8500000000000001e-02   1.3200000000000000e-02   1.3095000000000001e+00   6.8930000000000002e-01   1.3930000000000000e+00   2.6970000000000000e-01   4.6189999999999998e-01   1.5040000000000001e-01
  -6.3919999999999999e-01   7.0350000000000001e-01  -8.5780000000000001e-01   5.7299999999999997e-02  -5.7099999999999998e-02   8.7700000000000000e-02   1.2873000000000001e+00   8.0049999999999999e-01   1.5670999999999999e+00   1.6380000000000000e-01   4.2340000000000000e-01   8.8499999999999995e-02
  -5.9509999999999996e-01   7.4739999999999995e-01  -7.7210000000000001e-01   0.0000000000000000e+00   0.0000000000000000e+00   5.7000000000000002e-02   1.2428999999999999e+00   7.1150000000000002e-01   2.0024000000000002e+00   1.8300000000000000e-01   3.8490000000000002e-01   9.7299999999999998e-02
  -9.0369999999999995e-01   7.6939999999999997e-01  -1.5441000000000000e+00   7.6399999999999996e-02  -2.8500000000000001e-02   8.8000000000000005e-03   1.2650999999999999e+00   6.8930000000000002e-01   1.6540999999999999e+00   8.6699999999999999e-02   4.2340000000000000e-01   9.7299999999999998e-02
  -5.2900000000000003e-01   7.4739999999999995e-01   2.5740000000000002e-01   1.3370000000000001e-01   7.6100000000000001e-02   5.2600000000000001e-02   1.1762999999999999e+00   7.5600000000000001e-01   1.1317999999999999e+00   8.6699999999999999e-02   4.0410000000000001e-01   8.8499999999999995e-02
  -6.1719999999999997e-01   7.9139999999999999e-01  -1.2010000000000001e+00   9.5500000000000002e-02  -1.9000000000000000e-02   5.7000000000000002e-02   1.3095000000000001e+00   5.5589999999999995e-01   2.0024000000000002e+00   1.0600000000000000e-01   4.0410000000000001e-01   5.7500000000000002e-02
  -7.9349999999999998e-01   6.1550000000000005e-01  -1.5441000000000000e+00   6.6799999999999998e-02  -3.8100000000000002e-02   3.5099999999999999e-02   1.0431999999999999e+00   6.6710000000000003e-01   1.5670999999999999e+00   1.4449999999999999e-01   3.9450000000000002e-01   1.0170000000000000e-01
  -7.7149999999999996e-01   6.3749999999999996e-01  -4.2890000000000000e-01   3.8199999999999998e-02  -3.8100000000000002e-02   6.5799999999999997e-02   1.0209999999999999e+00   5.5589999999999995e-01   1.0447000000000000e+00   7.7100000000000002e-02   4.4259999999999999e-01   1.1060000000000000e-01
  -7.2740000000000005e-01   6.1550000000000005e-01  -1.2867999999999999e+00   5.7299999999999997e-02   1.0470000000000000e-01   1.7500000000000002e-02   1.2873000000000001e+00   6.0040000000000004e-01   1.6540999999999999e+00   1.6380000000000000e-01   3.2710000000000000e-01   1.1500000000000000e-01
  -6.8330000000000002e-01   6.1550000000000005e-01  -7.7210000000000001e-01   1.4319999999999999e-01  -1.9000000000000000e-02   6.1400000000000003e-02   9.9880000000000002e-01   6.6710000000000003e-01   1.5670999999999999e+00   1.3489999999999999e-01   4.9070000000000003e-01   8.8499999999999995e-02
  -7.2740000000000005e-01   8.3540000000000003e-01  -4.2890000000000000e-01   9.5500000000000002e-02  -2.8500000000000001e-02   6.1400000000000003e-02   1.1096999999999999e+00   5.5589999999999995e-01   1.8283000000000000e+00   3.0819999999999997e-01   4.2340000000000000e-01   1.1500000000000000e-01
  -8.1559999999999999e-01   7.4739999999999995e-01  -6.8630000000000002e-01   5.7299999999999997e-02   9.4999999999999998e-03   5.7000000000000002e-02   1.4649000000000001e+00   7.1150000000000002e-01   2.0893999999999999e+00   1.1559999999999999e-01   3.8490000000000002e-01   5.3100000000000001e-02
  -5.0700000000000001e-01   7.0350000000000001e-01  -1.4582999999999999e+00   0.0000000000000000e+00  -2.8500000000000001e-02  -4.4000000000000003e-03   1.1762999999999999e+00   7.7820000000000000e-01   2.0893999999999999e+00   2.4079999999999999e-01   4.0410000000000001e-01   6.6400000000000001e-02
  -9.6989999999999998e-01   8.1340000000000001e-01  -8.5780000000000001e-01   6.6799999999999998e-02   4.7600000000000003e-02   5.2600000000000001e-02   1.0209999999999999e+00   7.1150000000000002e-01   1.4800000000000000e+00   1.4449999999999999e-01   3.4639999999999999e-01   1.0170000000000000e-01
  -7.0530000000000004e-01   8.7929999999999997e-01  -7.7210000000000001e-01  -9.4999999999999998e-03   6.6600000000000006e-02   4.8200000000000000e-02   1.3095000000000001e+00   8.2269999999999999e-01   1.4800000000000000e+00   1.4449999999999999e-01   3.8490000000000002e-01   7.9600000000000004e-02
  -5.9509999999999996e-01   6.1550000000000005e-01  -2.5740000000000002e-01   7.6399999999999996e-02  -1.9000000000000000e-02   7.4499999999999997e-02   1.1762999999999999e+00   8.0049999999999999e-01   2.5247000000000002e+00   1.7340000000000000e-01   4.2340000000000000e-01   9.2899999999999996e-02
  -6.3919999999999999e-01   6.1550000000000005e-01  -4.2890000000000000e-01   1.0500000000000000e-01  -1.9000000000000000e-02   3.9500000000000000e-02   1.0431999999999999e+00   8.0049999999999999e-01   2.0893999999999999e+00   2.1190000000000001e-01   3.9450000000000002e-01   7.9600000000000004e-02
  -8.1559999999999999e-01   6.1550000000000005e-01  -4.2890000000000000e-01   3.8199999999999998e-02  -3.8100000000000002e-02   5.2600000000000001e-02   1.2428999999999999e+00   7.1150000000000002e-01   1.4800000000000000e+00   1.7340000000000000e-01   3.7530000000000002e-01   9.7299999999999998e-02
  -5.7310000000000005e-01   4.1770000000000002e-01  -7.7210000000000001e-01   5.7299999999999997e-02  -1.0470000000000000e-01   9.2100000000000001e-02   1.1096999999999999e+00   4.6689999999999998e-01   1.3930000000000000e+00   2.1190000000000001e-01   4.0410000000000001e-01   5.3100000000000001e-02
  -6.8330000000000002e-01   8.5740000000000005e-01  -8.5780000000000001e-01   2.8600000000000000e-02   4.7600000000000003e-02   4.3900000000000002e-02   1.1540999999999999e+00   7.5600000000000001e-01   2.3506000000000000e+00   1.2520000000000001e-01   3.9450000000000002e-01   5.3100000000000001e-02
  -8.1559999999999999e-01   7.6939999999999997e-01  -8.5780000000000001e-01   7.6399999999999996e-02   6.6600000000000006e-02   7.8899999999999998e-02   1.2650999999999999e+00   7.5600000000000001e-01   2.1764999999999999e+00   2.4079999999999999e-01   4.2340000000000000e-01   1.0170000000000000e-01
  -6.1719999999999997e-01   6.1550000000000005e-01  -1.1152000000000000e+00   8.5900000000000004e-02   3.8100000000000002e-02   7.4499999999999997e-02   1.2428999999999999e+00   4.4469999999999998e-01   1.8283000000000000e+00   1.0600000000000000e-01   3.7530000000000002e-01   8.8499999999999995e-02
  -6.3919999999999999e-01   8.3540000000000003e-01  -1.4582999999999999e+00   1.2410000000000000e-01   1.1420000000000000e-01   8.3299999999999999e-02   1.0875999999999999e+00   8.2269999999999999e-01   2.4377000000000000e+00   2.0230000000000001e-01   3.6559999999999998e-01   1.5040000000000001e-01
  -5.5110000000000003e-01   8.7929999999999997e-01  -1.2010000000000001e+00   1.8140000000000001e-01   6.6600000000000006e-02   8.3299999999999999e-02   1.1762999999999999e+00   6.4480000000000004e-01   1.2188000000000001e+00   1.4449999999999999e-01   4.4259999999999999e-01   1.0620000000000000e-01
  -5.2900000000000003e-01   7.2550000000000003e-01  -1.0294000000000001e+00   2.4820000000000000e-01  -2.8500000000000001e-02   6.5799999999999997e-02   1.0875999999999999e+00   3.7800000000000000e-01   1.6540999999999999e+00   1.7340000000000000e-01   3.6559999999999998e-01   8.4000000000000005e-02
  -6.3919999999999999e-01   7.0350000000000001e-01  -8.5780000000000001e-01   8.5900000000000004e-02  -1.9000000000000000e-02   5.7000000000000002e-02   1.0875999999999999e+00   6.6710000000000003e-01   1.8283000000000000e+00   1.8300000000000000e-01   4.0410000000000001e-01   9.2899999999999996e-02
  -5.7310000000000005e-01   9.0129999999999999e-01  -6.8630000000000002e-01   5.7299999999999997e-02   1.9000000000000000e-02   3.5099999999999999e-02   1.0875999999999999e+00   6.6710000000000003e-01   1.7412000000000001e+00   1.2520000000000001e-01   4.2340000000000000e-01   1.0170000000000000e-01
  -7.7149999999999996e-01   8.3540000000000003e-01  -8.5780000000000001e-01   9.5500000000000002e-02  -1.9000000000000000e-02   2.1899999999999999e-02   1.2873000000000001e+00   5.3369999999999995e-01   2.0024000000000002e+00   2.2159999999999999e-01   3.3679999999999999e-01   9.2899999999999996e-02
  -8.3760000000000001e-01   7.2550000000000003e-01  -6.8630000000000002e-01   1.9099999999999999e-02  -9.4999999999999998e-03   6.5799999999999997e-02   1.1096999999999999e+00   8.6719999999999997e-01   2.0893999999999999e+00   1.1559999999999999e-01   5.1000000000000001e-01   5.3100000000000001e-02
  -7.9349999999999998e-01   4.8359999999999997e-01  -4.2890000000000000e-01   8.5900000000000004e-02   1.9000000000000000e-02   4.4000000000000003e-03   1.2428999999999999e+00   6.2260000000000004e-01   1.1317999999999999e+00   2.2159999999999999e-01   4.1370000000000001e-01   1.1060000000000000e-01
  -8.8170000000000004e-01   7.2550000000000003e-01  -2.5740000000000002e-01   9.5500000000000002e-02   5.7099999999999998e-02   7.0199999999999999e-02   1.3317000000000001e+00   5.5589999999999995e-01   1.5670999999999999e+00   2.6970000000000000e-01   4.4259999999999999e-01   9.2899999999999996e-02
  -7.4939999999999996e-01   6.8149999999999999e-01  -7.7210000000000001e-01   1.3370000000000001e-01   1.9000000000000000e-02   3.9500000000000000e-02   1.1984999999999999e+00   6.0040000000000004e-01   1.7412000000000001e+00   1.9270000000000001e-01   3.9450000000000002e-01   8.8499999999999995e-02
  -6.6130000000000000e-01   7.9139999999999999e-01  -1.1152000000000000e+00   1.2410000000000000e-01  -4.7600000000000003e-02   8.7700000000000000e-02   1.2428999999999999e+00   6.6710000000000003e-01   1.9153000000000000e+00   6.7400000000000002e-02   4.6189999999999998e-01   1.0170000000000000e-01
  -5.9509999999999996e-01   6.8149999999999999e-01  -4.2890000000000000e-01   1.4319999999999999e-01   2.8500000000000001e-02   7.8899999999999998e-02   1.0875999999999999e+00   7.7820000000000000e-01   1.8283000000000000e+00   2.6970000000000000e-01   4.4259999999999999e-01   1.0170000000000000e-01
  -7.4939999999999996e-01   9.2330000000000001e-01  -1.7160000000000000e-01   4.7699999999999999e-02   9.4999999999999998e-03   5.2600000000000001e-02   1.4205000000000001e+00   5.1139999999999997e-01   2.1764999999999999e+00   2.1190000000000001e-01   3.6559999999999998e-01   1.2390000000000000e-01
  -6.8330000000000002e-01   9.2330000000000001e-01  -2.5740000000000002e-01   8.5900000000000004e-02  -2.8500000000000001e-02   2.6300000000000000e-02   1.1540999999999999e+00   8.0049999999999999e-01   1.3930000000000000e+00   1.9270000000000001e-01   3.3679999999999999e-01   1.0170000000000000e-01
  -5.9509999999999996e-01   7.6939999999999997e-01  -9.4359999999999999e-01   1.2410000000000000e-01   5.7099999999999998e-02   3.5099999999999999e-02   1.2206999999999999e+00   6.6710000000000003e-01   2.1764999999999999e+00   8.6699999999999999e-02   3.1750000000000000e-01   5.7500000000000002e-02
  -5.9509999999999996e-01   5.0560000000000005e-01  -5.1470000000000005e-01   1.2410000000000000e-01   6.6600000000000006e-02   5.2600000000000001e-02   1.1540999999999999e+00   4.8920000000000002e-01   2.1764999999999999e+00   1.2520000000000001e-01   3.5599999999999998e-01   8.8499999999999995e-02
  -4.4080000000000003e-01   7.0350000000000001e-01  -4.2890000000000000e-01   4.7699999999999999e-02  -2.8500000000000001e-02   1.3200000000000000e-02   1.1540999999999999e+00   6.2260000000000004e-01   1.1317999999999999e+00   1.0600000000000000e-01   3.7530000000000002e-01   7.0800000000000002e-02
  -6.1719999999999997e-01   7.0350000000000001e-01  -1.3725000000000001e+00   3.8199999999999998e-02  -8.5599999999999996e-02   4.8200000000000000e-02   1.1762999999999999e+00   7.3380000000000001e-01   2.0024000000000002e+00   1.5409999999999999e-01   3.5599999999999998e-01   4.4200000000000003e-02
  -5.9509999999999996e-01   8.3540000000000003e-01  -1.1152000000000000e+00   8.5900000000000004e-02   2.8500000000000001e-02   4.3900000000000002e-02   1.0431999999999999e+00   8.0049999999999999e-01   2.1764999999999999e+00   1.6380000000000000e-01   4.4259999999999999e-01   8.4000000000000005e-02
  -7.9349999999999998e-01   8.5740000000000005e-01  -6.8630000000000002e-01   9.5500000000000002e-02   0.0000000000000000e+00   7.8899999999999998e-02   1.0875999999999999e+00   6.0040000000000004e-01   1.9153000000000000e+00   2.2159999999999999e-01   4.6189999999999998e-01   4.4200000000000003e-02
  -7.0530000000000004e-01   6.1550000000000005e-01  -6.0050000000000003e-01   6.6799999999999998e-02   5.7099999999999998e-02   9.2100000000000001e-02   9.5440000000000003e-01   5.5589999999999995e-01   2.3506000000000000e+00   2.9859999999999998e-01   4.4259999999999999e-01   9.2899999999999996e-02
  -7.0530000000000004e-01   7.2550000000000003e-01  -1.7160000000000000e-01   9.5500000000000002e-02  -2.8500000000000001e-02   4.4000000000000003e-03   1.2650999999999999e+00   9.7840000000000005e-01   2.0024000000000002e+00   1.9270000000000001e-01   3.3679999999999999e-01   8.8499999999999995e-02
  -7.9349999999999998e-01   6.3749999999999996e-01  -2.5740000000000002e-01   1.9089999999999999e-01   1.9000000000000000e-02   5.7000000000000002e-02   1.3761000000000001e+00   5.3369999999999995e-01   1.2188000000000001e+00   4.8200000000000000e-02   3.8490000000000002e-01   1.0620000000000000e-01
  -6.3919999999999999e-01   5.2759999999999996e-01  -1.6298999999999999e+00   1.3370000000000001e-01   9.4999999999999998e-03   1.0960000000000000e-01   1.3761000000000001e+00   8.4499999999999997e-01   1.1317999999999999e+00   1.8300000000000000e-01   3.8490000000000002e-01   8.4000000000000005e-02
  -8.8170000000000004e-01   6.1550000000000005e-01  -9.4359999999999999e-01   5.7299999999999997e-02   9.4999999999999998e-03   2.6300000000000000e-02   9.3220000000000003e-01   7.3380000000000001e-01   1.8283000000000000e+00   1.3489999999999999e-01   3.1750000000000000e-01   1.1940000000000001e-01
  -7.9349999999999998e-01   7.2550000000000003e-01  -2.5740000000000002e-01   1.7190000000000000e-01   9.4999999999999998e-03   2.6300000000000000e-02   1.0209999999999999e+00   5.1139999999999997e-01   1.9153000000000000e+00   1.9270000000000001e-01   3.6559999999999998e-01   1.2830000000000000e-01
  -6.8330000000000002e-01   7.4739999999999995e-01  -3.4310000000000002e-01   9.5500000000000002e-02  -9.4999999999999998e-03   1.1400000000000000e-01   1.0875999999999999e+00   8.0049999999999999e-01   1.4800000000000000e+00   2.8899999999999998e-01   4.5219999999999999e-01   9.2899999999999996e-02
  -7.0530000000000004e-01   6.1550000000000005e-01  -1.0294000000000001e+00   6.6799999999999998e-02  -5.7099999999999998e-02   5.7000000000000002e-02   1.1762999999999999e+00   6.2260000000000004e-01   2.0024000000000002e+00   1.6380000000000000e-01   5.0029999999999997e-01   1.0170000000000000e-01
  -8.5960000000000003e-01   7.0350000000000001e-01  -3.4310000000000002e-01   9.5500000000000002e-02   2.8500000000000001e-02   2.1899999999999999e-02   1.2873000000000001e+00   5.1139999999999997e-01   2.2635999999999998e+00   7.7100000000000002e-02   4.3300000000000000e-01   1.1500000000000000e-01
  -7.0530000000000004e-01   7.6939999999999997e-01  -1.5441000000000000e+00   7.6399999999999996e-02   1.2370000000000000e-01   5.2600000000000001e-02   1.0875999999999999e+00   6.4480000000000004e-01   1.8283000000000000e+00   1.3489999999999999e-01   4.2340000000000000e-01   4.8700000000000000e-02
  -7.0530000000000004e-01   8.7929999999999997e-01  -1.0294000000000001e+00   9.5500000000000002e-02  -3.8100000000000002e-02   7.0199999999999999e-02   1.1318999999999999e+00   5.5589999999999995e-01   1.8283000000000000e+00   2.5050000000000000e-01   3.9450000000000002e-01   9.7299999999999998e-02
  -7.0530000000000004e-01   8.1340000000000001e-01  -6.0050000000000003e-01   1.4319999999999999e-01   1.0470000000000000e-01   7.8899999999999998e-02   9.9880000000000002e-01   6.4480000000000004e-01   2.0893999999999999e+00   2.0230000000000001e-01   3.7530000000000002e-01   8.4000000000000005e-02
  -7.2740000000000005e-01   6.5949999999999998e-01  -1.1152000000000000e+00   1.1459999999999999e-01   4.7600000000000003e-02   4.3900000000000002e-02   1.0875999999999999e+00   6.6710000000000003e-01   1.7412000000000001e+00   1.9270000000000001e-01   4.1370000000000001e-01   7.9600000000000004e-02
  -6.3919999999999999e-01   6.8149999999999999e-01   0.0000000000000000e+00   1.1459999999999999e-01   0.0000000000000000e+00   5.2600000000000001e-02   1.3761000000000001e+00   5.7809999999999995e-01   1.6540999999999999e+00   1.7340000000000000e-01   4.2340000000000000e-01   1.0620000000000000e-01
  -7.0530000000000004e-01   7.6939999999999997e-01  -4.2890000000000000e-01   9.4999999999999998e-03   5.7099999999999998e-02   3.0700000000000002e-02   1.0653999999999999e+00   6.8930000000000002e-01   1.9153000000000000e+00   2.2159999999999999e-01   4.4259999999999999e-01   1.1940000000000001e-01
  -6.3919999999999999e-01   8.5740000000000005e-01  -2.5740000000000002e-01   6.6799999999999998e-02   2.8500000000000001e-02   6.5799999999999997e-02   1.2206999999999999e+00   6.0040000000000004e-01   8.7060000000000004e-01   1.4449999999999999e-01   4.0410000000000001e-01   1.2390000000000000e-01
  -9.0369999999999995e-01   7.0350000000000001e-01  -4.2890000000000000e-01   4.7699999999999999e-02   2.8500000000000001e-02   5.2600000000000001e-02   1.1318999999999999e+00   5.1139999999999997e-01   1.3930000000000000e+00   1.6380000000000000e-01   4.0410000000000001e-01   9.7299999999999998e-02
  -6.1719999999999997e-01   6.3749999999999996e-01  -6.0050000000000003e-01   8.5900000000000004e-02   0.0000000000000000e+00   6.1400000000000003e-02   1.2206999999999999e+00   6.4480000000000004e-01   2.0893999999999999e+00   1.8300000000000000e-01   4.3300000000000000e-01   1.2390000000000000e-01
  -7.9349999999999998e-01   7.4739999999999995e-01  -1.8872000000000000e+00   9.5500000000000002e-02  -2.8500000000000001e-02   4.8200000000000000e-02   1.2206999999999999e+00   8.4499999999999997e-01   2.1764999999999999e+00   1.4449999999999999e-01   4.4259999999999999e-01   8.8499999999999995e-02
  -7.7149999999999996e-01   6.1550000000000005e-01   4.2890000000000000e-01   8.5900000000000004e-02   4.7600000000000003e-02   4.3900000000000002e-02   1.4205000000000001e+00   7.5600000000000001e-01   2.4377000000000000e+00   2.2159999999999999e-01   3.7530000000000002e-01   6.1899999999999997e-02
  -7.7149999999999996e-01   6.5949999999999998e-01  -6.8630000000000002e-01   5.7299999999999997e-02   2.8500000000000001e-02   5.7000000000000002e-02   9.9880000000000002e-01   6.0040000000000004e-01   1.8283000000000000e+00   1.5409999999999999e-01   4.4259999999999999e-01   1.0170000000000000e-01
  -6.3919999999999999e-01   4.3969999999999998e-01  -5.1470000000000005e-01   6.6799999999999998e-02   0.0000000000000000e+00   4.4000000000000003e-03   1.0431999999999999e+00   8.4499999999999997e-01   1.2188000000000001e+00   1.9270000000000001e-01   4.1370000000000001e-01   3.9800000000000002e-02
  -6.3919999999999999e-01   7.9139999999999999e-01  -6.0050000000000003e-01   7.6399999999999996e-02   4.7600000000000003e-02   2.6300000000000000e-02   1.2650999999999999e+00   6.4480000000000004e-01   1.3930000000000000e+00   1.3489999999999999e-01   3.8490000000000002e-01   4.4200000000000003e-02
  -7.9349999999999998e-01   7.9139999999999999e-01  -6.8630000000000002e-01   7.6399999999999996e-02  -7.6100000000000001e-02   6.5799999999999997e-02   1.2428999999999999e+00   6.0040000000000004e-01   1.3059000000000001e+00   1.8300000000000000e-01   4.7149999999999997e-01   6.6400000000000001e-02
  -8.1559999999999999e-01   9.2330000000000001e-01  -9.4359999999999999e-01   6.6799999999999998e-02   2.8500000000000001e-02   4.8200000000000000e-02   1.2206999999999999e+00   8.2269999999999999e-01   1.9153000000000000e+00   1.3489999999999999e-01   4.3300000000000000e-01   6.6400000000000001e-02
  -7.2740000000000005e-01   4.8359999999999997e-01  -9.4359999999999999e-01   1.9099999999999999e-02   9.4999999999999998e-03   6.1400000000000003e-02   1.1318999999999999e+00   5.1139999999999997e-01   1.7412000000000001e+00   1.6380000000000000e-01   4.6189999999999998e-01   9.2899999999999996e-02
  -7.2740000000000005e-01   6.5949999999999998e-01  -5.1470000000000005e-01  -6.6799999999999998e-02   3.8100000000000002e-02   2.6300000000000000e-02   1.1540999999999999e+00   5.5589999999999995e-01   2.0893999999999999e+00   1.8300000000000000e-01   3.8490000000000002e-01   1.1500000000000000e-01
  -9.4779999999999998e-01   7.9139999999999999e-01  -6.0050000000000003e-01   1.5279999999999999e-01   0.0000000000000000e+00   5.7000000000000002e-02   1.1762999999999999e+00   6.6710000000000003e-01   1.8283000000000000e+00   1.4449999999999999e-01   3.5599999999999998e-01   1.0620000000000000e-01
  -6.8330000000000002e-01   7.2550000000000003e-01  -6.8630000000000002e-01   1.5279999999999999e-01   3.8100000000000002e-02   8.7700000000000000e-02   1.2428999999999999e+00   6.0040000000000004e-01   2.3506000000000000e+00   1.3489999999999999e-01   4.2340000000000000e-01   9.2899999999999996e-02
  -6.6130000000000000e-01   6.3749999999999996e-01  -1.1152000000000000e+00   5.7299999999999997e-02   0.0000000000000000e+00   5.7000000000000002e-02   1.0875999999999999e+00   6.2260000000000004e-01   2.0024000000000002e+00   6.7400000000000002e-02   4.3300000000000000e-01   9.2899999999999996e-02
  -4.8490000000000000e-01   7.2550000000000003e-01  -1.1152000000000000e+00   9.5500000000000002e-02   9.4999999999999998e-03   3.0700000000000002e-02   1.2650999999999999e+00   7.1150000000000002e-01   2.4377000000000000e+00   1.7340000000000000e-01   5.4849999999999999e-01   1.0170000000000000e-01
  -7.9349999999999998e-01   7.0350000000000001e-01  -6.0050000000000003e-01   2.0050000000000001e-01   5.7099999999999998e-02   6.5799999999999997e-02   1.0875999999999999e+00   7.1150000000000002e-01   2.0893999999999999e+00   2.2159999999999999e-01   4.0410000000000001e-01   1.0620000000000000e-01
  -9.6989999999999998e-01   6.8149999999999999e-01  -1.3725000000000001e+00   6.6799999999999998e-02   7.6100000000000001e-02   4.8200000000000000e-02   1.0653999999999999e+00   6.6710000000000003e-01   2.6118000000000001e+00   1.8300000000000000e-01   3.7530000000000002e-01   7.9600000000000004e-02
  -5.7310000000000005e-01   7.9139999999999999e-01  -8.5800000000000001e-02   9.5500000000000002e-02  -1.9000000000000000e-02   8.7700000000000000e-02   1.0431999999999999e+00   1.0005999999999999e+00   2.2635999999999998e+00   1.4449999999999999e-01   4.9070000000000003e-01   1.1060000000000000e-01
  -5.5110000000000003e-01   6.8149999999999999e-01  -7.7210000000000001e-01   2.2910000000000000e-01   5.7099999999999998e-02   5.7000000000000002e-02   1.2873000000000001e+00   7.5600000000000001e-01   1.4800000000000000e+00   2.4079999999999999e-01   3.7530000000000002e-01   1.2830000000000000e-01
  -6.1719999999999997e-01   6.8149999999999999e-01  -1.4582999999999999e+00   1.1459999999999999e-01  -9.4999999999999998e-03   5.7000000000000002e-02   1.1984999999999999e+00   8.4499999999999997e-01   2.2635999999999998e+00   2.2159999999999999e-01   3.6559999999999998e-01   7.9600000000000004e-02
  -6.8330000000000002e-01   7.6939999999999997e-01  -1.8015000000000001e+00   3.8199999999999998e-02   3.8100000000000002e-02   5.7000000000000002e-02   9.3220000000000003e-01   6.8930000000000002e-01   2.2635999999999998e+00   2.3119999999999999e-01   3.9450000000000002e-01   6.1899999999999997e-02
  -6.6130000000000000e-01   7.9139999999999999e-01  -6.0050000000000003e-01   9.5500000000000002e-02  -9.5200000000000007e-02   1.0960000000000000e-01   1.3539000000000001e+00   6.6710000000000003e-01   2.0024000000000002e+00   1.7340000000000000e-01   4.2340000000000000e-01   8.8499999999999995e-02
  -6.1719999999999997e-01   6.5949999999999998e-01  -2.5740000000000002e-01   1.6230000000000000e-01   3.8100000000000002e-02   1.7500000000000002e-02   1.1096999999999999e+00   7.7820000000000000e-01   1.3930000000000000e+00   1.9270000000000001e-01   3.9450000000000002e-01   1.0170000000000000e-01
  -5.5110000000000003e-01   8.5740000000000005e-01  -7.7210000000000001e-01   1.2410000000000000e-01  -3.8100000000000002e-02   3.0700000000000002e-02   1.1540999999999999e+00   8.0049999999999999e-01   1.6540999999999999e+00   2.1190000000000001e-01   4.1370000000000001e-01   1.2390000000000000e-01
  -7.9349999999999998e-01   5.4959999999999998e-01  -1.1152000000000000e+00   1.1459999999999999e-01   0.0000000000000000e+00   9.6500000000000002e-02   1.4427000000000001e+00   6.6710000000000003e-01   2.2635999999999998e+00   1.5409999999999999e-01   4.4259999999999999e-01   7.5200000000000003e-02
  -5.9509999999999996e-01   7.4739999999999995e-01  -1.3725000000000001e+00   1.7190000000000000e-01   3.8100000000000002e-02   8.3299999999999999e-02   9.7660000000000002e-01   7.7820000000000000e-01   1.4800000000000000e+00   1.2520000000000001e-01   4.4259999999999999e-01   1.0620000000000000e-01
  -8.3760000000000001e-01   9.4530000000000003e-01   5.1470000000000005e-01   1.4319999999999999e-01   7.6100000000000001e-02   3.0700000000000002e-02   1.1540999999999999e+00   7.5600000000000001e-01   2.4377000000000000e+00   1.3489999999999999e-01   3.8490000000000002e-01   7.9600000000000004e-02
  -7.7149999999999996e-01   7.0350000000000001e-01  -1.2867999999999999e+00   1.5279999999999999e-01  -2.8500000000000001e-02   4.3900000000000002e-02   1.2428999999999999e+00   6.2260000000000004e-01   2.0024000000000002e+00   9.6299999999999997e-02   4.3300000000000000e-01   1.0170000000000000e-01
  -6.8330000000000002e-01   7.0350000000000001e-01  -6.0050000000000003e-01   2.8600000000000000e-02   1.9000000000000000e-02   5.7000000000000002e-02   1.1762999999999999e+00   9.3389999999999995e-01   2.0893999999999999e+00   2.0230000000000001e-01   3.3679999999999999e-01   1.1060000000000000e-01
  -6.1719999999999997e-01   7.0350000000000001e-01  -4.2890000000000000e-01   1.7190000000000000e-01   2.8500000000000001e-02   6.1400000000000003e-02   1.1096999999999999e+00   7.5600000000000001e-01   2.0024000000000002e+00   1.5409999999999999e-01   3.1750000000000000e-01   8.4000000000000005e-02
  -7.4939999999999996e-01   9.2330000000000001e-01  -6.0050000000000003e-01   4.7699999999999999e-02   1.9000000000000000e-02   3.0700000000000002e-02   1.1318999999999999e+00   7.1150000000000002e-01   1.4800000000000000e+00   1.2520000000000001e-01   4.8110000000000003e-01   1.1940000000000001e-01
  -8.1559999999999999e-01   7.2550000000000003e-01  -2.5740000000000002e-01   1.0500000000000000e-01  -3.8100000000000002e-02   6.1400000000000003e-02   1.2428999999999999e+00   8.6719999999999997e-01   1.1317999999999999e+00   1.4449999999999999e-01   3.7530000000000002e-01   1.0620000000000000e-01
  -4.4080000000000003e-01   7.6939999999999997e-01  -5.1470000000000005e-01   7.6399999999999996e-02   3.8100000000000002e-02   2.1899999999999999e-02   1.0431999999999999e+00   6.8930000000000002e-01   1.8283000000000000e+00   1.4449999999999999e-01   3.4639999999999999e-01   6.1899999999999997e-02
  -5.7310000000000005e-01   8.5740000000000005e-01   0.0000000000000000e+00   9.5500000000000002e-02  -3.8100000000000002e-02   9.2100000000000001e-02   1.1762999999999999e+00   5.1139999999999997e-01   2.0893999999999999e+00   9.6299999999999997e-02   3.6559999999999998e-01   6.6400000000000001e-02
  -7.7149999999999996e-01   8.1340000000000001e-01  -6.0050000000000003e-01   7.6399999999999996e-02   0.0000000000000000e+00   2.6300000000000000e-02   1.0875999999999999e+00   8.0049999999999999e-01   1.2188000000000001e+00   1.6380000000000000e-01   4.6189999999999998e-01   6.1899999999999997e-02
  -5.2900000000000003e-01   7.6939999999999997e-01  -2.5740000000000002e-01   1.4319999999999999e-01   4.7600000000000003e-02   7.0199999999999999e-02   1.0875999999999999e+00   7.3380000000000001e-01   1.9153000000000000e+00   1.2520000000000001e-01   3.3679999999999999e-01   9.2899999999999996e-02
  -7.4939999999999996e-01   8.7929999999999997e-01  -1.7157000000000000e+00   9.4999999999999998e-03  -2.8500000000000001e-02   6.1400000000000003e-02   1.2428999999999999e+00   5.3369999999999995e-01   1.3930000000000000e+00   1.8300000000000000e-01   5.1959999999999995e-01   7.0800000000000002e-02
  -6.8330000000000002e-01   6.1550000000000005e-01  -6.8630000000000002e-01   6.6799999999999998e-02   9.4999999999999998e-03   3.9500000000000000e-02   1.0209999999999999e+00   7.5600000000000001e-01   1.6540999999999999e+00   1.9270000000000001e-01   3.7530000000000002e-01   1.0620000000000000e-01
  -9.4779999999999998e-01   5.4959999999999998e-01  -8.5780000000000001e-01   1.3370000000000001e-01  -5.7099999999999998e-02   5.7000000000000002e-02   9.7660000000000002e-01   8.6719999999999997e-01   1.3930000000000000e+00   2.0230000000000001e-01   3.7530000000000002e-01   1.6810000000000000e-01
  -4.1880000000000001e-01   7.0350000000000001e-01  -6.0050000000000003e-01   6.6799999999999998e-02   1.2370000000000000e-01   3.0700000000000002e-02   1.2206999999999999e+00   4.6689999999999998e-01   1.3930000000000000e+00   2.1190000000000001e-01   4.1370000000000001e-01   7.9600000000000004e-02
  -9.4779999999999998e-01   9.0129999999999999e-01  -7.7210000000000001e-01   5.7299999999999997e-02  -3.8100000000000002e-02   7.0199999999999999e-02   1.1984999999999999e+00   6.4480000000000004e-01   1.7412000000000001e+00   1.9270000000000001e-01   4.5219999999999999e-01   1.1500000000000000e-01
  -9.0369999999999995e-01   7.4739999999999995e-01  -1.7157000000000000e+00   1.1459999999999999e-01   9.4999999999999998e-03   1.2280000000000001e-01   9.1000000000000003e-01   8.8939999999999997e-01   1.5670999999999999e+00   1.5409999999999999e-01   4.6189999999999998e-01   7.9600000000000004e-02
  -6.1719999999999997e-01   1.0112000000000001e+00  -5.1470000000000005e-01   1.1459999999999999e-01   3.8100000000000002e-02   9.6500000000000002e-02   1.3539000000000001e+00   6.2260000000000004e-01   1.7412000000000001e+00   2.4079999999999999e-01   4.7149999999999997e-01   1.5040000000000001e-01
  -5.7310000000000005e-01   8.1340000000000001e-01  -3.4310000000000002e-01   1.1459999999999999e-01   4.7600000000000003e-02   4.8200000000000000e-02   1.0209999999999999e+00   5.5589999999999995e-01   1.9153000000000000e+00   2.5050000000000000e-01   4.3300000000000000e-01   8.4000000000000005e-02
  -8.8170000000000004e-01   8.3540000000000003e-01  -6.8630000000000002e-01   9.5500000000000002e-02   0.0000000000000000e+00   1.7500000000000002e-02   1.1984999999999999e+00   8.0049999999999999e-01   2.2635999999999998e+00   1.7340000000000000e-01   4.5219999999999999e-01   1.1940000000000001e-01
  -5.9509999999999996e-01   8.3540000000000003e-01  -3.4310000000000002e-01   6.6799999999999998e-02   9.5200000000000007e-02   3.9500000000000000e-02   1.1540999999999999e+00   5.3369999999999995e-01   1.3930000000000000e+00   1.6380000000000000e-01   4.0410000000000001e-01   5.7500000000000002e-02
  -5.9509999999999996e-01   9.0129999999999999e-01  -6.0050000000000003e-01   9.5500000000000002e-02   2.8500000000000001e-02   5.7000000000000002e-02   1.2428999999999999e+00   5.3369999999999995e-01   2.0024000000000002e+00   2.5050000000000000e-01   4.0410000000000001e-01   9.2899999999999996e-02
  -1.0139000000000000e+00   6.8149999999999999e-01  -1.2867999999999999e+00   8.5900000000000004e-02   9.4999999999999998e-03   1.7500000000000002e-02   9.7660000000000002e-01   7.7820000000000000e-01   1.7412000000000001e+00   2.6010000000000000e-01   4.2340000000000000e-01   1.0170000000000000e-01
  -8.8170000000000004e-01   4.8359999999999997e-01  -6.0050000000000003e-01   7.6399999999999996e-02  -9.4999999999999998e-03   4.3900000000000002e-02   1.2428999999999999e+00   7.7820000000000000e-01   1.1317999999999999e+00   1.4449999999999999e-01   4.3300000000000000e-01   9.7299999999999998e-02
  -7.0530000000000004e-01   6.8149999999999999e-01  -6.8630000000000002e-01   6.6799999999999998e-02   3.8100000000000002e-02   8.3299999999999999e-02   1.4205000000000001e+00   6.6710000000000003e-01   1.5670999999999999e+00   1.6380000000000000e-01   3.5599999999999998e-01   1.1500000000000000e-01
  -5.9509999999999996e-01   7.0350000000000001e-01  -7.7210000000000001e-01   1.0500000000000000e-01   0.0000000000000000e+00   1.0960000000000000e-01   1.1318999999999999e+00   6.4480000000000004e-01   1.9153000000000000e+00   1.9270000000000001e-01   4.6189999999999998e-01   1.1060000000000000e-01
  -1.0801000000000001e+00   8.3540000000000003e-01  -4.2890000000000000e-01   9.5500000000000002e-02  -3.8100000000000002e-02   7.8899999999999998e-02   1.1984999999999999e+00   7.1150000000000002e-01   2.0893999999999999e+00   1.6380000000000000e-01   3.5599999999999998e-01   8.8499999999999995e-02
  -8.8170000000000004e-01   3.5170000000000001e-01  -1.0294000000000001e+00   4.7699999999999999e-02  -9.4999999999999998e-03   5.7000000000000002e-02   1.3539000000000001e+00   8.2269999999999999e-01   1.3930000000000000e+00   1.4449999999999999e-01   4.5219999999999999e-01   7.0800000000000002e-02
  -5.9509999999999996e-01   8.5740000000000005e-01  -6.0050000000000003e-01   4.7699999999999999e-02  -3.8100000000000002e-02   4.8200000000000000e-02   1.0653999999999999e+00   6.0040000000000004e-01   1.4800000000000000e+00   2.2159999999999999e-01   3.1750000000000000e-01   9.2899999999999996e-02
  -9.0369999999999995e-01   7.2550000000000003e-01  -8.5780000000000001e-01   9.5500000000000002e-02   6.6600000000000006e-02   7.4499999999999997e-02   1.0431999999999999e+00   5.7809999999999995e-01   1.4800000000000000e+00   1.3489999999999999e-01   4.6189999999999998e-01   4.8700000000000000e-02
  -1.1021000000000001e+00   4.8359999999999997e-01  -9.4359999999999999e-01   1.1459999999999999e-01  -1.9000000000000000e-02   5.7000000000000002e-02   9.7660000000000002e-01   8.4499999999999997e-01   1.7412000000000001e+00   2.1190000000000001e-01   4.7149999999999997e-01   1.0170000000000000e-01
  -7.2740000000000005e-01   5.7160000000000000e-01  -3.4310000000000002e-01   6.6799999999999998e-02   7.6100000000000001e-02   7.8899999999999998e-02   1.3761000000000001e+00   6.4480000000000004e-01   2.0024000000000002e+00   1.8300000000000000e-01   3.9450000000000002e-01   3.1000000000000000e-02
  -7.2740000000000005e-01   8.3540000000000003e-01  -7.7210000000000001e-01   1.1459999999999999e-01  -2.8500000000000001e-02   6.1400000000000003e-02   1.1318999999999999e+00   8.4499999999999997e-01   1.5670999999999999e+00   1.3489999999999999e-01   4.5219999999999999e-01   1.1060000000000000e-01
  -7.0530000000000004e-01   9.4530000000000003e-01  -9.4359999999999999e-01   1.1459999999999999e-01   9.4999999999999998e-03   8.3299999999999999e-02   9.9880000000000002e-01   5.5589999999999995e-01   1.0447000000000000e+00   1.1559999999999999e-01   4.4259999999999999e-01   1.1500000000000000e-01
  -7.0530000000000004e-01   5.2759999999999996e-01  -8.5800000000000001e-02   1.0500000000000000e-01   1.1420000000000000e-01   6.1400000000000003e-02   1.0209999999999999e+00   7.3380000000000001e-01   1.3930000000000000e+00   1.3489999999999999e-01   3.7530000000000002e-01   5.7500000000000002e-02
  -7.2740000000000005e-01   6.5949999999999998e-01  -8.5780000000000001e-01  -9.4999999999999998e-03   9.4999999999999998e-03   5.7000000000000002e-02   1.0875999999999999e+00   7.3380000000000001e-01   2.0893999999999999e+00   1.9270000000000001e-01   4.6189999999999998e-01   1.2390000000000000e-01
  -6.1719999999999997e-01   5.4959999999999998e-01  -8.5780000000000001e-01   1.9099999999999999e-02  -5.7099999999999998e-02   7.8899999999999998e-02   1.2650999999999999e+00   6.8930000000000002e-01   1.9153000000000000e+00   2.6010000000000000e-01   3.2710000000000000e-01   7.9600000000000004e-02
  -7.0530000000000004e-01   7.2550000000000003e-01  -2.5740000000000002e-01   8.5900000000000004e-02  -4.7600000000000003e-02   3.5099999999999999e-02   1.1318999999999999e+00   7.3380000000000001e-01   2.0893999999999999e+00   1.5409999999999999e-01   4.7149999999999997e-01   9.7299999999999998e-02
  -1.0801000000000001e+00   7.6939999999999997e-01  -7.7210000000000001e-01   9.4999999999999998e-03  -9.4999999999999998e-03   3.5099999999999999e-02   1.3095000000000001e+00   5.5589999999999995e-01   1.9153000000000000e+00   2.0230000000000001e-01   4.6189999999999998e-01   9.2899999999999996e-02
  -6.8330000000000002e-01   6.5949999999999998e-01  -6.8630000000000002e-01   8.5900000000000004e-02  -3.8100000000000002e-02   1.3200000000000000e-02   1.2428999999999999e+00   6.0040000000000004e-01   2.0893999999999999e+00   2.1190000000000001e-01   4.8110000000000003e-01   9.7299999999999998e-02
  -3.9679999999999999e-01   6.1550000000000005e-01  -8.5780000000000001e-01   9.5500000000000002e-02   6.6600000000000006e-02   5.2600000000000001e-02   1.3761000000000001e+00   7.3380000000000001e-01   2.2635999999999998e+00   2.6010000000000000e-01   3.8490000000000002e-01   1.0170000000000000e-01
  -9.9190000000000000e-01   6.5949999999999998e-01  -7.7210000000000001e-01   7.6399999999999996e-02   9.4999999999999998e-03   7.8899999999999998e-02   8.8780000000000003e-01   7.5600000000000001e-01   7.8349999999999997e-01   1.9270000000000001e-01   4.0410000000000001e-01   9.7299999999999998e-02
  -6.6130000000000000e-01   7.2550000000000003e-01  -1.7160000000000000e-01   5.7299999999999997e-02   9.4999999999999998e-03   4.3900000000000002e-02   1.3095000000000001e+00   8.6719999999999997e-01   1.3059000000000001e+00   8.6699999999999999e-02   3.9450000000000002e-01   1.1060000000000000e-01
  -6.3919999999999999e-01   8.7929999999999997e-01  -6.8630000000000002e-01   1.0500000000000000e-01   1.1420000000000000e-01   3.0700000000000002e-02   1.1096999999999999e+00   6.8930000000000002e-01   2.0893999999999999e+00   1.0600000000000000e-01   3.1750000000000000e-01   9.2899999999999996e-02
  -6.3919999999999999e-01   6.1550000000000005e-01  -8.5780000000000001e-01   1.8140000000000001e-01  -3.8100000000000002e-02   6.1400000000000003e-02   1.0653999999999999e+00   5.1139999999999997e-01   1.6540999999999999e+00   8.6699999999999999e-02   4.0410000000000001e-01   1.0620000000000000e-01
  -7.0530000000000004e-01   7.9139999999999999e-01  -1.0294000000000001e+00   1.0500000000000000e-01   0.0000000000000000e+00   4.8200000000000000e-02   9.5440000000000003e-01   6.8930000000000002e-01   1.1317999999999999e+00   1.4449999999999999e-01   4.3300000000000000e-01   1.2390000000000000e-01
  -7.2740000000000005e-01   8.1340000000000001e-01  -1.0294000000000001e+00   5.7299999999999997e-02  -1.9000000000000000e-02   5.7000000000000002e-02   1.1762999999999999e+00   6.2260000000000004e-01   1.4800000000000000e+00   1.6380000000000000e-01   4.2340000000000000e-01   7.5200000000000003e-02
  -4.4080000000000003e-01   7.0350000000000001e-01  -2.5740000000000002e-01   6.6799999999999998e-02   5.7099999999999998e-02   6.5799999999999997e-02   1.0431999999999999e+00   7.3380000000000001e-01   1.9153000000000000e+00   1.3489999999999999e-01   4.4259999999999999e-01   8.8499999999999995e-02
  -5.9509999999999996e-01   6.8149999999999999e-01   8.5800000000000001e-02   7.6399999999999996e-02  -1.9000000000000000e-02   9.6500000000000002e-02   1.2873000000000001e+00   8.2269999999999999e-01   1.0447000000000000e+00   1.1559999999999999e-01   4.5219999999999999e-01   5.7500000000000002e-02
  -8.1559999999999999e-01   6.1550000000000005e-01  -1.2867999999999999e+00   7.6399999999999996e-02   1.9000000000000000e-02   6.5799999999999997e-02   1.0431999999999999e+00   7.5600000000000001e-01   1.6540999999999999e+00   9.6299999999999997e-02   3.4639999999999999e-01   4.4200000000000003e-02
  -5.9509999999999996e-01   6.8149999999999999e-01  -1.7160000000000000e-01   1.6230000000000000e-01   7.6100000000000001e-02   5.2600000000000001e-02   1.1984999999999999e+00   7.1150000000000002e-01   2.0024000000000002e+00   2.1190000000000001e-01   3.6559999999999998e-01   7.9600000000000004e-02
  -7.9349999999999998e-01   6.1550000000000005e-01  -6.8630000000000002e-01   4.7699999999999999e-02   1.5229999999999999e-01   6.1400000000000003e-02   1.3539000000000001e+00   5.3369999999999995e-01   2.4377000000000000e+00   2.6010000000000000e-01   4.4259999999999999e-01   7.9600000000000004e-02
  -6.8330000000000002e-01   7.6939999999999997e-01  -4.2890000000000000e-01   4.7699999999999999e-02  -2.8500000000000001e-02   3.9500000000000000e-02   1.2428999999999999e+00   4.6689999999999998e-01   2.0024000000000002e+00   1.8300000000000000e-01   4.5219999999999999e-01   1.0620000000000000e-01
  -5.7310000000000005e-01   6.8149999999999999e-01  -2.5740000000000002e-01   1.1459999999999999e-01   4.7600000000000003e-02   8.3299999999999999e-02   1.1762999999999999e+00   6.8930000000000002e-01   1.9153000000000000e+00   2.3119999999999999e-01   4.2340000000000000e-01   1.2830000000000000e-01
  -5.9509999999999996e-01   7.9139999999999999e-01  -8.5780000000000001e-01   1.2410000000000000e-01   5.7099999999999998e-02   7.8899999999999998e-02   1.0653999999999999e+00   6.8930000000000002e-01   1.9153000000000000e+00   1.6380000000000000e-01   4.7149999999999997e-01   7.9600000000000004e-02
  -8.5960000000000003e-01   7.4739999999999995e-01  -2.5740000000000002e-01   4.7699999999999999e-02  -5.7099999999999998e-02   6.1400000000000003e-02   1.1984999999999999e+00   7.1150000000000002e-01   1.5670999999999999e+00   1.9270000000000001e-01   3.3679999999999999e-01   9.2899999999999996e-02
  -6.3919999999999999e-01   5.0560000000000005e-01  -5.1470000000000005e-01   1.9099999999999999e-02   1.9000000000000000e-02   3.9500000000000000e-02   1.2206999999999999e+00   8.8939999999999997e-01   2.1764999999999999e+00   1.9270000000000001e-01   3.5599999999999998e-01   8.4000000000000005e-02
  -8.8170000000000004e-01   6.8149999999999999e-01  -1.4582999999999999e+00   9.5500000000000002e-02   0.0000000000000000e+00   1.3200000000000000e-02   1.3317000000000001e+00   8.2269999999999999e-01   2.5247000000000002e+00   1.4449999999999999e-01   4.3300000000000000e-01   9.2899999999999996e-02
  -7.2740000000000005e-01   7.6939999999999997e-01  -9.4359999999999999e-01   1.9099999999999999e-02   1.9000000000000000e-02   4.8200000000000000e-02   1.2650999999999999e+00   7.1150000000000002e-01   2.0024000000000002e+00   2.2159999999999999e-01   4.8110000000000003e-01   8.8499999999999995e-02
  -7.4939999999999996e-01   6.1550000000000005e-01  -1.0294000000000001e+00   1.5279999999999999e-01  -3.8100000000000002e-02   8.7700000000000000e-02   1.2428999999999999e+00   7.5600000000000001e-01   1.9153000000000000e+00   1.7340000000000000e-01   5.3879999999999995e-01   9.2899999999999996e-02
  -5.5110000000000003e-01   6.3749999999999996e-01  -7.7210000000000001e-01   1.0500000000000000e-01   0.0000000000000000e+00   7.0199999999999999e-02   1.1096999999999999e+00   6.2260000000000004e-01   1.7412000000000001e+00   2.0230000000000001e-01   3.4639999999999999e-01   8.4000000000000005e-02
  -6.8330000000000002e-01   5.7160000000000000e-01  -6.8630000000000002e-01   2.8600000000000000e-02  -9.4999999999999998e-03   4.8200000000000000e-02   1.1984999999999999e+00   5.7809999999999995e-01   1.6540999999999999e+00   7.7100000000000002e-02   4.0410000000000001e-01   7.5200000000000003e-02
  -5.7310000000000005e-01   7.9139999999999999e-01   3.4310000000000002e-01   6.6799999999999998e-02   1.9000000000000000e-02   8.7700000000000000e-02   1.1762999999999999e+00   8.4499999999999997e-01   2.3506000000000000e+00   2.0230000000000001e-01   4.0410000000000001e-01   7.9600000000000004e-02
  -5.9509999999999996e-01   7.2550000000000003e-01  -6.0050000000000003e-01   6.6799999999999998e-02   4.7600000000000003e-02   1.0090000000000000e-01   1.2650999999999999e+00   5.3369999999999995e-01   2.0024000000000002e+00   2.0230000000000001e-01   3.1750000000000000e-01   1.0620000000000000e-01
  -9.9190000000000000e-01   7.9139999999999999e-01  -5.1470000000000005e-01   5.7299999999999997e-02   1.9000000000000000e-02   5.2600000000000001e-02   1.0209999999999999e+00   7.7820000000000000e-01   1.3059000000000001e+00   1.8300000000000000e-01   3.6559999999999998e-01   1.0170000000000000e-01
  -7.9349999999999998e-01   7.9139999999999999e-01  -7.7210000000000001e-01   9.4999999999999998e-03   3.8100000000000002e-02   4.8200000000000000e-02   1.0653999999999999e+00   6.6710000000000003e-01   1.1317999999999999e+00   1.2520000000000001e-01   3.9450000000000002e-01   5.3100000000000001e-02
  -7.2740000000000005e-01   5.9360000000000002e-01  -7.7210000000000001e-01   2.8600000000000000e-02   3.8100000000000002e-02   8.3299999999999999e-02   1.3317000000000001e+00   5.5589999999999995e-01   2.0024000000000002e+00   1.4449999999999999e-01   3.1750000000000000e-01   1.0620000000000000e-01
  -4.6289999999999998e-01   6.8149999999999999e-01  -6.8630000000000002e-01   7.6399999999999996e-02   1.9000000000000000e-02   2.6300000000000000e-02   1.1540999999999999e+00   7.3380000000000001e-01   1.6540999999999999e+00   1.6380000000000000e-01   4.1370000000000001e-01   9.2899999999999996e-02
  -9.0369999999999995e-01   7.4739999999999995e-01  -6.0050000000000003e-01   7.6399999999999996e-02  -3.8100000000000002e-02   4.3900000000000002e-02   9.9880000000000002e-01   6.4480000000000004e-01   2.0893999999999999e+00   2.6010000000000000e-01   4.1370000000000001e-01   1.0620000000000000e-01
  -5.9509999999999996e-01   6.3749999999999996e-01  -1.4582999999999999e+00   8.5900000000000004e-02  -2.8500000000000001e-02   3.5099999999999999e-02   1.0431999999999999e+00   1.0005999999999999e+00   1.2188000000000001e+00   2.2159999999999999e-01   4.3300000000000000e-01   4.4200000000000003e-02
  -6.1719999999999997e-01   6.8149999999999999e-01  -1.6298999999999999e+00   9.5500000000000002e-02  -9.4999999999999998e-03   6.5799999999999997e-02   1.0209999999999999e+00   5.3369999999999995e-01   1.6540999999999999e+00   1.1559999999999999e-01   4.0410000000000001e-01   7.0800000000000002e-02
  -9.4779999999999998e-01   7.6939999999999997e-01  -3.4310000000000002e-01   2.0999999999999999e-01   5.7099999999999998e-02   7.4499999999999997e-02   1.1762999999999999e+00   7.1150000000000002e-01   1.8283000000000000e+00   1.5409999999999999e-01   5.0029999999999997e-01   1.0170000000000000e-01
  -9.9190000000000000e-01   5.4959999999999998e-01  -7.7210000000000001e-01   1.0500000000000000e-01  -2.8500000000000001e-02   1.3200000000000000e-02   1.2650999999999999e+00   6.4480000000000004e-01   2.1764999999999999e+00   2.0230000000000001e-01   4.3300000000000000e-01   4.8700000000000000e-02
  -7.0530000000000004e-01   7.4739999999999995e-01  -8.5780000000000001e-01   1.5279999999999999e-01   8.5599999999999996e-02   1.7500000000000002e-02   1.1762999999999999e+00   4.8920000000000002e-01   2.0024000000000002e+00   2.4079999999999999e-01   4.0410000000000001e-01   9.7299999999999998e-02
  -7.2740000000000005e-01   5.0560000000000005e-01  -6.0050000000000003e-01   9.5500000000000002e-02   1.9000000000000000e-02   7.0199999999999999e-02   1.3095000000000001e+00   5.7809999999999995e-01   1.7412000000000001e+00   1.3489999999999999e-01   3.9450000000000002e-01   8.8499999999999995e-02
  -8.3760000000000001e-01   8.3540000000000003e-01  -1.2010000000000001e+00   2.8600000000000000e-02   3.8100000000000002e-02   5.2600000000000001e-02   1.4205000000000001e+00   7.1150000000000002e-01   2.1764999999999999e+00   1.9270000000000001e-01   3.0790000000000001e-01   7.9600000000000004e-02
  -6.3919999999999999e-01   6.5949999999999998e-01  -8.5780000000000001e-01   1.9099999999999999e-02  -4.7600000000000003e-02   3.9500000000000000e-02   1.0653999999999999e+00   5.3369999999999995e-01   1.6540999999999999e+00   7.7100000000000002e-02   4.3300000000000000e-01   6.1899999999999997e-02
  -4.6289999999999998e-01   8.3540000000000003e-01  -9.4359999999999999e-01   1.1459999999999999e-01   1.1420000000000000e-01   9.2100000000000001e-02   1.0653999999999999e+00   7.5600000000000001e-01   1.7412000000000001e+00   2.3119999999999999e-01   4.4259999999999999e-01   5.7500000000000002e-02
  -8.8170000000000004e-01   8.1340000000000001e-01   0.0000000000000000e+00   1.9099999999999999e-02  -8.5599999999999996e-02   5.7000000000000002e-02   1.1540999999999999e+00   6.8930000000000002e-01   1.8283000000000000e+00   9.6299999999999997e-02   3.5599999999999998e-01   8.8499999999999995e-02
  -7.4939999999999996e-01   6.8149999999999999e-01  -6.0050000000000003e-01   6.6799999999999998e-02  -3.8100000000000002e-02   4.3900000000000002e-02   1.0875999999999999e+00   7.3380000000000001e-01   1.1317999999999999e+00   1.7340000000000000e-01   4.8110000000000003e-01   6.1899999999999997e-02
  -8.1559999999999999e-01   7.9139999999999999e-01  -6.8630000000000002e-01   8.5900000000000004e-02   1.0470000000000000e-01   6.1400000000000003e-02   1.1762999999999999e+00   6.8930000000000002e-01   2.5247000000000002e+00   2.0230000000000001e-01   5.0029999999999997e-01   8.8499999999999995e-02
  -5.9509999999999996e-01   6.3749999999999996e-01  -6.8630000000000002e-01   8.5900000000000004e-02   1.2370000000000000e-01   2.1899999999999999e-02   1.4205000000000001e+00   5.1139999999999997e-01   1.3930000000000000e+00   2.0230000000000001e-01   3.4639999999999999e-01   5.7500000000000002e-02
  -6.8330000000000002e-01   8.7929999999999997e-01  -4.2890000000000000e-01   8.5900000000000004e-02   7.6100000000000001e-02   7.0199999999999999e-02   1.0653999999999999e+00   8.4499999999999997e-01   2.1764999999999999e+00   2.1190000000000001e-01   3.9450000000000002e-01   4.4200000000000003e-02
  -5.5110000000000003e-01   7.4739999999999995e-01  -2.5740000000000002e-01   8.5900000000000004e-02  -3.8100000000000002e-02   5.7000000000000002e-02   1.2428999999999999e+00   8.2269999999999999e-01   1.9153000000000000e+00   1.4449999999999999e-01   4.4259999999999999e-01   7.5200000000000003e-02
  -5.7310000000000005e-01   7.4739999999999995e-01  -3.4310000000000002e-01   3.8199999999999998e-02   3.8100000000000002e-02   7.4499999999999997e-02   1.0653999999999999e+00   6.2260000000000004e-01   1.0447000000000000e+00   1.3489999999999999e-01   3.4639999999999999e-01   9.2899999999999996e-02
  -8.5960000000000003e-01   4.8359999999999997e-01  -4.2890000000000000e-01   1.9099999999999999e-02  -7.6100000000000001e-02   6.5799999999999997e-02   1.0875999999999999e+00   7.3380000000000001e-01   2.3506000000000000e+00   1.3489999999999999e-01   4.3300000000000000e-01   8.8499999999999995e-02
  -8.1559999999999999e-01   7.0350000000000001e-01  -1.5441000000000000e+00   3.8199999999999998e-02   9.4999999999999998e-03   8.7700000000000000e-02   1.1540999999999999e+00   7.5600000000000001e-01   2.4377000000000000e+00   1.4449999999999999e-01   4.5219999999999999e-01   8.4000000000000005e-02
  -5.7310000000000005e-01   8.7929999999999997e-01  -1.0294000000000001e+00   3.8199999999999998e-02   3.8100000000000002e-02   3.5099999999999999e-02   1.2206999999999999e+00   8.8939999999999997e-01   1.9153000000000000e+00   1.2520000000000001e-01   4.4259999999999999e-01   1.5040000000000001e-01
  -6.8330000000000002e-01   5.9360000000000002e-01  -1.2867999999999999e+00   8.5900000000000004e-02  -8.5599999999999996e-02   4.8200000000000000e-02   1.2873000000000001e+00   8.4499999999999997e-01   1.8283000000000000e+00   1.6380000000000000e-01   3.7530000000000002e-01   1.2830000000000000e-01
  -8.5960000000000003e-01   7.9139999999999999e-01  -8.5780000000000001e-01   3.8199999999999998e-02  -1.9000000000000000e-02   5.7000000000000002e-02   1.1096999999999999e+00   5.5589999999999995e-01   1.5670999999999999e+00   1.6380000000000000e-01   5.1000000000000001e-01   9.7299999999999998e-02
  -7.2740000000000005e-01   6.8149999999999999e-01  -5.1470000000000005e-01   1.6230000000000000e-01   5.7099999999999998e-02   8.8000000000000005e-03   1.2206999999999999e+00   8.4499999999999997e-01   1.7412000000000001e+00   1.0600000000000000e-01   3.7530000000000002e-01   8.8499999999999995e-02
  -6.1719999999999997e-01   5.0560000000000005e-01  -9.4359999999999999e-01   1.4319999999999999e-01  -5.7099999999999998e-02   6.1400000000000003e-02   1.1984999999999999e+00   5.3369999999999995e-01   1.2188000000000001e+00   1.3489999999999999e-01   3.7530000000000002e-01   1.0620000000000000e-01
  -6.8330000000000002e-01   6.5949999999999998e-01  -1.2867999999999999e+00   1.3370000000000001e-01   1.9000000000000000e-02   4.8200000000000000e-02   1.1984999999999999e+00   9.5609999999999995e-01   1.6540999999999999e+00   2.0230000000000001e-01   4.8110000000000003e-01   8.4000000000000005e-02
  -8.3760000000000001e-01   7.9139999999999999e-01  -8.5780000000000001e-01   1.2410000000000000e-01  -1.9000000000000000e-02   8.7700000000000000e-02   1.2428999999999999e+00   6.2260000000000004e-01   1.5670999999999999e+00   1.5409999999999999e-01   3.4639999999999999e-01   1.2830000000000000e-01
  -6.6130000000000000e-01   6.1550000000000005e-01  -1.0294000000000001e+00   1.3370000000000001e-01   3.8100000000000002e-02   5.2600000000000001e-02   1.2206999999999999e+00   7.7820000000000000e-01   2.4377000000000000e+00   9.6299999999999997e-02   4.3300000000000000e-01   1.2830000000000000e-01
  -7.7149999999999996e-01   5.2759999999999996e-01  -1.1152000000000000e+00   1.9099999999999999e-02  -4.7600000000000003e-02   1.0090000000000000e-01   1.0653999999999999e+00   6.4480000000000004e-01   1.5670999999999999e+00   1.6380000000000000e-01   3.7530000000000002e-01   9.7299999999999998e-02
  -5.2900000000000003e-01   5.2759999999999996e-01   2.5740000000000002e-01   1.3370000000000001e-01  -9.4999999999999998e-03   6.1400000000000003e-02   1.2873000000000001e+00   6.2260000000000004e-01   1.4800000000000000e+00   2.0230000000000001e-01   3.9450000000000002e-01   8.8499999999999995e-02
  -7.0530000000000004e-01   7.6939999999999997e-01  -1.3725000000000001e+00   1.7190000000000000e-01  -2.8500000000000001e-02   8.7700000000000000e-02   1.0653999999999999e+00   6.4480000000000004e-01   2.0893999999999999e+00   1.9270000000000001e-01   4.7149999999999997e-01   7.0800000000000002e-02
  -8.5960000000000003e-01   7.2550000000000003e-01  -4.2890000000000000e-01   1.9089999999999999e-01   8.5599999999999996e-02   6.5799999999999997e-02   1.3095000000000001e+00   7.3380000000000001e-01   1.0447000000000000e+00   1.3489999999999999e-01   4.1370000000000001e-01   1.2830000000000000e-01
  -6.6130000000000000e-01   4.1770000000000002e-01  -6.8630000000000002e-01   5.7299999999999997e-02  -8.5599999999999996e-02   2.1899999999999999e-02   1.0209999999999999e+00   8.6719999999999997e-01   1.2188000000000001e+00   1.2520000000000001e-01   3.9450000000000002e-01   9.7299999999999998e-02
  -5.7310000000000005e-01   7.0350000000000001e-01  -3.4310000000000002e-01   1.7190000000000000e-01   2.8500000000000001e-02   4.3900000000000002e-02   9.7660000000000002e-01   6.6710000000000003e-01   1.3059000000000001e+00   1.7340000000000000e-01   4.3300000000000000e-01   1.0620000000000000e-01
  -8.8170000000000004e-01   6.3749999999999996e-01  -6.8630000000000002e-01   8.5900000000000004e-02   2.8500000000000001e-02   1.7500000000000002e-02   1.0875999999999999e+00   8.6719999999999997e-01   2.3506000000000000e+00   2.4079999999999999e-01   4.6189999999999998e-01   1.0620000000000000e-01
  -5.9509999999999996e-01   8.7929999999999997e-01  -9.4359999999999999e-01   1.3370000000000001e-01   6.6600000000000006e-02   7.8899999999999998e-02   1.0875999999999999e+00   8.0049999999999999e-01   1.4800000000000000e+00   8.6699999999999999e-02   4.4259999999999999e-01   7.5200000000000003e-02
  -5.2900000000000003e-01   8.7929999999999997e-01  -1.0294000000000001e+00   2.8600000000000000e-02   0.0000000000000000e+00   6.5799999999999997e-02   1.0209999999999999e+00   7.3380000000000001e-01   1.7412000000000001e+00   1.7340000000000000e-01   3.7530000000000002e-01   1.1060000000000000e-01
  -9.0369999999999995e-01   6.1550000000000005e-01  -6.0050000000000003e-01   1.0500000000000000e-01  -9.4999999999999998e-03   3.0700000000000002e-02   1.1984999999999999e+00   6.6710000000000003e-01   1.2188000000000001e+00   2.1190000000000001e-01   3.2710000000000000e-01   1.1940000000000001e-01
  -6.3919999999999999e-01   7.2550000000000003e-01  -1.2010000000000001e+00   3.8199999999999998e-02  -9.4999999999999998e-03   9.2100000000000001e-02   1.3095000000000001e+00   6.6710000000000003e-01   2.0893999999999999e+00   2.3119999999999999e-01   4.0410000000000001e-01   1.3270000000000001e-01
  -6.8330000000000002e-01   4.6170000000000000e-01  -1.0294000000000001e+00   5.7299999999999997e-02   2.8500000000000001e-02   5.7000000000000002e-02   1.1096999999999999e+00   6.4480000000000004e-01   2.1764999999999999e+00   2.6970000000000000e-01   4.0410000000000001e-01   9.7299999999999998e-02
  -8.3760000000000001e-01   5.9360000000000002e-01  -3.4310000000000002e-01   8.5900000000000004e-02  -4.7600000000000003e-02   4.3900000000000002e-02   1.1096999999999999e+00   6.4480000000000004e-01   1.7412000000000001e+00   2.3119999999999999e-01   4.0410000000000001e-01   1.1500000000000000e-01
  -7.2740000000000005e-01   7.0350000000000001e-01  -1.2010000000000001e+00   2.8600000000000000e-02  -9.4999999999999998e-03   7.4499999999999997e-02   1.1318999999999999e+00   5.3369999999999995e-01   1.3930000000000000e+00   1.5409999999999999e-01   3.9450000000000002e-01   1.0620000000000000e-01
  -5.9509999999999996e-01   7.4739999999999995e-01  -1.0294000000000001e+00   6.6799999999999998e-02   3.8100000000000002e-02   7.8899999999999998e-02   1.0875999999999999e+00   7.3380000000000001e-01   2.1764999999999999e+00   1.6380000000000000e-01   4.6189999999999998e-01   1.0170000000000000e-01
  -5.2900000000000003e-01   8.1340000000000001e-01  -6.8630000000000002e-01   1.3370000000000001e-01   3.8100000000000002e-02   4.4000000000000003e-03   1.2428999999999999e+00   5.3369999999999995e-01   2.1764999999999999e+00   1.8300000000000000e-01   3.6559999999999998e-01   1.0620000000000000e-01
  -6.3919999999999999e-01   5.7160000000000000e-01  -6.0050000000000003e-01   1.8140000000000001e-01   9.4999999999999998e-03   1.0960000000000000e-01   1.1762999999999999e+00   6.4480000000000004e-01   2.1764999999999999e+00   1.8300000000000000e-01   4.1370000000000001e-01   7.0800000000000002e-02
  -6.8330000000000002e-01   5.9360000000000002e-01  -5.1470000000000005e-01   7.6399999999999996e-02   0.0000000000000000e+00   0.0000000000000000e+00   1.1318999999999999e+00   8.6719999999999997e-01   2.0024000000000002e+00   1.7340000000000000e-01   4.5219999999999999e-01   1.1500000000000000e-01
  -6.3919999999999999e-01   7.6939999999999997e-01  -6.8630000000000002e-01   1.2410000000000000e-01   7.6100000000000001e-02   6.5799999999999997e-02   9.9880000000000002e-01   6.4480000000000004e-01   1.3930000000000000e+00   2.2159999999999999e-01   3.7530000000000002e-01   1.5479999999999999e-01
  -7.4939999999999996e-01   7.4739999999999995e-01  -1.5441000000000000e+00   1.2410000000000000e-01   4.7600000000000003e-02   6.5799999999999997e-02   1.0209999999999999e+00   8.6719999999999997e-01   1.5670999999999999e+00   1.3489999999999999e-01   4.3300000000000000e-01   1.0170000000000000e-01
  -7.4939999999999996e-01   8.1340000000000001e-01  -1.0294000000000001e+00   0.0000000000000000e+00  -7.6100000000000001e-02   3.5099999999999999e-02   1.1318999999999999e+00   4.0020000000000000e-01   1.7412000000000001e+00   1.4449999999999999e-01   3.9450000000000002e-01   5.3100000000000001e-02
  -5.9509999999999996e-01   5.7160000000000000e-01  -8.5780000000000001e-01   7.6399999999999996e-02  -1.9000000000000000e-02   6.5799999999999997e-02   1.0653999999999999e+00   9.3389999999999995e-01   1.5670999999999999e+00   1.6380000000000000e-01   3.8490000000000002e-01   8.4000000000000005e-02
  -7.9349999999999998e-01   5.7160000000000000e-01  -5.1470000000000005e-01   1.1459999999999999e-01   1.1420000000000000e-01   5.7000000000000002e-02   1.1762999999999999e+00   4.6689999999999998e-01   2.0024000000000002e+00   9.6299999999999997e-02   4.0410000000000001e-01   1.0170000000000000e-01
  -5.7310000000000005e-01   6.5949999999999998e-01  -6.0050000000000003e-01   4.7699999999999999e-02   4.7600000000000003e-02   4.8200000000000000e-02   1.0653999999999999e+00   7.3380000000000001e-01   1.2188000000000001e+00   1.7340000000000000e-01   4.2340000000000000e-01   9.7299999999999998e-02
  -8.8170000000000004e-01   7.0350000000000001e-01  -7.7210000000000001e-01   1.3370000000000001e-01   6.6600000000000006e-02   6.5799999999999997e-02   1.2206999999999999e+00   7.7820000000000000e-01   2.4377000000000000e+00   2.9859999999999998e-01   4.8110000000000003e-01   7.5200000000000003e-02
  -6.8330000000000002e-01   5.7160000000000000e-01   8.5800000000000001e-02   5.7299999999999997e-02   2.8500000000000001e-02   7.0199999999999999e-02   1.1318999999999999e+00   7.3380000000000001e-01   1.9153000000000000e+00   2.3119999999999999e-01   3.1750000000000000e-01   7.9600000000000004e-02
  -6.8330000000000002e-01   7.6939999999999997e-01  -9.4359999999999999e-01   7.6399999999999996e-02   9.5200000000000007e-02   1.7500000000000002e-02   1.1096999999999999e+00   7.5600000000000001e-01   1.3059000000000001e+00   2.2159999999999999e-01   4.1370000000000001e-01   1.0620000000000000e-01
  -7.7149999999999996e-01   6.3749999999999996e-01  -8.5780000000000001e-01  -1.9099999999999999e-02   9.4999999999999998e-03  -4.4000000000000003e-03   1.1540999999999999e+00   6.8930000000000002e-01   2.0024000000000002e+00   1.8300000000000000e-01   3.6559999999999998e-01   7.9600000000000004e-02
  -7.0530000000000004e-01   7.0350000000000001e-01  -4.2890000000000000e-01   9.5500000000000002e-02   5.7099999999999998e-02   4.3900000000000002e-02   9.5440000000000003e-01   6.2260000000000004e-01   2.0024000000000002e+00   2.3119999999999999e-01   4.1370000000000001e-01   1.0170000000000000e-01
  -7.9349999999999998e-01   6.8149999999999999e-01  -7.7210000000000001e-01   5.7299999999999997e-02   1.9000000000000000e-02   7.0199999999999999e-02   9.1000000000000003e-01   7.3380000000000001e-01   1.8283000000000000e+00   1.6380000000000000e-01   3.1750000000000000e-01   9.2899999999999996e-02
  -8.1559999999999999e-01   5.2759999999999996e-01  -9.4359999999999999e-01   1.9099999999999999e-02  -2.8500000000000001e-02   6.5799999999999997e-02   1.3761000000000001e+00   4.8920000000000002e-01   2.2635999999999998e+00   2.5050000000000000e-01   4.1370000000000001e-01   8.8499999999999995e-02
  -7.9349999999999998e-01   7.6939999999999997e-01  -1.7160000000000000e-01   5.7299999999999997e-02  -3.8100000000000002e-02   5.2600000000000001e-02   1.1096999999999999e+00   6.0040000000000004e-01   1.3930000000000000e+00   2.0230000000000001e-01   3.9450000000000002e-01   8.8499999999999995e-02
  -5.9509999999999996e-01   5.9360000000000002e-01  -1.1152000000000000e+00   1.2410000000000000e-01  -3.8100000000000002e-02   8.7700000000000000e-02   1.1762999999999999e+00   6.8930000000000002e-01   2.1764999999999999e+00   1.4449999999999999e-01   4.1370000000000001e-01   9.2899999999999996e-02
  -6.3919999999999999e-01   8.3540000000000003e-01  -1.7160000000000000e-01  -1.9099999999999999e-02   2.8500000000000001e-02   7.8899999999999998e-02   1.0875999999999999e+00   6.6710000000000003e-01   2.3506000000000000e+00   1.4449999999999999e-01   4.0410000000000001e-01   8.8499999999999995e-02
  -6.3919999999999999e-01   7.9139999999999999e-01  -1.5441000000000000e+00   1.3370000000000001e-01   3.8100000000000002e-02   9.2100000000000001e-02   1.3095000000000001e+00   6.2260000000000004e-01   2.2635999999999998e+00   2.2159999999999999e-01   4.6189999999999998e-01   9.7299999999999998e-02
  -8.8170000000000004e-01   7.2550000000000003e-01  -8.5780000000000001e-01   1.4319999999999999e-01   8.5599999999999996e-02   5.2600000000000001e-02   1.2873000000000001e+00   6.2260000000000004e-01   1.2188000000000001e+00   1.9300000000000001e-02   4.1370000000000001e-01   8.4000000000000005e-02
  -8.3760000000000001e-01   9.2330000000000001e-01  -1.2010000000000001e+00   7.6399999999999996e-02   8.5599999999999996e-02   3.0700000000000002e-02   1.1318999999999999e+00   7.5600000000000001e-01   1.6540999999999999e+00   1.6380000000000000e-01   3.6559999999999998e-01   6.1899999999999997e-02
  -8.3760000000000001e-01   5.7160000000000000e-01  -1.7160000000000000e-01   1.0500000000000000e-01   0.0000000000000000e+00   4.4000000000000003e-03   9.3220000000000003e-01   7.5600000000000001e-01   1.9153000000000000e+00   1.2520000000000001e-01   4.1370000000000001e-01   1.2390000000000000e-01
  -7.2740000000000005e-01   6.1550000000000005e-01  -6.8630000000000002e-01   5.7299999999999997e-02  -9.4999999999999998e-03   3.0700000000000002e-02   1.0875999999999999e+00   6.4480000000000004e-01   1.5670999999999999e+00   2.1190000000000001e-01   3.4639999999999999e-01   9.7299999999999998e-02
  -5.9509999999999996e-01   7.2550000000000003e-01  -6.0050000000000003e-01   1.4319999999999999e-01  -2.8500000000000001e-02   7.8899999999999998e-02   1.0431999999999999e+00   6.0040000000000004e-01   1.8283000000000000e+00   2.2159999999999999e-01   3.2710000000000000e-01   8.8499999999999995e-02
  -4.6289999999999998e-01   6.8149999999999999e-01  -1.0294000000000001e+00   4.7699999999999999e-02  -1.9000000000000000e-02   4.8200000000000000e-02   1.0875999999999999e+00   8.2269999999999999e-01   2.5247000000000002e+00   1.9270000000000001e-01   4.3300000000000000e-01   5.7500000000000002e-02
  -8.5960000000000003e-01   6.1550000000000005e-01  -7.7210000000000001e-01   7.6399999999999996e-02  -2.8500000000000001e-02   8.3299999999999999e-02   1.1984999999999999e+00   7.5600000000000001e-01   1.6540999999999999e+00   1.9270000000000001e-01   4.4259999999999999e-01   8.8499999999999995e-02
  -7.2740000000000005e-01   6.3749999999999996e-01  -3.4310000000000002e-01   1.2410000000000000e-01  -9.4999999999999998e-03   6.5799999999999997e-02   1.3539000000000001e+00   8.2269999999999999e-01   1.3930000000000000e+00   1.8300000000000000e-01   3.0790000000000001e-01   1.4160000000000000e-01
  -8.5960000000000003e-01   7.0350000000000001e-01  -1.5441000000000000e+00   1.7190000000000000e-01   9.4999999999999998e-03   7.4499999999999997e-02   1.0431999999999999e+00   7.7820000000000000e-01   1.5670999999999999e+00   1.7340000000000000e-01   4.0410000000000001e-01   7.5200000000000003e-02
  -7.0530000000000004e-01   8.3540000000000003e-01  -8.5780000000000001e-01  -5.7299999999999997e-02   7.6100000000000001e-02   7.8899999999999998e-02   1.1762999999999999e+00   6.6710000000000003e-01   1.3930000000000000e+00   1.8300000000000000e-01   4.0410000000000001e-01   1.1060000000000000e-01
  -8.1559999999999999e-01   4.8359999999999997e-01  -9.4359999999999999e-01   4.7699999999999999e-02   4.7600000000000003e-02   1.0520000000000000e-01   9.5440000000000003e-01   6.4480000000000004e-01   2.0893999999999999e+00   1.9270000000000001e-01   4.4259999999999999e-01   1.0170000000000000e-01
  -7.2740000000000005e-01   7.6939999999999997e-01  -4.2890000000000000e-01   1.6230000000000000e-01  -4.7600000000000003e-02   5.2600000000000001e-02   1.2650999999999999e+00   9.1169999999999995e-01   2.3506000000000000e+00   2.4079999999999999e-01   3.9450000000000002e-01   8.8499999999999995e-02
  -8.8170000000000004e-01   7.0350000000000001e-01  -6.8630000000000002e-01   8.5900000000000004e-02   6.6600000000000006e-02   7.4499999999999997e-02   1.1540999999999999e+00   8.2269999999999999e-01   1.7412000000000001e+00   2.0230000000000001e-01   3.8490000000000002e-01   8.4000000000000005e-02
  -7.0530000000000004e-01   7.9139999999999999e-01  -6.8630000000000002e-01   6.6799999999999998e-02   0.0000000000000000e+00   6.1400000000000003e-02   1.2428999999999999e+00   8.6719999999999997e-01   1.7412000000000001e+00   1.8300000000000000e-01   4.6189999999999998e-01   7.0800000000000002e-02
  -8.8170000000000004e-01   6.3749999999999996e-01  -8.5780000000000001e-01   3.8199999999999998e-02  -4.7600000000000003e-02   4.4000000000000003e-03   1.0653999999999999e+00   7.7820000000000000e-01   1.8283000000000000e+00   1.7340000000000000e-01   4.3300000000000000e-01   5.3100000000000001e-02
  -7.0530000000000004e-01   4.8359999999999997e-01  -7.7210000000000001e-01  -1.9099999999999999e-02  -1.9000000000000000e-02   3.5099999999999999e-02   1.3317000000000001e+00   3.3350000000000002e-01   1.7412000000000001e+00   2.4079999999999999e-01   3.7530000000000002e-01   1.2390000000000000e-01
  -6.3919999999999999e-01   7.9139999999999999e-01  -5.1470000000000005e-01   3.8199999999999998e-02  -9.4999999999999998e-03   7.0199999999999999e-02   9.7660000000000002e-01   6.2260000000000004e-01   1.5670999999999999e+00   1.6380000000000000e-01   4.0410000000000001e-01   7.9600000000000004e-02
  -7.2740000000000005e-01   8.1340000000000001e-01  -7.7210000000000001e-01   8.5900000000000004e-02   2.8500000000000001e-02   2.1899999999999999e-02   1.0875999999999999e+00   8.0049999999999999e-01   1.7412000000000001e+00   1.3489999999999999e-01   4.2340000000000000e-01   1.1060000000000000e-01
  -8.1559999999999999e-01   7.0350000000000001e-01  -1.2867999999999999e+00   4.7699999999999999e-02  -9.4999999999999998e-03   6.1400000000000003e-02   1.1096999999999999e+00   9.3389999999999995e-01   1.6540999999999999e+00   1.4449999999999999e-01   4.3300000000000000e-01   1.2390000000000000e-01
  -5.7310000000000005e-01   8.5740000000000005e-01  -6.8630000000000002e-01   1.4319999999999999e-01   9.4999999999999998e-03   9.6500000000000002e-02   1.4205000000000001e+00   7.5600000000000001e-01   2.0893999999999999e+00   1.3489999999999999e-01   4.8110000000000003e-01   7.9600000000000004e-02
  -9.2579999999999996e-01   7.2550000000000003e-01  -4.2890000000000000e-01   1.0500000000000000e-01   5.7099999999999998e-02   5.2600000000000001e-02   1.1984999999999999e+00   6.4480000000000004e-01   1.6540999999999999e+00   2.2159999999999999e-01   4.7149999999999997e-01   5.7500000000000002e-02
  -7.0530000000000004e-01   7.4739999999999995e-01  -1.0294000000000001e+00   1.9089999999999999e-01  -9.4999999999999998e-03   3.9500000000000000e-02   1.2428999999999999e+00   8.0049999999999999e-01   1.9153000000000000e+00   1.3489999999999999e-01   4.0410000000000001e-01   7.5200000000000003e-02
  -6.1719999999999997e-01   8.5740000000000005e-01  -1.2867999999999999e+00   5.7299999999999997e-02  -1.1420000000000000e-01   7.0199999999999999e-02   1.0875999999999999e+00   6.4480000000000004e-01   1.4800000000000000e+00   1.9270000000000001e-01   4.2340000000000000e-01   7.9600000000000004e-02
  -7.4939999999999996e-01   5.4959999999999998e-01  -5.1470000000000005e-01   7.6399999999999996e-02  -9.4999999999999998e-03   4.3900000000000002e-02   1.0209999999999999e+00   5.7809999999999995e-01   2.6118000000000001e+00   1.7340000000000000e-01   4.5219999999999999e-01   1.0620000000000000e-01
  -6.1719999999999997e-01   5.2759999999999996e-01  -9.4359999999999999e-01   1.3370000000000001e-01   3.8100000000000002e-02   7.8899999999999998e-02   1.1096999999999999e+00   7.5600000000000001e-01   1.8283000000000000e+00   1.5409999999999999e-01   4.0410000000000001e-01   1.2830000000000000e-01
  -5.9509999999999996e-01   4.1770000000000002e-01  -9.4359999999999999e-01   6.6799999999999998e-02  -8.5599999999999996e-02   7.0199999999999999e-02   1.2428999999999999e+00   7.7820000000000000e-01   1.4800000000000000e+00   1.9270000000000001e-01   3.6559999999999998e-01   1.1500000000000000e-01
  -7.7149999999999996e-01   6.8149999999999999e-01  -6.8630000000000002e-01   1.1459999999999999e-01   0.0000000000000000e+00   3.0700000000000002e-02   1.2206999999999999e+00   7.1150000000000002e-01   1.6540999999999999e+00   1.9270000000000001e-01   4.2340000000000000e-01   1.0170000000000000e-01
  -5.2900000000000003e-01   8.1340000000000001e-01  -1.2010000000000001e+00   1.5279999999999999e-01  -3.8100000000000002e-02   1.0520000000000000e-01   1.1318999999999999e+00   7.7820000000000000e-01   2.1764999999999999e+00   1.0600000000000000e-01   4.1370000000000001e-01   1.2830000000000000e-01
  -6.1719999999999997e-01   7.2550000000000003e-01  -6.8630000000000002e-01   4.7699999999999999e-02  -2.8500000000000001e-02   3.5099999999999999e-02   1.1984999999999999e+00   5.5589999999999995e-01   2.4377000000000000e+00   2.0230000000000001e-01   3.7530000000000002e-01   5.7500000000000002e-02
  -8.5960000000000003e-01   6.1550000000000005e-01  -1.2010000000000001e+00   1.0500000000000000e-01   6.6600000000000006e-02   3.5099999999999999e-02   1.1318999999999999e+00   6.6710000000000003e-01   1.4800000000000000e+00   1.0600000000000000e-01   3.9450000000000002e-01   7.5200000000000003e-02
  -9.9190000000000000e-01   1.0112000000000001e+00  -1.3725000000000001e+00   1.8140000000000001e-01   3.8100000000000002e-02   6.1400000000000003e-02   1.0653999999999999e+00   8.0049999999999999e-01   1.8283000000000000e+00   2.3119999999999999e-01   4.3300000000000000e-01   8.8499999999999995e-02
  -6.3919999999999999e-01   7.2550000000000003e-01  -1.2010000000000001e+00   1.0500000000000000e-01   3.8100000000000002e-02   5.7000000000000002e-02   1.3317000000000001e+00   4.8920000000000002e-01   1.5670999999999999e+00   1.2520000000000001e-01   4.8110000000000003e-01   8.4000000000000005e-02
  -6.1719999999999997e-01   9.8929999999999996e-01  -5.1470000000000005e-01   1.0500000000000000e-01   5.7099999999999998e-02   4.8200000000000000e-02   8.6560000000000004e-01   7.3380000000000001e-01   1.7412000000000001e+00   1.5409999999999999e-01   4.1370000000000001e-01   7.0800000000000002e-02
  -9.0369999999999995e-01   7.2550000000000003e-01  -1.2010000000000001e+00   1.3370000000000001e-01  -4.7600000000000003e-02   6.5799999999999997e-02   1.2428999999999999e+00   6.8930000000000002e-01   2.0893999999999999e+00   2.3119999999999999e-01   3.8490000000000002e-01   1.2830000000000000e-01
  -8.1559999999999999e-01   5.2759999999999996e-01  -7.7210000000000001e-01   9.5500000000000002e-02   9.4999999999999998e-03   7.0199999999999999e-02   1.2206999999999999e+00   6.2260000000000004e-01   1.5670999999999999e+00   2.2159999999999999e-01   3.9450000000000002e-01   1.1940000000000001e-01
  -6.6130000000000000e-01   6.1550000000000005e-01  -1.0294000000000001e+00   6.6799999999999998e-02  -5.7099999999999998e-02   6.5799999999999997e-02   1.2206999999999999e+00   9.1169999999999995e-01   2.1764999999999999e+00   1.9270000000000001e-01   4.1370000000000001e-01   7.5200000000000003e-02
  -3.7469999999999998e-01   7.0350000000000001e-01  -8.5780000000000001e-01   3.8199999999999998e-02  -4.7600000000000003e-02   7.0199999999999999e-02   1.0875999999999999e+00   7.5600000000000001e-01   1.3059000000000001e+00   1.0600000000000000e-01   3.6559999999999998e-01   1.2830000000000000e-01
  -8.8170000000000004e-01   8.5740000000000005e-01  -1.7157000000000000e+00   1.9089999999999999e-01   9.4999999999999998e-03   3.0700000000000002e-02   1.1318999999999999e+00   7.1150000000000002e-01   1.4800000000000000e+00   1.9270000000000001e-01   4.2340000000000000e-01   6.6400000000000001e-02
  -9.2579999999999996e-01   8.1340000000000001e-01  -1.4582999999999999e+00   8.5900000000000004e-02  -7.6100000000000001e-02   9.6500000000000002e-02   1.3539000000000001e+00   8.2269999999999999e-01   2.0893999999999999e+00   1.7340000000000000e-01   4.5219999999999999e-01   7.5200000000000003e-02
  -8.1559999999999999e-01   8.1340000000000001e-01  -8.5800000000000001e-02  -1.9099999999999999e-02   0.0000000000000000e+00   7.4499999999999997e-02   1.1540999999999999e+00   8.8939999999999997e-01   1.6540999999999999e+00   1.7340000000000000e-01   4.6189999999999998e-01   1.1500000000000000e-01
  -7.4939999999999996e-01   8.3540000000000003e-01  -3.4310000000000002e-01   1.4319999999999999e-01   5.7099999999999998e-02   4.8200000000000000e-02   1.1096999999999999e+00   7.5600000000000001e-01   1.6540999999999999e+00   1.6380000000000000e-01   4.0410000000000001e-01   1.1500000000000000e-01
  -6.6130000000000000e-01   8.3540000000000003e-01  -2.5740000000000002e-01   2.3870000000000000e-01  -9.5200000000000007e-02   6.5799999999999997e-02   1.2206999999999999e+00   6.8930000000000002e-01   1.8283000000000000e+00   2.6010000000000000e-01   4.7149999999999997e-01   9.7299999999999998e-02
  -7.7149999999999996e-01   8.3540000000000003e-01  -4.2890000000000000e-01   8.5900000000000004e-02  -2.8500000000000001e-02   8.7700000000000000e-02   1.1540999999999999e+00   6.8930000000000002e-01   2.4377000000000000e+00   2.1190000000000001e-01   4.3300000000000000e-01   1.0170000000000000e-01
  -7.2740000000000005e-01   9.0129999999999999e-01  -1.7160000000000000e-01   1.4319999999999999e-01   1.9000000000000000e-02   3.9500000000000000e-02   1.0209999999999999e+00   7.3380000000000001e-01   1.7412000000000001e+00   2.0230000000000001e-01   4.6189999999999998e-01   8.4000000000000005e-02
  -7.2740000000000005e-01   8.5740000000000005e-01  -6.0050000000000003e-01   6.6799999999999998e-02  -5.7099999999999998e-02   3.0700000000000002e-02   1.0209999999999999e+00   6.4480000000000004e-01   2.0893999999999999e+00   1.5409999999999999e-01   3.8490000000000002e-01   7.5200000000000003e-02
  -9.2579999999999996e-01   6.1550000000000005e-01  -1.4582999999999999e+00   1.3370000000000001e-01   1.9000000000000000e-02   8.7700000000000000e-02   1.2873000000000001e+00   5.5589999999999995e-01   2.1764999999999999e+00   1.8300000000000000e-01   4.3300000000000000e-01   9.2899999999999996e-02
