# Supplementary material for: Footwear and Foam Surface Alter Gait Initiation of Typical Subjects
Source: PLoS One. 2015 Aug 13;10(8):e0135821. doi: 10.1371/journal.pone.0135821 (PMC4536224; doi:10.1371/journal.pone.0135821)
Supplement: S1 Dataset — (ZIP) [file pone.0135821.s001.zip › 14_barefoot_av1_01.txt]

   1.0271599999999999e+01  -4.8803999999999998e+00   3.0804960000000000e+02  -8.3348999999999993e+00   4.5847299999999997e+01   9.3840000000000001e-01  -1.2029700000000000e+01   1.3341000000000001e+00   2.8268450000000001e+02  -4.7008000000000001e+00  -3.4196700000000000e+01   1.3710000000000000e-01
   1.0183500000000000e+01  -5.1661000000000001e+00   3.0650549999999998e+02  -8.6118000000000006e+00   4.5875799999999998e+01   9.8670000000000002e-01  -1.1985300000000001e+01   1.2230000000000001e+00   2.8433859999999999e+02  -4.6912000000000003e+00  -3.4206400000000002e+01   3.5400000000000001e-02
   9.8528000000000002e+00  -5.6058000000000003e+00   3.0599079999999998e+02  -8.8026999999999997e+00   4.5761699999999998e+01   1.0085999999999999e+00  -1.1918699999999999e+01   1.2230000000000001e+00   2.8477390000000003e+02  -4.7874999999999996e+00  -3.4475800000000000e+01   1.4160000000000000e-01
   1.0029199999999999e+01  -5.8475999999999999e+00   3.0461820000000000e+02  -8.9555000000000007e+00   4.5495199999999997e+01   1.0261000000000000e+00  -1.1829900000000000e+01   1.1785000000000001e+00   2.8564449999999999e+02  -4.9320000000000004e+00  -3.4620100000000001e+01   3.5400000000000001e-02
   9.9850999999999992e+00  -6.1773999999999996e+00   3.0195890000000003e+02  -9.0795999999999992e+00   4.5219299999999997e+01   1.1094999999999999e+00  -1.1985300000000001e+01   9.1169999999999995e-01   2.8695040000000000e+02  -4.9223999999999997e+00  -3.4725900000000003e+01  -4.4000000000000003e-03
   9.8087000000000000e+00  -6.3752000000000004e+00   2.9947120000000001e+02  -9.1464999999999996e+00   4.4790999999999997e+01   1.1620999999999999e+00  -1.2162800000000001e+01   1.1339999999999999e+00   2.8782100000000003e+02  -5.2016999999999998e+00  -3.4870300000000000e+01  -8.8000000000000005e-03
   9.9190000000000005e+00  -6.4192000000000000e+00   2.9766969999999998e+02  -9.2418999999999993e+00   4.4486499999999999e+01   1.1752000000000000e+00  -1.2074000000000000e+01   1.1785000000000001e+00   2.8895280000000002e+02  -5.2595000000000001e+00  -3.5072299999999998e+01  -6.6400000000000001e-02
   9.5442000000000000e+00  -6.3971999999999998e+00   2.9432420000000002e+02  -9.5092999999999996e+00   4.4162999999999997e+01   1.1796000000000000e+00  -1.2251600000000000e+01   8.4499999999999997e-01   2.9034570000000002e+02  -5.3846999999999996e+00  -3.5207000000000001e+01  -7.5200000000000003e-02
   9.5663000000000000e+00  -6.5951000000000004e+00   2.9355210000000000e+02  -9.3756000000000004e+00   4.3848999999999997e+01   1.1620999999999999e+00  -1.2540100000000001e+01   6.8930000000000002e-01   2.9086810000000003e+02  -5.5773999999999999e+00  -3.5303300000000000e+01  -1.5479999999999999e-01
   9.2356999999999996e+00  -6.7929000000000004e+00   2.9183640000000003e+02  -9.4997000000000007e+00   4.3772799999999997e+01   1.2279000000000000e+00  -1.2273800000000000e+01   2.6679999999999998e-01   2.9182580000000002e+02  -5.7122000000000002e+00  -3.5438000000000002e+01  -2.2559999999999999e-01
   8.9931999999999999e+00  -7.2986000000000004e+00   2.8986340000000001e+02  -9.7575000000000003e+00   4.3515900000000002e+01   1.3374999999999999e+00  -1.2517899999999999e+01   4.4499999999999998e-02   2.9243520000000001e+02  -5.9531000000000001e+00  -3.5572699999999998e+01  -2.5659999999999999e-01
   8.7948000000000004e+00  -8.0679999999999996e+00   2.8746150000000000e+02  -1.0005699999999999e+01   4.3192399999999999e+01   1.3945000000000001e+00  -1.2673299999999999e+01   8.8900000000000007e-02   2.9330579999999998e+02  -6.1456999999999997e+00  -3.5668900000000001e+01  -2.2559999999999999e-01
   8.4862000000000002e+00  -8.6175999999999995e+00   2.8471640000000002e+02  -1.0320800000000000e+01   4.3011600000000001e+01   1.5085000000000000e+00  -1.2584500000000000e+01  -4.0020000000000000e-01   2.9504700000000003e+02  -6.4154000000000000e+00  -3.5871000000000002e+01  -2.7870000000000000e-01
   8.5083000000000002e+00  -9.4309999999999992e+00   2.8248599999999999e+02  -1.0521300000000000e+01   4.2554800000000000e+01   1.6400999999999999e+00  -1.3072800000000001e+01  -4.6689999999999998e-01   2.9696230000000003e+02  -6.6658999999999997e+00  -3.6188499999999998e+01  -3.4499999999999997e-01
   8.3099000000000007e+00  -1.0288300000000000e+01   2.7896890000000002e+02  -1.0836399999999999e+01   4.2031399999999998e+01   1.7497000000000000e+00  -1.3361400000000000e+01  -7.5600000000000001e-01   2.9896469999999999e+02  -6.8971000000000000e+00  -3.6380899999999997e+01  -3.8929999999999998e-01
   8.1555999999999997e+00  -1.1123699999999999e+01   2.7553750000000002e+02  -1.1055899999999999e+01   4.1517600000000002e+01   1.8681000000000001e+00  -1.3649900000000001e+01  -8.2269999999999999e-01   3.0053179999999998e+02  -7.1668000000000003e+00  -3.6631100000000004e+01  -3.6270000000000002e-01
   7.8029000000000002e+00  -1.1717300000000000e+01   2.7116250000000002e+02  -1.1285100000000000e+01   4.1051299999999998e+01   1.9777000000000000e+00  -1.4116000000000000e+01  -1.3564000000000001e+00   3.0279539999999997e+02  -7.5038999999999998e+00  -3.6862000000000002e+01  -4.9540000000000001e-01
   7.6486000000000001e+00  -1.2200900000000001e+01   2.6704489999999998e+02  -1.1495100000000001e+01   4.0432800000000000e+01   2.0127999999999999e+00  -1.4426700000000000e+01  -1.8010999999999999e+00   3.0453660000000002e+02  -7.8700000000000001e+00  -3.7064100000000003e+01  -5.3520000000000001e-01
   7.5164000000000000e+00  -1.2376799999999999e+01   2.6301310000000001e+02  -1.1485600000000000e+01   3.9804699999999997e+01   2.0522999999999998e+00  -1.4249200000000000e+01  -2.5125999999999999e+00   3.0723540000000003e+02  -8.4093999999999998e+00  -3.7391199999999998e+01  -6.9450000000000001e-01
   7.1856999999999998e+00  -1.2530600000000000e+01   2.5958170000000001e+02  -1.1504700000000000e+01   3.9386000000000003e+01   2.1181000000000001e+00  -1.4249200000000000e+01  -3.5798999999999999e+00   3.0801900000000001e+02  -9.0067000000000004e+00  -3.7766500000000001e+01  -7.9620000000000002e-01
   6.7008000000000001e+00  -1.2222899999999999e+01   2.5520679999999999e+02  -1.1418799999999999e+01   3.8796100000000003e+01   2.0390999999999999e+00  -1.4604300000000000e+01  -4.8250999999999999e+00   3.1080489999999998e+02  -9.7675999999999998e+00  -3.8247599999999998e+01  -1.0041000000000000e+00
   6.2820000000000000e+00  -1.1893100000000000e+01   2.5057440000000000e+02  -1.1466500000000000e+01   3.8110900000000001e+01   2.0347000000000000e+00  -1.4848400000000000e+01  -6.0702999999999996e+00   3.1454849999999999e+02  -1.0605700000000001e+01  -3.8709499999999998e+01  -1.2120000000000000e+00
   5.6647999999999996e+00  -1.1101699999999999e+01   2.4619950000000000e+02  -1.1533300000000001e+01   3.7587600000000002e+01   1.9645999999999999e+00  -1.5003800000000000e+01  -7.2488000000000001e+00   3.1785680000000002e+02  -1.1511200000000001e+01  -3.9383000000000003e+01  -1.3845000000000001e+00
   4.8272000000000004e+00  -1.0969799999999999e+01   2.4216759999999999e+02  -1.1657400000000001e+01   3.7083199999999998e+01   1.8462000000000001e+00  -1.5425500000000000e+01  -8.4050999999999991e+00   3.2203570000000002e+02  -1.2513000000000000e+01  -4.0008400000000002e+01  -1.6190000000000000e+00
   4.0998000000000001e+00  -1.0508200000000000e+01   2.3805000000000001e+02  -1.1667000000000000e+01   3.6407600000000002e+01   1.8286000000000000e+00  -1.5780600000000000e+01  -8.9832000000000001e+00   3.2516980000000001e+02  -1.3264400000000000e+01  -4.0566499999999998e+01  -1.7206999999999999e+00
   3.3944999999999999e+00  -1.0046500000000000e+01   2.3307450000000000e+02  -1.1762499999999999e+01   3.5836599999999997e+01   1.7585000000000000e+00  -1.6113499999999998e+01  -9.1166000000000000e+00   3.2821690000000001e+02  -1.3977200000000000e+01  -4.1047600000000003e+01  -1.8180000000000001e+00
   2.8214000000000001e+00  -9.6067999999999998e+00   2.2869960000000000e+02  -1.1714700000000001e+01   3.5218100000000000e+01   1.6752000000000000e+00  -1.6379899999999999e+01  -9.2500000000000000e+00   3.3178640000000001e+02  -1.4776700000000000e+01  -4.1682699999999997e+01  -1.8844000000000001e+00
   2.1160000000000001e+00  -9.0132999999999992e+00   2.2415299999999999e+02  -1.1867500000000000e+01   3.4609099999999998e+01   1.5874999999999999e+00  -1.6779399999999999e+01  -8.9164999999999992e+00   3.3579120000000000e+02  -1.5431699999999999e+01  -4.2308100000000003e+01  -1.9683999999999999e+00
   1.5208999999999999e+00  -8.1119000000000003e+00   2.1866290000000001e+02  -1.1695600000000001e+01   3.3952500000000001e+01   1.4734000000000000e+00  -1.7090100000000000e+01  -8.9610000000000003e+00   3.3927359999999999e+02  -1.5961499999999999e+01  -4.2923900000000003e+01  -2.0480999999999998e+00
   1.0360000000000000e+00  -7.0347000000000000e+00   2.1411630000000000e+02  -1.1571500000000000e+01   3.3267400000000002e+01   1.3111999999999999e+00  -1.7223299999999998e+01  -8.9610000000000003e+00   3.4327830000000000e+02  -1.6722500000000000e+01  -4.3549399999999999e+01  -2.0878999999999999e+00
   5.2900000000000003e-01  -5.9576000000000002e+00   2.0793989999999999e+02  -1.1351900000000001e+01   3.2382399999999997e+01   1.0611999999999999e+00  -1.7067900000000002e+01  -9.1610999999999994e+00   3.4754430000000002e+02  -1.7146400000000000e+01  -4.4194000000000003e+01  -2.1808000000000001e+00
   0.0000000000000000e+00  -4.2207999999999997e+00   2.0227820000000000e+02  -1.1170500000000001e+01   3.1526000000000000e+01   9.3410000000000004e-01  -1.7578399999999998e+01  -9.2278000000000002e+00   3.5093959999999998e+02  -1.7791799999999999e+01  -4.4723199999999999e+01  -2.2029000000000001e+00
   3.5270000000000001e-01  -2.7260000000000000e+00   1.9695959999999999e+02  -1.0760000000000000e+01   3.0745699999999999e+01   6.6220000000000001e-01  -1.7778099999999998e+01  -9.6280000000000001e+00   3.5529270000000002e+02  -1.8446800000000000e+01  -4.5406399999999998e+01  -2.3134999999999999e+00
   4.1880000000000001e-01  -1.4069000000000000e+00   1.9198410000000001e+02  -1.0578600000000000e+01   2.9984400000000001e+01   4.8240000000000000e-01  -1.8199900000000000e+01  -1.0183900000000000e+01   3.5990679999999998e+02  -1.9024799999999999e+01  -4.5897100000000002e+01  -2.3754000000000000e+00
  -2.2040000000000001e-01   2.8580000000000000e-01   1.8778070000000000e+02  -1.0330299999999999e+01   2.9270700000000001e+01   3.2450000000000001e-01  -1.8665900000000001e+01  -1.0851000000000001e+01   3.6373750000000001e+02  -1.9728000000000002e+01  -4.6628399999999999e+01  -2.5081000000000002e+00
  -5.2900000000000003e-01   1.6488000000000000e+00   1.8289099999999999e+02  -1.0148899999999999e+01   2.8652200000000001e+01   1.4910000000000001e-01  -1.9198599999999999e+01  -1.1540300000000000e+01   3.6634930000000003e+02  -2.0315600000000000e+01  -4.6994000000000000e+01  -2.7204000000000002e+00
  -7.0530000000000004e-01   2.2863000000000002e+00   1.7971700000000001e+02  -9.9962000000000000e+00   2.8024100000000001e+01  -3.9500000000000000e-02  -1.9953299999999999e+01  -1.2363000000000000e+01   3.7000580000000002e+02  -2.0874300000000002e+01  -4.7561700000000002e+01  -2.8797000000000001e+00
  -1.1462000000000001e+00   3.1656000000000000e+00   1.7645720000000000e+02  -1.0043900000000001e+01   2.7624500000000001e+01  -1.5790000000000001e-01  -2.0508099999999999e+01  -1.3230200000000000e+01   3.7287880000000001e+02  -2.1452200000000001e+01  -4.7975499999999997e+01  -2.9990999999999999e+00
  -1.3225000000000000e+00   3.7372000000000001e+00   1.7302590000000001e+02  -9.9292999999999996e+00   2.7044000000000000e+01  -1.8859999999999999e-01  -2.0974200000000000e+01  -1.3852800000000000e+01   3.7644830000000002e+02  -2.1933900000000001e+01  -4.8456600000000002e+01  -3.2069999999999999e+00
  -1.9617000000000000e+00   4.1109000000000000e+00   1.7002350000000001e+02  -9.9102999999999994e+00   2.6691900000000000e+01  -1.9289999999999999e-01  -2.1706700000000001e+01  -1.4430899999999999e+01   3.7975659999999999e+02  -2.2425100000000000e+01  -4.8880000000000003e+01  -3.3972000000000002e+00
  -2.1821999999999999e+00   3.6273000000000000e+00   1.6796469999999999e+02  -9.8720999999999997e+00   2.6396899999999999e+01  -1.7979999999999999e-01  -2.2372499999999999e+01  -1.5387100000000000e+01   3.8332600000000002e+02  -2.2925999999999998e+01  -4.9389899999999997e+01  -3.5697000000000001e+00
  -2.2703000000000002e+00   3.1656000000000000e+00   1.6616319999999999e+02  -1.0005699999999999e+01   2.6206600000000002e+01  -1.4910000000000001e-01  -2.2927399999999999e+01  -1.6076400000000000e+01   3.8767899999999997e+02  -2.3455800000000000e+01  -4.9948000000000000e+01  -3.7467000000000001e+00
  -2.5127999999999999e+00   2.7919000000000000e+00   1.6401859999999999e+02  -1.0129799999999999e+01   2.6082899999999999e+01  -1.3159999999999999e-01  -2.3393500000000000e+01  -1.6810199999999998e+01   3.9177089999999998e+02  -2.4091600000000000e+01  -5.0554200000000002e+01  -3.9457000000000000e+00
  -2.9756999999999998e+00   2.2643000000000000e+00   1.6393279999999999e+02  -1.0148899999999999e+01   2.5854500000000002e+01  -1.3200000000000000e-02  -2.3970500000000001e+01  -1.7632899999999999e+01   3.9586270000000002e+02  -2.4419100000000000e+01  -5.1035299999999999e+01  -4.1227000000000000e+00
  -3.0417999999999998e+00   1.8686000000000000e+00   1.6376120000000000e+02  -1.0320800000000000e+01   2.5854500000000002e+01   3.5099999999999999e-02  -2.4303500000000000e+01  -1.8299900000000001e+01   3.9960629999999998e+02  -2.5026000000000000e+01  -5.1612600000000000e+01  -4.2510000000000003e+00
  -3.3504000000000000e+00   1.2531000000000001e+00   1.6384700000000001e+02  -1.0425800000000001e+01   2.5902100000000001e+01   5.7000000000000002e-02  -2.5280000000000001e+01  -1.8833600000000001e+01   4.0282749999999999e+02  -2.5363099999999999e+01  -5.2093699999999998e+01  -4.4101999999999997e+00
  -3.6589999999999998e+00   7.6939999999999997e-01   1.6436170000000001e+02  -1.0540400000000000e+01   2.6111499999999999e+01   1.9730000000000000e-01  -2.5679500000000001e+01  -1.9456199999999999e+01   4.0665820000000002e+02  -2.5796600000000002e+01  -5.2670999999999999e+01  -4.5075000000000003e+00
  -3.8353000000000002e+00  -3.7369999999999998e-01   1.6642050000000000e+02  -1.0893599999999999e+01   2.6301800000000000e+01   2.9380000000000001e-01  -2.5834900000000001e+01  -2.0012100000000000e+01   4.1057589999999999e+02  -2.6239699999999999e+01  -5.3075200000000002e+01  -4.6977000000000002e+00
  -3.9015000000000000e+00  -8.1340000000000001e-01   1.6770730000000000e+02  -1.1113200000000001e+01   2.6710999999999999e+01   3.2450000000000001e-01  -2.6101199999999999e+01  -2.0568000000000001e+01   4.1301360000000000e+02  -2.6596100000000000e+01  -5.3440800000000003e+01  -4.8038999999999996e+00
  -4.1439000000000004e+00  -1.7146999999999999e+00   1.6942300000000000e+02  -1.1332800000000001e+01   2.7091600000000000e+01   4.5610000000000001e-01  -2.6300999999999998e+01  -2.1257300000000001e+01   4.1545119999999997e+02  -2.6894700000000000e+01  -5.3768000000000001e+01  -4.9454000000000002e+00
  -4.0777999999999999e+00  -2.8138999999999998e+00   1.7216810000000001e+02  -1.1552400000000000e+01   2.7377099999999999e+01   6.0519999999999996e-01  -2.6678300000000000e+01  -2.1946600000000000e+01   4.1684420000000000e+02  -2.7087399999999999e+01  -5.4037399999999998e+01  -5.0693000000000001e+00
  -4.1439000000000004e+00  -3.6493000000000002e+00   1.7379790000000000e+02  -1.1991600000000000e+01   2.7710100000000001e+01   7.7180000000000004e-01  -2.7188800000000001e+01  -2.2613700000000001e+01   4.1884660000000002e+02  -2.7453499999999998e+01  -5.4229799999999997e+01  -5.2329999999999997e+00
  -4.3422999999999998e+00  -4.6825000000000001e+00   1.7551360000000000e+02  -1.2087100000000000e+01   2.7928999999999998e+01   8.6390000000000000e-01  -2.7100000000000001e+01  -2.3391900000000000e+01   4.1902069999999998e+02  -2.7626799999999999e+01  -5.4258699999999997e+01  -5.3213999999999997e+00
  -4.2541000000000002e+00  -5.4739000000000004e+00   1.7637150000000000e+02  -1.2449900000000000e+01   2.8224000000000000e+01   1.0611999999999999e+00  -2.7100000000000001e+01  -2.4125699999999998e+01   4.1971719999999999e+02  -2.7780999999999999e+01  -5.4383800000000001e+01  -5.4541000000000004e+00
  -4.3422999999999998e+00  -6.3093000000000004e+00   1.7800139999999999e+02  -1.2488099999999999e+01   2.8404800000000002e+01   1.1270000000000000e+00  -2.7366399999999999e+01  -2.4703800000000001e+01   4.2015249999999997e+02  -2.7973600000000001e+01  -5.4354900000000001e+01  -5.5293000000000001e+00
  -3.8794000000000000e+00  -7.1006999999999998e+00   1.7911650000000000e+02  -1.2736300000000000e+01   2.8604600000000001e+01   1.2585999999999999e+00  -2.7410799999999998e+01  -2.5393100000000000e+01   4.1945600000000002e+02  -2.7886900000000001e+01  -5.4297199999999997e+01  -5.6444000000000001e+00
  -3.6589999999999998e+00  -7.7382000000000000e+00   1.8057490000000001e+02  -1.2869999999999999e+01   2.8642700000000001e+01   1.3287000000000000e+00  -2.7388600000000000e+01  -2.5993500000000001e+01   4.1867250000000001e+02  -2.8002500000000001e+01  -5.4258699999999997e+01  -5.6886000000000001e+00
  -3.6149000000000000e+00  -8.1778999999999993e+00   1.8023169999999999e+02  -1.2955900000000000e+01   2.8737800000000000e+01   1.4119999999999999e+00  -2.7055599999999998e+01  -2.6549399999999999e+01   4.1710539999999997e+02  -2.8060300000000002e+01  -5.4066200000000002e+01  -5.7858999999999998e+00
  -3.5488000000000000e+00  -8.3537999999999997e+00   1.8074639999999999e+02  -1.3070499999999999e+01   2.8861499999999999e+01   1.4997000000000000e+00  -2.7188800000000001e+01  -2.7082999999999998e+01   4.1527710000000002e+02  -2.8021799999999999e+01  -5.3893000000000001e+01  -5.8611000000000004e+00
  -3.3062999999999998e+00  -8.9913000000000007e+00   1.8194739999999999e+02  -1.3213699999999999e+01   2.8994800000000001e+01   1.5699000000000001e+00  -2.7410799999999998e+01  -2.7416599999999999e+01   4.1423239999999998e+02  -2.7973600000000001e+01  -5.3652500000000003e+01  -5.9230000000000000e+00
  -2.8433999999999999e+00  -9.0132999999999992e+00   1.8271950000000001e+02  -1.3223200000000000e+01   2.9223099999999999e+01   1.5787000000000000e+00  -2.7144400000000001e+01  -2.7861300000000000e+01   4.1353590000000003e+02  -2.7954400000000000e+01  -5.3431199999999997e+01  -5.9496000000000002e+00
  -2.4245999999999999e+00  -8.7934000000000001e+00   1.8486410000000001e+02  -1.3204100000000000e+01   2.9365900000000000e+01   1.5962000000000001e+00  -2.7122199999999999e+01  -2.8506100000000000e+01   4.1283940000000001e+02  -2.7973600000000001e+01  -5.3411900000000003e+01  -6.0335999999999999e+00
  -2.4687000000000001e+00  -8.9033999999999995e+00   1.8563610000000000e+02  -1.3318700000000000e+01   2.9679900000000000e+01   1.6137999999999999e+00  -2.7144400000000001e+01  -2.8639500000000002e+01   4.1135939999999999e+02  -2.7906199999999998e+01  -5.3296500000000002e+01  -6.0602000000000000e+00
  -2.2483000000000000e+00  -8.7714999999999996e+00   1.8846700000000001e+02  -1.3375999999999999e+01   2.9927299999999999e+01   1.6576000000000000e+00  -2.6767099999999999e+01  -2.8861899999999999e+01   4.0918290000000002e+02  -2.7771300000000000e+01  -5.3084800000000001e+01  -6.0602000000000000e+00
  -1.9397000000000000e+00  -9.0132999999999992e+00   1.9018270000000001e+02  -1.3605100000000000e+01   3.0364999999999998e+01   1.6752000000000000e+00  -2.6656099999999999e+01  -2.9084199999999999e+01   4.0796409999999997e+02  -2.7626799999999999e+01  -5.2863500000000002e+01  -6.1177000000000001e+00
  -1.7854000000000001e+00  -9.2990999999999993e+00   1.9284190000000001e+02  -1.3719700000000000e+01   3.0812300000000000e+01   1.7234000000000000e+00  -2.6678300000000000e+01  -2.9662400000000002e+01   4.0622289999999998e+02  -2.7530500000000000e+01  -5.2603700000000003e+01  -6.1132000000000000e+00
  -1.4988999999999999e+00  -9.4969000000000001e+00   1.9558699999999999e+02  -1.3862900000000000e+01   3.1164400000000001e+01   1.7408999999999999e+00  -2.6567299999999999e+01  -2.9840299999999999e+01   4.0404640000000001e+02  -2.7385999999999999e+01  -5.2257300000000001e+01  -6.1265000000000001e+00
  -1.1241000000000001e+00  -9.9804999999999993e+00   1.9970470000000000e+02  -1.4178000000000001e+01   3.1506900000000002e+01   1.8330000000000000e+00  -2.6367599999999999e+01  -3.0240500000000001e+01   4.0099930000000001e+02  -2.7202999999999999e+01  -5.1949399999999997e+01  -6.1619000000000002e+00
  -9.2579999999999996e-01  -1.0200400000000000e+01   2.0322180000000000e+02  -1.4235200000000001e+01   3.2134999999999998e+01   1.9295000000000000e+00  -2.6123400000000000e+01  -3.0329400000000000e+01   3.9830040000000002e+02  -2.7058499999999999e+01  -5.1564500000000002e+01  -6.1973000000000003e+00
  -6.1719999999999997e-01  -1.0530099999999999e+01   2.0691050000000001e+02  -1.4493000000000000e+01   3.2772500000000001e+01   1.9032000000000000e+00  -2.5945900000000002e+01  -3.0774200000000000e+01   3.9551450000000000e+02  -2.6711700000000000e+01  -5.1208500000000001e+01  -6.2194000000000003e+00
  -2.8649999999999998e-01  -1.0706000000000000e+01   2.1162860000000001e+02  -1.4626700000000000e+01   3.3410100000000000e+01   2.0215999999999998e+00  -2.5746099999999998e+01  -3.1352300000000000e+01   3.9177089999999998e+02  -2.6470900000000000e+01  -5.0727400000000003e+01  -6.2106000000000003e+00
   2.1999999999999999e-02  -1.1035800000000000e+01   2.1643250000000000e+02  -1.4874900000000000e+01   3.4009599999999999e+01   2.1093000000000002e+00  -2.5524200000000000e+01  -3.1974900000000002e+01   3.8950729999999999e+02  -2.6316800000000001e+01  -5.0294400000000003e+01  -6.2415000000000003e+00
   2.2040000000000001e-01  -1.1519399999999999e+01   2.2063589999999999e+02  -1.5075400000000000e+01   3.4828000000000003e+01   2.1181000000000001e+00  -2.5479800000000001e+01  -3.2397399999999998e+01   3.8585079999999999e+02  -2.6047100000000000e+01  -4.9976900000000001e+01  -6.2504000000000000e+00
   6.1719999999999997e-01  -1.2113000000000000e+01   2.2612610000000001e+02  -1.5505100000000001e+01   3.5579700000000003e+01   2.2364999999999999e+00  -2.4902699999999999e+01  -3.3131100000000004e+01   3.8358720000000000e+02  -2.5825500000000002e+01  -4.9447699999999998e+01  -6.3343999999999996e+00
   1.0580000000000001e+00  -1.2860400000000000e+01   2.3281720000000001e+02  -1.5753299999999999e+01   3.6521799999999999e+01   2.3592000000000000e+00  -2.4747399999999999e+01  -3.3486899999999999e+01   3.7914710000000002e+02  -2.5584700000000002e+01  -4.9053199999999997e+01  -6.3785999999999996e+00
   1.3225000000000000e+00  -1.3629799999999999e+01   2.3847890000000001e+02  -1.6163799999999998e+01   3.7435299999999998e+01   2.5259000000000000e+00  -2.4525400000000001e+01  -3.4131700000000002e+01   3.7505529999999999e+02  -2.5305299999999999e+01  -4.8523899999999998e+01  -6.4139999999999997e+00
   2.0057999999999998e+00  -1.4355300000000000e+01   2.4534160000000000e+02  -1.6498000000000001e+01   3.8501100000000001e+01   2.6749999999999998e+00  -2.4103700000000000e+01  -3.5043399999999998e+01   3.7139879999999999e+02  -2.4939299999999999e+01  -4.7975499999999997e+01  -6.4804000000000004e+00
   2.3805999999999998e+00  -1.5564399999999999e+01   2.5400579999999999e+02  -1.7004000000000001e+01   3.9661999999999999e+01   2.8548000000000000e+00  -2.3770800000000001e+01  -3.5621499999999997e+01   3.6695870000000002e+02  -2.4640699999999999e+01  -4.7311599999999999e+01  -6.5599999999999996e+00
   3.0198000000000000e+00  -1.6289800000000000e+01   2.6232679999999999e+02  -1.7424099999999999e+01   4.0937100000000001e+01   3.0213999999999999e+00  -2.3659800000000001e+01  -3.6421999999999997e+01   3.6138690000000003e+02  -2.4265000000000001e+01  -4.6695799999999998e+01  -6.5467000000000004e+00
   4.0336999999999996e+00  -1.7564900000000002e+01   2.7073360000000002e+02  -1.7958800000000000e+01   4.2316899999999997e+01   3.1486000000000001e+00  -2.3393500000000000e+01  -3.6933399999999999e+01   3.5625029999999998e+02  -2.3947099999999999e+01  -4.6099200000000003e+01  -6.6041999999999996e+00
   4.6950000000000003e+00  -1.8774000000000001e+01   2.8016980000000001e+02  -1.8445699999999999e+01   4.3715800000000002e+01   3.4073000000000002e+00  -2.3171500000000002e+01  -3.7489300000000000e+01   3.5146199999999999e+02  -2.3436599999999999e+01  -4.5185099999999998e+01  -6.6616999999999997e+00
   5.4002999999999997e+00  -2.0027000000000001e+01   2.9140750000000003e+02  -1.8999400000000001e+01   4.5381000000000000e+01   3.6265999999999998e+00  -2.3127099999999999e+01  -3.8267600000000002e+01   3.4467129999999997e+02  -2.2829699999999999e+01  -4.4328699999999998e+01  -6.7016000000000000e+00
   6.2599999999999998e+00  -2.1346100000000000e+01   3.0376040000000000e+02  -1.9715499999999999e+01   4.7160499999999999e+01   3.8765000000000001e+00  -2.3437899999999999e+01  -3.8734499999999997e+01   3.3788060000000002e+02  -2.2164999999999999e+01  -4.3337699999999998e+01  -6.7679000000000000e+00
   7.5605000000000002e+00  -2.2884899999999998e+01   3.1679950000000002e+02  -2.0527000000000001e+01   4.9092199999999998e+01   4.1308999999999996e+00  -2.3482199999999999e+01  -3.9201500000000003e+01   3.2926170000000002e+02  -2.1346299999999999e+01  -4.2115699999999997e+01  -6.7591000000000001e+00
   8.7065999999999999e+00  -2.4357800000000001e+01   3.3078230000000002e+02  -2.1319500000000001e+01   5.1138100000000001e+01   4.4246999999999996e+00  -2.3815200000000001e+01  -3.9401600000000002e+01   3.1916269999999997e+02  -2.0267399999999999e+01  -4.0518400000000000e+01  -6.7900000000000000e+00
   1.0271599999999999e+01  -2.6072500000000002e+01   3.4536550000000000e+02  -2.2264700000000001e+01   5.3307699999999997e+01   4.7404000000000002e+00  -2.4392199999999999e+01  -3.8845700000000001e+01   3.0967309999999998e+02  -1.9149999999999999e+01  -3.9036600000000000e+01  -6.7591000000000001e+00
   1.1770500000000000e+01  -2.7743300000000001e+01   3.6020609999999999e+02  -2.2961600000000001e+01   5.5563000000000002e+01   5.0736999999999997e+00  -2.4924900000000001e+01  -3.8089700000000001e+01   2.9870350000000002e+02  -1.7878499999999999e+01  -3.7314300000000003e+01  -6.6174999999999997e+00
   1.3622000000000000e+01  -2.9414000000000001e+01   3.7667660000000001e+02  -2.3897300000000001e+01   5.7761099999999999e+01   5.3982000000000001e+00  -2.5213500000000000e+01  -3.7177999999999997e+01   2.8651510000000002e+02  -1.6520199999999999e+01  -3.5457200000000000e+01  -6.4493999999999998e+00
   1.5164999999999999e+01  -3.1348600000000001e+01   3.9228930000000003e+02  -2.4661100000000001e+01   6.0235199999999999e+01   5.7226999999999997e+00  -2.5346599999999999e+01  -3.5910600000000002e+01   2.7258550000000002e+02  -1.4940500000000000e+01  -3.3465499999999999e+01  -6.2591999999999999e+00
   1.6796099999999999e+01  -3.3173200000000001e+01   4.0884550000000002e+02  -2.5453499999999998e+01   6.2680799999999998e+01   6.0385000000000000e+00  -2.5346599999999999e+01  -3.4509700000000002e+01   2.5865580000000000e+02  -1.3264400000000000e+01  -3.1319700000000001e+01  -6.0425000000000004e+00
   1.8250900000000001e+01  -3.5085799999999999e+01   4.2574489999999997e+02  -2.6408200000000001e+01   6.5116900000000001e+01   6.4682000000000004e+00  -2.5080300000000001e+01  -3.2597499999999997e+01   2.4315910000000000e+02  -1.1347400000000000e+01  -2.9048900000000000e+01  -5.6841999999999997e+00
   1.9705700000000000e+01  -3.7174199999999999e+01   4.4273009999999999e+02  -2.7267499999999998e+01   6.7572000000000003e+01   6.7401000000000000e+00  -2.4747399999999999e+01  -2.9773499999999999e+01   2.2626939999999999e+02  -9.3823000000000008e+00  -2.6720400000000001e+01  -5.2196999999999996e+00
   2.1667400000000001e+01  -3.8449300000000001e+01   4.6014420000000001e+02  -2.7954899999999999e+01   7.0112700000000004e+01   7.1215999999999999e+00  -2.3926100000000002e+01  -2.6749500000000001e+01   2.0972800000000001e+02  -7.3305999999999996e+00  -2.4247499999999999e+01  -4.6535000000000002e+00
   2.3254400000000000e+01  -4.0207999999999998e+01   4.7558530000000002e+02  -2.8747399999999999e+01   7.2272800000000004e+01   7.4549000000000003e+00  -2.2572299999999998e+01  -2.3169599999999999e+01   1.9405719999999999e+02  -5.1824000000000003e+00  -2.1899799999999999e+01  -4.0209000000000001e+00
   2.5039899999999999e+01  -4.1680900000000001e+01   4.8973960000000000e+02  -2.9367999999999999e+01   7.4204499999999996e+01   7.7047999999999996e+00  -2.1440300000000001e+01  -1.9456199999999999e+01   1.7847340000000000e+02  -2.9958000000000000e+00  -1.9638600000000000e+01  -3.3264999999999998e+00
   2.6847300000000001e+01  -4.3131799999999998e+01   5.0149200000000002e+02  -2.9854900000000001e+01   7.5936400000000006e+01   8.0250000000000004e+00  -1.9842300000000002e+01  -1.4964600000000001e+01   1.6593670000000000e+02  -6.4539999999999997e-01  -1.7714200000000002e+01  -2.5169999999999999e+00
   2.8566600000000001e+01  -4.4186999999999998e+01   5.1315859999999998e+02  -3.0217700000000001e+01   7.7477900000000005e+01   8.2881000000000000e+00  -1.8577200000000001e+01  -1.0139500000000000e+01   1.5470599999999999e+02   1.5990000000000000e+00  -1.5991800000000000e+01  -1.5659000000000001e+00
   3.0021400000000000e+01  -4.5264200000000002e+01   5.2285220000000004e+02  -3.0561399999999999e+01   7.8667400000000001e+01   8.5029000000000003e+00  -1.7334199999999999e+01  -4.4470999999999998e+00   1.4547760000000000e+02   3.7761000000000000e+00  -1.4615900000000000e+01  -6.3700000000000001e-01
   3.0859000000000002e+01  -4.6231499999999997e+01   5.3160209999999995e+02  -3.0885999999999999e+01   7.9904499999999999e+01   8.7396999999999991e+00  -1.6002600000000001e+01   9.1169999999999995e-01   1.3868690000000001e+02   5.8760000000000003e+00  -1.3461200000000000e+01   2.9189999999999999e-01
   3.1255700000000001e+01  -4.7000900000000001e+01   5.4035209999999995e+02  -3.1096000000000000e+01   8.1160600000000002e+01   8.7967999999999993e+00  -1.5070399999999999e+01   5.2253999999999996e+00   1.3520450000000000e+02   7.5232000000000001e+00  -1.2980100000000000e+01   1.0926000000000000e+00
   3.1366000000000000e+01  -4.8495800000000003e+01   5.4721479999999997e+02  -3.1344300000000000e+01   8.2083600000000004e+01   9.0950000000000006e+00  -1.4160399999999999e+01   8.0715000000000003e+00   1.3520450000000000e+02   8.6021000000000001e+00  -1.2922400000000000e+01   1.5924000000000000e+00
   3.1828800000000001e+01  -4.9814799999999998e+01   5.5390589999999997e+02  -3.1640200000000000e+01   8.3101799999999997e+01   9.2396999999999991e+00  -1.2850899999999999e+01   9.0053999999999998e+00   1.3685860000000000e+02   9.4111999999999991e+00  -1.3182200000000000e+01   1.8048000000000000e+00
   3.2071300000000001e+01  -5.1419600000000003e+01   5.6068280000000004e+02  -3.1764399999999998e+01   8.4034300000000002e+01   9.5421999999999993e+00  -1.1718900000000000e+01   7.7380000000000004e+00   1.3920930000000001e+02   9.7484000000000002e+00  -1.3663300000000000e+01   1.7870999999999999e+00
   3.2401899999999998e+01  -5.3178300000000000e+01   5.6608720000000005e+02  -3.1964900000000000e+01   8.4805099999999996e+01   9.7614999999999998e+00  -1.0564800000000000e+01   8.6496999999999993e+00   1.4016690000000000e+02   9.8543000000000003e+00  -1.4038600000000001e+01   2.1099999999999999e+00
   3.2732599999999998e+01  -5.4651200000000003e+01   5.7080529999999999e+02  -3.2108100000000000e+01   8.5347499999999997e+01   9.9281000000000006e+00  -9.2331000000000003e+00   3.9357000000000002e+00   1.3955750000000000e+02   9.6616999999999997e+00  -1.4019299999999999e+01   1.3535999999999999e+00
   3.3063200000000002e+01  -5.6190100000000001e+01   5.7389350000000002e+02  -3.2327700000000000e+01   8.5851900000000001e+01   1.0125500000000001e+01  -7.5240999999999998e+00  -1.0450999999999999e+00   1.3398560000000001e+02   9.2281999999999993e+00  -1.3798000000000000e+01   8.5370000000000001e-01
   3.3460000000000001e+01  -5.7552999999999997e+01   5.7835429999999997e+02  -3.2298999999999999e+01   8.6270600000000002e+01   1.0388600000000000e+01  -6.7916999999999996e+00  -4.5361000000000002e+00   1.3024209999999999e+02   8.8043999999999993e+00  -1.3432399999999999e+01   5.0429999999999997e-01
   3.3503999999999998e+01  -5.9179800000000000e+01   5.8127089999999998e+02  -3.2413600000000002e+01   8.6689300000000003e+01   1.0555199999999999e+01  -5.6153000000000004e+00  -5.0030000000000001e+00   1.2536669999999999e+02   8.5153999999999996e+00  -1.2922400000000000e+01   3.1850000000000001e-01
   3.3592199999999998e+01  -6.0344900000000003e+01   5.8444489999999996e+02  -3.2394500000000001e+01   8.6917599999999993e+01   1.0757000000000000e+01  -4.7275000000000000e+00  -4.1581000000000001e+00   1.1814070000000000e+02   8.2360000000000007e+00  -1.2576000000000001e+01   4.3350000000000000e-01
   3.3592199999999998e+01  -6.1927799999999998e+01   5.8641800000000001e+02  -3.2308599999999998e+01   8.7393400000000000e+01   1.0906000000000001e+01  -4.0617000000000001e+00  -4.1802999999999999e+00   1.1091470000000000e+02   7.7832999999999997e+00  -1.1796600000000000e+01   3.8040000000000002e-01
   3.3636299999999999e+01  -6.3356699999999996e+01   5.8933460000000002e+02  -3.2298999999999999e+01   8.7545699999999997e+01   1.1046400000000000e+01  -3.6177999999999999e+00  -3.9579000000000000e+00   1.0255690000000000e+02   7.1860999999999997e+00  -1.0997999999999999e+01   3.2729999999999998e-01
   3.3393799999999999e+01  -6.4565799999999996e+01   5.8967769999999996e+02  -3.2031700000000001e+01   8.7640900000000002e+01   1.1177899999999999e+01  -2.8853000000000000e+00  -4.4470999999999998e+00   9.2806200000000004e+01   6.4732000000000003e+00  -1.0035800000000000e+01   2.8310000000000002e-01
   3.3503999999999998e+01  -6.5401200000000003e+01   5.9096450000000004e+02  -3.1745300000000000e+01   8.7716999999999999e+01   1.1208600000000001e+01  -2.3304999999999998e+00  -4.2691999999999997e+00   8.2707200000000000e+01   5.7699999999999996e+00  -8.9581000000000000e+00   1.3710000000000000e-01
   3.3261600000000001e+01  -6.5752899999999997e+01   5.9156500000000005e+02  -3.1363399999999999e+01   8.7726500000000001e+01   1.1164800000000000e+01  -1.8644000000000001e+00  -3.6465999999999998e+00   7.2346999999999994e+01   5.0186999999999999e+00  -7.7938999999999998e+00   6.6400000000000001e-02
   3.2886899999999997e+01  -6.6170599999999993e+01   5.9122180000000003e+02  -3.0752300000000002e+01   8.7612300000000005e+01   1.1125299999999999e+01  -1.7978000000000001e+00  -3.4020999999999999e+00   6.1551600000000001e+01   4.2287999999999997e+00  -6.8124000000000002e+00   6.1899999999999997e-02
   3.2556199999999997e+01  -6.5928799999999995e+01   5.9130759999999998e+02  -3.0169899999999998e+01   8.7364900000000006e+01   1.1042000000000000e+01  -1.3095000000000001e+00  -2.0011999999999999e+00   5.2236100000000000e+01   3.5545000000000000e+00  -5.6673999999999998e+00   6.6400000000000001e-02
   3.2137400000000000e+01  -6.5730900000000005e+01   5.9010670000000005e+02  -2.9387100000000000e+01   8.7355400000000003e+01   1.0888500000000001e+01  -9.9880000000000002e-01  -1.6232000000000000e+00   4.3094799999999999e+01   2.7452999999999999e+00  -4.5608000000000004e+00   8.8000000000000005e-03
   3.1388000000000002e+01  -6.5467100000000002e+01   5.8967769999999996e+02  -2.8556400000000000e+01   8.6993799999999993e+01   1.0748200000000001e+01  -3.9950000000000002e-01  -1.1339999999999999e+00   3.5259399999999999e+01   2.2059000000000002e+00  -3.6371000000000002e+00  -8.8000000000000005e-03
   3.1255700000000001e+01  -6.5357200000000006e+01   5.8753309999999999e+02  -2.7754400000000000e+01   8.6594099999999997e+01   1.0612200000000000e+01   4.4400000000000002e-02  -7.1150000000000002e-01   2.8555700000000002e+01   1.5990000000000000e+00  -2.7326999999999999e+00  -1.3299999999999999e-02
   3.0374099999999999e+01  -6.5423199999999994e+01   5.8590329999999994e+02  -2.6933399999999999e+01   8.6194400000000002e+01   1.0502599999999999e+01   1.1100000000000000e-01   3.3350000000000002e-01   2.2113299999999999e+01   1.1558999999999999e+00  -2.0398999999999998e+00   1.0170000000000000e-01
   2.9800999999999998e+01  -6.5489099999999993e+01   5.8332970000000000e+02  -2.5969100000000001e+01   8.5756699999999995e+01   1.0423700000000000e+01   4.4390000000000002e-01   1.2674000000000001e+00   1.7324999999999999e+01   9.2469999999999997e-01  -1.4337000000000000e+00   1.1060000000000000e-01
   2.9492400000000000e+01  -6.5379199999999997e+01   5.8067039999999997e+02  -2.4918800000000001e+01   8.5271400000000000e+01   1.0222000000000000e+01   5.1049999999999995e-01   1.5787000000000000e+00   1.2972000000000000e+01   6.2609999999999999e-01  -9.7180000000000000e-01   1.5920000000000001e-01
   2.9095600000000001e+01  -6.4170100000000005e+01   5.7818269999999995e+02  -2.3620400000000000e+01   8.4538700000000006e+01   1.0029000000000000e+01   2.8849999999999998e-01   1.3564000000000001e+00   9.8377999999999997e+00   3.7569999999999998e-01  -6.0619999999999996e-01   1.7690000000000000e-01
   2.8720900000000000e+01  -6.3510599999999997e+01   5.7560919999999999e+02  -2.2331499999999998e+01   8.3986800000000002e+01   9.8096999999999994e+00   4.6610000000000001e-01   2.3570000000000002e+00   7.8353999999999999e+00   2.6010000000000000e-01  -2.4060000000000001e-01   2.3000000000000001e-01
   2.8324100000000001e+01  -6.2103600000000000e+01   5.7294989999999996e+02  -2.0975700000000000e+01   8.3320700000000002e+01   9.5597999999999992e+00   4.6610000000000001e-01   2.9350999999999998e+00   6.3554000000000004e+00   1.3489999999999999e-01  -1.3469999999999999e-01   3.6709999999999998e-01
   2.7839200000000002e+01  -6.1444099999999999e+01   5.6960429999999997e+02  -1.9658200000000001e+01   8.2759200000000007e+01   9.3097999999999992e+00   3.3289999999999997e-01   1.3119000000000001e+00   5.3977000000000004e+00   1.0600000000000000e-01   2.8899999999999999e-02   1.2390000000000000e-01
   2.7310199999999998e+01  -6.0630699999999997e+01   5.6754549999999995e+02  -1.8302499999999998e+01   8.2331000000000003e+01   9.0599000000000007e+00  -1.7760000000000001e-01   6.8930000000000002e-01   3.4824000000000002e+00   2.8899999999999999e-02   1.9239999999999999e-01   1.9460000000000000e-01
   2.6318300000000001e+01  -5.9751399999999997e+01   5.6514359999999999e+02  -1.6956299999999999e+01   8.1721999999999994e+01   8.8581000000000003e+00  -2.2200000000000001e-02   6.8930000000000002e-01   3.4824000000000002e+00   4.8200000000000000e-02   2.2130000000000000e-01   5.7500000000000002e-02
   2.5701100000000000e+01  -5.9113900000000001e+01   5.6282740000000001e+02  -1.5400000000000000e+01   8.1113000000000000e+01   8.5993999999999993e+00   4.4400000000000002e-02   1.1339999999999999e+00   3.5695000000000001e+00   9.5999999999999992e-03   2.1170000000000000e-01   1.3710000000000000e-01
   2.5216200000000001e+01  -5.7882800000000003e+01   5.6016809999999998e+02  -1.3710100000000001e+01   8.0465900000000005e+01   8.3011999999999997e+00  -1.5540000000000001e-01   9.3389999999999995e-01   3.5695000000000001e+00  -3.8500000000000000e-02   3.3679999999999999e-01   1.2830000000000000e-01
   2.4621099999999998e+01  -5.6343899999999998e+01   5.5793769999999995e+02  -1.2001099999999999e+01   7.9723699999999994e+01   8.0161999999999995e+00   2.2200000000000001e-02   1.2674000000000001e+00   3.9177000000000000e+00   1.4449999999999999e-01   1.8279999999999999e-01   1.5479999999999999e-01
   2.4136099999999999e+01  -5.4871000000000002e+01   5.5416330000000005e+02  -1.0254000000000000e+01   7.9038499999999999e+01   7.7267999999999999e+00  -3.5510000000000003e-01   8.6719999999999997e-01   4.0918000000000001e+00  -5.7799999999999997e-02   2.9830000000000001e-01   1.0170000000000000e-01
   2.3673200000000001e+01  -5.3530000000000001e+01   5.5158969999999999e+02  -8.3254000000000001e+00   7.8400999999999996e+01   7.3846999999999996e+00   1.1100000000000000e-01   1.0672999999999999e+00   3.8306000000000000e+00  -3.8500000000000000e-02   2.6939999999999997e-01   1.2830000000000000e-01
   2.2989899999999999e+01  -5.2342900000000000e+01   5.4944510000000002e+02  -6.5686000000000000e+00   7.7801500000000004e+01   7.0777000000000001e+00  -1.5540000000000001e-01   9.3389999999999995e-01   4.0918000000000001e+00  -3.8500000000000000e-02   2.5979999999999998e-01   7.5200000000000003e-02
   2.2857700000000001e+01  -5.1199800000000003e+01   5.4652850000000001e+02  -4.6878000000000002e+00   7.7125900000000001e+01   6.7796000000000003e+00  -2.2200000000000001e-02   8.4499999999999997e-01   3.5695000000000001e+00   2.8899999999999999e-02   3.0790000000000001e-01   1.4160000000000000e-01
   2.2659300000000002e+01  -4.9682899999999997e+01   5.4515599999999995e+02  -2.9024000000000001e+00   7.6450199999999995e+01   6.4901000000000000e+00   1.5540000000000001e-01   9.1169999999999995e-01   3.9177000000000000e+00  -2.8899999999999999e-02   1.4430000000000001e-01   1.3270000000000001e-01
   2.2571100000000001e+01  -4.8517800000000001e+01   5.4258240000000001e+02  -1.0598000000000001e+00   7.5812700000000007e+01   6.2007000000000003e+00  -6.6600000000000006e-02   8.8939999999999997e-01   3.7435999999999998e+00  -3.8500000000000000e-02   1.9239999999999999e-01   1.5040000000000001e-01
   2.2637300000000000e+01  -4.7484600000000000e+01   5.4138149999999996e+02   6.9699999999999995e-01   7.5175100000000000e+01   5.9244000000000003e+00   6.6600000000000006e-02   1.1117999999999999e+00   4.1788999999999996e+00   1.9300000000000001e-02   6.7400000000000002e-02   9.2899999999999996e-02
   2.2725400000000000e+01  -4.5989699999999999e+01   5.3958000000000004e+02   2.6255000000000002e+00   7.4594600000000000e+01   5.7226999999999997e+00  -8.8800000000000004e-02   6.8930000000000002e-01   3.3083000000000000e+00  -8.6699999999999999e-02   2.7900000000000003e-01   1.2830000000000000e-01
   2.2879700000000000e+01  -4.4868499999999997e+01   5.3786429999999996e+02   4.4587000000000003e+00   7.4080799999999996e+01   5.4859000000000000e+00   1.3320000000000001e-01   8.6719999999999997e-01   4.2659000000000002e+00  -3.8500000000000000e-02   2.2130000000000000e-01   1.3710000000000000e-01
   2.3408700000000000e+01  -4.3879199999999997e+01   5.3606290000000001e+02   6.2727000000000004e+00   7.3595500000000001e+01   5.2008999999999999e+00   1.9980000000000001e-01   7.7820000000000000e-01   3.8306000000000000e+00  -4.8200000000000000e-02   2.4060000000000001e-01   8.8499999999999995e-02
   2.3673200000000001e+01  -4.2516300000000001e+01   5.3709230000000002e+02   8.1725999999999992e+00   7.3167299999999997e+01   5.0298999999999996e+00  -2.2200000000000001e-02   8.4499999999999997e-01   3.4824000000000002e+00  -8.6699999999999999e-02   2.6939999999999997e-01   1.1060000000000000e-01
   2.4158200000000001e+01  -4.1241199999999999e+01   5.3666340000000002e+02   1.0101200000000000e+01   7.2796099999999996e+01   4.7667000000000002e+00  -2.2200000000000001e-02   9.1169999999999995e-01   3.3083000000000000e+00  -1.9300000000000001e-02   3.2710000000000000e-01   1.3710000000000000e-01
   2.4488800000000001e+01  -4.0010100000000001e+01   5.3777859999999998e+02   1.1943899999999999e+01   7.2463099999999997e+01   4.4904999999999999e+00  -1.3320000000000001e-01   1.0005999999999999e+00   4.0918000000000001e+00  -4.8200000000000000e-02   2.5979999999999998e-01   1.3270000000000001e-01
   2.4687200000000001e+01  -3.8954900000000002e+01   5.3889369999999997e+02   1.3652900000000001e+01   7.2139600000000002e+01   4.2712000000000003e+00  -4.4400000000000002e-02   1.0450999999999999e+00   3.5695000000000001e+00  -7.7100000000000002e-02   2.3089999999999999e-01   1.1500000000000000e-01
   2.5017800000000001e+01  -3.8097600000000000e+01   5.4035209999999995e+02   1.5409599999999999e+01   7.2015799999999999e+01   4.0388000000000002e+00  -4.4400000000000002e-02   8.2269999999999999e-01   4.2659000000000002e+00  -4.8200000000000000e-02   2.6939999999999997e-01   1.5920000000000001e-01
   2.5194199999999999e+01  -3.7438099999999999e+01   5.4120989999999995e+02   1.7099499999999999e+01   7.1930199999999999e+01   3.8677999999999999e+00   1.1100000000000000e-01   1.1117999999999999e+00   3.9177000000000000e+00  -4.8200000000000000e-02   1.8279999999999999e-01   1.4599999999999999e-01
   2.5568899999999999e+01  -3.6712600000000002e+01   5.4292560000000003e+02   1.8598400000000002e+01   7.1730400000000003e+01   3.7054999999999998e+00   4.4400000000000002e-02   7.5600000000000001e-01   4.0918000000000001e+00  -9.5999999999999992e-03   1.9239999999999999e-01   1.1940000000000001e-01
   2.6075800000000001e+01  -3.6514699999999998e+01   5.4455550000000005e+02   2.0297899999999998e+01   7.1673299999999998e+01   3.5564000000000000e+00  -1.1100000000000000e-01   8.6719999999999997e-01   3.1341999999999999e+00  -4.8200000000000000e-02   2.3089999999999999e-01   1.4160000000000000e-01
   2.6648900000000001e+01  -3.6514699999999998e+01   5.4730060000000003e+02   2.1586800000000000e+01   7.1749399999999994e+01   3.5213000000000001e+00  -1.7760000000000001e-01   1.0005999999999999e+00   3.7435999999999998e+00  -6.7400000000000002e-02   2.5019999999999998e-01   1.1500000000000000e-01
   2.6781199999999998e+01  -3.6558700000000002e+01   5.4798680000000002e+02   2.2942499999999999e+01   7.1616200000000006e+01   3.4424000000000001e+00  -6.6600000000000006e-02   8.8939999999999997e-01   3.8306000000000000e+00  -9.5999999999999992e-03   2.3089999999999999e-01   1.1940000000000001e-01
   2.7244100000000000e+01  -3.6712600000000002e+01   5.5038879999999995e+02   2.4241000000000000e+01   7.1530500000000004e+01   3.3809999999999998e+00  -4.4400000000000002e-02   9.3389999999999995e-01   4.0918000000000001e+00  -4.8200000000000000e-02   2.4060000000000001e-01   1.1500000000000000e-01
   2.7464500000000001e+01  -3.6800500000000000e+01   5.5193290000000002e+02   2.5358000000000001e+01   7.1568600000000004e+01   3.3721999999999999e+00  -2.2200000000000001e-02   1.2007000000000001e+00   3.5695000000000001e+00  -6.7400000000000002e-02   1.9239999999999999e-01   1.3270000000000001e-01
   2.7596699999999998e+01  -3.7284199999999998e+01   5.5373429999999996e+02   2.6484600000000000e+01   7.1521000000000001e+01   3.4073000000000002e+00  -2.2200000000000001e-02   9.1169999999999995e-01   3.8306000000000000e+00  -5.7799999999999997e-02   1.8279999999999999e-01   1.3270000000000001e-01
   2.8081700000000001e+01  -3.8075600000000001e+01   5.5587890000000004e+02   2.7468000000000000e+01   7.1578100000000006e+01   3.4643000000000002e+00  -1.7760000000000001e-01   7.3380000000000001e-01   4.0048000000000004e+00  -4.8200000000000000e-02   2.9830000000000001e-01   1.5040000000000001e-01
   2.8368200000000002e+01  -3.9152799999999999e+01   5.5785199999999998e+02   2.8317699999999999e+01   7.1730400000000003e+01   3.4117000000000002e+00  -1.3320000000000001e-01   9.7840000000000005e-01   3.8306000000000000e+00  -5.7799999999999997e-02   2.0210000000000000e-01   1.3710000000000000e-01
   2.8610700000000001e+01  -3.9878200000000000e+01   5.5982500000000005e+02   2.9367999999999999e+01   7.1816000000000003e+01   3.4994000000000001e+00  -2.2189999999999999e-01   8.0049999999999999e-01   4.1788999999999996e+00  -5.7799999999999997e-02   1.9239999999999999e-01   1.3710000000000000e-01
   2.8875200000000000e+01  -4.1285200000000003e+01   5.6274159999999995e+02   3.0007600000000000e+01   7.1882599999999996e+01   3.5871000000000000e+00   2.2200000000000001e-02   8.4499999999999997e-01   4.3529999999999998e+00  -6.7400000000000002e-02   2.5019999999999998e-01   1.6370000000000001e-01
   2.9646699999999999e+01  -4.2780099999999997e+01   5.6471469999999999e+02   3.0905100000000001e+01   7.2082499999999996e+01   3.6836000000000002e+00   0.0000000000000000e+00   1.1339999999999999e+00   3.8306000000000000e+00  -9.5999999999999992e-03   1.8279999999999999e-01   1.3710000000000000e-01
   3.0263800000000000e+01  -4.3945200000000000e+01   5.6823180000000002e+02   3.1563900000000000e+01   7.2282300000000006e+01   3.7494000000000001e+00   2.2200000000000001e-02   9.3389999999999995e-01   4.1788999999999996e+00  -7.7100000000000002e-02   2.5979999999999998e-01   1.1060000000000000e-01
   3.1145499999999998e+01  -4.5703899999999997e+01   5.6969010000000003e+02   3.2146299999999997e+01   7.2510700000000000e+01   3.8984999999999999e+00   2.2200000000000001e-02   8.2269999999999999e-01   3.5695000000000001e+00   0.0000000000000000e+00   2.3089999999999999e-01   9.2899999999999996e-02
   3.1872900000000001e+01  -4.6847000000000001e+01   5.7389350000000002e+02   3.2852800000000002e+01   7.2653400000000005e+01   3.9862000000000002e+00   0.0000000000000000e+00   1.0672999999999999e+00   4.0048000000000004e+00  -6.7400000000000002e-02   2.3089999999999999e-01   1.4160000000000000e-01
   3.2578299999999999e+01  -4.7836300000000001e+01   5.7629549999999995e+02   3.3502000000000002e+01   7.2967399999999998e+01   4.0300000000000002e+00   0.0000000000000000e+00   1.0894999999999999e+00   4.2659000000000002e+00  -2.8899999999999999e-02   2.4060000000000001e-01   1.5920000000000001e-01
   3.3239500000000000e+01  -4.9397100000000002e+01   5.8067039999999997e+02   3.4093899999999998e+01   7.3243399999999994e+01   4.1528000000000000e+00  -2.2189999999999999e-01   1.1563000000000001e+00   3.4824000000000002e+00  -4.8200000000000000e-02   1.6360000000000000e-01   1.5479999999999999e-01
   3.5884599999999999e+01  -4.2318399999999997e+01   5.8221460000000002e+02   3.4981900000000003e+01   7.3310000000000002e+01   2.9994999999999998e+00   1.1100000000000000e-01   1.0450999999999999e+00   3.7435999999999998e+00  -8.6699999999999999e-02   1.9239999999999999e-01   1.5920000000000001e-01
   3.4319600000000001e+01  -5.8058700000000002e+01   5.8487379999999996e+02   3.4561799999999998e+01   7.3519300000000001e+01   5.4859000000000000e+00  -1.5540000000000001e-01   9.7840000000000005e-01   4.3529999999999998e+00  -2.8899999999999999e-02   2.5019999999999998e-01   1.5920000000000001e-01
   3.3944899999999997e+01  -5.7948700000000002e+01   5.8676110000000006e+02   3.5134599999999999e+01   7.4014200000000002e+01   5.3762999999999996e+00   2.2200000000000001e-02   7.7820000000000000e-01   2.9600000000000000e+00  -7.7100000000000002e-02   2.3089999999999999e-01   1.5920000000000001e-01
   3.6082999999999998e+01  -5.7245300000000000e+01   5.9473900000000003e+02   3.5506999999999998e+01   7.4347200000000001e+01   4.9420999999999999e+00   0.0000000000000000e+00   1.1117999999999999e+00   3.0470999999999999e+00   9.5999999999999992e-03   2.5979999999999998e-01   1.4599999999999999e-01
   3.6303400000000003e+01  -5.8256500000000003e+01   5.9696939999999995e+02   3.5955700000000000e+01   7.4870599999999996e+01   5.2403000000000004e+00   0.0000000000000000e+00   1.1339999999999999e+00   3.5695000000000001e+00   0.0000000000000000e+00   3.0790000000000001e-01   1.2390000000000000e-01
   3.5972799999999999e+01  -6.1729900000000001e+01   6.0125860000000000e+02   3.6060699999999997e+01   7.5327399999999997e+01   5.4245000000000001e+00   0.0000000000000000e+00   8.2269999999999999e-01   3.5695000000000001e+00   1.9300000000000001e-02   2.0210000000000000e-01   8.8499999999999995e-02
   3.6479700000000001e+01  -6.5906800000000004e+01   6.0426099999999997e+02   3.6165700000000001e+01   7.5765100000000004e+01   5.9595000000000002e+00   0.0000000000000000e+00   1.0005999999999999e+00   3.7435999999999998e+00  -9.5999999999999992e-03   2.1170000000000000e-01   1.1060000000000000e-01
   3.6964700000000001e+01  -6.5599000000000004e+01   6.0752080000000001e+02   3.6709899999999998e+01   7.6164800000000000e+01   5.9112999999999998e+00   1.1100000000000000e-01   9.5609999999999995e-01   4.0048000000000004e+00  -2.8899999999999999e-02   2.3089999999999999e-01   1.0620000000000000e-01
   3.7581800000000001e+01  -6.9424199999999999e+01   6.1180999999999995e+02   3.6748100000000001e+01   7.6583399999999997e+01   6.3059000000000003e+00  -2.2200000000000001e-02   8.0049999999999999e-01   4.0918000000000001e+00   0.0000000000000000e+00   1.5400000000000000e-01   1.3710000000000000e-01
   3.8154899999999998e+01  -7.1600499999999997e+01   6.1429769999999996e+02   3.6900900000000000e+01   7.6935500000000005e+01   6.4901000000000000e+00   4.4400000000000002e-02   1.0005999999999999e+00   4.0918000000000001e+00  -1.9300000000000001e-02   2.9830000000000001e-01   1.4599999999999999e-01
   3.8573700000000002e+01  -7.3667000000000002e+01   6.1644230000000005e+02   3.7072699999999998e+01   7.7268600000000006e+01   6.7708000000000004e+00  -3.1069999999999998e-01   1.0005999999999999e+00   3.1341999999999999e+00  -9.5999999999999992e-03   2.5979999999999998e-01   9.7299999999999998e-02
   3.9411299999999997e+01  -7.6195099999999996e+01   6.1892999999999995e+02   3.7168199999999999e+01   7.7516000000000005e+01   7.0164000000000000e+00   0.0000000000000000e+00   8.0049999999999999e-01   4.2659000000000002e+00  -7.7100000000000002e-02   1.5400000000000000e-01   1.5479999999999999e-01
   3.9697899999999997e+01  -7.8151700000000005e+01   6.2210400000000004e+02   3.7502400000000002e+01   7.7677800000000005e+01   7.2488000000000001e+00  -8.8800000000000004e-02   9.7840000000000005e-01   2.6118000000000001e+00   2.8899999999999999e-02   2.1170000000000000e-01   1.0620000000000000e-01
   4.0248899999999999e+01  -8.0679800000000000e+01   6.2459169999999995e+02   3.7664700000000003e+01   7.7915700000000001e+01   7.5777000000000001e+00  -8.8800000000000004e-02   7.3380000000000001e-01   3.3083000000000000e+00  -6.7400000000000002e-02   2.7900000000000003e-01   1.0170000000000000e-01
   4.1218800000000002e+01  -8.3163899999999998e+01   6.2647900000000004e+02   3.7788800000000002e+01   7.8153599999999997e+01   7.8364000000000003e+00   1.7760000000000001e-01   1.1339999999999999e+00   3.5695000000000001e+00  -9.5999999999999992e-03   2.5979999999999998e-01   1.8140000000000001e-01
   4.1703699999999998e+01  -8.5318299999999994e+01   6.2802310000000000e+02   3.8017899999999997e+01   7.8477099999999993e+01   8.0161999999999995e+00   6.6600000000000006e-02   1.2674000000000001e+00   4.1788999999999996e+00   2.8899999999999999e-02   2.3089999999999999e-01   3.5400000000000001e-02
   4.2453099999999999e+01  -8.7318799999999996e+01   6.3059659999999997e+02   3.8122999999999998e+01   7.8496099999999998e+01   8.3757999999999999e+00  -8.8800000000000004e-02   9.3389999999999995e-01   3.7435999999999998e+00   0.0000000000000000e+00   2.9830000000000001e-01   2.2559999999999999e-01
   4.3158499999999997e+01  -9.0022800000000004e+01   6.3111130000000003e+02   3.8266199999999998e+01   7.8572299999999998e+01   8.6477000000000004e+00   0.0000000000000000e+00   8.4499999999999997e-01   3.3953000000000002e+00  -1.9300000000000001e-02   1.9239999999999999e-01   8.4000000000000005e-02
   4.3577300000000001e+01  -9.2067300000000003e+01   6.3214070000000004e+02   3.8447600000000001e+01   7.8629400000000004e+01   8.8625000000000007e+00  -2.4410000000000001e-01   8.6719999999999997e-01   4.5270999999999999e+00  -9.5999999999999992e-03   2.6939999999999997e-01   1.5040000000000001e-01
   4.4216500000000003e+01  -9.4573400000000007e+01   6.3282700000000000e+02   3.8447600000000001e+01   7.8657899999999998e+01   9.1343999999999994e+00   6.6600000000000006e-02   9.1169999999999995e-01   4.1788999999999996e+00   9.5999999999999992e-03   2.2130000000000000e-01   1.5040000000000001e-01
   4.4657400000000003e+01  -9.6661799999999999e+01   6.3359900000000005e+02   3.8571700000000000e+01   7.8657899999999998e+01   9.4677000000000007e+00  -3.1069999999999998e-01   1.1117999999999999e+00   3.9177000000000000e+00  -2.8899999999999999e-02   2.0210000000000000e-01   6.1899999999999997e-02
   4.5450899999999997e+01  -9.8574399999999997e+01   6.3274120000000005e+02   3.8753100000000003e+01   7.8543700000000001e+01   9.7044999999999995e+00  -1.5540000000000001e-01   7.7820000000000000e-01   4.4401000000000002e+00  -9.6299999999999997e-02   2.3089999999999999e-01   1.1500000000000000e-01
   4.6045999999999999e+01  -1.0077280000000000e+02   6.3231230000000005e+02   3.8695799999999998e+01   7.8477099999999993e+01   9.9017999999999997e+00   4.4400000000000002e-02   1.1563000000000001e+00   3.5695000000000001e+00   9.5999999999999992e-03   1.4430000000000001e-01   1.5479999999999999e-01
   4.6376600000000003e+01  -1.0255340000000000e+02   6.3145439999999996e+02   3.8819899999999997e+01   7.8324799999999996e+01   1.0164899999999999e+01  -8.8800000000000004e-02   8.4499999999999997e-01   4.1788999999999996e+00  -6.7400000000000002e-02   2.2130000000000000e-01   9.2899999999999996e-02
   4.6795400000000001e+01  -1.0398240000000000e+02   6.2973879999999997e+02   3.8896299999999997e+01   7.8210700000000003e+01   1.0344700000000000e+01   1.9980000000000001e-01   8.6719999999999997e-01   2.6989000000000001e+00  -9.5999999999999992e-03   2.3089999999999999e-01   1.3270000000000001e-01
   4.6971800000000002e+01  -1.0585100000000000e+02   6.2759420000000000e+02   3.9020400000000002e+01   7.7934700000000007e+01   1.0542100000000000e+01   1.3320000000000001e-01   1.0005999999999999e+00   3.5695000000000001e+00  -9.5999999999999992e-03   1.7319999999999999e-01   1.3710000000000000e-01
   4.7214199999999998e+01  -1.0719199999999999e+02   6.2647900000000004e+02   3.9154100000000000e+01   7.7829999999999998e+01   1.0743800000000000e+01  -2.2200000000000001e-02   1.1117999999999999e+00   3.8306000000000000e+00  -3.8500000000000000e-02   2.4060000000000001e-01   1.1940000000000001e-01
   4.7037900000000000e+01  -1.0870880000000000e+02   6.2356230000000005e+02   3.9182699999999997e+01   7.7544499999999999e+01   1.0932399999999999e+01   8.8800000000000004e-02   1.0227999999999999e+00   3.7435999999999998e+00  -4.8200000000000000e-02   2.5019999999999998e-01   1.1940000000000001e-01
   4.6795400000000001e+01  -1.1015980000000000e+02   6.2047410000000002e+02   3.9297300000000000e+01   7.7335200000000000e+01   1.1151600000000000e+01  -1.1100000000000000e-01   9.5609999999999995e-01   3.3953000000000002e+00  -9.5999999999999992e-03   2.3089999999999999e-01   1.5040000000000001e-01
   4.6464799999999997e+01  -1.1156670000000000e+02   6.1678539999999998e+02   3.9240000000000002e+01   7.6821299999999994e+01   1.1349000000000000e+01  -2.4410000000000001e-01   1.1339999999999999e+00   3.4824000000000002e+00  -2.8899999999999999e-02   1.2509999999999999e-01   1.6370000000000001e-01
   4.6597099999999998e+01  -1.1299560000000000e+02   6.1095209999999997e+02   3.9087299999999999e+01   7.6316999999999993e+01   1.1550700000000001e+01   1.1100000000000000e-01   8.6719999999999997e-01   3.3953000000000002e+00   3.8500000000000000e-02   2.1170000000000000e-01   1.5920000000000001e-01
   4.6200299999999999e+01  -1.1416079999999999e+02   6.0511879999999996e+02   3.8867699999999999e+01   7.5470100000000002e+01   1.1761200000000001e+01  -4.4400000000000002e-02   1.1785000000000001e+00   3.8306000000000000e+00   9.5999999999999992e-03   2.5019999999999998e-01   9.2899999999999996e-02
   4.5759500000000003e+01  -1.1512810000000000e+02   5.9791300000000001e+02   3.8762599999999999e+01   7.4756399999999999e+01   1.1914600000000000e+01  -1.5540000000000001e-01   9.7840000000000005e-01   3.5695000000000001e+00  -5.7799999999999997e-02   2.3089999999999999e-01   9.2899999999999996e-02
   4.5032100000000000e+01  -1.1607330000000000e+02   5.9019240000000002e+02   3.8313899999999997e+01   7.3785799999999995e+01   1.2081300000000001e+01  -2.2200000000000001e-02   9.7840000000000005e-01   3.9177000000000000e+00  -1.9300000000000001e-02   2.0210000000000000e-01   1.0170000000000000e-01
   4.4018099999999997e+01  -1.1660100000000000e+02   5.8049890000000005e+02   3.7951099999999997e+01   7.2586799999999997e+01   1.2204100000000000e+01  -2.2189999999999999e-01   9.3389999999999995e-01   3.3083000000000000e+00   1.9300000000000001e-02   2.2130000000000000e-01   1.4160000000000000e-01
   4.3268700000000003e+01  -1.1677679999999999e+02   5.6926120000000003e+02   3.7521500000000003e+01   7.1311700000000002e+01   1.2309300000000000e+01   0.0000000000000000e+00   1.0894999999999999e+00   3.3083000000000000e+00  -6.7400000000000002e-02   3.1750000000000000e-01   1.5040000000000001e-01
   4.2409100000000002e+01  -1.1679880000000000e+02   5.5699410000000000e+02   3.6834099999999999e+01   6.9674999999999997e+01   1.2436500000000001e+01   8.8800000000000004e-02   9.3389999999999995e-01   3.3953000000000002e+00  -1.2520000000000001e-01   1.5400000000000000e-01   1.2830000000000000e-01
   4.1064500000000002e+01  -1.1651300000000001e+02   5.4344029999999998e+02   3.6184800000000003e+01   6.8104799999999997e+01   1.2476000000000001e+01  -8.8800000000000004e-02   9.5609999999999995e-01   3.2212000000000001e+00  -1.2520000000000001e-01   2.7900000000000003e-01   9.2899999999999996e-02
   3.9940300000000001e+01  -1.1629320000000000e+02   5.2894280000000003e+02   3.5363799999999998e+01   6.6344399999999993e+01   1.2519800000000000e+01  -8.8800000000000004e-02   1.0005999999999999e+00   4.1788999999999996e+00  -9.5999999999999992e-03   2.2130000000000000e-01   1.0620000000000000e-01
   3.7714100000000002e+01  -1.1519400000000000e+02   5.1410220000000004e+02   3.4619100000000003e+01   6.4526899999999998e+01   1.2489100000000001e+01  -4.4400000000000002e-02   9.7840000000000005e-01   3.6564999999999999e+00  -3.8500000000000000e-02   2.4060000000000001e-01   1.5040000000000001e-01
   3.5928699999999999e+01  -1.1383100000000000e+02   4.9831799999999998e+02   3.3740699999999997e+01   6.2709400000000002e+01   1.2506700000000000e+01  -2.2200000000000001e-02   9.1169999999999995e-01   3.3953000000000002e+00  -7.7100000000000002e-02   2.0210000000000000e-01   1.3710000000000000e-01
   3.3702399999999997e+01  -1.1216030000000001e+02   4.8073230000000001e+02   3.2709600000000002e+01   6.0710999999999999e+01   1.2440899999999999e+01  -1.9980000000000001e-01   9.7840000000000005e-01   4.0918000000000001e+00  -2.8899999999999999e-02   1.7319999999999999e-01   1.1940000000000001e-01
   3.2049300000000002e+01  -1.1051150000000000e+02   4.6348980000000000e+02   3.1707100000000001e+01   5.8627099999999999e+01   1.2331200000000001e+01   3.1069999999999998e-01   1.0894999999999999e+00   5.1365999999999996e+00   3.8500000000000000e-02   2.5019999999999998e-01   1.3710000000000000e-01
   2.9867100000000001e+01  -1.0857689999999999e+02   4.4504629999999997e+02   3.0523199999999999e+01   5.6343299999999999e+01   1.2221600000000000e+01  -1.5540000000000001e-01   9.3389999999999995e-01   3.3083000000000000e+00  -4.8200000000000000e-02   2.7900000000000003e-01   1.4599999999999999e-01
   2.7795100000000001e+01  -1.0582899999999999e+02   4.2574489999999997e+02   2.9434799999999999e+01   5.3973799999999997e+01   1.2103199999999999e+01   0.0000000000000000e+00   1.1339999999999999e+00   4.0048000000000004e+00   9.5999999999999992e-03   2.3089999999999999e-01   1.2830000000000000e-01
   2.5745200000000001e+01  -1.0330090000000000e+02   4.0524259999999998e+02   2.8155400000000000e+01   5.1613900000000001e+01   1.1844500000000000e+01   4.4400000000000002e-02   8.2269999999999999e-01   3.3953000000000002e+00  -2.8899999999999999e-02   1.5400000000000000e-01   1.4599999999999999e-01
   2.3430800000000001e+01  -1.0050900000000000e+02   3.8431139999999999e+02   2.6761500000000002e+01   4.9044600000000003e+01   1.1673500000000001e+01  -1.1100000000000000e-01   8.6719999999999997e-01   3.3953000000000002e+00  -9.5999999999999992e-03   2.6939999999999997e-01   1.7249999999999999e-01
   2.1380900000000000e+01  -9.6947599999999994e+01   3.6320850000000002e+02   2.5291200000000000e+01   4.6408700000000003e+01   1.1370900000000001e+01   4.4400000000000002e-02   8.8939999999999997e-01   4.0918000000000001e+00  -9.5999999999999992e-03   2.5979999999999998e-01   1.3710000000000000e-01
   1.9220700000000001e+01  -9.3144499999999994e+01   3.4081900000000002e+02   2.3906800000000000e+01   4.3725299999999997e+01   1.0998100000000001e+01  -3.3289999999999997e-01   6.6710000000000003e-01   3.6564999999999999e+00  -4.8200000000000000e-02   2.2130000000000000e-01   1.3710000000000000e-01
   1.6994499999999999e+01  -8.9539199999999994e+01   3.1860100000000000e+02   2.2350600000000000e+01   4.0832500000000003e+01   1.0726300000000000e+01   2.8849999999999998e-01   1.2452000000000001e+00   3.7435999999999998e+00  -6.7400000000000002e-02   1.6360000000000000e-01   1.3710000000000000e-01
   1.4856400000000001e+01  -8.5626099999999994e+01   2.9509620000000001e+02   2.0698899999999998e+01   3.8006200000000000e+01   1.0314000000000000e+01   0.0000000000000000e+00   7.1150000000000002e-01   3.8306000000000000e+00  -4.8200000000000000e-02   2.5979999999999998e-01   1.5920000000000001e-01
   1.2960800000000001e+01  -8.1515100000000004e+01   2.7107679999999999e+02   1.9056699999999999e+01   3.4980200000000004e+01   9.9238000000000000e+00   2.2189999999999999e-01   9.1169999999999995e-01   3.5695000000000001e+00  -3.8500000000000000e-02   1.9239999999999999e-01   1.4599999999999999e-01
   1.0778600000000001e+01  -7.7052499999999995e+01   2.4808670000000001e+02   1.7538699999999999e+01   3.2049300000000002e+01   9.4852000000000007e+00  -3.3289999999999997e-01   8.2269999999999999e-01   4.2659000000000002e+00  -5.7799999999999997e-02   2.9830000000000001e-01   1.5479999999999999e-01
   8.7728000000000002e+00  -7.2040199999999999e+01   2.2475350000000000e+02   1.5676900000000000e+01   2.9051800000000000e+01   8.9809000000000001e+00  -1.7760000000000001e-01   1.2452000000000001e+00   4.2659000000000002e+00   0.0000000000000000e+00   3.5599999999999998e-01   1.3270000000000001e-01
   6.5906000000000002e+00  -6.6676199999999994e+01   2.0056250000000000e+02   1.4120699999999999e+01   2.6092400000000001e+01   8.3407000000000000e+00   2.2200000000000001e-02   1.2007000000000001e+00   4.3529999999999998e+00   0.0000000000000000e+00   2.4060000000000001e-01   1.4599999999999999e-01
   4.7169999999999996e+00  -6.0564799999999998e+01   1.7740090000000001e+02   1.2574000000000000e+01   2.3142499999999998e+01   7.6961000000000004e+00  -2.2189999999999999e-01   9.1169999999999995e-01   4.2659000000000002e+00  -1.2520000000000001e-01   2.5979999999999998e-01   1.8579999999999999e-01
   2.9096000000000002e+00  -5.3991700000000002e+01   1.5415350000000001e+02   1.1055899999999999e+01   2.0173600000000000e+01   6.9242999999999997e+00   2.2189999999999999e-01   1.1563000000000001e+00   3.4824000000000002e+00   3.8500000000000000e-02   2.7900000000000003e-01   1.5920000000000001e-01
   9.6989999999999998e-01  -4.7264699999999998e+01   1.3150649999999999e+02   9.5188000000000006e+00   1.7290299999999998e+01   6.1393000000000004e+00  -1.3320000000000001e-01   1.1117999999999999e+00   3.6564999999999999e+00  -2.8899999999999999e-02   2.3089999999999999e-01   1.0170000000000000e-01
  -4.8490000000000000e-01  -4.0142000000000003e+01   1.0980320000000000e+02   8.1725999999999992e+00   1.4397500000000001e+01   5.2228000000000003e+00  -8.8800000000000004e-02   1.0450999999999999e+00   3.8306000000000000e+00  -7.7100000000000002e-02   1.4430000000000001e-01   1.4160000000000000e-01
  -1.5208999999999999e+00  -3.2755499999999998e+01   9.0501900000000006e+01   6.9504999999999999e+00   1.1885300000000001e+01   4.3063000000000002e+00  -1.1100000000000000e-01   9.7840000000000005e-01   3.5695000000000001e+00  -9.6299999999999997e-02   1.9239999999999999e-01   1.5040000000000001e-01
  -2.2263000000000002e+00  -2.5215199999999999e+01   7.3345100000000002e+01   5.8811999999999998e+00   9.6300000000000008e+00   3.3372000000000002e+00   8.8800000000000004e-02   9.1169999999999995e-01   4.0048000000000004e+00  -6.7400000000000002e-02   2.3089999999999999e-01   1.6810000000000000e-01
  -2.6671000000000000e+00  -1.8444199999999999e+01   5.8676099999999998e+01   5.1173999999999999e+00   7.7744000000000000e+00   2.4338000000000002e+00  -8.8800000000000004e-02   1.0450999999999999e+00   4.2659000000000002e+00   0.0000000000000000e+00   1.7319999999999999e-01   1.5479999999999999e-01
  -3.0638999999999998e+00  -1.2552600000000000e+01   4.7266900000000000e+01   4.4682000000000004e+00   6.2709000000000001e+00   1.6664000000000001e+00  -1.5540000000000001e-01   1.0005999999999999e+00   3.3953000000000002e+00  -9.6299999999999997e-02   2.2130000000000000e-01   1.4160000000000000e-01
  -2.8214000000000001e+00  -7.4964000000000004e+00   4.0747300000000003e+01   3.9430999999999998e+00   5.3193999999999999e+00   9.6909999999999996e-01  -1.5540000000000001e-01   1.0450999999999999e+00   4.0048000000000004e+00  -3.8500000000000000e-02   2.4060000000000001e-01   1.4599999999999999e-01
  -2.1160000000000001e+00  -2.9458000000000002e+00   3.5342900000000000e+01   3.6471000000000000e+00   4.5865999999999998e+00   2.4560000000000001e-01  -1.7760000000000001e-01   9.3389999999999995e-01   3.6564999999999999e+00  -4.8200000000000000e-02   2.2130000000000000e-01   1.0620000000000000e-01
  -1.5208999999999999e+00   1.0551999999999999e+00   3.1739999999999998e+01   3.5230000000000001e+00   4.1013000000000002e+00  -1.7540000000000000e-01  -2.2200000000000001e-02   9.3389999999999995e-01   3.4824000000000002e+00  -1.9300000000000001e-02   1.6360000000000000e-01   1.5040000000000001e-01
  -1.6311000000000000e+00  -2.6379999999999998e-01   2.7193500000000000e+01   3.0169999999999999e+00   3.4257000000000000e+00  -2.6300000000000000e-02   6.6600000000000006e-02   6.4480000000000004e-01   3.2212000000000001e+00  -9.5999999999999992e-03   2.6939999999999997e-01   1.3710000000000000e-01
  -1.4107000000000001e+00   1.1212000000000000e+00   2.2132200000000001e+01   2.6446000000000001e+00   2.8643000000000001e+00  -1.2280000000000001e-01  -1.3320000000000001e-01   1.0672999999999999e+00   4.0918000000000001e+00  -1.9300000000000001e-02   2.3089999999999999e-01   1.0620000000000000e-01
  -9.9190000000000000e-01   1.2969999999999999e+00   1.7585699999999999e+01   2.1004000000000000e+00   2.1315000000000000e+00  -3.0700000000000000e-01   0.0000000000000000e+00   9.5609999999999995e-01   3.4824000000000002e+00   0.0000000000000000e+00   2.2130000000000000e-01   1.3710000000000000e-01
  -7.4939999999999996e-01   1.9784999999999999e+00   1.3468100000000000e+01   1.7184999999999999e+00   1.6842999999999999e+00  -3.6399999999999999e-01  -6.6600000000000006e-02   1.0005999999999999e+00   3.6564999999999999e+00  -4.8200000000000000e-02   2.0210000000000000e-01   1.3710000000000000e-01
  -6.1719999999999997e-01   1.8246000000000000e+00   1.0208299999999999e+01   1.2888999999999999e+00   1.0848000000000000e+00  -3.3329999999999999e-01   0.0000000000000000e+00   9.7840000000000005e-01   3.6564999999999999e+00  -9.5999999999999992e-03   2.1170000000000000e-01   1.7249999999999999e-01
  -5.0700000000000001e-01   1.9126000000000001e+00   6.4337999999999997e+00   8.8790000000000002e-01   6.7559999999999998e-01  -4.0780000000000000e-01  -1.3320000000000001e-01   1.1785000000000001e+00   3.8306000000000000e+00  -4.8200000000000000e-02   2.5979999999999998e-01   1.5040000000000001e-01
  -3.0859999999999999e-01   1.1871000000000000e+00   3.6886999999999999e+00   4.4869999999999999e-01   3.0449999999999999e-01  -3.1140000000000001e-01   4.4400000000000002e-02   8.8939999999999997e-01   3.3953000000000002e+00   2.8899999999999999e-02   1.7319999999999999e-01   1.3710000000000000e-01
  -2.4249999999999999e-01  -6.1550000000000005e-01   2.7450999999999999e+00   9.4999999999999998e-03  -1.7130000000000001e-01  -6.1400000000000003e-02  -2.2189999999999999e-01   8.2269999999999999e-01   3.3953000000000002e+00   2.8899999999999999e-02   2.0210000000000000e-01   1.4599999999999999e-01
  -7.4939999999999996e-01   2.1999999999999999e-02   2.5735000000000001e+00   2.1959999999999999e-01   4.7600000000000003e-02   1.3200000000000000e-02   0.0000000000000000e+00   9.7840000000000005e-01   3.5695000000000001e+00  -9.5999999999999992e-03   2.3089999999999999e-01   1.5040000000000001e-01
  -3.9679999999999999e-01  -5.2759999999999996e-01   2.2303999999999999e+00   1.2410000000000000e-01   9.4999999999999998e-03  -4.4000000000000003e-03  -1.7760000000000001e-01   9.5609999999999995e-01   4.1788999999999996e+00   9.5999999999999992e-03   2.4060000000000001e-01   1.7690000000000000e-01
  -7.7149999999999996e-01  -2.6379999999999998e-01   1.6298999999999999e+00   2.0999999999999999e-01   4.7600000000000003e-02  -6.5799999999999997e-02  -1.5540000000000001e-01   8.2269999999999999e-01   3.8306000000000000e+00  -5.7799999999999997e-02   2.1170000000000000e-01   9.7299999999999998e-02
  -3.5270000000000001e-01  -4.1770000000000002e-01   1.8015000000000001e+00   1.6230000000000000e-01  -7.6100000000000001e-02  -7.0199999999999999e-02  -1.3320000000000001e-01   9.5609999999999995e-01   3.4824000000000002e+00   2.8899999999999999e-02   3.0790000000000001e-01   1.1940000000000001e-01
  -5.2900000000000003e-01  -4.1770000000000002e-01   1.8015000000000001e+00   2.2910000000000000e-01  -3.8100000000000002e-02   1.7500000000000002e-02  -1.9980000000000001e-01   8.6719999999999997e-01   4.0048000000000004e+00  -6.7400000000000002e-02   2.2130000000000000e-01   1.8579999999999999e-01
  -5.0700000000000001e-01  -4.6170000000000000e-01   2.2303999999999999e+00   2.0999999999999999e-01  -2.8500000000000001e-02   1.7500000000000002e-02  -1.1100000000000000e-01   1.0005999999999999e+00   3.8306000000000000e+00  -9.5999999999999992e-03   2.9830000000000001e-01   1.3270000000000001e-01
  -7.0530000000000004e-01  -5.9360000000000002e-01   2.1446000000000001e+00   1.5279999999999999e-01  -4.7600000000000003e-02  -3.5099999999999999e-02   4.4400000000000002e-02   8.2269999999999999e-01   3.8306000000000000e+00  -2.8899999999999999e-02   2.2130000000000000e-01   1.9460000000000000e-01
  -8.5960000000000003e-01  -2.4179999999999999e-01   2.8309000000000002e+00   1.7190000000000000e-01  -2.8500000000000001e-02  -8.8000000000000005e-03   4.4400000000000002e-02   1.0672999999999999e+00   3.9177000000000000e+00   9.5999999999999992e-03   1.7319999999999999e-01   1.8140000000000001e-01
  -4.8490000000000000e-01  -5.9360000000000002e-01   2.3161999999999998e+00   1.6230000000000000e-01  -1.1420000000000000e-01   8.8000000000000005e-03  -2.2200000000000001e-02   1.0450999999999999e+00   3.6564999999999999e+00   0.0000000000000000e+00   1.8279999999999999e-01   1.5479999999999999e-01
  -5.9509999999999996e-01  -3.9570000000000000e-01   2.2303999999999999e+00   1.6230000000000000e-01  -1.9000000000000000e-02   8.8000000000000005e-03  -2.4410000000000001e-01   1.0005999999999999e+00   3.5695000000000001e+00   0.0000000000000000e+00   2.6939999999999997e-01   1.6370000000000001e-01
  -6.8330000000000002e-01  -3.7369999999999998e-01   1.4582999999999999e+00   1.3370000000000001e-01  -1.1420000000000000e-01  -6.5799999999999997e-02  -2.2189999999999999e-01   1.0450999999999999e+00   3.7435999999999998e+00  -3.8500000000000000e-02   2.6939999999999997e-01   1.5040000000000001e-01
  -7.7149999999999996e-01  -3.0780000000000002e-01   2.0588000000000002e+00   1.1459999999999999e-01  -9.5200000000000007e-02  -3.9500000000000000e-02  -4.4400000000000002e-02   9.1169999999999995e-01   3.3953000000000002e+00  -1.9300000000000001e-02   2.5979999999999998e-01   1.3270000000000001e-01
  -6.3919999999999999e-01  -2.8580000000000000e-01   1.6298999999999999e+00   1.8140000000000001e-01  -2.8500000000000001e-02  -8.3299999999999999e-02   0.0000000000000000e+00   1.0005999999999999e+00   4.0048000000000004e+00   1.9300000000000001e-02   2.1170000000000000e-01   1.3710000000000000e-01
  -7.4939999999999996e-01  -3.5170000000000001e-01   2.3161999999999998e+00   9.5500000000000002e-02  -3.8100000000000002e-02  -4.4000000000000003e-03   2.2200000000000001e-02   9.7840000000000005e-01   4.0048000000000004e+00   9.5999999999999992e-03   1.7319999999999999e-01   1.0170000000000000e-01
  -7.2740000000000005e-01  -3.9570000000000000e-01   2.1446000000000001e+00   3.2460000000000000e-01  -9.4999999999999998e-03  -4.8200000000000000e-02  -6.6600000000000006e-02   8.0049999999999999e-01   4.2659000000000002e+00  -4.8200000000000000e-02   2.1170000000000000e-01   1.4160000000000000e-01
  -5.9509999999999996e-01  -6.3749999999999996e-01   2.6593000000000000e+00   7.6399999999999996e-02   0.0000000000000000e+00  -4.8200000000000000e-02  -1.5540000000000001e-01   8.2269999999999999e-01   3.3083000000000000e+00  -2.8899999999999999e-02   2.4060000000000001e-01   1.4160000000000000e-01
  -5.5110000000000003e-01  -2.4179999999999999e-01   2.0588000000000002e+00   1.8140000000000001e-01  -7.6100000000000001e-02  -4.3900000000000002e-02  -1.3320000000000001e-01   1.0227999999999999e+00   3.3953000000000002e+00   1.9300000000000001e-02   2.3089999999999999e-01   7.5200000000000003e-02
  -5.7310000000000005e-01  -3.9570000000000000e-01   1.4582999999999999e+00   1.0500000000000000e-01  -3.8100000000000002e-02  -4.4000000000000003e-03  -1.5540000000000001e-01   8.2269999999999999e-01   3.8306000000000000e+00  -5.7799999999999997e-02   1.4430000000000001e-01   1.4160000000000000e-01
  -9.0369999999999995e-01  -1.9789999999999999e-01   1.2010000000000001e+00   2.3870000000000000e-01  -1.1420000000000000e-01  -3.0700000000000002e-02  -1.9980000000000001e-01   1.0672999999999999e+00   4.4401000000000002e+00  -4.8200000000000000e-02   1.9239999999999999e-01   1.5040000000000001e-01
  -7.4939999999999996e-01  -5.7160000000000000e-01   1.6298999999999999e+00   5.7299999999999997e-02  -1.3320000000000001e-01  -3.5099999999999999e-02  -2.2200000000000001e-02   9.7840000000000005e-01   3.1341999999999999e+00  -3.8500000000000000e-02   2.5019999999999998e-01   1.8140000000000001e-01
  -6.3919999999999999e-01  -3.2979999999999998e-01   2.8309000000000002e+00   1.0500000000000000e-01  -3.8100000000000002e-02  -1.7500000000000002e-02  -4.4400000000000002e-02   8.4499999999999997e-01   3.3953000000000002e+00  -6.7400000000000002e-02   2.4060000000000001e-01   1.2830000000000000e-01
  -6.8330000000000002e-01  -3.5170000000000001e-01   1.5441000000000000e+00   2.0050000000000001e-01  -1.2370000000000000e-01  -3.0700000000000002e-02  -2.4410000000000001e-01   1.1339999999999999e+00   4.4401000000000002e+00  -1.9300000000000001e-02   3.1750000000000000e-01   1.3710000000000000e-01
  -6.8330000000000002e-01  -2.1980000000000000e-01   1.6298999999999999e+00   1.6230000000000000e-01  -1.9000000000000000e-02   8.8000000000000005e-03  -2.2200000000000001e-02   9.1169999999999995e-01   3.6564999999999999e+00  -9.5999999999999992e-03   1.8279999999999999e-01   1.1500000000000000e-01
  -7.2740000000000005e-01  -4.6170000000000000e-01   2.7450999999999999e+00   1.1459999999999999e-01  -8.5599999999999996e-02  -4.8200000000000000e-02   6.6600000000000006e-02   8.6719999999999997e-01   4.0048000000000004e+00  -5.7799999999999997e-02   2.0210000000000000e-01   1.4599999999999999e-01
  -5.2900000000000003e-01  -3.9570000000000000e-01   2.4018999999999999e+00   1.3370000000000001e-01   1.9000000000000000e-02  -7.0199999999999999e-02   0.0000000000000000e+00   8.4499999999999997e-01   3.1341999999999999e+00  -9.5999999999999992e-03   1.6360000000000000e-01   1.3710000000000000e-01
  -6.6130000000000000e-01  -3.7369999999999998e-01   2.4876999999999998e+00   1.8140000000000001e-01  -1.9000000000000000e-02  -4.4000000000000003e-03   2.2200000000000001e-02   1.0672999999999999e+00   4.2659000000000002e+00  -5.7799999999999997e-02   2.8870000000000001e-01   1.4599999999999999e-01
  -5.2900000000000003e-01  -5.9360000000000002e-01   1.3725000000000001e+00   1.9089999999999999e-01  -1.9000000000000000e-02  -3.5099999999999999e-02  -4.4400000000000002e-02   9.5609999999999995e-01   3.1341999999999999e+00  -9.6299999999999997e-02   1.7319999999999999e-01   1.6810000000000000e-01
  -6.8330000000000002e-01  -5.7160000000000000e-01   2.1446000000000001e+00   1.6230000000000000e-01   9.4999999999999998e-03  -3.5099999999999999e-02   0.0000000000000000e+00   8.6719999999999997e-01   3.2212000000000001e+00   0.0000000000000000e+00   1.9239999999999999e-01   1.6370000000000001e-01
  -5.5110000000000003e-01  -4.6170000000000000e-01   2.5735000000000001e+00   1.7190000000000000e-01  -1.3320000000000001e-01  -5.2600000000000001e-02   4.4400000000000002e-02   8.8939999999999997e-01   3.2212000000000001e+00   0.0000000000000000e+00   2.9830000000000001e-01   1.6370000000000001e-01
  -8.1559999999999999e-01  -4.3969999999999998e-01   2.0588000000000002e+00   0.0000000000000000e+00  -9.5200000000000007e-02  -3.5099999999999999e-02   4.4400000000000002e-02   1.0227999999999999e+00   3.2212000000000001e+00   1.1559999999999999e-01   1.9239999999999999e-01   1.7690000000000000e-01
  -7.2740000000000005e-01  -5.2759999999999996e-01   2.3161999999999998e+00   1.2410000000000000e-01  -9.5200000000000007e-02  -3.5099999999999999e-02  -6.6600000000000006e-02   1.2230000000000001e+00   3.8306000000000000e+00   0.0000000000000000e+00   3.1750000000000000e-01   1.2390000000000000e-01
  -5.9509999999999996e-01  -3.2979999999999998e-01   2.4876999999999998e+00   1.9089999999999999e-01  -9.5200000000000007e-02  -6.5799999999999997e-02  -1.1100000000000000e-01   9.1169999999999995e-01   4.0048000000000004e+00  -1.9300000000000001e-02   2.5979999999999998e-01   1.4160000000000000e-01
  -5.7310000000000005e-01  -4.1770000000000002e-01   2.6593000000000000e+00   1.4319999999999999e-01  -5.7099999999999998e-02  -3.5099999999999999e-02  -1.1100000000000000e-01   8.4499999999999997e-01   3.5695000000000001e+00  -4.8200000000000000e-02   2.3089999999999999e-01   1.2390000000000000e-01
  -6.8330000000000002e-01  -3.9570000000000000e-01   2.0588000000000002e+00   1.9089999999999999e-01  -7.6100000000000001e-02  -4.3900000000000002e-02  -1.5540000000000001e-01   1.1339999999999999e+00   3.9177000000000000e+00  -8.6699999999999999e-02   2.4060000000000001e-01   1.3270000000000001e-01
  -6.3919999999999999e-01  -3.2979999999999998e-01   1.7157000000000000e+00   1.2410000000000000e-01  -9.4999999999999998e-03  -6.1400000000000003e-02  -1.9980000000000001e-01   9.5609999999999995e-01   3.8306000000000000e+00  -4.8200000000000000e-02   2.4060000000000001e-01   1.6370000000000001e-01
  -6.8330000000000002e-01  -3.2979999999999998e-01   2.0588000000000002e+00   2.0050000000000001e-01  -9.4999999999999998e-03  -6.5799999999999997e-02  -8.8800000000000004e-02   1.1117999999999999e+00   3.3953000000000002e+00  -9.5999999999999992e-03   1.6360000000000000e-01   1.6810000000000000e-01
  -6.1719999999999997e-01  -3.5170000000000001e-01   2.4876999999999998e+00   1.5279999999999999e-01   1.9000000000000000e-02  -6.1400000000000003e-02  -1.9980000000000001e-01   8.2269999999999999e-01   3.5695000000000001e+00  -5.7799999999999997e-02   2.0210000000000000e-01   1.5040000000000001e-01
  -6.8330000000000002e-01  -4.8359999999999997e-01   2.9165999999999999e+00   1.4319999999999999e-01  -1.3320000000000001e-01  -5.2600000000000001e-02  -6.6600000000000006e-02   7.7820000000000000e-01   4.1788999999999996e+00  -1.9300000000000001e-02   2.1170000000000000e-01   1.9910000000000000e-01
  -6.8330000000000002e-01  -2.6379999999999998e-01   2.3161999999999998e+00   1.4319999999999999e-01  -1.0470000000000000e-01  -3.0700000000000002e-02  -1.3320000000000001e-01   8.0049999999999999e-01   3.8306000000000000e+00   1.9300000000000001e-02   2.0210000000000000e-01   1.9020000000000001e-01
  -5.7310000000000005e-01  -4.1770000000000002e-01   1.7157000000000000e+00   8.5900000000000004e-02  -1.6180000000000000e-01  -1.7500000000000002e-02  -1.5540000000000001e-01   9.7840000000000005e-01   3.9177000000000000e+00  -4.8200000000000000e-02   2.9830000000000001e-01   1.7690000000000000e-01
  -6.1719999999999997e-01  -5.4959999999999998e-01   1.8015000000000001e+00   6.6799999999999998e-02  -1.3320000000000001e-01  -5.7000000000000002e-02  -1.9980000000000001e-01   9.1169999999999995e-01   3.4824000000000002e+00   1.9300000000000001e-02   2.6939999999999997e-01   1.0170000000000000e-01
  -6.3919999999999999e-01  -4.8359999999999997e-01   1.8015000000000001e+00   1.7190000000000000e-01  -9.4999999999999998e-03  -3.5099999999999999e-02   6.6600000000000006e-02   1.0672999999999999e+00   3.9177000000000000e+00  -2.8899999999999999e-02   1.4430000000000001e-01   1.1940000000000001e-01
  -7.2740000000000005e-01  -3.0780000000000002e-01   2.2303999999999999e+00   1.6230000000000000e-01  -3.8100000000000002e-02  -3.5099999999999999e-02   0.0000000000000000e+00   1.2230000000000001e+00   2.9600000000000000e+00   9.5999999999999992e-03   3.1750000000000000e-01   1.1940000000000001e-01
  -8.5960000000000003e-01  -2.8580000000000000e-01   1.7157000000000000e+00   1.4319999999999999e-01  -9.4999999999999998e-03  -2.6300000000000000e-02   6.6600000000000006e-02   1.0005999999999999e+00   3.4824000000000002e+00  -2.8899999999999999e-02   1.5400000000000000e-01   1.3710000000000000e-01
  -5.7310000000000005e-01  -3.0780000000000002e-01   1.9730000000000001e+00   2.0999999999999999e-01   3.8100000000000002e-02  -7.0199999999999999e-02  -1.1100000000000000e-01   1.0894999999999999e+00   3.7435999999999998e+00  -5.7799999999999997e-02   2.6939999999999997e-01   1.2390000000000000e-01
  -6.3919999999999999e-01  -1.7590000000000000e-01   1.7157000000000000e+00   1.9089999999999999e-01  -1.0470000000000000e-01  -3.9500000000000000e-02  -2.2189999999999999e-01   9.7840000000000005e-01   3.3953000000000002e+00  -6.7400000000000002e-02   1.4430000000000001e-01   1.5040000000000001e-01
  -7.2740000000000005e-01  -1.7590000000000000e-01   2.4876999999999998e+00   1.4319999999999999e-01  -1.5229999999999999e-01  -3.9500000000000000e-02   8.8800000000000004e-02   8.6719999999999997e-01   4.0918000000000001e+00  -9.5999999999999992e-03   2.6939999999999997e-01   1.6370000000000001e-01
  -5.7310000000000005e-01  -4.1770000000000002e-01   2.1446000000000001e+00   1.5279999999999999e-01  -4.7600000000000003e-02  -5.7000000000000002e-02  -1.3320000000000001e-01   9.3389999999999995e-01   3.7435999999999998e+00   4.8200000000000000e-02   2.9830000000000001e-01   1.7690000000000000e-01
  -5.0700000000000001e-01  -4.1770000000000002e-01   1.8872000000000000e+00   1.9089999999999999e-01  -3.8100000000000002e-02  -4.8200000000000000e-02  -2.8849999999999998e-01   9.1169999999999995e-01   3.4824000000000002e+00  -9.5999999999999992e-03   2.2130000000000000e-01   1.1500000000000000e-01
  -6.6130000000000000e-01  -5.7160000000000000e-01   2.1446000000000001e+00   9.5500000000000002e-02  -1.1420000000000000e-01  -7.0199999999999999e-02  -2.2189999999999999e-01   1.0005999999999999e+00   3.5695000000000001e+00  -1.9300000000000001e-02   2.6939999999999997e-01   1.4160000000000000e-01
  -4.6289999999999998e-01  -1.9789999999999999e-01   2.0588000000000002e+00   2.2910000000000000e-01  -9.4999999999999998e-03  -7.8899999999999998e-02   1.5540000000000001e-01   1.0227999999999999e+00   4.3529999999999998e+00  -5.7799999999999997e-02   2.7900000000000003e-01   1.8140000000000001e-01
  -6.6130000000000000e-01  -1.7590000000000000e-01   2.1446000000000001e+00   1.7190000000000000e-01  -8.5599999999999996e-02  -3.0700000000000002e-02  -1.3320000000000001e-01   1.2007000000000001e+00   4.3529999999999998e+00   0.0000000000000000e+00   2.5019999999999998e-01   1.6810000000000000e-01
  -7.2740000000000005e-01  -2.6379999999999998e-01   2.0588000000000002e+00   1.7190000000000000e-01  -1.0470000000000000e-01  -1.7500000000000002e-02   4.4400000000000002e-02   9.7840000000000005e-01   2.8730000000000002e+00   4.8200000000000000e-02   3.0790000000000001e-01   1.1060000000000000e-01
  -5.9509999999999996e-01  -4.6170000000000000e-01   2.9165999999999999e+00   1.0500000000000000e-01   1.9000000000000000e-02  -6.1400000000000003e-02  -1.5540000000000001e-01   8.4499999999999997e-01   3.6564999999999999e+00  -2.8899999999999999e-02   1.6360000000000000e-01   1.1500000000000000e-01
  -5.0700000000000001e-01  -3.2979999999999998e-01   2.7450999999999999e+00   2.1959999999999999e-01  -1.3320000000000001e-01  -7.0199999999999999e-02  -1.9980000000000001e-01   9.3389999999999995e-01   4.1788999999999996e+00  -9.5999999999999992e-03   2.2130000000000000e-01   1.0170000000000000e-01
  -7.7149999999999996e-01  -4.3969999999999998e-01   2.2303999999999999e+00   2.0050000000000001e-01   2.8500000000000001e-02  -4.8200000000000000e-02   4.4400000000000002e-02   9.7840000000000005e-01   3.5695000000000001e+00   0.0000000000000000e+00   2.7900000000000003e-01   1.3710000000000000e-01
  -7.4939999999999996e-01  -3.5170000000000001e-01   1.3725000000000001e+00   1.7190000000000000e-01  -1.3320000000000001e-01   2.1899999999999999e-02  -1.1100000000000000e-01   9.7840000000000005e-01   3.3083000000000000e+00  -2.8899999999999999e-02   2.7900000000000003e-01   1.5920000000000001e-01
  -6.6130000000000000e-01  -4.1770000000000002e-01   2.8309000000000002e+00   1.4319999999999999e-01  -1.0470000000000000e-01  -3.9500000000000000e-02   0.0000000000000000e+00   8.2269999999999999e-01   4.0048000000000004e+00  -6.7400000000000002e-02   1.6360000000000000e-01   1.9460000000000000e-01
  -7.7149999999999996e-01  -4.1770000000000002e-01   2.1446000000000001e+00   1.8140000000000001e-01  -9.5200000000000007e-02  -3.5099999999999999e-02  -1.1100000000000000e-01   9.7840000000000005e-01   2.8730000000000002e+00  -9.6299999999999997e-02   1.9239999999999999e-01   1.6370000000000001e-01
  -6.1719999999999997e-01  -3.9570000000000000e-01   1.8015000000000001e+00   5.7299999999999997e-02  -7.6100000000000001e-02  -2.1899999999999999e-02  -1.9980000000000001e-01   9.7840000000000005e-01   3.3953000000000002e+00  -1.9300000000000001e-02   2.2130000000000000e-01   1.5479999999999999e-01
  -5.0700000000000001e-01  -3.7369999999999998e-01   2.4018999999999999e+00   4.7699999999999999e-02  -1.3320000000000001e-01  -1.3200000000000000e-02  -1.5540000000000001e-01   9.1169999999999995e-01   3.9177000000000000e+00  -9.6299999999999997e-02   2.7900000000000003e-01   1.2390000000000000e-01
  -6.1719999999999997e-01  -5.0560000000000005e-01   2.4018999999999999e+00   1.3370000000000001e-01  -2.8500000000000001e-02  -5.7000000000000002e-02   2.2200000000000001e-02   1.1339999999999999e+00   3.8306000000000000e+00  -3.8500000000000000e-02   1.7319999999999999e-01   1.3710000000000000e-01
  -6.3919999999999999e-01  -1.9789999999999999e-01   1.7157000000000000e+00   1.3370000000000001e-01  -9.5200000000000007e-02  -4.3900000000000002e-02  -1.1100000000000000e-01   1.1339999999999999e+00   3.5695000000000001e+00  -9.5999999999999992e-03   2.2130000000000000e-01   1.0170000000000000e-01
  -5.9509999999999996e-01  -5.2759999999999996e-01   1.8015000000000001e+00   2.0050000000000001e-01  -7.6100000000000001e-02  -2.6300000000000000e-02  -8.8800000000000004e-02   1.0672999999999999e+00   3.7435999999999998e+00   0.0000000000000000e+00   1.5400000000000000e-01   1.7249999999999999e-01
  -7.2740000000000005e-01  -2.8580000000000000e-01   2.5735000000000001e+00   3.1509999999999999e-01  -6.6600000000000006e-02  -2.1899999999999999e-02  -4.4400000000000002e-02   8.4499999999999997e-01   4.1788999999999996e+00   1.9300000000000001e-02   2.6939999999999997e-01   1.8140000000000001e-01
  -7.0530000000000004e-01  -3.0780000000000002e-01   2.4876999999999998e+00   1.7190000000000000e-01  -1.0470000000000000e-01  -1.3200000000000000e-02  -1.1100000000000000e-01   9.5609999999999995e-01   3.3953000000000002e+00   1.9300000000000001e-02   2.7900000000000003e-01   1.2830000000000000e-01
  -8.5960000000000003e-01  -3.0780000000000002e-01   1.8015000000000001e+00   1.7190000000000000e-01  -3.8100000000000002e-02  -2.6300000000000000e-02   0.0000000000000000e+00   9.3389999999999995e-01   3.3953000000000002e+00  -9.5999999999999992e-03   2.3089999999999999e-01   1.1500000000000000e-01
  -6.8330000000000002e-01  -6.1550000000000005e-01   2.8309000000000002e+00   1.7190000000000000e-01  -1.0470000000000000e-01  -7.0199999999999999e-02  -2.2200000000000001e-02   1.0227999999999999e+00   3.3083000000000000e+00   0.0000000000000000e+00   1.4430000000000001e-01   1.3270000000000001e-01
  -7.9349999999999998e-01  -3.2979999999999998e-01   1.1152000000000000e+00   2.6729999999999998e-01  -7.6100000000000001e-02  -4.8200000000000000e-02  -8.8800000000000004e-02   9.3389999999999995e-01   2.9600000000000000e+00  -9.5999999999999992e-03   2.5019999999999998e-01   1.5920000000000001e-01
  -7.0530000000000004e-01  -4.3969999999999998e-01   2.2303999999999999e+00   1.2410000000000000e-01  -7.6100000000000001e-02  -2.6300000000000000e-02  -1.1100000000000000e-01   8.8939999999999997e-01   4.5270999999999999e+00  -9.5999999999999992e-03   2.6939999999999997e-01   1.4599999999999999e-01
  -7.0530000000000004e-01  -1.0990000000000000e-01   2.1446000000000001e+00   1.8140000000000001e-01  -1.3320000000000001e-01  -2.6300000000000000e-02  -1.3320000000000001e-01   9.1169999999999995e-01   3.7435999999999998e+00   3.8500000000000000e-02   2.2130000000000000e-01   1.3270000000000001e-01
  -6.8330000000000002e-01  -2.4179999999999999e-01   2.1446000000000001e+00   1.8140000000000001e-01  -7.6100000000000001e-02  -3.9500000000000000e-02  -1.7760000000000001e-01   1.0005999999999999e+00   3.7435999999999998e+00  -5.7799999999999997e-02   1.8279999999999999e-01   1.6370000000000001e-01
  -6.8330000000000002e-01  -4.3969999999999998e-01   2.0588000000000002e+00   1.9089999999999999e-01  -4.7600000000000003e-02   1.3200000000000000e-02  -2.2200000000000001e-02   8.6719999999999997e-01   3.3953000000000002e+00   9.5999999999999992e-03   2.0210000000000000e-01   1.3710000000000000e-01
  -5.9509999999999996e-01  -1.9789999999999999e-01   1.8015000000000001e+00   2.0999999999999999e-01  -4.7600000000000003e-02   3.9500000000000000e-02   0.0000000000000000e+00   1.0227999999999999e+00   3.6564999999999999e+00  -2.8899999999999999e-02   2.0210000000000000e-01   1.5479999999999999e-01
  -8.3760000000000001e-01  -4.6170000000000000e-01   1.7157000000000000e+00   1.9089999999999999e-01  -6.6600000000000006e-02  -3.5099999999999999e-02  -6.6600000000000006e-02   1.0672999999999999e+00   3.8306000000000000e+00  -2.8899999999999999e-02   2.9830000000000001e-01   1.1060000000000000e-01
  -4.8490000000000000e-01  -1.9789999999999999e-01   2.2303999999999999e+00   2.3870000000000000e-01  -8.5599999999999996e-02  -3.5099999999999999e-02  -1.7760000000000001e-01   1.0005999999999999e+00   3.3953000000000002e+00   4.8200000000000000e-02   2.0210000000000000e-01   1.7249999999999999e-01
  -7.9349999999999998e-01  -3.5170000000000001e-01   1.8015000000000001e+00   1.1459999999999999e-01  -1.3320000000000001e-01  -2.6300000000000000e-02   2.2200000000000001e-02   8.0049999999999999e-01   3.6564999999999999e+00   7.7100000000000002e-02   2.3089999999999999e-01   1.6370000000000001e-01
  -6.6130000000000000e-01  -3.0780000000000002e-01   2.4876999999999998e+00   1.6230000000000000e-01  -6.6600000000000006e-02  -4.8200000000000000e-02  -2.8849999999999998e-01   9.7840000000000005e-01   3.4824000000000002e+00  -2.8899999999999999e-02   1.6360000000000000e-01   1.5920000000000001e-01
  -5.5110000000000003e-01  -2.8580000000000000e-01   1.8872000000000000e+00   2.0050000000000001e-01  -9.5200000000000007e-02  -4.3900000000000002e-02  -4.4400000000000002e-02   1.0450999999999999e+00   4.0048000000000004e+00  -4.8200000000000000e-02   2.3089999999999999e-01   1.5920000000000001e-01
  -7.2740000000000005e-01  -4.6170000000000000e-01   1.4582999999999999e+00   1.4319999999999999e-01  -1.1420000000000000e-01  -6.1400000000000003e-02  -1.1100000000000000e-01   8.4499999999999997e-01   3.6564999999999999e+00   3.8500000000000000e-02   2.5019999999999998e-01   1.3710000000000000e-01
  -5.0700000000000001e-01  -2.8580000000000000e-01   2.9165999999999999e+00   1.9089999999999999e-01  -2.8500000000000001e-02  -3.9500000000000000e-02  -1.1100000000000000e-01   8.4499999999999997e-01   3.7435999999999998e+00  -3.8500000000000000e-02   2.4060000000000001e-01   1.1940000000000001e-01
  -5.9509999999999996e-01  -2.8580000000000000e-01   2.7450999999999999e+00   1.8140000000000001e-01  -7.6100000000000001e-02  -6.5799999999999997e-02  -4.4400000000000002e-02   1.1117999999999999e+00   4.0048000000000004e+00  -9.6299999999999997e-02   2.3089999999999999e-01   1.4599999999999999e-01
  -7.4939999999999996e-01  -2.4179999999999999e-01   2.4018999999999999e+00   2.1959999999999999e-01  -6.6600000000000006e-02  -4.8200000000000000e-02   4.4400000000000002e-02   8.4499999999999997e-01   3.9177000000000000e+00   1.0600000000000000e-01   2.2130000000000000e-01   1.6370000000000001e-01
  -5.9509999999999996e-01  -5.2759999999999996e-01   1.6298999999999999e+00   1.3370000000000001e-01  -4.7600000000000003e-02  -4.3900000000000002e-02  -1.7760000000000001e-01   9.5609999999999995e-01   4.1788999999999996e+00  -2.8899999999999999e-02   2.3089999999999999e-01   1.1500000000000000e-01
  -5.5110000000000003e-01  -3.2979999999999998e-01   2.7450999999999999e+00   1.8140000000000001e-01   3.8100000000000002e-02  -3.0700000000000002e-02  -4.4400000000000002e-02   1.1339999999999999e+00   2.7858999999999998e+00  -1.9300000000000001e-02   2.2130000000000000e-01   1.3710000000000000e-01
  -5.0700000000000001e-01  -2.6379999999999998e-01   2.0588000000000002e+00   1.9089999999999999e-01  -1.6180000000000000e-01  -2.1899999999999999e-02  -1.9980000000000001e-01   9.1169999999999995e-01   3.3083000000000000e+00  -1.0600000000000000e-01   2.5979999999999998e-01   1.1940000000000001e-01
  -6.6130000000000000e-01  -2.8580000000000000e-01   1.7157000000000000e+00   1.7190000000000000e-01  -1.3320000000000001e-01  -5.7000000000000002e-02   2.2200000000000001e-02   9.5609999999999995e-01   3.1341999999999999e+00  -4.8200000000000000e-02   2.5019999999999998e-01   1.4599999999999999e-01
  -7.7149999999999996e-01  -5.4959999999999998e-01   1.2867999999999999e+00   1.9089999999999999e-01  -1.4269999999999999e-01  -1.3200000000000000e-02  -1.1100000000000000e-01   9.3389999999999995e-01   3.8306000000000000e+00  -2.8899999999999999e-02   2.5979999999999998e-01   1.4160000000000000e-01
  -7.4939999999999996e-01  -5.9360000000000002e-01   1.7157000000000000e+00   2.0050000000000001e-01  -1.4269999999999999e-01  -9.2100000000000001e-02  -2.2189999999999999e-01   1.0894999999999999e+00   3.7435999999999998e+00  -2.8899999999999999e-02   1.7319999999999999e-01   1.6810000000000000e-01
  -7.0530000000000004e-01  -4.3969999999999998e-01   1.6298999999999999e+00   1.7190000000000000e-01  -5.7099999999999998e-02  -4.4000000000000003e-03  -1.3320000000000001e-01   9.1169999999999995e-01   3.9177000000000000e+00  -8.6699999999999999e-02   2.3089999999999999e-01   9.7299999999999998e-02
  -5.5110000000000003e-01  -5.9360000000000002e-01   2.3161999999999998e+00   9.5500000000000002e-02  -1.1420000000000000e-01  -3.0700000000000002e-02  -8.8800000000000004e-02   8.8939999999999997e-01   4.6142000000000003e+00  -4.8200000000000000e-02   1.9239999999999999e-01   1.4160000000000000e-01
  -7.4939999999999996e-01  -2.4179999999999999e-01   1.8872000000000000e+00   2.0050000000000001e-01  -1.1420000000000000e-01  -4.8200000000000000e-02  -2.2200000000000001e-02   9.1169999999999995e-01   3.3953000000000002e+00  -5.7799999999999997e-02   1.2509999999999999e-01   1.4599999999999999e-01
  -7.2740000000000005e-01  -3.9570000000000000e-01   2.1446000000000001e+00   1.4319999999999999e-01  -3.8100000000000002e-02  -5.2600000000000001e-02   6.6600000000000006e-02   9.7840000000000005e-01   3.2212000000000001e+00   6.7400000000000002e-02   2.7900000000000003e-01   7.9600000000000004e-02
  -6.6130000000000000e-01  -1.3189999999999999e-01   1.8015000000000001e+00   2.0050000000000001e-01  -8.5599999999999996e-02  -1.0960000000000000e-01  -1.1100000000000000e-01   1.0450999999999999e+00   3.0470999999999999e+00   0.0000000000000000e+00   2.7900000000000003e-01   1.3710000000000000e-01
  -8.8170000000000004e-01  -6.3749999999999996e-01   2.2303999999999999e+00   1.8140000000000001e-01   1.9000000000000000e-02  -5.2600000000000001e-02  -1.1100000000000000e-01   1.0227999999999999e+00   4.1788999999999996e+00  -1.9300000000000001e-02   2.1170000000000000e-01   1.5479999999999999e-01
  -7.2740000000000005e-01  -1.7590000000000000e-01   2.5735000000000001e+00   2.2910000000000000e-01  -8.5599999999999996e-02  -8.8000000000000005e-03   1.3320000000000001e-01   8.0049999999999999e-01   3.3953000000000002e+00  -6.7400000000000002e-02   1.9239999999999999e-01   1.2830000000000000e-01
  -3.7469999999999998e-01  -3.2979999999999998e-01   2.1446000000000001e+00   1.7190000000000000e-01  -8.5599999999999996e-02  -4.4000000000000003e-03  -1.1100000000000000e-01   8.2269999999999999e-01   4.0918000000000001e+00  -9.5999999999999992e-03   2.5979999999999998e-01   1.5920000000000001e-01
  -6.8330000000000002e-01  -3.9570000000000000e-01   1.8872000000000000e+00   9.5500000000000002e-02  -1.1420000000000000e-01  -3.5099999999999999e-02  -1.1100000000000000e-01   9.1169999999999995e-01   2.9600000000000000e+00  -4.8200000000000000e-02   2.1170000000000000e-01   1.4160000000000000e-01
  -5.9509999999999996e-01  -4.1770000000000002e-01   1.7157000000000000e+00   1.9089999999999999e-01  -6.6600000000000006e-02  -2.6300000000000000e-02   1.1100000000000000e-01   1.0672999999999999e+00   4.6142000000000003e+00   5.7799999999999997e-02   1.7319999999999999e-01   1.7249999999999999e-01
  -6.8330000000000002e-01  -4.3969999999999998e-01   1.8015000000000001e+00   1.4319999999999999e-01  -1.8079999999999999e-01   1.3200000000000000e-02  -1.1100000000000000e-01   9.1169999999999995e-01   3.6564999999999999e+00   7.7100000000000002e-02   2.6939999999999997e-01   1.4599999999999999e-01
  -5.9509999999999996e-01  -2.4179999999999999e-01   1.6298999999999999e+00   1.6230000000000000e-01  -1.9030000000000000e-01   2.1899999999999999e-02   4.4400000000000002e-02   9.7840000000000005e-01   4.0918000000000001e+00   9.6299999999999997e-02   2.2130000000000000e-01   1.6810000000000000e-01
  -5.9509999999999996e-01  -4.1770000000000002e-01   2.4876999999999998e+00   2.3870000000000000e-01  -9.4999999999999998e-03  -3.9500000000000000e-02  -3.1069999999999998e-01   8.2269999999999999e-01   3.4824000000000002e+00  -3.8500000000000000e-02   2.5019999999999998e-01   1.5920000000000001e-01
  -7.4939999999999996e-01  -2.6379999999999998e-01   1.6298999999999999e+00   1.7190000000000000e-01  -5.7099999999999998e-02  -5.7000000000000002e-02  -4.4400000000000002e-02   1.2452000000000001e+00   3.5695000000000001e+00  -3.8500000000000000e-02   1.9239999999999999e-01   1.0170000000000000e-01
  -7.7149999999999996e-01  -3.7369999999999998e-01   2.4018999999999999e+00   1.8140000000000001e-01  -9.4999999999999998e-03  -8.8000000000000005e-03  -2.2189999999999999e-01   1.0005999999999999e+00   2.9600000000000000e+00  -9.5999999999999992e-03   2.4060000000000001e-01   1.5920000000000001e-01
  -7.0530000000000004e-01  -1.9789999999999999e-01   1.8872000000000000e+00   1.4319999999999999e-01  -3.8100000000000002e-02  -8.8000000000000005e-03  -1.1100000000000000e-01   1.0005999999999999e+00   3.7435999999999998e+00   4.8200000000000000e-02   2.3089999999999999e-01   1.8140000000000001e-01
  -5.9509999999999996e-01  -5.7160000000000000e-01   1.7157000000000000e+00   2.6729999999999998e-01  -1.3320000000000001e-01  -3.5099999999999999e-02  -1.3320000000000001e-01   1.0672999999999999e+00   3.3953000000000002e+00  -1.9300000000000001e-02   1.9239999999999999e-01   1.4599999999999999e-01
  -5.7310000000000005e-01  -1.9789999999999999e-01   1.8015000000000001e+00   8.5900000000000004e-02  -1.8079999999999999e-01  -6.1400000000000003e-02  -6.6600000000000006e-02   9.1169999999999995e-01   3.5695000000000001e+00  -2.8899999999999999e-02   1.7319999999999999e-01   1.4599999999999999e-01
  -6.3919999999999999e-01  -6.6000000000000003e-02   2.3161999999999998e+00   1.3370000000000001e-01  -1.4269999999999999e-01  -4.3900000000000002e-02  -2.2200000000000001e-02   7.5600000000000001e-01   3.8306000000000000e+00   0.0000000000000000e+00   2.0210000000000000e-01   1.3710000000000000e-01
  -6.1719999999999997e-01  -2.4179999999999999e-01   1.7157000000000000e+00   2.1959999999999999e-01  -3.8100000000000002e-02  -1.3200000000000000e-02  -2.2189999999999999e-01   8.8939999999999997e-01   3.6564999999999999e+00  -9.6299999999999997e-02   2.4060000000000001e-01   1.7690000000000000e-01
  -6.3919999999999999e-01  -3.7369999999999998e-01   1.2867999999999999e+00   1.8140000000000001e-01  -9.5200000000000007e-02  -2.6300000000000000e-02   1.5540000000000001e-01   8.2269999999999999e-01   4.2659000000000002e+00  -9.5999999999999992e-03   2.5979999999999998e-01   1.5920000000000001e-01
  -7.2740000000000005e-01  -3.2979999999999998e-01   1.7157000000000000e+00   1.3370000000000001e-01  -1.4269999999999999e-01  -1.7500000000000002e-02  -6.6600000000000006e-02   9.1169999999999995e-01   3.5695000000000001e+00  -6.7400000000000002e-02   3.3679999999999999e-01   1.5040000000000001e-01
  -6.8330000000000002e-01  -4.3969999999999998e-01   2.1446000000000001e+00   2.0050000000000001e-01  -6.6600000000000006e-02  -4.3900000000000002e-02   4.4400000000000002e-02   1.0005999999999999e+00   4.0918000000000001e+00   1.9300000000000001e-02   2.4060000000000001e-01   1.6370000000000001e-01
  -6.6130000000000000e-01  -3.9570000000000000e-01   2.6593000000000000e+00   2.2910000000000000e-01  -5.7099999999999998e-02  -2.6300000000000000e-02  -4.4400000000000002e-02   9.3389999999999995e-01   4.1788999999999996e+00   9.5999999999999992e-03   3.2710000000000000e-01   1.4599999999999999e-01
  -8.5960000000000003e-01  -4.1770000000000002e-01   2.0588000000000002e+00   1.3370000000000001e-01  -9.4999999999999998e-03  -7.4499999999999997e-02  -1.5540000000000001e-01   8.6719999999999997e-01   4.0048000000000004e+00   1.9300000000000001e-02   2.1170000000000000e-01   1.3270000000000001e-01
  -7.4939999999999996e-01  -4.6170000000000000e-01   1.5441000000000000e+00   2.0050000000000001e-01  -1.3320000000000001e-01  -2.1899999999999999e-02  -1.5540000000000001e-01   9.5609999999999995e-01   2.5247000000000002e+00  -1.9300000000000001e-02   2.3089999999999999e-01   1.6370000000000001e-01
  -5.7310000000000005e-01  -4.3969999999999998e-01   2.3161999999999998e+00   1.7190000000000000e-01  -9.4999999999999998e-03  -3.9500000000000000e-02  -1.7760000000000001e-01   1.0450999999999999e+00   3.3083000000000000e+00  -4.8200000000000000e-02   2.0210000000000000e-01   1.2390000000000000e-01
  -7.9349999999999998e-01  -1.0990000000000000e-01   1.6298999999999999e+00   1.9089999999999999e-01  -5.7099999999999998e-02   0.0000000000000000e+00   1.1100000000000000e-01   1.0005999999999999e+00   2.9600000000000000e+00   9.5999999999999992e-03   1.8279999999999999e-01   1.1500000000000000e-01
  -7.2740000000000005e-01  -5.2759999999999996e-01   2.3161999999999998e+00   1.4319999999999999e-01  -6.6600000000000006e-02  -3.0700000000000002e-02  -1.3320000000000001e-01   9.5609999999999995e-01   3.4824000000000002e+00   9.5999999999999992e-03   2.3089999999999999e-01   1.7249999999999999e-01
  -5.2900000000000003e-01  -3.2979999999999998e-01   2.3161999999999998e+00   2.0999999999999999e-01  -6.6600000000000006e-02  -8.3299999999999999e-02  -2.2189999999999999e-01   9.5609999999999995e-01   4.1788999999999996e+00   5.7799999999999997e-02   9.6199999999999994e-02   1.5920000000000001e-01
  -8.1559999999999999e-01  -5.4959999999999998e-01   2.4876999999999998e+00   7.6399999999999996e-02  -1.2370000000000000e-01  -2.1899999999999999e-02  -1.7760000000000001e-01   7.1150000000000002e-01   2.8730000000000002e+00   1.9300000000000001e-02   2.0210000000000000e-01   1.7690000000000000e-01
  -7.7149999999999996e-01  -3.7369999999999998e-01   2.2303999999999999e+00   9.5500000000000002e-02  -1.0470000000000000e-01  -2.6300000000000000e-02  -4.4400000000000002e-02   1.1785000000000001e+00   3.9177000000000000e+00  -4.8200000000000000e-02   2.2130000000000000e-01   1.4599999999999999e-01
  -7.9349999999999998e-01  -4.1770000000000002e-01   1.3725000000000001e+00   1.5279999999999999e-01  -8.5599999999999996e-02  -3.5099999999999999e-02  -1.3320000000000001e-01   1.0227999999999999e+00   4.1788999999999996e+00  -3.8500000000000000e-02   1.7319999999999999e-01   1.3710000000000000e-01
  -6.3919999999999999e-01  -4.6170000000000000e-01   1.1152000000000000e+00   2.4820000000000000e-01  -6.6600000000000006e-02  -1.3200000000000000e-02  -2.2200000000000001e-02   9.7840000000000005e-01   3.4824000000000002e+00   9.5999999999999992e-03   2.4060000000000001e-01   1.2830000000000000e-01
  -5.9509999999999996e-01  -3.7369999999999998e-01   1.9730000000000001e+00   2.2910000000000000e-01  -8.5599999999999996e-02  -2.6300000000000000e-02  -1.9980000000000001e-01   1.2674000000000001e+00   3.3083000000000000e+00   9.5999999999999992e-03   2.6939999999999997e-01   8.4000000000000005e-02
  -7.0530000000000004e-01  -3.5170000000000001e-01   1.8015000000000001e+00   1.6230000000000000e-01  -8.5599999999999996e-02  -5.2600000000000001e-02  -1.5540000000000001e-01   1.0005999999999999e+00   3.3953000000000002e+00  -1.0600000000000000e-01   1.7319999999999999e-01   1.4599999999999999e-01
  -5.9509999999999996e-01  -4.1770000000000002e-01   2.4018999999999999e+00   1.4319999999999999e-01  -9.5200000000000007e-02  -2.6300000000000000e-02  -1.9980000000000001e-01   8.4499999999999997e-01   3.7435999999999998e+00  -9.6299999999999997e-02   2.4060000000000001e-01   1.1940000000000001e-01
  -7.4939999999999996e-01  -4.3969999999999998e-01   2.3161999999999998e+00   1.6230000000000000e-01  -5.7099999999999998e-02  -1.7500000000000002e-02  -1.3320000000000001e-01   1.0450999999999999e+00   3.1341999999999999e+00  -2.8899999999999999e-02   2.1170000000000000e-01   1.3270000000000001e-01
  -5.7310000000000005e-01  -2.4179999999999999e-01   1.2010000000000001e+00   1.6230000000000000e-01  -1.0470000000000000e-01  -5.2600000000000001e-02   2.2200000000000001e-02   8.8939999999999997e-01   2.9600000000000000e+00  -1.2520000000000001e-01   1.6360000000000000e-01   1.5920000000000001e-01
  -4.6289999999999998e-01  -5.0560000000000005e-01   2.4876999999999998e+00   2.0050000000000001e-01  -8.5599999999999996e-02  -6.1400000000000003e-02  -3.7730000000000002e-01   8.2269999999999999e-01   4.2659000000000002e+00  -9.5999999999999992e-03   2.0210000000000000e-01   1.8579999999999999e-01
  -5.7310000000000005e-01  -3.5170000000000001e-01   2.4018999999999999e+00   1.7190000000000000e-01  -7.6100000000000001e-02  -8.8000000000000005e-03  -1.7760000000000001e-01   1.1563000000000001e+00   3.8306000000000000e+00  -8.6699999999999999e-02   2.5019999999999998e-01   1.2830000000000000e-01
  -5.2900000000000003e-01  -6.1550000000000005e-01   1.8872000000000000e+00   1.9089999999999999e-01  -1.7130000000000001e-01  -8.8000000000000005e-03  -6.6600000000000006e-02   1.0005999999999999e+00   3.8306000000000000e+00  -4.8200000000000000e-02   1.7319999999999999e-01   1.5040000000000001e-01
  -7.7149999999999996e-01  -3.2979999999999998e-01   2.1446000000000001e+00   2.1959999999999999e-01  -1.9030000000000000e-01  -5.7000000000000002e-02  -2.4410000000000001e-01   1.0005999999999999e+00   3.6564999999999999e+00  -6.7400000000000002e-02   1.4430000000000001e-01   1.3270000000000001e-01
  -3.7469999999999998e-01  -2.4179999999999999e-01   2.3161999999999998e+00   2.0999999999999999e-01  -6.6600000000000006e-02  -5.2600000000000001e-02  -1.5540000000000001e-01   1.0672999999999999e+00   3.5695000000000001e+00  -3.8500000000000000e-02   2.3089999999999999e-01   1.1500000000000000e-01
  -7.9349999999999998e-01  -4.6170000000000000e-01   2.5735000000000001e+00   1.4319999999999999e-01  -6.6600000000000006e-02  -9.2100000000000001e-02  -2.6629999999999998e-01   1.0227999999999999e+00   3.1341999999999999e+00  -1.9300000000000001e-02   2.2130000000000000e-01   1.5479999999999999e-01
  -5.2900000000000003e-01  -4.1770000000000002e-01   1.8015000000000001e+00   2.5779999999999997e-01  -5.7099999999999998e-02  -4.3900000000000002e-02   0.0000000000000000e+00   1.1117999999999999e+00   3.5695000000000001e+00  -2.8899999999999999e-02   2.0210000000000000e-01   1.5479999999999999e-01
  -7.7149999999999996e-01  -4.8359999999999997e-01   2.0588000000000002e+00   1.2410000000000000e-01  -1.2370000000000000e-01  -3.9500000000000000e-02  -1.3320000000000001e-01   6.6710000000000003e-01   3.3083000000000000e+00  -8.6699999999999999e-02   2.0210000000000000e-01   1.5920000000000001e-01
  -6.1719999999999997e-01  -2.6379999999999998e-01   2.2303999999999999e+00   1.8140000000000001e-01  -1.1420000000000000e-01  -3.5099999999999999e-02   2.2200000000000001e-02   1.0227999999999999e+00   3.6564999999999999e+00  -1.0600000000000000e-01   1.7319999999999999e-01   9.7299999999999998e-02
  -7.4939999999999996e-01  -3.5170000000000001e-01   1.8872000000000000e+00   1.1459999999999999e-01  -1.2370000000000000e-01  -3.5099999999999999e-02   6.6600000000000006e-02   9.3389999999999995e-01   3.7435999999999998e+00  -6.7400000000000002e-02   2.8870000000000001e-01   1.1940000000000001e-01
  -5.7310000000000005e-01  -5.2759999999999996e-01   2.4018999999999999e+00   1.7190000000000000e-01  -1.9000000000000000e-02  -4.4000000000000003e-03   4.4400000000000002e-02   8.6719999999999997e-01   3.8306000000000000e+00   2.8899999999999999e-02   2.1170000000000000e-01   1.2830000000000000e-01
  -7.2740000000000005e-01  -4.1770000000000002e-01   1.7157000000000000e+00   1.8140000000000001e-01  -1.2370000000000000e-01  -1.3200000000000000e-02  -1.9980000000000001e-01   8.4499999999999997e-01   3.5695000000000001e+00   2.8899999999999999e-02   2.1170000000000000e-01   1.5040000000000001e-01
  -7.0530000000000004e-01  -1.9789999999999999e-01   2.2303999999999999e+00   1.2410000000000000e-01  -9.5200000000000007e-02  -3.5099999999999999e-02   6.6600000000000006e-02   8.4499999999999997e-01   3.2212000000000001e+00  -5.7799999999999997e-02   2.4060000000000001e-01   1.2830000000000000e-01
  -7.2740000000000005e-01  -4.6170000000000000e-01   2.2303999999999999e+00   2.3870000000000000e-01  -1.2370000000000000e-01  -4.8200000000000000e-02   1.3320000000000001e-01   1.2674000000000001e+00   3.2212000000000001e+00   3.8500000000000000e-02   2.4060000000000001e-01   1.3270000000000001e-01
  -5.7310000000000005e-01  -4.6170000000000000e-01   2.8309000000000002e+00   2.0999999999999999e-01  -2.8500000000000001e-02  -1.3200000000000000e-02  -1.3320000000000001e-01   1.0227999999999999e+00   4.1788999999999996e+00  -9.6299999999999997e-02   3.0790000000000001e-01   1.2390000000000000e-01
  -6.1719999999999997e-01  -5.7160000000000000e-01   2.2303999999999999e+00   1.5279999999999999e-01  -4.7600000000000003e-02  -4.3900000000000002e-02   4.4400000000000002e-02   1.0894999999999999e+00   3.3083000000000000e+00   4.8200000000000000e-02   1.6360000000000000e-01   1.1060000000000000e-01
  -7.2740000000000005e-01  -2.6379999999999998e-01   2.3161999999999998e+00   2.0050000000000001e-01  -8.5599999999999996e-02  -3.9500000000000000e-02  -6.6600000000000006e-02   1.0227999999999999e+00   4.1788999999999996e+00  -9.5999999999999992e-03   2.3089999999999999e-01   1.4599999999999999e-01
  -4.4080000000000003e-01  -4.6170000000000000e-01   1.3725000000000001e+00   8.5900000000000004e-02  -7.6100000000000001e-02  -4.3900000000000002e-02   2.2200000000000001e-02   1.0227999999999999e+00   4.0048000000000004e+00  -9.5999999999999992e-03   1.9239999999999999e-01   1.5040000000000001e-01
  -7.2740000000000005e-01  -3.0780000000000002e-01   2.2303999999999999e+00   2.0999999999999999e-01  -6.6600000000000006e-02  -2.6300000000000000e-02  -2.6629999999999998e-01   1.0227999999999999e+00   3.4824000000000002e+00  -5.7799999999999997e-02   2.5979999999999998e-01   1.4599999999999999e-01
  -5.9509999999999996e-01  -3.5170000000000001e-01   2.4876999999999998e+00   1.9089999999999999e-01  -1.5229999999999999e-01  -3.5099999999999999e-02  -2.2200000000000001e-02   1.0005999999999999e+00   3.3953000000000002e+00  -2.8899999999999999e-02   1.0580000000000001e-01   2.1229999999999999e-01
  -5.7310000000000005e-01  -1.0990000000000000e-01   2.1446000000000001e+00   2.1959999999999999e-01  -1.9980000000000001e-01  -2.6300000000000000e-02  -6.6600000000000006e-02   1.0450999999999999e+00   3.6564999999999999e+00   3.8500000000000000e-02   2.0210000000000000e-01   1.4599999999999999e-01
  -5.0700000000000001e-01  -5.7160000000000000e-01   2.3161999999999998e+00   1.8140000000000001e-01  -1.5229999999999999e-01  -4.4000000000000003e-03   4.4400000000000002e-02   9.1169999999999995e-01   3.7435999999999998e+00  -4.8200000000000000e-02   1.6360000000000000e-01   1.6810000000000000e-01
  -6.8330000000000002e-01  -3.5170000000000001e-01   1.8015000000000001e+00   2.0999999999999999e-01  -1.9000000000000000e-02  -5.2600000000000001e-02  -1.5540000000000001e-01   1.0227999999999999e+00   3.7435999999999998e+00   0.0000000000000000e+00   2.6939999999999997e-01   1.1060000000000000e-01
  -4.1880000000000001e-01  -3.5170000000000001e-01   1.6298999999999999e+00   1.3370000000000001e-01  -8.5599999999999996e-02  -4.3900000000000002e-02  -1.7760000000000001e-01   9.7840000000000005e-01   3.8306000000000000e+00   1.9300000000000001e-02   2.8870000000000001e-01   1.9020000000000001e-01
  -6.3919999999999999e-01  -3.0780000000000002e-01   1.6298999999999999e+00   1.3370000000000001e-01  -8.5599999999999996e-02  -2.1899999999999999e-02   4.4400000000000002e-02   7.7820000000000000e-01   4.0918000000000001e+00   3.8500000000000000e-02   1.8279999999999999e-01   1.1500000000000000e-01
  -5.9509999999999996e-01  -4.3969999999999998e-01   1.8015000000000001e+00   5.7299999999999997e-02  -1.0470000000000000e-01  -1.7500000000000002e-02  -6.6600000000000006e-02   1.1785000000000001e+00   3.8306000000000000e+00   0.0000000000000000e+00   1.9239999999999999e-01   1.1060000000000000e-01
  -5.9509999999999996e-01  -3.5170000000000001e-01   2.3161999999999998e+00   1.4319999999999999e-01  -1.3320000000000001e-01  -3.5099999999999999e-02  -1.9980000000000001e-01   9.1169999999999995e-01   2.8730000000000002e+00  -6.7400000000000002e-02   2.0210000000000000e-01   1.5479999999999999e-01
  -5.5110000000000003e-01  -3.0780000000000002e-01   2.7450999999999999e+00   2.3870000000000000e-01  -8.5599999999999996e-02  -3.0700000000000002e-02   1.5540000000000001e-01   1.0894999999999999e+00   3.0470999999999999e+00  -5.7799999999999997e-02   2.5019999999999998e-01   1.5479999999999999e-01
  -6.3919999999999999e-01  -3.7369999999999998e-01   1.8872000000000000e+00   1.5279999999999999e-01  -1.3320000000000001e-01  -3.9500000000000000e-02  -8.8800000000000004e-02   9.5609999999999995e-01   3.8306000000000000e+00  -6.7400000000000002e-02   2.7900000000000003e-01   1.0620000000000000e-01
  -6.6130000000000000e-01  -3.2979999999999998e-01   1.6298999999999999e+00   1.0500000000000000e-01  -1.2370000000000000e-01  -3.0700000000000002e-02  -2.4410000000000001e-01   8.4499999999999997e-01   3.5695000000000001e+00  -3.8500000000000000e-02   2.1170000000000000e-01   1.3270000000000001e-01
  -7.2740000000000005e-01  -3.2979999999999998e-01   1.4582999999999999e+00   1.3370000000000001e-01  -1.1420000000000000e-01  -4.8200000000000000e-02  -1.7760000000000001e-01   8.6719999999999997e-01   3.3953000000000002e+00   9.5999999999999992e-03   2.5019999999999998e-01   1.4160000000000000e-01
  -6.8330000000000002e-01  -2.4179999999999999e-01   2.4018999999999999e+00   9.5500000000000002e-02  -1.2370000000000000e-01  -2.1899999999999999e-02  -4.4400000000000002e-02   8.2269999999999999e-01   3.7435999999999998e+00  -1.0600000000000000e-01   2.1170000000000000e-01   1.1060000000000000e-01
  -7.7149999999999996e-01  -4.6170000000000000e-01   1.8015000000000001e+00   1.9089999999999999e-01  -9.5200000000000007e-02  -5.7000000000000002e-02  -4.4400000000000002e-02   8.6719999999999997e-01   3.3083000000000000e+00   9.5999999999999992e-03   2.0210000000000000e-01   1.5040000000000001e-01
  -6.3919999999999999e-01  -1.9789999999999999e-01   1.9730000000000001e+00   2.2910000000000000e-01  -8.5599999999999996e-02  -2.1899999999999999e-02  -4.4400000000000002e-02   8.6719999999999997e-01   4.7882999999999996e+00   0.0000000000000000e+00   2.7900000000000003e-01   1.7249999999999999e-01
  -5.7310000000000005e-01  -5.0560000000000005e-01   2.1446000000000001e+00   1.3370000000000001e-01  -1.5229999999999999e-01  -4.3900000000000002e-02   1.5540000000000001e-01   8.2269999999999999e-01   3.2212000000000001e+00   9.5999999999999992e-03   2.3089999999999999e-01   1.5479999999999999e-01
  -6.3919999999999999e-01  -3.2979999999999998e-01   2.0588000000000002e+00   8.5900000000000004e-02  -6.6600000000000006e-02  -1.0520000000000000e-01  -8.8800000000000004e-02   9.5609999999999995e-01   4.0048000000000004e+00  -2.8899999999999999e-02   3.1750000000000000e-01   1.1940000000000001e-01
  -6.1719999999999997e-01  -4.3969999999999998e-01   2.6593000000000000e+00   2.8639999999999999e-01  -9.5200000000000007e-02  -3.0700000000000002e-02  -1.3320000000000001e-01   1.0894999999999999e+00   3.6564999999999999e+00  -2.8899999999999999e-02   1.1550000000000001e-01   1.2830000000000000e-01
  -6.6130000000000000e-01  -2.8580000000000000e-01   2.4018999999999999e+00   1.5279999999999999e-01  -8.5599999999999996e-02  -8.7700000000000000e-02  -1.3320000000000001e-01   9.7840000000000005e-01   3.3083000000000000e+00  -7.7100000000000002e-02   1.8279999999999999e-01   1.1500000000000000e-01
  -5.5110000000000003e-01  -3.7369999999999998e-01   2.3161999999999998e+00   1.5279999999999999e-01   1.9000000000000000e-02  -4.4000000000000003e-03  -1.5540000000000001e-01   9.1169999999999995e-01   3.3953000000000002e+00  -2.8899999999999999e-02   2.5979999999999998e-01   1.5040000000000001e-01
  -5.7310000000000005e-01  -3.9570000000000000e-01   1.4582999999999999e+00   1.6230000000000000e-01  -1.6180000000000000e-01  -4.4000000000000003e-03  -3.1069999999999998e-01   9.1169999999999995e-01   3.8306000000000000e+00   1.9300000000000001e-02   3.0790000000000001e-01   1.3710000000000000e-01
  -6.8330000000000002e-01  -3.9570000000000000e-01   1.8015000000000001e+00   1.5279999999999999e-01  -1.6180000000000000e-01  -4.8200000000000000e-02  -1.7760000000000001e-01   1.0894999999999999e+00   3.8306000000000000e+00   9.5999999999999992e-03   1.5400000000000000e-01   1.6810000000000000e-01
  -6.8330000000000002e-01  -2.4179999999999999e-01   1.8015000000000001e+00   1.2410000000000000e-01  -8.5599999999999996e-02   1.3200000000000000e-02  -2.8849999999999998e-01   9.1169999999999995e-01   3.6564999999999999e+00  -4.8200000000000000e-02   1.8279999999999999e-01   1.4160000000000000e-01
  -5.9509999999999996e-01  -3.5170000000000001e-01   1.4582999999999999e+00   8.5900000000000004e-02  -1.1420000000000000e-01  -8.8000000000000005e-03  -1.9980000000000001e-01   1.0005999999999999e+00   3.0470999999999999e+00   6.7400000000000002e-02   2.3089999999999999e-01   1.5479999999999999e-01
  -6.6130000000000000e-01  -3.2979999999999998e-01   1.8015000000000001e+00   1.9089999999999999e-01  -4.7600000000000003e-02  -3.0700000000000002e-02  -2.2200000000000001e-02   9.5609999999999995e-01   3.3953000000000002e+00   6.7400000000000002e-02   2.1170000000000000e-01   1.7690000000000000e-01
  -6.6130000000000000e-01  -1.0990000000000000e-01   1.5441000000000000e+00   1.8140000000000001e-01  -1.1420000000000000e-01  -1.3200000000000000e-02  -1.7760000000000001e-01   9.3389999999999995e-01   3.7435999999999998e+00   1.1559999999999999e-01   2.3089999999999999e-01   1.2830000000000000e-01
  -7.0530000000000004e-01  -6.3749999999999996e-01   2.0588000000000002e+00   2.1959999999999999e-01  -9.5200000000000007e-02  -3.5099999999999999e-02   0.0000000000000000e+00   9.7840000000000005e-01   3.2212000000000001e+00   1.9300000000000001e-02   1.9239999999999999e-01   1.6810000000000000e-01
  -6.6130000000000000e-01  -1.9789999999999999e-01   1.6298999999999999e+00   1.0500000000000000e-01  -1.9000000000000000e-02  -4.8200000000000000e-02  -1.1100000000000000e-01   1.1117999999999999e+00   4.0048000000000004e+00  -1.9300000000000001e-02   1.3469999999999999e-01   1.5920000000000001e-01
  -6.8330000000000002e-01  -2.8580000000000000e-01   1.7157000000000000e+00   1.5279999999999999e-01  -4.7600000000000003e-02  -3.5099999999999999e-02  -6.6600000000000006e-02   9.7840000000000005e-01   3.9177000000000000e+00   9.5999999999999992e-03   2.8870000000000001e-01   1.6810000000000000e-01
  -5.2900000000000003e-01  -4.6170000000000000e-01   1.6298999999999999e+00   2.1959999999999999e-01  -1.5229999999999999e-01  -1.3200000000000000e-02  -8.8800000000000004e-02   1.0005999999999999e+00   4.1788999999999996e+00  -4.8200000000000000e-02   2.4060000000000001e-01   1.5479999999999999e-01
  -7.0530000000000004e-01  -4.8359999999999997e-01   1.6298999999999999e+00   1.5279999999999999e-01  -5.7099999999999998e-02  -2.1899999999999999e-02  -1.5540000000000001e-01   9.7840000000000005e-01   3.8306000000000000e+00   1.9300000000000001e-02   1.6360000000000000e-01   1.2830000000000000e-01
  -7.0530000000000004e-01  -3.7369999999999998e-01   1.8015000000000001e+00   2.4820000000000000e-01  -1.3320000000000001e-01   1.3200000000000000e-02  -2.2200000000000001e-02   8.2269999999999999e-01   3.4824000000000002e+00  -7.7100000000000002e-02   1.7319999999999999e-01   1.1940000000000001e-01
  -5.2900000000000003e-01  -5.2759999999999996e-01   1.4582999999999999e+00   1.8140000000000001e-01  -9.5200000000000007e-02  -1.3200000000000000e-02   2.2200000000000001e-02   9.1169999999999995e-01   2.9600000000000000e+00  -6.7400000000000002e-02   2.6939999999999997e-01   1.2830000000000000e-01
  -6.8330000000000002e-01  -1.9789999999999999e-01   1.2010000000000001e+00   9.5500000000000002e-02  -1.5229999999999999e-01  -6.1400000000000003e-02   4.4400000000000002e-02   8.6719999999999997e-01   3.4824000000000002e+00   1.9300000000000001e-02   2.5019999999999998e-01   1.4160000000000000e-01
  -4.8490000000000000e-01  -5.0560000000000005e-01   2.2303999999999999e+00   2.4820000000000000e-01  -7.6100000000000001e-02  -1.7500000000000002e-02  -1.7760000000000001e-01   9.5609999999999995e-01   3.0470999999999999e+00   9.5999999999999992e-03   2.4060000000000001e-01   1.3270000000000001e-01
  -5.7310000000000005e-01  -2.4179999999999999e-01   1.9730000000000001e+00   1.9089999999999999e-01  -7.6100000000000001e-02  -8.8000000000000005e-03  -1.5540000000000001e-01   9.5609999999999995e-01   3.4824000000000002e+00  -2.8899999999999999e-02   2.8870000000000001e-01   1.0170000000000000e-01
  -5.0700000000000001e-01  -4.3969999999999998e-01   2.6593000000000000e+00   1.0500000000000000e-01  -1.5229999999999999e-01  -4.4000000000000003e-03  -2.2200000000000001e-02   9.3389999999999995e-01   4.0048000000000004e+00   1.9300000000000001e-02   2.8870000000000001e-01   1.2830000000000000e-01
  -5.5110000000000003e-01  -3.5170000000000001e-01   6.8630000000000002e-01   2.3870000000000000e-01  -1.2370000000000000e-01   4.4000000000000003e-03  -1.5540000000000001e-01   1.0005999999999999e+00   3.8306000000000000e+00  -9.6299999999999997e-02   2.1170000000000000e-01   1.5920000000000001e-01
  -6.6130000000000000e-01  -3.2979999999999998e-01   2.1446000000000001e+00   2.0050000000000001e-01  -7.6100000000000001e-02  -2.1899999999999999e-02   2.2200000000000001e-02   1.0227999999999999e+00   3.8306000000000000e+00   3.8500000000000000e-02   1.9239999999999999e-01   1.5040000000000001e-01
  -7.4939999999999996e-01  -2.4179999999999999e-01   2.0588000000000002e+00   1.5279999999999999e-01  -9.5200000000000007e-02  -3.9500000000000000e-02  -1.1100000000000000e-01   9.5609999999999995e-01   3.7435999999999998e+00   9.5999999999999992e-03   1.7319999999999999e-01   1.7249999999999999e-01
  -8.3760000000000001e-01  -3.9570000000000000e-01   2.1446000000000001e+00   1.7190000000000000e-01  -1.9030000000000000e-01  -1.7500000000000002e-02   0.0000000000000000e+00   1.0450999999999999e+00   3.6564999999999999e+00   0.0000000000000000e+00   2.5979999999999998e-01   1.5920000000000001e-01
  -7.7149999999999996e-01  -3.0780000000000002e-01   1.9730000000000001e+00   2.1959999999999999e-01  -1.4269999999999999e-01  -7.0199999999999999e-02  -1.7760000000000001e-01   9.3389999999999995e-01   3.9177000000000000e+00  -9.5999999999999992e-03   1.8279999999999999e-01   1.5040000000000001e-01
  -5.2900000000000003e-01  -3.0780000000000002e-01   1.8015000000000001e+00   1.5279999999999999e-01  -9.5200000000000007e-02  -3.0700000000000002e-02  -1.3320000000000001e-01   7.7820000000000000e-01   4.5270999999999999e+00  -3.8500000000000000e-02   1.9239999999999999e-01   1.4599999999999999e-01
  -5.5110000000000003e-01  -3.7369999999999998e-01   2.0588000000000002e+00   2.1959999999999999e-01  -8.5599999999999996e-02   0.0000000000000000e+00  -2.6629999999999998e-01   9.3389999999999995e-01   3.3083000000000000e+00  -9.5999999999999992e-03   2.4060000000000001e-01   1.6370000000000001e-01
  -8.8170000000000004e-01  -3.5170000000000001e-01   1.0294000000000001e+00   1.5279999999999999e-01  -9.5200000000000007e-02  -5.2600000000000001e-02   4.4400000000000002e-02   8.8939999999999997e-01   3.5695000000000001e+00  -1.9300000000000001e-02   2.6939999999999997e-01   1.8579999999999999e-01
  -4.8490000000000000e-01  -1.9789999999999999e-01   2.0588000000000002e+00   2.1959999999999999e-01  -9.5200000000000007e-02  -1.7500000000000002e-02  -4.4400000000000002e-02   9.5609999999999995e-01   4.0048000000000004e+00  -2.8899999999999999e-02   3.0790000000000001e-01   1.3710000000000000e-01
  -5.9509999999999996e-01  -3.2979999999999998e-01   1.9730000000000001e+00   7.6399999999999996e-02  -9.5200000000000007e-02  -6.5799999999999997e-02  -1.5540000000000001e-01   9.1169999999999995e-01   3.1341999999999999e+00   7.7100000000000002e-02   2.4060000000000001e-01   1.3270000000000001e-01
  -7.2740000000000005e-01  -1.9789999999999999e-01   1.8015000000000001e+00   2.4820000000000000e-01  -1.6180000000000000e-01  -3.9500000000000000e-02   0.0000000000000000e+00   9.5609999999999995e-01   3.8306000000000000e+00   1.9300000000000001e-02   1.7319999999999999e-01   1.4599999999999999e-01
  -8.3760000000000001e-01  -3.7369999999999998e-01   1.2010000000000001e+00   8.5900000000000004e-02  -2.8500000000000001e-02  -7.0199999999999999e-02  -4.4400000000000002e-02   1.1339999999999999e+00   3.4824000000000002e+00  -5.7799999999999997e-02   1.4430000000000001e-01   1.8140000000000001e-01
  -6.1719999999999997e-01  -2.4179999999999999e-01   1.8015000000000001e+00   5.7299999999999997e-02  -1.2370000000000000e-01  -3.5099999999999999e-02   0.0000000000000000e+00   1.0227999999999999e+00   3.6564999999999999e+00  -2.8899999999999999e-02   1.9239999999999999e-01   1.1500000000000000e-01
  -7.4939999999999996e-01  -3.5170000000000001e-01   1.7157000000000000e+00   1.7190000000000000e-01  -1.9980000000000001e-01  -5.7000000000000002e-02  -6.6600000000000006e-02   9.5609999999999995e-01   3.6564999999999999e+00   9.5999999999999992e-03   1.9239999999999999e-01   1.1060000000000000e-01
  -6.8330000000000002e-01  -3.9570000000000000e-01   2.1446000000000001e+00   2.4820000000000000e-01  -1.5229999999999999e-01  -4.8200000000000000e-02   0.0000000000000000e+00   8.8939999999999997e-01   3.9177000000000000e+00   5.7799999999999997e-02   2.0210000000000000e-01   1.5479999999999999e-01
  -7.0530000000000004e-01  -3.5170000000000001e-01   2.1446000000000001e+00   1.5279999999999999e-01  -1.7130000000000001e-01  -6.1400000000000003e-02  -1.3320000000000001e-01   8.8939999999999997e-01   4.3529999999999998e+00  -3.8500000000000000e-02   2.8870000000000001e-01   1.2390000000000000e-01
  -9.2579999999999996e-01  -3.2979999999999998e-01   1.6298999999999999e+00   2.0050000000000001e-01  -6.6600000000000006e-02  -1.7500000000000002e-02  -2.2200000000000001e-02   8.4499999999999997e-01   4.0048000000000004e+00   2.8899999999999999e-02   2.5979999999999998e-01   1.0170000000000000e-01
  -6.3919999999999999e-01  -3.5170000000000001e-01   2.1446000000000001e+00   2.0999999999999999e-01  -1.6180000000000000e-01  -7.0199999999999999e-02   4.4400000000000002e-02   9.1169999999999995e-01   3.9177000000000000e+00   1.9300000000000001e-02   1.2509999999999999e-01   1.6370000000000001e-01
  -6.3919999999999999e-01  -4.3969999999999998e-01   1.5441000000000000e+00   1.6230000000000000e-01   0.0000000000000000e+00  -6.1400000000000003e-02  -8.8800000000000004e-02   1.0450999999999999e+00   3.7435999999999998e+00  -1.9300000000000001e-02   3.4639999999999999e-01   1.1500000000000000e-01
  -8.8170000000000004e-01  -1.5390000000000001e-01   1.9730000000000001e+00   2.0050000000000001e-01  -4.7600000000000003e-02  -6.1400000000000003e-02  -1.5540000000000001e-01   1.1785000000000001e+00   3.6564999999999999e+00  -1.9300000000000001e-02   2.3089999999999999e-01   1.3270000000000001e-01
  -6.1719999999999997e-01  -5.0560000000000005e-01   1.8872000000000000e+00   2.3870000000000000e-01  -9.5200000000000007e-02  -6.5799999999999997e-02   4.4400000000000002e-02   8.2269999999999999e-01   3.7435999999999998e+00  -9.5999999999999992e-03   1.9239999999999999e-01   1.1500000000000000e-01
  -5.7310000000000005e-01  -2.1980000000000000e-01   2.4018999999999999e+00   1.6230000000000000e-01  -1.0470000000000000e-01  -3.0700000000000002e-02  -4.4400000000000002e-02   9.7840000000000005e-01   4.1788999999999996e+00   9.5999999999999992e-03   9.6199999999999994e-02   1.4160000000000000e-01
  -6.3919999999999999e-01  -2.4179999999999999e-01   1.9730000000000001e+00   1.0500000000000000e-01  -7.6100000000000001e-02  -4.3900000000000002e-02  -1.9980000000000001e-01   9.3389999999999995e-01   3.4824000000000002e+00   3.8500000000000000e-02   1.7319999999999999e-01   1.5040000000000001e-01
  -6.8330000000000002e-01  -3.9570000000000000e-01   2.0588000000000002e+00   1.6230000000000000e-01  -1.3320000000000001e-01  -4.8200000000000000e-02  -2.8849999999999998e-01   8.6719999999999997e-01   3.8306000000000000e+00  -3.8500000000000000e-02   1.4430000000000001e-01   2.1229999999999999e-01
  -4.6289999999999998e-01  -2.8580000000000000e-01   1.7157000000000000e+00   1.9089999999999999e-01  -3.8100000000000002e-02   3.0700000000000002e-02  -1.5540000000000001e-01   9.7840000000000005e-01   3.9177000000000000e+00  -1.9300000000000001e-02   1.4430000000000001e-01   1.6810000000000000e-01
  -3.9679999999999999e-01  -4.8359999999999997e-01   2.4876999999999998e+00   9.4999999999999998e-03  -1.2370000000000000e-01  -5.7000000000000002e-02  -1.3320000000000001e-01   9.5609999999999995e-01   4.1788999999999996e+00   0.0000000000000000e+00   2.9830000000000001e-01   1.3710000000000000e-01
  -6.1719999999999997e-01  -2.1980000000000000e-01   8.5780000000000001e-01   9.5500000000000002e-02  -1.8079999999999999e-01  -8.3299999999999999e-02  -8.8800000000000004e-02   8.6719999999999997e-01   3.9177000000000000e+00   2.8899999999999999e-02   3.0790000000000001e-01   6.6400000000000001e-02
  -7.0530000000000004e-01  -3.5170000000000001e-01   1.2867999999999999e+00   1.6230000000000000e-01  -1.4269999999999999e-01  -6.1400000000000003e-02  -8.8800000000000004e-02   8.6719999999999997e-01   3.1341999999999999e+00  -2.8899999999999999e-02   2.6939999999999997e-01   1.5479999999999999e-01
  -7.0530000000000004e-01  -2.4179999999999999e-01   1.8015000000000001e+00   2.4820000000000000e-01  -1.1420000000000000e-01  -8.8000000000000005e-03  -2.2189999999999999e-01   9.5609999999999995e-01   3.5695000000000001e+00   0.0000000000000000e+00   1.8279999999999999e-01   1.3710000000000000e-01
  -6.3919999999999999e-01  -3.5170000000000001e-01   2.1446000000000001e+00   2.1959999999999999e-01  -1.9000000000000000e-02  -4.8200000000000000e-02   1.5540000000000001e-01   1.0450999999999999e+00   3.3953000000000002e+00  -2.8899999999999999e-02   2.7900000000000003e-01   1.4599999999999999e-01
  -5.7310000000000005e-01  -1.5390000000000001e-01   2.4876999999999998e+00   1.8140000000000001e-01  -5.7099999999999998e-02  -6.1400000000000003e-02  -4.4400000000000002e-02   1.1339999999999999e+00   3.6564999999999999e+00   0.0000000000000000e+00   2.0210000000000000e-01   1.5920000000000001e-01
  -5.0700000000000001e-01  -3.5170000000000001e-01   2.3161999999999998e+00   1.4319999999999999e-01  -4.7600000000000003e-02  -3.9500000000000000e-02  -2.2189999999999999e-01   1.0450999999999999e+00   4.0918000000000001e+00  -8.6699999999999999e-02   1.9239999999999999e-01   1.6810000000000000e-01
  -5.7310000000000005e-01  -6.6000000000000003e-02   2.2303999999999999e+00   1.2410000000000000e-01  -1.2370000000000000e-01  -1.3200000000000000e-02  -1.5540000000000001e-01   9.7840000000000005e-01   3.8306000000000000e+00  -2.8899999999999999e-02   2.0210000000000000e-01   1.7249999999999999e-01
  -6.8330000000000002e-01  -4.3969999999999998e-01   1.6298999999999999e+00   1.1459999999999999e-01  -1.8079999999999999e-01  -1.7500000000000002e-02   8.8800000000000004e-02   1.0227999999999999e+00   3.8306000000000000e+00   6.7400000000000002e-02   1.6360000000000000e-01   1.5920000000000001e-01
  -6.1719999999999997e-01  -3.7369999999999998e-01   1.3725000000000001e+00   1.5279999999999999e-01  -1.0470000000000000e-01  -3.9500000000000000e-02  -6.6600000000000006e-02   9.3389999999999995e-01   3.3953000000000002e+00   1.9300000000000001e-02   2.1170000000000000e-01   1.2390000000000000e-01
  -7.0530000000000004e-01  -2.6379999999999998e-01   1.7157000000000000e+00   1.6230000000000000e-01  -2.8500000000000001e-02  -7.8899999999999998e-02  -3.7730000000000002e-01   8.0049999999999999e-01   4.1788999999999996e+00   4.8200000000000000e-02   2.6939999999999997e-01   1.7249999999999999e-01
  -6.1719999999999997e-01  -3.2979999999999998e-01   1.8015000000000001e+00   1.3370000000000001e-01  -1.5229999999999999e-01  -3.5099999999999999e-02  -4.4400000000000002e-02   9.1169999999999995e-01   3.5695000000000001e+00   4.8200000000000000e-02   2.2130000000000000e-01   1.6810000000000000e-01
  -6.8330000000000002e-01  -3.9570000000000000e-01   1.7157000000000000e+00   1.6230000000000000e-01  -5.7099999999999998e-02  -7.8899999999999998e-02   2.2200000000000001e-02   1.0894999999999999e+00   3.0470999999999999e+00  -1.9300000000000001e-02   2.6939999999999997e-01   1.3270000000000001e-01
  -5.7310000000000005e-01  -5.7160000000000000e-01   2.3161999999999998e+00   2.1959999999999999e-01  -1.4269999999999999e-01  -3.0700000000000002e-02  -2.2189999999999999e-01   8.6719999999999997e-01   4.0918000000000001e+00  -3.8500000000000000e-02   2.2130000000000000e-01   1.5920000000000001e-01
  -8.1559999999999999e-01  -4.1770000000000002e-01   2.4018999999999999e+00   9.5500000000000002e-02  -7.6100000000000001e-02  -5.2600000000000001e-02  -4.4400000000000002e-02   1.0450999999999999e+00   3.9177000000000000e+00  -7.7100000000000002e-02   2.3089999999999999e-01   1.5040000000000001e-01
  -6.3919999999999999e-01  -2.4179999999999999e-01   1.4582999999999999e+00   2.0050000000000001e-01  -5.7099999999999998e-02  -3.0700000000000002e-02  -2.4410000000000001e-01   9.1169999999999995e-01   3.5695000000000001e+00   9.5999999999999992e-03   2.5019999999999998e-01   1.5479999999999999e-01
  -7.0530000000000004e-01  -4.8359999999999997e-01   1.8872000000000000e+00   1.3370000000000001e-01  -8.5599999999999996e-02  -4.4000000000000003e-03  -1.1100000000000000e-01   9.7840000000000005e-01   3.8306000000000000e+00   9.5999999999999992e-03   2.2130000000000000e-01   1.8579999999999999e-01
  -7.2740000000000005e-01  -4.3969999999999998e-01   2.4018999999999999e+00   1.6230000000000000e-01  -7.6100000000000001e-02  -5.2600000000000001e-02   0.0000000000000000e+00   1.0894999999999999e+00   3.6564999999999999e+00   4.8200000000000000e-02   1.8279999999999999e-01   1.6810000000000000e-01
  -8.1559999999999999e-01  -4.8359999999999997e-01   1.5441000000000000e+00   1.0500000000000000e-01  -1.0470000000000000e-01  -8.8000000000000005e-03  -1.5540000000000001e-01   8.2269999999999999e-01   3.9177000000000000e+00  -1.0600000000000000e-01   1.5400000000000000e-01   1.4160000000000000e-01
  -7.0530000000000004e-01  -2.4179999999999999e-01   1.6298999999999999e+00   1.4319999999999999e-01  -7.6100000000000001e-02  -1.3200000000000000e-02  -1.5540000000000001e-01   8.6719999999999997e-01   3.3953000000000002e+00   2.8899999999999999e-02   1.9239999999999999e-01   1.5479999999999999e-01
  -6.8330000000000002e-01  -3.9570000000000000e-01   1.7157000000000000e+00   9.5500000000000002e-02  -4.7600000000000003e-02  -3.5099999999999999e-02  -3.1069999999999998e-01   1.0672999999999999e+00   3.3953000000000002e+00   3.8500000000000000e-02   2.4060000000000001e-01   1.1940000000000001e-01
  -6.3919999999999999e-01  -3.9570000000000000e-01   2.2303999999999999e+00   1.5279999999999999e-01  -1.4269999999999999e-01  -3.9500000000000000e-02  -8.8800000000000004e-02   1.1563000000000001e+00   3.9177000000000000e+00   7.7100000000000002e-02   2.2130000000000000e-01   1.3270000000000001e-01
  -5.9509999999999996e-01  -3.2979999999999998e-01   1.8015000000000001e+00   2.0999999999999999e-01  -7.6100000000000001e-02  -6.1400000000000003e-02  -1.7760000000000001e-01   1.1563000000000001e+00   3.7435999999999998e+00  -7.7100000000000002e-02   2.7900000000000003e-01   1.2830000000000000e-01
  -5.9509999999999996e-01  -2.4179999999999999e-01   1.3725000000000001e+00   2.2910000000000000e-01  -8.5599999999999996e-02  -3.9500000000000000e-02  -1.3320000000000001e-01   1.0894999999999999e+00   3.4824000000000002e+00  -7.7100000000000002e-02   1.7319999999999999e-01   9.7299999999999998e-02
  -7.2740000000000005e-01  -2.4179999999999999e-01   1.5441000000000000e+00   9.5500000000000002e-02  -1.7130000000000001e-01  -5.7000000000000002e-02  -8.8800000000000004e-02   1.1339999999999999e+00   3.4824000000000002e+00  -1.9300000000000001e-02   2.1170000000000000e-01   1.5920000000000001e-01
  -6.8330000000000002e-01  -3.7369999999999998e-01   2.0588000000000002e+00   2.4820000000000000e-01  -5.7099999999999998e-02  -5.2600000000000001e-02  -1.3320000000000001e-01   8.4499999999999997e-01   3.3083000000000000e+00   5.7799999999999997e-02   1.9239999999999999e-01   1.4599999999999999e-01
  -5.0700000000000001e-01  -1.9789999999999999e-01   2.0588000000000002e+00   2.0999999999999999e-01   2.8500000000000001e-02  -4.4000000000000003e-03  -8.8800000000000004e-02   8.6719999999999997e-01   3.3953000000000002e+00  -1.1559999999999999e-01   1.8279999999999999e-01   1.5920000000000001e-01
  -5.9509999999999996e-01  -4.1770000000000002e-01   2.4876999999999998e+00   1.1459999999999999e-01  -6.6600000000000006e-02  -2.6300000000000000e-02  -2.4410000000000001e-01   7.5600000000000001e-01   3.9177000000000000e+00   1.0600000000000000e-01   2.5979999999999998e-01   1.2830000000000000e-01
  -7.7149999999999996e-01  -4.8359999999999997e-01   1.8015000000000001e+00   2.1959999999999999e-01  -2.3790000000000000e-01  -3.5099999999999999e-02  -4.4400000000000002e-02   8.6719999999999997e-01   2.9600000000000000e+00   2.8899999999999999e-02   2.5019999999999998e-01   1.6370000000000001e-01
  -7.0530000000000004e-01  -3.5170000000000001e-01   2.0588000000000002e+00   1.3370000000000001e-01  -1.2370000000000000e-01  -6.5799999999999997e-02  -2.4410000000000001e-01   7.7820000000000000e-01   3.4824000000000002e+00   1.9300000000000001e-02   2.8870000000000001e-01   1.5479999999999999e-01
  -7.0530000000000004e-01  -4.6170000000000000e-01   2.4018999999999999e+00   1.9089999999999999e-01  -1.9980000000000001e-01  -6.1400000000000003e-02  -2.4410000000000001e-01   9.5609999999999995e-01   3.4824000000000002e+00  -6.7400000000000002e-02   2.2130000000000000e-01   1.2390000000000000e-01
  -5.5110000000000003e-01  -4.6170000000000000e-01   2.1446000000000001e+00   6.6799999999999998e-02  -2.8500000000000001e-02   8.8000000000000005e-03  -4.4400000000000002e-02   1.0227999999999999e+00   3.5695000000000001e+00   0.0000000000000000e+00   2.6939999999999997e-01   1.7249999999999999e-01
  -5.7310000000000005e-01  -3.9570000000000000e-01   2.0588000000000002e+00   1.2410000000000000e-01  -1.9030000000000000e-01  -3.0700000000000002e-02  -1.3320000000000001e-01   1.1563000000000001e+00   4.1788999999999996e+00   1.9300000000000001e-02   2.7900000000000003e-01   1.5040000000000001e-01
  -5.2900000000000003e-01  -4.8359999999999997e-01   1.3725000000000001e+00   2.1959999999999999e-01  -6.6600000000000006e-02  -4.3900000000000002e-02  -6.6600000000000006e-02   9.7840000000000005e-01   3.5695000000000001e+00  -4.8200000000000000e-02   2.1170000000000000e-01   1.1940000000000001e-01
  -7.0530000000000004e-01  -2.1980000000000000e-01   1.7157000000000000e+00   2.0050000000000001e-01  -1.9980000000000001e-01  -1.3200000000000000e-02  -2.8849999999999998e-01   1.0894999999999999e+00   3.8306000000000000e+00  -4.8200000000000000e-02   2.3089999999999999e-01   1.3710000000000000e-01
  -5.5110000000000003e-01  -1.9789999999999999e-01   1.2010000000000001e+00   2.2910000000000000e-01  -1.4269999999999999e-01   4.4000000000000003e-03  -2.6629999999999998e-01   1.2452000000000001e+00   4.0048000000000004e+00   9.5999999999999992e-03   2.0210000000000000e-01   1.3270000000000001e-01
  -5.9509999999999996e-01  -3.5170000000000001e-01   2.1446000000000001e+00   1.7190000000000000e-01  -7.6100000000000001e-02  -1.7500000000000002e-02   4.4400000000000002e-02   8.8939999999999997e-01   3.3953000000000002e+00  -9.6299999999999997e-02   2.5019999999999998e-01   1.6370000000000001e-01
  -7.2740000000000005e-01  -3.0780000000000002e-01   1.8015000000000001e+00   2.0050000000000001e-01  -1.4269999999999999e-01  -3.0700000000000002e-02  -2.6629999999999998e-01   7.7820000000000000e-01   3.2212000000000001e+00  -1.9300000000000001e-02   2.2130000000000000e-01   1.1940000000000001e-01
  -7.2740000000000005e-01  -3.2979999999999998e-01   1.4582999999999999e+00   5.7299999999999997e-02  -1.9030000000000000e-01  -2.1899999999999999e-02  -3.3289999999999997e-01   8.2269999999999999e-01   4.1788999999999996e+00   1.9300000000000001e-02   2.0210000000000000e-01   1.4599999999999999e-01
  -7.0530000000000004e-01  -5.0560000000000005e-01   2.0588000000000002e+00   1.7190000000000000e-01  -1.0470000000000000e-01   0.0000000000000000e+00  -6.6600000000000006e-02   1.0227999999999999e+00   3.7435999999999998e+00  -5.7799999999999997e-02   1.3469999999999999e-01   1.8579999999999999e-01
  -7.0530000000000004e-01  -3.2979999999999998e-01   1.8015000000000001e+00   1.6230000000000000e-01  -1.2370000000000000e-01  -1.3200000000000000e-02  -4.4400000000000002e-02   1.0450999999999999e+00   3.7435999999999998e+00   3.8500000000000000e-02   2.3089999999999999e-01   1.1940000000000001e-01
  -7.7149999999999996e-01  -3.5170000000000001e-01   2.3161999999999998e+00   1.2410000000000000e-01  -5.7099999999999998e-02  -4.8200000000000000e-02  -1.9980000000000001e-01   1.1339999999999999e+00   4.0918000000000001e+00  -3.8500000000000000e-02   2.0210000000000000e-01   1.1500000000000000e-01
  -5.9509999999999996e-01  -5.2759999999999996e-01   1.5441000000000000e+00   1.6230000000000000e-01  -7.6100000000000001e-02  -3.0700000000000002e-02  -8.8800000000000004e-02   9.7840000000000005e-01   3.7435999999999998e+00  -9.5999999999999992e-03   2.3089999999999999e-01   1.5479999999999999e-01
  -7.2740000000000005e-01  -4.3969999999999998e-01   1.2867999999999999e+00   2.2910000000000000e-01  -1.3320000000000001e-01  -3.9500000000000000e-02  -2.2200000000000001e-02   1.1339999999999999e+00   3.5695000000000001e+00   4.8200000000000000e-02   1.9239999999999999e-01   1.0620000000000000e-01
  -7.2740000000000005e-01  -4.8359999999999997e-01   2.4018999999999999e+00   1.4319999999999999e-01  -5.7099999999999998e-02  -1.7500000000000002e-02   4.4400000000000002e-02   1.0450999999999999e+00   4.0048000000000004e+00   0.0000000000000000e+00   1.8279999999999999e-01   1.5920000000000001e-01
  -7.7149999999999996e-01  -3.0780000000000002e-01   1.9730000000000001e+00   2.0050000000000001e-01   0.0000000000000000e+00  -4.3900000000000002e-02  -2.2189999999999999e-01   1.0227999999999999e+00   3.4824000000000002e+00  -7.7100000000000002e-02   2.1170000000000000e-01   1.6370000000000001e-01
  -7.7149999999999996e-01  -4.3969999999999998e-01   1.4582999999999999e+00   2.7689999999999998e-01  -7.6100000000000001e-02  -2.1899999999999999e-02  -3.7730000000000002e-01   9.1169999999999995e-01   3.3953000000000002e+00   3.8500000000000000e-02   1.7319999999999999e-01   1.2390000000000000e-01
  -7.4939999999999996e-01  -3.5170000000000001e-01   1.6298999999999999e+00   2.0999999999999999e-01  -1.4269999999999999e-01  -4.4000000000000003e-03  -1.5540000000000001e-01   8.4499999999999997e-01   3.0470999999999999e+00  -3.8500000000000000e-02   1.9239999999999999e-01   1.1940000000000001e-01
  -6.3919999999999999e-01  -4.1770000000000002e-01   1.5441000000000000e+00   1.8140000000000001e-01  -7.6100000000000001e-02  -5.7000000000000002e-02  -8.8800000000000004e-02   1.0672999999999999e+00   3.9177000000000000e+00   1.2520000000000001e-01   2.0210000000000000e-01   1.0170000000000000e-01
  -6.8330000000000002e-01  -4.8359999999999997e-01   1.5441000000000000e+00   5.7299999999999997e-02  -1.4269999999999999e-01  -4.3900000000000002e-02  -1.5540000000000001e-01   1.0227999999999999e+00   3.8306000000000000e+00   3.8500000000000000e-02   2.3089999999999999e-01   1.4160000000000000e-01
  -5.0700000000000001e-01  -3.7369999999999998e-01   2.0588000000000002e+00   1.8140000000000001e-01  -1.4269999999999999e-01  -4.3900000000000002e-02  -1.5540000000000001e-01   9.3389999999999995e-01   3.6564999999999999e+00  -1.9300000000000001e-02   1.7319999999999999e-01   9.7299999999999998e-02
  -6.1719999999999997e-01  -4.1770000000000002e-01   1.6298999999999999e+00   8.5900000000000004e-02  -5.7099999999999998e-02  -4.4000000000000003e-03  -1.5540000000000001e-01   1.2230000000000001e+00   4.0918000000000001e+00   3.8500000000000000e-02   2.5979999999999998e-01   1.2830000000000000e-01
  -5.5110000000000003e-01  -3.2979999999999998e-01   1.9730000000000001e+00   2.5779999999999997e-01  -1.4269999999999999e-01  -4.8200000000000000e-02  -2.4410000000000001e-01   8.2269999999999999e-01   3.0470999999999999e+00  -5.7799999999999997e-02   1.7319999999999999e-01   1.9460000000000000e-01
  -6.3919999999999999e-01  -1.5390000000000001e-01   1.7157000000000000e+00   2.1959999999999999e-01  -3.8100000000000002e-02  -2.1899999999999999e-02  -6.6600000000000006e-02   1.0450999999999999e+00   3.7435999999999998e+00   1.9300000000000001e-02   1.6360000000000000e-01   1.0170000000000000e-01
  -6.6130000000000000e-01  -4.1770000000000002e-01   1.4582999999999999e+00   1.8140000000000001e-01  -1.3320000000000001e-01  -8.8000000000000005e-03  -1.5540000000000001e-01   1.1117999999999999e+00   3.3953000000000002e+00  -1.0600000000000000e-01   2.3089999999999999e-01   1.3270000000000001e-01
  -7.9349999999999998e-01  -4.1770000000000002e-01   1.6298999999999999e+00   2.3870000000000000e-01  -9.5200000000000007e-02  -2.6300000000000000e-02  -1.7760000000000001e-01   9.7840000000000005e-01   3.3083000000000000e+00  -1.9300000000000001e-02   1.8279999999999999e-01   1.4160000000000000e-01
  -6.8330000000000002e-01  -3.7369999999999998e-01   1.8872000000000000e+00   1.6230000000000000e-01  -8.5599999999999996e-02  -4.3900000000000002e-02  -4.4400000000000002e-02   8.6719999999999997e-01   3.7435999999999998e+00   2.8899999999999999e-02   2.5019999999999998e-01   1.7690000000000000e-01
  -5.9509999999999996e-01  -4.1770000000000002e-01   2.0588000000000002e+00   6.6799999999999998e-02  -9.5200000000000007e-02  -1.3200000000000000e-02  -2.2200000000000001e-02   7.3380000000000001e-01   4.3529999999999998e+00   0.0000000000000000e+00   2.0210000000000000e-01   1.5040000000000001e-01
  -5.0700000000000001e-01  -3.9570000000000000e-01   1.8015000000000001e+00   2.6729999999999998e-01  -1.8079999999999999e-01  -4.4000000000000003e-03  -6.6600000000000006e-02   1.0227999999999999e+00   3.0470999999999999e+00   9.5999999999999992e-03   1.1550000000000001e-01   1.2390000000000000e-01
  -7.4939999999999996e-01  -2.6379999999999998e-01   1.9730000000000001e+00   1.5279999999999999e-01  -1.0470000000000000e-01  -2.6300000000000000e-02  -1.1100000000000000e-01   8.0049999999999999e-01   2.7858999999999998e+00  -5.7799999999999997e-02   2.3089999999999999e-01   1.9910000000000000e-01
  -7.9349999999999998e-01  -3.9570000000000000e-01   2.0588000000000002e+00   1.1459999999999999e-01  -1.4269999999999999e-01  -2.1899999999999999e-02  -6.6600000000000006e-02   1.2230000000000001e+00   4.0048000000000004e+00  -2.8899999999999999e-02   2.5019999999999998e-01   1.5040000000000001e-01
  -7.2740000000000005e-01  -4.6170000000000000e-01   2.1446000000000001e+00   1.8140000000000001e-01  -1.7130000000000001e-01  -2.1899999999999999e-02  -2.6629999999999998e-01   8.6719999999999997e-01   3.9177000000000000e+00   9.5999999999999992e-03   2.5979999999999998e-01   1.0170000000000000e-01
  -7.4939999999999996e-01  -3.5170000000000001e-01   1.5441000000000000e+00   2.0050000000000001e-01  -8.5599999999999996e-02  -3.5099999999999999e-02  -6.6600000000000006e-02   9.5609999999999995e-01   3.7435999999999998e+00  -6.7400000000000002e-02   2.5979999999999998e-01   1.1060000000000000e-01
  -7.2740000000000005e-01  -3.5170000000000001e-01   1.5441000000000000e+00   1.9089999999999999e-01  -1.3320000000000001e-01  -5.7000000000000002e-02  -1.3320000000000001e-01   1.1117999999999999e+00   3.3953000000000002e+00  -3.8500000000000000e-02   3.0790000000000001e-01   8.4000000000000005e-02
  -5.7310000000000005e-01  -4.8359999999999997e-01   2.2303999999999999e+00   1.1459999999999999e-01  -6.6600000000000006e-02   8.8000000000000005e-03  -3.3289999999999997e-01   1.1563000000000001e+00   3.4824000000000002e+00   2.8899999999999999e-02   2.9830000000000001e-01   1.2830000000000000e-01
  -6.1719999999999997e-01  -1.5390000000000001e-01   1.2867999999999999e+00   1.8140000000000001e-01  -6.6600000000000006e-02  -3.9500000000000000e-02  -6.6600000000000006e-02   9.1169999999999995e-01   3.5695000000000001e+00  -3.8500000000000000e-02   2.7900000000000003e-01   1.1500000000000000e-01
  -5.9509999999999996e-01  -2.8580000000000000e-01   9.4359999999999999e-01   3.0549999999999999e-01  -1.1420000000000000e-01  -3.9500000000000000e-02  -3.1069999999999998e-01   1.0672999999999999e+00   3.7435999999999998e+00  -3.8500000000000000e-02   2.3089999999999999e-01   1.5920000000000001e-01
  -7.7149999999999996e-01  -3.2979999999999998e-01   1.7157000000000000e+00   2.3870000000000000e-01  -1.5229999999999999e-01  -6.1400000000000003e-02  -2.2189999999999999e-01   1.1117999999999999e+00   3.4824000000000002e+00  -3.8500000000000000e-02   2.3089999999999999e-01   1.5479999999999999e-01
  -7.0530000000000004e-01  -3.7369999999999998e-01   1.8015000000000001e+00   1.6230000000000000e-01  -1.6180000000000000e-01  -4.3900000000000002e-02  -2.8849999999999998e-01   1.0450999999999999e+00   3.6564999999999999e+00  -9.5999999999999992e-03   2.5019999999999998e-01   1.1500000000000000e-01
  -7.9349999999999998e-01  -4.6170000000000000e-01   2.0588000000000002e+00   1.3370000000000001e-01  -8.5599999999999996e-02  -5.2600000000000001e-02  -1.1100000000000000e-01   8.0049999999999999e-01   3.0470999999999999e+00  -1.2520000000000001e-01   2.2130000000000000e-01   1.2830000000000000e-01
  -5.9509999999999996e-01  -5.2759999999999996e-01   1.8872000000000000e+00   1.2410000000000000e-01  -7.6100000000000001e-02  -3.0700000000000002e-02  -4.4400000000000002e-02   8.8939999999999997e-01   3.3083000000000000e+00  -6.7400000000000002e-02   2.7900000000000003e-01   1.4599999999999999e-01
  -7.7149999999999996e-01  -4.3969999999999998e-01   1.8015000000000001e+00   9.5500000000000002e-02  -1.1420000000000000e-01  -3.5099999999999999e-02   4.4400000000000002e-02   1.1563000000000001e+00   3.6564999999999999e+00  -9.5999999999999992e-03   2.4060000000000001e-01   1.5479999999999999e-01
  -6.6130000000000000e-01  -3.2979999999999998e-01   1.4582999999999999e+00   2.0050000000000001e-01  -1.2370000000000000e-01  -5.2600000000000001e-02  -1.7760000000000001e-01   9.7840000000000005e-01   3.6564999999999999e+00  -9.5999999999999992e-03   1.4430000000000001e-01   1.6810000000000000e-01
  -7.9349999999999998e-01  -1.3189999999999999e-01   1.6298999999999999e+00   1.3370000000000001e-01  -1.3320000000000001e-01  -3.9500000000000000e-02  -8.8800000000000004e-02   8.4499999999999997e-01   3.7435999999999998e+00   6.7400000000000002e-02   2.4060000000000001e-01   1.1060000000000000e-01
  -6.3919999999999999e-01  -2.6379999999999998e-01   1.9730000000000001e+00   1.3370000000000001e-01  -1.2370000000000000e-01  -1.7500000000000002e-02  -1.7760000000000001e-01   1.0672999999999999e+00   2.7858999999999998e+00  -7.7100000000000002e-02   1.7319999999999999e-01   1.5479999999999999e-01
  -5.9509999999999996e-01  -3.9570000000000000e-01   1.5441000000000000e+00   2.0999999999999999e-01  -6.6600000000000006e-02  -3.0700000000000002e-02  -6.6600000000000006e-02   9.7840000000000005e-01   3.5695000000000001e+00   0.0000000000000000e+00   2.1170000000000000e-01   1.1940000000000001e-01
  -5.9509999999999996e-01  -4.3969999999999998e-01   1.8015000000000001e+00   2.1959999999999999e-01  -4.7600000000000003e-02   1.3200000000000000e-02  -6.6600000000000006e-02   1.0227999999999999e+00   3.7435999999999998e+00   2.8899999999999999e-02   2.2130000000000000e-01   1.5920000000000001e-01
  -6.3919999999999999e-01  -4.1770000000000002e-01   1.8015000000000001e+00   1.3370000000000001e-01  -1.6180000000000000e-01  -4.3900000000000002e-02   0.0000000000000000e+00   1.2674000000000001e+00   3.4824000000000002e+00   9.5999999999999992e-03   2.7900000000000003e-01   1.5479999999999999e-01
  -6.3919999999999999e-01  -3.2979999999999998e-01   1.8872000000000000e+00   9.5500000000000002e-02  -1.7130000000000001e-01   0.0000000000000000e+00  -1.9980000000000001e-01   7.7820000000000000e-01   3.6564999999999999e+00   5.7799999999999997e-02   1.4430000000000001e-01   1.5040000000000001e-01
  -5.0700000000000001e-01  -3.9570000000000000e-01   1.9730000000000001e+00   1.2410000000000000e-01  -5.7099999999999998e-02  -8.8000000000000005e-03  -2.8849999999999998e-01   1.0450999999999999e+00   3.5695000000000001e+00   1.1559999999999999e-01   1.5400000000000000e-01   1.7249999999999999e-01
  -6.3919999999999999e-01  -5.2759999999999996e-01   1.7157000000000000e+00   9.5500000000000002e-02  -1.5229999999999999e-01  -2.1899999999999999e-02  -2.2200000000000001e-02   9.7840000000000005e-01   3.2212000000000001e+00  -2.8899999999999999e-02   2.3089999999999999e-01   1.5920000000000001e-01
  -4.4080000000000003e-01  -3.0780000000000002e-01   2.5735000000000001e+00   1.5279999999999999e-01  -1.2370000000000000e-01  -2.6300000000000000e-02  -1.9980000000000001e-01   9.3389999999999995e-01   3.9177000000000000e+00  -5.7799999999999997e-02   2.5979999999999998e-01   1.2830000000000000e-01
  -6.8330000000000002e-01  -3.5170000000000001e-01   2.0588000000000002e+00   2.4820000000000000e-01  -4.7600000000000003e-02  -3.5099999999999999e-02   2.2200000000000001e-02   9.7840000000000005e-01   4.1788999999999996e+00  -4.8200000000000000e-02   2.5979999999999998e-01   9.7299999999999998e-02
  -7.2740000000000005e-01  -3.9570000000000000e-01   1.8015000000000001e+00   2.3870000000000000e-01  -1.3320000000000001e-01  -4.3900000000000002e-02  -4.4400000000000002e-02   1.0450999999999999e+00   3.9177000000000000e+00   9.6299999999999997e-02   2.5979999999999998e-01   1.3270000000000001e-01
  -8.1559999999999999e-01  -2.8580000000000000e-01   1.8872000000000000e+00   1.8140000000000001e-01  -1.3320000000000001e-01  -3.9500000000000000e-02  -1.9980000000000001e-01   1.0005999999999999e+00   4.0048000000000004e+00  -1.9300000000000001e-02   1.8279999999999999e-01   1.5479999999999999e-01
  -5.9509999999999996e-01  -1.7590000000000000e-01   1.9730000000000001e+00   1.9089999999999999e-01  -2.8500000000000001e-02  -4.8200000000000000e-02  -8.8800000000000004e-02   1.1563000000000001e+00   3.5695000000000001e+00   9.5999999999999992e-03   2.8870000000000001e-01   1.5040000000000001e-01
  -6.8330000000000002e-01  -5.7160000000000000e-01   1.7157000000000000e+00   1.1459999999999999e-01  -1.2370000000000000e-01  -4.3900000000000002e-02  -1.3320000000000001e-01   7.7820000000000000e-01   3.5695000000000001e+00   3.8500000000000000e-02   2.3089999999999999e-01   1.9020000000000001e-01
  -5.2900000000000003e-01  -3.5170000000000001e-01   1.8015000000000001e+00   1.9089999999999999e-01  -1.7130000000000001e-01  -7.8899999999999998e-02  -1.1100000000000000e-01   1.0005999999999999e+00   3.3953000000000002e+00  -4.8200000000000000e-02   2.1170000000000000e-01   1.1500000000000000e-01
  -7.4939999999999996e-01  -4.3969999999999998e-01   2.0588000000000002e+00   1.7190000000000000e-01  -8.5599999999999996e-02  -5.2600000000000001e-02  -2.2200000000000001e-02   9.7840000000000005e-01   3.6564999999999999e+00  -2.8899999999999999e-02   2.5979999999999998e-01   1.5040000000000001e-01
  -8.1559999999999999e-01  -4.1770000000000002e-01   2.4876999999999998e+00   1.8140000000000001e-01  -1.2370000000000000e-01   2.6300000000000000e-02  -1.9980000000000001e-01   1.0227999999999999e+00   3.7435999999999998e+00  -4.8200000000000000e-02   2.7900000000000003e-01   1.4160000000000000e-01
  -7.2740000000000005e-01  -3.9570000000000000e-01   1.2867999999999999e+00   1.6230000000000000e-01  -1.3320000000000001e-01   8.8000000000000005e-03  -6.6600000000000006e-02   9.3389999999999995e-01   3.7435999999999998e+00  -1.9300000000000001e-02   3.1750000000000000e-01   1.2830000000000000e-01
  -6.8330000000000002e-01  -3.9570000000000000e-01   1.6298999999999999e+00   1.8140000000000001e-01  -7.6100000000000001e-02  -3.5099999999999999e-02  -6.6600000000000006e-02   9.1169999999999995e-01   2.4377000000000000e+00  -2.8899999999999999e-02   2.5019999999999998e-01   1.2830000000000000e-01
  -7.0530000000000004e-01  -6.1550000000000005e-01   1.8015000000000001e+00   2.0050000000000001e-01  -1.5229999999999999e-01  -7.4499999999999997e-02  -1.9980000000000001e-01   1.1117999999999999e+00   4.1788999999999996e+00  -3.8500000000000000e-02   2.4060000000000001e-01   1.3710000000000000e-01
  -5.9509999999999996e-01  -2.8580000000000000e-01   1.8872000000000000e+00   1.8140000000000001e-01  -9.4999999999999998e-03  -3.9500000000000000e-02  -6.6600000000000006e-02   1.0005999999999999e+00   3.5695000000000001e+00  -1.9300000000000001e-02   2.5979999999999998e-01   1.7249999999999999e-01
  -7.2740000000000005e-01  -2.4179999999999999e-01   2.4018999999999999e+00   1.8140000000000001e-01  -1.0470000000000000e-01  -6.1400000000000003e-02  -6.6600000000000006e-02   1.0005999999999999e+00   3.2212000000000001e+00  -4.8200000000000000e-02   2.8870000000000001e-01   1.8140000000000001e-01
  -6.3919999999999999e-01  -3.2979999999999998e-01   1.9730000000000001e+00   1.9089999999999999e-01  -2.8500000000000001e-02  -6.5799999999999997e-02  -1.3320000000000001e-01   9.7840000000000005e-01   3.4824000000000002e+00  -4.8200000000000000e-02   2.4060000000000001e-01   1.3270000000000001e-01
  -9.0369999999999995e-01  -3.7369999999999998e-01   2.5735000000000001e+00   1.8140000000000001e-01  -3.8100000000000002e-02  -4.4000000000000003e-03   0.0000000000000000e+00   9.1169999999999995e-01   3.8306000000000000e+00   0.0000000000000000e+00   1.3469999999999999e-01   1.6370000000000001e-01
  -6.6130000000000000e-01  -8.7900000000000006e-02   2.0588000000000002e+00   1.9089999999999999e-01  -6.6600000000000006e-02   3.0700000000000002e-02  -2.8849999999999998e-01   8.8939999999999997e-01   3.5695000000000001e+00  -4.8200000000000000e-02   2.8870000000000001e-01   1.2830000000000000e-01
  -6.6130000000000000e-01  -2.4179999999999999e-01   7.7210000000000001e-01   1.5279999999999999e-01  -1.6180000000000000e-01  -2.6300000000000000e-02  -4.4400000000000002e-02   1.0894999999999999e+00   3.3953000000000002e+00   1.9300000000000001e-02   2.5979999999999998e-01   1.5040000000000001e-01
  -6.3919999999999999e-01  -3.5170000000000001e-01   1.9730000000000001e+00   2.1959999999999999e-01  -6.6600000000000006e-02  -9.6500000000000002e-02  -1.7760000000000001e-01   9.1169999999999995e-01   3.6564999999999999e+00  -6.7400000000000002e-02   2.0210000000000000e-01   1.6810000000000000e-01
  -5.7310000000000005e-01  -3.7369999999999998e-01   2.2303999999999999e+00   1.6230000000000000e-01  -1.1420000000000000e-01  -4.8200000000000000e-02  -1.1100000000000000e-01   9.5609999999999995e-01   3.3953000000000002e+00  -6.7400000000000002e-02   2.4060000000000001e-01   1.7249999999999999e-01
  -6.8330000000000002e-01  -2.8580000000000000e-01   1.8872000000000000e+00   1.8140000000000001e-01  -9.5200000000000007e-02  -4.3900000000000002e-02  -2.6629999999999998e-01   7.5600000000000001e-01   3.0470999999999999e+00  -1.0600000000000000e-01   3.7530000000000002e-01   1.4599999999999999e-01
  -6.6130000000000000e-01  -3.7369999999999998e-01   1.8015000000000001e+00   1.9089999999999999e-01  -1.0470000000000000e-01  -2.6300000000000000e-02   1.9980000000000001e-01   8.2269999999999999e-01   3.7435999999999998e+00  -4.8200000000000000e-02   2.5019999999999998e-01   1.3270000000000001e-01
  -7.9349999999999998e-01  -3.2979999999999998e-01   2.0588000000000002e+00   1.4319999999999999e-01  -5.7099999999999998e-02  -4.3900000000000002e-02  -2.2189999999999999e-01   8.8939999999999997e-01   3.5695000000000001e+00   0.0000000000000000e+00   2.8870000000000001e-01   1.3270000000000001e-01
  -5.0700000000000001e-01  -3.7369999999999998e-01   1.8872000000000000e+00   1.1459999999999999e-01  -1.4269999999999999e-01  -2.6300000000000000e-02  -2.4410000000000001e-01   9.1169999999999995e-01   3.3953000000000002e+00   0.0000000000000000e+00   1.4430000000000001e-01   1.2830000000000000e-01
  -6.3919999999999999e-01  -6.6000000000000003e-02   1.3725000000000001e+00   2.0999999999999999e-01  -3.8100000000000002e-02  -5.7000000000000002e-02  -8.8800000000000004e-02   1.1785000000000001e+00   3.4824000000000002e+00   7.7100000000000002e-02   2.6939999999999997e-01   1.5920000000000001e-01
  -6.6130000000000000e-01  -3.5170000000000001e-01   2.0588000000000002e+00   2.5779999999999997e-01  -1.6180000000000000e-01  -1.3200000000000000e-02  -6.6600000000000006e-02   9.7840000000000005e-01   4.0048000000000004e+00  -9.5999999999999992e-03   1.9239999999999999e-01   1.4160000000000000e-01
  -6.3919999999999999e-01  -2.4179999999999999e-01   2.1446000000000001e+00   2.3870000000000000e-01  -1.2370000000000000e-01  -2.6300000000000000e-02  -1.1100000000000000e-01   1.2007000000000001e+00   4.0048000000000004e+00   1.0600000000000000e-01   2.6939999999999997e-01   1.5920000000000001e-01
  -6.6130000000000000e-01  -4.3969999999999998e-01   2.1446000000000001e+00   1.8140000000000001e-01  -1.5229999999999999e-01   8.8000000000000005e-03  -1.9980000000000001e-01   1.1117999999999999e+00   3.1341999999999999e+00  -1.2520000000000001e-01   2.7900000000000003e-01   1.6810000000000000e-01
  -4.8490000000000000e-01  -2.1999999999999999e-02   1.1152000000000000e+00   2.0050000000000001e-01  -1.7130000000000001e-01  -2.1899999999999999e-02  -1.5540000000000001e-01   8.8939999999999997e-01   3.5695000000000001e+00  -3.8500000000000000e-02   1.5400000000000000e-01   1.5040000000000001e-01
  -7.2740000000000005e-01  -3.7369999999999998e-01   1.6298999999999999e+00   2.0050000000000001e-01  -8.5599999999999996e-02  -3.5099999999999999e-02   0.0000000000000000e+00   9.5609999999999995e-01   3.6564999999999999e+00  -4.8200000000000000e-02   2.5979999999999998e-01   1.3710000000000000e-01
  -7.2740000000000005e-01  -3.0780000000000002e-01   1.7157000000000000e+00   1.8140000000000001e-01  -1.5229999999999999e-01  -2.6300000000000000e-02   6.6600000000000006e-02   1.0672999999999999e+00   3.3083000000000000e+00   9.5999999999999992e-03   2.6939999999999997e-01   1.4599999999999999e-01
  -7.7149999999999996e-01  -2.8580000000000000e-01   2.2303999999999999e+00   2.1959999999999999e-01  -1.1420000000000000e-01  -2.6300000000000000e-02  -3.1069999999999998e-01   1.1339999999999999e+00   3.5695000000000001e+00  -9.5999999999999992e-03   2.5019999999999998e-01   1.5920000000000001e-01
  -5.2900000000000003e-01  -3.9570000000000000e-01   1.7157000000000000e+00   2.4820000000000000e-01  -1.6180000000000000e-01  -3.0700000000000002e-02  -1.1100000000000000e-01   8.2269999999999999e-01   3.3953000000000002e+00   2.8899999999999999e-02   2.5019999999999998e-01   1.2390000000000000e-01
  -6.8330000000000002e-01  -3.7369999999999998e-01   1.2867999999999999e+00   2.7689999999999998e-01  -1.9030000000000000e-01  -1.3200000000000000e-02  -8.8800000000000004e-02   8.4499999999999997e-01   3.3083000000000000e+00  -1.9300000000000001e-02   2.4060000000000001e-01   1.4160000000000000e-01
  -7.2740000000000005e-01  -2.1980000000000000e-01   1.4582999999999999e+00   1.6230000000000000e-01  -9.5200000000000007e-02  -4.3900000000000002e-02   8.8800000000000004e-02   1.1117999999999999e+00   3.3083000000000000e+00   0.0000000000000000e+00   2.2130000000000000e-01   1.3710000000000000e-01
  -6.1719999999999997e-01  -5.0560000000000005e-01   1.7157000000000000e+00   2.6729999999999998e-01  -8.5599999999999996e-02  -3.5099999999999999e-02  -1.3320000000000001e-01   9.1169999999999995e-01   4.0048000000000004e+00  -4.8200000000000000e-02   1.6360000000000000e-01   1.3710000000000000e-01
  -7.2740000000000005e-01  -4.1770000000000002e-01   1.2867999999999999e+00   1.5279999999999999e-01  -1.2370000000000000e-01   1.3200000000000000e-02  -4.4400000000000002e-02   8.2269999999999999e-01   3.2212000000000001e+00  -3.8500000000000000e-02   2.6939999999999997e-01   1.6810000000000000e-01
  -7.4939999999999996e-01  -5.7160000000000000e-01   1.7157000000000000e+00   1.1459999999999999e-01  -1.8079999999999999e-01  -7.0199999999999999e-02  -1.7760000000000001e-01   9.5609999999999995e-01   3.8306000000000000e+00  -4.8200000000000000e-02   2.5019999999999998e-01   1.5479999999999999e-01
  -6.8330000000000002e-01  -3.7369999999999998e-01   1.9730000000000001e+00   1.9099999999999999e-02  -1.5229999999999999e-01  -8.7700000000000000e-02  -2.2200000000000001e-02   8.4499999999999997e-01   4.0048000000000004e+00   1.9300000000000001e-02   2.5019999999999998e-01   9.7299999999999998e-02
  -5.9509999999999996e-01  -1.7590000000000000e-01   2.2303999999999999e+00   1.3370000000000001e-01  -1.6180000000000000e-01  -3.5099999999999999e-02   1.1100000000000000e-01   9.3389999999999995e-01   3.8306000000000000e+00  -2.8899999999999999e-02   2.2130000000000000e-01   1.6810000000000000e-01
  -7.7149999999999996e-01  -7.9139999999999999e-01   2.1446000000000001e+00   2.1959999999999999e-01  -1.1420000000000000e-01  -4.4000000000000003e-03   6.6600000000000006e-02   1.0227999999999999e+00   3.7435999999999998e+00  -6.7400000000000002e-02   2.4060000000000001e-01   1.4599999999999999e-01
  -6.8330000000000002e-01   6.6000000000000003e-02   1.4582999999999999e+00   2.1959999999999999e-01  -1.9000000000000000e-02  -8.3299999999999999e-02  -2.6629999999999998e-01   1.0450999999999999e+00   3.1341999999999999e+00   1.9300000000000001e-02   2.0210000000000000e-01   1.2830000000000000e-01
  -7.9349999999999998e-01  -6.8149999999999999e-01   2.2303999999999999e+00   1.8140000000000001e-01  -1.8079999999999999e-01  -6.1400000000000003e-02  -1.1100000000000000e-01   1.0227999999999999e+00   2.2635999999999998e+00   9.5999999999999992e-03   1.6360000000000000e-01   1.6370000000000001e-01
  -7.2740000000000005e-01  -1.0990000000000000e-01   1.5441000000000000e+00   1.0500000000000000e-01  -7.6100000000000001e-02  -1.0520000000000000e-01  -6.6600000000000006e-02   9.5609999999999995e-01   3.3953000000000002e+00  -7.7100000000000002e-02   2.4060000000000001e-01   1.3710000000000000e-01
  -3.5270000000000001e-01  -1.9789999999999999e-01   2.1446000000000001e+00   2.7689999999999998e-01  -8.5599999999999996e-02  -1.7500000000000002e-02  -6.6600000000000006e-02   1.3119000000000001e+00   3.3083000000000000e+00   2.8899999999999999e-02   2.5979999999999998e-01   1.1060000000000000e-01
  -8.3760000000000001e-01  -5.2759999999999996e-01   2.2303999999999999e+00   1.9089999999999999e-01  -5.7099999999999998e-02  -3.0700000000000002e-02  -4.2170000000000002e-01   9.3389999999999995e-01   2.6989000000000001e+00   9.5999999999999992e-03   2.1170000000000000e-01   1.1060000000000000e-01
  -7.0530000000000004e-01  -3.2979999999999998e-01   1.5441000000000000e+00   2.8639999999999999e-01  -6.6600000000000006e-02  -4.3900000000000002e-02  -1.5540000000000001e-01   1.2230000000000001e+00   3.9177000000000000e+00   6.7400000000000002e-02   1.0580000000000001e-01   1.3710000000000000e-01
  -6.8330000000000002e-01  -4.6170000000000000e-01   2.1446000000000001e+00   1.4319999999999999e-01  -1.7130000000000001e-01  -4.8200000000000000e-02  -1.1100000000000000e-01   8.4499999999999997e-01   2.9600000000000000e+00   1.9300000000000001e-02   2.5979999999999998e-01   1.2390000000000000e-01
  -9.0369999999999995e-01  -3.2979999999999998e-01   1.6298999999999999e+00   2.0999999999999999e-01  -1.3320000000000001e-01  -8.8000000000000005e-03  -6.6600000000000006e-02   1.0227999999999999e+00   4.5270999999999999e+00   6.7400000000000002e-02   2.6939999999999997e-01   2.0349999999999999e-01
  -8.1559999999999999e-01  -3.2979999999999998e-01   2.2303999999999999e+00   2.8600000000000000e-02  -1.4269999999999999e-01   1.3200000000000000e-02  -2.6629999999999998e-01   8.0049999999999999e-01   2.6989000000000001e+00   2.8899999999999999e-02   2.3089999999999999e-01   1.6370000000000001e-01
  -6.1719999999999997e-01  -3.9570000000000000e-01   2.1446000000000001e+00   1.3370000000000001e-01  -8.5599999999999996e-02  -4.4000000000000003e-03   0.0000000000000000e+00   9.7840000000000005e-01   2.8730000000000002e+00  -4.8200000000000000e-02   3.4639999999999999e-01   1.1940000000000001e-01
  -3.9679999999999999e-01  -3.5170000000000001e-01   2.3161999999999998e+00   2.0050000000000001e-01  -1.1420000000000000e-01  -2.1899999999999999e-02  -1.5540000000000001e-01   8.8939999999999997e-01   3.4824000000000002e+00  -9.6299999999999997e-02   2.4060000000000001e-01   1.7690000000000000e-01
  -4.6289999999999998e-01  -2.4179999999999999e-01   1.4582999999999999e+00   2.3870000000000000e-01   3.8100000000000002e-02  -3.5099999999999999e-02  -1.7760000000000001e-01   7.7820000000000000e-01   2.0024000000000002e+00   5.7799999999999997e-02   2.5019999999999998e-01   1.1940000000000001e-01
  -5.2900000000000003e-01  -3.5170000000000001e-01   2.3161999999999998e+00   1.6230000000000000e-01  -6.6600000000000006e-02  -1.3200000000000000e-02  -8.8800000000000004e-02   1.0450999999999999e+00   3.9177000000000000e+00   0.0000000000000000e+00   1.9239999999999999e-01   1.1940000000000001e-01
  -7.7149999999999996e-01  -3.5170000000000001e-01   1.7157000000000000e+00   2.4820000000000000e-01  -1.6180000000000000e-01  -1.3200000000000000e-02  -1.9980000000000001e-01   8.8939999999999997e-01   3.9177000000000000e+00  -9.5999999999999992e-03   2.4060000000000001e-01   1.3270000000000001e-01
  -5.5110000000000003e-01  -2.8580000000000000e-01   1.8015000000000001e+00   2.6729999999999998e-01  -1.0470000000000000e-01  -3.5099999999999999e-02   8.8800000000000004e-02   1.1339999999999999e+00   3.0470999999999999e+00   3.8500000000000000e-02   1.3469999999999999e-01   1.6370000000000001e-01
  -6.8330000000000002e-01  -2.6379999999999998e-01   2.6593000000000000e+00   1.7190000000000000e-01  -1.1420000000000000e-01  -3.9500000000000000e-02  -1.7760000000000001e-01   7.3380000000000001e-01   4.7882999999999996e+00  -2.8899999999999999e-02   2.2130000000000000e-01   1.4599999999999999e-01
  -5.2900000000000003e-01  -2.6379999999999998e-01   2.2303999999999999e+00   1.4319999999999999e-01  -1.9980000000000001e-01  -1.7500000000000002e-02  -1.1100000000000000e-01   1.0894999999999999e+00   3.1341999999999999e+00   2.8899999999999999e-02   1.8279999999999999e-01   1.6810000000000000e-01
  -5.7310000000000005e-01  -3.9570000000000000e-01   1.6298999999999999e+00   2.4820000000000000e-01  -1.5229999999999999e-01  -5.7000000000000002e-02  -2.6629999999999998e-01   7.1150000000000002e-01   3.9177000000000000e+00   9.5999999999999992e-03   2.5979999999999998e-01   1.5479999999999999e-01
  -5.9509999999999996e-01  -3.0780000000000002e-01   1.2010000000000001e+00   1.8140000000000001e-01  -1.1420000000000000e-01  -8.8000000000000005e-03  -1.5540000000000001e-01   1.0450999999999999e+00   4.0048000000000004e+00   4.8200000000000000e-02   3.0790000000000001e-01   8.8499999999999995e-02
  -5.2900000000000003e-01  -3.5170000000000001e-01   1.3725000000000001e+00   6.6799999999999998e-02  -1.6180000000000000e-01  -4.4000000000000003e-03   1.1100000000000000e-01   1.1785000000000001e+00   3.4824000000000002e+00   6.7400000000000002e-02   2.5019999999999998e-01   1.1500000000000000e-01
  -6.1719999999999997e-01  -5.4959999999999998e-01   1.8872000000000000e+00   1.7190000000000000e-01  -1.0470000000000000e-01  -2.6300000000000000e-02  -6.6600000000000006e-02   9.1169999999999995e-01   3.6564999999999999e+00  -8.6699999999999999e-02   2.4060000000000001e-01   1.5920000000000001e-01
  -5.0700000000000001e-01  -2.1980000000000000e-01   1.9730000000000001e+00   1.8140000000000001e-01  -4.7600000000000003e-02   4.4000000000000003e-03  -1.3320000000000001e-01   1.0672999999999999e+00   3.5695000000000001e+00  -1.9300000000000001e-02   2.4060000000000001e-01   7.9600000000000004e-02
  -8.5960000000000003e-01  -4.6170000000000000e-01   2.0588000000000002e+00   1.5279999999999999e-01  -8.5599999999999996e-02  -5.2600000000000001e-02  -2.2189999999999999e-01   1.0450999999999999e+00   4.0918000000000001e+00   9.5999999999999992e-03   1.9239999999999999e-01   1.3710000000000000e-01
  -5.0700000000000001e-01  -3.2979999999999998e-01   2.0588000000000002e+00   2.1959999999999999e-01  -4.7600000000000003e-02  -7.4499999999999997e-02   2.2200000000000001e-02   1.0450999999999999e+00   3.1341999999999999e+00   2.8899999999999999e-02   1.9239999999999999e-01   1.5920000000000001e-01
  -5.7310000000000005e-01  -5.0560000000000005e-01   2.3161999999999998e+00   1.3370000000000001e-01  -6.6600000000000006e-02  -7.0199999999999999e-02  -1.7760000000000001e-01   9.3389999999999995e-01   3.1341999999999999e+00  -3.8500000000000000e-02   3.3679999999999999e-01   1.5040000000000001e-01
  -6.6130000000000000e-01  -3.5170000000000001e-01   1.9730000000000001e+00   2.0050000000000001e-01  -5.7099999999999998e-02  -1.3200000000000000e-02  -6.6600000000000006e-02   9.5609999999999995e-01   3.3953000000000002e+00  -1.9300000000000001e-02   2.1170000000000000e-01   1.6810000000000000e-01
  -7.4939999999999996e-01  -3.9570000000000000e-01   1.4582999999999999e+00   1.6230000000000000e-01  -2.0930000000000001e-01  -6.5799999999999997e-02  -1.3320000000000001e-01   1.0894999999999999e+00   4.0048000000000004e+00  -2.8899999999999999e-02   2.5019999999999998e-01   1.4599999999999999e-01
  -5.7310000000000005e-01  -2.4179999999999999e-01   2.1446000000000001e+00   9.5500000000000002e-02  -6.6600000000000006e-02  -9.2100000000000001e-02  -8.8800000000000004e-02   1.0227999999999999e+00   3.3083000000000000e+00   1.9300000000000001e-02   2.2130000000000000e-01   1.5920000000000001e-01
  -6.8330000000000002e-01  -3.7369999999999998e-01   1.7157000000000000e+00   1.2410000000000000e-01  -9.5200000000000007e-02  -4.8200000000000000e-02   2.2200000000000001e-02   1.0450999999999999e+00   2.9600000000000000e+00  -9.5999999999999992e-03   1.1550000000000001e-01   1.5040000000000001e-01
  -5.2900000000000003e-01  -4.1770000000000002e-01   9.4359999999999999e-01   1.9089999999999999e-01  -1.4269999999999999e-01  -3.5099999999999999e-02  -1.1100000000000000e-01   8.8939999999999997e-01   4.0048000000000004e+00   9.5999999999999992e-03   3.2710000000000000e-01   1.0170000000000000e-01
  -6.3919999999999999e-01  -2.6379999999999998e-01   1.7157000000000000e+00   2.2910000000000000e-01  -5.7099999999999998e-02  -3.9500000000000000e-02  -6.6600000000000006e-02   9.1169999999999995e-01   3.5695000000000001e+00   1.9300000000000001e-02   2.5019999999999998e-01   1.2390000000000000e-01
  -6.8330000000000002e-01  -3.5170000000000001e-01   2.4876999999999998e+00   2.1959999999999999e-01  -6.6600000000000006e-02  -4.8200000000000000e-02  -6.6600000000000006e-02   1.1117999999999999e+00   2.8730000000000002e+00  -3.8500000000000000e-02   2.3089999999999999e-01   1.3710000000000000e-01
  -4.8490000000000000e-01  -2.8580000000000000e-01   2.2303999999999999e+00   2.8639999999999999e-01  -8.5599999999999996e-02  -7.8899999999999998e-02  -8.8800000000000004e-02   1.0005999999999999e+00   3.2212000000000001e+00  -1.0600000000000000e-01   3.1750000000000000e-01   1.2390000000000000e-01
  -6.8330000000000002e-01  -3.5170000000000001e-01   1.6298999999999999e+00   2.1959999999999999e-01  -8.5599999999999996e-02  -5.2600000000000001e-02  -8.8800000000000004e-02   8.6719999999999997e-01   3.8306000000000000e+00  -7.7100000000000002e-02   1.9239999999999999e-01   1.6370000000000001e-01
  -6.6130000000000000e-01  -5.0560000000000005e-01   1.9730000000000001e+00   2.0999999999999999e-01  -1.0470000000000000e-01  -5.2600000000000001e-02  -2.6629999999999998e-01   9.3389999999999995e-01   3.3953000000000002e+00  -6.7400000000000002e-02   2.8870000000000001e-01   1.5920000000000001e-01
  -5.0700000000000001e-01  -3.7369999999999998e-01   1.5441000000000000e+00   1.6230000000000000e-01  -1.4269999999999999e-01  -3.9500000000000000e-02  -1.1100000000000000e-01   9.5609999999999995e-01   3.3953000000000002e+00   1.9300000000000001e-02   1.8279999999999999e-01   1.7249999999999999e-01
  -7.2740000000000005e-01  -4.6170000000000000e-01   2.2303999999999999e+00   2.0999999999999999e-01  -1.2370000000000000e-01  -3.9500000000000000e-02   8.8800000000000004e-02   1.0005999999999999e+00   3.3083000000000000e+00   2.8899999999999999e-02   2.6939999999999997e-01   1.4599999999999999e-01
  -6.1719999999999997e-01  -3.7369999999999998e-01   1.3725000000000001e+00   1.3370000000000001e-01  -1.6180000000000000e-01  -6.5799999999999997e-02  -6.6600000000000006e-02   1.0672999999999999e+00   2.8730000000000002e+00  -9.5999999999999992e-03   1.5400000000000000e-01   1.2390000000000000e-01
  -6.3919999999999999e-01  -4.8359999999999997e-01   1.5441000000000000e+00   1.0500000000000000e-01  -1.2370000000000000e-01  -5.7000000000000002e-02  -2.6629999999999998e-01   1.0227999999999999e+00   3.3953000000000002e+00  -7.7100000000000002e-02   2.6939999999999997e-01   1.5920000000000001e-01
  -6.8330000000000002e-01  -4.6170000000000000e-01   2.0588000000000002e+00   2.4820000000000000e-01  -1.5229999999999999e-01  -2.1899999999999999e-02  -1.5540000000000001e-01   1.1785000000000001e+00   3.1341999999999999e+00  -5.7799999999999997e-02   1.9239999999999999e-01   1.6810000000000000e-01
  -5.5110000000000003e-01  -4.3969999999999998e-01   1.5441000000000000e+00   1.9089999999999999e-01  -1.4269999999999999e-01  -5.2600000000000001e-02   8.8800000000000004e-02   9.1169999999999995e-01   3.8306000000000000e+00   9.5999999999999992e-03   1.6360000000000000e-01   1.6370000000000001e-01
  -7.7149999999999996e-01  -3.5170000000000001e-01   1.7157000000000000e+00   2.3870000000000000e-01  -1.0470000000000000e-01  -8.8000000000000005e-03   0.0000000000000000e+00   9.1169999999999995e-01   3.4824000000000002e+00   1.6380000000000000e-01   3.0790000000000001e-01   1.5920000000000001e-01
  -7.7149999999999996e-01  -2.8580000000000000e-01   1.0294000000000001e+00   2.0999999999999999e-01  -1.5229999999999999e-01  -3.9500000000000000e-02  -1.9980000000000001e-01   8.8939999999999997e-01   2.9600000000000000e+00   5.7799999999999997e-02   2.0210000000000000e-01   1.4599999999999999e-01
  -6.3919999999999999e-01  -3.5170000000000001e-01   1.3725000000000001e+00   2.8639999999999999e-01  -1.2370000000000000e-01  -2.1899999999999999e-02  -2.6629999999999998e-01   8.6719999999999997e-01   3.1341999999999999e+00   7.7100000000000002e-02   2.0210000000000000e-01   1.0620000000000000e-01
  -6.3919999999999999e-01  -4.6170000000000000e-01   2.1446000000000001e+00   2.4820000000000000e-01  -1.1420000000000000e-01  -3.0700000000000002e-02   6.6600000000000006e-02   8.8939999999999997e-01   3.4824000000000002e+00  -5.7799999999999997e-02   2.4060000000000001e-01   1.1500000000000000e-01
  -4.8490000000000000e-01  -2.6379999999999998e-01   1.7157000000000000e+00   1.3370000000000001e-01  -8.5599999999999996e-02  -5.2600000000000001e-02   2.2200000000000001e-02   7.1150000000000002e-01   3.3953000000000002e+00  -3.8500000000000000e-02   2.8870000000000001e-01   1.4599999999999999e-01
  -6.3919999999999999e-01  -3.0780000000000002e-01   1.8015000000000001e+00   9.5500000000000002e-02  -1.6180000000000000e-01  -4.3900000000000002e-02  -1.5540000000000001e-01   1.0227999999999999e+00   3.2212000000000001e+00   1.9300000000000001e-02   2.5019999999999998e-01   1.1940000000000001e-01
  -7.9349999999999998e-01  -4.3969999999999998e-01   1.6298999999999999e+00   1.7190000000000000e-01  -1.6180000000000000e-01  -3.9500000000000000e-02   4.4400000000000002e-02   9.1169999999999995e-01   3.5695000000000001e+00   9.5999999999999992e-03   1.5400000000000000e-01   9.7299999999999998e-02
  -7.0530000000000004e-01  -5.0560000000000005e-01   2.2303999999999999e+00   1.2410000000000000e-01  -2.4740000000000001e-01  -4.3900000000000002e-02  -1.7760000000000001e-01   1.1339999999999999e+00   4.5270999999999999e+00   0.0000000000000000e+00   2.5019999999999998e-01   1.5479999999999999e-01
  -6.3919999999999999e-01  -3.9570000000000000e-01   8.5780000000000001e-01   1.6230000000000000e-01  -1.8079999999999999e-01  -3.0700000000000002e-02   2.2200000000000001e-02   9.3389999999999995e-01   3.9177000000000000e+00   6.7400000000000002e-02   2.7900000000000003e-01   1.5040000000000001e-01
  -5.2900000000000003e-01  -4.3969999999999998e-01   1.7157000000000000e+00   2.5779999999999997e-01  -9.5200000000000007e-02  -3.0700000000000002e-02  -3.1069999999999998e-01   9.5609999999999995e-01   3.4824000000000002e+00  -7.7100000000000002e-02   2.3089999999999999e-01   1.5040000000000001e-01
  -8.3760000000000001e-01  -2.4179999999999999e-01   2.0588000000000002e+00   2.7689999999999998e-01  -3.8100000000000002e-02  -3.0700000000000002e-02  -1.3320000000000001e-01   7.5600000000000001e-01   3.5695000000000001e+00   1.9300000000000001e-02   2.6939999999999997e-01   1.5040000000000001e-01
  -6.8330000000000002e-01  -3.7369999999999998e-01   2.0588000000000002e+00   2.4820000000000000e-01  -1.7130000000000001e-01  -2.6300000000000000e-02  -1.1100000000000000e-01   9.5609999999999995e-01   3.3083000000000000e+00   4.8200000000000000e-02   1.2509999999999999e-01   1.1500000000000000e-01
  -7.2740000000000005e-01  -5.0560000000000005e-01   1.8015000000000001e+00   1.2410000000000000e-01  -4.7600000000000003e-02  -2.6300000000000000e-02  -1.3320000000000001e-01   1.0894999999999999e+00   3.4824000000000002e+00  -9.5999999999999992e-03   2.5019999999999998e-01   1.5479999999999999e-01
  -6.3919999999999999e-01  -5.2759999999999996e-01   1.1152000000000000e+00   1.4319999999999999e-01  -5.7099999999999998e-02  -3.9500000000000000e-02   1.1100000000000000e-01   9.1169999999999995e-01   3.2212000000000001e+00  -6.7400000000000002e-02   1.6360000000000000e-01   1.3710000000000000e-01
  -7.7149999999999996e-01  -2.8580000000000000e-01   1.7157000000000000e+00   1.8140000000000001e-01  -9.4999999999999998e-03  -3.5099999999999999e-02  -6.6600000000000006e-02   1.0894999999999999e+00   3.1341999999999999e+00   0.0000000000000000e+00   2.2130000000000000e-01   1.7249999999999999e-01
  -5.9509999999999996e-01  -4.6170000000000000e-01   2.0588000000000002e+00   1.4319999999999999e-01  -1.6180000000000000e-01  -1.3200000000000000e-02  -1.7760000000000001e-01   1.0005999999999999e+00   3.5695000000000001e+00   2.8899999999999999e-02   1.6360000000000000e-01   1.9020000000000001e-01
  -5.2900000000000003e-01  -5.4959999999999998e-01   2.2303999999999999e+00   1.8140000000000001e-01  -9.5200000000000007e-02  -2.1899999999999999e-02  -1.5540000000000001e-01   1.0672999999999999e+00   3.2212000000000001e+00   2.8899999999999999e-02   2.5019999999999998e-01   1.9020000000000001e-01
  -6.3919999999999999e-01  -6.3749999999999996e-01   1.7157000000000000e+00   9.5500000000000002e-02  -1.7130000000000001e-01  -3.5099999999999999e-02  -1.1100000000000000e-01   1.0005999999999999e+00   3.5695000000000001e+00  -1.2520000000000001e-01   2.4060000000000001e-01   1.1940000000000001e-01
  -5.7310000000000005e-01  -2.4179999999999999e-01   1.6298999999999999e+00   8.5900000000000004e-02  -1.1420000000000000e-01  -6.1400000000000003e-02  -6.6600000000000006e-02   1.0227999999999999e+00   3.5695000000000001e+00   7.7100000000000002e-02   2.4060000000000001e-01   1.6370000000000001e-01
  -7.9349999999999998e-01  -3.5170000000000001e-01   1.7157000000000000e+00   2.2910000000000000e-01  -1.6180000000000000e-01  -4.8200000000000000e-02  -1.5540000000000001e-01   1.0005999999999999e+00   3.1341999999999999e+00  -1.9300000000000001e-02   2.5979999999999998e-01   1.3270000000000001e-01
  -8.3760000000000001e-01  -3.7369999999999998e-01   1.8872000000000000e+00   1.4319999999999999e-01  -9.5200000000000007e-02  -1.7500000000000002e-02  -1.5540000000000001e-01   1.0672999999999999e+00   3.3953000000000002e+00  -1.9300000000000001e-02   2.6939999999999997e-01   1.4599999999999999e-01
  -9.6989999999999998e-01  -2.1980000000000000e-01   1.7157000000000000e+00   1.1459999999999999e-01  -1.5229999999999999e-01  -1.3200000000000000e-02  -2.2189999999999999e-01   1.0227999999999999e+00   3.1341999999999999e+00   5.7799999999999997e-02   2.5979999999999998e-01   1.5479999999999999e-01
  -9.2579999999999996e-01  -2.4179999999999999e-01   1.9730000000000001e+00   1.5279999999999999e-01  -7.6100000000000001e-02  -6.5799999999999997e-02  -6.6600000000000006e-02   9.7840000000000005e-01   4.2659000000000002e+00  -8.6699999999999999e-02   1.8279999999999999e-01   1.7249999999999999e-01
  -7.9349999999999998e-01  -3.0780000000000002e-01   2.3161999999999998e+00   2.3870000000000000e-01  -3.8100000000000002e-02  -2.1899999999999999e-02   2.2189999999999999e-01   8.4499999999999997e-01   3.7435999999999998e+00  -8.6699999999999999e-02   1.7319999999999999e-01   1.0170000000000000e-01
  -9.6989999999999998e-01  -2.4179999999999999e-01   2.2303999999999999e+00   7.6399999999999996e-02  -1.0470000000000000e-01  -4.3900000000000002e-02  -1.9980000000000001e-01   9.7840000000000005e-01   3.1341999999999999e+00   1.9300000000000001e-02   2.5979999999999998e-01   1.1940000000000001e-01
  -8.1559999999999999e-01  -2.4179999999999999e-01   1.4582999999999999e+00   6.6799999999999998e-02  -1.9030000000000000e-01  -6.1400000000000003e-02  -4.4400000000000002e-02   9.1169999999999995e-01   3.1341999999999999e+00  -8.6699999999999999e-02   1.2509999999999999e-01   1.7249999999999999e-01
  -6.6130000000000000e-01  -4.6170000000000000e-01   2.0588000000000002e+00   1.0500000000000000e-01  -1.0470000000000000e-01  -2.6300000000000000e-02  -1.7760000000000001e-01   9.5609999999999995e-01   4.0918000000000001e+00   0.0000000000000000e+00   2.3089999999999999e-01   1.2390000000000000e-01
  -6.3919999999999999e-01  -5.0560000000000005e-01   9.4359999999999999e-01   1.5279999999999999e-01  -9.5200000000000007e-02  -3.0700000000000002e-02  -1.9980000000000001e-01   1.1785000000000001e+00   3.0470999999999999e+00  -1.9300000000000001e-02   1.4430000000000001e-01   1.8579999999999999e-01
  -6.6130000000000000e-01  -5.0560000000000005e-01   1.4582999999999999e+00   1.9089999999999999e-01  -1.4269999999999999e-01  -2.6300000000000000e-02   1.1100000000000000e-01   8.4499999999999997e-01   3.4824000000000002e+00  -3.8500000000000000e-02   1.9239999999999999e-01   1.3270000000000001e-01
  -6.8330000000000002e-01  -2.8580000000000000e-01   1.0294000000000001e+00   2.2910000000000000e-01  -1.3320000000000001e-01  -3.9500000000000000e-02  -4.4400000000000002e-02   8.8939999999999997e-01   3.2212000000000001e+00   2.8899999999999999e-02   2.1170000000000000e-01   1.9020000000000001e-01
  -4.4080000000000003e-01  -4.1770000000000002e-01   2.6593000000000000e+00   1.9089999999999999e-01  -5.7099999999999998e-02  -5.2600000000000001e-02  -1.5540000000000001e-01   1.0227999999999999e+00   3.3083000000000000e+00   9.5999999999999992e-03   2.5979999999999998e-01   8.8499999999999995e-02
  -6.8330000000000002e-01  -3.9570000000000000e-01   2.5735000000000001e+00   2.0050000000000001e-01  -1.9030000000000000e-01  -6.5799999999999997e-02   2.2200000000000001e-02   9.5609999999999995e-01   3.8306000000000000e+00  -6.7400000000000002e-02   2.8870000000000001e-01   1.2390000000000000e-01
  -6.8330000000000002e-01  -4.3969999999999998e-01   1.9730000000000001e+00   2.0050000000000001e-01  -1.2370000000000000e-01  -1.7500000000000002e-02   8.8800000000000004e-02   5.3369999999999995e-01   3.3083000000000000e+00   9.5999999999999992e-03   2.0210000000000000e-01   1.8579999999999999e-01
  -3.9679999999999999e-01  -3.7369999999999998e-01   1.6298999999999999e+00   1.7190000000000000e-01  -6.6600000000000006e-02  -6.5799999999999997e-02   2.2200000000000001e-02   9.7840000000000005e-01   3.3083000000000000e+00   3.8500000000000000e-02   2.2130000000000000e-01   1.4599999999999999e-01
  -5.0700000000000001e-01  -3.5170000000000001e-01   1.4582999999999999e+00   1.6230000000000000e-01  -1.6180000000000000e-01   0.0000000000000000e+00  -4.4400000000000002e-02   7.7820000000000000e-01   3.4824000000000002e+00  -9.5999999999999992e-03   1.9239999999999999e-01   1.5920000000000001e-01
  -7.0530000000000004e-01  -4.3969999999999998e-01   1.1152000000000000e+00   1.2410000000000000e-01  -1.8079999999999999e-01   8.8000000000000005e-03   2.2200000000000001e-02   1.0005999999999999e+00   3.9177000000000000e+00  -4.8200000000000000e-02   2.1170000000000000e-01   1.9460000000000000e-01
  -5.9509999999999996e-01  -3.5170000000000001e-01   1.5441000000000000e+00   1.9089999999999999e-01  -1.2370000000000000e-01   0.0000000000000000e+00  -1.5540000000000001e-01   9.5609999999999995e-01   4.2659000000000002e+00  -2.8899999999999999e-02   2.3089999999999999e-01   1.0170000000000000e-01
  -6.8330000000000002e-01  -4.8359999999999997e-01   1.7157000000000000e+00   2.0050000000000001e-01  -1.1420000000000000e-01  -5.7000000000000002e-02  -8.8800000000000004e-02   1.0672999999999999e+00   3.4824000000000002e+00   7.7100000000000002e-02   2.4060000000000001e-01   1.5040000000000001e-01
  -7.0530000000000004e-01  -3.7369999999999998e-01   1.4582999999999999e+00   1.7190000000000000e-01  -8.5599999999999996e-02  -2.6300000000000000e-02  -1.7760000000000001e-01   9.1169999999999995e-01   3.8306000000000000e+00   0.0000000000000000e+00   3.0790000000000001e-01   1.3270000000000001e-01
  -6.6130000000000000e-01  -3.2979999999999998e-01   1.8872000000000000e+00   9.5500000000000002e-02  -1.2370000000000000e-01  -4.8200000000000000e-02  -2.8849999999999998e-01   1.0672999999999999e+00   3.6564999999999999e+00   5.7799999999999997e-02   2.2130000000000000e-01   1.5040000000000001e-01
  -5.7310000000000005e-01  -3.5170000000000001e-01   1.8872000000000000e+00   2.6729999999999998e-01   3.8100000000000002e-02  -6.5799999999999997e-02  -6.6600000000000006e-02   1.1563000000000001e+00   3.4824000000000002e+00   4.8200000000000000e-02   2.0210000000000000e-01   1.3710000000000000e-01
  -7.4939999999999996e-01  -3.2979999999999998e-01   1.6298999999999999e+00   2.1959999999999999e-01  -1.0470000000000000e-01  -1.0520000000000000e-01  -1.3320000000000001e-01   1.1785000000000001e+00   3.3953000000000002e+00   2.8899999999999999e-02   1.9239999999999999e-01   1.6370000000000001e-01
  -6.6130000000000000e-01  -4.1770000000000002e-01   1.7157000000000000e+00   1.6230000000000000e-01  -1.1420000000000000e-01  -4.3900000000000002e-02  -3.1069999999999998e-01   1.0450999999999999e+00   3.5695000000000001e+00  -2.8899999999999999e-02   2.1170000000000000e-01   1.3270000000000001e-01
  -8.1559999999999999e-01  -4.1770000000000002e-01   1.6298999999999999e+00   1.7190000000000000e-01  -1.2370000000000000e-01  -1.7500000000000002e-02  -1.7760000000000001e-01   1.0672999999999999e+00   2.3506000000000000e+00  -1.9300000000000001e-02   1.9239999999999999e-01   1.4160000000000000e-01
  -4.8490000000000000e-01  -5.2759999999999996e-01   1.2010000000000001e+00   1.6230000000000000e-01  -6.6600000000000006e-02  -1.7500000000000002e-02  -1.5540000000000001e-01   1.0005999999999999e+00   4.5270999999999999e+00  -8.6699999999999999e-02   2.8870000000000001e-01   1.1060000000000000e-01
  -8.3760000000000001e-01  -2.4179999999999999e-01   9.4359999999999999e-01   1.2410000000000000e-01  -2.2839999999999999e-01  -5.2600000000000001e-02  -1.1100000000000000e-01   9.7840000000000005e-01   3.2212000000000001e+00  -8.6699999999999999e-02   2.3089999999999999e-01   1.3270000000000001e-01
  -6.8330000000000002e-01  -2.1980000000000000e-01   1.9730000000000001e+00   1.8140000000000001e-01  -7.6100000000000001e-02  -6.5799999999999997e-02  -2.2200000000000001e-02   9.5609999999999995e-01   3.1341999999999999e+00  -9.5999999999999992e-03   2.2130000000000000e-01   1.3710000000000000e-01
  -6.1719999999999997e-01  -4.1770000000000002e-01   1.9730000000000001e+00   1.4319999999999999e-01  -1.7130000000000001e-01  -5.2600000000000001e-02  -1.5540000000000001e-01   8.6719999999999997e-01   4.0918000000000001e+00  -2.8899999999999999e-02   1.4430000000000001e-01   1.5479999999999999e-01
  -7.0530000000000004e-01  -4.1770000000000002e-01   1.8015000000000001e+00   1.8140000000000001e-01  -1.8079999999999999e-01  -2.6300000000000000e-02   1.1100000000000000e-01   8.2269999999999999e-01   2.9600000000000000e+00   2.8899999999999999e-02   3.1750000000000000e-01   1.2390000000000000e-01
  -7.0530000000000004e-01  -5.0560000000000005e-01   1.8015000000000001e+00   1.7190000000000000e-01  -1.2370000000000000e-01  -6.5799999999999997e-02  -4.4400000000000002e-02   8.6719999999999997e-01   2.6989000000000001e+00  -1.9300000000000001e-02   2.4060000000000001e-01   1.3270000000000001e-01
  -6.8330000000000002e-01  -3.2979999999999998e-01   1.6298999999999999e+00   1.7190000000000000e-01  -1.0470000000000000e-01  -3.0700000000000002e-02  -1.1100000000000000e-01   9.1169999999999995e-01   3.8306000000000000e+00  -9.5999999999999992e-03   2.2130000000000000e-01   1.1500000000000000e-01
  -6.6130000000000000e-01  -2.4179999999999999e-01   2.1446000000000001e+00   2.1959999999999999e-01  -1.9980000000000001e-01  -3.9500000000000000e-02  -4.4400000000000002e-02   1.0894999999999999e+00   3.6564999999999999e+00  -9.5999999999999992e-03   2.4060000000000001e-01   1.5040000000000001e-01
  -5.5110000000000003e-01  -3.2979999999999998e-01   1.5441000000000000e+00   1.9089999999999999e-01  -9.5200000000000007e-02  -4.8200000000000000e-02  -8.8800000000000004e-02   9.1169999999999995e-01   3.4824000000000002e+00   0.0000000000000000e+00   1.4430000000000001e-01   1.3710000000000000e-01
  -6.3919999999999999e-01  -3.5170000000000001e-01   2.3161999999999998e+00   2.0999999999999999e-01  -7.6100000000000001e-02  -4.8200000000000000e-02   4.4400000000000002e-02   1.0227999999999999e+00   3.9177000000000000e+00  -2.8899999999999999e-02   1.6360000000000000e-01   1.2830000000000000e-01
  -6.3919999999999999e-01  -5.2759999999999996e-01   1.3725000000000001e+00   1.9089999999999999e-01  -6.6600000000000006e-02  -1.7500000000000002e-02  -1.1100000000000000e-01   1.1339999999999999e+00   4.1788999999999996e+00   1.9300000000000001e-02   2.0210000000000000e-01   1.5040000000000001e-01
  -5.0700000000000001e-01  -4.6170000000000000e-01   1.5441000000000000e+00   1.1459999999999999e-01  -1.7130000000000001e-01  -3.0700000000000002e-02   6.6600000000000006e-02   1.0672999999999999e+00   3.7435999999999998e+00  -9.5999999999999992e-03   2.4060000000000001e-01   2.1679999999999999e-01
  -7.0530000000000004e-01  -1.7590000000000000e-01   1.5441000000000000e+00   1.8140000000000001e-01  -3.8100000000000002e-02  -3.9500000000000000e-02  -6.6600000000000006e-02   9.5609999999999995e-01   3.4824000000000002e+00  -2.8899999999999999e-02   2.0210000000000000e-01   1.5040000000000001e-01
  -6.8330000000000002e-01  -2.4179999999999999e-01   2.4018999999999999e+00   1.7190000000000000e-01  -1.5229999999999999e-01  -4.4000000000000003e-03  -3.5510000000000003e-01   8.6719999999999997e-01   3.3083000000000000e+00  -2.8899999999999999e-02   1.8279999999999999e-01   1.4160000000000000e-01
  -5.5110000000000003e-01  -4.3969999999999998e-01   1.6298999999999999e+00   1.0500000000000000e-01  -1.3320000000000001e-01  -5.2600000000000001e-02  -1.1100000000000000e-01   1.0227999999999999e+00   3.4824000000000002e+00   3.8500000000000000e-02   3.1750000000000000e-01   1.2390000000000000e-01
  -5.0700000000000001e-01  -4.3969999999999998e-01   1.6298999999999999e+00   2.5779999999999997e-01   0.0000000000000000e+00  -4.8200000000000000e-02  -2.8849999999999998e-01   9.3389999999999995e-01   3.2212000000000001e+00   1.9300000000000001e-02   2.5019999999999998e-01   1.0620000000000000e-01
  -7.0530000000000004e-01  -4.1770000000000002e-01   2.7450999999999999e+00   1.6230000000000000e-01  -5.7099999999999998e-02  -3.9500000000000000e-02  -8.8800000000000004e-02   9.3389999999999995e-01   2.5247000000000002e+00  -9.5999999999999992e-03   2.5979999999999998e-01   1.3270000000000001e-01
  -5.0700000000000001e-01  -2.8580000000000000e-01   1.9730000000000001e+00   1.0500000000000000e-01  -7.6100000000000001e-02  -3.9500000000000000e-02  -4.4400000000000002e-02   8.2269999999999999e-01   3.7435999999999998e+00  -3.8500000000000000e-02   1.9239999999999999e-01   7.9600000000000004e-02
  -6.1719999999999997e-01  -5.2759999999999996e-01   1.4582999999999999e+00   2.2910000000000000e-01  -7.6100000000000001e-02  -3.0700000000000002e-02  -2.2200000000000001e-02   7.7820000000000000e-01   3.7435999999999998e+00   1.9300000000000001e-02   2.4060000000000001e-01   1.8140000000000001e-01
  -7.7149999999999996e-01  -5.2759999999999996e-01   1.6298999999999999e+00   1.6230000000000000e-01  -6.6600000000000006e-02  -6.1400000000000003e-02   4.4400000000000002e-02   1.0005999999999999e+00   3.1341999999999999e+00  -3.8500000000000000e-02   1.7319999999999999e-01   1.1500000000000000e-01
  -6.6130000000000000e-01  -4.3969999999999998e-01   1.9730000000000001e+00   1.6230000000000000e-01  -1.0470000000000000e-01  -1.7500000000000002e-02  -1.9980000000000001e-01   8.4499999999999997e-01   3.1341999999999999e+00  -1.9300000000000001e-02   2.2130000000000000e-01   1.1500000000000000e-01
  -6.6130000000000000e-01  -2.4179999999999999e-01   1.5441000000000000e+00   1.5279999999999999e-01  -1.2370000000000000e-01  -4.3900000000000002e-02  -1.3320000000000001e-01   9.7840000000000005e-01   3.4824000000000002e+00  -9.5999999999999992e-03   3.5599999999999998e-01   1.2830000000000000e-01
  -6.3919999999999999e-01  -3.5170000000000001e-01   2.4876999999999998e+00   1.1459999999999999e-01  -1.2370000000000000e-01  -3.9500000000000000e-02  -1.5540000000000001e-01   8.4499999999999997e-01   4.4401000000000002e+00  -1.9300000000000001e-02   1.5400000000000000e-01   1.3710000000000000e-01
  -7.0530000000000004e-01  -4.6170000000000000e-01   1.7157000000000000e+00   2.2910000000000000e-01  -1.8079999999999999e-01  -1.7500000000000002e-02   2.2200000000000001e-02   1.0894999999999999e+00   3.7435999999999998e+00  -5.7799999999999997e-02   1.7319999999999999e-01   1.5920000000000001e-01
  -6.8330000000000002e-01  -3.9570000000000000e-01   1.6298999999999999e+00   2.5779999999999997e-01  -1.6180000000000000e-01  -3.5099999999999999e-02  -1.1100000000000000e-01   9.5609999999999995e-01   4.0918000000000001e+00  -1.9300000000000001e-02   2.9830000000000001e-01   9.2899999999999996e-02
  -7.2740000000000005e-01  -4.6170000000000000e-01   1.0294000000000001e+00   1.6230000000000000e-01  -4.7600000000000003e-02  -2.1899999999999999e-02   2.2200000000000001e-02   8.8939999999999997e-01   3.5695000000000001e+00  -7.7100000000000002e-02   1.9239999999999999e-01   1.2390000000000000e-01
  -6.1719999999999997e-01  -4.3999999999999997e-02   1.5441000000000000e+00   1.4319999999999999e-01  -2.8500000000000001e-02  -4.3900000000000002e-02  -1.7760000000000001e-01   9.3389999999999995e-01   3.2212000000000001e+00  -1.9300000000000001e-02   2.9830000000000001e-01   1.9020000000000001e-01
  -3.3060000000000000e-01  -3.9570000000000000e-01   1.9730000000000001e+00   1.0500000000000000e-01  -1.0470000000000000e-01  -7.0199999999999999e-02  -2.2189999999999999e-01   8.4499999999999997e-01   4.1788999999999996e+00   3.8500000000000000e-02   1.3469999999999999e-01   1.4599999999999999e-01
  -7.2740000000000005e-01  -5.2759999999999996e-01   1.8872000000000000e+00   1.9089999999999999e-01  -5.7099999999999998e-02  -7.4499999999999997e-02  -4.4400000000000002e-02   1.0450999999999999e+00   3.3953000000000002e+00  -9.5999999999999992e-03   2.0210000000000000e-01   1.5920000000000001e-01
  -5.9509999999999996e-01  -4.8359999999999997e-01   1.1152000000000000e+00   2.0999999999999999e-01  -1.3320000000000001e-01  -4.8200000000000000e-02  -3.5510000000000003e-01   8.8939999999999997e-01   3.9177000000000000e+00  -5.7799999999999997e-02   8.6599999999999996e-02   1.5479999999999999e-01
  -7.7149999999999996e-01  -5.7160000000000000e-01   1.7157000000000000e+00   1.8140000000000001e-01  -1.2370000000000000e-01  -3.9500000000000000e-02  -1.1100000000000000e-01   1.0450999999999999e+00   3.3083000000000000e+00   8.6699999999999999e-02   3.0790000000000001e-01   1.1940000000000001e-01
  -6.1719999999999997e-01  -3.0780000000000002e-01   1.2010000000000001e+00   1.1459999999999999e-01  -1.3320000000000001e-01  -5.7000000000000002e-02  -2.6629999999999998e-01   1.0450999999999999e+00   2.9600000000000000e+00   8.6699999999999999e-02   2.0210000000000000e-01   1.5479999999999999e-01
  -5.7310000000000005e-01  -3.5170000000000001e-01   2.1446000000000001e+00   4.7699999999999999e-02  -1.6180000000000000e-01  -3.0700000000000002e-02  -2.2189999999999999e-01   8.2269999999999999e-01   3.3953000000000002e+00   2.8899999999999999e-02   2.0210000000000000e-01   1.6370000000000001e-01
  -7.4939999999999996e-01  -3.2979999999999998e-01   1.7157000000000000e+00   1.9089999999999999e-01  -1.9030000000000000e-01  -1.3200000000000000e-02  -1.5540000000000001e-01   8.6719999999999997e-01   3.3083000000000000e+00   2.8899999999999999e-02   1.5400000000000000e-01   1.2830000000000000e-01
  -5.7310000000000005e-01  -3.0780000000000002e-01   1.9730000000000001e+00   1.2410000000000000e-01  -8.5599999999999996e-02  -1.3200000000000000e-02  -1.5540000000000001e-01   8.8939999999999997e-01   3.2212000000000001e+00  -4.8200000000000000e-02   3.2710000000000000e-01   1.2830000000000000e-01
  -6.1719999999999997e-01  -4.8359999999999997e-01   1.7157000000000000e+00   2.2910000000000000e-01  -1.2370000000000000e-01  -1.7500000000000002e-02   2.2200000000000001e-02   9.1169999999999995e-01   3.3083000000000000e+00  -1.9300000000000001e-02   2.3089999999999999e-01   1.3270000000000001e-01
  -6.3919999999999999e-01  -2.1980000000000000e-01   1.3725000000000001e+00   2.5779999999999997e-01  -1.9030000000000000e-01  -1.3200000000000000e-02  -1.3320000000000001e-01   8.6719999999999997e-01   2.6118000000000001e+00   7.7100000000000002e-02   1.9239999999999999e-01   1.5920000000000001e-01
  -5.2900000000000003e-01  -3.5170000000000001e-01   1.6298999999999999e+00   1.3370000000000001e-01  -1.5229999999999999e-01  -6.1400000000000003e-02   1.5540000000000001e-01   7.7820000000000000e-01   3.5695000000000001e+00  -9.6299999999999997e-02   2.0210000000000000e-01   1.4160000000000000e-01
  -5.9509999999999996e-01  -1.7590000000000000e-01   1.6298999999999999e+00   2.0999999999999999e-01  -4.7600000000000003e-02  -3.5099999999999999e-02  -2.2200000000000001e-02   7.3380000000000001e-01   3.2212000000000001e+00  -3.8500000000000000e-02   2.1170000000000000e-01   1.7249999999999999e-01
  -5.5110000000000003e-01  -8.7900000000000006e-02   2.1446000000000001e+00   1.8140000000000001e-01  -1.1420000000000000e-01  -1.3200000000000000e-02   1.3320000000000001e-01   1.0005999999999999e+00   3.8306000000000000e+00   1.9300000000000001e-02   2.0210000000000000e-01   1.3270000000000001e-01
  -5.0700000000000001e-01  -3.7369999999999998e-01   1.6298999999999999e+00   6.6799999999999998e-02  -1.8079999999999999e-01  -2.1899999999999999e-02   6.6600000000000006e-02   9.5609999999999995e-01   4.0048000000000004e+00   2.8899999999999999e-02   2.6939999999999997e-01   1.3270000000000001e-01
  -7.0530000000000004e-01  -5.9360000000000002e-01   9.4359999999999999e-01   1.2410000000000000e-01  -7.6100000000000001e-02  -5.2600000000000001e-02   2.4410000000000001e-01   1.0227999999999999e+00   3.4824000000000002e+00  -2.8899999999999999e-02   2.1170000000000000e-01   1.7690000000000000e-01
  -5.5110000000000003e-01  -3.0780000000000002e-01   1.9730000000000001e+00   1.9089999999999999e-01  -1.4269999999999999e-01  -3.5099999999999999e-02   0.0000000000000000e+00   8.2269999999999999e-01   4.0048000000000004e+00  -3.8500000000000000e-02   2.1170000000000000e-01   1.4160000000000000e-01
  -6.1719999999999997e-01  -2.4179999999999999e-01   1.6298999999999999e+00   6.6799999999999998e-02  -1.6180000000000000e-01   8.8000000000000005e-03   6.6600000000000006e-02   8.8939999999999997e-01   3.9177000000000000e+00  -4.8200000000000000e-02   2.6939999999999997e-01   1.7690000000000000e-01
  -4.4080000000000003e-01  -3.2979999999999998e-01   1.7157000000000000e+00   2.3870000000000000e-01  -1.1420000000000000e-01  -3.0700000000000002e-02  -1.5540000000000001e-01   9.1169999999999995e-01   3.6564999999999999e+00   9.5999999999999992e-03   2.0210000000000000e-01   1.3710000000000000e-01
  -6.1719999999999997e-01  -3.5170000000000001e-01   1.7157000000000000e+00   2.1959999999999999e-01  -8.5599999999999996e-02  -4.8200000000000000e-02  -2.2189999999999999e-01   1.0672999999999999e+00   3.0470999999999999e+00   0.0000000000000000e+00   2.1170000000000000e-01   1.1940000000000001e-01
  -6.3919999999999999e-01  -1.5390000000000001e-01   1.9730000000000001e+00   2.7689999999999998e-01  -6.6600000000000006e-02  -6.5799999999999997e-02  -1.5540000000000001e-01   1.0005999999999999e+00   3.5695000000000001e+00   6.7400000000000002e-02   2.1170000000000000e-01   1.6810000000000000e-01
  -4.4080000000000003e-01  -5.0560000000000005e-01   2.1446000000000001e+00   2.3870000000000000e-01  -1.8079999999999999e-01  -1.7500000000000002e-02  -2.6629999999999998e-01   8.2269999999999999e-01   2.7858999999999998e+00  -6.7400000000000002e-02   1.5400000000000000e-01   1.1940000000000001e-01
  -3.9679999999999999e-01  -3.2979999999999998e-01   1.1152000000000000e+00   3.0549999999999999e-01  -1.6180000000000000e-01  -3.5099999999999999e-02  -1.9980000000000001e-01   7.7820000000000000e-01   3.0470999999999999e+00  -9.5999999999999992e-03   2.7900000000000003e-01   1.1500000000000000e-01
  -6.3919999999999999e-01  -4.6170000000000000e-01   1.8015000000000001e+00   2.3870000000000000e-01  -1.0470000000000000e-01  -7.0199999999999999e-02  -1.9980000000000001e-01   7.7820000000000000e-01   4.3529999999999998e+00   2.8899999999999999e-02   2.1170000000000000e-01   1.5920000000000001e-01
  -7.7149999999999996e-01  -3.9570000000000000e-01   2.5735000000000001e+00   2.0050000000000001e-01  -1.1420000000000000e-01  -3.5099999999999999e-02  -1.1100000000000000e-01   1.0227999999999999e+00   3.4824000000000002e+00  -8.6699999999999999e-02   2.7900000000000003e-01   1.2830000000000000e-01
  -7.9349999999999998e-01  -3.5170000000000001e-01   2.1446000000000001e+00   1.4319999999999999e-01  -1.9030000000000000e-01  -3.0700000000000002e-02  -2.2200000000000001e-02   1.0672999999999999e+00   3.5695000000000001e+00   1.9300000000000001e-02   2.5979999999999998e-01   1.7690000000000000e-01
  -6.8330000000000002e-01  -4.8359999999999997e-01   2.0588000000000002e+00   2.0050000000000001e-01  -1.5229999999999999e-01  -3.5099999999999999e-02  -1.7760000000000001e-01   1.1117999999999999e+00   3.6564999999999999e+00   0.0000000000000000e+00   2.5019999999999998e-01   1.9460000000000000e-01
  -6.8330000000000002e-01  -4.3969999999999998e-01   1.3725000000000001e+00   1.7190000000000000e-01  -1.9030000000000000e-01  -1.3200000000000000e-02  -1.1100000000000000e-01   9.1169999999999995e-01   2.6989000000000001e+00  -6.7400000000000002e-02   1.8279999999999999e-01   1.3710000000000000e-01
  -7.9349999999999998e-01  -4.3969999999999998e-01   2.3161999999999998e+00   2.0050000000000001e-01  -3.8100000000000002e-02  -3.5099999999999999e-02  -6.6600000000000006e-02   1.0450999999999999e+00   3.4824000000000002e+00   0.0000000000000000e+00   2.3089999999999999e-01   1.4599999999999999e-01
  -5.5110000000000003e-01  -2.1980000000000000e-01   1.8872000000000000e+00   1.9089999999999999e-01  -1.0470000000000000e-01  -5.2600000000000001e-02  -6.6600000000000006e-02   8.2269999999999999e-01   2.8730000000000002e+00  -3.8500000000000000e-02   2.0210000000000000e-01   1.2390000000000000e-01
  -4.6289999999999998e-01  -2.1980000000000000e-01   1.8872000000000000e+00   1.4319999999999999e-01  -5.7099999999999998e-02  -4.8200000000000000e-02   2.2200000000000001e-02   9.5609999999999995e-01   4.0048000000000004e+00   1.9300000000000001e-02   2.8870000000000001e-01   1.5040000000000001e-01
  -5.9509999999999996e-01  -3.9570000000000000e-01   1.5441000000000000e+00   1.4319999999999999e-01  -1.2370000000000000e-01  -2.1899999999999999e-02  -4.4400000000000002e-02   7.3380000000000001e-01   2.9600000000000000e+00  -6.7400000000000002e-02   1.6360000000000000e-01   1.3270000000000001e-01
  -7.0530000000000004e-01  -3.5170000000000001e-01   1.6298999999999999e+00   2.4820000000000000e-01  -9.5200000000000007e-02  -3.0700000000000002e-02  -3.1069999999999998e-01   9.3389999999999995e-01   2.6989000000000001e+00  -4.8200000000000000e-02   1.4430000000000001e-01   1.2390000000000000e-01
  -7.9349999999999998e-01  -3.5170000000000001e-01   1.1152000000000000e+00   2.3870000000000000e-01  -2.8500000000000001e-02  -1.3200000000000000e-02  -1.5540000000000001e-01   1.0227999999999999e+00   3.2212000000000001e+00  -3.8500000000000000e-02   1.8279999999999999e-01   1.0620000000000000e-01
  -7.7149999999999996e-01  -3.5170000000000001e-01   1.5441000000000000e+00   1.1459999999999999e-01  -9.5200000000000007e-02  -1.7500000000000002e-02  -8.8800000000000004e-02   9.7840000000000005e-01   3.3083000000000000e+00  -9.5999999999999992e-03   2.9830000000000001e-01   1.5040000000000001e-01
  -7.4939999999999996e-01  -6.5949999999999998e-01   1.9730000000000001e+00   1.5279999999999999e-01  -2.3790000000000000e-01  -8.8000000000000005e-03  -6.6600000000000006e-02   9.3389999999999995e-01   3.1341999999999999e+00  -7.7100000000000002e-02   2.3089999999999999e-01   1.7690000000000000e-01
  -6.6130000000000000e-01  -3.5170000000000001e-01   2.1446000000000001e+00   1.7190000000000000e-01  -1.6180000000000000e-01  -1.7500000000000002e-02  -4.4400000000000002e-02   9.3389999999999995e-01   3.3083000000000000e+00   4.8200000000000000e-02   2.5979999999999998e-01   1.4599999999999999e-01
  -6.8330000000000002e-01  -3.0780000000000002e-01   1.3725000000000001e+00   2.2910000000000000e-01  -1.4269999999999999e-01   2.1899999999999999e-02   6.6600000000000006e-02   6.8930000000000002e-01   3.4824000000000002e+00  -4.8200000000000000e-02   2.3089999999999999e-01   1.2390000000000000e-01
  -9.0369999999999995e-01  -3.2979999999999998e-01   1.4582999999999999e+00   2.6729999999999998e-01  -1.4269999999999999e-01  -6.1400000000000003e-02  -4.4400000000000002e-02   9.5609999999999995e-01   2.9600000000000000e+00   0.0000000000000000e+00   2.3089999999999999e-01   1.3270000000000001e-01
  -6.6130000000000000e-01  -3.5170000000000001e-01   1.8015000000000001e+00   1.6230000000000000e-01  -1.2370000000000000e-01  -5.7000000000000002e-02  -1.7760000000000001e-01   8.4499999999999997e-01   2.4377000000000000e+00  -5.7799999999999997e-02   1.2509999999999999e-01   1.2390000000000000e-01
  -4.4080000000000003e-01  -3.7369999999999998e-01   1.5441000000000000e+00   2.1959999999999999e-01  -7.6100000000000001e-02  -5.7000000000000002e-02  -4.4400000000000002e-02   9.5609999999999995e-01   3.0470999999999999e+00   3.8500000000000000e-02   2.6939999999999997e-01   1.0170000000000000e-01
  -5.2900000000000003e-01  -3.7369999999999998e-01   1.7157000000000000e+00   1.8140000000000001e-01  -1.4269999999999999e-01  -2.1899999999999999e-02  -1.9980000000000001e-01   1.0894999999999999e+00   2.8730000000000002e+00  -5.7799999999999997e-02   2.4060000000000001e-01   1.3710000000000000e-01
  -6.3919999999999999e-01  -3.9570000000000000e-01   1.3725000000000001e+00   1.4319999999999999e-01  -1.5229999999999999e-01  -3.5099999999999999e-02  -1.1100000000000000e-01   9.5609999999999995e-01   3.3953000000000002e+00  -1.9300000000000001e-02   1.4430000000000001e-01   1.2390000000000000e-01
  -6.3919999999999999e-01  -3.2979999999999998e-01   9.4359999999999999e-01   1.0500000000000000e-01  -8.5599999999999996e-02  -1.3200000000000000e-02  -4.4400000000000002e-02   1.0450999999999999e+00   3.2212000000000001e+00   0.0000000000000000e+00   2.0210000000000000e-01   1.5040000000000001e-01
  -8.8170000000000004e-01  -4.6170000000000000e-01   1.8872000000000000e+00   1.7190000000000000e-01  -1.4269999999999999e-01  -3.5099999999999999e-02   1.5540000000000001e-01   8.4499999999999997e-01   3.2212000000000001e+00  -9.5999999999999992e-03   2.2130000000000000e-01   1.1940000000000001e-01
  -7.0530000000000004e-01  -1.3189999999999999e-01   1.3725000000000001e+00   2.0050000000000001e-01  -2.1890000000000001e-01  -2.6300000000000000e-02  -2.2189999999999999e-01   1.1563000000000001e+00   3.7435999999999998e+00   9.5999999999999992e-03   2.1170000000000000e-01   1.2390000000000000e-01
  -7.0530000000000004e-01  -4.3969999999999998e-01   1.2867999999999999e+00   1.6230000000000000e-01  -1.2370000000000000e-01  -1.7500000000000002e-02  -6.6600000000000006e-02   8.2269999999999999e-01   3.1341999999999999e+00  -4.8200000000000000e-02   3.0790000000000001e-01   1.5040000000000001e-01
  -6.6130000000000000e-01  -3.9570000000000000e-01   1.7157000000000000e+00   1.7190000000000000e-01  -1.3320000000000001e-01   8.8000000000000005e-03  -6.6600000000000006e-02   1.0005999999999999e+00   3.6564999999999999e+00   9.5999999999999992e-03   3.2710000000000000e-01   1.3270000000000001e-01
  -6.1719999999999997e-01  -5.2759999999999996e-01   1.2867999999999999e+00   1.7190000000000000e-01  -1.3320000000000001e-01  -5.2600000000000001e-02  -2.6629999999999998e-01   8.4499999999999997e-01   3.4824000000000002e+00   9.5999999999999992e-03   2.2130000000000000e-01   1.1940000000000001e-01
  -6.6130000000000000e-01  -3.7369999999999998e-01   2.6593000000000000e+00   2.7689999999999998e-01  -7.6100000000000001e-02  -2.6300000000000000e-02   1.7760000000000001e-01   7.5600000000000001e-01   3.3083000000000000e+00   9.5999999999999992e-03   2.3089999999999999e-01   1.1940000000000001e-01
  -5.7310000000000005e-01  -3.0780000000000002e-01   1.4582999999999999e+00   2.6729999999999998e-01  -1.9000000000000000e-02  -1.7500000000000002e-02  -2.8849999999999998e-01   7.1150000000000002e-01   3.2212000000000001e+00  -4.8200000000000000e-02   3.0790000000000001e-01   1.4599999999999999e-01
  -7.7149999999999996e-01  -3.7369999999999998e-01   2.3161999999999998e+00   1.5279999999999999e-01  -1.1420000000000000e-01  -4.8200000000000000e-02  -6.6600000000000006e-02   8.0049999999999999e-01   3.7435999999999998e+00   9.5999999999999992e-03   2.0210000000000000e-01   1.4599999999999999e-01
  -7.7149999999999996e-01  -2.1980000000000000e-01   6.0050000000000003e-01   1.5279999999999999e-01  -1.1420000000000000e-01   1.7500000000000002e-02  -2.2189999999999999e-01   1.0672999999999999e+00   2.7858999999999998e+00  -3.8500000000000000e-02   1.4430000000000001e-01   1.5040000000000001e-01
  -5.2900000000000003e-01  -2.6379999999999998e-01   2.5735000000000001e+00   1.9089999999999999e-01  -2.8500000000000001e-02  -8.8000000000000005e-03  -2.4410000000000001e-01   7.7820000000000000e-01   3.6564999999999999e+00   0.0000000000000000e+00   2.2130000000000000e-01   1.5479999999999999e-01
  -6.3919999999999999e-01  -3.7369999999999998e-01   1.6298999999999999e+00   9.5500000000000002e-02  -2.8500000000000001e-02  -1.7500000000000002e-02  -1.5540000000000001e-01   9.5609999999999995e-01   3.2212000000000001e+00  -3.8500000000000000e-02   1.7319999999999999e-01   1.4599999999999999e-01
  -6.1719999999999997e-01  -4.8359999999999997e-01   1.7157000000000000e+00   2.0050000000000001e-01  -1.3320000000000001e-01  -5.7000000000000002e-02  -1.3320000000000001e-01   7.7820000000000000e-01   3.3083000000000000e+00  -2.8899999999999999e-02   1.8279999999999999e-01   1.8140000000000001e-01
  -6.3919999999999999e-01  -3.5170000000000001e-01   1.6298999999999999e+00   1.6230000000000000e-01  -5.7099999999999998e-02  -6.1400000000000003e-02  -1.1100000000000000e-01   9.1169999999999995e-01   3.4824000000000002e+00  -3.8500000000000000e-02   2.4060000000000001e-01   1.6810000000000000e-01
  -6.8330000000000002e-01  -2.6379999999999998e-01   1.8872000000000000e+00   1.8140000000000001e-01  -1.5229999999999999e-01  -1.7500000000000002e-02  -1.7760000000000001e-01   1.0227999999999999e+00   3.2212000000000001e+00  -2.8899999999999999e-02   2.1170000000000000e-01   1.0170000000000000e-01
  -4.4080000000000003e-01  -2.8580000000000000e-01   1.5441000000000000e+00   1.8140000000000001e-01  -1.7130000000000001e-01  -3.9500000000000000e-02   2.2200000000000001e-02   1.0227999999999999e+00   3.5695000000000001e+00  -4.8200000000000000e-02   2.0210000000000000e-01   1.5479999999999999e-01
  -7.2740000000000005e-01  -5.0560000000000005e-01   1.8015000000000001e+00   2.3870000000000000e-01  -9.5200000000000007e-02  -6.5799999999999997e-02  -3.3289999999999997e-01   1.0227999999999999e+00   4.1788999999999996e+00   3.8500000000000000e-02   2.8870000000000001e-01   1.5920000000000001e-01
  -6.6130000000000000e-01  -3.5170000000000001e-01   9.4359999999999999e-01   1.6230000000000000e-01  -1.3320000000000001e-01  -7.0199999999999999e-02  -2.2200000000000001e-02   9.1169999999999995e-01   3.2212000000000001e+00   0.0000000000000000e+00   1.5400000000000000e-01   1.2830000000000000e-01
  -8.8170000000000004e-01  -5.9360000000000002e-01   1.6298999999999999e+00   1.4319999999999999e-01  -1.9980000000000001e-01   4.4000000000000003e-03  -1.9980000000000001e-01   9.1169999999999995e-01   3.5695000000000001e+00  -6.7400000000000002e-02   2.0210000000000000e-01   1.8140000000000001e-01
  -6.3919999999999999e-01  -3.5170000000000001e-01   1.2867999999999999e+00   2.0999999999999999e-01  -6.6600000000000006e-02  -6.5799999999999997e-02  -8.8800000000000004e-02   1.0894999999999999e+00   2.6989000000000001e+00  -2.8899999999999999e-02   2.1170000000000000e-01   1.6370000000000001e-01
  -6.6130000000000000e-01  -3.7369999999999998e-01   1.7157000000000000e+00   2.1959999999999999e-01  -9.5200000000000007e-02  -2.6300000000000000e-02  -6.6600000000000006e-02   8.4499999999999997e-01   4.0918000000000001e+00   1.9300000000000001e-02   1.9239999999999999e-01   1.8579999999999999e-01
  -7.2740000000000005e-01  -2.4179999999999999e-01   2.8309000000000002e+00   9.5500000000000002e-02  -1.1420000000000000e-01   2.6300000000000000e-02   0.0000000000000000e+00   1.0450999999999999e+00   3.8306000000000000e+00  -4.8200000000000000e-02   2.2130000000000000e-01   1.1060000000000000e-01
  -7.2740000000000005e-01  -5.9360000000000002e-01   1.6298999999999999e+00   2.6729999999999998e-01  -1.2370000000000000e-01  -1.7500000000000002e-02  -2.6629999999999998e-01   1.0450999999999999e+00   4.0048000000000004e+00   5.7799999999999997e-02   1.9239999999999999e-01   1.4599999999999999e-01
  -6.1719999999999997e-01  -5.0560000000000005e-01   1.9730000000000001e+00   1.5279999999999999e-01  -1.0470000000000000e-01  -3.0700000000000002e-02  -1.3320000000000001e-01   9.1169999999999995e-01   3.4824000000000002e+00  -2.8899999999999999e-02   1.9239999999999999e-01   1.2830000000000000e-01
  -6.1719999999999997e-01  -4.6170000000000000e-01   1.1152000000000000e+00   9.5500000000000002e-02  -1.1420000000000000e-01  -5.2600000000000001e-02  -1.5540000000000001e-01   1.1563000000000001e+00   4.0048000000000004e+00  -5.7799999999999997e-02   9.6199999999999994e-02   1.2390000000000000e-01
  -6.8330000000000002e-01  -4.6170000000000000e-01   1.4582999999999999e+00   1.0500000000000000e-01  -1.3320000000000001e-01   4.4000000000000003e-03  -2.4410000000000001e-01   1.1563000000000001e+00   3.5695000000000001e+00   3.8500000000000000e-02   2.5019999999999998e-01   1.5040000000000001e-01
  -8.1559999999999999e-01  -4.8359999999999997e-01   1.8872000000000000e+00   2.8639999999999999e-01  -1.1420000000000000e-01  -5.7000000000000002e-02  -2.8849999999999998e-01   1.1117999999999999e+00   3.7435999999999998e+00  -8.6699999999999999e-02   1.9239999999999999e-01   1.7249999999999999e-01
  -5.2900000000000003e-01  -2.4179999999999999e-01   1.3725000000000001e+00   2.8639999999999999e-01  -1.9030000000000000e-01  -2.6300000000000000e-02  -1.3320000000000001e-01   1.0450999999999999e+00   3.1341999999999999e+00  -4.8200000000000000e-02   2.6939999999999997e-01   1.1940000000000001e-01
  -7.0530000000000004e-01  -3.9570000000000000e-01   2.2303999999999999e+00   1.9089999999999999e-01  -1.6180000000000000e-01  -6.1400000000000003e-02  -4.4400000000000002e-02   1.0450999999999999e+00   3.8306000000000000e+00  -2.8899999999999999e-02   1.8279999999999999e-01   1.3270000000000001e-01
  -3.9679999999999999e-01  -3.7369999999999998e-01   1.4582999999999999e+00   1.9089999999999999e-01  -1.0470000000000000e-01  -2.1899999999999999e-02  -2.2189999999999999e-01   9.1169999999999995e-01   3.4824000000000002e+00  -8.6699999999999999e-02   2.6939999999999997e-01   1.3270000000000001e-01
  -7.4939999999999996e-01  -5.4959999999999998e-01   1.7157000000000000e+00   1.7190000000000000e-01  -5.7099999999999998e-02   1.3200000000000000e-02  -1.7760000000000001e-01   9.5609999999999995e-01   3.2212000000000001e+00   1.9300000000000001e-02   2.0210000000000000e-01   1.5920000000000001e-01
  -7.0530000000000004e-01  -3.7369999999999998e-01   1.9730000000000001e+00   1.5279999999999999e-01  -1.1420000000000000e-01  -1.3200000000000000e-02  -2.2200000000000001e-02   9.1169999999999995e-01   3.0470999999999999e+00   2.8899999999999999e-02   2.5019999999999998e-01   1.5920000000000001e-01
  -7.0530000000000004e-01  -3.2979999999999998e-01   1.2010000000000001e+00   2.6729999999999998e-01  -1.0470000000000000e-01  -1.7500000000000002e-02   0.0000000000000000e+00   1.0005999999999999e+00   3.7435999999999998e+00   9.5999999999999992e-03   2.0210000000000000e-01   1.4160000000000000e-01
  -6.6130000000000000e-01  -3.2979999999999998e-01   1.8015000000000001e+00   2.1959999999999999e-01  -1.6180000000000000e-01  -4.8200000000000000e-02  -6.6600000000000006e-02   1.0005999999999999e+00   3.5695000000000001e+00  -5.7799999999999997e-02   2.1170000000000000e-01   1.2830000000000000e-01
  -6.3919999999999999e-01  -4.6170000000000000e-01   1.3725000000000001e+00   1.3370000000000001e-01  -8.5599999999999996e-02  -7.4499999999999997e-02  -1.1100000000000000e-01   9.7840000000000005e-01   3.4824000000000002e+00  -5.7799999999999997e-02   2.3089999999999999e-01   1.1500000000000000e-01
  -5.9509999999999996e-01  -5.9360000000000002e-01   1.5441000000000000e+00   2.1959999999999999e-01  -8.5599999999999996e-02  -2.6300000000000000e-02  -2.2189999999999999e-01   1.0005999999999999e+00   3.7435999999999998e+00   1.9300000000000001e-02   2.3089999999999999e-01   1.6810000000000000e-01
  -6.1719999999999997e-01  -3.0780000000000002e-01   2.4018999999999999e+00   2.2910000000000000e-01  -1.4269999999999999e-01  -6.5799999999999997e-02  -1.1100000000000000e-01   1.0005999999999999e+00   3.8306000000000000e+00  -1.9300000000000001e-02   2.3089999999999999e-01   1.7690000000000000e-01
  -7.2740000000000005e-01  -3.7369999999999998e-01   1.8015000000000001e+00   2.0999999999999999e-01  -7.6100000000000001e-02  -1.7500000000000002e-02  -1.5540000000000001e-01   9.7840000000000005e-01   3.2212000000000001e+00   8.6699999999999999e-02   2.1170000000000000e-01   1.2390000000000000e-01
  -7.9349999999999998e-01  -3.9570000000000000e-01   1.4582999999999999e+00   2.1959999999999999e-01  -1.1420000000000000e-01  -3.5099999999999999e-02  -8.8800000000000004e-02   1.1339999999999999e+00   3.6564999999999999e+00  -6.7400000000000002e-02   2.6939999999999997e-01   1.1060000000000000e-01
  -6.1719999999999997e-01  -2.6379999999999998e-01   1.1152000000000000e+00   2.3870000000000000e-01  -1.2370000000000000e-01  -4.3900000000000002e-02  -3.7730000000000002e-01   1.1117999999999999e+00   3.4824000000000002e+00   3.8500000000000000e-02   2.9830000000000001e-01   1.3270000000000001e-01
  -7.7149999999999996e-01  -3.5170000000000001e-01   1.8872000000000000e+00   1.5279999999999999e-01  -1.4269999999999999e-01  -6.5799999999999997e-02  -6.6600000000000006e-02   8.8939999999999997e-01   3.4824000000000002e+00  -1.9300000000000001e-02   1.6360000000000000e-01   1.8140000000000001e-01
  -6.3919999999999999e-01  -4.8359999999999997e-01   1.9730000000000001e+00   1.2410000000000000e-01  -1.8079999999999999e-01  -8.8000000000000005e-03   0.0000000000000000e+00   8.0049999999999999e-01   3.1341999999999999e+00  -3.8500000000000000e-02   2.7900000000000003e-01   1.6810000000000000e-01
  -7.0530000000000004e-01  -3.5170000000000001e-01   1.9730000000000001e+00   1.6230000000000000e-01  -1.0470000000000000e-01  -1.3200000000000000e-02   1.1100000000000000e-01   8.2269999999999999e-01   3.4824000000000002e+00  -1.9300000000000001e-02   1.5400000000000000e-01   1.1060000000000000e-01
  -7.4939999999999996e-01  -5.2759999999999996e-01   1.3725000000000001e+00   1.8140000000000001e-01  -1.1420000000000000e-01  -1.7500000000000002e-02   8.8800000000000004e-02   8.2269999999999999e-01   4.0918000000000001e+00   3.8500000000000000e-02   2.1170000000000000e-01   1.5479999999999999e-01
  -6.6130000000000000e-01  -2.8580000000000000e-01   1.5441000000000000e+00   1.3370000000000001e-01  -8.5599999999999996e-02  -3.0700000000000002e-02  -4.4400000000000002e-02   1.1339999999999999e+00   3.2212000000000001e+00   1.9300000000000001e-02   2.1170000000000000e-01   1.5479999999999999e-01
  -7.9349999999999998e-01  -4.1770000000000002e-01   2.1446000000000001e+00   1.6230000000000000e-01  -7.6100000000000001e-02  -5.2600000000000001e-02  -1.5540000000000001e-01   9.5609999999999995e-01   4.5270999999999999e+00   3.8500000000000000e-02   2.2130000000000000e-01   1.1500000000000000e-01
  -5.9509999999999996e-01  -1.7590000000000000e-01   2.1446000000000001e+00   1.8140000000000001e-01  -5.7099999999999998e-02  -3.5099999999999999e-02  -2.6629999999999998e-01   8.8939999999999997e-01   3.5695000000000001e+00  -9.5999999999999992e-03   2.2130000000000000e-01   1.6370000000000001e-01
  -4.1880000000000001e-01  -4.3969999999999998e-01   1.2867999999999999e+00   2.6729999999999998e-01  -1.1420000000000000e-01  -1.0520000000000000e-01  -2.2200000000000001e-02   7.7820000000000000e-01   3.0470999999999999e+00  -8.6699999999999999e-02   3.3679999999999999e-01   1.1940000000000001e-01
  -8.8170000000000004e-01  -4.6170000000000000e-01   2.3161999999999998e+00   1.4319999999999999e-01  -1.1420000000000000e-01  -8.8000000000000005e-03  -1.3320000000000001e-01   1.0005999999999999e+00   3.4824000000000002e+00  -4.8200000000000000e-02   2.0210000000000000e-01   1.2830000000000000e-01
  -5.2900000000000003e-01  -4.1770000000000002e-01   2.4876999999999998e+00   1.8140000000000001e-01  -1.3320000000000001e-01  -3.0700000000000002e-02  -1.7760000000000001e-01   1.0227999999999999e+00   2.8730000000000002e+00   9.5999999999999992e-03   2.1170000000000000e-01   1.7249999999999999e-01
  -5.0700000000000001e-01  -2.8580000000000000e-01   1.8872000000000000e+00   1.5279999999999999e-01  -1.2370000000000000e-01  -3.5099999999999999e-02  -1.7760000000000001e-01   1.0672999999999999e+00   3.9177000000000000e+00  -2.8899999999999999e-02   1.3469999999999999e-01   1.7249999999999999e-01
  -6.3919999999999999e-01  -2.6379999999999998e-01   2.0588000000000002e+00   1.5279999999999999e-01  -1.9030000000000000e-01  -1.3200000000000000e-02  -8.8800000000000004e-02   9.3389999999999995e-01   3.1341999999999999e+00  -8.6699999999999999e-02   2.1170000000000000e-01   1.3710000000000000e-01
  -5.9509999999999996e-01  -3.5170000000000001e-01   1.5441000000000000e+00   8.5900000000000004e-02  -1.2370000000000000e-01   8.8000000000000005e-03  -1.3320000000000001e-01   9.5609999999999995e-01   3.9177000000000000e+00   0.0000000000000000e+00   1.7319999999999999e-01   1.8140000000000001e-01
  -6.6130000000000000e-01  -3.2979999999999998e-01   2.0588000000000002e+00   2.2910000000000000e-01  -7.6100000000000001e-02  -5.7000000000000002e-02  -2.6629999999999998e-01   1.1785000000000001e+00   4.3529999999999998e+00  -7.7100000000000002e-02   2.5019999999999998e-01   1.2390000000000000e-01
  -7.0530000000000004e-01  -4.3969999999999998e-01   1.6298999999999999e+00   1.4319999999999999e-01  -2.1890000000000001e-01   0.0000000000000000e+00  -1.5540000000000001e-01   9.7840000000000005e-01   3.0470999999999999e+00  -2.8899999999999999e-02   1.4430000000000001e-01   1.7249999999999999e-01
  -6.1719999999999997e-01  -3.5170000000000001e-01   2.0588000000000002e+00   1.5279999999999999e-01  -1.9030000000000000e-01  -1.0520000000000000e-01   2.2200000000000001e-02   8.8939999999999997e-01   3.8306000000000000e+00   2.8899999999999999e-02   2.0210000000000000e-01   1.5920000000000001e-01
  -6.3919999999999999e-01  -3.5170000000000001e-01   2.1446000000000001e+00   1.1459999999999999e-01  -1.3320000000000001e-01  -5.7000000000000002e-02  -2.2189999999999999e-01   9.1169999999999995e-01   3.4824000000000002e+00  -4.8200000000000000e-02   2.6939999999999997e-01   1.5040000000000001e-01
  -5.9509999999999996e-01  -5.2759999999999996e-01   2.5735000000000001e+00   2.1959999999999999e-01  -8.5599999999999996e-02  -3.5099999999999999e-02  -1.7760000000000001e-01   9.7840000000000005e-01   4.0048000000000004e+00   2.8899999999999999e-02   2.3089999999999999e-01   1.2830000000000000e-01
  -8.3760000000000001e-01  -3.9570000000000000e-01   2.4018999999999999e+00   1.2410000000000000e-01  -9.4999999999999998e-03  -5.2600000000000001e-02  -1.1100000000000000e-01   8.6719999999999997e-01   3.7435999999999998e+00   3.8500000000000000e-02   2.8870000000000001e-01   1.4160000000000000e-01
  -9.2579999999999996e-01  -3.0780000000000002e-01   1.8872000000000000e+00   2.1959999999999999e-01  -1.4269999999999999e-01  -4.8200000000000000e-02  -2.2189999999999999e-01   1.0894999999999999e+00   3.7435999999999998e+00   1.9300000000000001e-02   2.0210000000000000e-01   1.4599999999999999e-01
  -5.5110000000000003e-01  -1.9789999999999999e-01   2.2303999999999999e+00   1.5279999999999999e-01  -4.7600000000000003e-02  -6.5799999999999997e-02  -2.6629999999999998e-01   1.0450999999999999e+00   3.6564999999999999e+00  -3.8500000000000000e-02   2.4060000000000001e-01   1.5920000000000001e-01
  -6.3919999999999999e-01  -3.7369999999999998e-01   1.7157000000000000e+00   9.5500000000000002e-02  -2.1890000000000001e-01  -3.5099999999999999e-02  -1.5540000000000001e-01   1.0672999999999999e+00   4.0048000000000004e+00   1.9300000000000001e-02   2.2130000000000000e-01   1.1500000000000000e-01
  -8.3760000000000001e-01  -4.1770000000000002e-01   1.5441000000000000e+00   1.9089999999999999e-01  -9.5200000000000007e-02  -7.4499999999999997e-02  -2.2200000000000001e-02   9.3389999999999995e-01   3.3953000000000002e+00  -5.7799999999999997e-02   1.7319999999999999e-01   1.7249999999999999e-01
  -5.9509999999999996e-01  -3.0780000000000002e-01   2.1446000000000001e+00   1.4319999999999999e-01  -1.9000000000000000e-02  -2.6300000000000000e-02  -1.3320000000000001e-01   8.6719999999999997e-01   3.4824000000000002e+00  -8.6699999999999999e-02   3.1750000000000000e-01   1.4599999999999999e-01
  -6.3919999999999999e-01  -3.7369999999999998e-01   2.2303999999999999e+00   2.4820000000000000e-01  -1.4269999999999999e-01  -1.3200000000000000e-02  -6.6600000000000006e-02   1.1117999999999999e+00   4.0918000000000001e+00   0.0000000000000000e+00   2.4060000000000001e-01   1.2390000000000000e-01
  -5.9509999999999996e-01  -4.3969999999999998e-01   1.5441000000000000e+00   1.4319999999999999e-01  -1.3320000000000001e-01  -3.5099999999999999e-02  -1.9980000000000001e-01   9.3389999999999995e-01   3.6564999999999999e+00  -9.5999999999999992e-03   2.4060000000000001e-01   1.5479999999999999e-01
  -6.3919999999999999e-01  -1.3189999999999999e-01   1.9730000000000001e+00   1.9089999999999999e-01  -5.7099999999999998e-02  -6.1400000000000003e-02   4.4400000000000002e-02   9.7840000000000005e-01   3.5695000000000001e+00  -9.5999999999999992e-03   2.2130000000000000e-01   1.6810000000000000e-01
  -6.8330000000000002e-01  -5.7160000000000000e-01   1.5441000000000000e+00   2.0050000000000001e-01  -7.6100000000000001e-02  -6.5799999999999997e-02   4.4400000000000002e-02   8.8939999999999997e-01   3.3953000000000002e+00   1.9300000000000001e-02   2.7900000000000003e-01   1.0620000000000000e-01
  -7.2740000000000005e-01  -3.2979999999999998e-01   1.3725000000000001e+00   8.5900000000000004e-02  -9.5200000000000007e-02   0.0000000000000000e+00  -2.4410000000000001e-01   1.1339999999999999e+00   3.1341999999999999e+00   2.8899999999999999e-02   2.4060000000000001e-01   1.4599999999999999e-01
  -8.5960000000000003e-01  -4.3969999999999998e-01   1.8872000000000000e+00   1.8140000000000001e-01  -9.5200000000000007e-02  -6.5799999999999997e-02   2.2200000000000001e-02   1.0005999999999999e+00   3.3083000000000000e+00   5.7799999999999997e-02   1.9239999999999999e-01   1.7249999999999999e-01
  -6.6130000000000000e-01  -1.7590000000000000e-01   1.2867999999999999e+00   2.0050000000000001e-01  -1.0470000000000000e-01  -2.1899999999999999e-02  -1.3320000000000001e-01   9.7840000000000005e-01   3.6564999999999999e+00  -2.8899999999999999e-02   1.7319999999999999e-01   1.4599999999999999e-01
  -6.6130000000000000e-01  -3.9570000000000000e-01   2.1446000000000001e+00   1.1459999999999999e-01  -7.6100000000000001e-02  -1.3200000000000000e-02  -6.6600000000000006e-02   1.0005999999999999e+00   4.3529999999999998e+00  -6.7400000000000002e-02   2.6939999999999997e-01   1.1940000000000001e-01
  -6.1719999999999997e-01  -5.4959999999999998e-01   1.8872000000000000e+00   6.6799999999999998e-02  -1.6180000000000000e-01  -3.0700000000000002e-02  -8.8800000000000004e-02   8.0049999999999999e-01   3.2212000000000001e+00  -9.6299999999999997e-02   2.1170000000000000e-01   1.4160000000000000e-01
  -7.7149999999999996e-01  -2.8580000000000000e-01   1.1152000000000000e+00   1.9089999999999999e-01  -1.2370000000000000e-01  -2.6300000000000000e-02   6.6600000000000006e-02   8.6719999999999997e-01   3.7435999999999998e+00   4.8200000000000000e-02   2.1170000000000000e-01   1.2390000000000000e-01
  -6.8330000000000002e-01  -4.8359999999999997e-01   1.5441000000000000e+00   1.4319999999999999e-01  -1.5229999999999999e-01  -2.1899999999999999e-02  -2.2200000000000001e-02   9.3389999999999995e-01   2.9600000000000000e+00  -3.8500000000000000e-02   2.9830000000000001e-01   1.1500000000000000e-01
  -7.2740000000000005e-01  -1.7590000000000000e-01   1.4582999999999999e+00   1.9089999999999999e-01  -1.3320000000000001e-01  -4.8200000000000000e-02  -2.2189999999999999e-01   9.7840000000000005e-01   3.8306000000000000e+00  -3.8500000000000000e-02   2.0210000000000000e-01   1.5040000000000001e-01
  -7.2740000000000005e-01  -4.6170000000000000e-01   1.9730000000000001e+00   2.0050000000000001e-01  -1.9980000000000001e-01  -2.1899999999999999e-02  -2.2189999999999999e-01   9.3389999999999995e-01   3.8306000000000000e+00  -4.8200000000000000e-02   1.6360000000000000e-01   1.5479999999999999e-01
  -6.8330000000000002e-01  -3.0780000000000002e-01   8.5780000000000001e-01   2.0999999999999999e-01  -6.6600000000000006e-02   0.0000000000000000e+00  -4.4400000000000002e-02   9.7840000000000005e-01   3.4824000000000002e+00  -2.8899999999999999e-02   2.6939999999999997e-01   1.5920000000000001e-01
  -5.0700000000000001e-01  -3.0780000000000002e-01   2.6593000000000000e+00   1.7190000000000000e-01  -1.1420000000000000e-01  -5.7000000000000002e-02  -2.6629999999999998e-01   8.6719999999999997e-01   2.9600000000000000e+00   2.8899999999999999e-02   2.4060000000000001e-01   1.4160000000000000e-01
  -5.2900000000000003e-01  -2.4179999999999999e-01   9.4359999999999999e-01   1.5279999999999999e-01  -9.4999999999999998e-03  -2.6300000000000000e-02  -1.5540000000000001e-01   1.0005999999999999e+00   4.1788999999999996e+00  -6.7400000000000002e-02   2.8870000000000001e-01   1.4599999999999999e-01
  -7.2740000000000005e-01  -2.4179999999999999e-01   1.2010000000000001e+00   1.6230000000000000e-01  -1.3320000000000001e-01  -4.3900000000000002e-02  -2.2189999999999999e-01   7.5600000000000001e-01   3.3083000000000000e+00   9.5999999999999992e-03   2.1170000000000000e-01   1.3270000000000001e-01
  -6.8330000000000002e-01  -4.8359999999999997e-01   1.8872000000000000e+00   1.7190000000000000e-01  -1.3320000000000001e-01  -4.8200000000000000e-02  -1.9980000000000001e-01   9.7840000000000005e-01   3.3953000000000002e+00  -1.9300000000000001e-02   2.8870000000000001e-01   1.6810000000000000e-01
  -9.4779999999999998e-01  -3.5170000000000001e-01   1.9730000000000001e+00   2.0050000000000001e-01  -2.2839999999999999e-01  -4.8200000000000000e-02   2.2200000000000001e-02   1.0227999999999999e+00   3.7435999999999998e+00  -3.8500000000000000e-02   1.8279999999999999e-01   1.2390000000000000e-01
  -5.5110000000000003e-01  -2.4179999999999999e-01   1.2010000000000001e+00   8.5900000000000004e-02  -1.3320000000000001e-01  -4.4000000000000003e-03  -8.8800000000000004e-02   1.0894999999999999e+00   3.7435999999999998e+00  -2.8899999999999999e-02   2.0210000000000000e-01   1.6810000000000000e-01
  -7.2740000000000005e-01  -2.8580000000000000e-01   1.8872000000000000e+00   8.5900000000000004e-02  -1.6180000000000000e-01  -4.4000000000000003e-03   0.0000000000000000e+00   9.1169999999999995e-01   4.0048000000000004e+00  -3.8500000000000000e-02   2.7900000000000003e-01   1.5479999999999999e-01
  -8.3760000000000001e-01  -3.0780000000000002e-01   2.2303999999999999e+00   1.3370000000000001e-01  -1.3320000000000001e-01   0.0000000000000000e+00  -4.4400000000000002e-02   1.1339999999999999e+00   3.4824000000000002e+00  -2.8899999999999999e-02   2.6939999999999997e-01   1.2830000000000000e-01
  -6.3919999999999999e-01  -3.9570000000000000e-01   2.1446000000000001e+00   1.0500000000000000e-01  -8.5599999999999996e-02  -5.7000000000000002e-02  -2.2200000000000001e-02   1.1117999999999999e+00   3.1341999999999999e+00  -2.8899999999999999e-02   2.7900000000000003e-01   1.6370000000000001e-01
  -5.7310000000000005e-01  -4.1770000000000002e-01   1.9730000000000001e+00   2.6729999999999998e-01  -4.7600000000000003e-02  -6.5799999999999997e-02  -8.8800000000000004e-02   8.6719999999999997e-01   3.9177000000000000e+00   0.0000000000000000e+00   1.7319999999999999e-01   1.3710000000000000e-01
  -5.9509999999999996e-01  -3.2979999999999998e-01   1.6298999999999999e+00   1.7190000000000000e-01  -9.4999999999999998e-03  -6.1400000000000003e-02   1.1100000000000000e-01   8.8939999999999997e-01   3.9177000000000000e+00   0.0000000000000000e+00   2.5019999999999998e-01   1.4599999999999999e-01
  -7.9349999999999998e-01  -4.3969999999999998e-01   1.9730000000000001e+00   2.1959999999999999e-01  -1.3320000000000001e-01  -1.3200000000000000e-02  -8.8800000000000004e-02   8.6719999999999997e-01   3.9177000000000000e+00  -1.0600000000000000e-01   2.9830000000000001e-01   1.4599999999999999e-01
  -7.0530000000000004e-01  -3.2979999999999998e-01   1.6298999999999999e+00   2.0999999999999999e-01  -1.5229999999999999e-01   4.4000000000000003e-03  -4.4400000000000002e-02   1.1563000000000001e+00   3.3083000000000000e+00  -1.9300000000000001e-02   1.5400000000000000e-01   1.6370000000000001e-01
  -6.8330000000000002e-01  -1.3189999999999999e-01   2.0588000000000002e+00   1.3370000000000001e-01  -4.7600000000000003e-02  -4.4000000000000003e-03  -1.7760000000000001e-01   8.4499999999999997e-01   3.9177000000000000e+00  -7.7100000000000002e-02   2.4060000000000001e-01   1.7690000000000000e-01
  -6.1719999999999997e-01  -4.1770000000000002e-01   1.8872000000000000e+00   1.5279999999999999e-01  -9.5200000000000007e-02  -2.6300000000000000e-02  -3.1069999999999998e-01   1.1339999999999999e+00   4.3529999999999998e+00  -9.5999999999999992e-03   2.8870000000000001e-01   1.5040000000000001e-01
  -7.2740000000000005e-01  -5.0560000000000005e-01   1.8872000000000000e+00   1.7190000000000000e-01  -1.2370000000000000e-01  -3.0700000000000002e-02  -2.6629999999999998e-01   1.0894999999999999e+00   3.7435999999999998e+00   0.0000000000000000e+00   2.7900000000000003e-01   1.3710000000000000e-01
  -6.8330000000000002e-01  -2.8580000000000000e-01   1.6298999999999999e+00   1.5279999999999999e-01  -1.0470000000000000e-01  -3.5099999999999999e-02  -1.5540000000000001e-01   9.3389999999999995e-01   3.3953000000000002e+00  -3.8500000000000000e-02   2.2130000000000000e-01   1.5040000000000001e-01
  -5.5110000000000003e-01  -4.1770000000000002e-01   1.9730000000000001e+00   1.6230000000000000e-01  -1.1420000000000000e-01  -1.7500000000000002e-02   0.0000000000000000e+00   1.2230000000000001e+00   4.0918000000000001e+00  -9.6299999999999997e-02   2.0210000000000000e-01   8.8499999999999995e-02
  -7.2740000000000005e-01  -3.5170000000000001e-01   1.4582999999999999e+00   2.4820000000000000e-01  -5.7099999999999998e-02  -1.7500000000000002e-02  -3.1069999999999998e-01   8.8939999999999997e-01   4.0048000000000004e+00  -2.8899999999999999e-02   2.5019999999999998e-01   1.3270000000000001e-01
  -5.9509999999999996e-01  -4.3969999999999998e-01   1.6298999999999999e+00   2.0999999999999999e-01  -5.7099999999999998e-02  -4.8200000000000000e-02  -6.6600000000000006e-02   1.0450999999999999e+00   3.2212000000000001e+00  -1.9300000000000001e-02   2.1170000000000000e-01   1.4160000000000000e-01
  -7.4939999999999996e-01  -5.2759999999999996e-01   1.8872000000000000e+00   1.8140000000000001e-01  -7.6100000000000001e-02  -4.8200000000000000e-02  -1.7760000000000001e-01   1.0227999999999999e+00   4.0048000000000004e+00  -6.7400000000000002e-02   2.3089999999999999e-01   1.7249999999999999e-01
  -6.3919999999999999e-01  -2.8580000000000000e-01   2.0588000000000002e+00   2.3870000000000000e-01  -6.6600000000000006e-02  -2.6300000000000000e-02  -2.6629999999999998e-01   1.1339999999999999e+00   4.1788999999999996e+00   3.8500000000000000e-02   1.7319999999999999e-01   1.5479999999999999e-01
  -7.2740000000000005e-01  -3.0780000000000002e-01   2.3161999999999998e+00   1.7190000000000000e-01  -1.3320000000000001e-01  -4.8200000000000000e-02  -1.9980000000000001e-01   1.0894999999999999e+00   3.7435999999999998e+00   3.8500000000000000e-02   2.6939999999999997e-01   1.5040000000000001e-01
  -6.3919999999999999e-01  -5.4959999999999998e-01   1.6298999999999999e+00   1.4319999999999999e-01  -1.5229999999999999e-01  -3.9500000000000000e-02  -2.2189999999999999e-01   9.7840000000000005e-01   3.5695000000000001e+00   3.8500000000000000e-02   2.4060000000000001e-01   1.2830000000000000e-01
  -7.9349999999999998e-01  -3.0780000000000002e-01   1.5441000000000000e+00   1.0500000000000000e-01  -9.5200000000000007e-02  -4.3900000000000002e-02  -8.8800000000000004e-02   9.7840000000000005e-01   3.6564999999999999e+00  -1.9300000000000001e-02   1.7319999999999999e-01   1.8140000000000001e-01
  -7.0530000000000004e-01  -3.9570000000000000e-01   1.2010000000000001e+00   1.0500000000000000e-01  -2.2839999999999999e-01  -4.8200000000000000e-02  -2.2189999999999999e-01   1.1339999999999999e+00   3.6564999999999999e+00   1.9300000000000001e-02   2.0210000000000000e-01   1.3270000000000001e-01
  -5.9509999999999996e-01  -4.6170000000000000e-01   2.4876999999999998e+00   1.4319999999999999e-01  -2.8500000000000001e-02  -4.8200000000000000e-02  -2.4410000000000001e-01   8.4499999999999997e-01   3.3953000000000002e+00   5.7799999999999997e-02   1.9239999999999999e-01   1.4599999999999999e-01
  -3.5270000000000001e-01  -1.9789999999999999e-01   1.8872000000000000e+00   1.9089999999999999e-01  -6.6600000000000006e-02  -4.3900000000000002e-02  -8.8800000000000004e-02   1.0005999999999999e+00   4.0918000000000001e+00   3.8500000000000000e-02   2.8870000000000001e-01   1.6810000000000000e-01
  -7.0530000000000004e-01  -4.1770000000000002e-01   1.5441000000000000e+00   2.4820000000000000e-01  -5.7099999999999998e-02  -4.8200000000000000e-02  -2.2189999999999999e-01   8.8939999999999997e-01   4.4401000000000002e+00   5.7799999999999997e-02   1.3469999999999999e-01   1.5920000000000001e-01
  -5.2900000000000003e-01  -1.9789999999999999e-01   1.3725000000000001e+00   2.7689999999999998e-01  -1.2370000000000000e-01  -6.1400000000000003e-02  -1.1100000000000000e-01   1.1339999999999999e+00   2.8730000000000002e+00   5.7799999999999997e-02   2.4060000000000001e-01   1.0620000000000000e-01
  -6.8330000000000002e-01  -4.3969999999999998e-01   1.5441000000000000e+00   1.8140000000000001e-01  -1.0470000000000000e-01  -5.7000000000000002e-02  -1.3320000000000001e-01   1.0227999999999999e+00   3.8306000000000000e+00  -9.5999999999999992e-03   1.5400000000000000e-01   1.0170000000000000e-01
  -6.1719999999999997e-01  -4.8359999999999997e-01   2.5735000000000001e+00   2.1959999999999999e-01  -1.3320000000000001e-01  -2.6300000000000000e-02  -8.8800000000000004e-02   9.7840000000000005e-01   3.3083000000000000e+00  -5.7799999999999997e-02   1.7319999999999999e-01   1.7249999999999999e-01
  -5.9509999999999996e-01  -4.3969999999999998e-01   1.4582999999999999e+00   1.4319999999999999e-01  -1.4269999999999999e-01  -3.9500000000000000e-02  -2.2189999999999999e-01   1.0672999999999999e+00   2.9600000000000000e+00  -7.7100000000000002e-02   1.9239999999999999e-01   1.5040000000000001e-01
  -6.3919999999999999e-01  -4.6170000000000000e-01   1.7157000000000000e+00   1.8140000000000001e-01  -1.8079999999999999e-01  -3.9500000000000000e-02  -2.2200000000000001e-02   1.1563000000000001e+00   3.3083000000000000e+00   9.5999999999999992e-03   2.5979999999999998e-01   1.5040000000000001e-01
  -4.1880000000000001e-01  -5.2759999999999996e-01   2.1446000000000001e+00   8.5900000000000004e-02  -1.9980000000000001e-01  -3.9500000000000000e-02  -6.6600000000000006e-02   1.0894999999999999e+00   3.5695000000000001e+00  -9.6299999999999997e-02   2.4060000000000001e-01   1.4599999999999999e-01
  -6.3919999999999999e-01  -5.4959999999999998e-01   1.3725000000000001e+00   2.0999999999999999e-01  -1.2370000000000000e-01  -4.3900000000000002e-02  -3.3289999999999997e-01   9.5609999999999995e-01   3.5695000000000001e+00   1.9300000000000001e-02   2.4060000000000001e-01   1.5479999999999999e-01
  -6.8330000000000002e-01  -4.1770000000000002e-01   1.6298999999999999e+00   2.8600000000000000e-02  -6.6600000000000006e-02  -4.8200000000000000e-02  -1.1100000000000000e-01   1.0005999999999999e+00   3.4824000000000002e+00   0.0000000000000000e+00   2.7900000000000003e-01   1.1500000000000000e-01
  -7.2740000000000005e-01  -3.5170000000000001e-01   1.9730000000000001e+00   1.6230000000000000e-01  -1.2370000000000000e-01  -7.4499999999999997e-02  -4.4400000000000002e-02   1.2230000000000001e+00   3.6564999999999999e+00  -5.7799999999999997e-02   1.7319999999999999e-01   1.6810000000000000e-01
  -6.6130000000000000e-01  -3.0780000000000002e-01   1.5441000000000000e+00   1.9089999999999999e-01  -1.0470000000000000e-01  -2.1899999999999999e-02  -1.1100000000000000e-01   9.5609999999999995e-01   3.5695000000000001e+00  -2.8899999999999999e-02   2.7900000000000003e-01   1.6370000000000001e-01
  -5.5110000000000003e-01  -4.6170000000000000e-01   1.3725000000000001e+00   2.3870000000000000e-01  -1.1420000000000000e-01  -8.8000000000000005e-03  -2.2200000000000001e-02   1.0894999999999999e+00   3.4824000000000002e+00  -1.9300000000000001e-02   2.4060000000000001e-01   1.3270000000000001e-01
  -5.5110000000000003e-01  -5.2759999999999996e-01   1.6298999999999999e+00   1.8140000000000001e-01  -1.1420000000000000e-01   3.5099999999999999e-02  -1.5540000000000001e-01   1.0005999999999999e+00   4.0048000000000004e+00  -3.8500000000000000e-02   1.6360000000000000e-01   1.4160000000000000e-01
  -5.7310000000000005e-01  -2.4179999999999999e-01   1.2010000000000001e+00   2.0050000000000001e-01  -9.5200000000000007e-02  -6.1400000000000003e-02   1.3320000000000001e-01   8.0049999999999999e-01   4.0048000000000004e+00   4.8200000000000000e-02   1.9239999999999999e-01   1.4599999999999999e-01
  -5.2900000000000003e-01  -3.5170000000000001e-01   2.0588000000000002e+00   2.1959999999999999e-01  -1.8079999999999999e-01  -3.0700000000000002e-02  -2.6629999999999998e-01   9.3389999999999995e-01   3.1341999999999999e+00   0.0000000000000000e+00   1.1550000000000001e-01   1.6810000000000000e-01
  -8.1559999999999999e-01  -6.3749999999999996e-01   1.8872000000000000e+00   1.6230000000000000e-01  -1.2370000000000000e-01  -1.7500000000000002e-02   4.4400000000000002e-02   7.3380000000000001e-01   4.1788999999999996e+00   9.5999999999999992e-03   2.6939999999999997e-01   1.5479999999999999e-01
  -7.2740000000000005e-01  -4.3969999999999998e-01   1.8015000000000001e+00   8.5900000000000004e-02  -1.3320000000000001e-01  -3.9500000000000000e-02  -3.1069999999999998e-01   1.0894999999999999e+00   3.5695000000000001e+00  -3.8500000000000000e-02   1.5400000000000000e-01   1.3270000000000001e-01
  -5.7310000000000005e-01  -3.9570000000000000e-01   1.5441000000000000e+00   2.1959999999999999e-01  -2.8500000000000001e-02  -2.6300000000000000e-02   2.2200000000000001e-02   1.0005999999999999e+00   3.5695000000000001e+00  -5.7799999999999997e-02   2.1170000000000000e-01   1.4599999999999999e-01
  -7.2740000000000005e-01  -3.9570000000000000e-01   1.7157000000000000e+00   1.9089999999999999e-01  -8.5599999999999996e-02  -5.2600000000000001e-02  -2.2200000000000001e-02   1.0005999999999999e+00   3.9177000000000000e+00  -1.9300000000000001e-02   2.4060000000000001e-01   1.3270000000000001e-01
  -7.2740000000000005e-01  -1.0990000000000000e-01   1.5441000000000000e+00   1.1459999999999999e-01  -1.3320000000000001e-01  -8.8000000000000005e-03  -8.8800000000000004e-02   8.2269999999999999e-01   3.2212000000000001e+00  -4.8200000000000000e-02   2.9830000000000001e-01   1.4160000000000000e-01
  -7.0530000000000004e-01  -3.5170000000000001e-01   1.3725000000000001e+00   2.8639999999999999e-01  -8.5599999999999996e-02  -5.2600000000000001e-02  -2.4410000000000001e-01   1.0894999999999999e+00   3.5695000000000001e+00  -9.5999999999999992e-03   2.3089999999999999e-01   1.3270000000000001e-01
  -8.1559999999999999e-01  -4.8359999999999997e-01   1.5441000000000000e+00   3.3420000000000000e-01  -6.6600000000000006e-02  -2.6300000000000000e-02   0.0000000000000000e+00   9.5609999999999995e-01   3.7435999999999998e+00   7.7100000000000002e-02   2.4060000000000001e-01   1.4160000000000000e-01
  -4.1880000000000001e-01  -4.3969999999999998e-01   1.4582999999999999e+00   8.5900000000000004e-02  -1.9030000000000000e-01  -4.8200000000000000e-02  -1.3320000000000001e-01   9.7840000000000005e-01   3.1341999999999999e+00   9.5999999999999992e-03   2.0210000000000000e-01   1.4160000000000000e-01
  -7.2740000000000005e-01  -3.2979999999999998e-01   1.2867999999999999e+00   2.6729999999999998e-01  -8.5599999999999996e-02  -2.6300000000000000e-02  -1.5540000000000001e-01   9.7840000000000005e-01   2.8730000000000002e+00  -1.9300000000000001e-02   2.2130000000000000e-01   1.7249999999999999e-01
  -7.9349999999999998e-01  -2.4179999999999999e-01   2.1446000000000001e+00   1.1459999999999999e-01  -9.5200000000000007e-02   4.4000000000000003e-03  -2.6629999999999998e-01   9.7840000000000005e-01   3.7435999999999998e+00  -9.5999999999999992e-03   1.8279999999999999e-01   1.2830000000000000e-01
  -7.4939999999999996e-01  -4.3969999999999998e-01   1.4582999999999999e+00   3.8199999999999998e-02  -1.3320000000000001e-01  -2.1899999999999999e-02  -2.2200000000000001e-02   9.3389999999999995e-01   3.6564999999999999e+00  -1.9300000000000001e-02   3.1750000000000000e-01   1.1060000000000000e-01
  -8.3760000000000001e-01  -4.6170000000000000e-01   1.3725000000000001e+00   2.1959999999999999e-01  -9.5200000000000007e-02  -5.7000000000000002e-02  -1.1100000000000000e-01   9.5609999999999995e-01   3.0470999999999999e+00   5.7799999999999997e-02   2.6939999999999997e-01   1.5479999999999999e-01
  -6.1719999999999997e-01  -5.0560000000000005e-01   2.4018999999999999e+00   1.4319999999999999e-01  -1.2370000000000000e-01  -1.7500000000000002e-02  -1.3320000000000001e-01   9.5609999999999995e-01   2.0893999999999999e+00   4.8200000000000000e-02   1.3469999999999999e-01   1.4160000000000000e-01
  -6.6130000000000000e-01  -4.6170000000000000e-01   1.1152000000000000e+00   2.0999999999999999e-01  -2.0930000000000001e-01  -5.2600000000000001e-02  -4.4400000000000002e-02   8.8939999999999997e-01   2.8730000000000002e+00  -9.5999999999999992e-03   2.6939999999999997e-01   1.4599999999999999e-01
  -6.3919999999999999e-01  -4.3969999999999998e-01   1.3725000000000001e+00   1.6230000000000000e-01  -1.1420000000000000e-01  -3.9500000000000000e-02   1.3320000000000001e-01   1.0227999999999999e+00   2.8730000000000002e+00   9.5999999999999992e-03   2.5979999999999998e-01   1.2390000000000000e-01
  -6.6130000000000000e-01  -5.7160000000000000e-01   1.2867999999999999e+00   2.2910000000000000e-01  -5.7099999999999998e-02  -5.2600000000000001e-02  -6.6600000000000006e-02   8.8939999999999997e-01   3.9177000000000000e+00  -4.8200000000000000e-02   1.9239999999999999e-01   1.4160000000000000e-01
  -7.4939999999999996e-01  -3.7369999999999998e-01   1.2867999999999999e+00   2.6729999999999998e-01  -1.9030000000000000e-01  -6.1400000000000003e-02   0.0000000000000000e+00   1.0227999999999999e+00   2.9600000000000000e+00   0.0000000000000000e+00   2.6939999999999997e-01   1.0170000000000000e-01
  -3.9679999999999999e-01  -4.3969999999999998e-01   1.7157000000000000e+00   2.0050000000000001e-01  -1.9000000000000000e-02  -8.8000000000000005e-03  -1.1100000000000000e-01   8.8939999999999997e-01   3.5695000000000001e+00   1.9300000000000001e-02   2.5019999999999998e-01   1.5040000000000001e-01
  -7.0530000000000004e-01  -4.1770000000000002e-01   2.0588000000000002e+00   1.7190000000000000e-01  -1.7130000000000001e-01  -3.5099999999999999e-02  -2.2200000000000001e-02   1.0894999999999999e+00   3.7435999999999998e+00  -9.5999999999999992e-03   2.2130000000000000e-01   1.1060000000000000e-01
  -5.5110000000000003e-01  -3.0780000000000002e-01   1.2010000000000001e+00   1.6230000000000000e-01  -9.5200000000000007e-02  -5.2600000000000001e-02  -1.1100000000000000e-01   8.4499999999999997e-01   3.5695000000000001e+00   2.8899999999999999e-02   1.9239999999999999e-01   1.4599999999999999e-01
  -7.2740000000000005e-01  -3.5170000000000001e-01   2.1446000000000001e+00   2.0999999999999999e-01  -1.7130000000000001e-01  -4.3900000000000002e-02  -1.1100000000000000e-01   1.0005999999999999e+00   4.0048000000000004e+00   6.7400000000000002e-02   2.3089999999999999e-01   1.4599999999999999e-01
  -7.4939999999999996e-01  -6.5949999999999998e-01   1.3725000000000001e+00   1.0500000000000000e-01  -1.7130000000000001e-01  -2.1899999999999999e-02   4.4400000000000002e-02   1.0227999999999999e+00   3.8306000000000000e+00  -1.9300000000000001e-02   2.1170000000000000e-01   1.6810000000000000e-01
  -6.8330000000000002e-01  -7.2550000000000003e-01   2.0588000000000002e+00   1.4319999999999999e-01  -1.0470000000000000e-01  -3.5099999999999999e-02  -2.2200000000000001e-02   9.5609999999999995e-01   2.6989000000000001e+00   0.0000000000000000e+00   2.4060000000000001e-01   1.2830000000000000e-01
  -7.7149999999999996e-01  -4.6170000000000000e-01   1.8015000000000001e+00   1.5279999999999999e-01  -1.7130000000000001e-01   4.4000000000000003e-03  -4.4400000000000002e-02   7.1150000000000002e-01   3.7435999999999998e+00   2.8899999999999999e-02   2.6939999999999997e-01   1.2830000000000000e-01
  -7.4939999999999996e-01  -3.7369999999999998e-01   1.2867999999999999e+00   1.1459999999999999e-01  -7.6100000000000001e-02  -5.7000000000000002e-02   2.2200000000000001e-02   8.8939999999999997e-01   2.8730000000000002e+00  -3.8500000000000000e-02   2.4060000000000001e-01   1.6810000000000000e-01
  -5.5110000000000003e-01  -4.8359999999999997e-01   1.4582999999999999e+00   2.2910000000000000e-01  -9.5200000000000007e-02  -5.7000000000000002e-02  -8.8800000000000004e-02   1.1785000000000001e+00   2.6118000000000001e+00  -9.5999999999999992e-03   2.7900000000000003e-01   1.4160000000000000e-01
  -7.7149999999999996e-01  -3.7369999999999998e-01   1.3725000000000001e+00   1.6230000000000000e-01  -1.8079999999999999e-01  -3.9500000000000000e-02  -1.9980000000000001e-01   8.8939999999999997e-01   3.2212000000000001e+00  -2.8899999999999999e-02   2.3089999999999999e-01   1.4160000000000000e-01
  -7.9349999999999998e-01  -1.3189999999999999e-01   1.1152000000000000e+00   2.1959999999999999e-01  -1.3320000000000001e-01  -3.0700000000000002e-02  -1.7760000000000001e-01   1.0227999999999999e+00   4.0048000000000004e+00  -3.8500000000000000e-02   2.1170000000000000e-01   1.3270000000000001e-01
  -7.7149999999999996e-01  -3.9570000000000000e-01   1.2010000000000001e+00   2.4820000000000000e-01  -1.0470000000000000e-01  -6.5799999999999997e-02  -8.8800000000000004e-02   1.0450999999999999e+00   4.0048000000000004e+00   3.8500000000000000e-02   1.4430000000000001e-01   1.7690000000000000e-01
  -8.3760000000000001e-01  -3.2979999999999998e-01   1.9730000000000001e+00   2.1959999999999999e-01   1.9000000000000000e-02  -4.8200000000000000e-02  -6.6600000000000006e-02   8.6719999999999997e-01   3.1341999999999999e+00   0.0000000000000000e+00   1.9239999999999999e-01   1.7249999999999999e-01
  -6.8330000000000002e-01  -3.5170000000000001e-01   1.4582999999999999e+00   7.6399999999999996e-02  -1.7130000000000001e-01  -4.8200000000000000e-02   0.0000000000000000e+00   8.8939999999999997e-01   4.0918000000000001e+00  -2.8899999999999999e-02   1.9239999999999999e-01   1.6370000000000001e-01
