# Supplementary material for: Footwear and Foam Surface Alter Gait Initiation of Typical Subjects
Source: PLoS One. 2015 Aug 13;10(8):e0135821. doi: 10.1371/journal.pone.0135821 (PMC4536224; doi:10.1371/journal.pone.0135821)
Supplement: S1 Dataset — (ZIP) [file pone.0135821.s001.zip › 14_barefoot_av1_02.txt]

   9.4120000000000008e+00  -2.0445000000000002e+00   2.8342959999999999e+02  -5.3369999999999997e+00   4.1412900000000000e+01  -1.4030000000000001e-01  -1.1452600000000000e+01  -1.5120000000000000e+00   3.0349180000000001e+02  -7.5038999999999998e+00  -3.6294300000000000e+01  -9.7299999999999998e-02
   9.3018000000000001e+00  -1.9126000000000001e+00   2.8231439999999998e+02  -5.3178999999999998e+00   4.1336799999999997e+01  -1.6660000000000000e-01  -1.1452600000000000e+01  -1.1563000000000001e+00   3.0375299999999999e+02  -7.6098999999999997e+00  -3.6313600000000001e+01  -3.1000000000000000e-02
   9.1034000000000006e+00  -2.1983999999999999e+00   2.8128500000000003e+02  -5.5279999999999996e+00   4.1289200000000001e+01  -8.3299999999999999e-02  -1.1363799999999999e+01  -1.5565000000000000e+00   3.0323070000000001e+02  -7.6002999999999998e+00  -3.6380899999999997e+01  -8.8499999999999995e-02
   8.8609000000000009e+00  -2.4622000000000002e+00   2.8051299999999998e+02  -5.5948000000000002e+00   4.1127400000000002e+01  -8.7700000000000000e-02  -1.1341600000000000e+01  -1.6677000000000000e+00   3.0349180000000001e+02  -7.5810000000000004e+00  -3.6294300000000000e+01  -9.2899999999999996e-02
   8.9270999999999994e+00  -2.5720999999999998e+00   2.7914040000000000e+02  -5.6997999999999998e+00   4.1051299999999998e+01  -7.0199999999999999e-02  -1.1497000000000000e+01  -1.4008000000000000e+00   3.0505889999999999e+02  -7.8026000000000000e+00  -3.6506000000000000e+01  -7.9600000000000004e-02
   8.9270999999999994e+00  -2.7040000000000002e+00   2.7956939999999997e+02  -5.8239000000000001e+00   4.1079900000000002e+01  -4.3900000000000002e-02  -1.1519200000000000e+01  -1.8677999999999999e+00   3.0549419999999998e+02  -7.8795999999999999e+00  -3.6621499999999997e+01  -1.4160000000000000e-01
   8.7948000000000004e+00  -2.9238000000000000e+00   2.7802519999999998e+02  -5.9576000000000002e+00   4.0794400000000003e+01   7.0199999999999999e-02  -1.1563599999999999e+01  -2.1791000000000000e+00   3.0706130000000002e+02  -7.9951999999999996e+00  -3.6785100000000000e+01  -1.9910000000000000e-01
   8.7948000000000004e+00  -2.9238000000000000e+00   2.7656689999999998e+02  -6.0053000000000001e+00   4.0632599999999996e+01  -1.3200000000000000e-02  -1.1741099999999999e+01  -2.5792999999999999e+00   3.0845429999999999e+02  -8.2167999999999992e+00  -3.6958300000000001e+01  -2.2120000000000001e-01
   8.4862000000000002e+00  -2.8578999999999999e+00   2.7528019999999998e+02  -6.2058000000000000e+00   4.0432800000000000e+01   1.7500000000000002e-02  -1.1674500000000000e+01  -3.1575000000000002e+00   3.0923779999999999e+02  -8.6117000000000008e+00  -3.7189200000000000e+01  -3.4499999999999997e-01
   8.5303000000000004e+00  -2.8578999999999999e+00   2.7373610000000002e+02  -6.2630999999999997e+00   4.0271000000000001e+01   5.7000000000000002e-02  -1.1807700000000001e+01  -3.6244000000000001e+00   3.1106610000000001e+02  -8.9007000000000005e+00  -3.7275799999999997e+01  -3.8929999999999998e-01
   8.3099000000000007e+00  -3.3195000000000001e+00   2.7193459999999999e+02  -6.4541000000000004e+00   4.0023600000000002e+01   1.0090000000000000e-01  -1.1874300000000000e+01  -3.9579000000000000e+00   3.1124020000000002e+02  -9.2570999999999994e+00  -3.7554800000000000e+01  -4.3790000000000001e-01
   8.2217000000000002e+00  -3.4075000000000002e+00   2.7150569999999999e+02  -6.4923000000000002e+00   3.9899900000000002e+01   8.7700000000000000e-02  -1.2007500000000000e+01  -4.2691999999999997e+00   3.1298140000000001e+02  -9.6521000000000008e+00  -3.7689500000000002e+01  -5.3080000000000005e-01
   8.1776000000000000e+00  -4.0449999999999999e+00   2.6901799999999997e+02  -6.7881999999999998e+00   3.9700099999999999e+01   1.9289999999999999e-01  -1.2207200000000000e+01  -4.5583000000000000e+00   3.1393910000000000e+02  -9.9603000000000002e+00  -3.7881999999999998e+01  -5.5740000000000001e-01
   7.8029000000000002e+00  -4.5945999999999998e+00   2.6670179999999999e+02  -7.0747000000000000e+00   3.9347999999999999e+01   2.8070000000000001e-01  -1.2229400000000000e+01  -4.7807000000000004e+00   3.1507080000000002e+02  -1.0220400000000000e+01  -3.8074399999999997e+01  -6.1929999999999996e-01
   7.7808999999999999e+00  -5.3639999999999999e+00   2.6412830000000002e+02  -7.2274000000000003e+00   3.9224299999999999e+01   4.1220000000000001e-01  -1.2074000000000000e+01  -4.7140000000000004e+00   3.1663790000000000e+02  -1.0538300000000000e+01  -3.8276499999999999e+01  -6.0599999999999998e-01
   7.5164000000000000e+00  -5.7157000000000000e+00   2.6206950000000001e+02  -7.3705999999999996e+00   3.8815100000000001e+01   4.7799999999999998e-01  -1.2273800000000000e+01  -4.9363000000000001e+00   3.1820499999999998e+02  -1.0817600000000001e+01  -3.8430399999999999e+01  -6.5910000000000002e-01
   7.4501999999999997e+00  -6.1773999999999996e+00   2.5915280000000001e+02  -7.7525000000000004e+00   3.8491599999999998e+01   4.9990000000000001e-01  -1.2517899999999999e+01  -4.7807000000000004e+00   3.1829210000000000e+02  -1.1087300000000001e+01  -3.8613199999999999e+01  -7.0779999999999998e-01
   7.1856999999999998e+00  -6.4192000000000000e+00   2.5606459999999998e+02  -7.8193999999999999e+00   3.8034799999999997e+01   5.8320000000000005e-01  -1.2673299999999999e+01  -5.3810000000000002e+00   3.2046859999999998e+02  -1.1443800000000000e+01  -3.8824900000000000e+01  -7.8300000000000003e-01
   7.1637000000000004e+00  -6.3532999999999999e+00   2.5314800000000000e+02  -7.9244000000000003e+00   3.7597099999999998e+01   5.9640000000000004e-01  -1.2850899999999999e+01  -5.8034999999999997e+00   3.2186149999999998e+02  -1.1925400000000000e+01  -3.9103999999999999e+01  -8.3599999999999997e-01
   6.6566999999999998e+00  -6.4851999999999999e+00   2.5005969999999999e+02  -7.9435000000000002e+00   3.7092700000000001e+01   6.2270000000000003e-01  -1.2784300000000000e+01  -6.1147999999999998e+00   3.2290629999999999e+02  -1.2330000000000000e+01  -3.9305999999999997e+01  -9.2010000000000003e-01
   6.8109999999999999e+00  -6.6390000000000002e+00   2.4731469999999999e+02  -7.9147999999999996e+00   3.6769199999999998e+01   6.5339999999999998e-01  -1.2762100000000000e+01  -6.4260999999999999e+00   3.2438630000000001e+02  -1.2888700000000000e+01  -3.9556199999999997e+01  -9.9970000000000003e-01
   6.8331000000000000e+00  -6.6170999999999998e+00   2.4474109999999999e+02  -8.0007999999999999e+00   3.6274400000000000e+01   6.5780000000000005e-01  -1.2673299999999999e+01  -6.8930999999999996e+00   3.2682400000000001e+02  -1.3312500000000000e+01  -3.9998800000000003e+01  -1.1324000000000001e+00
   6.7008000000000001e+00  -6.7489999999999997e+00   2.4156710000000001e+02  -8.0103000000000009e+00   3.5884200000000000e+01   7.0160000000000000e-01  -1.2895300000000001e+01  -7.3600000000000003e+00   3.2995810000000000e+02  -1.3832700000000001e+01  -4.0335599999999999e+01  -1.2430000000000001e+00
   6.4363000000000001e+00  -6.6170999999999998e+00   2.3822160000000000e+02  -7.9912000000000001e+00   3.5370399999999997e+01   7.3229999999999995e-01  -1.3472300000000001e+01  -7.6935000000000002e+00   3.3352760000000001e+02  -1.4381800000000000e+01  -4.0730100000000000e+01  -1.3314999999999999e+00
   6.2820000000000000e+00  -6.7050000000000001e+00   2.3470439999999999e+02  -7.9626000000000001e+00   3.4980200000000004e+01   6.9289999999999996e-01  -1.3783099999999999e+01  -8.4939999999999998e+00   3.3587819999999999e+02  -1.4959700000000000e+01  -4.1172699999999999e+01  -1.3977999999999999e+00
   6.0835999999999997e+00  -6.4412000000000003e+00   2.3101570000000001e+02  -7.9721000000000002e+00   3.4504399999999997e+01   7.2789999999999999e-01  -1.4204800000000001e+01  -8.7830999999999992e+00   3.3979590000000002e+02  -1.5431699999999999e+01  -4.1663400000000003e+01  -1.5084000000000000e+00
   5.9513999999999996e+00  -6.7709000000000001e+00   2.2827070000000001e+02  -7.9053000000000004e+00   3.3885899999999999e+01   7.6300000000000001e-01  -1.4626500000000000e+01  -9.0053999999999998e+00   3.4275599999999997e+02  -1.5971200000000000e+01  -4.2096400000000003e+01  -1.6101000000000001e+00
   5.7971000000000004e+00  -6.9467999999999996e+00   2.2449619999999999e+02  -7.9530000000000003e+00   3.3648000000000003e+01   8.0689999999999995e-01  -1.5092599999999999e+01  -9.5168999999999997e+00   3.4597719999999998e+02  -1.6491299999999999e+01  -4.2519799999999996e+01  -1.6499999999999999e+00
   5.4002999999999997e+00  -7.4523999999999999e+00   2.2329519999999999e+02  -8.0770999999999997e+00   3.3172199999999997e+01   8.9459999999999995e-01  -1.5780600000000000e+01  -1.0095000000000001e+01   3.4919839999999999e+02  -1.7030799999999999e+01  -4.2875799999999998e+01  -1.7782000000000000e+00
   5.5326000000000004e+00  -7.7161999999999997e+00   2.2020699999999999e+02  -8.2012999999999998e+00   3.2877200000000002e+01   9.6909999999999996e-01  -1.6224499999999999e+01  -1.0339600000000001e+01   3.5146199999999999e+02  -1.7406500000000001e+01  -4.3174100000000003e+01  -1.9020999999999999e+00
   5.2680999999999996e+00  -8.1778999999999993e+00   2.1643250000000000e+02  -8.3063000000000002e+00   3.2420499999999997e+01   1.0831000000000000e+00  -1.6668399999999998e+01  -1.0762100000000000e+01   3.5407380000000001e+02  -1.7917000000000002e+01  -4.3481999999999999e+01  -1.9817000000000000e+00
   4.8712999999999997e+00  -8.7055000000000007e+00   2.1377320000000000e+02  -8.3157999999999994e+00   3.2020800000000001e+01   1.0963000000000001e+00  -1.7422999999999998e+01  -1.1140100000000000e+01   3.5773030000000000e+02  -1.8283000000000001e+01  -4.3857300000000002e+01  -2.0922999999999998e+00
   4.8933999999999997e+00  -8.9033999999999995e+00   2.1077080000000001e+02  -8.3731000000000009e+00   3.1602100000000000e+01   1.1709000000000001e+00  -1.7778099999999998e+01  -1.1206799999999999e+01   3.5912329999999997e+02  -1.8658700000000000e+01  -4.4136299999999999e+01  -2.1985000000000001e+00
   4.3643000000000001e+00  -9.2551000000000005e+00   2.0742519999999999e+02  -8.3826999999999998e+00   3.1107299999999999e+01   1.2454000000000001e+00  -1.8821300000000001e+01  -1.1584800000000000e+01   3.6277980000000002e+02  -1.9053699999999999e+01  -4.4540399999999998e+01  -2.2736999999999998e+00
   4.2541000000000002e+00  -9.4309999999999992e+00   2.0347909999999999e+02  -8.4971999999999994e+00   3.0574400000000001e+01   1.2410000000000001e+00  -1.9353999999999999e+01  -1.1762700000000001e+01   3.6478219999999999e+02  -1.9332999999999998e+01  -4.4771400000000000e+01  -2.4285000000000001e+00
   4.0117000000000003e+00  -9.3430000000000000e+00   1.9961890000000000e+02  -8.5259000000000000e+00   3.0012899999999998e+01   1.3331000000000000e+00  -1.9953299999999999e+01  -1.2007300000000001e+01   3.6843869999999998e+02  -1.9795400000000001e+01  -4.5156199999999998e+01  -2.5036999999999998e+00
   3.7911999999999999e+00  -9.3209999999999997e+00   1.9593020000000001e+02  -8.5353999999999992e+00   2.9489599999999999e+01   1.2936000000000001e+00  -2.0508099999999999e+01  -1.2363000000000000e+01   3.7192110000000002e+02  -2.0132500000000000e+01  -4.5598799999999997e+01  -2.6010000000000000e+00
   3.4386000000000001e+00  -9.0132999999999992e+00   1.9241300000000001e+02  -8.4971999999999994e+00   2.8909099999999999e+01   1.2892999999999999e+00  -2.1373699999999999e+01  -1.2563100000000000e+01   3.7505529999999999e+02  -2.0527500000000000e+01  -4.6003000000000000e+01  -2.6629000000000000e+00
   3.0638999999999998e+00  -8.0459999999999994e+00   1.8709440000000001e+02  -8.2872000000000003e+00   2.8281099999999999e+01   1.2235000000000000e+00  -2.2150600000000001e+01  -1.2918900000000001e+01   3.7845069999999998e+02  -2.0883900000000001e+01  -4.6484099999999998e+01  -2.8310000000000000e+00
   2.9096000000000002e+00  -6.7929000000000004e+00   1.8340570000000000e+02  -8.2108000000000008e+00   2.7738700000000001e+01   1.1402000000000001e+00  -2.2905200000000001e+01  -1.3163500000000001e+01   3.8149779999999998e+02  -2.1269200000000001e+01  -4.6666899999999998e+01  -2.8841000000000001e+00
   2.1381000000000001e+00  -6.0895000000000001e+00   1.7980279999999999e+02  -8.0389999999999997e+00   2.7177199999999999e+01   9.9109999999999998e-01  -2.3504400000000000e+01  -1.3341400000000000e+01   3.8350020000000001e+02  -2.1664100000000001e+01  -4.7109499999999997e+01  -2.9813999999999998e+00
   1.4767999999999999e+00  -5.3639999999999999e+00   1.7645720000000000e+02  -7.9339000000000004e+00   2.6863199999999999e+01   8.9900000000000002e-01  -2.4103700000000000e+01  -1.3563800000000001e+01   3.8672140000000002e+02  -2.1953099999999999e+01  -4.7427000000000000e+01  -3.0787000000000000e+00
   1.1681999999999999e+00  -4.3087999999999997e+00   1.7422690000000000e+02  -7.9053000000000004e+00   2.6444500000000001e+01   6.9730000000000003e-01  -2.4614200000000000e+01  -1.3786099999999999e+01   3.8889789999999999e+02  -2.2290299999999998e+01  -4.7715699999999998e+01  -3.1937000000000002e+00
   9.2579999999999996e-01  -3.4733999999999998e+00   1.7173910000000001e+02  -7.7716000000000003e+00   2.6216100000000001e+01   5.7879999999999998e-01  -2.4858300000000000e+01  -1.4275300000000000e+01   3.9298970000000003e+02  -2.2540700000000001e+01  -4.8158299999999997e+01  -3.3309000000000002e+00
   7.2740000000000005e-01  -2.6160000000000001e+00   1.7053819999999999e+02  -7.5998000000000001e+00   2.5987700000000000e+01   4.7799999999999998e-01  -2.5501999999999999e+01  -1.4342000000000001e+01   3.9481799999999998e+02  -2.2983799999999999e+01  -4.8485500000000002e+01  -3.4016999999999999e+00
   4.6289999999999998e-01  -1.6927000000000001e+00   1.6787889999999999e+02  -7.4756999999999998e+00   2.5730799999999999e+01   3.2010000000000000e-01  -2.5501999999999999e+01  -1.4831200000000001e+01   3.9716860000000003e+02  -2.3186100000000000e+01  -4.8706800000000001e+01  -3.4857000000000000e+00
   3.7469999999999998e-01  -6.8149999999999999e-01   1.6753569999999999e+02  -7.4565999999999999e+00   2.5483400000000000e+01   2.3680000000000001e-01  -2.6079100000000000e+01  -1.5209199999999999e+01   3.9951920000000001e+02  -2.3398000000000000e+01  -4.9005000000000003e+01  -3.5299000000000000e+00
   8.8200000000000001e-02   1.7590000000000000e-01   1.6599160000000001e+02  -7.4565999999999999e+00   2.5350200000000001e+01   1.0090000000000000e-01  -2.6123400000000000e+01  -1.5387100000000000e+01   4.0073809999999997e+02  -2.3744800000000001e+01  -4.9264800000000001e+01  -3.6095999999999999e+00
  -1.3230000000000000e-01   1.0112000000000001e+00   1.6513380000000001e+02  -7.3993000000000002e+00   2.5245500000000000e+01   1.3200000000000000e-02  -2.6256599999999999e+01  -1.5965199999999999e+01   4.0265339999999998e+02  -2.3841200000000001e+01  -4.9534300000000002e+01  -3.7467000000000001e+00
  -3.7469999999999998e-01   1.3410000000000000e+00   1.6427590000000001e+02  -7.5711000000000004e+00   2.5131300000000000e+01  -4.3900000000000002e-02  -2.6545100000000001e+01  -1.6098600000000001e+01   4.0413339999999999e+02  -2.4024200000000000e+01  -4.9707500000000003e+01  -3.7555000000000001e+00
  -6.8330000000000002e-01   1.6268000000000000e+00   1.6419020000000000e+02  -7.6284000000000001e+00   2.4902899999999999e+01  -4.3900000000000002e-02  -2.6500800000000002e+01  -1.6676700000000000e+01   4.0526519999999999e+02  -2.4149400000000000e+01  -4.9794100000000000e+01  -3.7865000000000002e+00
  -8.8170000000000004e-01   1.6927000000000001e+00   1.6290340000000000e+02  -7.6665999999999999e+00   2.5026599999999998e+01  -1.3159999999999999e-01  -2.6589500000000001e+01  -1.6565600000000000e+01   4.0570049999999998e+02  -2.4284300000000002e+01  -4.9928800000000003e+01  -3.8616999999999999e+00
  -9.9190000000000000e-01   1.6488000000000000e+00   1.6419020000000000e+02  -7.7430000000000003e+00   2.5216999999999999e+01  -2.1899999999999999e-02  -2.6456399999999999e+01  -1.7077000000000002e+01   4.0700639999999999e+02  -2.4419100000000000e+01  -5.0188600000000001e+01  -3.8881999999999999e+00
  -1.0360000000000000e+00   1.6927000000000001e+00   1.6470490000000001e+02  -7.8003000000000000e+00   2.5274100000000001e+01  -4.8200000000000000e-02  -2.6567299999999999e+01  -1.7566199999999998e+01   4.0857350000000002e+02  -2.4553999999999998e+01  -5.0255899999999997e+01  -3.9457000000000000e+00
  -1.2122999999999999e+00   1.1212000000000000e+00   1.6427590000000001e+02  -7.9147999999999996e+00   2.5312100000000001e+01   6.1400000000000003e-02  -2.6278800000000000e+01  -1.7944199999999999e+01   4.1101119999999997e+02  -2.4804400000000001e+01  -5.0457999999999998e+01  -4.0385999999999997e+00
  -1.3225000000000000e+00   6.3749999999999996e-01   1.6607740000000001e+02  -8.1343999999999994e+00   2.5530999999999999e+01   1.5790000000000001e-01  -2.6500800000000002e+01  -1.8255500000000001e+01   4.1240410000000003e+02  -2.4843000000000000e+01  -5.0804400000000001e+01  -4.0739999999999998e+00
  -1.3225000000000000e+00  -2.1980000000000000e-01   1.6736420000000001e+02  -8.4017999999999997e+00   2.5730799999999999e+01   2.8499999999999998e-01  -2.6500800000000002e+01  -1.8766900000000000e+01   4.1344889999999998e+02  -2.5083800000000000e+01  -5.1054499999999997e+01  -4.0872999999999999e+00
  -1.5649999999999999e+00  -9.0129999999999999e-01   1.6907980000000001e+02  -8.4589999999999996e+00   2.6035299999999999e+01   3.6840000000000001e-01  -2.6589500000000001e+01  -1.9189399999999999e+01   4.1466770000000002e+02  -2.5228300000000001e+01  -5.1266199999999998e+01  -4.1403999999999996e+00
  -1.3666000000000000e+00  -1.8906000000000001e+00   1.7148179999999999e+02  -8.8505000000000003e+00   2.6349399999999999e+01   5.3500000000000003e-01  -2.6500800000000002e+01  -1.9856400000000001e+01   4.1649599999999998e+02  -2.5286100000000001e+01  -5.1410600000000002e+01  -4.1757999999999997e+00
  -1.6532000000000000e+00  -2.4622000000000002e+00   1.7336900000000000e+02  -9.1178000000000008e+00   2.6806100000000001e+01   7.0599999999999996e-01  -2.6500800000000002e+01  -2.0456800000000001e+01   4.1649599999999998e+02  -2.5372800000000002e+01  -5.1448999999999998e+01  -4.2641999999999998e+00
  -1.6311000000000000e+00  -3.8031999999999999e+00   1.7577099999999999e+02  -9.3469999999999995e+00   2.7062999999999999e+01   8.1999999999999995e-01  -2.6633900000000001e+01  -2.0456800000000001e+01   4.1597359999999998e+02  -2.5469100000000001e+01  -5.1583799999999997e+01  -4.2907999999999999e+00
  -1.5649999999999999e+00  -4.3967000000000001e+00   1.7825870000000000e+02  -9.5473999999999997e+00   2.7500800000000002e+01   9.9980000000000002e-01  -2.6500800000000002e+01  -2.1057200000000002e+01   4.1745359999999999e+02  -2.5440200000000001e+01  -5.1554900000000004e+01  -4.3173000000000004e+00
  -1.7634000000000001e+00  -5.4739000000000004e+00   1.8091800000000001e+02  -9.7957000000000001e+00   2.8005099999999999e+01   1.1051000000000000e+00  -2.6633900000000001e+01  -2.1324000000000002e+01   4.1640890000000002e+02  -2.5498000000000001e+01  -5.1506799999999998e+01  -4.3837000000000002e+00
  -1.7413000000000001e+00  -6.2214000000000000e+00   1.8340570000000000e+02  -1.0082100000000001e+01   2.8290600000000001e+01   1.2279000000000000e+00  -2.6700500000000002e+01  -2.1746500000000001e+01   4.1701830000000001e+02  -2.5526900000000001e+01  -5.1420200000000001e+01  -4.4279000000000002e+00
  -1.6532000000000000e+00  -6.9248000000000003e+00   1.8563610000000000e+02  -1.0196700000000000e+01   2.8785399999999999e+01   1.3331000000000000e+00  -2.6700500000000002e+01  -2.2302399999999999e+01   4.1545119999999997e+02  -2.5440200000000001e+01  -5.1381700000000002e+01  -4.4588999999999999e+00
  -1.3446000000000000e+00  -7.4085000000000001e+00   1.8829540000000000e+02  -1.0397200000000000e+01   2.9051800000000000e+01   1.4734000000000000e+00  -2.6700500000000002e+01  -2.2524699999999999e+01   4.1475479999999999e+02  -2.5440200000000001e+01  -5.1218100000000000e+01  -4.4854000000000003e+00
  -1.3887000000000000e+00  -7.8480999999999996e+00   1.9121209999999999e+02  -1.0549899999999999e+01   2.9451499999999999e+01   1.4690000000000001e+00  -2.6789300000000001e+01  -2.3325199999999999e+01   4.1405829999999997e+02  -2.5382400000000001e+01  -5.1237400000000001e+01  -4.5251999999999999e+00
  -1.1681999999999999e+00  -8.2658000000000005e+00   1.9309930000000000e+02  -1.0559500000000000e+01   2.9813099999999999e+01   1.5524000000000000e+00  -2.6811499999999999e+01  -2.3569800000000001e+01   4.1249119999999999e+02  -2.5430599999999998e+01  -5.1054499999999997e+01  -4.5827000000000000e+00
  -1.0139000000000000e+00  -8.4417000000000009e+00   1.9507230000000001e+02  -1.0693099999999999e+01   3.0070000000000000e+01   1.5524000000000000e+00  -2.6611699999999999e+01  -2.4081199999999999e+01   4.1092410000000001e+02  -2.5334199999999999e+01  -5.0814000000000000e+01  -4.6003999999999996e+00
  -2.8649999999999998e-01  -8.7494999999999994e+00   1.9704540000000000e+02  -1.0826800000000000e+01   3.0403099999999998e+01   1.5787000000000000e+00  -2.6611699999999999e+01  -2.4503699999999998e+01   4.0848640000000000e+02  -2.5209000000000000e+01  -5.0544600000000003e+01  -4.6490999999999998e+00
  -2.2040000000000001e-01  -8.7714999999999996e+00   1.9918989999999999e+02  -1.0760000000000000e+01   3.0631499999999999e+01   1.5787000000000000e+00  -2.6523000000000000e+01  -2.5370899999999999e+01   4.0630990000000003e+02  -2.5083800000000000e+01  -5.0313600000000001e+01  -4.6711999999999998e+00
   1.7630000000000001e-01  -8.9033999999999995e+00   2.0210659999999999e+02  -1.0836399999999999e+01   3.0907399999999999e+01   1.6225000000000001e+00  -2.6323200000000000e+01  -2.5860099999999999e+01   4.0465580000000000e+02  -2.5016400000000001e+01  -5.0024999999999999e+01  -4.7817999999999996e+00
   2.8649999999999998e-01  -8.9913000000000007e+00   2.0313600000000000e+02  -1.0874499999999999e+01   3.1183399999999999e+01   1.6576000000000000e+00  -2.6190000000000001e+01  -2.6460400000000000e+01   4.0247930000000002e+02  -2.4756300000000000e+01  -4.9649700000000003e+01  -4.8083000000000000e+00
   3.5270000000000001e-01  -8.9033999999999995e+00   2.0476589999999999e+02  -1.0931800000000001e+01   3.1440300000000001e+01   1.6532000000000000e+00  -2.6034700000000001e+01  -2.6860700000000001e+01   3.9951920000000001e+02  -2.4640699999999999e+01  -4.9293700000000001e+01  -4.8083000000000000e+00
   8.3760000000000001e-01  -9.5629000000000008e+00   2.0759680000000000e+02  -1.0998699999999999e+01   3.1754300000000001e+01   1.7322000000000000e+00  -2.5901499999999999e+01  -2.7705600000000000e+01   3.9542739999999998e+02  -2.4457699999999999e+01  -4.8976199999999999e+01  -4.8701999999999996e+00
   1.3887000000000000e+00  -9.8925999999999998e+00   2.0956979999999999e+02  -1.1074999999999999e+01   3.2020800000000001e+01   1.8067000000000000e+00  -2.5635200000000001e+01  -2.8261500000000002e+01   3.9255439999999999e+02  -2.4303500000000000e+01  -4.8504700000000000e+01  -4.9587000000000003e+00
   1.5870000000000000e+00  -1.0222400000000000e+01   2.1180019999999999e+02  -1.1218299999999999e+01   3.2430000000000000e+01   1.8462000000000001e+00  -2.5501999999999999e+01  -2.8884100000000000e+01   3.9029079999999999e+02  -2.4033799999999999e+01  -4.8216000000000001e+01  -5.0118000000000000e+00
   1.9617000000000000e+00  -1.0683999999999999e+01   2.1600360000000001e+02  -1.1256399999999999e+01   3.2934300000000000e+01   1.9953000000000001e+00  -2.5390999999999998e+01  -2.9684600000000000e+01   3.8794020000000000e+02  -2.3966400000000000e+01  -4.7859999999999999e+01  -5.0515999999999996e+00
   2.5127999999999999e+00  -1.1035800000000000e+01   2.1926339999999999e+02  -1.1504700000000000e+01   3.3400599999999997e+01   2.0522999999999998e+00  -2.5257800000000000e+01  -3.0574000000000002e+01   3.8524140000000000e+02  -2.3860399999999998e+01  -4.7581000000000003e+01  -5.1268000000000002e+00
   2.7772999999999999e+00  -1.1651300000000001e+01   2.2329519999999999e+02  -1.1714700000000001e+01   3.3914400000000001e+01   2.0960999999999999e+00  -2.5213500000000000e+01  -3.1041000000000000e+01   3.8341309999999999e+02  -2.3504000000000001e+01  -4.7253799999999998e+01  -5.2064000000000004e+00
   3.3944999999999999e+00  -1.1959099999999999e+01   2.2784170000000000e+02  -1.1752900000000000e+01   3.4609099999999998e+01   2.1707000000000001e+00  -2.4969300000000000e+01  -3.1485700000000001e+01   3.7993070000000000e+02  -2.3263200000000001e+01  -4.6888199999999998e+01  -5.2462000000000000e+00
   3.8574000000000002e+00  -1.2134900000000000e+01   2.3238829999999999e+02  -1.1867500000000000e+01   3.5322800000000001e+01   2.2890999999999999e+00  -2.5035900000000002e+01  -3.2041600000000003e+01   3.7644830000000002e+02  -2.2964600000000001e+01  -4.6426299999999998e+01  -5.2683999999999997e+00
   4.3422999999999998e+00  -1.2508699999999999e+01   2.3787840000000000e+02  -1.2068000000000000e+01   3.6112600000000000e+01   2.3241999999999998e+00  -2.4969300000000000e+01  -3.2397399999999998e+01   3.7322710000000001e+02  -2.2675599999999999e+01  -4.5839399999999998e+01  -5.3921999999999999e+00
   4.8712999999999997e+00  -1.2684500000000000e+01   2.4362600000000000e+02  -1.2297100000000000e+01   3.6902400000000000e+01   2.3767999999999998e+00  -2.4924900000000001e+01  -3.2619700000000002e+01   3.6843869999999998e+02  -2.2164999999999999e+01  -4.5300600000000003e+01  -5.3788999999999998e+00
   5.3121999999999998e+00  -1.3234100000000000e+01   2.4997399999999999e+02  -1.2335300000000000e+01   3.7892099999999999e+01   2.5215000000000001e+00  -2.5302199999999999e+01  -3.2975499999999997e+01   3.6417280000000000e+02  -2.1741199999999999e+01  -4.4655900000000003e+01  -5.4363999999999999e+00
   6.1276999999999999e+00  -1.3849700000000000e+01   2.5615039999999999e+02  -1.2488099999999999e+01   3.8748500000000000e+01   2.6092000000000000e+00  -2.5302199999999999e+01  -3.3242300000000000e+01   3.5851389999999998e+02  -2.1288499999999999e+01  -4.3866900000000001e+01  -5.4409000000000001e+00
   6.5244999999999997e+00  -1.4641100000000000e+01   2.6387090000000001e+02  -1.2812700000000000e+01   3.9833300000000001e+01   2.6880999999999999e+00  -2.5479800000000001e+01  -3.3598100000000002e+01   3.5268079999999998e+02  -2.0816500000000001e+01  -4.3183700000000002e+01  -5.4939999999999998e+00
   7.0534999999999997e+00  -1.5542400000000001e+01   2.7133409999999998e+02  -1.3108599999999999e+01   4.1051299999999998e+01   2.7583000000000002e+00  -2.5546399999999998e+01  -3.3664800000000000e+01   3.4667370000000000e+02  -2.0142199999999999e+01  -4.2173400000000001e+01  -5.4894999999999996e+00
   7.7146999999999997e+00  -1.6421700000000001e+01   2.8137079999999997e+02  -1.3481000000000000e+01   4.2326400000000000e+01   2.9337000000000000e+00  -2.5590800000000002e+01  -3.3909399999999998e+01   3.3883830000000000e+02  -1.9515999999999998e+01  -4.1105400000000003e+01  -5.5426000000000002e+00
   8.3099000000000007e+00  -1.7323100000000000e+01   2.9080700000000002e+02  -1.3901100000000000e+01   4.3753799999999998e+01   3.1046999999999998e+00  -2.5701699999999999e+01  -3.4176200000000001e+01   3.3030640000000000e+02  -1.8562400000000000e+01  -3.9931500000000000e+01  -5.4894999999999996e+00
   8.9270999999999994e+00  -1.8356300000000001e+01   3.0135840000000002e+02  -1.4282999999999999e+01   4.5304900000000004e+01   3.2056000000000000e+00  -2.5857099999999999e+01  -3.3620300000000000e+01   3.2194860000000000e+02  -1.7724299999999999e+01  -3.8728700000000003e+01  -5.4630000000000001e+00
   1.0007099999999999e+01  -1.9015799999999999e+01   3.1165249999999997e+02  -1.4617100000000001e+01   4.6856000000000002e+01   3.4028999999999998e+00  -2.5857099999999999e+01  -3.3264499999999998e+01   3.1254610000000002e+02  -1.6664700000000000e+01  -3.7506700000000002e+01  -5.3612000000000002e+00
   1.1153300000000000e+01  -2.0202900000000000e+01   3.2452010000000001e+02  -1.5123200000000001e+01   4.8568800000000003e+01   3.5827000000000000e+00  -2.5524200000000000e+01  -3.2219499999999996e+01   3.0244709999999998e+02  -1.5422100000000000e+01  -3.6005699999999997e+01  -5.2992999999999997e+00
   1.2211300000000000e+01  -2.1367999999999999e+01   3.3704450000000003e+02  -1.5610099999999999e+01   5.0462499999999999e+01   3.7362000000000002e+00  -2.5257800000000000e+01  -3.1396799999999999e+01   2.9130340000000001e+02  -1.4063900000000000e+01  -3.4475800000000000e+01  -5.1532999999999998e+00
   1.3269399999999999e+01  -2.2731000000000002e+01   3.5179930000000002e+02  -1.6106500000000000e+01   5.2755800000000001e+01   3.9335000000000000e+00  -2.5035900000000002e+01  -3.0551800000000000e+01   2.7920200000000000e+02  -1.2753800000000000e+01  -3.2830399999999997e+01  -4.9366000000000003e+00
   1.4503700000000000e+01  -2.3874199999999998e+01   3.6715460000000002e+02  -1.6717600000000001e+01   5.4954000000000001e+01   4.2098000000000004e+00  -2.4259100000000000e+01  -2.8617300000000000e+01   2.6683949999999999e+02  -1.1087300000000001e+01  -3.1069600000000001e+01  -4.6093000000000002e+00
   1.6068700000000000e+01  -2.5501000000000001e+01   3.8465449999999998e+02  -1.7500499999999999e+01   5.7342399999999998e+01   4.4335000000000004e+00  -2.3748600000000000e+01  -2.6193600000000000e+01   2.5395460000000000e+02  -9.4016000000000002e+00  -2.9241399999999999e+01  -4.2598000000000003e+00
   1.7699800000000000e+01  -2.7017800000000001e+01   4.0181130000000002e+02  -1.7891900000000000e+01   5.9778500000000001e+01   4.6219999999999999e+00  -2.2860800000000001e+01  -2.3658700000000000e+01   2.4089560000000000e+02  -7.6292000000000000e+00  -2.7461300000000001e+01  -3.7997999999999998e+00
   1.9573399999999999e+01  -2.8007100000000001e+01   4.1819600000000003e+02  -1.8617500000000000e+01   6.2100299999999997e+01   4.9070999999999998e+00  -2.1751000000000001e+01  -2.0901499999999999e+01   2.2818480000000000e+02  -5.5678000000000001e+00  -2.5681200000000000e+01  -3.2645000000000000e+00
   2.1535200000000000e+01  -2.9304099999999998e+01   4.3372280000000001e+02  -1.9257200000000001e+01   6.4241399999999999e+01   5.1132000000000000e+00  -2.1018599999999999e+01  -1.7143699999999999e+01   2.1625749999999999e+02  -3.5449000000000002e+00  -2.3949300000000001e+01  -2.6850000000000001e+00
   2.3452800000000000e+01  -3.0403300000000002e+01   4.4890649999999999e+02  -1.9849100000000000e+01   6.6353899999999996e+01   5.3368000000000002e+00  -2.0175200000000000e+01  -1.3141299999999999e+01   2.0563620000000000e+02  -1.3871000000000000e+00  -2.2274999999999999e+01  -2.0569000000000002e+00
   2.5458700000000000e+01  -3.1656400000000001e+01   4.6280349999999999e+02  -2.0259699999999999e+01   6.8371300000000005e+01   5.5254000000000003e+00  -1.9509399999999999e+01  -8.9387000000000008e+00   1.9518899999999999e+02   7.2250000000000003e-01  -2.0677800000000001e+01  -1.3580000000000001e+00
   2.7244100000000000e+01  -3.3019300000000001e+01   4.7575689999999997e+02  -2.0727499999999999e+01   7.0084100000000007e+01   5.7752999999999997e+00  -1.8355200000000000e+01  -4.2024999999999997e+00   1.8569940000000000e+02   2.8898000000000001e+00  -1.9234500000000001e+01  -6.2809999999999999e-01
   2.8522500000000001e+01  -3.4118499999999997e+01   4.8716609999999997e+02  -2.1090299999999999e+01   7.1587599999999995e+01   5.9332000000000003e+00  -1.7866900000000001e+01   1.1119999999999999e-01   1.7603569999999999e+02   4.8646000000000003e+00  -1.7954699999999999e+01   8.8499999999999995e-02
   2.9955300000000001e+01  -3.5217700000000001e+01   4.9728859999999997e+02  -2.1491299999999999e+01   7.3176800000000000e+01   6.1875000000000000e+00  -1.7489599999999999e+01   4.3360000000000003e+00   1.6959330000000000e+02   6.8007000000000000e+00  -1.6896300000000000e+01   7.9620000000000002e-01
   3.1057400000000001e+01  -3.6207000000000001e+01   5.0672480000000002e+02  -2.1615400000000001e+01   7.4375799999999998e+01   6.3804999999999996e+00  -1.7223299999999998e+01   8.0047999999999995e+00   1.6410849999999999e+02   8.5731999999999999e+00  -1.6116900000000001e+01   1.3713000000000000e+00
   3.2071300000000001e+01  -3.7196199999999997e+01   5.1427380000000005e+02  -2.1882800000000000e+01   7.5403499999999994e+01   6.5208000000000004e+00  -1.6846000000000000e+01   1.1051100000000000e+01   1.6062610000000001e+02   1.0047000000000001e+01  -1.5635800000000000e+01   1.9020999999999999e+00
   3.2908900000000003e+01  -3.8251399999999997e+01   5.2113649999999996e+02  -2.2035499999999999e+01   7.6240899999999996e+01   6.6436000000000002e+00  -1.6202300000000001e+01   1.2830000000000000e+01   1.5958130000000000e+02   1.1241500000000000e+01  -1.5443400000000000e+01   2.2515000000000001e+00
   3.3900799999999997e+01  -3.9196700000000000e+01   5.2576880000000006e+02  -2.2178699999999999e+01   7.6811800000000005e+01   6.8628999999999998e+00  -1.5580800000000000e+01   1.2896699999999999e+01   1.6149670000000000e+02   1.1983200000000000e+01  -1.5587700000000000e+01   2.3710000000000000e+00
   3.4892699999999998e+01  -4.0405799999999999e+01   5.3168790000000001e+02  -2.2264700000000001e+01   7.7449399999999997e+01   7.0865000000000000e+00  -1.4781800000000000e+01   1.1584800000000000e+01   1.6254140000000001e+02   1.2378100000000000e+01  -1.5818600000000000e+01   2.2913999999999999e+00
   3.5730300000000000e+01  -4.1351100000000002e+01   5.3529079999999999e+02  -2.2283700000000000e+01   7.8029899999999998e+01   7.2400000000000002e+00  -1.4160399999999999e+01   9.8948999999999998e+00   1.6384729999999999e+02   1.2705700000000000e+01  -1.6203499999999998e+01   2.2515000000000001e+00
   3.6391599999999997e+01  -4.2340400000000002e+01   5.3897950000000003e+02  -2.2312400000000000e+01   7.8629400000000004e+01   7.4461000000000004e+00  -1.3494500000000000e+01   8.1605000000000008e+00   1.6637200000000001e+02   1.2802000000000000e+01  -1.6511399999999998e+01   2.0613000000000001e+00
   3.6898499999999999e+01  -4.3285699999999999e+01   5.4301139999999998e+02  -2.2283700000000000e+01   7.8886300000000006e+01   7.6040000000000001e+00  -1.2407000000000000e+01   9.7170000000000005e+00   1.6767789999999999e+02   1.2869400000000001e+01  -1.6742300000000000e+01   2.1675000000000000e+00
   3.7229199999999999e+01  -4.4164999999999999e+01   5.4704319999999996e+02  -2.2321899999999999e+01   7.9400099999999995e+01   7.7180000000000000e+00  -1.1030900000000001e+01   4.6917000000000000e+00   1.6524019999999999e+02   1.2522600000000001e+01  -1.6848199999999999e+01   1.6323000000000001e+00
   3.7559800000000003e+01  -4.5000399999999999e+01   5.4987410000000000e+02  -2.2178699999999999e+01   7.9952100000000002e+01   7.7881999999999998e+00  -9.5882000000000005e+00  -1.0005999999999999e+00   1.5949430000000001e+02   1.2127700000000001e+01  -1.6453700000000001e+01   8.3599999999999997e-01
   3.7559800000000003e+01  -4.5396099999999997e+01   5.5433479999999997e+02  -2.2150099999999998e+01   8.0361199999999997e+01   7.8758999999999997e+00  -9.8766999999999996e+00  -2.6238000000000001e+00   1.5548949999999999e+02   1.1607500000000000e+01  -1.6049600000000002e+01   8.3160000000000001e-01
   3.7118899999999996e+01  -4.6385399999999997e+01   5.5690830000000005e+02  -2.2083300000000001e+01   8.0799000000000007e+01   7.9722999999999997e+00  -9.0777000000000001e+00  -2.8683999999999998e+00   1.5026589999999999e+02   1.1405200000000001e+01  -1.5674300000000001e+01   7.0779999999999998e-01
   3.6700099999999999e+01  -4.7044899999999998e+01   5.6008230000000003e+02  -2.1949600000000000e+01   8.1284300000000002e+01   8.0469000000000008e+00  -8.2342999999999993e+00  -2.9796000000000000e+00   1.4417169999999999e+02   1.1097000000000000e+01  -1.5135500000000000e+01   6.9010000000000005e-01
   3.6104999999999997e+01  -4.7748399999999997e+01   5.6308479999999997e+02  -2.1739500000000000e+01   8.1703000000000003e+01   8.0556999999999999e+00  -7.6794000000000002e+00  -3.3797999999999999e+00   1.3764220000000000e+02   1.0625000000000000e+01  -1.4548500000000001e+01   5.6179999999999997e-01
   3.5576000000000001e+01  -4.8253999999999998e+01   5.6643029999999999e+02  -2.1548600000000000e+01   8.2150199999999998e+01   8.0425000000000004e+00  -6.5475000000000003e+00  -4.1802999999999999e+00   1.2954560000000001e+02   1.0066300000000000e+01  -1.3778800000000000e+01   4.5560000000000000e-01
   3.4870699999999999e+01  -4.8935499999999998e+01   5.6969010000000003e+02  -2.1329000000000001e+01   8.2397599999999997e+01   8.0820000000000007e+00  -5.7263000000000002e+00  -4.6250000000000000e+00   1.2023009999999999e+02   9.3341999999999992e+00  -1.2960900000000001e+01   3.3179999999999998e-01
   3.4231400000000001e+01  -4.9594999999999999e+01   5.7209209999999996e+02  -2.1262200000000000e+01   8.2844899999999996e+01   8.0512999999999995e+00  -4.6608999999999998e+00  -5.2253999999999996e+00   1.1134999999999999e+02   8.5923999999999996e+00  -1.1912100000000001e+01   1.9460000000000000e-01
   3.3261600000000001e+01  -5.0188499999999998e+01   5.7423670000000004e+02  -2.1052099999999999e+01   8.3273099999999999e+01   8.0776000000000003e+00  -4.0617000000000001e+00  -5.0919999999999996e+00   1.0116390000000000e+02   7.9085000000000001e+00  -1.0872900000000000e+01   1.4160000000000000e-01
   3.2512099999999997e+01  -5.0474299999999999e+01   5.7775379999999996e+02  -2.0842099999999999e+01   8.3843999999999994e+01   8.0907000000000000e+00  -3.4624000000000001e+00  -4.5137999999999998e+00   9.0977900000000005e+01   7.0223000000000004e+00  -9.7375000000000007e+00   1.0170000000000000e-01
   3.1652500000000000e+01  -5.0628200000000000e+01   5.8015570000000002e+02  -2.0479299999999999e+01   8.4205600000000004e+01   8.0250000000000004e+00  -2.7744000000000000e+00  -3.8468000000000000e+00   8.0095399999999998e+01   6.2613000000000003e+00  -8.7175999999999991e+00   8.4000000000000005e-02
   3.0836900000000000e+01  -5.0957999999999998e+01   5.8238610000000006e+02  -2.0164200000000001e+01   8.4519700000000000e+01   8.0161999999999995e+00  -1.8866000000000001e+00  -3.2909000000000002e+00   7.0518799999999999e+01   5.5484999999999998e+00  -7.5533000000000001e+00   9.2899999999999996e-02
   3.0197700000000001e+01  -5.1221800000000002e+01   5.8290080000000000e+02  -1.9916000000000000e+01   8.4548199999999994e+01   7.9459999999999997e+00  -1.4871000000000001e+00  -2.2902999999999998e+00   5.9375100000000003e+01   4.6525999999999996e+00  -6.5141000000000000e+00   1.2390000000000000e-01
   2.9867100000000001e+01  -5.1485599999999998e+01   5.8332970000000000e+02  -1.9448200000000000e+01   8.4462599999999995e+01   7.9459999999999997e+00  -1.2650999999999999e+00  -1.0894999999999999e+00   5.1452599999999997e+01   3.9302000000000001e+00  -5.4653000000000000e+00   1.9910000000000000e-01
   2.9602599999999999e+01  -5.1573500000000003e+01   5.8204300000000001e+02  -1.9037600000000001e+01   8.4291300000000007e+01   7.9284999999999997e+00  -1.1762999999999999e+00   0.0000000000000000e+00   4.2311300000000003e+01   3.3233000000000001e+00  -4.5511999999999997e+00   2.8310000000000002e-01
   2.9139700000000001e+01  -5.1705399999999997e+01   5.8015570000000002e+02  -1.8503000000000000e+01   8.4053399999999996e+01   7.9108999999999998e+00  -7.9900000000000004e-01   1.1563000000000001e+00   3.4127600000000001e+01   2.7549999999999999e+00  -3.5312999999999999e+00   3.0959999999999999e-01
   2.8853100000000001e+01  -5.2101100000000002e+01   5.7835429999999997e+02  -1.8111499999999999e+01   8.3729799999999997e+01   7.8845999999999998e+00  -5.9930000000000005e-01   2.1345999999999998e+00   2.8120400000000000e+01   2.0903000000000000e+00  -2.8481000000000001e+00   4.0699999999999997e-01
   2.8610700000000001e+01  -5.2848500000000001e+01   5.7672439999999995e+02  -1.7510000000000002e+01   8.3358699999999999e+01   7.8802000000000003e+00  -3.7730000000000002e-01   3.1130000000000000e+00   2.3245100000000001e+01   1.6183000000000001e+00  -2.1360999999999999e+00   4.6000000000000002e-01
   2.8390300000000000e+01  -5.3046399999999998e+01   5.7466560000000004e+02  -1.7013600000000000e+01   8.2949500000000000e+01   7.8494999999999999e+00  -4.2170000000000002e-01   3.5131999999999999e+00   1.8021500000000000e+01   1.3101000000000000e+00  -1.5009999999999999e+00   4.7770000000000001e-01
   2.8191900000000000e+01  -5.3200299999999999e+01   5.7106269999999995e+02  -1.6268899999999999e+01   8.2492800000000003e+01   7.8627000000000002e+00  -1.5540000000000001e-01   4.3803999999999998e+00   1.3929600000000001e+01   9.9219999999999997e-01  -9.3330000000000002e-01   5.0870000000000004e-01
   2.7795100000000001e+01  -5.3178300000000000e+01   5.6857489999999996e+02  -1.5457300000000000e+01   8.1969399999999993e+01   7.7793999999999999e+00  -2.4410000000000001e-01   4.5583000000000000e+00   9.8377999999999997e+00   6.9359999999999999e-01  -5.0029999999999997e-01   6.0160000000000002e-01
   2.7596699999999998e+01  -5.3354199999999999e+01   5.6608720000000005e+02  -1.4808100000000000e+01   8.1455600000000004e+01   7.7618000000000000e+00   4.8830000000000001e-01   3.6244000000000001e+00   5.7460000000000004e+00   3.2750000000000001e-01  -1.5400000000000000e-01   3.4060000000000001e-01
   2.7222000000000001e+01  -5.4101599999999998e+01   5.6359950000000003e+02  -1.4025200000000000e+01   8.0989300000000000e+01   7.7706000000000000e+00   4.4390000000000002e-01   3.5577000000000001e+00   4.7012999999999998e+00   1.5409999999999999e-01   2.8899999999999999e-02   4.4679999999999997e-01
   2.6869399999999999e+01  -5.4321399999999997e+01   5.6059699999999998e+02  -1.3242300000000000e+01   8.0551599999999993e+01   7.7355000000000000e+00  -4.4400000000000002e-02   8.4499999999999997e-01   4.0918000000000001e+00  -9.6299999999999997e-02   1.3469999999999999e-01   4.4200000000000003e-02
   2.6516700000000000e+01  -5.4761099999999999e+01   5.5785199999999998e+02  -1.2440300000000001e+01   7.9904499999999999e+01   7.7881999999999998e+00   3.5510000000000003e-01   1.2007000000000001e+00   3.2212000000000001e+00   6.7400000000000002e-02   2.0210000000000000e-01   1.5920000000000001e-01
   2.6119900000000001e+01  -5.5244799999999998e+01   5.5562159999999994e+02  -1.1638299999999999e+01   7.9476299999999995e+01   7.7706000000000000e+00  -1.7760000000000001e-01   6.0040000000000004e-01   3.3953000000000002e+00  -2.8899999999999999e-02   2.6939999999999997e-01   8.8499999999999995e-02
   2.5613000000000000e+01  -5.5574500000000000e+01   5.5347699999999998e+02  -1.0740900000000000e+01   7.8991000000000000e+01   7.7881999999999998e+00   2.6629999999999998e-01   1.3341000000000001e+00   3.6564999999999999e+00  -9.5999999999999992e-03   1.8279999999999999e-01   1.2830000000000000e-01
   2.5635000000000002e+01  -5.5794300000000000e+01   5.5184709999999995e+02  -9.8529999999999998e+00   7.8705500000000001e+01   7.6654000000000000e+00   0.0000000000000000e+00   6.8930000000000002e-01   3.8306000000000000e+00  -1.9270000000000001e-01   2.8870000000000001e-01   1.1940000000000001e-01
   2.5172100000000000e+01  -5.5706400000000002e+01   5.5047460000000001e+02  -8.8599999999999994e+00   7.8277299999999997e+01   7.6127000000000002e+00   3.1069999999999998e-01   1.0894999999999999e+00   4.0918000000000001e+00  -1.0600000000000000e-01   2.2130000000000000e-01   1.1500000000000000e-01
   2.5260300000000001e+01  -5.5684399999999997e+01   5.4970249999999999e+02  -7.8098000000000001e+00   7.8010800000000003e+01   7.5118999999999998e+00   0.0000000000000000e+00   7.5600000000000001e-01   3.5695000000000001e+00  -1.6380000000000000e-01   3.0790000000000001e-01   4.4200000000000003e-02
   2.5172100000000000e+01  -5.5090899999999998e+01   5.4867309999999998e+02  -6.5686000000000000e+00   7.7677800000000005e+01   7.3189000000000002e+00   1.3320000000000001e-01   8.4499999999999997e-01   4.0918000000000001e+00  -9.5999999999999992e-03   3.1750000000000000e-01   1.3270000000000001e-01
   2.5216200000000001e+01  -5.4497300000000003e+01   5.4738630000000001e+02  -5.4992999999999999e+00   7.7477900000000005e+01   7.2312000000000003e+00   1.3320000000000001e-01   8.2269999999999999e-01   3.9177000000000000e+00   3.8500000000000000e-02   2.0210000000000000e-01   1.1060000000000000e-01
   2.5216200000000001e+01  -5.3881799999999998e+01   5.4833000000000004e+02  -4.2868000000000004e+00   7.7144900000000007e+01   7.0646000000000004e+00   6.6600000000000006e-02   8.6719999999999997e-01   4.4401000000000002e+00  -6.7400000000000002e-02   2.2130000000000000e-01   1.2390000000000000e-01
   2.5502700000000001e+01  -5.3090400000000002e+01   5.4704319999999996e+02  -3.0743000000000000e+00   7.7002099999999999e+01   6.9417999999999997e+00   1.7760000000000001e-01   1.0227999999999999e+00   4.6142000000000003e+00   4.8200000000000000e-02   1.4430000000000001e-01   1.0620000000000000e-01
   2.5590900000000001e+01  -5.2452800000000003e+01   5.4764369999999997e+02  -1.9286000000000001e+00   7.6707200000000000e+01   6.7708000000000004e+00  -1.1100000000000000e-01   7.7820000000000000e-01   3.5695000000000001e+00  -6.7400000000000002e-02   2.5979999999999998e-01   1.3270000000000001e-01
   2.5899500000000000e+01  -5.1639400000000002e+01   5.4712900000000002e+02  -6.1099999999999999e-01   7.6383600000000001e+01   6.6742999999999997e+00   6.6600000000000006e-02   9.7840000000000005e-01   4.0918000000000001e+00   3.8500000000000000e-02   1.2509999999999999e-01   9.7299999999999998e-02
   2.6494599999999998e+01  -5.1199800000000003e+01   5.4670010000000002e+02   5.3469999999999995e-01   7.6040999999999997e+01   6.5384000000000002e+00  -4.4400000000000002e-02   6.0040000000000004e-01   3.1341999999999999e+00  -7.7100000000000002e-02   1.9239999999999999e-01   1.5040000000000001e-01
   2.6450600000000001e+01  -5.0716099999999997e+01   5.4472699999999998e+02   1.8617999999999999e+00   7.5831699999999998e+01   6.4244000000000003e+00   2.8849999999999998e-01   7.7820000000000000e-01   4.4401000000000002e+00  -7.7100000000000002e-02   2.5979999999999998e-01   1.1940000000000001e-01
   2.7111799999999999e+01  -5.0232500000000002e+01   5.4498440000000005e+02   2.9215000000000000e+00   7.5574799999999996e+01   6.3410000000000002e+00   4.4390000000000002e-01   7.3380000000000001e-01   2.9600000000000000e+00  -8.6699999999999999e-02   2.6939999999999997e-01   1.3270000000000001e-01
   2.7266100000000002e+01  -5.0188499999999998e+01   5.4472699999999998e+02   4.1722000000000001e+00   7.5241699999999994e+01   6.2576999999999998e+00   3.1069999999999998e-01   8.0049999999999999e-01   3.9177000000000000e+00  -9.5999999999999992e-03   2.1170000000000000e-01   1.2390000000000000e-01
   2.7420400000000001e+01  -4.9836799999999997e+01   5.4421230000000003e+02   5.2797000000000001e+00   7.5146600000000007e+01   6.1524999999999999e+00   1.7760000000000001e-01   1.0005999999999999e+00   3.3083000000000000e+00  -1.0600000000000000e-01   2.4060000000000001e-01   1.3710000000000000e-01
   2.7398399999999999e+01  -4.9375100000000003e+01   5.4438390000000004e+02   6.4827000000000004e+00   7.4965800000000002e+01   6.0560000000000000e+00   1.9980000000000001e-01   8.0049999999999999e-01   4.1788999999999996e+00  -3.8500000000000000e-02   2.8870000000000001e-01   1.3270000000000001e-01
   2.7332200000000000e+01  -4.8847499999999997e+01   5.4481280000000004e+02   7.6951999999999998e+00   7.4737399999999994e+01   5.9595000000000002e+00   6.6600000000000006e-02   1.0005999999999999e+00   4.1788999999999996e+00  -7.7100000000000002e-02   1.8279999999999999e-01   1.6810000000000000e-01
   2.7574700000000000e+01  -4.8759599999999999e+01   5.4455550000000005e+02   8.8981999999999992e+00   7.4575599999999994e+01   5.7709999999999999e+00   1.3320000000000001e-01   9.7840000000000005e-01   3.4824000000000002e+00  -2.8899999999999999e-02   2.6939999999999997e-01   1.3270000000000001e-01
   2.7618800000000000e+01  -4.8231999999999999e+01   5.4507020000000000e+02   1.0091699999999999e+01   7.4309200000000004e+01   5.6745000000000001e+00   1.1100000000000000e-01   1.0672999999999999e+00   3.3953000000000002e+00  -5.7799999999999997e-02   2.3089999999999999e-01   1.1060000000000000e-01
   2.7530600000000000e+01  -4.7836300000000001e+01   5.4532749999999999e+02   1.1285100000000000e+01   7.4309200000000004e+01   5.5868000000000002e+00   1.9980000000000001e-01   9.1169999999999995e-01   3.4824000000000002e+00  -8.6699999999999999e-02   1.9239999999999999e-01   1.3270000000000001e-01
   2.7574700000000000e+01  -4.7726399999999998e+01   5.4618539999999996e+02   1.2507199999999999e+01   7.4233000000000004e+01   5.4157000000000002e+00  -6.6600000000000006e-02   9.5609999999999995e-01   4.2659000000000002e+00   0.0000000000000000e+00   2.1170000000000000e-01   1.1500000000000000e-01
   2.7728999999999999e+01  -4.7220700000000001e+01   5.4704319999999996e+02   1.3872400000000001e+01   7.4137900000000002e+01   5.2403000000000004e+00   8.8800000000000004e-02   9.1169999999999995e-01   3.7435999999999998e+00  -3.8500000000000000e-02   2.6939999999999997e-01   1.2830000000000000e-01
   2.7817200000000000e+01  -4.6825000000000003e+01   5.4730060000000003e+02   1.5142300000000001e+01   7.4099800000000002e+01   5.2008999999999999e+00   1.3320000000000001e-01   8.8939999999999997e-01   4.0918000000000001e+00  -7.7100000000000002e-02   2.8870000000000001e-01   1.1060000000000000e-01
   2.7728999999999999e+01  -4.6363399999999999e+01   5.4867309999999998e+02   1.6440700000000000e+01   7.3881000000000000e+01   5.0210999999999997e+00   2.2200000000000001e-02   1.0005999999999999e+00   3.3083000000000000e+00   7.7100000000000002e-02   1.8279999999999999e-01   1.3710000000000000e-01
   2.7751000000000001e+01  -4.6099600000000002e+01   5.4970249999999999e+02   1.7825099999999999e+01   7.3881000000000000e+01   4.8719999999999999e+00   2.2200000000000001e-02   9.7840000000000005e-01   3.9177000000000000e+00  -6.7400000000000002e-02   1.6360000000000000e-01   1.6810000000000000e-01
   2.8147800000000000e+01  -4.5813800000000001e+01   5.5116079999999999e+02   1.9056699999999999e+01   7.3776300000000006e+01   4.7755000000000001e+00   2.4410000000000001e-01   1.0227999999999999e+00   3.6564999999999999e+00   0.0000000000000000e+00   2.2130000000000000e-01   1.1940000000000001e-01
   2.8346200000000000e+01  -4.5286200000000001e+01   5.5141819999999996e+02   2.0307400000000001e+01   7.3662099999999995e+01   4.6001000000000003e+00   0.0000000000000000e+00   8.4499999999999997e-01   3.8306000000000000e+00  -1.9300000000000001e-02   2.2130000000000000e-01   1.2390000000000000e-01
   2.8500499999999999e+01  -4.5242199999999997e+01   5.5176130000000001e+02   2.1529499999999999e+01   7.3595500000000001e+01   4.4817000000000000e+00  -2.2200000000000001e-02   7.1150000000000002e-01   4.0918000000000001e+00  -9.6299999999999997e-02   2.2130000000000000e-01   1.5479999999999999e-01
   2.9051500000000001e+01  -4.5198300000000003e+01   5.5279070000000002e+02   2.2818400000000000e+01   7.3605000000000004e+01   4.3281999999999998e+00   1.5540000000000001e-01   9.7840000000000005e-01   4.1788999999999996e+00  -9.6299999999999997e-02   2.5019999999999998e-01   1.1500000000000000e-01
   2.9249900000000000e+01  -4.4604700000000001e+01   5.5442060000000004e+02   2.4050000000000001e+01   7.3481300000000005e+01   4.1966999999999999e+00   2.2200000000000001e-02   9.3389999999999995e-01   4.3529999999999998e+00  -1.9300000000000001e-02   2.3089999999999999e-01   8.4000000000000005e-02
   2.9778900000000000e+01  -4.4450800000000001e+01   5.5467800000000000e+02   2.5329400000000000e+01   7.3338499999999996e+01   4.0476000000000001e+00  -2.2200000000000001e-02   9.5609999999999995e-01   4.3529999999999998e+00   0.0000000000000000e+00   2.0210000000000000e-01   1.7690000000000000e-01
   3.0307900000000000e+01  -4.3923200000000001e+01   5.5613630000000001e+02   2.6608699999999999e+01   7.3281499999999994e+01   3.8984999999999999e+00   4.4400000000000002e-02   1.1339999999999999e+00   4.0048000000000004e+00   0.0000000000000000e+00   2.9830000000000001e-01   1.3710000000000000e-01
   3.0903099999999998e+01  -4.3791300000000000e+01   5.5845240000000001e+02   2.7811699999999998e+01   7.3376599999999996e+01   3.8239000000000001e+00   1.1100000000000000e-01   1.0894999999999999e+00   3.5695000000000001e+00   3.8500000000000000e-02   2.0210000000000000e-01   1.7690000000000000e-01
   3.1498200000000001e+01  -4.3791300000000000e+01   5.5956759999999997e+02   2.9024200000000000e+01   7.3433700000000002e+01   3.7538000000000000e+00   1.3320000000000001e-01   8.8939999999999997e-01   4.6142000000000003e+00   1.9300000000000001e-02   2.2130000000000000e-01   1.2830000000000000e-01
   3.2313800000000001e+01  -4.4164999999999999e+01   5.6171220000000005e+02   3.0179500000000001e+01   7.3300500000000000e+01   3.6880000000000002e+00  -2.2200000000000001e-02   8.2269999999999999e-01   4.0048000000000004e+00  -2.8899999999999999e-02   2.9830000000000001e-01   1.0170000000000000e-01
   3.3195399999999999e+01  -4.4538699999999999e+01   5.6462890000000004e+02   3.1315600000000000e+01   7.3443200000000004e+01   3.6880000000000002e+00   8.8800000000000004e-02   9.1169999999999995e-01   3.8306000000000000e+00  -9.6299999999999997e-02   2.7900000000000003e-01   9.7299999999999998e-02
   3.3481999999999999e+01  -4.5484000000000002e+01   5.6582979999999998e+02   3.2298999999999999e+01   7.3424199999999999e+01   3.7362000000000002e+00   6.6600000000000006e-02   9.3389999999999995e-01   4.7882999999999996e+00   0.0000000000000000e+00   1.7319999999999999e-01   1.0620000000000000e-01
   3.4584099999999999e+01  -4.6451300000000003e+01   5.6771709999999996e+02   3.3435200000000002e+01   7.3595500000000001e+01   3.7669000000000001e+00  -6.6600000000000006e-02   8.8939999999999997e-01   4.3529999999999998e+00  -6.7400000000000002e-02   2.9830000000000001e-01   1.7249999999999999e-01
   3.5399700000000003e+01  -4.7660400000000003e+01   5.7003330000000005e+02   3.4380400000000002e+01   7.3690600000000003e+01   3.8020000000000000e+00  -1.1100000000000000e-01   8.8939999999999997e-01   4.0048000000000004e+00  -1.3489999999999999e-01   2.3089999999999999e-01   1.6810000000000000e-01
   3.6281300000000002e+01  -4.8605699999999999e+01   5.7252099999999996e+02   3.5277799999999999e+01   7.3823899999999995e+01   3.9028000000000000e+00   1.9980000000000001e-01   1.0672999999999999e+00   3.7435999999999998e+00   0.0000000000000000e+00   2.2130000000000000e-01   1.2390000000000000e-01
   3.7207099999999997e+01  -5.0012700000000002e+01   5.7535180000000003e+02   3.6165700000000001e+01   7.4004700000000000e+01   3.9335000000000000e+00   2.2200000000000001e-02   1.0005999999999999e+00   3.8306000000000000e+00  -5.7799999999999997e-02   2.3089999999999999e-01   1.4160000000000000e-01
   3.8088799999999999e+01  -5.1705399999999997e+01   5.7895479999999998e+02   3.6996400000000001e+01   7.4090299999999999e+01   3.9773999999999998e+00   1.7760000000000001e-01   1.0227999999999999e+00   4.1788999999999996e+00   9.5999999999999992e-03   2.5019999999999998e-01   1.4599999999999999e-01
   3.8838200000000001e+01  -5.2936500000000002e+01   5.8230029999999999e+02   3.7788800000000002e+01   7.4423400000000001e+01   4.0869999999999997e+00   1.7760000000000001e-01   8.8939999999999997e-01   3.5695000000000001e+00  -5.7799999999999997e-02   2.8870000000000001e-01   1.3710000000000000e-01
   3.9367199999999997e+01  -5.4629199999999997e+01   5.8590329999999994e+02   3.8667200000000001e+01   7.4708799999999997e+01   4.1528000000000000e+00   2.6629999999999998e-01   9.3389999999999995e-01   4.0048000000000004e+00  -8.6699999999999999e-02   2.7900000000000003e-01   1.1500000000000000e-01
   4.0579599999999999e+01  -5.6058100000000003e+01   5.8950620000000004e+02   3.9478700000000003e+01   7.4965800000000002e+01   4.2317000000000000e+00   1.3320000000000001e-01   1.0672999999999999e+00   4.3529999999999998e+00  -1.9300000000000001e-02   2.4060000000000001e-01   1.4599999999999999e-01
   4.0976300000000002e+01  -5.7355200000000004e+01   5.9285170000000005e+02   4.0175699999999999e+01   7.5327399999999997e+01   4.3018999999999998e+00   4.4400000000000002e-02   9.3389999999999995e-01   3.5695000000000001e+00  -1.9300000000000001e-02   2.4060000000000001e-01   1.5040000000000001e-01
   4.2497199999999999e+01  -5.7157299999999999e+01   5.9696939999999995e+02   4.0910800000000002e+01   7.5631900000000002e+01   4.0869999999999997e+00   1.1100000000000000e-01   1.0227999999999999e+00   3.7435999999999998e+00  -1.9300000000000001e-02   3.1750000000000000e-01   1.4160000000000000e-01
   4.2387000000000000e+01  -6.0169100000000000e+01   5.9954290000000003e+02   4.1369100000000003e+01   7.5974400000000003e+01   4.4729000000000001e+00  -1.9980000000000001e-01   9.1169999999999995e-01   4.0918000000000001e+00  -7.7100000000000002e-02   2.3089999999999999e-01   1.1500000000000000e-01
   4.2166600000000003e+01  -6.9424199999999999e+01   6.0374630000000002e+02   4.1388199999999998e+01   7.6412199999999999e+01   5.7929000000000004e+00   4.4400000000000002e-02   1.0450999999999999e+00   3.8306000000000000e+00  -9.5999999999999992e-03   2.6939999999999997e-01   1.7249999999999999e-01
   4.4855699999999999e+01  -6.8918499999999995e+01   6.1018010000000004e+02   4.1865600000000001e+01   7.6992599999999996e+01   5.4070000000000000e+00   1.5540000000000001e-01   8.6719999999999997e-01   3.8306000000000000e+00  -4.8200000000000000e-02   2.8870000000000001e-01   1.4160000000000000e-01
   4.5671300000000002e+01  -6.8632800000000003e+01   6.1541290000000004e+02   4.2658000000000001e+01   7.7534999999999997e+01   5.2754000000000003e+00   6.6600000000000006e-02   7.5600000000000001e-01   3.4824000000000002e+00   0.0000000000000000e+00   1.9239999999999999e-01   1.5920000000000001e-01
   4.6839500000000001e+01  -7.3974800000000002e+01   6.1953049999999996e+02   4.2724800000000002e+01   7.8105999999999995e+01   5.9069000000000003e+00   8.8800000000000004e-02   9.1169999999999995e-01   3.5695000000000001e+00   1.9300000000000001e-02   1.8279999999999999e-01   1.4599999999999999e-01
   4.7390599999999999e+01  -7.6656800000000004e+01   6.2296180000000004e+02   4.3020800000000001e+01   7.8572299999999998e+01   6.2095000000000002e+00   1.5540000000000001e-01   8.4499999999999997e-01   3.5695000000000001e+00  -5.7799999999999997e-02   2.3089999999999999e-01   1.1940000000000001e-01
   4.8426600000000001e+01  -7.9052999999999997e+01   6.2767999999999995e+02   4.3335900000000002e+01   7.8905299999999997e+01   6.4945000000000004e+00   1.3320000000000001e-01   9.3389999999999995e-01   4.2659000000000002e+00  -8.6699999999999999e-02   2.1170000000000000e-01   1.0620000000000000e-01
   4.9859299999999998e+01  -8.1888900000000007e+01   6.3051080000000002e+02   4.3488599999999998e+01   7.9266900000000007e+01   6.7576000000000001e+00   8.8800000000000004e-02   9.5609999999999995e-01   3.2212000000000001e+00  -4.8200000000000000e-02   2.5019999999999998e-01   1.0170000000000000e-01
   5.0388300000000001e+01  -8.4219099999999997e+01   6.3342750000000001e+02   4.3880099999999999e+01   7.9676100000000005e+01   7.0820999999999996e+00   4.4400000000000002e-02   7.1150000000000002e-01   3.6564999999999999e+00  -5.7799999999999997e-02   2.4060000000000001e-01   7.9600000000000004e-02
   5.1137700000000002e+01  -8.7692499999999995e+01   6.3462840000000006e+02   4.3937399999999997e+01   7.9752200000000002e+01   7.4023000000000003e+00   0.0000000000000000e+00   5.1139999999999997e-01   2.8730000000000002e+00   1.9300000000000001e-02   2.9830000000000001e-01   1.7690000000000000e-01
   5.2019399999999997e+01  -9.0110699999999994e+01   6.3625829999999996e+02   4.4070999999999998e+01   7.9952100000000002e+01   7.7092000000000001e+00   1.1100000000000000e-01   9.5609999999999995e-01   3.3083000000000000e+00  -1.9300000000000001e-02   2.4060000000000001e-01   1.4160000000000000e-01
   5.2790900000000001e+01  -9.2418999999999997e+01   6.3737350000000004e+02   4.4204700000000003e+01   7.9933000000000007e+01   7.9635999999999996e+00   0.0000000000000000e+00   9.1169999999999995e-01   3.9177000000000000e+00   0.0000000000000000e+00   1.8279999999999999e-01   1.3710000000000000e-01
   5.3386000000000003e+01  -9.5518699999999995e+01   6.3788819999999998e+02   4.4109200000000001e+01   7.9856899999999996e+01   8.2836999999999996e+00   1.3320000000000001e-01   8.8939999999999997e-01   4.4401000000000002e+00  -7.7100000000000002e-02   2.7900000000000003e-01   1.8579999999999999e-01
   5.4003200000000000e+01  -9.8046800000000005e+01   6.3685879999999997e+02   4.4233300000000000e+01   7.9704599999999999e+01   8.5731000000000002e+00   1.3320000000000001e-01   8.6719999999999997e-01   4.0048000000000004e+00  -7.7100000000000002e-02   2.0210000000000000e-01   6.1899999999999997e-02
   5.4576300000000003e+01  -9.9739500000000007e+01   6.3651570000000004e+02   4.4242899999999999e+01   7.9599999999999994e+01   8.8275000000000006e+00  -1.7760000000000001e-01   8.0049999999999999e-01   4.3529999999999998e+00  -1.1559999999999999e-01   2.8870000000000001e-01   1.7690000000000000e-01
   5.5281700000000001e+01  -1.0215770000000001e+02   6.3377059999999994e+02   4.4214199999999998e+01   7.9276399999999995e+01   9.0291999999999994e+00   3.1069999999999998e-01   8.6719999999999997e-01   4.0048000000000004e+00  -2.8899999999999999e-02   1.9239999999999999e-01   1.2390000000000000e-01
   5.5413899999999998e+01  -1.0415819999999999e+02   6.3136869999999999e+02   4.4080599999999997e+01   7.8895799999999994e+01   9.2746999999999993e+00   1.5540000000000001e-01   8.8939999999999997e-01   4.7012999999999998e+00   0.0000000000000000e+00   1.6360000000000000e-01   1.1940000000000001e-01
   5.5744500000000002e+01  -1.0563110000000000e+02   6.2750840000000005e+02   4.4042400000000001e+01   7.8334400000000002e+01   9.4588999999999999e+00  -8.8800000000000004e-02   8.0049999999999999e-01   4.3529999999999998e+00  -9.5999999999999992e-03   2.1170000000000000e-01   1.5040000000000001e-01
   5.5436000000000000e+01  -1.0629060000000000e+02   6.2030259999999998e+02   4.3803699999999999e+01   7.7630200000000002e+01   9.5816999999999997e+00   1.7760000000000001e-01   8.8939999999999997e-01   4.2659000000000002e+00   2.8899999999999999e-02   2.7900000000000003e-01   1.1060000000000000e-01
   5.5369799999999998e+01  -1.0771960000000000e+02   6.1335410000000002e+02   4.3479100000000003e+01   7.6707200000000000e+01   9.7834000000000003e+00   1.7760000000000001e-01   7.1150000000000002e-01   4.2659000000000002e+00  -7.7100000000000002e-02   2.1170000000000000e-01   1.3270000000000001e-01
   5.4752699999999997e+01  -1.0921450000000000e+02   6.0597670000000005e+02   4.3058999999999997e+01   7.5803200000000004e+01   1.0002700000000001e+01   1.3320000000000001e-01   1.0894999999999999e+00   3.7435999999999998e+00  -1.9300000000000001e-02   2.9830000000000001e-01   1.3270000000000001e-01
   5.3628500000000003e+01  -1.0936839999999999e+02   5.9696939999999995e+02   4.2686599999999999e+01   7.4718299999999999e+01   1.0068500000000000e+01   1.7760000000000001e-01   8.6719999999999997e-01   3.1341999999999999e+00  -5.7799999999999997e-02   2.6939999999999997e-01   1.2390000000000000e-01
   5.2239800000000002e+01  -1.0930240000000001e+02   5.8633219999999994e+02   4.2256999999999998e+01   7.3566900000000004e+01   1.0134200000000000e+01   6.6600000000000006e-02   9.1169999999999995e-01   3.4824000000000002e+00  -1.9300000000000001e-02   2.5979999999999998e-01   1.3270000000000001e-01
   5.0741000000000000e+01  -1.0899460000000001e+02   5.7440819999999997e+02   4.1655500000000004e+01   7.2215699999999998e+01   1.0143000000000001e+01   6.6600000000000006e-02   1.0450999999999999e+00   2.7858999999999998e+00  -3.8500000000000000e-02   1.9239999999999999e-01   1.2830000000000000e-01
   4.8845399999999998e+01  -1.0864290000000000e+02   5.6334209999999996e+02   4.1206800000000001e+01   7.0826400000000007e+01   1.0169300000000000e+01  -6.6600000000000006e-02   8.8939999999999997e-01   3.9177000000000000e+00  -1.8300000000000000e-01   1.9239999999999999e-01   1.6370000000000001e-01
   4.6993800000000000e+01  -1.0820320000000000e+02   5.5004560000000004e+02   4.0614899999999999e+01   6.9341899999999995e+01   1.0248300000000000e+01   1.3320000000000001e-01   1.0450999999999999e+00   4.7012999999999998e+00   6.7400000000000002e-02   2.5019999999999998e-01   1.4599999999999999e-01
   4.5230499999999999e+01  -1.0727990000000000e+02   5.3580550000000005e+02   3.9908299999999997e+01   6.7714699999999993e+01   1.0230700000000001e+01  -1.1100000000000000e-01   9.1169999999999995e-01   2.7858999999999998e+00  -3.8500000000000000e-02   2.7900000000000003e-01   1.3710000000000000e-01
   4.3202599999999997e+01  -1.0629060000000000e+02   5.2087909999999999e+02   3.9192300000000003e+01   6.6106499999999997e+01   1.0191300000000000e+01   2.8849999999999998e-01   1.2452000000000001e+00   4.7882999999999996e+00   2.8899999999999999e-02   1.3469999999999999e-01   1.3270000000000001e-01
   4.0998399999999997e+01  -1.0512550000000000e+02   5.0663900000000001e+02   3.8294800000000002e+01   6.4412700000000001e+01   1.0248300000000000e+01   2.2200000000000001e-02   7.5600000000000001e-01   3.7435999999999998e+00  -1.2520000000000001e-01   2.5019999999999998e-01   8.8499999999999995e-02
   3.8970500000000001e+01  -1.0371860000000000e+02   4.8965379999999999e+02   3.7454599999999999e+01   6.2500000000000000e+01   1.0173700000000000e+01   1.3320000000000001e-01   1.0450999999999999e+00   4.0048000000000004e+00   0.0000000000000000e+00   2.4060000000000001e-01   1.0620000000000000e-01
   3.7008699999999997e+01  -1.0228959999999999e+02   4.7464170000000001e+02   3.6509399999999999e+01   6.0644399999999997e+01   1.0094799999999999e+01   4.4400000000000002e-02   9.7840000000000005e-01   3.3953000000000002e+00  -5.7799999999999997e-02   2.9830000000000001e-01   1.3710000000000000e-01
   3.5069000000000003e+01  -1.0039900000000000e+02   4.5757069999999999e+02   3.5430599999999998e+01   5.8703200000000002e+01   1.0037800000000001e+01   1.9980000000000001e-01   9.1169999999999995e-01   3.4824000000000002e+00  -2.8899999999999999e-02   2.2130000000000000e-01   1.6370000000000001e-01
   3.2975000000000001e+01  -9.8948099999999997e+01   4.4058550000000002e+02   3.4313499999999998e+01   5.6571599999999997e+01   1.0002700000000001e+01   1.5540000000000001e-01   9.1169999999999995e-01   3.3953000000000002e+00  -4.8200000000000000e-02   2.6939999999999997e-01   1.4599999999999999e-01
   3.1123500000000000e+01  -9.7211399999999998e+01   4.2368610000000001e+02   3.3206000000000003e+01   5.4487699999999997e+01   9.9852000000000007e+00  -2.2200000000000001e-02   9.1169999999999995e-01   3.4824000000000002e+00  -1.0600000000000000e-01   2.9830000000000001e-01   1.2390000000000000e-01
   2.8897200000000002e+01  -9.5232900000000001e+01   4.0550000000000000e+02   3.2041200000000003e+01   5.2365600000000001e+01   9.8973999999999993e+00   2.4410000000000001e-01   1.0005999999999999e+00   4.0048000000000004e+00   9.5999999999999992e-03   2.6939999999999997e-01   1.3270000000000001e-01
   2.6979600000000001e+01  -9.3232399999999998e+01   3.8825740000000002e+02   3.0742799999999999e+01   5.0262599999999999e+01   9.7570999999999994e+00   2.2200000000000001e-02   6.2260000000000004e-01   3.8306000000000000e+00  -1.9300000000000001e-02   2.0210000000000000e-01   7.9600000000000004e-02
   2.5238199999999999e+01  -9.0924099999999996e+01   3.6998550000000000e+02   2.9511199999999999e+01   4.7959800000000001e+01   9.6738000000000000e+00   4.4390000000000002e-01   9.7840000000000005e-01   3.4824000000000002e+00   5.7799999999999997e-02   2.6939999999999997e-01   1.1500000000000000e-01
   2.3254400000000000e+01  -8.8396000000000001e+01   3.5094150000000002e+02   2.8184100000000001e+01   4.5656999999999996e+01   9.5071999999999992e+00  -8.8800000000000004e-02   8.8939999999999997e-01   3.8306000000000000e+00   0.0000000000000000e+00   1.9239999999999999e-01   1.3710000000000000e-01
   2.1954000000000001e+01  -8.6483400000000003e+01   3.3155430000000001e+02   2.6675599999999999e+01   4.3277999999999999e+01   9.4326000000000008e+00   0.0000000000000000e+00   1.0894999999999999e+00   3.2212000000000001e+00  -1.1559999999999999e-01   2.5019999999999998e-01   1.4160000000000000e-01
   2.0300799999999999e+01  -8.3647599999999997e+01   3.1259609999999998e+02   2.5214800000000000e+01   4.0784900000000000e+01   9.2790999999999997e+00  -2.2200000000000001e-02   9.7840000000000005e-01   3.2212000000000001e+00  -8.6699999999999999e-02   1.7319999999999999e-01   1.1500000000000000e-01
   1.8471299999999999e+01  -8.0767700000000005e+01   2.9286579999999998e+02   2.3649000000000001e+01   3.8348799999999997e+01   9.0906000000000002e+00   4.4400000000000002e-02   8.0049999999999999e-01   3.3083000000000000e+00  -5.7799999999999997e-02   2.5019999999999998e-01   9.2899999999999996e-02
   1.6553599999999999e+01  -7.7294300000000007e+01   2.7270670000000001e+02   2.1949600000000000e+01   3.5760500000000000e+01   8.8361999999999998e+00  -2.2200000000000001e-02   8.8939999999999997e-01   4.3529999999999998e+00  -1.4449999999999999e-01   2.3089999999999999e-01   1.1500000000000000e-01
   1.4547800000000001e+01  -7.3798900000000003e+01   2.5246170000000001e+02   2.0317000000000000e+01   3.3029499999999999e+01   8.5511999999999997e+00  -4.4400000000000002e-02   9.3389999999999995e-01   3.3083000000000000e+00  -9.5999999999999992e-03   2.6939999999999997e-01   1.5040000000000001e-01
   1.2784400000000000e+01  -7.0083699999999993e+01   2.3118729999999999e+02   1.8665299999999998e+01   3.0222300000000001e+01   8.2705000000000002e+00  -2.2200000000000001e-02   9.5609999999999995e-01   3.6564999999999999e+00  -1.9300000000000001e-02   2.5019999999999998e-01   1.3710000000000000e-01
   1.1175400000000000e+01  -6.5665000000000006e+01   2.1059920000000000e+02   1.6937200000000001e+01   2.7586400000000001e+01   7.8231999999999999e+00   0.0000000000000000e+00   7.7820000000000000e-01   3.4824000000000002e+00  -7.7100000000000002e-02   1.3469999999999999e-01   1.2830000000000000e-01
   9.2797000000000001e+00  -6.1729900000000001e+01   1.8829540000000000e+02   1.5085000000000001e+01   2.4722100000000001e+01   7.4329999999999998e+00   2.6629999999999998e-01   8.8939999999999997e-01   4.5270999999999999e+00   0.0000000000000000e+00   2.3089999999999999e-01   1.6370000000000001e-01
   7.5164000000000000e+00  -5.6915500000000002e+01   1.6633480000000000e+02   1.3356900000000000e+01   2.1895900000000001e+01   6.9154999999999998e+00   1.7760000000000001e-01   8.8939999999999997e-01   3.6564999999999999e+00  -1.9300000000000001e-02   3.1750000000000000e-01   1.8579999999999999e-01
   5.4002999999999997e+00  -5.1199800000000003e+01   1.4445990000000000e+02   1.1638299999999999e+01   1.8927000000000000e+01   6.3365999999999998e+00   1.1100000000000000e-01   8.6719999999999997e-01   4.0048000000000004e+00  -1.9300000000000001e-02   1.6360000000000000e-01   1.5040000000000001e-01
   3.8132999999999999e+00  -4.5198300000000003e+01   1.2267080000000000e+02   9.9292999999999996e+00   1.6100800000000000e+01   5.6306000000000003e+00   1.9980000000000001e-01   9.1169999999999995e-01   3.3953000000000002e+00   9.5999999999999992e-03   2.5019999999999998e-01   1.3270000000000001e-01
   2.2703000000000002e+00  -3.8383299999999998e+01   1.0216849999999999e+02   8.3731000000000009e+00   1.3331700000000000e+01   4.7930000000000001e+00   4.4400000000000002e-02   8.2269999999999999e-01   3.9177000000000000e+00   0.0000000000000000e+00   2.8870000000000001e-01   1.8140000000000001e-01
   9.9190000000000000e-01  -3.1084800000000001e+01   8.2952900000000000e+01   6.9504999999999999e+00   1.0933700000000000e+01   3.8765000000000001e+00  -2.2200000000000001e-02   8.4499999999999997e-01   4.0048000000000004e+00  -3.8500000000000000e-02   2.2130000000000000e-01   1.6810000000000000e-01
   1.1020000000000001e-01  -2.3940100000000001e+01   6.6825599999999994e+01   5.7953000000000001e+00   8.6593999999999998e+00   3.0520999999999998e+00   6.6600000000000006e-02   1.0672999999999999e+00   4.1788999999999996e+00  -1.9300000000000001e-02   2.1170000000000000e-01   1.9460000000000000e-01
  -6.6130000000000000e-01  -1.7191199999999998e+01   5.1298699999999997e+01   4.8118999999999996e+00   6.6990999999999996e+00   2.1619000000000002e+00  -2.2200000000000001e-02   8.8939999999999997e-01   4.0048000000000004e+00   9.5999999999999992e-03   1.0580000000000001e-01   1.2390000000000000e-01
  -9.9190000000000000e-01  -1.1387499999999999e+01   4.0918900000000001e+01   4.1245000000000003e+00   5.3003000000000000e+00   1.4077000000000000e+00  -2.2200000000000001e-02   9.5609999999999995e-01   3.5695000000000001e+00   8.6699999999999999e-02   2.7900000000000003e-01   1.3710000000000000e-01
  -1.4767999999999999e+00  -6.3532999999999999e+00   3.3112499999999997e+01   3.5611999999999999e+00   4.3011999999999997e+00   7.0599999999999996e-01   0.0000000000000000e+00   9.1169999999999995e-01   3.3953000000000002e+00  -9.5999999999999992e-03   2.3089999999999999e-01   1.1500000000000000e-01
  -1.9177000000000000e+00  -3.0996999999999999e+00   2.7708200000000001e+01   3.1793000000000000e+00   3.5970000000000000e+00   3.3329999999999999e-01   8.8800000000000004e-02   9.5609999999999995e-01   3.6564999999999999e+00   3.8500000000000000e-02   2.1170000000000000e-01   9.7299999999999998e-02
  -1.7634000000000001e+00  -1.9789999999999999e-01   2.4705700000000000e+01   2.9215000000000000e+00   3.1307000000000000e+00  -7.0199999999999999e-02  -4.4400000000000002e-02   9.5609999999999995e-01   4.0048000000000004e+00  -1.9300000000000001e-02   2.4060000000000001e-01   1.3710000000000000e-01
  -1.6311000000000000e+00   2.1983999999999999e+00   2.1960599999999999e+01   2.7305999999999999e+00   2.8357000000000001e+00  -3.8590000000000002e-01  -1.5540000000000001e-01   1.0450999999999999e+00   3.3953000000000002e+00   0.0000000000000000e+00   2.9830000000000001e-01   1.6370000000000001e-01
  -1.1462000000000001e+00   2.1103999999999998e+00   1.7585699999999999e+01   2.3105000000000002e+00   2.2743000000000002e+00  -4.5610000000000001e-01   1.5540000000000001e-01   9.5609999999999995e-01   3.8306000000000000e+00  -2.8899999999999999e-02   2.8870000000000001e-01   1.0620000000000000e-01
  -1.0360000000000000e+00   2.3302999999999998e+00   1.5955800000000000e+01   1.9762999999999999e+00   1.7985000000000000e+00  -4.6039999999999998e-01   1.9980000000000001e-01   9.1169999999999995e-01   3.9177000000000000e+00   3.8500000000000000e-02   1.4430000000000001e-01   1.5040000000000001e-01
  -6.3919999999999999e-01   2.6600000000000001e+00   1.2610200000000001e+01   1.6134999999999999e+00   1.3893000000000000e+00  -5.1310000000000000e-01   1.5540000000000001e-01   9.5609999999999995e-01   4.0918000000000001e+00  -6.7400000000000002e-02   2.2130000000000000e-01   1.4160000000000000e-01
  -7.0530000000000004e-01   3.0337000000000001e+00   9.8651000000000000e+00   1.2506999999999999e+00   9.5160000000000000e-01  -5.5689999999999995e-01  -2.2200000000000001e-02   9.3389999999999995e-01   3.5695000000000001e+00  -7.7100000000000002e-02   2.3089999999999999e-01   1.1500000000000000e-01
  -3.3060000000000000e-01   2.8578999999999999e+00   6.7769000000000004e+00   9.4520000000000004e-01   6.2800000000000000e-01  -5.7450000000000001e-01   8.8800000000000004e-02   8.2269999999999999e-01   3.3953000000000002e+00  -4.8200000000000000e-02   2.6939999999999997e-01   1.1940000000000001e-01
  -8.8170000000000004e-01  -1.5390000000000001e-01   2.0588000000000002e+00   2.6729999999999998e-01   4.7600000000000003e-02  -4.3900000000000002e-02   8.8800000000000004e-02   9.7840000000000005e-01   4.0048000000000004e+00   2.8899999999999999e-02   2.3089999999999999e-01   1.1500000000000000e-01
  -6.1719999999999997e-01  -6.5949999999999998e-01   2.2303999999999999e+00   1.5279999999999999e-01  -2.8500000000000001e-02  -6.5799999999999997e-02   6.6600000000000006e-02   8.0049999999999999e-01   4.5270999999999999e+00   4.8200000000000000e-02   2.3089999999999999e-01   1.5479999999999999e-01
  -7.7149999999999996e-01  -7.4739999999999995e-01   2.6593000000000000e+00   1.6230000000000000e-01  -1.9000000000000000e-02  -1.1840000000000001e-01   1.1100000000000000e-01   9.1169999999999995e-01   3.8306000000000000e+00  -5.7799999999999997e-02   2.3089999999999999e-01   1.8140000000000001e-01
  -8.8170000000000004e-01  -2.1999999999999999e-02   2.4876999999999998e+00   2.1959999999999999e-01   0.0000000000000000e+00   8.8000000000000005e-03  -4.4400000000000002e-02   1.0672999999999999e+00   3.3953000000000002e+00   9.5999999999999992e-03   2.8870000000000001e-01   1.4160000000000000e-01
  -7.4939999999999996e-01  -7.0350000000000001e-01   2.0588000000000002e+00   8.5900000000000004e-02  -6.6600000000000006e-02  -2.6300000000000000e-02  -1.3320000000000001e-01   1.0005999999999999e+00   3.8306000000000000e+00  -3.8500000000000000e-02   2.2130000000000000e-01   1.3710000000000000e-01
  -8.8170000000000004e-01  -2.4179999999999999e-01   2.1446000000000001e+00   2.4820000000000000e-01   1.9000000000000000e-02  -4.4000000000000003e-03   1.5540000000000001e-01   8.8939999999999997e-01   4.0048000000000004e+00   5.7799999999999997e-02   2.8870000000000001e-01   1.0170000000000000e-01
  -9.4779999999999998e-01  -5.4959999999999998e-01   2.2303999999999999e+00   1.0500000000000000e-01  -1.5229999999999999e-01  -7.0199999999999999e-02   6.6600000000000006e-02   8.8939999999999997e-01   3.8306000000000000e+00  -6.7400000000000002e-02   2.3089999999999999e-01   1.5040000000000001e-01
  -9.0369999999999995e-01   8.7900000000000006e-02   1.8015000000000001e+00   3.3420000000000000e-01  -3.8100000000000002e-02  -5.2600000000000001e-02   1.3320000000000001e-01   7.7820000000000000e-01   4.1788999999999996e+00  -5.7799999999999997e-02   1.9239999999999999e-01   1.5920000000000001e-01
  -7.0530000000000004e-01  -6.5949999999999998e-01   2.4018999999999999e+00   1.8140000000000001e-01  -6.6600000000000006e-02   8.8000000000000005e-03   6.6600000000000006e-02   8.8939999999999997e-01   4.2659000000000002e+00  -6.7400000000000002e-02   2.3089999999999999e-01   1.2390000000000000e-01
  -8.3760000000000001e-01  -1.3189999999999999e-01   1.9730000000000001e+00   1.7190000000000000e-01   0.0000000000000000e+00  -7.0199999999999999e-02   1.9980000000000001e-01   8.2269999999999999e-01   4.0048000000000004e+00   2.8899999999999999e-02   2.4060000000000001e-01   1.4160000000000000e-01
  -7.7149999999999996e-01  -4.1770000000000002e-01   2.7450999999999999e+00   1.8140000000000001e-01  -1.0470000000000000e-01  -1.7500000000000002e-02   2.2200000000000001e-02   9.5609999999999995e-01   3.8306000000000000e+00  -9.5999999999999992e-03   2.3089999999999999e-01   1.8579999999999999e-01
  -7.4939999999999996e-01  -4.8359999999999997e-01   1.4582999999999999e+00   1.5279999999999999e-01  -1.4269999999999999e-01  -1.7500000000000002e-02   6.6600000000000006e-02   9.5609999999999995e-01   3.7435999999999998e+00  -2.8899999999999999e-02   2.1170000000000000e-01   1.2830000000000000e-01
  -7.9349999999999998e-01  -4.8359999999999997e-01   1.9730000000000001e+00   1.4319999999999999e-01  -1.4269999999999999e-01  -1.3200000000000000e-02   1.3320000000000001e-01   9.7840000000000005e-01   4.1788999999999996e+00  -1.9300000000000001e-02   2.1170000000000000e-01   1.7249999999999999e-01
  -9.0369999999999995e-01  -7.2550000000000003e-01   2.4876999999999998e+00   9.4999999999999998e-03  -8.5599999999999996e-02  -5.2600000000000001e-02   6.6600000000000006e-02   1.1339999999999999e+00   3.8306000000000000e+00   0.0000000000000000e+00   2.5019999999999998e-01   1.3710000000000000e-01
  -8.5960000000000003e-01  -2.1980000000000000e-01   2.4018999999999999e+00   1.6230000000000000e-01   9.4999999999999998e-03  -1.3159999999999999e-01   2.2200000000000001e-02   8.6719999999999997e-01   3.6564999999999999e+00  -8.6699999999999999e-02   2.6939999999999997e-01   1.3270000000000001e-01
  -8.3760000000000001e-01  -5.9360000000000002e-01   2.3161999999999998e+00   1.4319999999999999e-01  -7.6100000000000001e-02  -1.0090000000000000e-01   1.7760000000000001e-01   1.0450999999999999e+00   4.0918000000000001e+00   5.7799999999999997e-02   2.5019999999999998e-01   1.3270000000000001e-01
  -1.0580000000000001e+00  -1.7590000000000000e-01   2.1446000000000001e+00   2.0999999999999999e-01  -4.7600000000000003e-02  -1.3200000000000000e-02   2.2189999999999999e-01   9.7840000000000005e-01   3.8306000000000000e+00   5.7799999999999997e-02   2.1170000000000000e-01   1.1060000000000000e-01
  -6.6130000000000000e-01  -4.1770000000000002e-01   2.4876999999999998e+00   2.4820000000000000e-01  -7.6100000000000001e-02  -3.0700000000000002e-02   2.8849999999999998e-01   1.1117999999999999e+00   3.8306000000000000e+00  -9.5999999999999992e-03   3.0790000000000001e-01   1.6810000000000000e-01
  -1.0801000000000001e+00  -2.6379999999999998e-01   2.5735000000000001e+00   1.6230000000000000e-01   0.0000000000000000e+00  -4.8200000000000000e-02  -4.4400000000000002e-02   1.1117999999999999e+00   4.5270999999999999e+00   0.0000000000000000e+00   1.3469999999999999e-01   1.9020000000000001e-01
  -7.9349999999999998e-01  -2.8580000000000000e-01   2.5735000000000001e+00   1.2410000000000000e-01  -3.8100000000000002e-02  -5.2600000000000001e-02  -4.4400000000000002e-02   9.1169999999999995e-01   3.3953000000000002e+00  -1.0600000000000000e-01   3.1750000000000000e-01   1.5479999999999999e-01
  -7.9349999999999998e-01  -4.3969999999999998e-01   2.4018999999999999e+00   1.3370000000000001e-01  -4.7600000000000003e-02  -2.1899999999999999e-02   2.4410000000000001e-01   7.7820000000000000e-01   3.9177000000000000e+00  -4.8200000000000000e-02   3.2710000000000000e-01   1.6370000000000001e-01
  -8.1559999999999999e-01  -5.0560000000000005e-01   2.7450999999999999e+00   2.0999999999999999e-01  -3.8100000000000002e-02  -5.7000000000000002e-02   1.5540000000000001e-01   8.8939999999999997e-01   3.6564999999999999e+00   9.5999999999999992e-03   2.8870000000000001e-01   1.5040000000000001e-01
  -6.6130000000000000e-01  -4.6170000000000000e-01   2.2303999999999999e+00   1.8140000000000001e-01  -8.5599999999999996e-02  -3.5099999999999999e-02   1.3320000000000001e-01   8.6719999999999997e-01   4.0048000000000004e+00  -2.8899999999999999e-02   2.5019999999999998e-01   1.3270000000000001e-01
  -7.9349999999999998e-01  -4.6170000000000000e-01   3.0024000000000002e+00   1.8140000000000001e-01  -5.7099999999999998e-02  -4.3900000000000002e-02   1.7760000000000001e-01   8.2269999999999999e-01   3.8306000000000000e+00  -4.8200000000000000e-02   3.1750000000000000e-01   9.7299999999999998e-02
  -9.4779999999999998e-01  -4.1770000000000002e-01   1.4582999999999999e+00   1.9089999999999999e-01  -6.6600000000000006e-02  -6.5799999999999997e-02   2.4410000000000001e-01   1.0450999999999999e+00   4.2659000000000002e+00   8.6699999999999999e-02   2.3089999999999999e-01   1.5479999999999999e-01
  -7.9349999999999998e-01  -3.5170000000000001e-01   2.5735000000000001e+00   2.0999999999999999e-01  -1.1420000000000000e-01  -1.7500000000000002e-02   1.1100000000000000e-01   9.5609999999999995e-01   4.1788999999999996e+00  -6.7400000000000002e-02   1.9239999999999999e-01   1.3270000000000001e-01
  -7.4939999999999996e-01  -3.0780000000000002e-01   2.6593000000000000e+00   1.4319999999999999e-01  -5.7099999999999998e-02  -3.0700000000000002e-02   2.2200000000000001e-02   8.8939999999999997e-01   4.4401000000000002e+00  -8.6699999999999999e-02   2.1170000000000000e-01   1.3710000000000000e-01
  -1.0801000000000001e+00  -3.9570000000000000e-01   2.1446000000000001e+00   2.3870000000000000e-01  -1.5229999999999999e-01  -1.3200000000000000e-02   1.1100000000000000e-01   9.5609999999999995e-01   3.5695000000000001e+00  -1.9300000000000001e-02   2.5979999999999998e-01   1.4599999999999999e-01
  -7.9349999999999998e-01  -4.3969999999999998e-01   2.4876999999999998e+00   2.3870000000000000e-01  -1.2370000000000000e-01  -3.9500000000000000e-02  -4.4400000000000002e-02   9.1169999999999995e-01   3.9177000000000000e+00   1.9300000000000001e-02   1.6360000000000000e-01   1.4599999999999999e-01
  -9.6989999999999998e-01  -4.8359999999999997e-01   2.4018999999999999e+00   9.5500000000000002e-02  -1.1420000000000000e-01  -8.8000000000000005e-03   2.6629999999999998e-01   8.6719999999999997e-01   3.5695000000000001e+00  -3.8500000000000000e-02   1.9239999999999999e-01   1.4599999999999999e-01
  -7.0530000000000004e-01  -5.7160000000000000e-01   2.3161999999999998e+00   1.3370000000000001e-01  -1.7130000000000001e-01  -4.3900000000000002e-02   0.0000000000000000e+00   8.6719999999999997e-01   3.6564999999999999e+00  -6.7400000000000002e-02   2.5019999999999998e-01   1.4160000000000000e-01
  -7.2740000000000005e-01  -3.7369999999999998e-01   1.8872000000000000e+00   2.4820000000000000e-01  -7.6100000000000001e-02  -5.2600000000000001e-02   2.2189999999999999e-01   9.7840000000000005e-01   3.5695000000000001e+00  -2.8899999999999999e-02   1.5400000000000000e-01   1.2390000000000000e-01
  -7.9349999999999998e-01  -2.6379999999999998e-01   1.8872000000000000e+00   3.8199999999999998e-02  -1.6180000000000000e-01   4.4000000000000003e-03   6.6600000000000006e-02   9.7840000000000005e-01   3.9177000000000000e+00   1.9300000000000001e-02   1.6360000000000000e-01   1.6370000000000001e-01
  -7.9349999999999998e-01  -2.4179999999999999e-01   2.1446000000000001e+00   2.0050000000000001e-01  -2.8500000000000001e-02  -6.5799999999999997e-02   1.5540000000000001e-01   8.0049999999999999e-01   3.8306000000000000e+00  -6.7400000000000002e-02   2.2130000000000000e-01   1.6370000000000001e-01
  -7.9349999999999998e-01  -4.8359999999999997e-01   2.3161999999999998e+00   2.5779999999999997e-01  -9.5200000000000007e-02  -4.3900000000000002e-02   2.2200000000000001e-02   9.5609999999999995e-01   3.5695000000000001e+00  -3.8500000000000000e-02   2.2130000000000000e-01   1.3710000000000000e-01
  -8.3760000000000001e-01  -4.6170000000000000e-01   1.8872000000000000e+00   1.7190000000000000e-01  -9.5200000000000007e-02  -3.0700000000000002e-02   1.1100000000000000e-01   9.7840000000000005e-01   3.5695000000000001e+00  -3.8500000000000000e-02   2.7900000000000003e-01   1.4160000000000000e-01
  -8.1559999999999999e-01  -6.5949999999999998e-01   2.4876999999999998e+00   2.2910000000000000e-01   0.0000000000000000e+00  -5.2600000000000001e-02  -8.8800000000000004e-02   7.3380000000000001e-01   3.2212000000000001e+00  -4.8200000000000000e-02   2.0210000000000000e-01   1.2390000000000000e-01
  -9.9190000000000000e-01  -2.6379999999999998e-01   1.2010000000000001e+00   2.1959999999999999e-01  -8.5599999999999996e-02  -7.4499999999999997e-02   8.8800000000000004e-02   1.0005999999999999e+00   3.3953000000000002e+00   0.0000000000000000e+00   2.4060000000000001e-01   1.3710000000000000e-01
  -7.9349999999999998e-01  -4.3969999999999998e-01   2.2303999999999999e+00   2.4820000000000000e-01  -1.0470000000000000e-01  -5.2600000000000001e-02   0.0000000000000000e+00   9.3389999999999995e-01   3.1341999999999999e+00  -6.7400000000000002e-02   2.2130000000000000e-01   1.2830000000000000e-01
  -9.6989999999999998e-01  -2.6379999999999998e-01   2.4018999999999999e+00   1.9089999999999999e-01  -1.1420000000000000e-01  -3.0700000000000002e-02   2.2200000000000001e-02   1.0672999999999999e+00   3.5695000000000001e+00  -9.5999999999999992e-03   2.5019999999999998e-01   9.7299999999999998e-02
  -9.2579999999999996e-01  -6.6000000000000003e-02   2.4876999999999998e+00   1.2410000000000000e-01  -1.1420000000000000e-01  -8.8000000000000005e-03   1.7760000000000001e-01   9.5609999999999995e-01   3.2212000000000001e+00   0.0000000000000000e+00   2.4060000000000001e-01   1.7249999999999999e-01
  -7.0530000000000004e-01  -5.2759999999999996e-01   2.2303999999999999e+00   2.0999999999999999e-01  -8.5599999999999996e-02  -4.3900000000000002e-02   2.4410000000000001e-01   1.1563000000000001e+00   3.6564999999999999e+00   2.8899999999999999e-02   1.8279999999999999e-01   1.3710000000000000e-01
  -7.7149999999999996e-01  -1.9789999999999999e-01   2.7450999999999999e+00   1.1459999999999999e-01  -1.0470000000000000e-01   0.0000000000000000e+00   1.3320000000000001e-01   6.6710000000000003e-01   4.1788999999999996e+00  -1.0600000000000000e-01   2.5979999999999998e-01   1.4160000000000000e-01
  -7.4939999999999996e-01  -2.1980000000000000e-01   1.8872000000000000e+00   2.0050000000000001e-01  -1.5229999999999999e-01  -6.1400000000000003e-02   1.1100000000000000e-01   1.0450999999999999e+00   3.6564999999999999e+00  -1.9300000000000001e-02   2.5979999999999998e-01   1.8140000000000001e-01
  -8.5960000000000003e-01  -4.6170000000000000e-01   2.6593000000000000e+00   1.9089999999999999e-01  -5.7099999999999998e-02  -3.9500000000000000e-02  -1.1100000000000000e-01   1.0672999999999999e+00   4.3529999999999998e+00  -9.5999999999999992e-03   2.0210000000000000e-01   1.5479999999999999e-01
  -7.4939999999999996e-01  -3.5170000000000001e-01   1.9730000000000001e+00   2.3870000000000000e-01  -6.6600000000000006e-02  -3.0700000000000002e-02   1.3320000000000001e-01   7.7820000000000000e-01   3.5695000000000001e+00  -5.7799999999999997e-02   1.9239999999999999e-01   1.7249999999999999e-01
  -8.3760000000000001e-01  -3.0780000000000002e-01   2.6593000000000000e+00   1.1459999999999999e-01  -1.1420000000000000e-01  -3.5099999999999999e-02   6.6600000000000006e-02   9.3389999999999995e-01   3.9177000000000000e+00   0.0000000000000000e+00   2.9830000000000001e-01   1.4599999999999999e-01
  -8.1559999999999999e-01  -3.0780000000000002e-01   2.7450999999999999e+00   1.7190000000000000e-01  -9.4999999999999998e-03  -5.2600000000000001e-02   2.2200000000000001e-02   8.8939999999999997e-01   4.1788999999999996e+00   3.8500000000000000e-02   2.5979999999999998e-01   1.6810000000000000e-01
  -7.0530000000000004e-01  -3.7369999999999998e-01   2.4876999999999998e+00   1.7190000000000000e-01  -9.5200000000000007e-02  -1.7500000000000002e-02   2.2200000000000001e-02   8.0049999999999999e-01   4.0048000000000004e+00  -1.9300000000000001e-02   2.0210000000000000e-01   1.5040000000000001e-01
  -8.1559999999999999e-01  -5.2759999999999996e-01   2.2303999999999999e+00   1.6230000000000000e-01  -1.5229999999999999e-01  -7.4499999999999997e-02  -6.6600000000000006e-02   8.4499999999999997e-01   3.5695000000000001e+00  -5.7799999999999997e-02   2.0210000000000000e-01   1.3270000000000001e-01
  -1.0580000000000001e+00  -4.6170000000000000e-01   2.0588000000000002e+00   1.6230000000000000e-01  -1.4269999999999999e-01  -8.8000000000000005e-03   6.6600000000000006e-02   1.0227999999999999e+00   4.4401000000000002e+00  -2.8899999999999999e-02   2.2130000000000000e-01   1.4160000000000000e-01
  -1.0139000000000000e+00  -4.3969999999999998e-01   2.2303999999999999e+00   1.9089999999999999e-01  -7.6100000000000001e-02  -3.9500000000000000e-02   1.5540000000000001e-01   8.2269999999999999e-01   3.5695000000000001e+00  -3.8500000000000000e-02   2.3089999999999999e-01   1.3270000000000001e-01
  -8.8170000000000004e-01  -3.7369999999999998e-01   2.5735000000000001e+00   1.5279999999999999e-01  -1.7130000000000001e-01  -3.0700000000000002e-02   8.8800000000000004e-02   9.5609999999999995e-01   3.3953000000000002e+00  -8.6699999999999999e-02   2.0210000000000000e-01   1.3270000000000001e-01
  -7.2740000000000005e-01  -1.3189999999999999e-01   2.2303999999999999e+00   1.6230000000000000e-01  -1.7130000000000001e-01  -5.2600000000000001e-02   0.0000000000000000e+00   8.4499999999999997e-01   4.2659000000000002e+00  -4.8200000000000000e-02   2.8870000000000001e-01   1.5920000000000001e-01
  -6.8330000000000002e-01  -5.2759999999999996e-01   2.4876999999999998e+00   1.5279999999999999e-01  -5.7099999999999998e-02  -3.5099999999999999e-02   1.7760000000000001e-01   9.1169999999999995e-01   3.5695000000000001e+00   1.9300000000000001e-02   1.7319999999999999e-01   1.8579999999999999e-01
  -8.5960000000000003e-01  -1.3189999999999999e-01   2.1446000000000001e+00   1.8140000000000001e-01  -2.8500000000000001e-02  -7.8899999999999998e-02   2.8849999999999998e-01   8.2269999999999999e-01   4.0918000000000001e+00  -3.8500000000000000e-02   2.5019999999999998e-01   1.2390000000000000e-01
  -8.5960000000000003e-01  -5.0560000000000005e-01   1.2867999999999999e+00   1.8140000000000001e-01  -2.0930000000000001e-01   0.0000000000000000e+00   0.0000000000000000e+00   8.6719999999999997e-01   3.5695000000000001e+00  -4.8200000000000000e-02   2.5019999999999998e-01   1.5040000000000001e-01
  -7.9349999999999998e-01  -2.8580000000000000e-01   1.6298999999999999e+00   3.0549999999999999e-01  -8.5599999999999996e-02  -4.4000000000000003e-03   6.6600000000000006e-02   9.5609999999999995e-01   4.4401000000000002e+00   5.7799999999999997e-02   1.7319999999999999e-01   1.2830000000000000e-01
  -6.1719999999999997e-01  -4.8359999999999997e-01   1.9730000000000001e+00   2.4820000000000000e-01  -1.1420000000000000e-01  -9.2100000000000001e-02  -2.2200000000000001e-02   1.0005999999999999e+00   3.7435999999999998e+00  -9.5999999999999992e-03   1.9239999999999999e-01   1.6810000000000000e-01
  -1.0139000000000000e+00  -3.7369999999999998e-01   2.0588000000000002e+00   2.4820000000000000e-01  -1.1420000000000000e-01  -1.7500000000000002e-02  -6.6600000000000006e-02   1.0672999999999999e+00   3.3083000000000000e+00  -3.8500000000000000e-02   2.9830000000000001e-01   1.0170000000000000e-01
  -8.8170000000000004e-01  -1.9789999999999999e-01   2.4876999999999998e+00   1.5279999999999999e-01  -1.2370000000000000e-01  -5.7000000000000002e-02   8.8800000000000004e-02   6.6710000000000003e-01   3.9177000000000000e+00  -9.6299999999999997e-02   1.8279999999999999e-01   1.4160000000000000e-01
  -8.3760000000000001e-01  -3.2979999999999998e-01   2.3161999999999998e+00   1.7190000000000000e-01  -7.6100000000000001e-02   1.7500000000000002e-02   8.8800000000000004e-02   7.7820000000000000e-01   3.8306000000000000e+00  -9.5999999999999992e-03   2.8870000000000001e-01   9.2899999999999996e-02
  -8.1559999999999999e-01  -8.7900000000000006e-02   2.3161999999999998e+00   1.0500000000000000e-01  -9.5200000000000007e-02   0.0000000000000000e+00  -2.2200000000000001e-02   9.1169999999999995e-01   3.5695000000000001e+00   5.7799999999999997e-02   2.2130000000000000e-01   1.3270000000000001e-01
  -7.9349999999999998e-01  -5.2759999999999996e-01   2.0588000000000002e+00   1.5279999999999999e-01  -8.5599999999999996e-02  -6.1400000000000003e-02   1.7760000000000001e-01   1.0227999999999999e+00   4.0918000000000001e+00   9.5999999999999992e-03   1.5400000000000000e-01   1.1060000000000000e-01
  -7.0530000000000004e-01  -5.2759999999999996e-01   2.1446000000000001e+00   2.2910000000000000e-01  -7.6100000000000001e-02  -5.7000000000000002e-02   4.4400000000000002e-02   8.4499999999999997e-01   3.6564999999999999e+00   9.5999999999999992e-03   2.2130000000000000e-01   1.5479999999999999e-01
  -8.1559999999999999e-01  -3.9570000000000000e-01   1.8872000000000000e+00   2.5779999999999997e-01  -1.9980000000000001e-01  -2.1899999999999999e-02   1.9980000000000001e-01   9.5609999999999995e-01   3.6564999999999999e+00  -5.7799999999999997e-02   2.1170000000000000e-01   1.2830000000000000e-01
  -8.1559999999999999e-01  -5.2759999999999996e-01   2.0588000000000002e+00   1.8140000000000001e-01  -5.7099999999999998e-02  -4.8200000000000000e-02   8.8800000000000004e-02   9.7840000000000005e-01   3.8306000000000000e+00  -5.7799999999999997e-02   1.8279999999999999e-01   1.4160000000000000e-01
  -5.0700000000000001e-01  -2.4179999999999999e-01   2.7450999999999999e+00   2.2910000000000000e-01  -7.6100000000000001e-02  -5.2600000000000001e-02   6.6600000000000006e-02   9.5609999999999995e-01   4.3529999999999998e+00  -7.7100000000000002e-02   2.3089999999999999e-01   1.5920000000000001e-01
  -8.8170000000000004e-01  -5.4959999999999998e-01   2.5735000000000001e+00   1.6230000000000000e-01  -7.6100000000000001e-02  -6.1400000000000003e-02   1.3320000000000001e-01   9.3389999999999995e-01   4.0918000000000001e+00  -9.5999999999999992e-03   2.0210000000000000e-01   1.6370000000000001e-01
  -9.0369999999999995e-01  -3.2979999999999998e-01   1.8015000000000001e+00   7.6399999999999996e-02  -7.6100000000000001e-02  -6.1400000000000003e-02   1.3320000000000001e-01   1.0450999999999999e+00   4.0048000000000004e+00  -3.8500000000000000e-02   2.0210000000000000e-01   1.3710000000000000e-01
  -7.9349999999999998e-01  -3.7369999999999998e-01   2.5735000000000001e+00   1.9089999999999999e-01  -3.8100000000000002e-02  -9.2100000000000001e-02   2.2200000000000001e-02   8.4499999999999997e-01   3.7435999999999998e+00  -3.8500000000000000e-02   2.4060000000000001e-01   1.2390000000000000e-01
  -9.6989999999999998e-01  -4.6170000000000000e-01   2.4876999999999998e+00   2.7689999999999998e-01  -1.2370000000000000e-01  -5.7000000000000002e-02   1.5540000000000001e-01   1.0227999999999999e+00   4.1788999999999996e+00   5.7799999999999997e-02   2.3089999999999999e-01   1.6370000000000001e-01
  -9.9190000000000000e-01  -3.0780000000000002e-01   2.0588000000000002e+00   2.0999999999999999e-01  -8.5599999999999996e-02  -3.0700000000000002e-02   8.8800000000000004e-02   7.3380000000000001e-01   3.8306000000000000e+00   9.5999999999999992e-03   2.1170000000000000e-01   1.8140000000000001e-01
  -6.8330000000000002e-01  -3.9570000000000000e-01   2.0588000000000002e+00   2.0999999999999999e-01  -1.6180000000000000e-01   8.8000000000000005e-03   1.9980000000000001e-01   8.8939999999999997e-01   3.8306000000000000e+00   9.5999999999999992e-03   2.7900000000000003e-01   1.1940000000000001e-01
  -7.9349999999999998e-01  -3.7369999999999998e-01   2.4018999999999999e+00   1.4319999999999999e-01  -1.5229999999999999e-01  -5.2600000000000001e-02   1.3320000000000001e-01   8.6719999999999997e-01   3.3083000000000000e+00  -7.7100000000000002e-02   1.7319999999999999e-01   1.4160000000000000e-01
  -7.9349999999999998e-01  -3.5170000000000001e-01   2.2303999999999999e+00   2.0050000000000001e-01  -8.5599999999999996e-02  -6.1400000000000003e-02   2.2189999999999999e-01   8.8939999999999997e-01   4.0918000000000001e+00   1.9300000000000001e-02   2.6939999999999997e-01   1.1940000000000001e-01
  -7.2740000000000005e-01  -2.4179999999999999e-01   2.0588000000000002e+00   2.0050000000000001e-01  -1.7130000000000001e-01  -1.3200000000000000e-02  -8.8800000000000004e-02   1.0227999999999999e+00   3.3953000000000002e+00  -3.8500000000000000e-02   1.5400000000000000e-01   1.4160000000000000e-01
  -7.7149999999999996e-01  -5.4959999999999998e-01   2.1446000000000001e+00   2.0999999999999999e-01  -9.5200000000000007e-02  -7.0199999999999999e-02  -2.2200000000000001e-02   1.0005999999999999e+00   3.7435999999999998e+00  -2.8899999999999999e-02   2.4060000000000001e-01   1.1940000000000001e-01
  -8.5960000000000003e-01  -4.3969999999999998e-01   3.2597999999999998e+00   1.0500000000000000e-01  -2.8500000000000001e-02  -8.3299999999999999e-02   1.1100000000000000e-01   8.2269999999999999e-01   3.8306000000000000e+00  -3.8500000000000000e-02   2.5979999999999998e-01   1.3710000000000000e-01
  -8.3760000000000001e-01  -2.6379999999999998e-01   2.3161999999999998e+00   1.7190000000000000e-01  -1.0470000000000000e-01  -5.2600000000000001e-02   8.8800000000000004e-02   9.3389999999999995e-01   3.9177000000000000e+00  -9.5999999999999992e-03   2.1170000000000000e-01   1.3710000000000000e-01
  -7.2740000000000005e-01  -3.7369999999999998e-01   2.4876999999999998e+00   1.0500000000000000e-01  -4.7600000000000003e-02  -3.9500000000000000e-02  -8.8800000000000004e-02   8.4499999999999997e-01   3.3953000000000002e+00  -9.5999999999999992e-03   1.7319999999999999e-01   1.6370000000000001e-01
  -7.9349999999999998e-01  -2.8580000000000000e-01   2.2303999999999999e+00   1.4319999999999999e-01  -1.4269999999999999e-01  -5.2600000000000001e-02   1.1100000000000000e-01   1.0227999999999999e+00   4.0048000000000004e+00  -2.8899999999999999e-02   3.2710000000000000e-01   1.4599999999999999e-01
  -8.3760000000000001e-01  -4.6170000000000000e-01   3.0024000000000002e+00   1.0500000000000000e-01  -9.5200000000000007e-02  -2.1899999999999999e-02   1.1100000000000000e-01   7.3380000000000001e-01   3.3083000000000000e+00  -7.7100000000000002e-02   1.8279999999999999e-01   1.2830000000000000e-01
  -9.0369999999999995e-01  -3.2979999999999998e-01   2.8309000000000002e+00   1.8140000000000001e-01  -1.3320000000000001e-01  -3.9500000000000000e-02   1.3320000000000001e-01   8.8939999999999997e-01   3.4824000000000002e+00  -6.7400000000000002e-02   2.8870000000000001e-01   7.9600000000000004e-02
  -7.4939999999999996e-01  -1.0990000000000000e-01   2.5735000000000001e+00   1.1459999999999999e-01  -1.2370000000000000e-01  -5.2600000000000001e-02  -4.4400000000000002e-02   1.0450999999999999e+00   3.4824000000000002e+00  -1.9300000000000001e-02   2.5019999999999998e-01   1.2830000000000000e-01
  -8.3760000000000001e-01  -3.2979999999999998e-01   1.8015000000000001e+00   2.0050000000000001e-01  -8.5599999999999996e-02  -4.3900000000000002e-02   0.0000000000000000e+00   9.7840000000000005e-01   3.5695000000000001e+00  -1.9300000000000001e-02   2.5979999999999998e-01   1.3270000000000001e-01
  -8.1559999999999999e-01  -3.9570000000000000e-01   1.8872000000000000e+00   1.6230000000000000e-01  -7.6100000000000001e-02  -2.1899999999999999e-02   1.5540000000000001e-01   1.0450999999999999e+00   3.6564999999999999e+00   1.9300000000000001e-02   1.8279999999999999e-01   1.0170000000000000e-01
  -7.0530000000000004e-01  -4.3969999999999998e-01   1.9730000000000001e+00   1.4319999999999999e-01   9.4999999999999998e-03  -7.0199999999999999e-02   0.0000000000000000e+00   9.7840000000000005e-01   4.2659000000000002e+00  -3.8500000000000000e-02   2.5019999999999998e-01   1.1940000000000001e-01
  -9.4779999999999998e-01  -2.6379999999999998e-01   2.2303999999999999e+00   2.0999999999999999e-01  -2.8500000000000001e-02  -8.8000000000000005e-03   2.2200000000000001e-02   9.5609999999999995e-01   4.1788999999999996e+00   6.7400000000000002e-02   1.8279999999999999e-01   1.3710000000000000e-01
  -7.0530000000000004e-01  -1.5390000000000001e-01   1.9730000000000001e+00   1.6230000000000000e-01  -7.6100000000000001e-02  -5.7000000000000002e-02  -2.2200000000000001e-02   7.5600000000000001e-01   3.8306000000000000e+00  -7.7100000000000002e-02   2.8870000000000001e-01   1.2390000000000000e-01
  -5.2900000000000003e-01  -2.6379999999999998e-01   1.1152000000000000e+00   6.6799999999999998e-02  -8.5599999999999996e-02  -3.0700000000000002e-02  -6.6600000000000006e-02   8.8939999999999997e-01   4.0048000000000004e+00   5.7799999999999997e-02   2.9830000000000001e-01   1.5920000000000001e-01
  -8.1559999999999999e-01  -1.9789999999999999e-01   1.4582999999999999e+00   1.7190000000000000e-01  -7.6100000000000001e-02  -2.6300000000000000e-02   1.7760000000000001e-01   8.8939999999999997e-01   3.3953000000000002e+00   3.8500000000000000e-02   2.3089999999999999e-01   1.3710000000000000e-01
  -7.7149999999999996e-01  -5.0560000000000005e-01   2.0588000000000002e+00   9.5500000000000002e-02  -1.0470000000000000e-01  -7.0199999999999999e-02   1.5540000000000001e-01   7.7820000000000000e-01   3.9177000000000000e+00   9.5999999999999992e-03   2.3089999999999999e-01   1.9910000000000000e-01
  -9.2579999999999996e-01  -1.0990000000000000e-01   2.5735000000000001e+00   2.3870000000000000e-01  -1.9980000000000001e-01  -5.7000000000000002e-02   4.4400000000000002e-02   1.0227999999999999e+00   4.1788999999999996e+00   9.5999999999999992e-03   1.8279999999999999e-01   1.2390000000000000e-01
  -7.4939999999999996e-01  -5.4959999999999998e-01   2.5735000000000001e+00   1.3370000000000001e-01  -1.9030000000000000e-01  -4.8200000000000000e-02   4.4400000000000002e-02   8.4499999999999997e-01   3.2212000000000001e+00  -1.9300000000000001e-02   2.7900000000000003e-01   1.6370000000000001e-01
  -8.1559999999999999e-01  -1.7590000000000000e-01   2.4018999999999999e+00   1.9089999999999999e-01  -8.5599999999999996e-02  -7.4499999999999997e-02  -4.4400000000000002e-02   9.1169999999999995e-01   4.0048000000000004e+00  -4.8200000000000000e-02   3.0790000000000001e-01   1.5040000000000001e-01
  -8.8170000000000004e-01  -2.8580000000000000e-01   1.4582999999999999e+00   2.6729999999999998e-01  -8.5599999999999996e-02  -3.0700000000000002e-02   1.5540000000000001e-01   1.0894999999999999e+00   3.3083000000000000e+00   3.8500000000000000e-02   1.1550000000000001e-01   1.3710000000000000e-01
  -7.7149999999999996e-01  -3.5170000000000001e-01   2.6593000000000000e+00   1.9089999999999999e-01  -1.4269999999999999e-01  -6.5799999999999997e-02   2.6629999999999998e-01   9.3389999999999995e-01   3.6564999999999999e+00  -9.5999999999999992e-03   2.8870000000000001e-01   1.2390000000000000e-01
  -7.9349999999999998e-01  -4.3969999999999998e-01   1.8872000000000000e+00   1.5279999999999999e-01  -1.1420000000000000e-01  -7.0199999999999999e-02   1.7760000000000001e-01   7.7820000000000000e-01   3.9177000000000000e+00  -3.8500000000000000e-02   2.1170000000000000e-01   1.7690000000000000e-01
  -8.1559999999999999e-01  -4.8359999999999997e-01   2.5735000000000001e+00   1.7190000000000000e-01  -6.6600000000000006e-02   1.3200000000000000e-02   1.3320000000000001e-01   1.0005999999999999e+00   3.9177000000000000e+00   3.8500000000000000e-02   3.1750000000000000e-01   1.3270000000000001e-01
  -8.3760000000000001e-01  -3.2979999999999998e-01   2.4876999999999998e+00   1.5279999999999999e-01  -1.4269999999999999e-01  -8.3299999999999999e-02   2.2200000000000001e-02   7.7820000000000000e-01   3.7435999999999998e+00  -5.7799999999999997e-02   1.7319999999999999e-01   1.0620000000000000e-01
  -7.7149999999999996e-01  -3.9570000000000000e-01   2.2303999999999999e+00   1.3370000000000001e-01  -1.0470000000000000e-01  -1.3200000000000000e-02   1.1100000000000000e-01   8.0049999999999999e-01   3.6564999999999999e+00  -7.7100000000000002e-02   2.7900000000000003e-01   1.1060000000000000e-01
  -7.4939999999999996e-01  -2.8580000000000000e-01   2.3161999999999998e+00   1.2410000000000000e-01  -5.7099999999999998e-02   4.4000000000000003e-03   6.6600000000000006e-02   9.5609999999999995e-01   3.5695000000000001e+00   1.9300000000000001e-02   2.4060000000000001e-01   1.4599999999999999e-01
  -7.0530000000000004e-01  -2.6379999999999998e-01   1.7157000000000000e+00   9.5500000000000002e-02  -1.4269999999999999e-01  -4.3900000000000002e-02   3.1069999999999998e-01   9.3389999999999995e-01   4.2659000000000002e+00   3.8500000000000000e-02   2.6939999999999997e-01   1.7249999999999999e-01
  -7.4939999999999996e-01  -4.6170000000000000e-01   1.8872000000000000e+00   2.3870000000000000e-01  -5.7099999999999998e-02  -1.7500000000000002e-02  -8.8800000000000004e-02   9.5609999999999995e-01   4.2659000000000002e+00  -4.8200000000000000e-02   2.5019999999999998e-01   1.5040000000000001e-01
  -8.1559999999999999e-01  -3.7369999999999998e-01   2.4876999999999998e+00   2.0050000000000001e-01  -2.8500000000000001e-02  -8.7700000000000000e-02  -1.1100000000000000e-01   9.5609999999999995e-01   3.2212000000000001e+00   8.6699999999999999e-02   1.8279999999999999e-01   1.1500000000000000e-01
  -8.8170000000000004e-01  -3.9570000000000000e-01   1.8872000000000000e+00   1.7190000000000000e-01  -9.5200000000000007e-02  -7.0199999999999999e-02   0.0000000000000000e+00   1.0227999999999999e+00   4.5270999999999999e+00   9.5999999999999992e-03   3.2710000000000000e-01   1.4160000000000000e-01
  -8.8170000000000004e-01  -3.9570000000000000e-01   1.5441000000000000e+00   1.1459999999999999e-01  -9.4999999999999998e-03   8.8000000000000005e-03  -4.4400000000000002e-02   1.1785000000000001e+00   3.2212000000000001e+00   0.0000000000000000e+00   2.6939999999999997e-01   1.3270000000000001e-01
  -7.7149999999999996e-01  -3.2979999999999998e-01   1.9730000000000001e+00   1.6230000000000000e-01  -4.7600000000000003e-02  -7.0199999999999999e-02   2.4410000000000001e-01   1.0227999999999999e+00   3.7435999999999998e+00   2.8899999999999999e-02   2.7900000000000003e-01   1.1940000000000001e-01
  -8.1559999999999999e-01  -2.6379999999999998e-01   2.5735000000000001e+00   1.7190000000000000e-01  -6.6600000000000006e-02  -2.1899999999999999e-02  -1.1100000000000000e-01   7.7820000000000000e-01   3.3953000000000002e+00  -9.6299999999999997e-02   2.1170000000000000e-01   1.3710000000000000e-01
  -7.4939999999999996e-01  -6.1550000000000005e-01   1.5441000000000000e+00   9.4999999999999998e-03  -1.1420000000000000e-01  -2.1899999999999999e-02   4.4400000000000002e-02   1.0450999999999999e+00   2.8730000000000002e+00   2.8899999999999999e-02   1.4430000000000001e-01   1.9460000000000000e-01
  -8.3760000000000001e-01  -3.0780000000000002e-01   2.2303999999999999e+00   2.7689999999999998e-01  -4.7600000000000003e-02  -2.1899999999999999e-02  -1.1100000000000000e-01   8.4499999999999997e-01   3.7435999999999998e+00  -2.8899999999999999e-02   2.5979999999999998e-01   1.6370000000000001e-01
  -9.9190000000000000e-01  -5.0560000000000005e-01   2.7450999999999999e+00   2.7689999999999998e-01  -1.5229999999999999e-01  -1.3200000000000000e-02   2.2200000000000001e-02   1.0894999999999999e+00   3.6564999999999999e+00  -2.8899999999999999e-02   2.5019999999999998e-01   1.7690000000000000e-01
  -8.5960000000000003e-01  -3.2979999999999998e-01   2.0588000000000002e+00   1.4319999999999999e-01  -8.5599999999999996e-02  -7.0199999999999999e-02   8.8800000000000004e-02   8.8939999999999997e-01   3.7435999999999998e+00  -1.9300000000000001e-02   2.4060000000000001e-01   1.2830000000000000e-01
  -7.9349999999999998e-01  -5.0560000000000005e-01   2.3161999999999998e+00   2.4820000000000000e-01  -7.6100000000000001e-02  -3.9500000000000000e-02  -2.2200000000000001e-02   8.8939999999999997e-01   4.2659000000000002e+00  -1.9300000000000001e-02   2.1170000000000000e-01   1.3710000000000000e-01
  -9.2579999999999996e-01  -1.9789999999999999e-01   1.5441000000000000e+00   1.5279999999999999e-01  -1.1420000000000000e-01  -3.0700000000000002e-02   2.6629999999999998e-01   9.3389999999999995e-01   4.0048000000000004e+00  -9.5999999999999992e-03   2.7900000000000003e-01   8.4000000000000005e-02
  -8.3760000000000001e-01  -5.7160000000000000e-01   1.7157000000000000e+00   1.2410000000000000e-01  -1.6180000000000000e-01  -5.7000000000000002e-02   4.4400000000000002e-02   8.6719999999999997e-01   3.3083000000000000e+00  -3.8500000000000000e-02   2.1170000000000000e-01   1.6370000000000001e-01
  -8.3760000000000001e-01  -2.6379999999999998e-01   2.2303999999999999e+00   1.8140000000000001e-01  -1.4269999999999999e-01  -6.1400000000000003e-02   6.6600000000000006e-02   1.1339999999999999e+00   4.3529999999999998e+00  -4.8200000000000000e-02   3.2710000000000000e-01   1.4160000000000000e-01
  -8.8170000000000004e-01  -3.9570000000000000e-01   2.7450999999999999e+00   1.4319999999999999e-01  -7.6100000000000001e-02  -5.7000000000000002e-02   2.2200000000000001e-02   8.2269999999999999e-01   3.1341999999999999e+00  -2.8899999999999999e-02   2.5979999999999998e-01   1.6810000000000000e-01
  -7.4939999999999996e-01  -3.9570000000000000e-01   2.3161999999999998e+00   1.6230000000000000e-01  -1.3320000000000001e-01  -3.0700000000000002e-02   8.8800000000000004e-02   7.7820000000000000e-01   3.9177000000000000e+00  -3.8500000000000000e-02   2.6939999999999997e-01   1.2390000000000000e-01
  -7.9349999999999998e-01  -3.9570000000000000e-01   2.6593000000000000e+00   1.5279999999999999e-01  -1.2370000000000000e-01  -3.9500000000000000e-02  -2.2200000000000001e-02   7.7820000000000000e-01   2.9600000000000000e+00  -7.7100000000000002e-02   1.3469999999999999e-01   1.5479999999999999e-01
  -8.3760000000000001e-01  -3.7369999999999998e-01   1.3725000000000001e+00   6.6799999999999998e-02  -1.2370000000000000e-01  -7.0199999999999999e-02   1.1100000000000000e-01   9.3389999999999995e-01   4.0918000000000001e+00  -9.5999999999999992e-03   1.2509999999999999e-01   1.4599999999999999e-01
  -9.4779999999999998e-01  -2.4179999999999999e-01   2.3161999999999998e+00   1.5279999999999999e-01  -1.4269999999999999e-01  -3.5099999999999999e-02   1.3320000000000001e-01   8.4499999999999997e-01   4.0918000000000001e+00  -2.8899999999999999e-02   1.9239999999999999e-01   1.3270000000000001e-01
  -9.0369999999999995e-01  -1.9789999999999999e-01   2.4876999999999998e+00   1.6230000000000000e-01  -8.5599999999999996e-02  -2.1899999999999999e-02   2.8849999999999998e-01   1.0005999999999999e+00   3.9177000000000000e+00   0.0000000000000000e+00   2.0210000000000000e-01   1.3270000000000001e-01
  -8.3760000000000001e-01  -4.1770000000000002e-01   1.4582999999999999e+00   2.0050000000000001e-01  -2.8500000000000001e-02  -3.9500000000000000e-02   6.6600000000000006e-02   9.3389999999999995e-01   3.4824000000000002e+00  -9.5999999999999992e-03   2.2130000000000000e-01   1.3270000000000001e-01
  -7.9349999999999998e-01  -3.0780000000000002e-01   2.1446000000000001e+00   1.9089999999999999e-01  -2.8500000000000001e-02  -5.7000000000000002e-02   6.6600000000000006e-02   7.7820000000000000e-01   4.4401000000000002e+00  -3.8500000000000000e-02   2.7900000000000003e-01   1.1060000000000000e-01
  -8.1559999999999999e-01  -2.1980000000000000e-01   1.7157000000000000e+00   2.4820000000000000e-01  -8.5599999999999996e-02  -5.7000000000000002e-02  -4.4400000000000002e-02   1.0005999999999999e+00   3.9177000000000000e+00  -5.7799999999999997e-02   2.0210000000000000e-01   1.1940000000000001e-01
  -9.2579999999999996e-01  -2.8580000000000000e-01   1.3725000000000001e+00   1.8140000000000001e-01  -1.2370000000000000e-01  -5.7000000000000002e-02  -4.4400000000000002e-02   7.5600000000000001e-01   3.7435999999999998e+00  -9.5999999999999992e-03   2.0210000000000000e-01   1.2830000000000000e-01
  -9.2579999999999996e-01  -5.7160000000000000e-01   2.2303999999999999e+00   2.1959999999999999e-01  -1.8079999999999999e-01  -2.1899999999999999e-02   3.5510000000000003e-01   1.0894999999999999e+00   4.0048000000000004e+00  -4.8200000000000000e-02   1.5400000000000000e-01   1.5040000000000001e-01
  -8.3760000000000001e-01  -8.7900000000000006e-02   1.4582999999999999e+00   1.4319999999999999e-01  -1.1420000000000000e-01  -3.5099999999999999e-02  -1.3320000000000001e-01   9.1169999999999995e-01   3.7435999999999998e+00  -5.7799999999999997e-02   3.4639999999999999e-01   1.5920000000000001e-01
  -8.1559999999999999e-01  -3.9570000000000000e-01   2.8309000000000002e+00   1.6230000000000000e-01  -1.1420000000000000e-01  -4.8200000000000000e-02   8.8800000000000004e-02   1.0005999999999999e+00   3.9177000000000000e+00  -2.8899999999999999e-02   1.7319999999999999e-01   1.4160000000000000e-01
  -6.8330000000000002e-01  -1.5390000000000001e-01   1.9730000000000001e+00   1.7190000000000000e-01  -1.6180000000000000e-01  -5.2600000000000001e-02   4.4400000000000002e-02   7.3380000000000001e-01   4.0048000000000004e+00  -1.1559999999999999e-01   1.7319999999999999e-01   1.1500000000000000e-01
  -8.3760000000000001e-01  -4.6170000000000000e-01   1.8015000000000001e+00   1.7190000000000000e-01  -1.4269999999999999e-01  -5.7000000000000002e-02   1.5540000000000001e-01   7.7820000000000000e-01   3.4824000000000002e+00  -1.9300000000000001e-02   2.5979999999999998e-01   1.2390000000000000e-01
  -8.8170000000000004e-01  -2.4179999999999999e-01   2.6593000000000000e+00   2.0050000000000001e-01  -1.5229999999999999e-01   2.6300000000000000e-02   1.3320000000000001e-01   1.0227999999999999e+00   3.5695000000000001e+00  -7.7100000000000002e-02   2.7900000000000003e-01   1.3270000000000001e-01
  -7.2740000000000005e-01  -5.2759999999999996e-01   1.9730000000000001e+00  -2.8600000000000000e-02  -6.6600000000000006e-02  -2.6300000000000000e-02   2.2200000000000001e-02   7.1150000000000002e-01   3.6564999999999999e+00   2.8899999999999999e-02   2.3089999999999999e-01   1.2830000000000000e-01
  -8.5960000000000003e-01  -3.2979999999999998e-01   1.3725000000000001e+00   1.3370000000000001e-01  -1.8079999999999999e-01  -7.4499999999999997e-02   2.2200000000000001e-02   1.0672999999999999e+00   4.6142000000000003e+00   1.9300000000000001e-02   2.3089999999999999e-01   1.4160000000000000e-01
  -5.9509999999999996e-01  -4.1770000000000002e-01   2.4018999999999999e+00   2.1959999999999999e-01  -5.7099999999999998e-02  -3.5099999999999999e-02   1.1100000000000000e-01   9.7840000000000005e-01   2.7858999999999998e+00  -9.5999999999999992e-03   2.5979999999999998e-01   1.1060000000000000e-01
  -6.6130000000000000e-01  -2.4179999999999999e-01   2.3161999999999998e+00   2.8639999999999999e-01  -3.8100000000000002e-02  -4.8200000000000000e-02   4.4400000000000002e-02   7.7820000000000000e-01   3.8306000000000000e+00  -2.8899999999999999e-02   1.9239999999999999e-01   1.5920000000000001e-01
  -8.1559999999999999e-01  -3.2979999999999998e-01   1.8015000000000001e+00   1.6230000000000000e-01  -7.6100000000000001e-02  -3.0700000000000002e-02   6.6600000000000006e-02   8.4499999999999997e-01   3.3953000000000002e+00   9.5999999999999992e-03   1.9239999999999999e-01   1.3710000000000000e-01
  -9.0369999999999995e-01  -3.5170000000000001e-01   1.9730000000000001e+00   1.5279999999999999e-01  -8.5599999999999996e-02  -3.9500000000000000e-02   2.2189999999999999e-01   1.0894999999999999e+00   3.5695000000000001e+00   1.9300000000000001e-02   2.2130000000000000e-01   1.2390000000000000e-01
  -8.1559999999999999e-01  -2.6379999999999998e-01   1.8872000000000000e+00   2.4820000000000000e-01  -2.1890000000000001e-01  -3.0700000000000002e-02   2.2200000000000001e-02   6.6710000000000003e-01   4.5270999999999999e+00   9.5999999999999992e-03   2.6939999999999997e-01   1.6370000000000001e-01
  -9.2579999999999996e-01  -2.8580000000000000e-01   2.1446000000000001e+00   1.9089999999999999e-01  -1.8079999999999999e-01  -3.0700000000000002e-02  -8.8800000000000004e-02   1.0894999999999999e+00   3.8306000000000000e+00  -7.7100000000000002e-02   2.6939999999999997e-01   1.4599999999999999e-01
  -7.2740000000000005e-01  -5.4959999999999998e-01   1.8872000000000000e+00   6.6799999999999998e-02  -1.2370000000000000e-01  -8.3299999999999999e-02   2.2200000000000001e-02   8.2269999999999999e-01   3.5695000000000001e+00  -1.1559999999999999e-01   2.3089999999999999e-01   1.5040000000000001e-01
  -7.4939999999999996e-01  -5.2759999999999996e-01   1.7157000000000000e+00   1.4319999999999999e-01  -1.6180000000000000e-01  -7.4499999999999997e-02   1.1100000000000000e-01   8.8939999999999997e-01   4.4401000000000002e+00  -9.5999999999999992e-03   3.1750000000000000e-01   1.5479999999999999e-01
  -7.4939999999999996e-01  -3.5170000000000001e-01   2.7450999999999999e+00   2.1959999999999999e-01  -9.5200000000000007e-02  -3.0700000000000002e-02   6.6600000000000006e-02   7.3380000000000001e-01   4.0918000000000001e+00   3.8500000000000000e-02   1.8279999999999999e-01   1.4599999999999999e-01
  -7.2740000000000005e-01  -5.4959999999999998e-01   2.2303999999999999e+00   1.8140000000000001e-01  -9.5200000000000007e-02  -3.5099999999999999e-02   1.3320000000000001e-01   1.0894999999999999e+00   3.6564999999999999e+00   9.5999999999999992e-03   2.7900000000000003e-01   1.2390000000000000e-01
  -9.2579999999999996e-01  -3.7369999999999998e-01   2.3161999999999998e+00   2.5779999999999997e-01  -1.2370000000000000e-01  -1.3200000000000000e-02   1.9980000000000001e-01   8.4499999999999997e-01   3.5695000000000001e+00  -1.9300000000000001e-02   1.6360000000000000e-01   1.5040000000000001e-01
  -1.0360000000000000e+00  -2.1980000000000000e-01   2.1446000000000001e+00   1.6230000000000000e-01  -1.3320000000000001e-01  -8.7700000000000000e-02  -2.2200000000000001e-02   1.1563000000000001e+00   3.5695000000000001e+00  -1.4449999999999999e-01   2.5979999999999998e-01   1.1500000000000000e-01
  -8.1559999999999999e-01  -2.1980000000000000e-01   1.8015000000000001e+00   1.7190000000000000e-01  -1.5229999999999999e-01  -9.2100000000000001e-02  -2.2200000000000001e-02   7.3380000000000001e-01   3.9177000000000000e+00   1.9300000000000001e-02   1.9239999999999999e-01   9.7299999999999998e-02
  -8.3760000000000001e-01  -1.0990000000000000e-01   1.8872000000000000e+00   1.1459999999999999e-01  -1.0470000000000000e-01  -3.9500000000000000e-02  -2.2200000000000001e-02   8.8939999999999997e-01   3.7435999999999998e+00   2.8899999999999999e-02   1.9239999999999999e-01   1.5920000000000001e-01
  -7.9349999999999998e-01  -2.6379999999999998e-01   1.7157000000000000e+00   2.0050000000000001e-01  -1.8079999999999999e-01  -4.8200000000000000e-02  -6.6600000000000006e-02   9.7840000000000005e-01   3.2212000000000001e+00   3.8500000000000000e-02   2.5979999999999998e-01   1.5920000000000001e-01
  -8.1559999999999999e-01  -1.3189999999999999e-01   2.4876999999999998e+00   2.0999999999999999e-01  -4.7600000000000003e-02  -3.5099999999999999e-02   1.3320000000000001e-01   9.3389999999999995e-01   3.4824000000000002e+00  -5.7799999999999997e-02   1.2509999999999999e-01   1.6370000000000001e-01
  -9.4779999999999998e-01  -4.1770000000000002e-01   2.3161999999999998e+00   8.5900000000000004e-02  -1.9980000000000001e-01  -1.7500000000000002e-02  -4.4400000000000002e-02   1.0227999999999999e+00   4.3529999999999998e+00   3.8500000000000000e-02   3.1750000000000000e-01   1.5040000000000001e-01
  -8.8170000000000004e-01  -3.5170000000000001e-01   1.8015000000000001e+00   1.1459999999999999e-01  -1.6180000000000000e-01  -3.0700000000000002e-02   1.1100000000000000e-01   9.5609999999999995e-01   3.4824000000000002e+00   9.5999999999999992e-03   3.2710000000000000e-01   1.1500000000000000e-01
  -7.9349999999999998e-01  -3.0780000000000002e-01   1.8872000000000000e+00   1.7190000000000000e-01  -1.6180000000000000e-01  -3.9500000000000000e-02   8.8800000000000004e-02   9.7840000000000005e-01   3.6564999999999999e+00   3.8500000000000000e-02   2.7900000000000003e-01   1.0620000000000000e-01
  -9.6989999999999998e-01  -3.7369999999999998e-01   1.9730000000000001e+00   2.2910000000000000e-01  -1.7130000000000001e-01  -1.7500000000000002e-02  -2.2200000000000001e-02   7.3380000000000001e-01   3.3083000000000000e+00  -1.9300000000000001e-02   3.0790000000000001e-01   1.3710000000000000e-01
  -9.2579999999999996e-01  -3.0780000000000002e-01   2.1446000000000001e+00   1.5279999999999999e-01  -1.4269999999999999e-01  -3.9500000000000000e-02  -1.1100000000000000e-01   1.0005999999999999e+00   3.1341999999999999e+00  -3.8500000000000000e-02   2.0210000000000000e-01   1.1500000000000000e-01
  -6.3919999999999999e-01  -4.3969999999999998e-01   2.4018999999999999e+00   1.1459999999999999e-01  -7.6100000000000001e-02  -5.2600000000000001e-02  -4.4400000000000002e-02   9.5609999999999995e-01   3.5695000000000001e+00  -7.7100000000000002e-02   2.9830000000000001e-01   1.4599999999999999e-01
  -7.2740000000000005e-01  -5.2759999999999996e-01   2.1446000000000001e+00   1.4319999999999999e-01  -1.2370000000000000e-01  -2.6300000000000000e-02   1.7760000000000001e-01   9.3389999999999995e-01   3.6564999999999999e+00  -1.9300000000000001e-02   2.5019999999999998e-01   1.5479999999999999e-01
  -7.7149999999999996e-01  -2.4179999999999999e-01   2.9165999999999999e+00   2.2910000000000000e-01  -1.1420000000000000e-01  -3.9500000000000000e-02   1.5540000000000001e-01   8.8939999999999997e-01   3.7435999999999998e+00  -5.7799999999999997e-02   2.2130000000000000e-01   1.1060000000000000e-01
  -9.0369999999999995e-01  -3.7369999999999998e-01   1.8015000000000001e+00   1.9089999999999999e-01  -2.0930000000000001e-01  -8.8000000000000005e-03  -6.6600000000000006e-02   1.0894999999999999e+00   4.0048000000000004e+00  -3.8500000000000000e-02   1.9239999999999999e-01   1.7690000000000000e-01
  -8.3760000000000001e-01  -2.4179999999999999e-01   3.0024000000000002e+00   2.0999999999999999e-01  -1.0470000000000000e-01  -6.1400000000000003e-02   0.0000000000000000e+00   9.5609999999999995e-01   3.9177000000000000e+00  -1.9300000000000001e-02   2.1170000000000000e-01   1.3710000000000000e-01
  -7.0530000000000004e-01  -2.4179999999999999e-01   1.5441000000000000e+00   3.8199999999999998e-02  -1.7130000000000001e-01  -3.0700000000000002e-02  -2.2200000000000001e-02   9.7840000000000005e-01   4.0048000000000004e+00  -6.7400000000000002e-02   2.0210000000000000e-01   1.5040000000000001e-01
  -8.3760000000000001e-01  -3.7369999999999998e-01   2.4876999999999998e+00   1.5279999999999999e-01  -1.6180000000000000e-01  -1.3200000000000000e-02   2.2200000000000001e-02   1.1117999999999999e+00   3.5695000000000001e+00  -9.5999999999999992e-03   2.1170000000000000e-01   1.2390000000000000e-01
  -7.2740000000000005e-01  -1.5390000000000001e-01   2.2303999999999999e+00   1.8140000000000001e-01  -1.9030000000000000e-01  -3.0700000000000002e-02  -6.6600000000000006e-02   8.0049999999999999e-01   3.7435999999999998e+00  -8.6699999999999999e-02   2.3089999999999999e-01   1.5920000000000001e-01
  -7.7149999999999996e-01  -3.5170000000000001e-01   2.2303999999999999e+00   1.5279999999999999e-01  -6.6600000000000006e-02  -8.3299999999999999e-02   2.8849999999999998e-01   1.0450999999999999e+00   3.6564999999999999e+00   0.0000000000000000e+00   2.5979999999999998e-01   1.3710000000000000e-01
  -7.7149999999999996e-01  -3.9570000000000000e-01   1.9730000000000001e+00   1.8140000000000001e-01  -1.1420000000000000e-01  -4.3900000000000002e-02   2.2200000000000001e-02   1.0450999999999999e+00   3.9177000000000000e+00  -9.6299999999999997e-02   2.5979999999999998e-01   1.6370000000000001e-01
  -9.0369999999999995e-01  -8.7900000000000006e-02   2.1446000000000001e+00   1.4319999999999999e-01  -1.4269999999999999e-01  -3.9500000000000000e-02   1.3320000000000001e-01   9.7840000000000005e-01   3.8306000000000000e+00  -1.9300000000000001e-02   2.2130000000000000e-01   1.5479999999999999e-01
  -8.5960000000000003e-01  -3.2979999999999998e-01   2.1446000000000001e+00   2.1959999999999999e-01  -9.5200000000000007e-02  -6.5799999999999997e-02  -2.2200000000000001e-02   8.8939999999999997e-01   3.7435999999999998e+00   4.8200000000000000e-02   2.6939999999999997e-01   1.4160000000000000e-01
  -9.2579999999999996e-01  -1.9789999999999999e-01   2.2303999999999999e+00   2.0999999999999999e-01  -5.7099999999999998e-02  -5.7000000000000002e-02   6.6600000000000006e-02   7.1150000000000002e-01   3.5695000000000001e+00  -5.7799999999999997e-02   2.2130000000000000e-01   1.5920000000000001e-01
  -6.8330000000000002e-01  -3.9570000000000000e-01   1.8872000000000000e+00   2.0050000000000001e-01  -1.6180000000000000e-01  -3.5099999999999999e-02   1.7760000000000001e-01   8.6719999999999997e-01   3.4824000000000002e+00  -1.9300000000000001e-02   2.0210000000000000e-01   1.4599999999999999e-01
  -7.9349999999999998e-01  -3.5170000000000001e-01   2.4018999999999999e+00   1.8140000000000001e-01  -1.1420000000000000e-01  -2.1899999999999999e-02   1.7760000000000001e-01   8.8939999999999997e-01   4.0048000000000004e+00  -2.8899999999999999e-02   1.9239999999999999e-01   1.5479999999999999e-01
  -9.0369999999999995e-01  -3.5170000000000001e-01   2.3161999999999998e+00   1.5279999999999999e-01  -1.9030000000000000e-01  -8.8000000000000005e-03   1.3320000000000001e-01   9.1169999999999995e-01   3.3083000000000000e+00  -1.9300000000000001e-02   1.4430000000000001e-01   1.6370000000000001e-01
  -8.5960000000000003e-01  -3.9570000000000000e-01   1.8015000000000001e+00   1.6230000000000000e-01  -8.5599999999999996e-02  -1.3200000000000000e-02   6.6600000000000006e-02   8.8939999999999997e-01   4.0918000000000001e+00  -2.8899999999999999e-02   2.9830000000000001e-01   1.1500000000000000e-01
  -7.2740000000000005e-01  -1.3189999999999999e-01   2.2303999999999999e+00   1.1459999999999999e-01  -1.2370000000000000e-01  -3.0700000000000002e-02  -6.6600000000000006e-02   9.7840000000000005e-01   3.5695000000000001e+00   0.0000000000000000e+00   1.7319999999999999e-01   1.4599999999999999e-01
  -8.1559999999999999e-01  -5.0560000000000005e-01   2.2303999999999999e+00   1.0500000000000000e-01  -3.8100000000000002e-02  -7.4499999999999997e-02   1.7760000000000001e-01   9.5609999999999995e-01   3.4824000000000002e+00   1.9300000000000001e-02   3.4639999999999999e-01   1.4160000000000000e-01
  -7.0530000000000004e-01  -3.2979999999999998e-01   2.1446000000000001e+00   1.9089999999999999e-01  -8.5599999999999996e-02  -6.5799999999999997e-02   1.3320000000000001e-01   9.3389999999999995e-01   3.5695000000000001e+00  -6.7400000000000002e-02   2.1170000000000000e-01   1.2390000000000000e-01
  -9.0369999999999995e-01  -5.0560000000000005e-01   2.1446000000000001e+00   2.4820000000000000e-01  -1.6180000000000000e-01  -1.3200000000000000e-02   2.2200000000000001e-02   8.2269999999999999e-01   3.5695000000000001e+00  -1.9300000000000001e-02   2.4060000000000001e-01   1.3270000000000001e-01
  -9.6989999999999998e-01  -3.9570000000000000e-01   2.2303999999999999e+00   2.2910000000000000e-01  -5.7099999999999998e-02  -2.6300000000000000e-02   2.2200000000000001e-02   8.2269999999999999e-01   3.7435999999999998e+00   4.8200000000000000e-02   9.6199999999999994e-02   1.4160000000000000e-01
  -7.9349999999999998e-01  -3.9570000000000000e-01   2.0588000000000002e+00   1.6230000000000000e-01  -1.4269999999999999e-01  -5.2600000000000001e-02  -4.4400000000000002e-02   1.0227999999999999e+00   4.3529999999999998e+00   9.5999999999999992e-03   2.3089999999999999e-01   1.0620000000000000e-01
  -8.1559999999999999e-01  -3.0780000000000002e-01   2.5735000000000001e+00   2.0999999999999999e-01  -7.6100000000000001e-02  -4.8200000000000000e-02  -4.4400000000000002e-02   8.6719999999999997e-01   4.7882999999999996e+00  -3.8500000000000000e-02   2.3089999999999999e-01   1.7690000000000000e-01
  -8.1559999999999999e-01  -3.7369999999999998e-01   2.1446000000000001e+00   2.0999999999999999e-01  -1.1420000000000000e-01   8.8000000000000005e-03  -6.6600000000000006e-02   9.5609999999999995e-01   3.3953000000000002e+00  -2.8899999999999999e-02   2.5019999999999998e-01   1.2830000000000000e-01
  -9.0369999999999995e-01  -4.3969999999999998e-01   1.9730000000000001e+00   1.2410000000000000e-01  -1.2370000000000000e-01  -5.7000000000000002e-02   1.1100000000000000e-01   8.6719999999999997e-01   3.7435999999999998e+00  -6.7400000000000002e-02   2.0210000000000000e-01   6.6400000000000001e-02
  -6.1719999999999997e-01  -4.1770000000000002e-01   1.9730000000000001e+00   1.6230000000000000e-01  -1.6180000000000000e-01  -3.9500000000000000e-02   0.0000000000000000e+00   8.4499999999999997e-01   3.3953000000000002e+00  -8.6699999999999999e-02   2.2130000000000000e-01   1.1940000000000001e-01
  -9.0369999999999995e-01  -4.1770000000000002e-01   1.8872000000000000e+00   1.3370000000000001e-01  -7.6100000000000001e-02  -7.4499999999999997e-02   8.8800000000000004e-02   8.2269999999999999e-01   4.0048000000000004e+00  -5.7799999999999997e-02   3.0790000000000001e-01   1.2390000000000000e-01
  -8.3760000000000001e-01  -2.8580000000000000e-01   2.8309000000000002e+00   1.7190000000000000e-01  -7.6100000000000001e-02  -2.1899999999999999e-02   4.4400000000000002e-02   8.4499999999999997e-01   3.7435999999999998e+00   1.9300000000000001e-02   2.4060000000000001e-01   1.5479999999999999e-01
  -6.6130000000000000e-01  -3.9570000000000000e-01   2.2303999999999999e+00   1.2410000000000000e-01  -1.2370000000000000e-01  -3.9500000000000000e-02   8.8800000000000004e-02   1.0227999999999999e+00   3.4824000000000002e+00   0.0000000000000000e+00   2.2130000000000000e-01   1.2830000000000000e-01
  -7.0530000000000004e-01  -2.4179999999999999e-01   1.2867999999999999e+00   1.8140000000000001e-01  -5.7099999999999998e-02  -1.7500000000000002e-02   6.6600000000000006e-02   9.1169999999999995e-01   3.7435999999999998e+00  -3.8500000000000000e-02   3.0790000000000001e-01   1.3270000000000001e-01
  -8.8170000000000004e-01  -5.2759999999999996e-01   2.2303999999999999e+00   2.9599999999999999e-01  -1.1420000000000000e-01  -5.7000000000000002e-02   1.1100000000000000e-01   6.8930000000000002e-01   3.7435999999999998e+00  -7.7100000000000002e-02   2.3089999999999999e-01   1.8140000000000001e-01
  -5.7310000000000005e-01  -1.3189999999999999e-01   1.5441000000000000e+00   2.2910000000000000e-01  -8.5599999999999996e-02  -2.6300000000000000e-02   6.6600000000000006e-02   8.2269999999999999e-01   3.6564999999999999e+00  -2.8899999999999999e-02   2.2130000000000000e-01   1.3270000000000001e-01
  -7.4939999999999996e-01  -3.0780000000000002e-01   2.6593000000000000e+00   1.6230000000000000e-01  -2.3790000000000000e-01  -3.5099999999999999e-02   1.3320000000000001e-01   1.0450999999999999e+00   3.4824000000000002e+00  -6.7400000000000002e-02   2.1170000000000000e-01   1.5920000000000001e-01
  -8.8170000000000004e-01  -1.7590000000000000e-01   2.3161999999999998e+00   1.9089999999999999e-01  -2.8500000000000001e-02  -5.2600000000000001e-02   1.1100000000000000e-01   8.4499999999999997e-01   2.9600000000000000e+00  -5.7799999999999997e-02   2.6939999999999997e-01   1.3270000000000001e-01
  -9.4779999999999998e-01  -1.0990000000000000e-01   1.7157000000000000e+00   1.7190000000000000e-01  -1.3320000000000001e-01  -2.6300000000000000e-02   6.6600000000000006e-02   9.3389999999999995e-01   3.8306000000000000e+00   4.8200000000000000e-02   2.6939999999999997e-01   1.5040000000000001e-01
  -8.1559999999999999e-01  -2.8580000000000000e-01   2.4018999999999999e+00   2.1959999999999999e-01   9.4999999999999998e-03  -9.6500000000000002e-02   1.1100000000000000e-01   1.0450999999999999e+00   3.8306000000000000e+00  -6.7400000000000002e-02   2.2130000000000000e-01   1.1940000000000001e-01
  -9.0369999999999995e-01  -4.3969999999999998e-01   2.1446000000000001e+00   1.7190000000000000e-01  -1.6180000000000000e-01  -4.3900000000000002e-02   1.1100000000000000e-01   7.3380000000000001e-01   3.8306000000000000e+00  -9.5999999999999992e-03   2.3089999999999999e-01   1.0620000000000000e-01
  -6.3919999999999999e-01  -3.2979999999999998e-01   1.7157000000000000e+00   1.1459999999999999e-01  -9.5200000000000007e-02  -1.0960000000000000e-01   2.2189999999999999e-01   9.3389999999999995e-01   3.2212000000000001e+00  -2.8899999999999999e-02   1.3469999999999999e-01   1.1940000000000001e-01
  -8.1559999999999999e-01  -3.2979999999999998e-01   2.4018999999999999e+00   1.5279999999999999e-01  -7.6100000000000001e-02  -3.9500000000000000e-02   4.4400000000000002e-02   1.2007000000000001e+00   3.3953000000000002e+00  -5.7799999999999997e-02   2.3089999999999999e-01   1.5479999999999999e-01
  -8.8170000000000004e-01  -5.2759999999999996e-01   1.8015000000000001e+00   1.5279999999999999e-01  -4.7600000000000003e-02   3.5099999999999999e-02  -2.2200000000000001e-02   8.0049999999999999e-01   3.4824000000000002e+00   3.8500000000000000e-02   2.5979999999999998e-01   1.5040000000000001e-01
  -7.4939999999999996e-01  -4.1770000000000002e-01   1.2867999999999999e+00   1.9089999999999999e-01  -1.3320000000000001e-01  -7.0199999999999999e-02   4.4400000000000002e-02   8.6719999999999997e-01   4.0918000000000001e+00   3.8500000000000000e-02   1.9239999999999999e-01   1.3270000000000001e-01
  -8.3760000000000001e-01  -3.5170000000000001e-01   1.9730000000000001e+00   1.1459999999999999e-01  -1.2370000000000000e-01  -4.4000000000000003e-03   1.9980000000000001e-01   8.8939999999999997e-01   4.6142000000000003e+00   3.8500000000000000e-02   2.2130000000000000e-01   1.4160000000000000e-01
  -8.5960000000000003e-01  -3.7369999999999998e-01   2.4018999999999999e+00   1.9089999999999999e-01  -1.6180000000000000e-01   8.8000000000000005e-03  -8.8800000000000004e-02   9.1169999999999995e-01   3.5695000000000001e+00  -7.7100000000000002e-02   1.5400000000000000e-01   1.4599999999999999e-01
  -7.9349999999999998e-01  -4.1770000000000002e-01   2.4018999999999999e+00   2.4820000000000000e-01  -1.9030000000000000e-01  -3.9500000000000000e-02  -1.3320000000000001e-01   1.0672999999999999e+00   3.4824000000000002e+00  -3.8500000000000000e-02   1.6360000000000000e-01   9.7299999999999998e-02
  -7.7149999999999996e-01  -3.5170000000000001e-01   2.3161999999999998e+00   1.3370000000000001e-01  -2.5690000000000002e-01  -3.5099999999999999e-02   2.2200000000000001e-02   9.3389999999999995e-01   3.9177000000000000e+00  -4.8200000000000000e-02   2.2130000000000000e-01   1.7249999999999999e-01
  -7.2740000000000005e-01  -4.6170000000000000e-01   1.7157000000000000e+00   2.0050000000000001e-01  -1.1420000000000000e-01  -2.6300000000000000e-02   8.8800000000000004e-02   7.7820000000000000e-01   3.1341999999999999e+00   2.8899999999999999e-02   1.6360000000000000e-01   1.3270000000000001e-01
  -9.2579999999999996e-01  -1.9789999999999999e-01   1.8015000000000001e+00   1.3370000000000001e-01  -1.6180000000000000e-01  -4.8200000000000000e-02   2.2200000000000001e-02   1.1117999999999999e+00   4.0918000000000001e+00   3.8500000000000000e-02   3.5599999999999998e-01   1.6810000000000000e-01
  -8.1559999999999999e-01  -3.7369999999999998e-01   1.6298999999999999e+00   1.3370000000000001e-01  -8.5599999999999996e-02  -3.0700000000000002e-02   1.9980000000000001e-01   1.0005999999999999e+00   3.7435999999999998e+00  -2.8899999999999999e-02   2.7900000000000003e-01   1.1940000000000001e-01
  -9.4779999999999998e-01  -4.1770000000000002e-01   1.7157000000000000e+00   1.8140000000000001e-01  -1.4269999999999999e-01  -7.0199999999999999e-02   4.4400000000000002e-02   1.1785000000000001e+00   3.8306000000000000e+00  -2.8899999999999999e-02   3.5599999999999998e-01   7.5200000000000003e-02
  -8.3760000000000001e-01  -2.8580000000000000e-01   1.3725000000000001e+00   3.0549999999999999e-01  -6.6600000000000006e-02  -2.6300000000000000e-02   1.3320000000000001e-01   8.8939999999999997e-01   3.1341999999999999e+00  -9.5999999999999992e-03   2.6939999999999997e-01   1.6370000000000001e-01
  -9.2579999999999996e-01  -3.7369999999999998e-01   1.8015000000000001e+00   1.7190000000000000e-01  -9.5200000000000007e-02  -1.3200000000000000e-02  -8.8800000000000004e-02   9.5609999999999995e-01   3.1341999999999999e+00  -3.8500000000000000e-02   2.3089999999999999e-01   1.6370000000000001e-01
  -8.5960000000000003e-01  -4.8359999999999997e-01   1.3725000000000001e+00   1.9089999999999999e-01  -1.0470000000000000e-01  -3.0700000000000002e-02   4.4400000000000002e-02   8.6719999999999997e-01   3.6564999999999999e+00   3.8500000000000000e-02   2.2130000000000000e-01   1.5040000000000001e-01
  -7.7149999999999996e-01  -4.8359999999999997e-01   1.6298999999999999e+00   1.8140000000000001e-01  -1.8079999999999999e-01  -7.8899999999999998e-02   2.2200000000000001e-02   1.0005999999999999e+00   3.9177000000000000e+00  -1.9300000000000001e-02   2.3089999999999999e-01   1.6370000000000001e-01
  -8.5960000000000003e-01  -2.4179999999999999e-01   2.1446000000000001e+00   2.7689999999999998e-01  -9.5200000000000007e-02  -7.4499999999999997e-02   1.7760000000000001e-01   8.4499999999999997e-01   3.5695000000000001e+00   1.9300000000000001e-02   2.1170000000000000e-01   1.4599999999999999e-01
  -9.6989999999999998e-01  -2.1980000000000000e-01   1.7157000000000000e+00   1.0500000000000000e-01  -6.6600000000000006e-02  -7.0199999999999999e-02  -1.1100000000000000e-01   1.0450999999999999e+00   3.7435999999999998e+00  -9.5999999999999992e-03   2.3089999999999999e-01   1.1500000000000000e-01
  -7.7149999999999996e-01  -1.0990000000000000e-01   1.9730000000000001e+00   2.6729999999999998e-01  -1.4269999999999999e-01  -1.3200000000000000e-02   6.6600000000000006e-02   8.2269999999999999e-01   3.1341999999999999e+00  -6.7400000000000002e-02   2.6939999999999997e-01   1.6370000000000001e-01
  -8.3760000000000001e-01  -3.0780000000000002e-01   2.7450999999999999e+00   2.0999999999999999e-01  -1.5229999999999999e-01  -6.5799999999999997e-02   2.2189999999999999e-01   1.0227999999999999e+00   3.3083000000000000e+00  -3.8500000000000000e-02   2.0210000000000000e-01   1.3710000000000000e-01
  -6.1719999999999997e-01  -3.0780000000000002e-01   2.3161999999999998e+00   2.0050000000000001e-01  -7.6100000000000001e-02  -8.3299999999999999e-02   2.2200000000000001e-02   9.7840000000000005e-01   4.0048000000000004e+00  -2.8899999999999999e-02   2.6939999999999997e-01   1.2830000000000000e-01
  -7.7149999999999996e-01  -2.8580000000000000e-01   1.2867999999999999e+00   2.0050000000000001e-01  -9.5200000000000007e-02  -6.5799999999999997e-02   6.6600000000000006e-02   1.1117999999999999e+00   3.8306000000000000e+00  -9.5999999999999992e-03   1.3469999999999999e-01   1.4160000000000000e-01
  -7.9349999999999998e-01  -1.9789999999999999e-01   1.6298999999999999e+00   1.7190000000000000e-01  -6.6600000000000006e-02   8.8000000000000005e-03   4.4400000000000002e-02   1.0672999999999999e+00   3.3083000000000000e+00   2.8899999999999999e-02   2.1170000000000000e-01   1.4160000000000000e-01
  -8.1559999999999999e-01  -5.4959999999999998e-01   2.0588000000000002e+00   2.9599999999999999e-01  -1.1420000000000000e-01  -8.8000000000000005e-03  -1.1100000000000000e-01   8.4499999999999997e-01   4.1788999999999996e+00  -5.7799999999999997e-02   1.6360000000000000e-01   1.9910000000000000e-01
  -7.7149999999999996e-01  -3.2979999999999998e-01   2.2303999999999999e+00   1.5279999999999999e-01  -1.4269999999999999e-01   2.6300000000000000e-02   4.4400000000000002e-02   1.0894999999999999e+00   3.3953000000000002e+00  -6.7400000000000002e-02   1.9239999999999999e-01   1.4160000000000000e-01
  -8.3760000000000001e-01  -5.2759999999999996e-01   1.9730000000000001e+00   1.1459999999999999e-01  -1.2370000000000000e-01  -3.9500000000000000e-02   1.1100000000000000e-01   7.1150000000000002e-01   3.1341999999999999e+00   9.5999999999999992e-03   1.8279999999999999e-01   1.6370000000000001e-01
  -9.0369999999999995e-01  -4.1770000000000002e-01   2.4018999999999999e+00   1.6230000000000000e-01  -4.7600000000000003e-02  -2.1899999999999999e-02   2.2189999999999999e-01   9.5609999999999995e-01   3.9177000000000000e+00  -2.8899999999999999e-02   2.6939999999999997e-01   1.1500000000000000e-01
  -9.4779999999999998e-01  -2.8580000000000000e-01   2.4876999999999998e+00   1.1459999999999999e-01  -1.8079999999999999e-01  -5.2600000000000001e-02  -6.6600000000000006e-02   8.8939999999999997e-01   3.8306000000000000e+00  -5.7799999999999997e-02   2.9830000000000001e-01   1.4599999999999999e-01
  -6.1719999999999997e-01  -3.5170000000000001e-01   2.2303999999999999e+00   1.0500000000000000e-01  -1.3320000000000001e-01  -3.9500000000000000e-02   6.6600000000000006e-02   8.2269999999999999e-01   3.5695000000000001e+00  -5.7799999999999997e-02   2.5979999999999998e-01   1.4599999999999999e-01
  -7.2740000000000005e-01  -5.4959999999999998e-01   2.0588000000000002e+00   2.7689999999999998e-01  -1.4269999999999999e-01  -2.6300000000000000e-02   1.9980000000000001e-01   9.3389999999999995e-01   2.9600000000000000e+00  -9.5999999999999992e-03   2.3089999999999999e-01   1.5920000000000001e-01
  -8.1559999999999999e-01  -5.4959999999999998e-01   2.2303999999999999e+00   2.0999999999999999e-01  -8.5599999999999996e-02  -2.6300000000000000e-02   6.6600000000000006e-02   9.7840000000000005e-01   3.3083000000000000e+00  -3.8500000000000000e-02   2.7900000000000003e-01   1.4160000000000000e-01
  -9.4779999999999998e-01  -1.9789999999999999e-01   1.7157000000000000e+00   1.7190000000000000e-01  -8.5599999999999996e-02  -3.9500000000000000e-02   6.6600000000000006e-02   1.0450999999999999e+00   3.4824000000000002e+00  -1.9300000000000001e-02   2.1170000000000000e-01   1.3270000000000001e-01
  -8.3760000000000001e-01  -3.2979999999999998e-01   1.1152000000000000e+00   2.9599999999999999e-01  -1.8079999999999999e-01  -3.5099999999999999e-02   6.6600000000000006e-02   9.7840000000000005e-01   3.6564999999999999e+00  -9.5999999999999992e-03   2.2130000000000000e-01   9.2899999999999996e-02
  -8.1559999999999999e-01  -3.9570000000000000e-01   2.0588000000000002e+00   1.8140000000000001e-01  -4.7600000000000003e-02  -1.3200000000000000e-02   0.0000000000000000e+00   1.0450999999999999e+00   3.4824000000000002e+00   9.5999999999999992e-03   2.3089999999999999e-01   1.4160000000000000e-01
  -8.5960000000000003e-01  -3.0780000000000002e-01   2.9165999999999999e+00   2.1959999999999999e-01  -1.9030000000000000e-01  -2.1899999999999999e-02   1.7760000000000001e-01   9.3389999999999995e-01   3.4824000000000002e+00   5.7799999999999997e-02   1.9239999999999999e-01   1.6810000000000000e-01
  -8.5960000000000003e-01  -5.9360000000000002e-01   1.3725000000000001e+00   1.6230000000000000e-01  -1.9030000000000000e-01  -3.5099999999999999e-02  -1.1100000000000000e-01   8.8939999999999997e-01   3.8306000000000000e+00  -3.8500000000000000e-02   1.9239999999999999e-01   1.9020000000000001e-01
  -7.0530000000000004e-01  -6.6000000000000003e-02   2.4018999999999999e+00   2.0050000000000001e-01  -7.6100000000000001e-02  -7.8899999999999998e-02   1.3320000000000001e-01   9.7840000000000005e-01   4.1788999999999996e+00  -9.6299999999999997e-02   2.3089999999999999e-01   1.5920000000000001e-01
  -8.8170000000000004e-01  -4.3969999999999998e-01   1.9730000000000001e+00   2.0999999999999999e-01  -1.7130000000000001e-01  -5.2600000000000001e-02   1.3320000000000001e-01   9.1169999999999995e-01   3.5695000000000001e+00   2.8899999999999999e-02   2.1170000000000000e-01   1.4160000000000000e-01
  -7.4939999999999996e-01  -1.9789999999999999e-01   1.7157000000000000e+00   1.3370000000000001e-01  -1.2370000000000000e-01  -3.9500000000000000e-02   4.4400000000000002e-02   1.0227999999999999e+00   3.4824000000000002e+00  -6.7400000000000002e-02   2.6939999999999997e-01   1.1500000000000000e-01
  -8.1559999999999999e-01  -3.5170000000000001e-01   1.9730000000000001e+00   1.7190000000000000e-01  -1.0470000000000000e-01  -4.3900000000000002e-02   2.4410000000000001e-01   1.0894999999999999e+00   3.7435999999999998e+00  -3.8500000000000000e-02   2.0210000000000000e-01   1.1500000000000000e-01
  -7.0530000000000004e-01  -1.7590000000000000e-01   2.0588000000000002e+00   1.6230000000000000e-01  -9.5200000000000007e-02  -6.5799999999999997e-02   8.8800000000000004e-02   8.8939999999999997e-01   3.6564999999999999e+00   1.9300000000000001e-02   2.1170000000000000e-01   1.5920000000000001e-01
  -8.3760000000000001e-01  -2.8580000000000000e-01   2.4018999999999999e+00   1.8140000000000001e-01  -9.5200000000000007e-02  -8.8000000000000005e-03   4.4400000000000002e-02   8.4499999999999997e-01   3.6564999999999999e+00  -2.8899999999999999e-02   3.4639999999999999e-01   1.4599999999999999e-01
  -8.3760000000000001e-01  -1.7590000000000000e-01   1.0294000000000001e+00   9.5500000000000002e-02  -1.9000000000000000e-02  -8.3299999999999999e-02   1.3320000000000001e-01   1.1339999999999999e+00   3.8306000000000000e+00  -1.9300000000000001e-02   2.3089999999999999e-01   1.2390000000000000e-01
  -8.3760000000000001e-01  -3.2979999999999998e-01   2.0588000000000002e+00   1.3370000000000001e-01  -1.8079999999999999e-01  -4.8200000000000000e-02   1.9980000000000001e-01   8.6719999999999997e-01   3.8306000000000000e+00   4.8200000000000000e-02   1.6360000000000000e-01   1.4160000000000000e-01
  -1.0139000000000000e+00  -5.4959999999999998e-01   1.8872000000000000e+00   2.0999999999999999e-01  -1.6180000000000000e-01  -2.6300000000000000e-02   3.3289999999999997e-01   1.0450999999999999e+00   3.8306000000000000e+00   0.0000000000000000e+00   2.9830000000000001e-01   1.3710000000000000e-01
  -9.2579999999999996e-01  -5.2759999999999996e-01   2.2303999999999999e+00   1.2410000000000000e-01  -1.5229999999999999e-01   4.4000000000000003e-03   1.5540000000000001e-01   8.6719999999999997e-01   4.0918000000000001e+00  -3.8500000000000000e-02   2.1170000000000000e-01   1.4160000000000000e-01
  -9.4779999999999998e-01  -4.3969999999999998e-01   1.8015000000000001e+00   1.3370000000000001e-01  -1.3320000000000001e-01  -2.6300000000000000e-02  -2.2200000000000001e-02   9.3389999999999995e-01   3.8306000000000000e+00  -9.5999999999999992e-03   2.5019999999999998e-01   1.2830000000000000e-01
  -7.4939999999999996e-01  -3.5170000000000001e-01   1.6298999999999999e+00   1.4319999999999999e-01  -1.7130000000000001e-01   8.8000000000000005e-03   6.6600000000000006e-02   8.0049999999999999e-01   3.8306000000000000e+00   1.9300000000000001e-02   2.0210000000000000e-01   1.5920000000000001e-01
  -6.6130000000000000e-01  -5.2759999999999996e-01   2.3161999999999998e+00   1.4319999999999999e-01  -2.8500000000000001e-02  -7.4499999999999997e-02   6.6600000000000006e-02   8.2269999999999999e-01   3.8306000000000000e+00  -8.6699999999999999e-02   2.5979999999999998e-01   1.3710000000000000e-01
  -8.8170000000000004e-01  -3.5170000000000001e-01   1.6298999999999999e+00   2.0050000000000001e-01  -5.7099999999999998e-02  -2.1899999999999999e-02   4.4400000000000002e-02   7.1150000000000002e-01   2.9600000000000000e+00  -5.7799999999999997e-02   1.8279999999999999e-01   1.4160000000000000e-01
  -9.6989999999999998e-01  -2.8580000000000000e-01   2.4876999999999998e+00   2.7689999999999998e-01  -1.0470000000000000e-01  -2.1899999999999999e-02   2.4410000000000001e-01   9.3389999999999995e-01   3.5695000000000001e+00  -5.7799999999999997e-02   2.5019999999999998e-01   1.3270000000000001e-01
  -6.8330000000000002e-01  -3.5170000000000001e-01   1.9730000000000001e+00   1.7190000000000000e-01  -1.1420000000000000e-01   8.8000000000000005e-03   1.3320000000000001e-01   8.8939999999999997e-01   3.1341999999999999e+00  -4.8200000000000000e-02   2.6939999999999997e-01   1.6370000000000001e-01
  -8.3760000000000001e-01  -3.0780000000000002e-01   1.3725000000000001e+00   1.9089999999999999e-01  -5.7099999999999998e-02  -8.8000000000000005e-03   4.4400000000000002e-02   9.7840000000000005e-01   3.5695000000000001e+00  -3.8500000000000000e-02   2.8870000000000001e-01   1.1940000000000001e-01
  -9.0369999999999995e-01  -3.9570000000000000e-01   2.4018999999999999e+00   2.1959999999999999e-01  -1.0470000000000000e-01  -4.8200000000000000e-02   0.0000000000000000e+00   8.6719999999999997e-01   3.3083000000000000e+00  -4.8200000000000000e-02   1.7319999999999999e-01   1.5920000000000001e-01
  -7.9349999999999998e-01  -2.8580000000000000e-01   3.0882000000000001e+00   2.5779999999999997e-01  -1.2370000000000000e-01  -5.7000000000000002e-02  -6.6600000000000006e-02   8.4499999999999997e-01   3.3953000000000002e+00   1.9300000000000001e-02   1.7319999999999999e-01   1.3270000000000001e-01
  -8.8170000000000004e-01  -1.0990000000000000e-01   2.1446000000000001e+00   1.2410000000000000e-01  -1.0470000000000000e-01  -8.3299999999999999e-02   1.5540000000000001e-01   1.0227999999999999e+00   3.5695000000000001e+00  -8.6699999999999999e-02   2.7900000000000003e-01   1.2390000000000000e-01
  -7.7149999999999996e-01  -3.0780000000000002e-01   2.0588000000000002e+00   2.0999999999999999e-01  -1.9000000000000000e-02  -6.5799999999999997e-02   1.5540000000000001e-01   7.3380000000000001e-01   4.4401000000000002e+00  -5.7799999999999997e-02   1.8279999999999999e-01   1.8579999999999999e-01
  -8.3760000000000001e-01  -2.6379999999999998e-01   2.4018999999999999e+00   1.8140000000000001e-01  -1.5229999999999999e-01  -6.5799999999999997e-02   1.9980000000000001e-01   8.8939999999999997e-01   3.4824000000000002e+00  -9.5999999999999992e-03   2.4060000000000001e-01   7.5200000000000003e-02
  -8.8170000000000004e-01  -3.7369999999999998e-01   1.6298999999999999e+00   1.5279999999999999e-01  -5.7099999999999998e-02  -4.3900000000000002e-02  -1.1100000000000000e-01   9.3389999999999995e-01   3.7435999999999998e+00  -9.5999999999999992e-03   2.3089999999999999e-01   1.6370000000000001e-01
  -9.4779999999999998e-01  -1.7590000000000000e-01   1.2867999999999999e+00   9.5500000000000002e-02  -7.6100000000000001e-02  -6.5799999999999997e-02   2.2200000000000001e-02   8.4499999999999997e-01   4.4401000000000002e+00   4.8200000000000000e-02   2.7900000000000003e-01   1.5479999999999999e-01
  -7.2740000000000005e-01  -3.9570000000000000e-01   1.2010000000000001e+00   1.9089999999999999e-01  -1.4269999999999999e-01  -1.7500000000000002e-02   6.6600000000000006e-02   1.0227999999999999e+00   3.9177000000000000e+00   0.0000000000000000e+00   2.3089999999999999e-01   1.7249999999999999e-01
  -1.0360000000000000e+00  -3.5170000000000001e-01   1.9730000000000001e+00   1.0500000000000000e-01  -9.5200000000000007e-02  -4.8200000000000000e-02   1.1100000000000000e-01   1.0672999999999999e+00   3.0470999999999999e+00  -4.8200000000000000e-02   1.9239999999999999e-01   1.0620000000000000e-01
  -8.3760000000000001e-01  -3.0780000000000002e-01   1.8015000000000001e+00   2.4820000000000000e-01  -1.2370000000000000e-01  -8.8000000000000005e-03   8.8800000000000004e-02   8.0049999999999999e-01   4.2659000000000002e+00   1.9300000000000001e-02   2.3089999999999999e-01   1.4599999999999999e-01
  -9.4779999999999998e-01  -4.6170000000000000e-01   2.8309000000000002e+00   1.7190000000000000e-01  -1.2370000000000000e-01  -6.1400000000000003e-02  -2.2200000000000001e-02   9.7840000000000005e-01   3.8306000000000000e+00  -8.6699999999999999e-02   2.4060000000000001e-01   1.7249999999999999e-01
  -8.5960000000000003e-01  -3.9570000000000000e-01   1.8872000000000000e+00   5.7299999999999997e-02  -2.0930000000000001e-01  -1.0520000000000000e-01  -1.1100000000000000e-01   9.1169999999999995e-01   3.9177000000000000e+00  -1.9300000000000001e-02   2.6939999999999997e-01   1.2830000000000000e-01
  -7.2740000000000005e-01  -4.1770000000000002e-01   1.9730000000000001e+00   1.4319999999999999e-01  -1.1420000000000000e-01  -3.9500000000000000e-02   1.3320000000000001e-01   1.0672999999999999e+00   3.0470999999999999e+00  -3.8500000000000000e-02   2.0210000000000000e-01   9.7299999999999998e-02
  -1.0139000000000000e+00  -1.5390000000000001e-01   1.9730000000000001e+00   2.0999999999999999e-01  -1.1420000000000000e-01  -2.1899999999999999e-02   0.0000000000000000e+00   1.0005999999999999e+00   3.8306000000000000e+00  -2.8899999999999999e-02   1.1550000000000001e-01   2.1679999999999999e-01
  -8.5960000000000003e-01  -3.2979999999999998e-01   2.2303999999999999e+00   1.5279999999999999e-01  -2.2839999999999999e-01  -6.5799999999999997e-02   8.8800000000000004e-02   9.5609999999999995e-01   4.0918000000000001e+00  -2.8899999999999999e-02   2.0210000000000000e-01   1.6810000000000000e-01
  -8.3760000000000001e-01  -4.6170000000000000e-01   1.5441000000000000e+00   1.4319999999999999e-01  -1.0470000000000000e-01  -3.0700000000000002e-02   1.9980000000000001e-01   1.0005999999999999e+00   3.7435999999999998e+00  -2.8899999999999999e-02   2.2130000000000000e-01   1.5920000000000001e-01
  -1.1241000000000001e+00  -3.9570000000000000e-01   1.8872000000000000e+00   1.4319999999999999e-01  -9.5200000000000007e-02  -1.3200000000000000e-02   2.2200000000000001e-02   1.0450999999999999e+00   4.1788999999999996e+00   0.0000000000000000e+00   2.5019999999999998e-01   1.6370000000000001e-01
  -8.3760000000000001e-01  -5.0560000000000005e-01   2.2303999999999999e+00   1.8140000000000001e-01  -6.6600000000000006e-02  -6.1400000000000003e-02  -1.7760000000000001e-01   8.8939999999999997e-01   3.3083000000000000e+00  -5.7799999999999997e-02   1.9239999999999999e-01   1.4160000000000000e-01
  -9.0369999999999995e-01  -5.2759999999999996e-01   2.1446000000000001e+00   1.7190000000000000e-01  -1.7130000000000001e-01  -3.5099999999999999e-02   1.5540000000000001e-01   9.1169999999999995e-01   3.6564999999999999e+00  -9.6299999999999997e-02   1.7319999999999999e-01   1.1060000000000000e-01
  -8.5960000000000003e-01  -3.5170000000000001e-01   1.8872000000000000e+00   9.5500000000000002e-02  -8.5599999999999996e-02  -5.7000000000000002e-02   8.8800000000000004e-02   9.5609999999999995e-01   3.6564999999999999e+00  -1.9300000000000001e-02   2.3089999999999999e-01   1.2390000000000000e-01
  -8.3760000000000001e-01  -3.9570000000000000e-01   2.4018999999999999e+00   2.0050000000000001e-01  -1.2370000000000000e-01   0.0000000000000000e+00   6.6600000000000006e-02   7.7820000000000000e-01   4.0918000000000001e+00   0.0000000000000000e+00   2.2130000000000000e-01   1.2830000000000000e-01
  -8.3760000000000001e-01  -3.2979999999999998e-01   2.1446000000000001e+00   2.0999999999999999e-01  -7.6100000000000001e-02  -3.0700000000000002e-02   2.2200000000000001e-02   1.0894999999999999e+00   3.2212000000000001e+00  -7.7100000000000002e-02   2.5979999999999998e-01   1.5479999999999999e-01
  -6.8330000000000002e-01  -5.7160000000000000e-01   1.8015000000000001e+00   1.2410000000000000e-01  -2.2839999999999999e-01  -4.4000000000000003e-03   4.4400000000000002e-02   9.5609999999999995e-01   3.6564999999999999e+00  -4.8200000000000000e-02   2.6939999999999997e-01   1.3710000000000000e-01
  -7.9349999999999998e-01  -6.5949999999999998e-01   1.7157000000000000e+00   1.7190000000000000e-01  -1.3320000000000001e-01  -6.5799999999999997e-02   0.0000000000000000e+00   8.4499999999999997e-01   3.1341999999999999e+00  -7.7100000000000002e-02   1.9239999999999999e-01   1.4160000000000000e-01
  -9.9190000000000000e-01  -4.3969999999999998e-01   1.2010000000000001e+00   1.4319999999999999e-01  -2.3790000000000000e-01  -4.4000000000000003e-03  -1.7760000000000001e-01   9.3389999999999995e-01   3.2212000000000001e+00  -1.5409999999999999e-01   2.9830000000000001e-01   1.3710000000000000e-01
  -8.1559999999999999e-01  -3.9570000000000000e-01   1.5441000000000000e+00   1.3370000000000001e-01  -1.8079999999999999e-01  -2.6300000000000000e-02   1.3320000000000001e-01   9.7840000000000005e-01   3.3083000000000000e+00  -2.8899999999999999e-02   2.2130000000000000e-01   1.4599999999999999e-01
  -7.9349999999999998e-01  -4.3969999999999998e-01   2.5735000000000001e+00   1.5279999999999999e-01  -2.0930000000000001e-01  -4.8200000000000000e-02   4.4400000000000002e-02   8.2269999999999999e-01   3.7435999999999998e+00  -7.7100000000000002e-02   1.0580000000000001e-01   1.1060000000000000e-01
  -8.5960000000000003e-01  -4.3969999999999998e-01   1.8015000000000001e+00   1.7190000000000000e-01  -1.1420000000000000e-01  -7.0199999999999999e-02   1.3320000000000001e-01   9.1169999999999995e-01   3.3953000000000002e+00  -1.0600000000000000e-01   2.5979999999999998e-01   1.1940000000000001e-01
  -8.8170000000000004e-01  -1.3189999999999999e-01   1.8872000000000000e+00   1.2410000000000000e-01  -8.5599999999999996e-02  -1.3200000000000000e-02   8.8800000000000004e-02   1.0005999999999999e+00   3.3953000000000002e+00  -6.7400000000000002e-02   1.9239999999999999e-01   1.4599999999999999e-01
  -8.1559999999999999e-01  -3.2979999999999998e-01   1.9730000000000001e+00   1.9089999999999999e-01  -1.3320000000000001e-01  -7.4499999999999997e-02  -1.1100000000000000e-01   1.0005999999999999e+00   3.9177000000000000e+00   0.0000000000000000e+00   2.3089999999999999e-01   1.4160000000000000e-01
  -8.8170000000000004e-01  -2.6379999999999998e-01   2.5735000000000001e+00   2.8639999999999999e-01  -1.9980000000000001e-01  -2.6300000000000000e-02   1.5540000000000001e-01   8.4499999999999997e-01   3.0470999999999999e+00   4.8200000000000000e-02   1.4430000000000001e-01   1.5479999999999999e-01
  -8.8170000000000004e-01  -4.1770000000000002e-01   1.7157000000000000e+00   1.0500000000000000e-01  -1.4269999999999999e-01  -7.0199999999999999e-02   6.6600000000000006e-02   1.0450999999999999e+00   3.7435999999999998e+00   9.5999999999999992e-03   2.3089999999999999e-01   1.1500000000000000e-01
  -8.3760000000000001e-01  -3.2979999999999998e-01   1.8872000000000000e+00   1.0500000000000000e-01  -1.8079999999999999e-01  -5.7000000000000002e-02  -8.8800000000000004e-02   1.1117999999999999e+00   2.9600000000000000e+00  -6.7400000000000002e-02   2.2130000000000000e-01   1.8579999999999999e-01
  -7.7149999999999996e-01  -3.7369999999999998e-01   1.6298999999999999e+00   2.0050000000000001e-01  -1.5229999999999999e-01   2.6300000000000000e-02   0.0000000000000000e+00   9.5609999999999995e-01   4.1788999999999996e+00  -9.5999999999999992e-03   2.2130000000000000e-01   1.6370000000000001e-01
  -7.2740000000000005e-01  -5.2759999999999996e-01   2.5735000000000001e+00   1.3370000000000001e-01  -1.9030000000000000e-01  -5.2600000000000001e-02  -2.2200000000000001e-02   8.2269999999999999e-01   3.1341999999999999e+00   4.8200000000000000e-02   2.3089999999999999e-01   1.6810000000000000e-01
  -8.5960000000000003e-01  -3.7369999999999998e-01   1.2867999999999999e+00   1.0500000000000000e-01  -1.6180000000000000e-01   8.8000000000000005e-03  -1.3320000000000001e-01   1.0894999999999999e+00   3.6564999999999999e+00   0.0000000000000000e+00   3.2710000000000000e-01   1.5479999999999999e-01
  -7.9349999999999998e-01  -2.4179999999999999e-01   1.9730000000000001e+00   2.0999999999999999e-01  -8.5599999999999996e-02  -1.3200000000000000e-02   0.0000000000000000e+00   1.0005999999999999e+00   3.3083000000000000e+00  -9.5999999999999992e-03   2.4060000000000001e-01   9.7299999999999998e-02
  -1.0360000000000000e+00  -5.0560000000000005e-01   2.4876999999999998e+00   2.6729999999999998e-01  -5.7099999999999998e-02  -3.9500000000000000e-02   2.2189999999999999e-01   7.5600000000000001e-01   3.8306000000000000e+00  -6.7400000000000002e-02   2.6939999999999997e-01   8.4000000000000005e-02
  -8.1559999999999999e-01  -4.8359999999999997e-01   1.2867999999999999e+00   2.3870000000000000e-01  -1.1420000000000000e-01  -4.8200000000000000e-02   1.9980000000000001e-01   9.3389999999999995e-01   2.9600000000000000e+00  -1.9300000000000001e-02   2.5979999999999998e-01   1.6370000000000001e-01
  -7.2740000000000005e-01  -3.7369999999999998e-01   2.2303999999999999e+00   2.7689999999999998e-01  -6.6600000000000006e-02  -6.1400000000000003e-02   6.6600000000000006e-02   1.0005999999999999e+00   3.7435999999999998e+00   9.5999999999999992e-03   1.9239999999999999e-01   1.3270000000000001e-01
  -7.9349999999999998e-01  -3.2979999999999998e-01   2.2303999999999999e+00   1.4319999999999999e-01  -1.0470000000000000e-01  -6.1400000000000003e-02   4.4400000000000002e-02   8.4499999999999997e-01   3.4824000000000002e+00  -2.8899999999999999e-02   2.4060000000000001e-01   1.5920000000000001e-01
  -7.2740000000000005e-01  -3.5170000000000001e-01   2.2303999999999999e+00   1.2410000000000000e-01  -1.9030000000000000e-01  -6.5799999999999997e-02   8.8800000000000004e-02   9.7840000000000005e-01   3.8306000000000000e+00  -5.7799999999999997e-02   1.8279999999999999e-01   1.8140000000000001e-01
  -8.1559999999999999e-01  -1.3189999999999999e-01   1.3725000000000001e+00   1.7190000000000000e-01  -1.3320000000000001e-01  -4.4000000000000003e-03  -8.8800000000000004e-02   8.8939999999999997e-01   3.8306000000000000e+00  -9.5999999999999992e-03   1.7319999999999999e-01   1.7249999999999999e-01
  -7.4939999999999996e-01  -3.2979999999999998e-01   2.0588000000000002e+00   2.3870000000000000e-01  -8.5599999999999996e-02  -3.9500000000000000e-02  -2.2200000000000001e-02   1.0672999999999999e+00   3.1341999999999999e+00  -3.8500000000000000e-02   2.3089999999999999e-01   1.4599999999999999e-01
  -8.5960000000000003e-01  -4.3969999999999998e-01   1.8872000000000000e+00   9.5500000000000002e-02  -1.9030000000000000e-01  -2.1899999999999999e-02   1.9980000000000001e-01   1.0672999999999999e+00   4.0048000000000004e+00  -5.7799999999999997e-02   1.7319999999999999e-01   1.2830000000000000e-01
  -9.2579999999999996e-01  -4.1770000000000002e-01   1.9730000000000001e+00   1.1459999999999999e-01  -1.6180000000000000e-01  -2.1899999999999999e-02   1.7760000000000001e-01   9.5609999999999995e-01   4.1788999999999996e+00   0.0000000000000000e+00   2.3089999999999999e-01   1.4599999999999999e-01
  -9.9190000000000000e-01  -2.1980000000000000e-01   1.5441000000000000e+00   1.7190000000000000e-01  -9.5200000000000007e-02   0.0000000000000000e+00   4.4400000000000002e-02   9.7840000000000005e-01   3.3083000000000000e+00  -7.7100000000000002e-02   2.5979999999999998e-01   1.4160000000000000e-01
  -8.1559999999999999e-01  -3.5170000000000001e-01   1.8872000000000000e+00   2.4820000000000000e-01  -1.8079999999999999e-01  -2.1899999999999999e-02   1.7760000000000001e-01   7.7820000000000000e-01   3.8306000000000000e+00  -2.8899999999999999e-02   2.3089999999999999e-01   1.2390000000000000e-01
  -6.1719999999999997e-01  -4.6170000000000000e-01   2.3161999999999998e+00   1.1459999999999999e-01  -1.0470000000000000e-01  -7.4499999999999997e-02   8.8800000000000004e-02   8.2269999999999999e-01   3.3083000000000000e+00  -1.1559999999999999e-01   3.2710000000000000e-01   1.4160000000000000e-01
  -6.8330000000000002e-01  -2.6379999999999998e-01   1.4582999999999999e+00   2.2910000000000000e-01  -8.5599999999999996e-02  -4.8200000000000000e-02   4.4400000000000002e-02   9.3389999999999995e-01   3.8306000000000000e+00  -8.6699999999999999e-02   2.0210000000000000e-01   1.5479999999999999e-01
  -7.2740000000000005e-01  -2.8580000000000000e-01   1.9730000000000001e+00   2.0050000000000001e-01  -1.9030000000000000e-01  -3.9500000000000000e-02   1.5540000000000001e-01   8.8939999999999997e-01   4.0048000000000004e+00   9.5999999999999992e-03   2.3089999999999999e-01   1.4160000000000000e-01
  -6.6130000000000000e-01  -1.7590000000000000e-01   2.4876999999999998e+00   1.8140000000000001e-01  -9.5200000000000007e-02  -2.6300000000000000e-02   8.8800000000000004e-02   8.8939999999999997e-01   3.2212000000000001e+00  -9.6299999999999997e-02   2.4060000000000001e-01   1.4160000000000000e-01
  -9.2579999999999996e-01  -2.6379999999999998e-01   1.8872000000000000e+00   3.8199999999999998e-02  -1.5229999999999999e-01  -4.4000000000000003e-03  -6.6600000000000006e-02   9.7840000000000005e-01   4.1788999999999996e+00  -3.8500000000000000e-02   2.1170000000000000e-01   1.5479999999999999e-01
  -8.5960000000000003e-01  -2.4179999999999999e-01   1.8872000000000000e+00   1.5279999999999999e-01  -1.6180000000000000e-01  -5.2600000000000001e-02  -2.2200000000000001e-02   1.0227999999999999e+00   4.1788999999999996e+00  -2.8899999999999999e-02   2.0210000000000000e-01   1.4160000000000000e-01
  -7.2740000000000005e-01  -4.8359999999999997e-01   1.5441000000000000e+00   1.1459999999999999e-01  -2.3790000000000000e-01   0.0000000000000000e+00   1.1100000000000000e-01   9.7840000000000005e-01   3.0470999999999999e+00  -7.7100000000000002e-02   2.4060000000000001e-01   1.6810000000000000e-01
  -9.4779999999999998e-01  -2.8580000000000000e-01   2.9165999999999999e+00   1.4319999999999999e-01  -2.1890000000000001e-01  -1.7500000000000002e-02  -2.2200000000000001e-02   9.7840000000000005e-01   3.6564999999999999e+00  -7.7100000000000002e-02   2.4060000000000001e-01   1.2390000000000000e-01
  -8.5960000000000003e-01  -3.7369999999999998e-01   2.0588000000000002e+00   1.4319999999999999e-01  -1.1420000000000000e-01  -7.0199999999999999e-02  -4.4400000000000002e-02   1.1563000000000001e+00   3.3083000000000000e+00   4.8200000000000000e-02   2.2130000000000000e-01   1.3270000000000001e-01
  -8.5960000000000003e-01  -2.4179999999999999e-01   1.1152000000000000e+00   2.0999999999999999e-01  -7.6100000000000001e-02  -3.5099999999999999e-02   6.6600000000000006e-02   1.0450999999999999e+00   3.8306000000000000e+00  -1.9300000000000001e-02   2.9830000000000001e-01   1.6810000000000000e-01
  -9.0369999999999995e-01  -4.3969999999999998e-01   1.3725000000000001e+00   2.5779999999999997e-01  -7.6100000000000001e-02  -4.8200000000000000e-02   2.2200000000000001e-02   1.0227999999999999e+00   4.0918000000000001e+00  -1.9300000000000001e-02   2.7900000000000003e-01   1.6810000000000000e-01
  -8.8170000000000004e-01  -1.5390000000000001e-01   1.7157000000000000e+00   2.2910000000000000e-01  -1.1420000000000000e-01  -2.1899999999999999e-02   1.1100000000000000e-01   9.7840000000000005e-01   3.7435999999999998e+00  -5.7799999999999997e-02   2.7900000000000003e-01   1.5040000000000001e-01
  -7.0530000000000004e-01  -3.0780000000000002e-01   2.3161999999999998e+00   1.7190000000000000e-01  -8.5599999999999996e-02  -6.1400000000000003e-02   1.5540000000000001e-01   7.5600000000000001e-01   4.5270999999999999e+00  -1.9300000000000001e-02   1.6360000000000000e-01   1.3270000000000001e-01
  -8.5960000000000003e-01  -5.7160000000000000e-01   1.2867999999999999e+00   1.6230000000000000e-01  -8.5599999999999996e-02  -7.0199999999999999e-02   2.2200000000000001e-02   8.8939999999999997e-01   3.3083000000000000e+00  -8.6699999999999999e-02   3.0790000000000001e-01   1.4160000000000000e-01
  -8.1559999999999999e-01  -3.2979999999999998e-01   1.6298999999999999e+00   1.1459999999999999e-01  -9.5200000000000007e-02  -2.6300000000000000e-02   2.2200000000000001e-02   1.2007000000000001e+00   4.0918000000000001e+00   9.5999999999999992e-03   2.1170000000000000e-01   1.4599999999999999e-01
  -8.8170000000000004e-01  -4.1770000000000002e-01   2.6593000000000000e+00   1.8140000000000001e-01  -1.6180000000000000e-01  -5.7000000000000002e-02  -6.6600000000000006e-02   7.7820000000000000e-01   4.2659000000000002e+00  -1.0600000000000000e-01   2.0210000000000000e-01   1.4599999999999999e-01
  -8.8170000000000004e-01  -4.6170000000000000e-01   1.2010000000000001e+00   1.4319999999999999e-01  -1.6180000000000000e-01  -3.9500000000000000e-02   1.3320000000000001e-01   1.0672999999999999e+00   4.4401000000000002e+00   9.5999999999999992e-03   2.2130000000000000e-01   1.4160000000000000e-01
  -1.0139000000000000e+00  -4.3969999999999998e-01   1.9730000000000001e+00   1.3370000000000001e-01  -2.3790000000000000e-01  -4.8200000000000000e-02  -8.8800000000000004e-02   8.2269999999999999e-01   4.2659000000000002e+00  -1.0600000000000000e-01   3.0790000000000001e-01   1.5920000000000001e-01
  -8.8170000000000004e-01  -3.0780000000000002e-01   1.7157000000000000e+00   1.7190000000000000e-01  -1.9980000000000001e-01   8.8000000000000005e-03   2.2200000000000001e-02   8.8939999999999997e-01   4.1788999999999996e+00  -1.9300000000000001e-02   3.0790000000000001e-01   1.4160000000000000e-01
  -7.9349999999999998e-01  -2.4179999999999999e-01   2.1446000000000001e+00   1.2410000000000000e-01  -1.7130000000000001e-01  -6.1400000000000003e-02   4.4400000000000002e-02   8.6719999999999997e-01   3.3083000000000000e+00   5.7799999999999997e-02   2.4060000000000001e-01   1.3710000000000000e-01
  -9.0369999999999995e-01  -4.3969999999999998e-01   1.8872000000000000e+00   1.0500000000000000e-01  -7.6100000000000001e-02  -4.8200000000000000e-02   2.2200000000000001e-02   9.3389999999999995e-01   3.9177000000000000e+00   9.5999999999999992e-03   2.8870000000000001e-01   1.4599999999999999e-01
  -7.0530000000000004e-01  -2.1980000000000000e-01   2.2303999999999999e+00   2.6729999999999998e-01  -1.6180000000000000e-01  -4.3900000000000002e-02   8.8800000000000004e-02   8.4499999999999997e-01   4.0918000000000001e+00   2.8899999999999999e-02   2.1170000000000000e-01   1.4160000000000000e-01
  -6.6130000000000000e-01  -2.1980000000000000e-01   2.5735000000000001e+00   2.0999999999999999e-01  -6.6600000000000006e-02  -4.3900000000000002e-02   1.1100000000000000e-01   8.2269999999999999e-01   4.0048000000000004e+00  -9.6299999999999997e-02   2.5019999999999998e-01   1.4160000000000000e-01
  -8.1559999999999999e-01  -1.9789999999999999e-01   1.3725000000000001e+00   1.0500000000000000e-01  -1.4269999999999999e-01  -8.8000000000000005e-03  -6.6600000000000006e-02   8.8939999999999997e-01   4.5270999999999999e+00   3.8500000000000000e-02   2.8870000000000001e-01   1.7249999999999999e-01
  -9.6989999999999998e-01  -1.9789999999999999e-01   1.9730000000000001e+00   1.0500000000000000e-01  -1.8079999999999999e-01  -4.3900000000000002e-02  -2.2200000000000001e-02   9.1169999999999995e-01   4.4401000000000002e+00  -4.8200000000000000e-02   1.9239999999999999e-01   1.1060000000000000e-01
  -7.7149999999999996e-01  -3.5170000000000001e-01   1.9730000000000001e+00   2.0050000000000001e-01  -1.7130000000000001e-01  -2.6300000000000000e-02   2.2200000000000001e-02   8.0049999999999999e-01   3.4824000000000002e+00   4.8200000000000000e-02   2.0210000000000000e-01   1.5479999999999999e-01
  -8.5960000000000003e-01  -3.9570000000000000e-01   2.0588000000000002e+00   1.3370000000000001e-01  -1.8079999999999999e-01  -6.1400000000000003e-02  -8.8800000000000004e-02   8.2269999999999999e-01   4.3529999999999998e+00   1.9300000000000001e-02   2.2130000000000000e-01   1.3710000000000000e-01
  -7.9349999999999998e-01  -3.9570000000000000e-01   2.2303999999999999e+00   1.9089999999999999e-01  -1.9980000000000001e-01  -1.3200000000000000e-02   0.0000000000000000e+00   7.7820000000000000e-01   3.8306000000000000e+00   7.7100000000000002e-02   1.9239999999999999e-01   1.5040000000000001e-01
  -9.4779999999999998e-01  -4.3969999999999998e-01   1.8015000000000001e+00   2.1959999999999999e-01  -8.5599999999999996e-02  -3.5099999999999999e-02  -8.8800000000000004e-02   1.0227999999999999e+00   3.9177000000000000e+00   0.0000000000000000e+00   2.2130000000000000e-01   1.5479999999999999e-01
  -8.1559999999999999e-01  -4.3969999999999998e-01   2.1446000000000001e+00   2.0999999999999999e-01  -1.3320000000000001e-01  -1.7500000000000002e-02   8.8800000000000004e-02   9.5609999999999995e-01   3.4824000000000002e+00   0.0000000000000000e+00   2.4060000000000001e-01   1.7249999999999999e-01
  -7.4939999999999996e-01  -6.6000000000000003e-02   1.8015000000000001e+00   1.7190000000000000e-01  -9.5200000000000007e-02  -1.3200000000000000e-02  -8.8800000000000004e-02   8.8939999999999997e-01   3.6564999999999999e+00  -4.8200000000000000e-02   2.4060000000000001e-01   1.6810000000000000e-01
  -8.3760000000000001e-01  -5.2759999999999996e-01   7.7210000000000001e-01   2.7689999999999998e-01  -8.5599999999999996e-02  -5.2600000000000001e-02   6.6600000000000006e-02   1.0227999999999999e+00   4.2659000000000002e+00   0.0000000000000000e+00   2.0210000000000000e-01   1.4160000000000000e-01
  -9.2579999999999996e-01  -1.7590000000000000e-01   1.5441000000000000e+00   1.3370000000000001e-01  -1.1420000000000000e-01  -8.8000000000000005e-03  -1.1100000000000000e-01   1.2230000000000001e+00   3.6564999999999999e+00  -6.7400000000000002e-02   2.0210000000000000e-01   1.4599999999999999e-01
  -9.6989999999999998e-01  -3.7369999999999998e-01   1.9730000000000001e+00   1.6230000000000000e-01  -7.6100000000000001e-02  -1.7500000000000002e-02   1.1100000000000000e-01   9.5609999999999995e-01   3.4824000000000002e+00   2.8899999999999999e-02   2.4060000000000001e-01   1.5920000000000001e-01
  -7.4939999999999996e-01  -4.6170000000000000e-01   2.4018999999999999e+00   1.9089999999999999e-01  -1.9030000000000000e-01  -3.0700000000000002e-02   2.2200000000000001e-02   8.8939999999999997e-01   3.1341999999999999e+00  -5.7799999999999997e-02   2.6939999999999997e-01   1.6810000000000000e-01
  -7.7149999999999996e-01  -2.8580000000000000e-01   2.7450999999999999e+00   2.7689999999999998e-01  -1.1420000000000000e-01  -5.2600000000000001e-02  -2.2200000000000001e-02   9.7840000000000005e-01   4.0048000000000004e+00  -4.8200000000000000e-02   1.9239999999999999e-01   1.2390000000000000e-01
  -7.0530000000000004e-01  -2.6379999999999998e-01   2.2303999999999999e+00   1.8140000000000001e-01  -1.9030000000000000e-01  -3.9500000000000000e-02   1.3320000000000001e-01   1.0672999999999999e+00   3.6564999999999999e+00  -6.7400000000000002e-02   2.0210000000000000e-01   1.6370000000000001e-01
  -9.4779999999999998e-01  -3.9570000000000000e-01   2.2303999999999999e+00   1.6230000000000000e-01  -1.2370000000000000e-01  -8.8000000000000005e-03  -6.6600000000000006e-02   8.2269999999999999e-01   3.7435999999999998e+00  -1.9300000000000001e-02   1.8279999999999999e-01   1.4599999999999999e-01
  -9.9190000000000000e-01  -1.5390000000000001e-01   2.3161999999999998e+00   1.3370000000000001e-01  -6.6600000000000006e-02  -2.1899999999999999e-02  -2.2200000000000001e-02   1.0450999999999999e+00   3.7435999999999998e+00  -9.5999999999999992e-03   2.7900000000000003e-01   1.4160000000000000e-01
  -8.3760000000000001e-01  -2.6379999999999998e-01   2.4018999999999999e+00   1.9089999999999999e-01  -1.0470000000000000e-01  -6.1400000000000003e-02   8.8800000000000004e-02   9.3389999999999995e-01   2.9600000000000000e+00   2.8899999999999999e-02   2.2130000000000000e-01   1.1940000000000001e-01
  -9.2579999999999996e-01  -1.3189999999999999e-01   1.9730000000000001e+00   2.0999999999999999e-01  -1.1420000000000000e-01  -6.1400000000000003e-02   2.4410000000000001e-01   1.0227999999999999e+00   3.4824000000000002e+00  -1.2520000000000001e-01   2.2130000000000000e-01   1.4599999999999999e-01
  -9.9190000000000000e-01  -2.6379999999999998e-01   2.0588000000000002e+00   2.4820000000000000e-01  -1.0470000000000000e-01  -5.2600000000000001e-02  -1.1100000000000000e-01   8.2269999999999999e-01   3.9177000000000000e+00   0.0000000000000000e+00   1.7319999999999999e-01   1.3710000000000000e-01
  -8.8170000000000004e-01  -3.9570000000000000e-01   1.4582999999999999e+00   3.0549999999999999e-01  -1.3320000000000001e-01  -7.0199999999999999e-02   1.9980000000000001e-01   9.7840000000000005e-01   2.6118000000000001e+00  -7.7100000000000002e-02   1.9239999999999999e-01   1.2830000000000000e-01
  -7.4939999999999996e-01  -2.6379999999999998e-01   3.0024000000000002e+00   1.6230000000000000e-01  -1.3320000000000001e-01  -4.3900000000000002e-02   1.1100000000000000e-01   1.0672999999999999e+00   3.2212000000000001e+00   9.5999999999999992e-03   2.6939999999999997e-01   1.4599999999999999e-01
  -8.1559999999999999e-01  -3.5170000000000001e-01   2.3161999999999998e+00   1.1459999999999999e-01  -7.6100000000000001e-02  -4.8200000000000000e-02   4.4400000000000002e-02   8.4499999999999997e-01   4.4401000000000002e+00  -4.8200000000000000e-02   2.1170000000000000e-01   1.1500000000000000e-01
  -7.2740000000000005e-01  -2.6379999999999998e-01   1.9730000000000001e+00   1.3370000000000001e-01  -1.7130000000000001e-01   4.4000000000000003e-03   0.0000000000000000e+00   9.1169999999999995e-01   4.1788999999999996e+00  -2.8899999999999999e-02   2.4060000000000001e-01   1.3270000000000001e-01
  -7.0530000000000004e-01  -5.0560000000000005e-01   1.8015000000000001e+00   1.6230000000000000e-01  -1.8079999999999999e-01   3.0700000000000002e-02   6.6600000000000006e-02   1.0005999999999999e+00   3.0470999999999999e+00  -5.7799999999999997e-02   2.2130000000000000e-01   1.3710000000000000e-01
  -1.0580000000000001e+00  -6.1550000000000005e-01   1.9730000000000001e+00   1.3370000000000001e-01  -1.0470000000000000e-01  -4.4000000000000003e-03   1.7760000000000001e-01   9.5609999999999995e-01   4.2659000000000002e+00  -5.7799999999999997e-02   2.1170000000000000e-01   1.3270000000000001e-01
  -8.5960000000000003e-01  -4.6170000000000000e-01   1.6298999999999999e+00   2.2910000000000000e-01  -1.9000000000000000e-02  -9.2100000000000001e-02   1.9980000000000001e-01   8.8939999999999997e-01   3.1341999999999999e+00  -1.9300000000000001e-02   2.6939999999999997e-01   1.4160000000000000e-01
  -8.8170000000000004e-01  -2.6379999999999998e-01   1.2867999999999999e+00   2.0050000000000001e-01  -3.8100000000000002e-02  -8.8000000000000005e-03   6.6600000000000006e-02   8.6719999999999997e-01   3.4824000000000002e+00   6.7400000000000002e-02   2.8870000000000001e-01   1.8140000000000001e-01
  -6.6130000000000000e-01  -4.6170000000000000e-01   1.6298999999999999e+00   1.9089999999999999e-01  -1.4269999999999999e-01   1.3200000000000000e-02   1.9980000000000001e-01   1.0894999999999999e+00   4.4401000000000002e+00  -5.7799999999999997e-02   2.9830000000000001e-01   1.2830000000000000e-01
  -7.0530000000000004e-01  -3.0780000000000002e-01   1.7157000000000000e+00   2.0999999999999999e-01  -7.6100000000000001e-02  -5.7000000000000002e-02   2.2200000000000001e-02   1.0227999999999999e+00   3.3083000000000000e+00   3.8500000000000000e-02   2.8870000000000001e-01   1.2390000000000000e-01
  -7.7149999999999996e-01  -3.7369999999999998e-01   1.8015000000000001e+00   1.7190000000000000e-01  -8.5599999999999996e-02  -7.4499999999999997e-02   0.0000000000000000e+00   8.2269999999999999e-01   4.0918000000000001e+00   9.5999999999999992e-03   3.3679999999999999e-01   1.8140000000000001e-01
  -9.0369999999999995e-01  -3.0780000000000002e-01   1.3725000000000001e+00   1.6230000000000000e-01  -1.5229999999999999e-01  -1.7500000000000002e-02  -4.4400000000000002e-02   7.5600000000000001e-01   3.4824000000000002e+00  -9.5999999999999992e-03   2.3089999999999999e-01   1.5479999999999999e-01
  -8.1559999999999999e-01  -3.7369999999999998e-01   2.1446000000000001e+00   1.1459999999999999e-01  -1.9980000000000001e-01  -8.8000000000000005e-03   1.7760000000000001e-01   9.1169999999999995e-01   4.0918000000000001e+00   9.5999999999999992e-03   1.8279999999999999e-01   1.6810000000000000e-01
  -7.2740000000000005e-01  -3.2979999999999998e-01   1.2867999999999999e+00   2.2910000000000000e-01  -1.2370000000000000e-01  -5.7000000000000002e-02  -2.2200000000000001e-02   7.3380000000000001e-01   3.8306000000000000e+00  -1.9300000000000001e-02   2.1170000000000000e-01   2.0349999999999999e-01
  -9.2579999999999996e-01  -3.5170000000000001e-01   1.5441000000000000e+00   1.5279999999999999e-01  -1.1420000000000000e-01  -3.5099999999999999e-02  -8.8800000000000004e-02   9.5609999999999995e-01   3.8306000000000000e+00   1.9300000000000001e-02   1.6360000000000000e-01   1.6810000000000000e-01
  -8.1559999999999999e-01  -5.4959999999999998e-01   1.8015000000000001e+00   1.6230000000000000e-01  -1.6180000000000000e-01  -2.1899999999999999e-02  -6.6600000000000006e-02   7.7820000000000000e-01   3.3953000000000002e+00   0.0000000000000000e+00   1.7319999999999999e-01   2.0790000000000000e-01
  -8.1559999999999999e-01  -4.8359999999999997e-01   1.8872000000000000e+00   1.6230000000000000e-01  -1.9030000000000000e-01  -1.7500000000000002e-02   0.0000000000000000e+00   1.0005999999999999e+00   4.4401000000000002e+00   2.8899999999999999e-02   2.8870000000000001e-01   1.4160000000000000e-01
  -7.0530000000000004e-01  -5.0560000000000005e-01   2.1446000000000001e+00   1.5279999999999999e-01  -1.5229999999999999e-01  -8.8000000000000005e-03   2.2200000000000001e-02   1.0005999999999999e+00   3.8306000000000000e+00  -9.5999999999999992e-03   2.3089999999999999e-01   1.2830000000000000e-01
  -8.1559999999999999e-01  -3.5170000000000001e-01   1.9730000000000001e+00   1.2410000000000000e-01  -6.6600000000000006e-02  -4.8200000000000000e-02   1.3320000000000001e-01   1.0005999999999999e+00   2.7858999999999998e+00  -8.6699999999999999e-02   1.7319999999999999e-01   1.5479999999999999e-01
  -7.4939999999999996e-01  -1.5390000000000001e-01   1.8872000000000000e+00   1.8140000000000001e-01  -9.5200000000000007e-02  -2.1899999999999999e-02   8.8800000000000004e-02   8.8939999999999997e-01   3.5695000000000001e+00   0.0000000000000000e+00   2.2130000000000000e-01   1.7249999999999999e-01
  -7.4939999999999996e-01  -3.2979999999999998e-01   1.8872000000000000e+00   1.7190000000000000e-01  -1.7130000000000001e-01  -5.2600000000000001e-02  -2.2200000000000001e-02   8.6719999999999997e-01   3.7435999999999998e+00  -3.8500000000000000e-02   2.4060000000000001e-01   1.3710000000000000e-01
  -7.7149999999999996e-01  -2.8580000000000000e-01   1.8015000000000001e+00   8.5900000000000004e-02  -1.4269999999999999e-01  -4.8200000000000000e-02   1.1100000000000000e-01   8.8939999999999997e-01   3.3953000000000002e+00  -4.8200000000000000e-02   2.2130000000000000e-01   1.0620000000000000e-01
  -9.2579999999999996e-01  -2.1980000000000000e-01   1.8015000000000001e+00   1.6230000000000000e-01  -1.3320000000000001e-01   4.4000000000000003e-03  -2.2200000000000001e-02   1.0672999999999999e+00   3.3083000000000000e+00   6.7400000000000002e-02   2.7900000000000003e-01   1.7249999999999999e-01
  -1.0139000000000000e+00  -4.1770000000000002e-01   1.9730000000000001e+00   1.5279999999999999e-01  -6.6600000000000006e-02  -2.1899999999999999e-02   6.6600000000000006e-02   8.6719999999999997e-01   4.0918000000000001e+00  -9.5999999999999992e-03   2.3089999999999999e-01   1.8140000000000001e-01
  -7.7149999999999996e-01  -2.6379999999999998e-01   1.7157000000000000e+00   2.7689999999999998e-01  -1.4269999999999999e-01   1.7500000000000002e-02   0.0000000000000000e+00   9.7840000000000005e-01   4.5270999999999999e+00  -4.8200000000000000e-02   2.2130000000000000e-01   1.1940000000000001e-01
  -9.9190000000000000e-01  -4.3969999999999998e-01   1.5441000000000000e+00   1.9089999999999999e-01  -1.7130000000000001e-01  -3.9500000000000000e-02   1.3320000000000001e-01   9.1169999999999995e-01   3.8306000000000000e+00   1.9300000000000001e-02   2.3089999999999999e-01   1.6810000000000000e-01
  -8.8170000000000004e-01  -2.4179999999999999e-01   2.0588000000000002e+00   1.1459999999999999e-01   0.0000000000000000e+00  -5.2600000000000001e-02   1.7760000000000001e-01   9.3389999999999995e-01   3.8306000000000000e+00   0.0000000000000000e+00   2.9830000000000001e-01   1.5479999999999999e-01
  -9.0369999999999995e-01  -1.7590000000000000e-01   2.1446000000000001e+00   1.7190000000000000e-01  -5.7099999999999998e-02  -4.3900000000000002e-02  -1.1100000000000000e-01   1.0450999999999999e+00   3.4824000000000002e+00  -5.7799999999999997e-02   2.6939999999999997e-01   1.1500000000000000e-01
  -1.0139000000000000e+00  -4.6170000000000000e-01   2.1446000000000001e+00   2.6729999999999998e-01  -1.8079999999999999e-01  -3.0700000000000002e-02   3.5510000000000003e-01   9.3389999999999995e-01   4.1788999999999996e+00   3.8500000000000000e-02   1.6360000000000000e-01   8.8499999999999995e-02
  -1.0801000000000001e+00  -3.2979999999999998e-01   1.1152000000000000e+00   1.6230000000000000e-01  -3.8100000000000002e-02  -2.1899999999999999e-02   0.0000000000000000e+00   8.8939999999999997e-01   3.6564999999999999e+00   0.0000000000000000e+00   2.7900000000000003e-01   1.8579999999999999e-01
  -8.3760000000000001e-01  -3.2979999999999998e-01   2.4018999999999999e+00   1.7190000000000000e-01  -1.7130000000000001e-01  -8.8000000000000005e-03   1.5540000000000001e-01   1.0450999999999999e+00   4.0048000000000004e+00  -4.8200000000000000e-02   2.0210000000000000e-01   1.8140000000000001e-01
  -6.8330000000000002e-01  -1.5390000000000001e-01   1.8015000000000001e+00   3.8199999999999998e-02  -1.3320000000000001e-01  -5.2600000000000001e-02   2.2200000000000001e-02   8.8939999999999997e-01   3.6564999999999999e+00   0.0000000000000000e+00   2.7900000000000003e-01   1.3710000000000000e-01
  -1.1241000000000001e+00  -5.2759999999999996e-01   1.8015000000000001e+00   1.6230000000000000e-01  -1.3320000000000001e-01  -1.3200000000000000e-02   1.7760000000000001e-01   9.1169999999999995e-01   3.0470999999999999e+00  -1.9300000000000001e-02   2.2130000000000000e-01   1.4160000000000000e-01
  -7.0530000000000004e-01  -4.3969999999999998e-01   2.2303999999999999e+00   2.5779999999999997e-01  -1.3320000000000001e-01  -1.7500000000000002e-02  -1.7760000000000001e-01   1.0227999999999999e+00   3.4824000000000002e+00   2.8899999999999999e-02   2.0210000000000000e-01   1.7249999999999999e-01
  -9.2579999999999996e-01  -2.8580000000000000e-01   2.1446000000000001e+00   1.1459999999999999e-01  -2.0930000000000001e-01  -5.2600000000000001e-02   1.9980000000000001e-01   9.5609999999999995e-01   3.6564999999999999e+00  -4.8200000000000000e-02   2.3089999999999999e-01   1.3710000000000000e-01
  -8.3760000000000001e-01  -4.6170000000000000e-01   1.3725000000000001e+00   2.5779999999999997e-01  -8.5599999999999996e-02  -3.9500000000000000e-02   1.7760000000000001e-01   8.6719999999999997e-01   3.6564999999999999e+00   1.9300000000000001e-02   1.7319999999999999e-01   1.5920000000000001e-01
  -9.2579999999999996e-01  -4.1770000000000002e-01   2.2303999999999999e+00   1.9089999999999999e-01  -1.1420000000000000e-01  -8.7700000000000000e-02   1.1100000000000000e-01   1.0672999999999999e+00   4.0918000000000001e+00  -4.8200000000000000e-02   2.5979999999999998e-01   1.6810000000000000e-01
  -9.2579999999999996e-01  -3.9570000000000000e-01   2.2303999999999999e+00   1.7190000000000000e-01  -1.4269999999999999e-01  -8.3299999999999999e-02   4.4400000000000002e-02   1.0227999999999999e+00   4.6142000000000003e+00   3.8500000000000000e-02   1.6360000000000000e-01   1.3270000000000001e-01
  -9.0369999999999995e-01  -1.7590000000000000e-01   1.8872000000000000e+00   2.2910000000000000e-01  -1.7130000000000001e-01  -6.5799999999999997e-02   6.6600000000000006e-02   8.2269999999999999e-01   3.9177000000000000e+00  -2.8899999999999999e-02   2.7900000000000003e-01   1.3710000000000000e-01
  -9.6989999999999998e-01  -1.0990000000000000e-01   1.7157000000000000e+00   1.5279999999999999e-01  -1.7130000000000001e-01  -3.9500000000000000e-02   2.2200000000000001e-02   9.5609999999999995e-01   4.1788999999999996e+00  -2.8899999999999999e-02   2.5019999999999998e-01   1.4160000000000000e-01
  -9.0369999999999995e-01  -3.5170000000000001e-01   1.5441000000000000e+00   2.0050000000000001e-01  -6.6600000000000006e-02  -1.3200000000000000e-02  -6.6600000000000006e-02   1.0672999999999999e+00   4.0918000000000001e+00  -4.8200000000000000e-02   2.0210000000000000e-01   1.6370000000000001e-01
  -9.2579999999999996e-01  -4.3969999999999998e-01   1.9730000000000001e+00   1.1459999999999999e-01  -1.3320000000000001e-01  -3.9500000000000000e-02   2.2200000000000001e-02   8.8939999999999997e-01   3.6564999999999999e+00   2.8899999999999999e-02   2.5979999999999998e-01   1.7249999999999999e-01
  -8.1559999999999999e-01  -4.3969999999999998e-01   2.4876999999999998e+00   2.1959999999999999e-01  -1.4269999999999999e-01  -3.0700000000000002e-02   8.8800000000000004e-02   9.5609999999999995e-01   3.6564999999999999e+00  -7.7100000000000002e-02   1.1550000000000001e-01   1.8579999999999999e-01
  -9.6989999999999998e-01  -3.7369999999999998e-01   1.3725000000000001e+00   2.0050000000000001e-01  -1.5229999999999999e-01  -3.9500000000000000e-02  -6.6600000000000006e-02   1.0450999999999999e+00   3.3083000000000000e+00   0.0000000000000000e+00   2.3089999999999999e-01   1.0620000000000000e-01
  -9.6989999999999998e-01  -6.8149999999999999e-01   1.8015000000000001e+00   1.9089999999999999e-01  -1.3320000000000001e-01  -3.0700000000000002e-02  -1.3320000000000001e-01   7.3380000000000001e-01   3.6564999999999999e+00  -1.9300000000000001e-02   1.2509999999999999e-01   1.1060000000000000e-01
  -8.1559999999999999e-01  -3.2979999999999998e-01   1.8872000000000000e+00   1.4319999999999999e-01  -1.8079999999999999e-01  -6.5799999999999997e-02   6.6600000000000006e-02   8.4499999999999997e-01   3.6564999999999999e+00   0.0000000000000000e+00   2.3089999999999999e-01   1.6810000000000000e-01
  -8.1559999999999999e-01  -2.6379999999999998e-01   1.8015000000000001e+00   1.6230000000000000e-01  -8.5599999999999996e-02  -3.5099999999999999e-02   1.5540000000000001e-01   1.0894999999999999e+00   3.0470999999999999e+00  -2.8899999999999999e-02   3.0790000000000001e-01   1.3710000000000000e-01
  -8.5960000000000003e-01  -5.2759999999999996e-01   1.9730000000000001e+00   7.6399999999999996e-02  -1.2370000000000000e-01  -4.4000000000000003e-03  -1.3320000000000001e-01   9.1169999999999995e-01   3.0470999999999999e+00  -1.9300000000000001e-02   2.7900000000000003e-01   1.6370000000000001e-01
  -7.4939999999999996e-01  -5.4959999999999998e-01   2.1446000000000001e+00   1.4319999999999999e-01  -2.5690000000000002e-01  -3.0700000000000002e-02   1.3320000000000001e-01   1.0227999999999999e+00   4.2659000000000002e+00  -9.5999999999999992e-03   3.2710000000000000e-01   1.4599999999999999e-01
  -8.3760000000000001e-01  -3.9570000000000000e-01   2.0588000000000002e+00   1.3370000000000001e-01  -8.5599999999999996e-02  -5.7000000000000002e-02   8.8800000000000004e-02   8.4499999999999997e-01   4.3529999999999998e+00  -4.8200000000000000e-02   2.8870000000000001e-01   1.6810000000000000e-01
  -9.0369999999999995e-01  -4.6170000000000000e-01   2.4018999999999999e+00   1.7190000000000000e-01  -6.6600000000000006e-02  -4.3900000000000002e-02   1.1100000000000000e-01   9.7840000000000005e-01   2.9600000000000000e+00  -4.8200000000000000e-02   2.5979999999999998e-01   1.6370000000000001e-01
  -8.1559999999999999e-01  -3.5170000000000001e-01   2.0588000000000002e+00   2.0999999999999999e-01  -7.6100000000000001e-02   1.3200000000000000e-02   4.4400000000000002e-02   1.1117999999999999e+00   3.3083000000000000e+00  -3.8500000000000000e-02   2.8870000000000001e-01   1.1500000000000000e-01
  -8.1559999999999999e-01  -5.0560000000000005e-01   2.3161999999999998e+00   2.0050000000000001e-01  -1.2370000000000000e-01  -1.7500000000000002e-02  -2.2200000000000001e-02   1.1117999999999999e+00   3.4824000000000002e+00  -6.7400000000000002e-02   2.4060000000000001e-01   2.0349999999999999e-01
  -5.9509999999999996e-01  -4.1770000000000002e-01   1.8015000000000001e+00   2.1959999999999999e-01  -9.5200000000000007e-02  -3.0700000000000002e-02   1.5540000000000001e-01   8.4499999999999997e-01   3.3953000000000002e+00   1.9300000000000001e-02   1.7319999999999999e-01   1.5479999999999999e-01
  -8.5960000000000003e-01  -3.2979999999999998e-01   2.7450999999999999e+00   1.8140000000000001e-01  -2.2839999999999999e-01  -4.3900000000000002e-02   4.4400000000000002e-02   8.8939999999999997e-01   3.5695000000000001e+00  -1.9300000000000001e-02   2.5979999999999998e-01   1.3710000000000000e-01
  -8.1559999999999999e-01  -4.6170000000000000e-01   1.7157000000000000e+00   1.0500000000000000e-01  -1.3320000000000001e-01  -1.7500000000000002e-02   2.2200000000000001e-02   8.8939999999999997e-01   3.6564999999999999e+00   3.8500000000000000e-02   2.1170000000000000e-01   1.1500000000000000e-01
  -9.0369999999999995e-01  -3.5170000000000001e-01   1.6298999999999999e+00   1.2410000000000000e-01  -1.6180000000000000e-01  -4.8200000000000000e-02   0.0000000000000000e+00   1.2674000000000001e+00   3.2212000000000001e+00  -8.6699999999999999e-02   9.6199999999999994e-02   1.4160000000000000e-01
  -7.9349999999999998e-01  -3.2979999999999998e-01   4.2890000000000000e-01   1.2410000000000000e-01  -1.4269999999999999e-01  -4.4000000000000003e-03  -1.5540000000000001e-01   9.1169999999999995e-01   3.1341999999999999e+00   9.5999999999999992e-03   2.1170000000000000e-01   1.6810000000000000e-01
  -9.4779999999999998e-01  -3.5170000000000001e-01   1.7157000000000000e+00   9.5500000000000002e-02  -2.5690000000000002e-01  -5.7000000000000002e-02   1.5540000000000001e-01   1.0450999999999999e+00   3.5695000000000001e+00   1.9300000000000001e-02   2.6939999999999997e-01   1.6810000000000000e-01
  -9.0369999999999995e-01  -3.2979999999999998e-01   2.4018999999999999e+00   2.8639999999999999e-01  -1.9030000000000000e-01  -6.5799999999999997e-02   1.1100000000000000e-01   1.0227999999999999e+00   3.5695000000000001e+00  -5.7799999999999997e-02   2.5019999999999998e-01   1.7249999999999999e-01
  -7.9349999999999998e-01  -2.4179999999999999e-01   1.7157000000000000e+00   2.2910000000000000e-01  -6.6600000000000006e-02  -8.3299999999999999e-02  -2.2189999999999999e-01   1.0672999999999999e+00   3.7435999999999998e+00   3.8500000000000000e-02   2.3089999999999999e-01   1.2830000000000000e-01
  -9.4779999999999998e-01  -1.7590000000000000e-01   2.4018999999999999e+00   1.5279999999999999e-01  -1.0470000000000000e-01  -3.0700000000000002e-02   6.6600000000000006e-02   9.5609999999999995e-01   3.5695000000000001e+00   2.8899999999999999e-02   2.1170000000000000e-01   1.9020000000000001e-01
  -7.4939999999999996e-01  -2.6379999999999998e-01   2.1446000000000001e+00   1.8140000000000001e-01  -1.4269999999999999e-01  -1.3200000000000000e-02  -2.2200000000000001e-02   1.1339999999999999e+00   3.8306000000000000e+00   8.6699999999999999e-02   2.5019999999999998e-01   1.4160000000000000e-01
  -6.3919999999999999e-01  -5.0560000000000005e-01   2.0588000000000002e+00   1.3370000000000001e-01  -1.9030000000000000e-01  -7.4499999999999997e-02   1.1100000000000000e-01   8.6719999999999997e-01   3.3083000000000000e+00  -4.8200000000000000e-02   2.3089999999999999e-01   1.7690000000000000e-01
  -7.9349999999999998e-01  -3.7369999999999998e-01   1.7157000000000000e+00   1.9089999999999999e-01  -1.4269999999999999e-01  -2.6300000000000000e-02   8.8800000000000004e-02   8.0049999999999999e-01   3.7435999999999998e+00  -1.4449999999999999e-01   2.8870000000000001e-01   1.5040000000000001e-01
  -8.5960000000000003e-01  -4.6170000000000000e-01   1.9730000000000001e+00   2.4820000000000000e-01  -1.7130000000000001e-01  -5.7000000000000002e-02   2.2189999999999999e-01   1.0450999999999999e+00   3.6564999999999999e+00  -5.7799999999999997e-02   1.9239999999999999e-01   1.2390000000000000e-01
  -8.8170000000000004e-01  -4.3969999999999998e-01   1.4582999999999999e+00   2.1959999999999999e-01  -5.7099999999999998e-02   0.0000000000000000e+00  -4.4400000000000002e-02   8.8939999999999997e-01   3.3083000000000000e+00  -1.9300000000000001e-02   2.5019999999999998e-01   1.2830000000000000e-01
  -8.1559999999999999e-01  -2.8580000000000000e-01   2.0588000000000002e+00   1.9089999999999999e-01  -9.5200000000000007e-02  -6.5799999999999997e-02   4.4400000000000002e-02   8.8939999999999997e-01   4.3529999999999998e+00   0.0000000000000000e+00   2.5979999999999998e-01   1.1500000000000000e-01
  -8.8170000000000004e-01  -2.8580000000000000e-01   1.2867999999999999e+00   1.4319999999999999e-01  -1.2370000000000000e-01   2.1899999999999999e-02   1.1100000000000000e-01   9.5609999999999995e-01   3.2212000000000001e+00  -2.8899999999999999e-02   1.9239999999999999e-01   1.0170000000000000e-01
  -9.0369999999999995e-01  -1.5390000000000001e-01   1.6298999999999999e+00   2.7689999999999998e-01  -8.5599999999999996e-02  -6.1400000000000003e-02   0.0000000000000000e+00   8.0049999999999999e-01   3.8306000000000000e+00  -4.8200000000000000e-02   2.5019999999999998e-01   1.3270000000000001e-01
  -7.9349999999999998e-01  -3.9570000000000000e-01   1.6298999999999999e+00   1.6230000000000000e-01  -4.7600000000000003e-02  -8.3299999999999999e-02   8.8800000000000004e-02   1.1339999999999999e+00   4.0918000000000001e+00  -2.8899999999999999e-02   2.0210000000000000e-01   1.4599999999999999e-01
  -9.2579999999999996e-01  -3.7369999999999998e-01   1.4582999999999999e+00   8.5900000000000004e-02  -1.9030000000000000e-01  -1.7500000000000002e-02   1.1100000000000000e-01   8.8939999999999997e-01   3.9177000000000000e+00  -9.5999999999999992e-03   1.7319999999999999e-01   1.0170000000000000e-01
  -7.7149999999999996e-01  -1.9789999999999999e-01   1.9730000000000001e+00   1.4319999999999999e-01  -1.6180000000000000e-01  -5.2600000000000001e-02  -4.4400000000000002e-02   1.1117999999999999e+00   3.6564999999999999e+00  -2.8899999999999999e-02   2.3089999999999999e-01   1.4599999999999999e-01
  -8.3760000000000001e-01  -3.7369999999999998e-01   2.2303999999999999e+00   1.1459999999999999e-01  -1.1420000000000000e-01  -3.5099999999999999e-02   1.1100000000000000e-01   9.1169999999999995e-01   4.1788999999999996e+00   0.0000000000000000e+00   1.4430000000000001e-01   1.7249999999999999e-01
  -6.6130000000000000e-01  -2.1980000000000000e-01   2.1446000000000001e+00   2.0050000000000001e-01  -1.3320000000000001e-01  -8.3299999999999999e-02   8.8800000000000004e-02   1.0227999999999999e+00   3.5695000000000001e+00  -2.8899999999999999e-02   2.2130000000000000e-01   1.6810000000000000e-01
  -7.7149999999999996e-01  -2.6379999999999998e-01   1.8015000000000001e+00   1.5279999999999999e-01  -1.1420000000000000e-01  -5.2600000000000001e-02   2.2200000000000001e-02   8.6719999999999997e-01   3.6564999999999999e+00   4.8200000000000000e-02   2.5979999999999998e-01   1.6370000000000001e-01
  -7.2740000000000005e-01  -4.1770000000000002e-01   2.1446000000000001e+00   1.8140000000000001e-01  -1.7130000000000001e-01  -7.0199999999999999e-02   8.8800000000000004e-02   8.8939999999999997e-01   3.1341999999999999e+00   9.5999999999999992e-03   2.4060000000000001e-01   1.5920000000000001e-01
  -8.1559999999999999e-01  -3.5170000000000001e-01   1.2010000000000001e+00   1.6230000000000000e-01  -1.2370000000000000e-01  -6.1400000000000003e-02   0.0000000000000000e+00   8.8939999999999997e-01   3.7435999999999998e+00   2.8899999999999999e-02   2.1170000000000000e-01   1.1940000000000001e-01
  -8.1559999999999999e-01  -4.1770000000000002e-01   1.7157000000000000e+00   1.8140000000000001e-01  -1.9980000000000001e-01  -7.8899999999999998e-02   2.2200000000000001e-02   1.0005999999999999e+00   3.8306000000000000e+00  -1.9300000000000001e-02   2.9830000000000001e-01   1.1500000000000000e-01
  -7.7149999999999996e-01  -2.4179999999999999e-01   1.8015000000000001e+00   2.6729999999999998e-01  -5.7099999999999998e-02  -5.2600000000000001e-02   6.6600000000000006e-02   1.0894999999999999e+00   3.3953000000000002e+00  -9.5999999999999992e-03   2.0210000000000000e-01   1.4599999999999999e-01
  -8.3760000000000001e-01  -3.5170000000000001e-01   1.8872000000000000e+00   2.7689999999999998e-01  -7.6100000000000001e-02  -1.7500000000000002e-02   1.3320000000000001e-01   8.8939999999999997e-01   3.1341999999999999e+00   0.0000000000000000e+00   1.9239999999999999e-01   1.2390000000000000e-01
  -7.9349999999999998e-01  -4.1770000000000002e-01   2.4876999999999998e+00   2.0999999999999999e-01  -9.5200000000000007e-02  -4.3900000000000002e-02   2.2200000000000001e-02   1.0894999999999999e+00   3.3953000000000002e+00  -6.7400000000000002e-02   1.9239999999999999e-01   1.3710000000000000e-01
  -1.0360000000000000e+00  -5.4959999999999998e-01   1.9730000000000001e+00   1.9089999999999999e-01  -1.0470000000000000e-01  -3.0700000000000002e-02  -4.4400000000000002e-02   8.2269999999999999e-01   3.3953000000000002e+00   0.0000000000000000e+00   1.1550000000000001e-01   1.3710000000000000e-01
  -7.9349999999999998e-01  -4.3969999999999998e-01   1.8015000000000001e+00   1.5279999999999999e-01  -1.1420000000000000e-01  -3.0700000000000002e-02   4.4400000000000002e-02   1.0005999999999999e+00   3.2212000000000001e+00   3.8500000000000000e-02   1.3469999999999999e-01   1.8579999999999999e-01
  -8.5960000000000003e-01  -3.7369999999999998e-01   2.1446000000000001e+00   1.3370000000000001e-01  -5.7099999999999998e-02   4.4000000000000003e-03  -4.4400000000000002e-02   9.3389999999999995e-01   3.1341999999999999e+00  -7.7100000000000002e-02   1.9239999999999999e-01   1.5920000000000001e-01
  -9.9190000000000000e-01  -4.1770000000000002e-01   1.8872000000000000e+00   1.3370000000000001e-01  -7.6100000000000001e-02  -1.3200000000000000e-02   2.2200000000000001e-02   9.1169999999999995e-01   3.9177000000000000e+00  -3.8500000000000000e-02   2.0210000000000000e-01   1.5040000000000001e-01
  -7.7149999999999996e-01  -6.1550000000000005e-01   2.0588000000000002e+00   1.3370000000000001e-01  -8.5599999999999996e-02  -4.4000000000000003e-03   4.2170000000000002e-01   9.3389999999999995e-01   3.1341999999999999e+00  -9.5999999999999992e-03   1.9239999999999999e-01   1.6370000000000001e-01
  -7.9349999999999998e-01  -4.6170000000000000e-01   1.8015000000000001e+00   1.4319999999999999e-01  -1.1420000000000000e-01  -4.3900000000000002e-02  -2.2200000000000001e-02   7.7820000000000000e-01   3.9177000000000000e+00   4.8200000000000000e-02   1.9239999999999999e-01   1.3710000000000000e-01
  -7.7149999999999996e-01  -2.6379999999999998e-01   2.3161999999999998e+00   1.3370000000000001e-01  -8.5599999999999996e-02  -3.0700000000000002e-02  -2.2200000000000001e-02   1.0005999999999999e+00   3.8306000000000000e+00   0.0000000000000000e+00   3.0790000000000001e-01   1.3710000000000000e-01
  -8.3760000000000001e-01  -1.7590000000000000e-01   2.6593000000000000e+00   2.3870000000000000e-01  -1.0470000000000000e-01  -3.9500000000000000e-02   2.2200000000000001e-02   8.8939999999999997e-01   3.9177000000000000e+00  -2.8899999999999999e-02   2.6939999999999997e-01   1.6370000000000001e-01
  -1.0139000000000000e+00  -1.7590000000000000e-01   2.1446000000000001e+00   1.3370000000000001e-01  -1.4269999999999999e-01  -1.7500000000000002e-02  -1.5540000000000001e-01   9.7840000000000005e-01   3.5695000000000001e+00  -4.8200000000000000e-02   2.4060000000000001e-01   1.0170000000000000e-01
  -1.0580000000000001e+00  -2.8580000000000000e-01   1.8872000000000000e+00   1.6230000000000000e-01  -2.0930000000000001e-01  -2.1899999999999999e-02  -8.8800000000000004e-02   9.7840000000000005e-01   3.5695000000000001e+00  -4.8200000000000000e-02   2.5019999999999998e-01   1.2390000000000000e-01
  -8.3760000000000001e-01  -3.0780000000000002e-01   1.6298999999999999e+00   1.8140000000000001e-01  -1.5229999999999999e-01  -2.6300000000000000e-02  -4.4400000000000002e-02   8.6719999999999997e-01   3.3953000000000002e+00  -1.9300000000000001e-02   2.0210000000000000e-01   1.4599999999999999e-01
  -8.8170000000000004e-01  -4.3969999999999998e-01   1.8872000000000000e+00   1.8140000000000001e-01  -1.3320000000000001e-01  -5.2600000000000001e-02   6.6600000000000006e-02   9.5609999999999995e-01   3.6564999999999999e+00  -3.8500000000000000e-02   2.4060000000000001e-01   1.4160000000000000e-01
  -6.1719999999999997e-01  -3.5170000000000001e-01   1.3725000000000001e+00   1.0500000000000000e-01  -1.3320000000000001e-01   8.8000000000000005e-03   8.8800000000000004e-02   1.1785000000000001e+00   3.8306000000000000e+00  -4.8200000000000000e-02   2.4060000000000001e-01   1.0620000000000000e-01
  -8.8170000000000004e-01  -5.4959999999999998e-01   1.3725000000000001e+00   2.0050000000000001e-01  -7.6100000000000001e-02  -4.3900000000000002e-02   1.5540000000000001e-01   1.0227999999999999e+00   3.7435999999999998e+00   0.0000000000000000e+00   2.4060000000000001e-01   1.5920000000000001e-01
  -8.3760000000000001e-01  -2.1980000000000000e-01   1.8015000000000001e+00   1.3370000000000001e-01  -1.5229999999999999e-01  -2.6300000000000000e-02  -2.2200000000000001e-02   9.1169999999999995e-01   2.8730000000000002e+00  -6.7400000000000002e-02   1.8279999999999999e-01   1.5479999999999999e-01
  -7.9349999999999998e-01  -4.1770000000000002e-01   1.6298999999999999e+00   2.0050000000000001e-01  -8.5599999999999996e-02  -7.8899999999999998e-02   1.1100000000000000e-01   8.6719999999999997e-01   3.4824000000000002e+00  -1.0600000000000000e-01   2.5979999999999998e-01   1.1500000000000000e-01
  -8.3760000000000001e-01  -5.7160000000000000e-01   1.8872000000000000e+00   1.7190000000000000e-01  -1.2370000000000000e-01  -8.8000000000000005e-03  -4.4400000000000002e-02   8.4499999999999997e-01   3.4824000000000002e+00   3.8500000000000000e-02   2.8870000000000001e-01   1.3270000000000001e-01
  -7.9349999999999998e-01  -4.3969999999999998e-01   1.4582999999999999e+00   2.0999999999999999e-01  -1.9980000000000001e-01  -3.0700000000000002e-02   2.2200000000000001e-02   8.8939999999999997e-01   3.4824000000000002e+00   4.8200000000000000e-02   1.2509999999999999e-01   1.3710000000000000e-01
  -9.2579999999999996e-01  -4.3969999999999998e-01   2.4018999999999999e+00   1.8140000000000001e-01  -9.5200000000000007e-02  -6.1400000000000003e-02   1.7760000000000001e-01   1.0227999999999999e+00   3.0470999999999999e+00  -2.8899999999999999e-02   1.6360000000000000e-01   1.3710000000000000e-01
  -7.4939999999999996e-01  -5.7160000000000000e-01   1.9730000000000001e+00   1.3370000000000001e-01  -1.4269999999999999e-01   1.7500000000000002e-02   6.6600000000000006e-02   9.7840000000000005e-01   3.8306000000000000e+00  -3.8500000000000000e-02   2.1170000000000000e-01   1.3270000000000001e-01
  -7.2740000000000005e-01  -6.3749999999999996e-01   1.2010000000000001e+00   1.5279999999999999e-01  -1.7130000000000001e-01  -5.2600000000000001e-02  -1.3320000000000001e-01   9.1169999999999995e-01   3.4824000000000002e+00   0.0000000000000000e+00   2.0210000000000000e-01   1.5040000000000001e-01
  -1.0139000000000000e+00  -3.7369999999999998e-01   1.9730000000000001e+00   2.4820000000000000e-01  -9.5200000000000007e-02  -4.4000000000000003e-03  -8.8800000000000004e-02   7.5600000000000001e-01   3.4824000000000002e+00  -4.8200000000000000e-02   2.3089999999999999e-01   1.3710000000000000e-01
  -9.0369999999999995e-01  -4.1770000000000002e-01   2.4018999999999999e+00   1.5279999999999999e-01  -1.0470000000000000e-01  -8.8000000000000005e-03   4.4400000000000002e-02   9.5609999999999995e-01   3.4824000000000002e+00  -6.7400000000000002e-02   2.2130000000000000e-01   1.5479999999999999e-01
  -9.0369999999999995e-01  -4.1770000000000002e-01   2.4018999999999999e+00   1.2410000000000000e-01  -1.6180000000000000e-01  -4.8200000000000000e-02  -4.4400000000000002e-02   1.1563000000000001e+00   4.4401000000000002e+00   4.8200000000000000e-02   2.5979999999999998e-01   9.7299999999999998e-02
  -9.2579999999999996e-01  -1.7590000000000000e-01   1.3725000000000001e+00   1.9089999999999999e-01  -1.1420000000000000e-01  -5.2600000000000001e-02   6.6600000000000006e-02   1.0450999999999999e+00   3.3953000000000002e+00  -6.7400000000000002e-02   2.5019999999999998e-01   1.6810000000000000e-01
  -8.3760000000000001e-01  -3.0780000000000002e-01   2.2303999999999999e+00   1.2410000000000000e-01  -1.2370000000000000e-01  -7.0199999999999999e-02   8.8800000000000004e-02   1.1339999999999999e+00   2.8730000000000002e+00  -2.8899999999999999e-02   2.6939999999999997e-01   1.2830000000000000e-01
  -9.9190000000000000e-01  -4.8359999999999997e-01   2.2303999999999999e+00   2.0050000000000001e-01  -1.0470000000000000e-01  -1.3200000000000000e-02   8.8800000000000004e-02   1.0672999999999999e+00   2.8730000000000002e+00  -3.8500000000000000e-02   2.2130000000000000e-01   1.3710000000000000e-01
  -8.1559999999999999e-01  -4.8359999999999997e-01   2.3161999999999998e+00   1.9089999999999999e-01  -8.5599999999999996e-02  -3.9500000000000000e-02   1.3320000000000001e-01   9.7840000000000005e-01   3.8306000000000000e+00   0.0000000000000000e+00   2.0210000000000000e-01   1.0170000000000000e-01
  -8.8170000000000004e-01  -3.9570000000000000e-01   1.0294000000000001e+00   2.0999999999999999e-01  -1.9000000000000000e-02  -5.7000000000000002e-02   0.0000000000000000e+00   1.0227999999999999e+00   4.0048000000000004e+00  -7.7100000000000002e-02   2.6939999999999997e-01   1.5479999999999999e-01
  -9.0369999999999995e-01  -5.4959999999999998e-01   2.4018999999999999e+00   1.9089999999999999e-01  -1.5229999999999999e-01  -3.5099999999999999e-02   1.7760000000000001e-01   9.7840000000000005e-01   3.0470999999999999e+00   0.0000000000000000e+00   2.3089999999999999e-01   1.4599999999999999e-01
  -8.5960000000000003e-01  -3.7369999999999998e-01   1.9730000000000001e+00   1.1459999999999999e-01  -1.5229999999999999e-01  -3.5099999999999999e-02  -1.7760000000000001e-01   9.5609999999999995e-01   3.6564999999999999e+00  -5.7799999999999997e-02   2.5019999999999998e-01   1.3710000000000000e-01
  -8.3760000000000001e-01  -4.1770000000000002e-01   2.1446000000000001e+00   2.7689999999999998e-01  -2.8500000000000001e-02  -4.8200000000000000e-02   0.0000000000000000e+00   7.5600000000000001e-01   3.8306000000000000e+00  -3.8500000000000000e-02   2.2130000000000000e-01   1.5920000000000001e-01
  -8.5960000000000003e-01  -4.1770000000000002e-01   1.8015000000000001e+00   1.5279999999999999e-01  -9.5200000000000007e-02  -2.1899999999999999e-02   4.4400000000000002e-02   1.0005999999999999e+00   3.8306000000000000e+00   3.8500000000000000e-02   2.7900000000000003e-01   1.5920000000000001e-01
  -9.6989999999999998e-01  -5.0560000000000005e-01   2.3161999999999998e+00   1.6230000000000000e-01  -1.1420000000000000e-01  -4.3900000000000002e-02   6.6600000000000006e-02   9.7840000000000005e-01   3.6564999999999999e+00   1.9300000000000001e-02   2.3089999999999999e-01   1.5920000000000001e-01
  -7.7149999999999996e-01  -3.9570000000000000e-01   1.7157000000000000e+00   1.8140000000000001e-01  -7.6100000000000001e-02  -7.0199999999999999e-02   0.0000000000000000e+00   9.5609999999999995e-01   3.8306000000000000e+00  -9.5999999999999992e-03   1.7319999999999999e-01   1.1940000000000001e-01
  -7.4939999999999996e-01  -3.2979999999999998e-01   1.9730000000000001e+00   1.5279999999999999e-01  -1.6180000000000000e-01  -3.9500000000000000e-02   1.9980000000000001e-01   9.7840000000000005e-01   4.2659000000000002e+00  -8.6699999999999999e-02   2.4060000000000001e-01   1.2390000000000000e-01
  -9.2579999999999996e-01  -5.2759999999999996e-01   2.0588000000000002e+00   1.3370000000000001e-01  -1.3320000000000001e-01  -2.1899999999999999e-02  -4.4400000000000002e-02   8.8939999999999997e-01   3.9177000000000000e+00  -9.5999999999999992e-03   2.5019999999999998e-01   1.1940000000000001e-01
  -9.6989999999999998e-01  -4.8359999999999997e-01   1.8872000000000000e+00   2.6729999999999998e-01  -5.7099999999999998e-02  -7.8899999999999998e-02   2.2200000000000001e-02   9.3389999999999995e-01   2.6989000000000001e+00  -2.8899999999999999e-02   2.4060000000000001e-01   1.5920000000000001e-01
  -8.1559999999999999e-01  -2.6379999999999998e-01   1.1152000000000000e+00   2.0999999999999999e-01  -5.7099999999999998e-02  -1.7500000000000002e-02   0.0000000000000000e+00   9.5609999999999995e-01   3.7435999999999998e+00   3.8500000000000000e-02   2.2130000000000000e-01   1.2830000000000000e-01
  -9.4779999999999998e-01  -5.0560000000000005e-01   1.8015000000000001e+00   1.9089999999999999e-01  -8.5599999999999996e-02  -1.7500000000000002e-02   1.5540000000000001e-01   1.0450999999999999e+00   4.2659000000000002e+00  -1.9300000000000001e-02   1.9239999999999999e-01   1.1500000000000000e-01
  -8.3760000000000001e-01  -4.1770000000000002e-01   1.8015000000000001e+00   1.8140000000000001e-01  -1.8079999999999999e-01  -5.7000000000000002e-02  -4.4400000000000002e-02   1.0005999999999999e+00   3.1341999999999999e+00   6.7400000000000002e-02   2.5979999999999998e-01   1.6370000000000001e-01
  -9.0369999999999995e-01  -4.1770000000000002e-01   2.8309000000000002e+00   1.3370000000000001e-01  -1.2370000000000000e-01   0.0000000000000000e+00   1.1100000000000000e-01   8.8939999999999997e-01   4.1788999999999996e+00  -5.7799999999999997e-02   2.2130000000000000e-01   1.3710000000000000e-01
  -8.1559999999999999e-01  -3.9570000000000000e-01   7.7210000000000001e-01   1.4319999999999999e-01  -1.4269999999999999e-01  -3.0700000000000002e-02   8.8800000000000004e-02   9.7840000000000005e-01   3.6564999999999999e+00  -2.8899999999999999e-02   2.0210000000000000e-01   1.5479999999999999e-01
  -9.0369999999999995e-01  -5.2759999999999996e-01   1.1152000000000000e+00   1.8140000000000001e-01  -1.4269999999999999e-01  -1.3200000000000000e-02   1.7760000000000001e-01   9.3389999999999995e-01   2.9600000000000000e+00  -9.5999999999999992e-03   1.8279999999999999e-01   1.5040000000000001e-01
  -1.0360000000000000e+00  -4.3969999999999998e-01   1.8872000000000000e+00   1.4319999999999999e-01  -1.3320000000000001e-01  -6.1400000000000003e-02   2.2200000000000001e-02   1.0894999999999999e+00   3.7435999999999998e+00  -6.7400000000000002e-02   1.9239999999999999e-01   1.2830000000000000e-01
  -9.0369999999999995e-01  -2.1980000000000000e-01   1.5441000000000000e+00   1.9089999999999999e-01  -1.7130000000000001e-01  -2.1899999999999999e-02   1.9980000000000001e-01   9.3389999999999995e-01   3.6564999999999999e+00   0.0000000000000000e+00   2.7900000000000003e-01   1.5920000000000001e-01
  -7.9349999999999998e-01  -4.6170000000000000e-01   8.5780000000000001e-01   9.5500000000000002e-02  -1.9980000000000001e-01  -5.7000000000000002e-02   1.9980000000000001e-01   9.3389999999999995e-01   3.3953000000000002e+00   4.8200000000000000e-02   1.4430000000000001e-01   1.1060000000000000e-01
  -8.5960000000000003e-01  -4.3969999999999998e-01   2.2303999999999999e+00   2.7689999999999998e-01   3.8100000000000002e-02  -3.5099999999999999e-02   1.7760000000000001e-01   7.5600000000000001e-01   3.8306000000000000e+00   5.7799999999999997e-02   2.4060000000000001e-01   1.3270000000000001e-01
  -6.8330000000000002e-01  -4.1770000000000002e-01   2.1446000000000001e+00   1.9089999999999999e-01  -1.5229999999999999e-01  -3.9500000000000000e-02   2.2189999999999999e-01   1.0450999999999999e+00   3.1341999999999999e+00   0.0000000000000000e+00   2.4060000000000001e-01   1.9020000000000001e-01
  -1.0139000000000000e+00  -4.3969999999999998e-01   1.1152000000000000e+00   8.5900000000000004e-02  -5.7099999999999998e-02  -6.1400000000000003e-02   6.6600000000000006e-02   7.5600000000000001e-01   3.3953000000000002e+00   3.8500000000000000e-02   2.4060000000000001e-01   1.5920000000000001e-01
  -8.8170000000000004e-01  -2.8580000000000000e-01   1.3725000000000001e+00   2.0050000000000001e-01  -1.2370000000000000e-01   1.3200000000000000e-02   2.2200000000000001e-02   9.3389999999999995e-01   3.2212000000000001e+00  -3.8500000000000000e-02   2.5979999999999998e-01   1.5479999999999999e-01
  -6.8330000000000002e-01  -2.6379999999999998e-01   1.2867999999999999e+00   2.0999999999999999e-01  -9.5200000000000007e-02  -3.0700000000000002e-02   6.6600000000000006e-02   1.0005999999999999e+00   3.0470999999999999e+00   9.5999999999999992e-03   2.3089999999999999e-01   1.9910000000000000e-01
  -8.8170000000000004e-01  -4.8359999999999997e-01   1.2010000000000001e+00   1.2410000000000000e-01  -1.3320000000000001e-01  -5.7000000000000002e-02  -1.3320000000000001e-01   9.1169999999999995e-01   3.3953000000000002e+00   3.8500000000000000e-02   2.5979999999999998e-01   1.3710000000000000e-01
  -8.1559999999999999e-01  -4.3969999999999998e-01   1.5441000000000000e+00   1.3370000000000001e-01  -1.6180000000000000e-01  -2.6300000000000000e-02   8.8800000000000004e-02   8.8939999999999997e-01   3.3953000000000002e+00   1.9300000000000001e-02   2.5979999999999998e-01   1.1060000000000000e-01
  -8.3760000000000001e-01  -4.3969999999999998e-01   1.1152000000000000e+00   8.5900000000000004e-02  -1.4269999999999999e-01  -3.9500000000000000e-02  -6.6600000000000006e-02   9.1169999999999995e-01   3.3953000000000002e+00  -6.7400000000000002e-02   1.7319999999999999e-01   1.3270000000000001e-01
  -9.9190000000000000e-01  -3.5170000000000001e-01   1.9730000000000001e+00   1.7190000000000000e-01  -1.6180000000000000e-01   0.0000000000000000e+00   2.2189999999999999e-01   9.5609999999999995e-01   4.2659000000000002e+00  -3.8500000000000000e-02   3.0790000000000001e-01   1.4599999999999999e-01
  -8.5960000000000003e-01  -2.8580000000000000e-01   1.9730000000000001e+00   2.6729999999999998e-01  -1.6180000000000000e-01  -2.6300000000000000e-02   1.3320000000000001e-01   8.2269999999999999e-01   3.5695000000000001e+00  -3.8500000000000000e-02   3.4639999999999999e-01   1.7249999999999999e-01
  -1.0580000000000001e+00  -2.8580000000000000e-01   2.1446000000000001e+00   1.8140000000000001e-01  -1.0470000000000000e-01  -6.5799999999999997e-02   1.5540000000000001e-01   8.4499999999999997e-01   3.3953000000000002e+00  -4.8200000000000000e-02   2.1170000000000000e-01   1.4160000000000000e-01
  -1.0801000000000001e+00  -4.3969999999999998e-01   2.0588000000000002e+00   2.0999999999999999e-01  -1.5229999999999999e-01  -8.7700000000000000e-02   1.3320000000000001e-01   8.8939999999999997e-01   2.8730000000000002e+00   9.5999999999999992e-03   2.1170000000000000e-01   1.5040000000000001e-01
  -8.8170000000000004e-01  -3.5170000000000001e-01   2.0588000000000002e+00   9.5500000000000002e-02  -1.6180000000000000e-01  -8.8000000000000005e-03   1.3320000000000001e-01   9.1169999999999995e-01   3.9177000000000000e+00   0.0000000000000000e+00   1.8279999999999999e-01   1.4599999999999999e-01
  -7.7149999999999996e-01  -2.8580000000000000e-01   1.4582999999999999e+00   1.7190000000000000e-01  -1.4269999999999999e-01  -6.1400000000000003e-02   1.3320000000000001e-01   9.7840000000000005e-01   3.2212000000000001e+00  -4.8200000000000000e-02   2.2130000000000000e-01   1.2390000000000000e-01
  -7.0530000000000004e-01  -4.6170000000000000e-01   1.3725000000000001e+00   2.0999999999999999e-01  -1.1420000000000000e-01  -5.2600000000000001e-02  -1.5540000000000001e-01   8.8939999999999997e-01   3.4824000000000002e+00   3.8500000000000000e-02   1.6360000000000000e-01   1.8579999999999999e-01
  -8.3760000000000001e-01  -5.2759999999999996e-01   2.3161999999999998e+00   1.2410000000000000e-01  -1.1420000000000000e-01  -1.3200000000000000e-02   1.1100000000000000e-01   1.2007000000000001e+00   4.1788999999999996e+00  -1.9300000000000001e-02   2.4060000000000001e-01   1.3270000000000001e-01
  -8.5960000000000003e-01  -3.7369999999999998e-01   2.4018999999999999e+00   1.4319999999999999e-01  -1.1420000000000000e-01  -8.3299999999999999e-02   1.1100000000000000e-01   1.0894999999999999e+00   4.1788999999999996e+00  -1.1559999999999999e-01   1.7319999999999999e-01   1.1500000000000000e-01
  -7.4939999999999996e-01  -4.3969999999999998e-01   2.1446000000000001e+00   2.2910000000000000e-01  -1.4269999999999999e-01  -2.1899999999999999e-02   2.4410000000000001e-01   9.7840000000000005e-01   3.4824000000000002e+00  -2.8899999999999999e-02   2.7900000000000003e-01   1.3710000000000000e-01
  -6.1719999999999997e-01  -3.5170000000000001e-01   1.9730000000000001e+00   2.0999999999999999e-01  -1.8079999999999999e-01   0.0000000000000000e+00   2.2200000000000001e-02   1.0005999999999999e+00   2.3506000000000000e+00  -9.5999999999999992e-03   2.3089999999999999e-01   1.2830000000000000e-01
  -9.2579999999999996e-01  -5.4959999999999998e-01   2.0588000000000002e+00   2.7689999999999998e-01  -2.7600000000000002e-01   8.8000000000000005e-03   2.2200000000000001e-02   8.6719999999999997e-01   3.4824000000000002e+00   1.9300000000000001e-02   2.1170000000000000e-01   1.3270000000000001e-01
  -9.9190000000000000e-01  -3.0780000000000002e-01   1.5441000000000000e+00   2.0050000000000001e-01  -6.6600000000000006e-02  -8.7700000000000000e-02   1.7760000000000001e-01   9.5609999999999995e-01   3.3953000000000002e+00  -1.9300000000000001e-02   2.3089999999999999e-01   1.5479999999999999e-01
  -6.6130000000000000e-01  -1.9789999999999999e-01   1.6298999999999999e+00   1.7190000000000000e-01  -8.5599999999999996e-02  -2.6300000000000000e-02  -2.2200000000000001e-02   8.6719999999999997e-01   4.0048000000000004e+00  -4.8200000000000000e-02   1.6360000000000000e-01   1.5479999999999999e-01
  -7.9349999999999998e-01  -2.1980000000000000e-01   1.6298999999999999e+00   2.3870000000000000e-01  -1.3320000000000001e-01  -1.7500000000000002e-02   4.4400000000000002e-02   9.1169999999999995e-01   2.9600000000000000e+00  -2.8899999999999999e-02   2.4060000000000001e-01   1.3710000000000000e-01
  -9.4779999999999998e-01  -3.9570000000000000e-01   2.3161999999999998e+00   1.8140000000000001e-01  -6.6600000000000006e-02  -1.3200000000000000e-02   6.6600000000000006e-02   8.4499999999999997e-01   3.7435999999999998e+00  -4.8200000000000000e-02   1.0580000000000001e-01   1.1500000000000000e-01
  -8.3760000000000001e-01  -3.7369999999999998e-01   2.0588000000000002e+00   2.2910000000000000e-01  -1.0470000000000000e-01  -7.8899999999999998e-02  -6.6600000000000006e-02   9.1169999999999995e-01   3.4824000000000002e+00  -3.8500000000000000e-02   1.8279999999999999e-01   1.7690000000000000e-01
  -8.1559999999999999e-01  -3.2979999999999998e-01   2.0588000000000002e+00   2.2910000000000000e-01  -1.5229999999999999e-01  -3.0700000000000002e-02  -8.8800000000000004e-02   1.0672999999999999e+00   3.1341999999999999e+00  -2.8899999999999999e-02   2.2130000000000000e-01   1.6370000000000001e-01
  -7.7149999999999996e-01  -4.8359999999999997e-01   6.8630000000000002e-01   5.7299999999999997e-02  -1.1420000000000000e-01  -6.1400000000000003e-02   0.0000000000000000e+00   9.7840000000000005e-01   3.9177000000000000e+00  -1.9300000000000001e-02   1.9239999999999999e-01   1.3270000000000001e-01
  -7.9349999999999998e-01  -3.9570000000000000e-01   2.4876999999999998e+00   1.6230000000000000e-01  -1.2370000000000000e-01  -3.0700000000000002e-02  -2.2200000000000001e-02   8.0049999999999999e-01   3.6564999999999999e+00  -3.8500000000000000e-02   2.0210000000000000e-01   1.2390000000000000e-01
  -7.0530000000000004e-01  -3.9570000000000000e-01   2.2303999999999999e+00   1.3370000000000001e-01  -1.1420000000000000e-01  -5.7000000000000002e-02   1.3320000000000001e-01   1.0227999999999999e+00   2.7858999999999998e+00  -8.6699999999999999e-02   2.4060000000000001e-01   1.1940000000000001e-01
  -8.8170000000000004e-01  -2.4179999999999999e-01   2.1446000000000001e+00   2.0050000000000001e-01  -2.8500000000000001e-02  -3.5099999999999999e-02   1.1100000000000000e-01   1.0227999999999999e+00   3.5695000000000001e+00   9.5999999999999992e-03   2.0210000000000000e-01   1.6370000000000001e-01
  -9.2579999999999996e-01  -5.0560000000000005e-01   1.1152000000000000e+00   2.5779999999999997e-01  -8.5599999999999996e-02  -5.7000000000000002e-02   0.0000000000000000e+00   1.0894999999999999e+00   2.9600000000000000e+00  -2.8899999999999999e-02   1.4430000000000001e-01   1.1940000000000001e-01
  -8.5960000000000003e-01  -2.8580000000000000e-01   1.8872000000000000e+00   2.1959999999999999e-01  -1.5229999999999999e-01  -3.9500000000000000e-02   3.5510000000000003e-01   1.1563000000000001e+00   3.4824000000000002e+00  -1.2520000000000001e-01   2.8870000000000001e-01   1.1060000000000000e-01
  -7.7149999999999996e-01  -2.8580000000000000e-01   1.6298999999999999e+00   1.9089999999999999e-01  -1.0470000000000000e-01  -3.5099999999999999e-02   2.2200000000000001e-02   9.1169999999999995e-01   2.6118000000000001e+00  -3.8500000000000000e-02   2.4060000000000001e-01   1.1940000000000001e-01
  -8.1559999999999999e-01  -1.9789999999999999e-01   2.1446000000000001e+00   1.8140000000000001e-01  -1.1420000000000000e-01  -6.1400000000000003e-02   2.2200000000000001e-02   9.7840000000000005e-01   3.9177000000000000e+00  -7.7100000000000002e-02   2.2130000000000000e-01   1.1940000000000001e-01
  -9.0369999999999995e-01  -1.9789999999999999e-01   1.7157000000000000e+00   1.4319999999999999e-01  -1.1420000000000000e-01  -7.4499999999999997e-02  -1.1100000000000000e-01   8.4499999999999997e-01   3.5695000000000001e+00   1.9300000000000001e-02   2.4060000000000001e-01   1.2830000000000000e-01
  -6.6130000000000000e-01  -4.1770000000000002e-01   1.5441000000000000e+00   2.0050000000000001e-01  -1.3320000000000001e-01  -4.3900000000000002e-02  -1.3320000000000001e-01   8.2269999999999999e-01   3.2212000000000001e+00  -9.5999999999999992e-03   2.1170000000000000e-01   1.1500000000000000e-01
  -9.9190000000000000e-01  -5.2759999999999996e-01   1.8015000000000001e+00   1.6230000000000000e-01  -1.5229999999999999e-01  -7.8899999999999998e-02   1.3320000000000001e-01   9.1169999999999995e-01   2.8730000000000002e+00  -3.8500000000000000e-02   2.5979999999999998e-01   1.7690000000000000e-01
  -8.3760000000000001e-01  -3.9570000000000000e-01   2.2303999999999999e+00   2.0050000000000001e-01  -6.6600000000000006e-02  -3.5099999999999999e-02  -6.6600000000000006e-02   9.1169999999999995e-01   3.6564999999999999e+00  -5.7799999999999997e-02   3.0790000000000001e-01   1.3270000000000001e-01
  -8.5960000000000003e-01  -5.7160000000000000e-01   1.9730000000000001e+00   1.8140000000000001e-01  -1.1420000000000000e-01  -2.1899999999999999e-02   1.5540000000000001e-01   1.0672999999999999e+00   3.4824000000000002e+00  -9.5999999999999992e-03   2.0210000000000000e-01   1.3710000000000000e-01
  -9.4779999999999998e-01  -2.6379999999999998e-01   1.6298999999999999e+00   1.5279999999999999e-01  -1.7130000000000001e-01  -2.6300000000000000e-02   4.4400000000000002e-02   9.3389999999999995e-01   3.5695000000000001e+00   4.8200000000000000e-02   2.5979999999999998e-01   1.8579999999999999e-01
  -7.9349999999999998e-01  -3.2979999999999998e-01   1.8015000000000001e+00   2.8639999999999999e-01  -9.5200000000000007e-02  -7.0199999999999999e-02   4.4400000000000002e-02   1.1117999999999999e+00   4.2659000000000002e+00  -1.9300000000000001e-02   2.5019999999999998e-01   1.1940000000000001e-01
  -9.4779999999999998e-01  -2.1980000000000000e-01   3.0024000000000002e+00   1.4319999999999999e-01  -9.5200000000000007e-02   0.0000000000000000e+00  -1.1100000000000000e-01   1.1339999999999999e+00   4.0048000000000004e+00  -5.7799999999999997e-02   2.3089999999999999e-01   1.6810000000000000e-01
  -7.9349999999999998e-01  -5.2759999999999996e-01   1.8015000000000001e+00   2.6729999999999998e-01  -1.1420000000000000e-01  -6.1400000000000003e-02  -1.3320000000000001e-01   9.5609999999999995e-01   3.1341999999999999e+00   7.7100000000000002e-02   2.4060000000000001e-01   1.8140000000000001e-01
  -7.9349999999999998e-01  -3.7369999999999998e-01   2.2303999999999999e+00   1.5279999999999999e-01  -1.5229999999999999e-01  -8.8000000000000005e-03  -1.9980000000000001e-01   1.0672999999999999e+00   3.5695000000000001e+00   0.0000000000000000e+00   2.9830000000000001e-01   1.5040000000000001e-01
  -9.9190000000000000e-01  -5.4959999999999998e-01   1.3725000000000001e+00   2.2910000000000000e-01  -7.6100000000000001e-02  -3.9500000000000000e-02   0.0000000000000000e+00   9.5609999999999995e-01   3.4824000000000002e+00   0.0000000000000000e+00   1.8279999999999999e-01   1.5479999999999999e-01
  -9.4779999999999998e-01  -2.4179999999999999e-01   1.5441000000000000e+00   1.6230000000000000e-01  -2.0930000000000001e-01  -3.9500000000000000e-02   2.2200000000000001e-02   9.1169999999999995e-01   3.7435999999999998e+00  -9.5999999999999992e-03   1.7319999999999999e-01   1.5920000000000001e-01
  -5.0700000000000001e-01  -5.2759999999999996e-01   8.5780000000000001e-01   1.5279999999999999e-01  -2.4740000000000001e-01  -1.0960000000000000e-01   4.4400000000000002e-02   8.6719999999999997e-01   3.1341999999999999e+00   0.0000000000000000e+00   2.9830000000000001e-01   1.8579999999999999e-01
  -8.1559999999999999e-01  -5.2759999999999996e-01   1.8015000000000001e+00   1.9089999999999999e-01  -1.6180000000000000e-01  -4.4000000000000003e-03   0.0000000000000000e+00   9.5609999999999995e-01   3.3083000000000000e+00  -1.9300000000000001e-02   2.2130000000000000e-01   1.1060000000000000e-01
  -8.5960000000000003e-01  -5.2759999999999996e-01   1.2867999999999999e+00   3.0549999999999999e-01  -1.9030000000000000e-01  -7.8899999999999998e-02   2.2200000000000001e-02   9.1169999999999995e-01   3.0470999999999999e+00  -9.5999999999999992e-03   2.5979999999999998e-01   1.5040000000000001e-01
  -1.0139000000000000e+00  -4.1770000000000002e-01   1.8015000000000001e+00   1.7190000000000000e-01  -1.6180000000000000e-01  -4.4000000000000003e-03   2.4410000000000001e-01   1.0450999999999999e+00   3.8306000000000000e+00  -9.5999999999999992e-03   3.1750000000000000e-01   1.7690000000000000e-01
  -8.8170000000000004e-01  -2.6379999999999998e-01   1.4582999999999999e+00   2.0050000000000001e-01  -6.6600000000000006e-02  -7.4499999999999997e-02   4.4400000000000002e-02   9.3389999999999995e-01   3.7435999999999998e+00  -3.8500000000000000e-02   2.7900000000000003e-01   1.2830000000000000e-01
  -7.7149999999999996e-01  -1.7590000000000000e-01   2.2303999999999999e+00   1.4319999999999999e-01  -1.9030000000000000e-01  -3.0700000000000002e-02  -4.4400000000000002e-02   1.0450999999999999e+00   3.0470999999999999e+00  -3.8500000000000000e-02   2.6939999999999997e-01   1.5040000000000001e-01
  -8.1559999999999999e-01  -2.4179999999999999e-01   2.2303999999999999e+00   1.4319999999999999e-01  -1.7130000000000001e-01  -9.2100000000000001e-02   1.3320000000000001e-01   9.7840000000000005e-01   3.3083000000000000e+00  -9.6299999999999997e-02   2.8870000000000001e-01   1.2830000000000000e-01
  -8.5960000000000003e-01  -4.3969999999999998e-01   2.3161999999999998e+00   2.9599999999999999e-01  -1.0470000000000000e-01  -6.1400000000000003e-02  -2.2200000000000001e-02   8.8939999999999997e-01   3.7435999999999998e+00  -2.8899999999999999e-02   2.0210000000000000e-01   1.7249999999999999e-01
  -1.0139000000000000e+00  -3.0780000000000002e-01   1.4582999999999999e+00   1.9089999999999999e-01  -1.0470000000000000e-01  -7.8899999999999998e-02   4.4400000000000002e-02   8.8939999999999997e-01   3.3083000000000000e+00   2.8899999999999999e-02   1.6360000000000000e-01   1.5920000000000001e-01
  -7.4939999999999996e-01  -5.9360000000000002e-01   1.6298999999999999e+00   1.2410000000000000e-01  -1.5229999999999999e-01  -5.2600000000000001e-02   1.1100000000000000e-01   9.3389999999999995e-01   3.2212000000000001e+00   9.5999999999999992e-03   2.8870000000000001e-01   1.1500000000000000e-01
  -8.8170000000000004e-01  -4.3969999999999998e-01   1.6298999999999999e+00   1.3370000000000001e-01  -1.1420000000000000e-01   8.8000000000000005e-03  -6.6600000000000006e-02   8.8939999999999997e-01   3.8306000000000000e+00  -7.7100000000000002e-02   2.1170000000000000e-01   1.4160000000000000e-01
  -8.3760000000000001e-01  -4.6170000000000000e-01   1.8015000000000001e+00   1.4319999999999999e-01  -1.6180000000000000e-01  -2.1899999999999999e-02   0.0000000000000000e+00   8.8939999999999997e-01   3.4824000000000002e+00   4.8200000000000000e-02   2.0210000000000000e-01   1.5040000000000001e-01
  -7.0530000000000004e-01  -4.6170000000000000e-01   2.0588000000000002e+00   1.4319999999999999e-01  -1.6180000000000000e-01  -3.9500000000000000e-02   4.4400000000000002e-02   1.0227999999999999e+00   2.6989000000000001e+00  -5.7799999999999997e-02   2.5019999999999998e-01   1.3270000000000001e-01
  -8.3760000000000001e-01  -3.9570000000000000e-01   1.9730000000000001e+00   8.5900000000000004e-02  -1.5229999999999999e-01  -1.0960000000000000e-01   2.4410000000000001e-01   9.3389999999999995e-01   3.7435999999999998e+00  -4.8200000000000000e-02   2.6939999999999997e-01   1.5040000000000001e-01
  -9.6989999999999998e-01  -2.8580000000000000e-01   1.8872000000000000e+00   2.5779999999999997e-01  -1.6180000000000000e-01  -6.5799999999999997e-02  -1.1100000000000000e-01   1.1339999999999999e+00   3.8306000000000000e+00   9.5999999999999992e-03   2.0210000000000000e-01   8.4000000000000005e-02
  -7.9349999999999998e-01  -3.9570000000000000e-01   2.7450999999999999e+00   2.4820000000000000e-01  -6.6600000000000006e-02  -5.2600000000000001e-02   2.2189999999999999e-01   8.6719999999999997e-01   3.4824000000000002e+00   0.0000000000000000e+00   2.7900000000000003e-01   1.5920000000000001e-01
  -7.4939999999999996e-01  -2.6379999999999998e-01   2.4876999999999998e+00   1.4319999999999999e-01  -2.3790000000000000e-01   1.3200000000000000e-02  -1.1100000000000000e-01   9.5609999999999995e-01   3.5695000000000001e+00   9.5999999999999992e-03   3.0790000000000001e-01   1.5040000000000001e-01
  -9.2579999999999996e-01  -2.1980000000000000e-01   1.7157000000000000e+00   1.1459999999999999e-01  -7.6100000000000001e-02  -2.1899999999999999e-02  -6.6600000000000006e-02   9.1169999999999995e-01   3.8306000000000000e+00  -6.7400000000000002e-02   1.3469999999999999e-01   1.3710000000000000e-01
  -8.3760000000000001e-01  -4.6170000000000000e-01   2.4876999999999998e+00   1.9089999999999999e-01  -1.1420000000000000e-01  -3.0700000000000002e-02   2.2200000000000001e-02   9.7840000000000005e-01   4.3529999999999998e+00  -9.5999999999999992e-03   1.6360000000000000e-01   1.9460000000000000e-01
  -8.3760000000000001e-01  -4.3969999999999998e-01   1.7157000000000000e+00   1.6230000000000000e-01  -1.7130000000000001e-01  -2.1899999999999999e-02  -2.6629999999999998e-01   9.5609999999999995e-01   3.7435999999999998e+00  -1.1559999999999999e-01   3.1750000000000000e-01   1.4599999999999999e-01
  -8.5960000000000003e-01  -5.7160000000000000e-01   1.8015000000000001e+00   1.9099999999999999e-02  -2.2839999999999999e-01  -4.3900000000000002e-02  -1.9980000000000001e-01   9.1169999999999995e-01   3.3953000000000002e+00  -2.8899999999999999e-02   2.2130000000000000e-01   1.6810000000000000e-01
  -7.2740000000000005e-01  -4.3969999999999998e-01   1.4582999999999999e+00   1.8140000000000001e-01  -6.6600000000000006e-02  -7.8899999999999998e-02   6.6600000000000006e-02   1.0005999999999999e+00   3.3083000000000000e+00  -9.5999999999999992e-03   2.0210000000000000e-01   1.2830000000000000e-01
  -9.6989999999999998e-01  -1.5390000000000001e-01   1.7157000000000000e+00   2.0999999999999999e-01  -2.0930000000000001e-01  -4.4000000000000003e-03   1.9980000000000001e-01   9.5609999999999995e-01   3.6564999999999999e+00  -4.8200000000000000e-02   2.6939999999999997e-01   1.1500000000000000e-01
  -8.5960000000000003e-01  -2.4179999999999999e-01   1.9730000000000001e+00   1.8140000000000001e-01  -1.1420000000000000e-01  -7.8899999999999998e-02   1.7760000000000001e-01   9.3389999999999995e-01   4.1788999999999996e+00   9.6299999999999997e-02   2.1170000000000000e-01   1.2830000000000000e-01
  -9.4779999999999998e-01  -4.6170000000000000e-01   2.3161999999999998e+00   2.0999999999999999e-01  -1.3320000000000001e-01  -8.8000000000000005e-03   1.7760000000000001e-01   1.0894999999999999e+00   2.6118000000000001e+00  -4.8200000000000000e-02   2.8870000000000001e-01   1.3270000000000001e-01
  -7.9349999999999998e-01  -3.5170000000000001e-01   2.0588000000000002e+00   1.9089999999999999e-01  -1.5229999999999999e-01   0.0000000000000000e+00  -8.8800000000000004e-02   1.1117999999999999e+00   3.1341999999999999e+00  -9.5999999999999992e-03   1.8279999999999999e-01   1.1940000000000001e-01
  -9.4779999999999998e-01  -2.8580000000000000e-01   1.7157000000000000e+00   1.6230000000000000e-01  -1.6180000000000000e-01  -2.6300000000000000e-02   6.6600000000000006e-02   1.0450999999999999e+00   3.4824000000000002e+00  -3.8500000000000000e-02   2.2130000000000000e-01   1.3270000000000001e-01
  -7.9349999999999998e-01  -4.3969999999999998e-01   1.4582999999999999e+00   1.8140000000000001e-01  -1.0470000000000000e-01  -4.8200000000000000e-02  -4.4400000000000002e-02   8.8939999999999997e-01   3.8306000000000000e+00  -9.5999999999999992e-03   1.7319999999999999e-01   1.4599999999999999e-01
  -8.5960000000000003e-01  -2.6379999999999998e-01   1.8872000000000000e+00   1.8140000000000001e-01  -1.7130000000000001e-01  -4.4000000000000003e-03  -2.2189999999999999e-01   9.5609999999999995e-01   3.6564999999999999e+00  -2.8899999999999999e-02   2.9830000000000001e-01   1.3270000000000001e-01
  -8.8170000000000004e-01  -2.8580000000000000e-01   1.6298999999999999e+00   1.9099999999999999e-02  -2.5690000000000002e-01   4.4000000000000003e-03  -6.6600000000000006e-02   7.7820000000000000e-01   4.2659000000000002e+00  -6.7400000000000002e-02   1.5400000000000000e-01   1.5479999999999999e-01
  -9.6989999999999998e-01  -3.2979999999999998e-01   1.8872000000000000e+00   1.4319999999999999e-01  -1.9980000000000001e-01  -1.7500000000000002e-02   1.7760000000000001e-01   9.5609999999999995e-01   3.3953000000000002e+00   3.8500000000000000e-02   2.2130000000000000e-01   1.5479999999999999e-01
  -6.8330000000000002e-01  -1.9789999999999999e-01   1.8872000000000000e+00   1.8140000000000001e-01  -5.7099999999999998e-02  -3.9500000000000000e-02  -6.6600000000000006e-02   1.0894999999999999e+00   4.1788999999999996e+00  -7.7100000000000002e-02   1.9239999999999999e-01   1.5920000000000001e-01
  -7.0530000000000004e-01  -3.5170000000000001e-01   1.6298999999999999e+00   1.2410000000000000e-01  -1.8079999999999999e-01  -1.3200000000000000e-02   1.5540000000000001e-01   1.1563000000000001e+00   3.7435999999999998e+00  -8.6699999999999999e-02   2.4060000000000001e-01   1.0170000000000000e-01
  -6.1719999999999997e-01  -2.1980000000000000e-01   2.0588000000000002e+00   1.6230000000000000e-01  -1.1420000000000000e-01  -3.0700000000000002e-02   1.7760000000000001e-01   1.0450999999999999e+00   4.0048000000000004e+00  -4.8200000000000000e-02   2.7900000000000003e-01   1.5040000000000001e-01
  -9.4779999999999998e-01  -2.8580000000000000e-01   8.5780000000000001e-01   2.2910000000000000e-01  -1.0470000000000000e-01  -3.9500000000000000e-02  -4.4400000000000002e-02   1.0005999999999999e+00   3.5695000000000001e+00   9.5999999999999992e-03   1.2509999999999999e-01   1.3710000000000000e-01
  -8.5960000000000003e-01  -1.9789999999999999e-01   1.0294000000000001e+00   2.7689999999999998e-01  -7.6100000000000001e-02  -2.1899999999999999e-02  -4.4400000000000002e-02   1.0672999999999999e+00   3.4824000000000002e+00  -4.8200000000000000e-02   2.7900000000000003e-01   1.5040000000000001e-01
  -8.1559999999999999e-01  -4.8359999999999997e-01   2.4876999999999998e+00   1.5279999999999999e-01  -1.6180000000000000e-01  -8.8000000000000005e-03  -1.3320000000000001e-01   1.0672999999999999e+00   3.6564999999999999e+00  -5.7799999999999997e-02   2.5019999999999998e-01   1.0620000000000000e-01
  -8.3760000000000001e-01  -3.5170000000000001e-01   1.2010000000000001e+00   1.4319999999999999e-01  -1.8079999999999999e-01  -6.1400000000000003e-02  -2.2200000000000001e-02   8.8939999999999997e-01   3.6564999999999999e+00  -1.9300000000000001e-02   2.4060000000000001e-01   1.5920000000000001e-01
  -7.2740000000000005e-01  -3.0780000000000002e-01   2.0588000000000002e+00   2.0050000000000001e-01  -1.6180000000000000e-01  -3.0700000000000002e-02  -4.4400000000000002e-02   8.6719999999999997e-01   2.7858999999999998e+00  -3.8500000000000000e-02   2.6939999999999997e-01   1.6370000000000001e-01
  -1.0139000000000000e+00  -5.2759999999999996e-01   2.4018999999999999e+00   1.2410000000000000e-01  -1.4269999999999999e-01  -4.3900000000000002e-02   1.5540000000000001e-01   9.1169999999999995e-01   3.1341999999999999e+00  -9.5999999999999992e-03   3.1750000000000000e-01   1.1500000000000000e-01
  -8.8170000000000004e-01  -4.6170000000000000e-01   1.5441000000000000e+00   7.6399999999999996e-02  -1.9030000000000000e-01  -5.7000000000000002e-02  -1.1100000000000000e-01   9.5609999999999995e-01   3.2212000000000001e+00   3.8500000000000000e-02   3.3679999999999999e-01   1.4160000000000000e-01
  -8.1559999999999999e-01  -2.6379999999999998e-01   1.8015000000000001e+00   2.0050000000000001e-01  -1.3320000000000001e-01   2.6300000000000000e-02   1.1100000000000000e-01   9.3389999999999995e-01   3.8306000000000000e+00  -1.9300000000000001e-02   1.6360000000000000e-01   1.7690000000000000e-01
  -8.8170000000000004e-01  -3.0780000000000002e-01   1.8015000000000001e+00   1.2410000000000000e-01  -1.9030000000000000e-01   0.0000000000000000e+00   8.8800000000000004e-02   1.0227999999999999e+00   3.3083000000000000e+00  -1.9300000000000001e-02   2.2130000000000000e-01   1.5040000000000001e-01
  -9.6989999999999998e-01  -3.7369999999999998e-01   1.7157000000000000e+00   2.6729999999999998e-01  -7.6100000000000001e-02  -7.8899999999999998e-02   1.1100000000000000e-01   7.7820000000000000e-01   3.8306000000000000e+00   1.9300000000000001e-02   1.7319999999999999e-01   1.2830000000000000e-01
  -7.0530000000000004e-01  -2.6379999999999998e-01   1.6298999999999999e+00   2.7689999999999998e-01  -1.7130000000000001e-01  -5.7000000000000002e-02   8.8800000000000004e-02   1.0005999999999999e+00   4.4401000000000002e+00  -6.7400000000000002e-02   1.7319999999999999e-01   7.9600000000000004e-02
  -6.8330000000000002e-01  -5.4959999999999998e-01   1.9730000000000001e+00   3.0549999999999999e-01  -7.6100000000000001e-02  -1.3200000000000000e-02  -8.8800000000000004e-02   8.8939999999999997e-01   3.5695000000000001e+00  -6.7400000000000002e-02   2.7900000000000003e-01   1.3270000000000001e-01
  -7.4939999999999996e-01  -3.5170000000000001e-01   2.0588000000000002e+00   2.1959999999999999e-01  -1.7130000000000001e-01  -7.0199999999999999e-02  -6.6600000000000006e-02   1.2452000000000001e+00   3.9177000000000000e+00   9.5999999999999992e-03   1.3469999999999999e-01   1.1060000000000000e-01
  -8.1559999999999999e-01  -1.0990000000000000e-01   2.3161999999999998e+00   1.6230000000000000e-01  -1.2370000000000000e-01  -6.1400000000000003e-02   4.4400000000000002e-02   7.5600000000000001e-01   3.5695000000000001e+00  -6.7400000000000002e-02   2.0210000000000000e-01   1.6370000000000001e-01
  -8.3760000000000001e-01  -2.1980000000000000e-01   1.9730000000000001e+00   1.6230000000000000e-01  -1.6180000000000000e-01   8.8000000000000005e-03   2.2200000000000001e-02   1.0005999999999999e+00   3.3083000000000000e+00  -5.7799999999999997e-02   2.0210000000000000e-01   1.9020000000000001e-01
  -1.0139000000000000e+00  -3.7369999999999998e-01   2.1446000000000001e+00   1.2410000000000000e-01  -2.3790000000000000e-01   3.9500000000000000e-02   8.8800000000000004e-02   7.7820000000000000e-01   4.4401000000000002e+00  -4.8200000000000000e-02   2.7900000000000003e-01   1.6810000000000000e-01
  -8.5960000000000003e-01  -5.0560000000000005e-01   1.4582999999999999e+00   7.6399999999999996e-02  -1.6180000000000000e-01  -4.3900000000000002e-02  -1.3320000000000001e-01   1.0005999999999999e+00   3.7435999999999998e+00   4.8200000000000000e-02   2.9830000000000001e-01   1.4160000000000000e-01
  -8.8170000000000004e-01  -3.7369999999999998e-01   2.8309000000000002e+00   1.1459999999999999e-01  -1.2370000000000000e-01  -5.2600000000000001e-02   0.0000000000000000e+00   9.7840000000000005e-01   3.8306000000000000e+00   1.9300000000000001e-02   9.6199999999999994e-02   1.4160000000000000e-01
  -9.9190000000000000e-01  -4.8359999999999997e-01   1.7157000000000000e+00   1.0500000000000000e-01  -1.4269999999999999e-01  -4.3900000000000002e-02   8.8800000000000004e-02   8.4499999999999997e-01   3.3953000000000002e+00  -2.8899999999999999e-02   2.0210000000000000e-01   1.4160000000000000e-01
  -9.9190000000000000e-01  -3.5170000000000001e-01   1.2867999999999999e+00   1.8140000000000001e-01  -1.0470000000000000e-01  -5.7000000000000002e-02   2.6629999999999998e-01   9.7840000000000005e-01   3.9177000000000000e+00  -9.5999999999999992e-03   2.0210000000000000e-01   1.2390000000000000e-01
  -7.9349999999999998e-01  -2.4179999999999999e-01   1.8872000000000000e+00   2.9599999999999999e-01  -3.8100000000000002e-02  -6.5799999999999997e-02   4.4400000000000002e-02   8.4499999999999997e-01   3.3953000000000002e+00  -2.8899999999999999e-02   2.1170000000000000e-01   9.7299999999999998e-02
  -8.1559999999999999e-01  -4.6170000000000000e-01   1.8015000000000001e+00   1.1459999999999999e-01  -1.7130000000000001e-01  -4.8200000000000000e-02   1.5540000000000001e-01   9.5609999999999995e-01   3.9177000000000000e+00  -6.7400000000000002e-02   2.3089999999999999e-01   1.5040000000000001e-01
  -8.8170000000000004e-01  -3.5170000000000001e-01   1.4582999999999999e+00   2.0050000000000001e-01  -1.8079999999999999e-01  -5.2600000000000001e-02  -1.3320000000000001e-01   1.0672999999999999e+00   3.3083000000000000e+00   0.0000000000000000e+00   1.9239999999999999e-01   1.2390000000000000e-01
  -9.0369999999999995e-01  -3.5170000000000001e-01   1.8872000000000000e+00   2.1959999999999999e-01  -1.4269999999999999e-01  -3.5099999999999999e-02  -1.3320000000000001e-01   1.0005999999999999e+00   3.0470999999999999e+00  -1.9300000000000001e-02   2.0210000000000000e-01   1.2830000000000000e-01
  -9.6989999999999998e-01  -2.4179999999999999e-01   1.3725000000000001e+00   1.6230000000000000e-01   0.0000000000000000e+00  -8.3299999999999999e-02  -6.6600000000000006e-02   8.6719999999999997e-01   3.5695000000000001e+00  -5.7799999999999997e-02   2.5979999999999998e-01   1.1060000000000000e-01
  -8.5960000000000003e-01  -1.7590000000000000e-01   2.0588000000000002e+00   1.8140000000000001e-01  -1.9030000000000000e-01  -5.2600000000000001e-02  -1.9980000000000001e-01   1.0450999999999999e+00   3.5695000000000001e+00  -4.8200000000000000e-02   2.4060000000000001e-01   1.6810000000000000e-01
  -1.0139000000000000e+00  -5.7160000000000000e-01   1.7157000000000000e+00   1.8140000000000001e-01  -1.2370000000000000e-01  -8.8000000000000005e-03   0.0000000000000000e+00   1.0227999999999999e+00   3.0470999999999999e+00   2.8899999999999999e-02   2.5019999999999998e-01   1.2830000000000000e-01
  -9.2579999999999996e-01  -1.0990000000000000e-01   1.6298999999999999e+00   2.3870000000000000e-01  -1.3320000000000001e-01  -5.2600000000000001e-02   2.2200000000000001e-02   1.0005999999999999e+00   3.9177000000000000e+00  -3.8500000000000000e-02   2.4060000000000001e-01   1.7249999999999999e-01
  -8.5960000000000003e-01  -2.4179999999999999e-01   1.2867999999999999e+00   1.5279999999999999e-01  -1.2370000000000000e-01  -4.8200000000000000e-02   1.1100000000000000e-01   8.6719999999999997e-01   3.5695000000000001e+00  -1.0600000000000000e-01   3.3679999999999999e-01   1.3270000000000001e-01
  -9.6989999999999998e-01  -3.7369999999999998e-01   1.3725000000000001e+00   3.8199999999999998e-02  -9.5200000000000007e-02  -3.0700000000000002e-02   1.3320000000000001e-01   9.1169999999999995e-01   3.3083000000000000e+00   4.8200000000000000e-02   2.7900000000000003e-01   1.4599999999999999e-01
  -8.3760000000000001e-01  -3.9570000000000000e-01   1.4582999999999999e+00   2.0999999999999999e-01  -1.9030000000000000e-01  -5.7000000000000002e-02   1.7760000000000001e-01   1.0227999999999999e+00   3.4824000000000002e+00  -1.9300000000000001e-02   2.6939999999999997e-01   1.7249999999999999e-01
  -7.4939999999999996e-01  -3.5170000000000001e-01   2.6593000000000000e+00   1.5279999999999999e-01  -1.0470000000000000e-01  -5.7000000000000002e-02  -6.6600000000000006e-02   8.2269999999999999e-01   3.6564999999999999e+00  -5.7799999999999997e-02   1.7319999999999999e-01   1.2830000000000000e-01
  -8.1559999999999999e-01  -5.0560000000000005e-01   1.8872000000000000e+00   1.4319999999999999e-01  -1.1420000000000000e-01  -4.4000000000000003e-03  -8.8800000000000004e-02   9.5609999999999995e-01   2.8730000000000002e+00   0.0000000000000000e+00   2.5019999999999998e-01   1.2390000000000000e-01
  -9.0369999999999995e-01  -2.8580000000000000e-01   1.3725000000000001e+00   2.3870000000000000e-01  -2.1890000000000001e-01   2.1899999999999999e-02   1.3320000000000001e-01   8.6719999999999997e-01   3.8306000000000000e+00   1.9300000000000001e-02   2.3089999999999999e-01   2.0349999999999999e-01
  -5.5110000000000003e-01  -5.0560000000000005e-01   2.0588000000000002e+00   2.1959999999999999e-01  -1.7130000000000001e-01   1.3200000000000000e-02   6.6600000000000006e-02   1.0450999999999999e+00   3.1341999999999999e+00   5.7799999999999997e-02   2.5979999999999998e-01   1.4599999999999999e-01
  -6.8330000000000002e-01  -4.6170000000000000e-01   2.1446000000000001e+00   1.4319999999999999e-01  -1.7130000000000001e-01  -3.5099999999999999e-02  -1.3320000000000001e-01   9.3389999999999995e-01   4.1788999999999996e+00   3.8500000000000000e-02   2.5979999999999998e-01   1.4160000000000000e-01
  -9.0369999999999995e-01  -5.0560000000000005e-01   1.7157000000000000e+00   9.5500000000000002e-02  -1.9030000000000000e-01   2.6300000000000000e-02  -2.2200000000000001e-02   1.0005999999999999e+00   4.2659000000000002e+00  -1.9300000000000001e-02   2.3089999999999999e-01   1.4160000000000000e-01
  -7.2740000000000005e-01  -6.1550000000000005e-01   1.7157000000000000e+00   1.7190000000000000e-01  -1.8079999999999999e-01  -1.3200000000000000e-02   2.6629999999999998e-01   7.5600000000000001e-01   3.4824000000000002e+00  -7.7100000000000002e-02   1.8279999999999999e-01   1.5040000000000001e-01
  -9.2579999999999996e-01  -2.8580000000000000e-01   1.4582999999999999e+00   1.7190000000000000e-01  -1.8079999999999999e-01  -4.4000000000000003e-03   2.2200000000000001e-02   8.8939999999999997e-01   3.1341999999999999e+00  -6.7400000000000002e-02   2.7900000000000003e-01   9.7299999999999998e-02
  -7.9349999999999998e-01  -3.2979999999999998e-01   1.8015000000000001e+00   1.3370000000000001e-01  -1.0470000000000000e-01  -2.1899999999999999e-02   8.8800000000000004e-02   9.3389999999999995e-01   4.0048000000000004e+00  -4.8200000000000000e-02   2.8870000000000001e-01   1.3270000000000001e-01
  -1.0801000000000001e+00  -2.6379999999999998e-01   1.1152000000000000e+00   2.6729999999999998e-01  -1.7130000000000001e-01  -4.8200000000000000e-02   6.6600000000000006e-02   1.0227999999999999e+00   3.6564999999999999e+00  -5.7799999999999997e-02   2.3089999999999999e-01   1.3710000000000000e-01
  -8.8170000000000004e-01  -2.6379999999999998e-01   2.4876999999999998e+00   1.7190000000000000e-01  -8.5599999999999996e-02  -1.3200000000000000e-02  -2.2200000000000001e-02   9.5609999999999995e-01   3.6564999999999999e+00   6.7400000000000002e-02   2.5979999999999998e-01   1.6370000000000001e-01
  -9.0369999999999995e-01  -5.4959999999999998e-01   1.2867999999999999e+00   1.3370000000000001e-01  -1.4269999999999999e-01  -6.5799999999999997e-02  -2.2200000000000001e-02   8.2269999999999999e-01   3.5695000000000001e+00   3.8500000000000000e-02   2.3089999999999999e-01   1.1500000000000000e-01
  -9.9190000000000000e-01  -3.2979999999999998e-01   1.2867999999999999e+00   2.2910000000000000e-01  -1.9980000000000001e-01  -2.6300000000000000e-02  -1.3320000000000001e-01   8.8939999999999997e-01   3.6564999999999999e+00  -1.3489999999999999e-01   2.3089999999999999e-01   1.4160000000000000e-01
  -9.0369999999999995e-01  -5.9360000000000002e-01   1.3725000000000001e+00   2.0050000000000001e-01  -5.7099999999999998e-02  -2.1899999999999999e-02  -2.2200000000000001e-02   6.4480000000000004e-01   4.1788999999999996e+00  -9.5999999999999992e-03   2.5019999999999998e-01   1.6810000000000000e-01
  -8.1559999999999999e-01  -3.9570000000000000e-01   2.4018999999999999e+00   1.0500000000000000e-01  -1.9980000000000001e-01  -2.6300000000000000e-02   2.2200000000000001e-02   8.8939999999999997e-01   3.4824000000000002e+00  -6.7400000000000002e-02   3.2710000000000000e-01   1.3270000000000001e-01
  -8.8170000000000004e-01  -3.9570000000000000e-01   1.6298999999999999e+00   7.6399999999999996e-02  -1.4269999999999999e-01  -1.7500000000000002e-02  -1.3320000000000001e-01   9.1169999999999995e-01   3.4824000000000002e+00  -8.6699999999999999e-02   1.3469999999999999e-01   1.2830000000000000e-01
  -9.0369999999999995e-01  -3.7369999999999998e-01   1.2010000000000001e+00   2.2910000000000000e-01  -6.6600000000000006e-02   0.0000000000000000e+00   4.4400000000000002e-02   9.5609999999999995e-01   3.3083000000000000e+00  -6.7400000000000002e-02   2.5019999999999998e-01   1.3710000000000000e-01
  -9.2579999999999996e-01  -5.4959999999999998e-01   1.7157000000000000e+00   1.3370000000000001e-01  -1.3320000000000001e-01  -3.5099999999999999e-02   6.6600000000000006e-02   8.2269999999999999e-01   3.8306000000000000e+00  -3.8500000000000000e-02   2.3089999999999999e-01   9.7299999999999998e-02
  -9.0369999999999995e-01  -2.1980000000000000e-01   1.1152000000000000e+00   1.7190000000000000e-01  -1.2370000000000000e-01  -6.5799999999999997e-02   2.2200000000000001e-02   9.1169999999999995e-01   4.2659000000000002e+00  -2.8899999999999999e-02   2.5979999999999998e-01   1.9020000000000001e-01
  -8.5960000000000003e-01  -2.6379999999999998e-01   1.6298999999999999e+00   2.0050000000000001e-01  -1.6180000000000000e-01  -4.8200000000000000e-02   4.4400000000000002e-02   8.8939999999999997e-01   3.8306000000000000e+00  -4.8200000000000000e-02   2.6939999999999997e-01   1.5040000000000001e-01
  -6.8330000000000002e-01  -3.5170000000000001e-01   1.8872000000000000e+00   1.4319999999999999e-01  -3.8100000000000002e-02  -4.8200000000000000e-02  -2.2200000000000001e-02   8.2269999999999999e-01   3.3083000000000000e+00   4.8200000000000000e-02   2.3089999999999999e-01   1.8140000000000001e-01
  -7.9349999999999998e-01  -2.4179999999999999e-01   2.6593000000000000e+00   2.3870000000000000e-01  -1.0470000000000000e-01  -8.8000000000000005e-03   2.4410000000000001e-01   1.0450999999999999e+00   3.3083000000000000e+00  -4.8200000000000000e-02   3.5599999999999998e-01   1.8579999999999999e-01
  -9.6989999999999998e-01  -4.1770000000000002e-01   1.8015000000000001e+00   2.6729999999999998e-01  -1.2370000000000000e-01  -8.8000000000000005e-03  -2.2200000000000001e-02   8.4499999999999997e-01   3.2212000000000001e+00  -7.7100000000000002e-02   2.0210000000000000e-01   1.5040000000000001e-01
  -8.5960000000000003e-01  -2.8580000000000000e-01   1.7157000000000000e+00   1.5279999999999999e-01  -1.6180000000000000e-01   0.0000000000000000e+00   8.8800000000000004e-02   7.7820000000000000e-01   4.4401000000000002e+00   3.8500000000000000e-02   2.2130000000000000e-01   1.3270000000000001e-01
  -8.1559999999999999e-01  -3.2979999999999998e-01   2.1446000000000001e+00   1.2410000000000000e-01  -1.5229999999999999e-01  -1.7500000000000002e-02  -4.4400000000000002e-02   7.3380000000000001e-01   3.3083000000000000e+00   9.5999999999999992e-03   1.8279999999999999e-01   1.2830000000000000e-01
  -8.8170000000000004e-01  -4.8359999999999997e-01   1.7157000000000000e+00   1.5279999999999999e-01  -1.9980000000000001e-01  -2.1899999999999999e-02   0.0000000000000000e+00   8.6719999999999997e-01   3.8306000000000000e+00   3.8500000000000000e-02   3.0790000000000001e-01   1.1940000000000001e-01
  -8.8170000000000004e-01  -2.4179999999999999e-01   1.9730000000000001e+00   1.2410000000000000e-01  -2.8500000000000001e-02  -3.5099999999999999e-02   0.0000000000000000e+00   1.0450999999999999e+00   3.3953000000000002e+00   2.8899999999999999e-02   2.3089999999999999e-01   1.3710000000000000e-01
  -1.0360000000000000e+00  -2.4179999999999999e-01   1.4582999999999999e+00   2.1959999999999999e-01  -1.6180000000000000e-01  -3.5099999999999999e-02   1.3320000000000001e-01   9.5609999999999995e-01   3.4824000000000002e+00   5.7799999999999997e-02   2.3089999999999999e-01   8.8499999999999995e-02
  -7.4939999999999996e-01  -3.2979999999999998e-01   2.1446000000000001e+00   2.2910000000000000e-01  -1.5229999999999999e-01  -1.7500000000000002e-02   0.0000000000000000e+00   1.0672999999999999e+00   3.3953000000000002e+00   1.9300000000000001e-02   1.5400000000000000e-01   1.3270000000000001e-01
  -7.2740000000000005e-01  -5.0560000000000005e-01   1.5441000000000000e+00   2.5779999999999997e-01  -1.3320000000000001e-01  -5.2600000000000001e-02   0.0000000000000000e+00   1.0672999999999999e+00   2.6989000000000001e+00   0.0000000000000000e+00   2.1170000000000000e-01   1.4599999999999999e-01
  -7.9349999999999998e-01  -1.3189999999999999e-01   1.8872000000000000e+00   2.1959999999999999e-01  -7.6100000000000001e-02  -2.6300000000000000e-02  -8.8800000000000004e-02   1.0005999999999999e+00   3.6564999999999999e+00   4.8200000000000000e-02   3.1750000000000000e-01   1.3710000000000000e-01
  -9.6989999999999998e-01  -4.8359999999999997e-01   2.1446000000000001e+00   2.1959999999999999e-01  -1.5229999999999999e-01   4.4000000000000003e-03   2.4410000000000001e-01   8.6719999999999997e-01   3.6564999999999999e+00   4.8200000000000000e-02   2.4060000000000001e-01   1.4160000000000000e-01
  -9.2579999999999996e-01  -5.0560000000000005e-01   1.9730000000000001e+00   2.0999999999999999e-01  -1.2370000000000000e-01   0.0000000000000000e+00   1.7760000000000001e-01   9.5609999999999995e-01   3.1341999999999999e+00   3.8500000000000000e-02   2.1170000000000000e-01   1.9460000000000000e-01
  -8.5960000000000003e-01  -5.4959999999999998e-01   1.2867999999999999e+00   1.9089999999999999e-01  -1.1420000000000000e-01  -7.0199999999999999e-02   8.8800000000000004e-02   8.2269999999999999e-01   3.1341999999999999e+00   9.5999999999999992e-03   2.2130000000000000e-01   1.9020000000000001e-01
  -9.4779999999999998e-01  -4.8359999999999997e-01   1.4582999999999999e+00   1.0500000000000000e-01  -1.1420000000000000e-01   0.0000000000000000e+00  -6.6600000000000006e-02   1.2230000000000001e+00   2.8730000000000002e+00  -2.8899999999999999e-02   2.9830000000000001e-01   1.2830000000000000e-01
  -9.2579999999999996e-01  -1.7590000000000000e-01   1.7157000000000000e+00   1.0500000000000000e-01  -1.9980000000000001e-01  -4.4000000000000003e-03   4.4400000000000002e-02   9.5609999999999995e-01   2.6118000000000001e+00  -1.9300000000000001e-02   1.5400000000000000e-01   1.1500000000000000e-01
  -8.5960000000000003e-01  -2.4179999999999999e-01   1.3725000000000001e+00   1.2410000000000000e-01  -1.9030000000000000e-01   2.1899999999999999e-02  -6.6600000000000006e-02   1.0450999999999999e+00   4.2659000000000002e+00  -1.1559999999999999e-01   1.4430000000000001e-01   1.6370000000000001e-01
  -8.5960000000000003e-01  -4.1770000000000002e-01   1.6298999999999999e+00   9.5500000000000002e-02  -8.5599999999999996e-02  -2.6300000000000000e-02   8.8800000000000004e-02   8.0049999999999999e-01   2.9600000000000000e+00  -9.5999999999999992e-03   2.0210000000000000e-01   8.8499999999999995e-02
  -8.1559999999999999e-01  -4.8359999999999997e-01   1.4582999999999999e+00   1.9089999999999999e-01  -7.6100000000000001e-02  -4.8200000000000000e-02   4.4400000000000002e-02   1.1117999999999999e+00   3.4824000000000002e+00   2.8899999999999999e-02   2.2130000000000000e-01   1.2390000000000000e-01
  -9.0369999999999995e-01  -4.8359999999999997e-01   2.1446000000000001e+00   2.1959999999999999e-01  -1.0470000000000000e-01   0.0000000000000000e+00   1.3320000000000001e-01   9.3389999999999995e-01   3.5695000000000001e+00   1.9300000000000001e-02   3.2710000000000000e-01   1.3710000000000000e-01
  -8.5960000000000003e-01  -3.9570000000000000e-01   1.4582999999999999e+00   2.0050000000000001e-01  -1.7130000000000001e-01  -3.9500000000000000e-02   1.5540000000000001e-01   1.1117999999999999e+00   3.8306000000000000e+00  -9.5999999999999992e-03   2.1170000000000000e-01   1.1940000000000001e-01
  -7.7149999999999996e-01  -3.5170000000000001e-01   2.2303999999999999e+00   2.1959999999999999e-01  -1.7130000000000001e-01  -7.0199999999999999e-02  -2.2200000000000001e-02   9.7840000000000005e-01   3.3953000000000002e+00  -3.8500000000000000e-02   2.5019999999999998e-01   1.3710000000000000e-01
  -9.0369999999999995e-01  -2.6379999999999998e-01   1.8015000000000001e+00   1.8140000000000001e-01  -1.3320000000000001e-01  -2.1899999999999999e-02   2.2200000000000001e-02   1.0005999999999999e+00   3.6564999999999999e+00  -4.8200000000000000e-02   2.7900000000000003e-01   1.4160000000000000e-01
  -9.2579999999999996e-01  -6.1550000000000005e-01   2.0588000000000002e+00   2.2910000000000000e-01  -1.3320000000000001e-01  -6.5799999999999997e-02  -4.4400000000000002e-02   9.7840000000000005e-01   3.6564999999999999e+00   1.9300000000000001e-02   2.2130000000000000e-01   1.3710000000000000e-01
  -1.0139000000000000e+00  -3.9570000000000000e-01   1.5441000000000000e+00   1.0500000000000000e-01  -1.9030000000000000e-01  -1.3200000000000000e-02  -8.8800000000000004e-02   9.1169999999999995e-01   3.4824000000000002e+00  -5.7799999999999997e-02   2.6939999999999997e-01   1.0170000000000000e-01
  -9.9190000000000000e-01  -5.0560000000000005e-01   1.6298999999999999e+00   1.7190000000000000e-01  -1.1420000000000000e-01  -2.1899999999999999e-02  -6.6600000000000006e-02   1.0894999999999999e+00   3.8306000000000000e+00  -6.7400000000000002e-02   2.2130000000000000e-01   1.1500000000000000e-01
  -8.5960000000000003e-01  -3.2979999999999998e-01   1.5441000000000000e+00   1.5279999999999999e-01  -8.5599999999999996e-02   8.8000000000000005e-03   1.9980000000000001e-01   1.3786000000000000e+00   3.3083000000000000e+00   2.8899999999999999e-02   2.1170000000000000e-01   1.2830000000000000e-01
  -7.9349999999999998e-01  -5.7160000000000000e-01   2.0588000000000002e+00   1.8140000000000001e-01  -1.3320000000000001e-01  -7.0199999999999999e-02  -2.2200000000000001e-02   8.6719999999999997e-01   3.7435999999999998e+00  -6.7400000000000002e-02   2.8870000000000001e-01   1.4160000000000000e-01
  -7.9349999999999998e-01  -2.8580000000000000e-01   1.8872000000000000e+00   1.4319999999999999e-01  -1.9030000000000000e-01  -3.9500000000000000e-02   2.2189999999999999e-01   9.7840000000000005e-01   4.0918000000000001e+00   1.1559999999999999e-01   3.3679999999999999e-01   9.7299999999999998e-02
  -9.4779999999999998e-01  -1.9789999999999999e-01   1.4582999999999999e+00   2.4820000000000000e-01  -2.8500000000000001e-02  -4.8200000000000000e-02  -8.8800000000000004e-02   1.0227999999999999e+00   3.9177000000000000e+00  -9.5999999999999992e-03   2.5019999999999998e-01   1.5920000000000001e-01
  -7.7149999999999996e-01  -1.9789999999999999e-01   1.8872000000000000e+00   1.8140000000000001e-01  -1.1420000000000000e-01  -6.5799999999999997e-02  -1.7760000000000001e-01   1.1117999999999999e+00   4.0048000000000004e+00   4.8200000000000000e-02   2.2130000000000000e-01   1.4160000000000000e-01
  -8.8170000000000004e-01  -4.6170000000000000e-01   1.9730000000000001e+00   1.5279999999999999e-01  -1.4269999999999999e-01  -5.2600000000000001e-02  -8.8800000000000004e-02   7.1150000000000002e-01   4.2659000000000002e+00  -9.5999999999999992e-03   2.4060000000000001e-01   1.5479999999999999e-01
  -9.2579999999999996e-01  -3.9570000000000000e-01   2.0588000000000002e+00   2.6729999999999998e-01  -8.5599999999999996e-02   0.0000000000000000e+00  -1.3320000000000001e-01   1.0672999999999999e+00   4.0918000000000001e+00  -2.8899999999999999e-02   2.3089999999999999e-01   1.5479999999999999e-01
  -8.5960000000000003e-01  -3.7369999999999998e-01   1.9730000000000001e+00   1.6230000000000000e-01  -1.2370000000000000e-01  -7.8899999999999998e-02   1.1100000000000000e-01   7.1150000000000002e-01   4.0048000000000004e+00   9.5999999999999992e-03   2.1170000000000000e-01   1.7249999999999999e-01
  -7.9349999999999998e-01  -5.4959999999999998e-01   2.2303999999999999e+00   1.1459999999999999e-01  -2.0930000000000001e-01  -1.7500000000000002e-02   0.0000000000000000e+00   8.8939999999999997e-01   3.8306000000000000e+00  -3.8500000000000000e-02   1.5400000000000000e-01   1.3270000000000001e-01
  -9.6989999999999998e-01  -4.8359999999999997e-01   3.5171000000000001e+00   1.0500000000000000e-01  -1.5229999999999999e-01  -8.8000000000000005e-03   8.8800000000000004e-02   9.7840000000000005e-01   3.2212000000000001e+00   3.8500000000000000e-02   2.9830000000000001e-01   1.6370000000000001e-01
  -6.3919999999999999e-01  -1.9789999999999999e-01   1.8015000000000001e+00   9.5500000000000002e-02  -8.5599999999999996e-02  -7.4499999999999997e-02  -1.1100000000000000e-01   9.5609999999999995e-01   4.0048000000000004e+00  -1.9300000000000001e-02   2.0210000000000000e-01   1.6370000000000001e-01
  -7.4939999999999996e-01  -3.5170000000000001e-01   2.1446000000000001e+00   1.5279999999999999e-01  -9.5200000000000007e-02  -7.0199999999999999e-02  -2.2200000000000001e-02   8.6719999999999997e-01   2.9600000000000000e+00   3.8500000000000000e-02   2.9830000000000001e-01   1.0170000000000000e-01
  -6.8330000000000002e-01  -3.9570000000000000e-01   1.5441000000000000e+00   3.0549999999999999e-01  -8.5599999999999996e-02  -2.1899999999999999e-02   2.2200000000000001e-02   9.5609999999999995e-01   3.9177000000000000e+00   3.8500000000000000e-02   2.3089999999999999e-01   1.3270000000000001e-01
  -9.0369999999999995e-01  -4.8359999999999997e-01   2.1446000000000001e+00   1.6230000000000000e-01  -2.2839999999999999e-01  -3.5099999999999999e-02   8.8800000000000004e-02   1.0894999999999999e+00   4.0048000000000004e+00   2.8899999999999999e-02   1.8279999999999999e-01   1.5920000000000001e-01
  -8.8170000000000004e-01  -3.5170000000000001e-01   1.8015000000000001e+00   1.7190000000000000e-01  -9.5200000000000007e-02  -3.9500000000000000e-02  -8.8800000000000004e-02   9.3389999999999995e-01   3.4824000000000002e+00   4.8200000000000000e-02   2.3089999999999999e-01   1.5479999999999999e-01
  -8.1559999999999999e-01  -4.6170000000000000e-01   1.8015000000000001e+00   1.7190000000000000e-01  -7.6100000000000001e-02  -2.6300000000000000e-02   1.1100000000000000e-01   9.7840000000000005e-01   4.2659000000000002e+00   8.6699999999999999e-02   2.0210000000000000e-01   1.2830000000000000e-01
  -8.3760000000000001e-01  -3.0780000000000002e-01   1.6298999999999999e+00   2.3870000000000000e-01  -1.9030000000000000e-01  -6.1400000000000003e-02   0.0000000000000000e+00   1.0005999999999999e+00   3.3953000000000002e+00  -1.9300000000000001e-02   1.9239999999999999e-01   1.5920000000000001e-01
  -9.9190000000000000e-01  -4.6170000000000000e-01   1.7157000000000000e+00   2.2910000000000000e-01  -1.8079999999999999e-01  -1.7500000000000002e-02   8.8800000000000004e-02   8.0049999999999999e-01   3.3953000000000002e+00  -7.7100000000000002e-02   2.1170000000000000e-01   1.2390000000000000e-01
  -7.9349999999999998e-01  -5.2759999999999996e-01   1.6298999999999999e+00   7.6399999999999996e-02  -8.5599999999999996e-02   1.3200000000000000e-02  -6.6600000000000006e-02   8.8939999999999997e-01   3.9177000000000000e+00  -5.7799999999999997e-02   2.7900000000000003e-01   1.6810000000000000e-01
  -1.0360000000000000e+00  -4.6170000000000000e-01   1.7157000000000000e+00   1.6230000000000000e-01  -1.7130000000000001e-01  -3.9500000000000000e-02  -6.6600000000000006e-02   9.5609999999999995e-01   3.5695000000000001e+00  -7.7100000000000002e-02   2.4060000000000001e-01   1.2830000000000000e-01
  -6.3919999999999999e-01  -2.8580000000000000e-01   1.8872000000000000e+00   1.3370000000000001e-01  -6.6600000000000006e-02  -3.5099999999999999e-02   6.6600000000000006e-02   1.0894999999999999e+00   3.9177000000000000e+00  -5.7799999999999997e-02   2.5019999999999998e-01   1.5479999999999999e-01
  -8.8170000000000004e-01  -2.6379999999999998e-01   2.4018999999999999e+00   2.2910000000000000e-01  -1.5229999999999999e-01  -1.7500000000000002e-02  -4.4400000000000002e-02   1.1785000000000001e+00   4.1788999999999996e+00  -3.8500000000000000e-02   2.3089999999999999e-01   1.3710000000000000e-01
  -1.0580000000000001e+00  -4.1770000000000002e-01   2.4018999999999999e+00   1.3370000000000001e-01  -1.1420000000000000e-01  -3.9500000000000000e-02   1.1100000000000000e-01   1.0450999999999999e+00   3.8306000000000000e+00  -3.8500000000000000e-02   2.9830000000000001e-01   1.3270000000000001e-01
  -9.6989999999999998e-01  -2.4179999999999999e-01   1.2010000000000001e+00   1.7190000000000000e-01  -1.0470000000000000e-01  -6.5799999999999997e-02  -1.7760000000000001e-01   1.0894999999999999e+00   2.7858999999999998e+00   9.6299999999999997e-02   3.2710000000000000e-01   1.5920000000000001e-01
  -6.8330000000000002e-01  -5.0560000000000005e-01   1.1152000000000000e+00   1.5279999999999999e-01  -8.5599999999999996e-02  -8.3299999999999999e-02   2.2200000000000001e-02   8.6719999999999997e-01   3.3083000000000000e+00  -3.8500000000000000e-02   2.1170000000000000e-01   1.2830000000000000e-01
  -7.9349999999999998e-01  -3.9570000000000000e-01   2.0588000000000002e+00   1.1459999999999999e-01  -7.6100000000000001e-02  -4.8200000000000000e-02   2.2189999999999999e-01   8.6719999999999997e-01   3.2212000000000001e+00  -7.7100000000000002e-02   3.4639999999999999e-01   1.0620000000000000e-01
  -8.1559999999999999e-01  -3.5170000000000001e-01   1.6298999999999999e+00   1.2410000000000000e-01  -6.6600000000000006e-02  -8.8000000000000005e-03   4.4400000000000002e-02   9.3389999999999995e-01   4.8754000000000000e+00  -3.8500000000000000e-02   2.6939999999999997e-01   1.5040000000000001e-01
  -7.0530000000000004e-01  -2.6379999999999998e-01   1.8872000000000000e+00   1.7190000000000000e-01  -1.4269999999999999e-01  -6.1400000000000003e-02   0.0000000000000000e+00   9.3389999999999995e-01   3.9177000000000000e+00  -1.9300000000000001e-02   2.6939999999999997e-01   1.2390000000000000e-01
  -9.4779999999999998e-01  -3.2979999999999998e-01   2.7450999999999999e+00   9.5500000000000002e-02  -1.0470000000000000e-01  -4.4000000000000003e-03  -2.2189999999999999e-01   1.0227999999999999e+00   4.2659000000000002e+00   2.8899999999999999e-02   1.7319999999999999e-01   1.3270000000000001e-01
  -9.2579999999999996e-01  -5.9360000000000002e-01   1.8872000000000000e+00   1.0500000000000000e-01  -1.9980000000000001e-01  -2.6300000000000000e-02   2.6629999999999998e-01   1.0005999999999999e+00   4.0918000000000001e+00  -4.8200000000000000e-02   1.9239999999999999e-01   1.4160000000000000e-01
  -9.6989999999999998e-01  -3.9570000000000000e-01   2.1446000000000001e+00   1.1459999999999999e-01  -1.6180000000000000e-01  -1.3200000000000000e-02  -2.2200000000000001e-02   8.8939999999999997e-01   3.6564999999999999e+00  -2.8899999999999999e-02   3.4639999999999999e-01   1.7249999999999999e-01
  -8.5960000000000003e-01  -1.7590000000000000e-01   1.7157000000000000e+00   2.4820000000000000e-01  -1.7130000000000001e-01  -5.7000000000000002e-02   1.9980000000000001e-01   8.4499999999999997e-01   3.0470999999999999e+00   9.5999999999999992e-03   1.6360000000000000e-01   1.6370000000000001e-01
  -9.9190000000000000e-01  -2.4179999999999999e-01   1.8015000000000001e+00   5.7299999999999997e-02  -9.5200000000000007e-02  -2.1899999999999999e-02  -4.4400000000000002e-02   9.7840000000000005e-01   3.8306000000000000e+00  -8.6699999999999999e-02   2.4060000000000001e-01   1.2390000000000000e-01
  -8.8170000000000004e-01  -3.7369999999999998e-01   1.3725000000000001e+00   2.0999999999999999e-01  -1.3320000000000001e-01  -6.1400000000000003e-02   1.3320000000000001e-01   1.0894999999999999e+00   3.3083000000000000e+00   2.8899999999999999e-02   1.2509999999999999e-01   1.5920000000000001e-01
  -7.7149999999999996e-01  -5.4959999999999998e-01   1.4582999999999999e+00   1.7190000000000000e-01  -1.6180000000000000e-01  -6.5799999999999997e-02  -6.6600000000000006e-02   1.1563000000000001e+00   2.9600000000000000e+00  -2.8899999999999999e-02   2.2130000000000000e-01   1.5920000000000001e-01
  -7.4939999999999996e-01  -1.9789999999999999e-01   1.4582999999999999e+00   1.5279999999999999e-01  -9.5200000000000007e-02  -4.8200000000000000e-02   2.2200000000000001e-02   8.8939999999999997e-01   3.7435999999999998e+00   0.0000000000000000e+00   1.7319999999999999e-01   1.8579999999999999e-01
  -1.0360000000000000e+00  -3.2979999999999998e-01   1.8015000000000001e+00   2.4820000000000000e-01  -1.2370000000000000e-01  -8.7700000000000000e-02   2.4410000000000001e-01   8.0049999999999999e-01   4.1788999999999996e+00  -5.7799999999999997e-02   2.3089999999999999e-01   1.2390000000000000e-01
  -7.0530000000000004e-01  -3.0780000000000002e-01   2.2303999999999999e+00   1.5279999999999999e-01  -9.5200000000000007e-02  -2.1899999999999999e-02   0.0000000000000000e+00   9.3389999999999995e-01   3.3083000000000000e+00   7.7100000000000002e-02   2.5019999999999998e-01   1.6810000000000000e-01
  -7.4939999999999996e-01  -2.4179999999999999e-01   1.7157000000000000e+00   2.3870000000000000e-01  -9.5200000000000007e-02  -1.3200000000000000e-02   8.8800000000000004e-02   1.0005999999999999e+00   4.0048000000000004e+00   1.9300000000000001e-02   1.7319999999999999e-01   1.5040000000000001e-01
  -8.3760000000000001e-01  -4.8359999999999997e-01   1.4582999999999999e+00   6.6799999999999998e-02  -1.5229999999999999e-01  -5.2600000000000001e-02   8.8800000000000004e-02   8.4499999999999997e-01   3.5695000000000001e+00   0.0000000000000000e+00   2.4060000000000001e-01   1.3710000000000000e-01
  -9.4779999999999998e-01  -2.1980000000000000e-01   1.8872000000000000e+00   1.9089999999999999e-01  -1.7130000000000001e-01  -2.6300000000000000e-02   6.6600000000000006e-02   1.0227999999999999e+00   4.3529999999999998e+00  -3.8500000000000000e-02   2.5019999999999998e-01   1.4160000000000000e-01
  -8.8170000000000004e-01  -3.9570000000000000e-01   1.4582999999999999e+00   1.8140000000000001e-01  -1.6180000000000000e-01   0.0000000000000000e+00   4.4400000000000002e-02   1.0672999999999999e+00   3.3083000000000000e+00   4.8200000000000000e-02   2.8870000000000001e-01   1.3710000000000000e-01
  -5.9509999999999996e-01  -5.7160000000000000e-01   2.5735000000000001e+00   2.0999999999999999e-01  -4.7600000000000003e-02   1.7500000000000002e-02  -1.5540000000000001e-01   8.6719999999999997e-01   3.1341999999999999e+00   9.6299999999999997e-02   2.9830000000000001e-01   1.5920000000000001e-01
  -8.1559999999999999e-01  -5.2759999999999996e-01   1.5441000000000000e+00   2.8639999999999999e-01  -1.2370000000000000e-01  -2.6300000000000000e-02  -1.1100000000000000e-01   1.0894999999999999e+00   3.9177000000000000e+00  -8.6699999999999999e-02   2.6939999999999997e-01   1.4160000000000000e-01
  -7.7149999999999996e-01  -2.6379999999999998e-01   1.8015000000000001e+00   1.6230000000000000e-01  -9.5200000000000007e-02  -4.3900000000000002e-02  -4.4400000000000002e-02   8.6719999999999997e-01   3.5695000000000001e+00   0.0000000000000000e+00   2.9830000000000001e-01   1.6370000000000001e-01
  -9.0369999999999995e-01  -2.8580000000000000e-01   2.7450999999999999e+00   7.6399999999999996e-02  -1.5229999999999999e-01  -3.0700000000000002e-02   0.0000000000000000e+00   1.0450999999999999e+00   3.6564999999999999e+00  -1.9300000000000001e-02   2.5979999999999998e-01   1.6370000000000001e-01
  -8.8170000000000004e-01  -3.9570000000000000e-01   1.8872000000000000e+00   1.9089999999999999e-01  -4.7600000000000003e-02  -3.9500000000000000e-02   1.1100000000000000e-01   7.3380000000000001e-01   3.7435999999999998e+00  -2.8899999999999999e-02   1.6360000000000000e-01   1.5920000000000001e-01
  -8.1559999999999999e-01  -2.1980000000000000e-01   1.8872000000000000e+00   1.4319999999999999e-01  -1.0470000000000000e-01  -6.1400000000000003e-02  -8.8800000000000004e-02   8.0049999999999999e-01   3.9177000000000000e+00  -6.7400000000000002e-02   2.0210000000000000e-01   1.1500000000000000e-01
  -8.5960000000000003e-01  -4.3969999999999998e-01   1.6298999999999999e+00   1.3370000000000001e-01  -1.9980000000000001e-01  -8.8000000000000005e-03   4.4400000000000002e-02   9.7840000000000005e-01   3.9177000000000000e+00  -7.7100000000000002e-02   2.4060000000000001e-01   1.2390000000000000e-01
  -8.3760000000000001e-01  -2.1980000000000000e-01   9.4359999999999999e-01   1.5279999999999999e-01  -1.7130000000000001e-01  -8.3299999999999999e-02  -1.1100000000000000e-01   1.0450999999999999e+00   3.9177000000000000e+00  -1.9300000000000001e-02   1.3469999999999999e-01   1.1940000000000001e-01
  -8.3760000000000001e-01  -1.3189999999999999e-01   1.9730000000000001e+00   1.8140000000000001e-01  -1.0470000000000000e-01  -4.4000000000000003e-03   0.0000000000000000e+00   1.1339999999999999e+00   3.8306000000000000e+00  -7.7100000000000002e-02   1.6360000000000000e-01   1.4599999999999999e-01
  -8.1559999999999999e-01  -3.7369999999999998e-01   1.2867999999999999e+00   1.8140000000000001e-01  -1.4269999999999999e-01  -5.2600000000000001e-02   4.4400000000000002e-02   8.6719999999999997e-01   3.3083000000000000e+00   6.7400000000000002e-02   2.2130000000000000e-01   1.5040000000000001e-01
  -7.2740000000000005e-01  -5.0560000000000005e-01   1.4582999999999999e+00   2.4820000000000000e-01  -1.9030000000000000e-01  -2.6300000000000000e-02   6.6600000000000006e-02   9.3389999999999995e-01   3.5695000000000001e+00  -2.8899999999999999e-02   2.7900000000000003e-01   1.3710000000000000e-01
  -8.5960000000000003e-01  -4.3969999999999998e-01   2.0588000000000002e+00   1.8140000000000001e-01  -1.3320000000000001e-01  -6.5799999999999997e-02  -4.4400000000000002e-02   1.0450999999999999e+00   3.5695000000000001e+00  -9.5999999999999992e-03   2.5019999999999998e-01   1.3270000000000001e-01
  -1.0360000000000000e+00  -4.6170000000000000e-01   2.3161999999999998e+00   1.7190000000000000e-01  -1.9030000000000000e-01   0.0000000000000000e+00   0.0000000000000000e+00   9.1169999999999995e-01   4.0918000000000001e+00   9.5999999999999992e-03   2.5979999999999998e-01   1.3710000000000000e-01
  -8.5960000000000003e-01  -3.9570000000000000e-01   2.0588000000000002e+00   1.9089999999999999e-01  -6.6600000000000006e-02  -1.7500000000000002e-02  -4.4400000000000002e-02   1.0005999999999999e+00   4.1788999999999996e+00   2.8899999999999999e-02   2.6939999999999997e-01   1.4599999999999999e-01
  -6.8330000000000002e-01  -4.1770000000000002e-01   1.3725000000000001e+00   2.0999999999999999e-01  -1.3320000000000001e-01   0.0000000000000000e+00  -6.6600000000000006e-02   1.0005999999999999e+00   3.1341999999999999e+00   9.5999999999999992e-03   1.8279999999999999e-01   1.6370000000000001e-01
  -8.1559999999999999e-01  -3.0780000000000002e-01   1.7157000000000000e+00   1.8140000000000001e-01  -1.0470000000000000e-01  -8.7700000000000000e-02   2.2200000000000001e-02   7.5600000000000001e-01   3.9177000000000000e+00  -8.6699999999999999e-02   1.5400000000000000e-01   1.2830000000000000e-01
  -1.0360000000000000e+00  -3.9570000000000000e-01   8.5780000000000001e-01   1.3370000000000001e-01  -1.4269999999999999e-01   0.0000000000000000e+00   2.2200000000000001e-02   9.3389999999999995e-01   3.8306000000000000e+00   2.8899999999999999e-02   2.5979999999999998e-01   1.3270000000000001e-01
  -7.9349999999999998e-01  -6.1550000000000005e-01   1.6298999999999999e+00   1.3370000000000001e-01  -2.2839999999999999e-01  -4.3900000000000002e-02  -6.6600000000000006e-02   1.0450999999999999e+00   3.7435999999999998e+00   9.6299999999999997e-02   2.2130000000000000e-01   1.2830000000000000e-01
  -6.8330000000000002e-01  -3.9570000000000000e-01   1.8872000000000000e+00   2.3870000000000000e-01  -1.6180000000000000e-01  -4.8200000000000000e-02   1.3320000000000001e-01   9.7840000000000005e-01   3.3953000000000002e+00   7.7100000000000002e-02   2.5979999999999998e-01   1.9020000000000001e-01
  -8.8170000000000004e-01  -1.7590000000000000e-01   1.6298999999999999e+00   1.9089999999999999e-01  -1.9980000000000001e-01  -3.5099999999999999e-02   0.0000000000000000e+00   9.3389999999999995e-01   3.7435999999999998e+00  -1.9300000000000001e-02   2.1170000000000000e-01   1.1940000000000001e-01
  -9.0369999999999995e-01  -4.1770000000000002e-01   2.1446000000000001e+00   2.2910000000000000e-01  -1.1420000000000000e-01  -1.7500000000000002e-02   1.7760000000000001e-01   8.2269999999999999e-01   4.0918000000000001e+00  -3.8500000000000000e-02   3.5599999999999998e-01   1.6810000000000000e-01
  -7.0530000000000004e-01  -2.4179999999999999e-01   1.8015000000000001e+00   2.0050000000000001e-01  -1.9000000000000000e-02  -4.3900000000000002e-02  -8.8800000000000004e-02   8.8939999999999997e-01   4.0048000000000004e+00   1.9300000000000001e-02   2.1170000000000000e-01   1.1940000000000001e-01
  -8.3760000000000001e-01  -4.8359999999999997e-01   1.7157000000000000e+00   1.5279999999999999e-01  -1.1420000000000000e-01  -1.3200000000000000e-02   8.8800000000000004e-02   7.3380000000000001e-01   4.0048000000000004e+00   0.0000000000000000e+00   2.6939999999999997e-01   1.1940000000000001e-01
  -8.8170000000000004e-01  -6.1550000000000005e-01   2.1446000000000001e+00   1.8140000000000001e-01  -1.3320000000000001e-01  -3.5099999999999999e-02   1.5540000000000001e-01   9.7840000000000005e-01   3.3083000000000000e+00  -2.8899999999999999e-02   2.2130000000000000e-01   1.4160000000000000e-01
  -7.7149999999999996e-01  -4.3969999999999998e-01   9.4359999999999999e-01   2.0999999999999999e-01  -1.9980000000000001e-01  -3.9500000000000000e-02  -1.7760000000000001e-01   9.7840000000000005e-01   4.0918000000000001e+00   0.0000000000000000e+00   3.0790000000000001e-01   1.4599999999999999e-01
  -8.8170000000000004e-01  -2.1980000000000000e-01   1.8872000000000000e+00   1.8140000000000001e-01  -8.5599999999999996e-02  -3.5099999999999999e-02   1.1100000000000000e-01   1.0450999999999999e+00   3.3953000000000002e+00  -4.8200000000000000e-02   2.3089999999999999e-01   1.7690000000000000e-01
  -7.9349999999999998e-01  -2.8580000000000000e-01   2.3161999999999998e+00   1.6230000000000000e-01  -2.1890000000000001e-01  -4.8200000000000000e-02   1.9980000000000001e-01   9.7840000000000005e-01   2.9600000000000000e+00  -7.7100000000000002e-02   2.5019999999999998e-01   1.3710000000000000e-01
  -7.7149999999999996e-01  -4.3969999999999998e-01   1.4582999999999999e+00   1.7190000000000000e-01  -1.9030000000000000e-01  -4.8200000000000000e-02   1.1100000000000000e-01   1.0450999999999999e+00   3.7435999999999998e+00   1.9300000000000001e-02   2.1170000000000000e-01   1.8579999999999999e-01
  -9.6989999999999998e-01  -4.3969999999999998e-01   1.4582999999999999e+00   2.1959999999999999e-01  -2.0930000000000001e-01  -3.0700000000000002e-02  -2.2200000000000001e-02   1.0005999999999999e+00   3.0470999999999999e+00  -5.7799999999999997e-02   2.4060000000000001e-01   1.5479999999999999e-01
  -9.4779999999999998e-01  -4.8359999999999997e-01   1.6298999999999999e+00   1.6230000000000000e-01  -1.1420000000000000e-01  -2.1899999999999999e-02   8.8800000000000004e-02   1.0227999999999999e+00   2.6118000000000001e+00  -9.5999999999999992e-03   2.4060000000000001e-01   1.0170000000000000e-01
  -9.2579999999999996e-01  -8.5740000000000005e-01   1.2010000000000001e+00   9.4999999999999998e-03  -9.5200000000000007e-02  -3.9500000000000000e-02  -8.8800000000000004e-02   9.7840000000000005e-01   3.2212000000000001e+00   2.8899999999999999e-02   2.9830000000000001e-01   1.7249999999999999e-01
  -1.3887000000000000e+00   2.1980000000000000e-01   2.4018999999999999e+00   2.5779999999999997e-01  -1.6180000000000000e-01  -1.3589999999999999e-01   4.4400000000000002e-02   1.1339999999999999e+00   3.3953000000000002e+00  -5.7799999999999997e-02   2.9830000000000001e-01   8.8499999999999995e-02
  -5.2900000000000003e-01   4.6170000000000000e-01   9.4359999999999999e-01   3.3420000000000000e-01   1.2370000000000000e-01  -9.2100000000000001e-02   1.1100000000000000e-01   9.5609999999999995e-01   3.3953000000000002e+00  -3.8500000000000000e-02   3.2710000000000000e-01   9.7299999999999998e-02
  -1.1241000000000001e+00  -1.1651000000000000e+00   2.2303999999999999e+00   3.6280000000000001e-01  -9.5200000000000007e-02  -4.4000000000000003e-03   1.9980000000000001e-01   9.7840000000000005e-01   3.3083000000000000e+00  -9.5999999999999992e-03   2.3089999999999999e-01   1.2390000000000000e-01
  -1.2343999999999999e+00  -1.5168999999999999e+00   6.8630000000000002e-01   2.5779999999999997e-01   4.7600000000000003e-02  -2.1899999999999999e-02   0.0000000000000000e+00   9.5609999999999995e-01   3.8306000000000000e+00  -6.7400000000000002e-02   2.7900000000000003e-01   1.3710000000000000e-01
  -8.8170000000000004e-01   8.7929999999999997e-01   2.1446000000000001e+00   2.4820000000000000e-01  -3.2350000000000001e-01   3.0700000000000002e-02  -4.4400000000000002e-02   7.5600000000000001e-01   3.3083000000000000e+00  -4.8200000000000000e-02   1.4430000000000001e-01   1.4599999999999999e-01
  -8.5960000000000003e-01   1.5390000000000001e-01   1.3725000000000001e+00   1.4319999999999999e-01  -2.7600000000000002e-01  -3.9500000000000000e-02  -8.8800000000000004e-02   1.0227999999999999e+00   4.1788999999999996e+00  -8.6699999999999999e-02   2.7900000000000003e-01   1.7249999999999999e-01
  -6.8330000000000002e-01  -1.4948999999999999e+00   2.0588000000000002e+00   8.5900000000000004e-02  -1.7130000000000001e-01  -2.1899999999999999e-02   6.6600000000000006e-02   8.0049999999999999e-01   3.2212000000000001e+00   9.5999999999999992e-03   1.5400000000000000e-01   1.6810000000000000e-01
  -1.2343999999999999e+00  -5.2759999999999996e-01   1.8872000000000000e+00   1.5279999999999999e-01  -1.9980000000000001e-01   3.9500000000000000e-02   6.6600000000000006e-02   6.8930000000000002e-01   4.0918000000000001e+00  -1.1559999999999999e-01   2.0210000000000000e-01   1.1940000000000001e-01
  -9.4779999999999998e-01   4.8359999999999997e-01   9.4359999999999999e-01   1.1459999999999999e-01  -1.5229999999999999e-01   2.6300000000000000e-02   2.2189999999999999e-01   1.0227999999999999e+00   4.3529999999999998e+00   4.8200000000000000e-02   2.0210000000000000e-01   3.5400000000000001e-02
  -8.3760000000000001e-01   2.1999999999999999e-02   1.8015000000000001e+00   3.8199999999999998e-02  -2.5690000000000002e-01  -1.1400000000000000e-01  -2.6629999999999998e-01   8.6719999999999997e-01   2.5247000000000002e+00  -9.5999999999999992e-03   2.8870000000000001e-01   1.3270000000000001e-01
  -8.1559999999999999e-01  -9.8929999999999996e-01   1.2867999999999999e+00   2.6729999999999998e-01  -1.9980000000000001e-01  -3.0700000000000002e-02   2.2200000000000001e-02   1.0672999999999999e+00   4.7882999999999996e+00  -3.8500000000000000e-02   1.5400000000000000e-01   2.3000000000000001e-01
  -1.1902999999999999e+00  -5.2759999999999996e-01   5.1470000000000005e-01   1.5279999999999999e-01  -1.7130000000000001e-01  -4.3900000000000002e-02  -1.9980000000000001e-01   1.5565000000000000e+00   3.7435999999999998e+00  -1.7340000000000000e-01   2.5019999999999998e-01   2.0349999999999999e-01
  -1.2122999999999999e+00  -2.1999999999999999e-02   2.2303999999999999e+00   6.6799999999999998e-02  -7.6100000000000001e-02  -2.1899999999999999e-02   2.2200000000000001e-02   1.1785000000000001e+00   3.4824000000000002e+00   1.8300000000000000e-01   2.0210000000000000e-01   9.7299999999999998e-02
  -9.0369999999999995e-01   0.0000000000000000e+00   1.2867999999999999e+00   2.0050000000000001e-01  -9.5200000000000007e-02  -4.8200000000000000e-02  -3.3289999999999997e-01   7.5600000000000001e-01   4.5270999999999999e+00   9.5999999999999992e-03   2.0210000000000000e-01   1.6810000000000000e-01
  -7.2740000000000005e-01  -9.2330000000000001e-01   1.8872000000000000e+00   2.7689999999999998e-01  -1.3320000000000001e-01  -5.2600000000000001e-02  -1.9980000000000001e-01   8.4499999999999997e-01   3.1341999999999999e+00  -5.7799999999999997e-02   2.8870000000000001e-01   1.0620000000000000e-01
  -1.0801000000000001e+00  -4.6170000000000000e-01   1.6298999999999999e+00   8.5900000000000004e-02  -1.1420000000000000e-01  -8.8000000000000005e-03   2.2200000000000001e-02   1.4453000000000000e+00   3.3083000000000000e+00   1.1559999999999999e-01   1.0580000000000001e-01   9.2899999999999996e-02
  -9.9190000000000000e-01  -2.6379999999999998e-01   2.0588000000000002e+00   1.2410000000000000e-01  -1.4269999999999999e-01  -4.4000000000000003e-03  -1.1100000000000000e-01   1.0894999999999999e+00   3.4824000000000002e+00  -7.7100000000000002e-02   3.1750000000000000e-01   1.5040000000000001e-01
  -7.7149999999999996e-01  -4.3999999999999997e-02   1.4582999999999999e+00   2.2910000000000000e-01  -9.5200000000000007e-02  -4.4000000000000003e-03  -3.5510000000000003e-01   8.2269999999999999e-01   2.4377000000000000e+00   0.0000000000000000e+00   1.5400000000000000e-01   1.8579999999999999e-01
  -7.4939999999999996e-01  -4.8359999999999997e-01   1.8015000000000001e+00   1.6230000000000000e-01  -1.1420000000000000e-01  -2.1899999999999999e-02  -2.2200000000000001e-02   6.4480000000000004e-01   3.2212000000000001e+00   8.6699999999999999e-02   2.4060000000000001e-01   1.2390000000000000e-01
  -9.9190000000000000e-01  -3.7369999999999998e-01   2.0588000000000002e+00   2.4820000000000000e-01  -1.5229999999999999e-01  -3.0700000000000002e-02   4.4400000000000002e-02   1.0894999999999999e+00   3.3953000000000002e+00   6.7400000000000002e-02   2.3089999999999999e-01   1.4599999999999999e-01
  -9.6989999999999998e-01  -4.8359999999999997e-01   1.4582999999999999e+00   1.9089999999999999e-01  -6.6600000000000006e-02  -4.4000000000000003e-03  -3.1069999999999998e-01   1.2230000000000001e+00   3.2212000000000001e+00  -3.8500000000000000e-02   2.8870000000000001e-01   1.6370000000000001e-01
  -8.3760000000000001e-01  -2.4179999999999999e-01   1.8872000000000000e+00   2.8639999999999999e-01  -1.6180000000000000e-01  -4.8200000000000000e-02  -3.3289999999999997e-01   8.0049999999999999e-01   4.3529999999999998e+00   1.1559999999999999e-01   2.5979999999999998e-01   1.1940000000000001e-01
  -8.8170000000000004e-01  -4.1770000000000002e-01   2.3161999999999998e+00   1.1459999999999999e-01  -1.1420000000000000e-01  -1.7500000000000002e-02   2.2200000000000001e-02   8.2269999999999999e-01   4.0048000000000004e+00  -9.6299999999999997e-02   2.3089999999999999e-01   1.1500000000000000e-01
  -1.0580000000000001e+00  -1.3189999999999999e-01   1.6298999999999999e+00   1.5279999999999999e-01  -1.5229999999999999e-01  -6.1400000000000003e-02   0.0000000000000000e+00   9.3389999999999995e-01   3.6564999999999999e+00   3.8500000000000000e-02   2.2130000000000000e-01   1.6370000000000001e-01
  -6.8330000000000002e-01  -5.9360000000000002e-01   1.6298999999999999e+00   1.6230000000000000e-01  -1.4269999999999999e-01  -3.9500000000000000e-02  -2.2200000000000001e-02   1.1785000000000001e+00   3.4824000000000002e+00  -7.7100000000000002e-02   1.6360000000000000e-01   1.5920000000000001e-01
  -9.2579999999999996e-01  -5.2759999999999996e-01   1.8015000000000001e+00   1.6230000000000000e-01  -7.6100000000000001e-02  -7.4499999999999997e-02  -8.8800000000000004e-02   8.8939999999999997e-01   3.4824000000000002e+00  -2.8899999999999999e-02   2.4060000000000001e-01   1.2390000000000000e-01
  -1.0360000000000000e+00  -5.9360000000000002e-01   1.6298999999999999e+00   1.9099999999999999e-02  -1.9030000000000000e-01  -3.9500000000000000e-02   1.1100000000000000e-01   8.8939999999999997e-01   3.3953000000000002e+00  -1.0600000000000000e-01   1.7319999999999999e-01   1.6810000000000000e-01
  -1.0139000000000000e+00  -4.1770000000000002e-01   1.8872000000000000e+00   1.8140000000000001e-01  -1.0470000000000000e-01  -8.8000000000000005e-03   2.4410000000000001e-01   9.7840000000000005e-01   3.9177000000000000e+00  -3.8500000000000000e-02   2.1170000000000000e-01   1.6370000000000001e-01
  -7.4939999999999996e-01  -5.4959999999999998e-01   1.3725000000000001e+00   1.8140000000000001e-01  -1.7130000000000001e-01  -4.4000000000000003e-03   6.6600000000000006e-02   1.0005999999999999e+00   3.3953000000000002e+00   6.7400000000000002e-02   2.5019999999999998e-01   1.4160000000000000e-01
