# Supplementary material for: Footwear and Foam Surface Alter Gait Initiation of Typical Subjects
Source: PLoS One. 2015 Aug 13;10(8):e0135821. doi: 10.1371/journal.pone.0135821 (PMC4536224; doi:10.1371/journal.pone.0135821)
Supplement: S1 Dataset — (ZIP) [file pone.0135821.s001.zip › 14_barefoot_av1_03.txt]

   1.1043100000000001e+01  -5.2541000000000002e+00   3.0195890000000003e+02   6.7309999999999999e+00   4.5333399999999997e+01   2.1490000000000001e-01  -1.3028400000000000e+01  -3.1130000000000002e-01   2.8520920000000001e+02   4.4600000000000000e+00  -2.9327999999999999e+01   8.1830000000000003e-01
   1.0910900000000000e+01  -5.3419999999999996e+00   3.0058640000000003e+02   6.6163999999999996e+00   4.5048000000000002e+01   1.8420000000000000e-01  -1.3139400000000000e+01  -1.5559999999999999e-01   2.8564449999999999e+02   4.2770000000000001e+00  -2.9356800000000000e+01   8.1830000000000003e-01
   1.0734500000000001e+01  -5.5179000000000000e+00   2.9912810000000002e+02   6.4923000000000002e+00   4.5028900000000000e+01   2.1929999999999999e-01  -1.2984000000000000e+01  -5.1139999999999997e-01   2.8634100000000001e+02   4.2384000000000004e+00  -2.9520399999999999e+01   8.0950000000000000e-01
   1.0536099999999999e+01  -5.7157000000000000e+00   2.9938540000000000e+02   6.3776999999999999e+00   4.4790999999999997e+01   3.1140000000000001e-01  -1.3317000000000000e+01  -6.2260000000000004e-01   2.8782100000000003e+02   4.1516999999999999e+00  -2.9568500000000000e+01   7.3870000000000002e-01
   1.0403900000000000e+01  -5.6277999999999997e+00   2.9724079999999998e+02   6.1295000000000002e+00   4.4657800000000002e+01   3.5959999999999998e-01  -1.3072800000000001e+01  -8.4499999999999997e-01   2.8843040000000002e+02   4.0265000000000004e+00  -2.9664700000000000e+01   7.4309999999999998e-01
   1.0205500000000001e+01  -5.9356000000000000e+00   2.9621140000000003e+02   5.9767000000000001e+00   4.4457999999999998e+01   3.4639999999999999e-01  -1.3183800000000000e+01  -1.1563000000000001e+00   2.8860449999999997e+02   3.8241999999999998e+00  -2.9751300000000001e+01   7.1660000000000001e-01
   9.9629999999999992e+00  -5.9576000000000002e+00   2.9509620000000001e+02   5.8907999999999996e+00   4.4286700000000003e+01   4.0780000000000000e-01  -1.3272600000000001e+01  -1.3341000000000001e+00   2.8886570000000000e+02   3.7086000000000001e+00  -2.9886099999999999e+01   6.7679999999999996e-01
   9.8749000000000002e+00  -5.9356000000000000e+00   2.9286579999999998e+02   5.6806999999999999e+00   4.3963200000000001e+01   3.9470000000000000e-01  -1.3339200000000000e+01  -1.4676000000000000e+00   2.8886570000000000e+02   3.5160000000000000e+00  -2.9905300000000000e+01   6.5029999999999999e-01
   9.6545000000000005e+00  -6.0235000000000003e+00   2.9089280000000002e+02   5.5757000000000003e+00   4.3744300000000003e+01   4.1660000000000003e-01  -1.3139400000000000e+01  -1.5787000000000000e+00   2.8982339999999999e+02   3.3618000000000001e+00  -2.9953399999999998e+01   6.0599999999999998e-01
   9.2135999999999996e+00  -6.0674999999999999e+00   2.8797620000000001e+02   5.5566000000000004e+00   4.3515900000000002e+01   4.7799999999999998e-01  -1.3228199999999999e+01  -1.9123000000000001e+00   2.9121629999999999e+02   3.2463000000000002e+00  -3.0126600000000000e+01   5.4849999999999999e-01
   9.0814000000000004e+00  -6.1334000000000000e+00   2.8660359999999997e+02   5.4039000000000001e+00   4.3230400000000003e+01   4.2980000000000002e-01  -1.3250400000000001e+01  -2.3125000000000000e+00   2.9104219999999998e+02   3.0535999999999999e+00  -3.0328700000000001e+01   4.6889999999999998e-01
   8.7728000000000002e+00  -6.0015000000000001e+00   2.8334379999999999e+02   5.2225000000000001e+00   4.2868800000000000e+01   4.5169999999999999e-01  -1.3583299999999999e+01  -2.5571000000000002e+00   2.9356700000000001e+02   2.7261000000000002e+00  -3.0472999999999999e+01   4.3790000000000001e-01
   8.1997000000000000e+00  -6.1334000000000000e+00   2.8068450000000001e+02   5.0888000000000000e+00   4.2383499999999998e+01   4.8680000000000001e-01  -1.3716500000000000e+01  -3.0684999999999998e+00   2.9539519999999999e+02   2.5142000000000002e+00  -3.0886700000000001e+01   3.5830000000000001e-01
   7.7367999999999997e+00  -6.3532999999999999e+00   2.7630959999999999e+02   4.9169000000000000e+00   4.1831600000000002e+01   4.9550000000000000e-01  -1.3960599999999999e+01  -3.5354999999999999e+00   2.9704939999999999e+02   2.2637000000000000e+00  -3.0954100000000000e+01   2.6100000000000001e-01
   7.2298000000000000e+00  -6.5071000000000003e+00   2.7287819999999999e+02   4.7260000000000000e+00   4.1346299999999999e+01   5.6569999999999998e-01  -1.4116000000000000e+01  -4.2469999999999999e+00   2.9809410000000003e+02   1.9651000000000001e+00  -3.1136900000000001e+01   1.7690000000000000e-01
   6.9211999999999998e+00  -6.3752000000000004e+00   2.6927530000000002e+02   4.6687000000000003e+00   4.0899099999999997e+01   5.5689999999999995e-01  -1.4360099999999999e+01  -4.7362000000000002e+00   2.9957409999999999e+02   1.5411999999999999e+00  -3.1406300000000002e+01   9.2899999999999996e-02
   6.7008000000000001e+00  -6.5731000000000002e+00   2.6687340000000000e+02   4.3345000000000002e+00   4.0480400000000003e+01   6.1829999999999996e-01  -1.4337899999999999e+01  -5.1809000000000003e+00   3.0114120000000003e+02   1.3101000000000000e+00  -3.1675799999999999e+01   2.6499999999999999e-02
   6.5465000000000000e+00  -6.7489999999999997e+00   2.6412830000000002e+02   4.0671999999999997e+00   4.0128300000000003e+01   5.9199999999999997e-01  -1.4604300000000000e+01  -5.7812999999999999e+00   3.0462360000000001e+02   9.0549999999999997e-01  -3.2070300000000003e+01  -7.5200000000000003e-02
   6.0616000000000003e+00  -6.4631999999999996e+00   2.6146899999999999e+02   3.9813000000000001e+00   3.9795200000000001e+01   5.7879999999999998e-01  -1.4715199999999999e+01  -5.9813999999999998e+00   3.0714839999999998e+02   4.8159999999999997e-01  -3.2628300000000003e+01  -1.7249999999999999e-01
   5.9733999999999998e+00  -6.2432999999999996e+00   2.5932440000000003e+02   3.8666999999999998e+00   3.9414600000000000e+01   5.4379999999999995e-01  -1.4981600000000000e+01  -6.2037000000000004e+00   3.1036959999999999e+02   1.9300000000000001e-02  -3.2984400000000001e+01  -2.3000000000000001e-01
   5.3342000000000001e+00  -6.1993999999999998e+00   2.5623620000000000e+02   3.7616999999999998e+00   3.8967300000000002e+01   5.6130000000000002e-01  -1.5203500000000000e+01  -6.5594999999999999e+00   3.1446140000000003e+02  -3.7569999999999998e-01  -3.3494300000000003e+01  -3.4060000000000001e-01
   5.0476000000000001e+00  -6.2432999999999996e+00   2.5254750000000001e+02   3.6089000000000002e+00   3.8567700000000002e+01   5.5249999999999999e-01  -1.5603000000000000e+01  -6.9153000000000002e+00   3.1916269999999997e+02  -7.5139999999999996e-01  -3.4090899999999998e+01  -4.2020000000000002e-01
   4.8933999999999997e+00  -6.1993999999999998e+00   2.4988820000000001e+02   3.6185000000000000e+00   3.8072899999999997e+01   5.7879999999999998e-01  -1.6046900000000001e+01  -6.9153000000000002e+00   3.2281920000000002e+02  -1.0981000000000001e+00  -3.4610500000000002e+01  -5.1749999999999996e-01
   4.7169999999999996e+00  -6.2214000000000000e+00   2.4602789999999999e+02   3.4657000000000000e+00   3.7520899999999997e+01   5.7010000000000005e-01  -1.6157900000000001e+01  -6.9375000000000000e+00   3.2604039999999998e+02  -1.5026999999999999e+00  -3.5139699999999998e+01  -5.3969999999999996e-01
   4.3202999999999996e+00  -6.4412000000000003e+00   2.4216759999999999e+02   3.2461000000000002e+00   3.6845300000000002e+01   6.3590000000000002e-01  -1.6335500000000000e+01  -7.3377999999999997e+00   3.2900049999999999e+02  -1.9555000000000000e+00  -3.5563099999999999e+01  -6.2370000000000003e-01
   4.0998000000000001e+00  -6.7270000000000003e+00   2.3710640000000001e+02   3.0169999999999999e+00   3.6226799999999997e+01   6.9289999999999996e-01  -1.6646200000000000e+01  -7.7602000000000002e+00   3.3283109999999999e+02  -2.4275000000000002e+00  -3.5919100000000000e+01  -6.9450000000000001e-01
   3.6149000000000000e+00  -7.1006999999999998e+00   2.3264560000000000e+02   2.7496999999999998e+00   3.5532100000000000e+01   7.7180000000000004e-01  -1.6579599999999999e+01  -8.5830000000000002e+00   3.3561700000000002e+02  -2.9668999999999999e+00  -3.6409799999999997e+01  -8.3160000000000001e-01
   3.2622000000000000e+00  -7.8041999999999998e+00   2.2827070000000001e+02   2.3677999999999999e+00   3.4847000000000001e+01   9.2090000000000005e-01  -1.6868200000000002e+01  -8.8276000000000003e+00   3.3857709999999997e+02  -3.4485000000000001e+00  -3.6736899999999999e+01  -9.5550000000000002e-01
   3.3723999999999998e+00  -8.4417000000000009e+00   2.2346680000000001e+02   2.1004000000000000e+00   3.4228499999999997e+01   1.0042000000000000e+00  -1.7112300000000001e+01  -9.3390000000000004e+00   3.4179829999999998e+02  -3.8435000000000001e+00  -3.7179600000000001e+01  -1.0395000000000001e+00
   2.9977000000000000e+00  -8.9473000000000003e+00   2.1934909999999999e+02   1.8713000000000000e+00   3.3467199999999998e+01   1.1051000000000000e+00  -1.7422999999999998e+01  -9.8726000000000003e+00   3.4414890000000003e+02  -4.2095000000000002e+00  -3.7602899999999998e+01  -1.0882000000000001e+00
   2.6450999999999998e+00  -9.4969000000000001e+00   2.1411630000000000e+02   1.6134999999999999e+00   3.2791600000000003e+01   1.2016000000000000e+00  -1.7756000000000000e+01  -1.0406300000000000e+01   3.4815370000000001e+02  -4.7297000000000002e+00  -3.7997399999999999e+01  -1.2120000000000000e+00
   2.1821999999999999e+00  -9.3650000000000002e+00   2.0819720000000001e+02   1.3270999999999999e+00   3.1973199999999999e+01   1.2279000000000000e+00  -1.8133299999999998e+01  -1.0673100000000000e+01   3.4998200000000003e+02  -5.1439000000000004e+00  -3.8372700000000002e+01  -1.2784000000000000e+00
   1.8075000000000001e+00  -9.5189000000000004e+00   2.0279290000000000e+02   1.2506999999999999e+00   3.1297599999999999e+01   1.3287000000000000e+00  -1.8488399999999999e+01  -1.1028900000000000e+01   3.5450909999999999e+02  -5.4810999999999996e+00  -3.8776800000000001e+01  -1.3845000000000001e+00
   1.3225000000000000e+00  -8.7714999999999996e+00   1.9756010000000001e+02   1.1074999999999999e+00   3.0403099999999998e+01   1.3111999999999999e+00  -1.8665900000000001e+01  -1.1540300000000000e+01   3.5773030000000000e+02  -5.9531000000000001e+00  -3.9248300000000000e+01  -1.4553000000000000e+00
   4.4080000000000003e-01  -8.5736000000000008e+00   1.9241300000000001e+02   9.5469999999999999e-01   2.9641800000000000e+01   1.2191000000000001e+00  -1.8887899999999998e+01  -1.2318600000000000e+01   3.6295389999999998e+02  -6.2709000000000001e+00  -3.9758299999999998e+01  -1.5526000000000000e+00
   8.8200000000000001e-02  -7.6502999999999997e+00   1.8752340000000001e+02   9.4520000000000004e-01   2.9061399999999999e+01   1.1314000000000000e+00  -1.9509399999999999e+01  -1.2918900000000001e+01   3.6782929999999999e+02  -6.7718999999999996e+00  -4.0354799999999997e+01  -1.6809000000000001e+00
  -6.6130000000000000e-01  -6.4631999999999996e+00   1.8357730000000001e+02   7.9239999999999999e-01   2.8338200000000001e+01   1.0392999999999999e+00  -1.9886700000000001e+01  -1.3608200000000000e+01   3.7183409999999998e+02  -7.2342000000000004e+00  -4.1009099999999997e+01  -1.8136000000000001e+00
  -1.4548000000000001e+00  -5.4958999999999998e+00   1.7928809999999999e+02   6.5880000000000005e-01   2.7881399999999999e+01   8.9019999999999999e-01  -2.0485900000000001e+01  -1.4186400000000001e+01   3.7636120000000000e+02  -7.5713999999999997e+00  -4.1538300000000000e+01  -1.9065000000000001e+00
  -2.3584999999999998e+00  -4.6384999999999996e+00   1.7697190000000001e+02   6.3009999999999999e-01   2.7595900000000000e+01   8.0689999999999995e-01  -2.1062999999999999e+01  -1.4542100000000000e+01   3.8149779999999998e+02  -7.9566999999999997e+00  -4.2077199999999998e+01  -1.9508000000000001e+00
  -3.0638999999999998e+00  -3.3414999999999999e+00   1.7551360000000000e+02   5.1559999999999995e-01   2.7310400000000001e+01   6.6220000000000001e-01  -2.1440300000000001e+01  -1.5075799999999999e+01   3.8550250000000000e+02  -8.2456999999999994e+00  -4.2548699999999997e+01  -2.0657999999999999e+00
  -3.5266999999999999e+00  -2.4841000000000002e+00   1.7294010000000000e+02   4.6779999999999999e-01   2.7034500000000001e+01   5.2180000000000004e-01  -2.2283700000000000e+01  -1.5520500000000000e+01   3.8907200000000000e+02  -8.4864999999999995e+00  -4.2943199999999997e+01  -2.1320999999999999e+00
  -4.0336999999999996e+00  -1.4729000000000001e+00   1.7173910000000001e+02   4.8690000000000000e-01   2.6853700000000000e+01   4.1220000000000001e-01  -2.2905200000000001e+01  -1.5831799999999999e+01   3.9229320000000001e+02  -8.7369000000000003e+00  -4.3251100000000001e+01  -2.2648000000000001e+00
  -4.3864000000000001e+00  -2.1980000000000000e-01   1.7079550000000000e+02   5.0600000000000001e-01   2.6777600000000000e+01   2.3680000000000001e-01  -2.3637599999999999e+01  -1.6387699999999999e+01   3.9551450000000000e+02  -9.0356000000000005e+00  -4.3510899999999999e+01  -2.3532999999999999e+00
  -4.7610999999999999e+00   7.6939999999999997e-01   1.6882249999999999e+02   4.5829999999999999e-01   2.6549199999999999e+01   9.2100000000000001e-02  -2.4103700000000000e+01  -1.7099200000000000e+01   3.9751679999999999e+02  -9.2956000000000003e+00  -4.3751399999999997e+01  -2.4373000000000000e+00
  -4.7390999999999996e+00   1.8027000000000000e+00   1.6736420000000001e+02   3.4370000000000001e-01   2.6425500000000000e+01  -3.0700000000000002e-02  -2.4392199999999999e+01  -1.7588400000000000e+01   3.9838740000000001e+02  -9.5076000000000001e+00  -4.4049700000000001e+01  -2.4727000000000001e+00
  -4.8052000000000001e+00   2.3742000000000001e+00   1.6633480000000000e+02   3.2460000000000000e-01   2.6273199999999999e+01  -1.0520000000000000e-01  -2.4414400000000001e+01  -1.8188800000000001e+01   4.0073809999999997e+02  -9.7579999999999991e+00  -4.4213299999999997e+01  -2.5922000000000001e+00
  -4.7390999999999996e+00   2.7919000000000000e+00   1.6693520000000001e+02   3.2460000000000000e-01   2.6197099999999999e+01  -1.6230000000000000e-01  -2.4702999999999999e+01  -1.8944800000000001e+01   4.0230520000000001e+02  -1.0075900000000001e+01  -4.4405700000000003e+01  -2.7027000000000001e+00
  -5.2019000000000002e+00   3.5613000000000001e+00   1.6616319999999999e+02   2.0050000000000001e-01   2.6235199999999999e+01  -2.4120000000000000e-01  -2.4858300000000000e+01  -1.9256100000000000e+01   4.0291460000000001e+02  -1.0162599999999999e+01  -4.4559699999999999e+01  -2.8443000000000001e+00
  -5.2680999999999996e+00   3.4954000000000001e+00   1.6676370000000000e+02   1.3370000000000001e-01   2.6339800000000000e+01  -2.0169999999999999e-01  -2.5146899999999999e+01  -1.9745300000000000e+01   4.0395929999999998e+02  -1.0355200000000000e+01  -4.4752099999999999e+01  -2.8841000000000001e+00
  -5.0697000000000001e+00   3.5173999999999999e+00   1.6684950000000001e+02   1.9099999999999999e-02   2.6358899999999998e+01  -1.2280000000000001e-01  -2.5280000000000001e+01  -2.0501300000000001e+01   4.0448169999999999e+02  -1.0499700000000001e+01  -4.4752099999999999e+01  -3.0034999999999998e+00
  -4.9595000000000002e+00   2.8138999999999998e+00   1.6847940000000000e+02  -2.0999999999999999e-01   2.6520600000000002e+01  -6.1400000000000003e-02  -2.5546399999999998e+01  -2.1368500000000001e+01   4.0509109999999998e+02  -1.0644200000000000e+01  -4.4790599999999998e+01  -3.0964000000000000e+00
  -4.7390999999999996e+00   2.1103999999999998e+00   1.6933720000000000e+02  -3.4370000000000001e-01   2.6901299999999999e+01   3.9500000000000000e-02  -2.5679500000000001e+01  -2.2035499999999999e+01   4.0570049999999998e+02  -1.0798400000000001e+01  -4.4896400000000000e+01  -3.2290999999999999e+00
  -4.7169999999999996e+00   1.2531000000000001e+00   1.7216810000000001e+02  -4.2009999999999997e-01   2.7167700000000000e+01   1.9289999999999999e-01  -2.5923700000000000e+01  -2.2302399999999999e+01   4.0648399999999998e+02  -1.0904299999999999e+01  -4.4915700000000001e+01  -3.2601000000000000e+00
  -4.5848000000000004e+00   5.0560000000000005e-01   1.7431270000000001e+02  -6.2060000000000004e-01   2.7557900000000000e+01   3.2890000000000003e-01  -2.6056899999999999e+01  -2.2880500000000001e+01   4.0657110000000000e+02  -1.0923600000000000e+01  -4.5021500000000003e+01  -3.3088000000000002e+00
  -4.3422999999999998e+00  -4.8359999999999997e-01   1.7748670000000001e+02  -9.0700000000000003e-01   2.8033700000000000e+01   4.6479999999999999e-01  -2.6367599999999999e+01  -2.3280700000000000e+01   4.0770290000000000e+02  -1.0962100000000000e+01  -4.5060000000000002e+01  -3.3927999999999998e+00
  -4.2541000000000002e+00  -1.3410000000000000e+00   1.8100380000000001e+02  -1.0216000000000001e+00   2.8461900000000000e+01   5.6130000000000002e-01  -2.6611699999999999e+01  -2.3636500000000002e+01   4.0796409999999997e+02  -1.1087300000000001e+01  -4.5088900000000002e+01  -3.4104999999999999e+00
  -4.2321000000000000e+00  -2.3961999999999999e+00   1.8349150000000000e+02  -1.2794000000000001e+00   2.9023299999999999e+01   7.4990000000000001e-01  -2.6878100000000000e+01  -2.3858899999999998e+01   4.0822519999999997e+02  -1.0981400000000001e+01  -4.5117699999999999e+01  -3.4369999999999998e+00
  -3.7911999999999999e+00  -3.7812000000000001e+00   1.8718020000000001e+02  -1.4799000000000000e+00   2.9575199999999999e+01   9.6909999999999996e-01  -2.6744900000000001e+01  -2.4370300000000000e+01   4.0805110000000002e+02  -1.1039199999999999e+01  -4.5185099999999998e+01  -3.5034000000000001e+00
  -3.8794000000000000e+00  -4.8583999999999996e+00   1.9009690000000001e+02  -1.7376000000000000e+00   3.0060500000000001e+01   1.1094999999999999e+00  -2.7122199999999999e+01  -2.4837199999999999e+01   4.0839940000000001e+02  -1.1068099999999999e+01  -4.5117699999999999e+01  -3.5344000000000002e+00
  -3.7471999999999999e+00  -5.8916000000000004e+00   1.9369980000000001e+02  -1.7376000000000000e+00   3.0669499999999999e+01   1.3200000000000001e+00  -2.7011199999999999e+01  -2.4903900000000000e+01   4.0787700000000001e+02  -1.0991000000000000e+01  -4.5117699999999999e+01  -3.5520000000000000e+00
  -3.4605999999999999e+00  -6.9908000000000001e+00   1.9635910000000001e+02  -1.8998999999999999e+00   3.1097799999999999e+01   1.4427000000000001e+00  -2.7299800000000001e+01  -2.5660000000000000e+01   4.0735460000000000e+02  -1.0971700000000000e+01  -4.5127400000000002e+01  -3.6139999999999999e+00
  -3.0859000000000001e+00  -7.7602000000000002e+00   1.9918989999999999e+02  -1.9762999999999999e+00   3.1611599999999999e+01   1.5304000000000000e+00  -2.7077800000000000e+01  -2.5815600000000000e+01   4.0639699999999999e+02  -1.0885100000000000e+01  -4.4838700000000003e+01  -3.6581999999999999e+00
  -2.7111999999999998e+00  -8.5076000000000001e+00   2.0193500000000000e+02  -2.0145000000000000e+00   3.1935099999999998e+01   1.6400999999999999e+00  -2.7255400000000002e+01  -2.6104700000000001e+01   4.0526519999999999e+02  -1.0885100000000000e+01  -4.4742500000000000e+01  -3.6936000000000000e+00
  -2.4245999999999999e+00  -9.5847999999999995e+00   2.0536640000000000e+02  -2.0335999999999999e+00   3.2363399999999999e+01   1.7585000000000000e+00  -2.7344200000000001e+01  -2.6771699999999999e+01   4.0326280000000003e+02  -1.0798400000000001e+01  -4.4473100000000002e+01  -3.7113000000000000e+00
  -2.0499000000000001e+00  -1.0354300000000000e+01   2.0888350000000000e+02  -2.2149999999999999e+00   3.2753500000000003e+01   1.8725000000000001e+00  -2.7144400000000001e+01  -2.6816199999999998e+01   4.0186989999999997e+02  -1.0615300000000000e+01  -4.4386499999999998e+01  -3.6671000000000000e+00
  -1.6972000000000000e+00  -1.0662000000000001e+01   2.1085650000000001e+02  -2.1385999999999998e+00   3.3172199999999997e+01   1.9777000000000000e+00  -2.7233200000000000e+01  -2.7305399999999999e+01   3.9951920000000001e+02  -1.0586399999999999e+01  -4.4011200000000002e+01  -3.7334000000000001e+00
  -1.1462000000000001e+00  -1.1233599999999999e+01   2.1368740000000000e+02  -2.3008999999999999e+00   3.3524299999999997e+01   2.0611000000000002e+00  -2.6900300000000001e+01  -2.7683399999999999e+01   3.9638510000000002e+02  -1.0451599999999999e+01  -4.3780299999999997e+01  -3.7201000000000000e+00
  -9.9190000000000000e-01  -1.2134900000000000e+01   2.1626089999999999e+02  -2.2723000000000000e+00   3.3847799999999999e+01   2.1223999999999998e+00  -2.6545100000000001e+01  -2.8083600000000001e+01   3.9429559999999998e+02  -1.0451599999999999e+01  -4.3510899999999999e+01  -3.7953000000000001e+00
  -6.6130000000000000e-01  -1.2398700000000000e+01   2.1763350000000000e+02  -2.2149999999999999e+00   3.4247500000000002e+01   2.1488000000000000e+00  -2.6478600000000000e+01  -2.8550599999999999e+01   3.9116149999999999e+02  -1.0364900000000000e+01  -4.3164499999999997e+01  -3.8174999999999999e+00
  -1.5429999999999999e-01  -1.2662500000000000e+01   2.2166530000000000e+02  -2.2246000000000001e+00   3.4666200000000003e+01   2.2715000000000001e+00  -2.6145600000000002e+01  -2.9217700000000001e+01   3.8820139999999998e+02  -1.0143300000000000e+01  -4.2885399999999997e+01  -3.8927000000000000e+00
   4.1880000000000001e-01  -1.3322100000000001e+01   2.2466770000000000e+02  -2.1863999999999999e+00   3.5094400000000000e+01   2.3723999999999998e+00  -2.6012499999999999e+01  -2.9795800000000000e+01   3.8437079999999997e+02  -1.0258900000000001e+01  -4.2481299999999997e+01  -3.9148000000000001e+00
   7.2740000000000005e-01  -1.3937600000000000e+01   2.2852799999999999e+02  -2.1004000000000000e+00   3.5484600000000000e+01   2.4075000000000002e+00  -2.5723900000000000e+01  -3.0084800000000001e+01   3.8219430000000000e+02  -1.0037400000000000e+01  -4.2115699999999997e+01  -3.9679000000000002e+00
   1.2784000000000000e+00  -1.4289300000000001e+01   2.3093000000000001e+02  -2.0909000000000000e+00   3.6027000000000001e+01   2.4030999999999998e+00  -2.5635200000000001e+01  -3.0373899999999999e+01   3.7845069999999998e+02  -9.9795999999999996e+00  -4.1740400000000001e+01  -3.9590000000000001e+00
   1.4767999999999999e+00  -1.4663100000000000e+01   2.3384660000000000e+02  -2.0621999999999998e+00   3.6455199999999998e+01   2.5259000000000000e+00  -2.5435400000000001e+01  -3.0685199999999998e+01   3.7479410000000001e+02  -9.7291000000000007e+00  -4.1307400000000001e+01  -3.9900000000000002e+00
   2.4026000000000001e+00  -1.5256600000000001e+01   2.3702060000000000e+02  -2.1863999999999999e+00   3.6826300000000003e+01   2.5609999999999999e+00  -2.5390999999999998e+01  -3.0907599999999999e+01   3.7087639999999999e+02  -9.5749999999999993e+00  -4.1037999999999997e+01  -3.9855000000000000e+00
   2.7553000000000001e+00  -1.5674300000000001e+01   2.4028039999999999e+02  -1.9668000000000001e+00   3.7216400000000000e+01   2.6092000000000000e+00  -2.5102499999999999e+01  -3.1352300000000000e+01   3.6800340000000000e+02  -9.5076000000000001e+00  -4.0585799999999999e+01  -4.0209000000000001e+00
   3.1078999999999999e+00  -1.6201899999999998e+01   2.4259649999999999e+02  -2.0621999999999998e+00   3.7625599999999999e+01   2.7057000000000002e+00  -2.4947099999999999e+01  -3.1552399999999999e+01   3.6513049999999998e+02  -9.2956000000000003e+00  -4.0133499999999998e+01  -4.0164999999999997e+00
   3.7911999999999999e+00  -1.6685500000000001e+01   2.4628520000000000e+02  -2.0527000000000002e+00   3.7949199999999998e+01   2.7890000000000001e+00  -2.4725200000000001e+01  -3.1752500000000001e+01   3.6077740000000000e+02  -9.1992999999999991e+00  -3.9787100000000002e+01  -4.0031999999999996e+00
   4.4965999999999999e+00  -1.7037299999999998e+01   2.5005969999999999e+02  -1.9477000000000000e+00   3.8662799999999997e+01   2.8285000000000000e+00  -2.4702999999999999e+01  -3.1997100000000000e+01   3.5659859999999998e+02  -9.0162999999999993e+00  -3.9402299999999997e+01  -4.0031999999999996e+00
   5.2460000000000004e+00  -1.7740800000000000e+01   2.5477780000000001e+02  -1.8713000000000000e+00   3.9214799999999997e+01   2.9205999999999999e+00  -2.4236899999999999e+01  -3.2174999999999997e+01   3.5215850000000000e+02  -8.7754999999999992e+00  -3.8786400000000000e+01  -4.0606999999999998e+00
   5.8411999999999997e+00  -1.8246400000000001e+01   2.6043959999999998e+02  -1.7948999999999999e+00   4.0052199999999999e+01   2.9775999999999998e+00  -2.4481000000000002e+01  -3.2419600000000003e+01   3.4806670000000003e+02  -8.6983999999999995e+00  -3.8411200000000001e+01  -4.0739999999999998e+00
   6.8551000000000002e+00  -1.9037800000000001e+01   2.6635870000000000e+02  -1.7090000000000001e+00   4.0841999999999999e+01   3.0520999999999998e+00  -2.3926100000000002e+01  -3.2975499999999997e+01   3.4467129999999997e+02  -8.4480000000000004e+00  -3.7833900000000000e+01  -4.1227000000000000e+00
   7.6486000000000001e+00  -1.9807200000000002e+01   2.7322140000000002e+02  -1.5944000000000000e+00   4.1793599999999998e+01   3.1354000000000002e+00  -2.3970500000000001e+01  -3.3308999999999997e+01   3.3857709999999997e+02  -8.1685999999999996e+00  -3.7266199999999998e+01  -4.1448000000000000e+00
   8.8169000000000004e+00  -2.0246900000000000e+01   2.8008409999999998e+02  -1.5085000000000000e+00   4.2754700000000000e+01   3.1837000000000000e+00  -2.3815200000000001e+01  -3.3776000000000003e+01   3.3370170000000002e+02  -7.9951999999999996e+00  -3.6573399999999999e+01  -4.2199999999999998e+00
   1.0029199999999999e+01  -2.1126200000000001e+01   2.8763299999999998e+02  -1.4988999999999999e+00   4.3782400000000003e+01   3.2801000000000000e+00  -2.3881799999999998e+01  -3.4354100000000003e+01   3.2769459999999998e+02  -7.7159000000000004e+00  -3.5996099999999998e+01  -4.2995999999999999e+00
   1.0866800000000000e+01  -2.1873699999999999e+01   2.9458150000000001e+02  -1.3270999999999999e+00   4.4829099999999997e+01   3.3765999999999998e+00  -2.3859600000000000e+01  -3.4887700000000002e+01   3.2212270000000001e+02  -7.3787000000000003e+00  -3.5216700000000003e+01  -4.3483000000000001e+00
   1.2189299999999999e+01  -2.2489200000000000e+01   3.0221629999999999e+02  -1.2794000000000001e+00   4.5999600000000001e+01   3.4643000000000002e+00  -2.4103700000000000e+01  -3.5221299999999999e+01   3.1533199999999999e+02  -7.0994000000000002e+00  -3.4350700000000003e+01  -4.3792000000000000e+00
   1.3269399999999999e+01  -2.3412500000000001e+01   3.1173829999999998e+02  -1.0502000000000000e+00   4.7303199999999997e+01   3.6090000000000000e+00  -2.3948300000000000e+01  -3.5577100000000002e+01   3.0801900000000001e+02  -6.6658999999999997e+00  -3.3465499999999999e+01  -4.4367000000000001e+00
   1.4371499999999999e+01  -2.4401800000000001e+01   3.2246120000000002e+02  -1.2030000000000001e+00   4.8701999999999998e+01   3.7362000000000002e+00  -2.4170300000000001e+01  -3.6155200000000001e+01   2.9922590000000002e+02  -6.1650000000000000e+00  -3.2310800000000000e+01  -4.5118999999999998e+00
   1.5627900000000000e+01  -2.5390999999999998e+01   3.3326999999999998e+02  -9.5469999999999999e-01   5.0453000000000003e+01   3.8809000000000000e+00  -2.4614200000000000e+01  -3.6177399999999999e+01   2.8999750000000000e+02  -5.5292000000000003e+00  -3.1108100000000000e+01  -4.5472999999999999e+00
   1.6707899999999999e+01  -2.6182500000000001e+01   3.4605180000000001e+02  -9.1659999999999997e-01   5.2194400000000002e+01   4.0212000000000003e+00  -2.5035900000000002e+01  -3.5799399999999999e+01   2.7902789999999999e+02  -4.6623000000000001e+00  -2.9732099999999999e+01  -4.4721000000000002e+00
   1.8030500000000000e+01  -2.7127700000000001e+01   3.5986300000000000e+02  -7.5419999999999998e-01   5.4306899999999999e+01   4.1353000000000000e+00  -2.5368800000000000e+01  -3.4843299999999999e+01   2.6805829999999997e+02  -3.8435000000000001e+00  -2.8221399999999999e+01  -4.3792000000000000e+00
   1.9661600000000000e+01  -2.8029100000000000e+01   3.7436040000000003e+02  -5.8240000000000003e-01   5.6428899999999999e+01   4.2580999999999998e+00  -2.5768300000000000e+01  -3.3531399999999998e+01   2.5647930000000002e+02  -2.8609000000000000e+00  -2.6681899999999999e+01  -4.2066999999999997e+00
   2.0940000000000001e+01  -2.9128299999999999e+01   3.8963000000000000e+02  -4.1049999999999998e-01   5.8665100000000002e+01   4.3720999999999997e+00  -2.5923700000000000e+01  -3.2397399999999998e+01   2.4420380000000000e+02  -1.8784000000000001e+00  -2.4998100000000001e+01  -4.0430999999999999e+00
   2.2725400000000000e+01  -3.0095500000000001e+01   4.0790190000000001e+02  -2.1959999999999999e-01   6.1167800000000000e+01   4.5738000000000003e+00  -2.5990300000000001e+01  -3.0640699999999999e+01   2.3070949999999999e+02  -6.6469999999999996e-01  -2.3218000000000000e+01  -3.7644000000000002e+00
   2.4047999999999998e+01  -3.1062799999999999e+01   4.2505869999999999e+02   4.7699999999999999e-02   6.3670499999999997e+01   4.6921999999999997e+00  -2.5768300000000000e+01  -2.8194800000000001e+01   2.1704110000000000e+02   7.2250000000000003e-01  -2.1322399999999998e+01  -3.4546999999999999e+00
   2.5613000000000000e+01  -3.2315899999999999e+01   4.4161489999999998e+02   2.1959999999999999e-01   6.6268299999999996e+01   4.8587999999999996e+00  -2.5435400000000001e+01  -2.5393100000000000e+01   2.0189259999999999e+02   1.9651000000000001e+00  -1.9552000000000000e+01  -2.9990999999999999e+00
   2.7023700000000002e+01  -3.3129300000000001e+01   4.5851429999999999e+02   5.5379999999999996e-01   6.8666300000000007e+01   4.9596999999999998e+00  -2.4702999999999999e+01  -2.2169000000000000e+01   1.8683120000000000e+02   3.4003999999999999e+00  -1.7617999999999999e+01  -2.5522999999999998e+00
   2.8720900000000000e+01  -3.4514200000000002e+01   4.7532799999999997e+02   6.1099999999999999e-01   7.1083299999999994e+01   5.1614000000000004e+00  -2.3904000000000000e+01  -1.8700199999999999e+01   1.7246619999999999e+02   4.8646000000000003e+00  -1.5799400000000000e+01  -2.0171000000000001e+00
   2.9999300000000002e+01  -3.5943199999999997e+01   4.9136950000000002e+02   9.1659999999999997e-01   7.3262400000000000e+01   5.3544000000000000e+00  -2.2860800000000001e+01  -1.4497600000000000e+01   1.6010370000000000e+02   6.4924999999999997e+00  -1.4221399999999999e+01  -1.3669000000000000e+00
   3.1542300000000001e+01  -3.7613900000000001e+01   5.0552379999999999e+02   9.9290000000000000e-01   7.5251199999999997e+01   5.5911999999999997e+00  -2.2239300000000000e+01  -9.7392000000000003e+00   1.4991770000000000e+02   8.1685999999999996e+00  -1.2826200000000000e+01  -6.4580000000000004e-01
   3.2556199999999997e+01  -3.9064799999999998e+01   5.1813409999999999e+02   1.1074999999999999e+00   7.7192499999999995e+01   5.8060000000000000e+00  -2.1351500000000001e+01  -5.0252999999999997e+00   1.4138579999999999e+02   9.6905999999999999e+00  -1.1623400000000000e+01   8.8499999999999995e-02
   3.3834699999999998e+01  -4.0867500000000000e+01   5.2911440000000005e+02   1.1742999999999999e+00   7.8762600000000006e+01   6.0735000000000001e+00  -2.0352799999999998e+01  -3.3350000000000002e-01   1.3529150000000001e+02   1.1164400000000001e+01  -1.0911400000000000e+01   7.9620000000000002e-01
   3.5046999999999997e+01  -4.2648200000000003e+01   5.3880799999999999e+02   1.2794000000000001e+00   8.0247000000000000e+01   6.3015999999999996e+00  -1.9065500000000000e+01   3.4910000000000001e+00   1.3180910000000000e+02   1.2513000000000000e+01  -1.0593900000000000e+01   1.3890000000000000e+00
   3.6060899999999997e+01  -4.4582700000000003e+01   5.4927359999999999e+02   1.2888999999999999e+00   8.1484099999999998e+01   6.6085000000000003e+00  -1.7955700000000000e+01   5.8924000000000003e+00   1.3067740000000001e+02   1.3563000000000001e+01  -1.0449500000000000e+01   1.8004000000000000e+00
   3.7449599999999997e+01  -4.6209499999999998e+01   5.5707989999999995e+02   1.4226000000000001e+00   8.2711600000000004e+01   6.8322000000000003e+00  -1.7067900000000002e+01   6.3372000000000002e+00   1.3346330000000000e+02   1.4169800000000000e+01  -1.0613099999999999e+01   2.0215000000000001e+00
   3.8683900000000001e+01  -4.7924199999999999e+01   5.6540089999999998e+02   1.3844000000000001e+00   8.3767899999999997e+01   7.0820999999999996e+00  -1.6468599999999999e+01   5.2920999999999996e+00   1.3459510000000000e+02   1.4574400000000001e+01  -1.0853700000000000e+01   1.9729000000000001e+00
   3.9741999999999997e+01  -4.9353200000000001e+01   5.7380769999999995e+02   1.3366000000000000e+00   8.4909800000000004e+01   7.3189000000000002e+00  -1.4582100000000001e+01   5.9368999999999996e+00   1.3711980000000000e+02   1.4834500000000000e+01  -1.1392500000000000e+01   2.2117000000000000e+00
   4.0932200000000002e+01  -5.1067900000000002e+01   5.8161410000000001e+02   1.4702999999999999e+00   8.5870900000000006e+01   7.5689000000000002e+00  -1.3250400000000001e+01   3.6021999999999998e+00   1.3668450000000001e+02   1.4824900000000000e+01  -1.1738899999999999e+01   2.2029000000000001e+00
   4.1880000000000003e+01  -5.2167099999999998e+01   5.8744740000000002e+02   1.7376000000000000e+00   8.6813000000000002e+01   7.7443000000000000e+00  -1.2007500000000000e+01  -2.1791000000000000e+00   1.3503039999999999e+02   1.4458800000000000e+01  -1.1527200000000001e+01   1.4021999999999999e+00
   4.2387000000000000e+01  -5.2936500000000002e+01   5.9439580000000001e+02   1.8617999999999999e+00   8.7545699999999997e+01   7.8494999999999999e+00  -1.1718900000000000e+01  -6.2260000000000000e+00   1.3233150000000001e+02   1.3813400000000000e+01  -1.1421400000000000e+01   1.0792999999999999e+00
   4.3092399999999998e+01  -5.3771900000000002e+01   5.9954290000000003e+02   2.1577000000000002e+00   8.8202299999999994e+01   7.9021999999999997e+00  -1.0919900000000000e+01  -6.7819000000000003e+00   1.2841380000000001e+02   1.3707500000000000e+01  -1.1180800000000000e+01   9.5989999999999998e-01
   4.3467100000000002e+01  -5.4101599999999998e+01   6.0391780000000006e+02   2.5682999999999998e+00   8.8801800000000000e+01   7.9372999999999996e+00  -1.0720200000000000e+01  -6.3372000000000002e+00   1.2432200000000000e+02   1.3216200000000001e+01  -1.0920999999999999e+01   9.8640000000000005e-01
   4.3621400000000001e+01  -5.4695200000000000e+01   6.0794970000000001e+02   2.9883999999999999e+00   8.9363200000000006e+01   7.9459999999999997e+00  -9.5882000000000005e+00  -5.4255000000000004e+00   1.1962070000000000e+02   1.2753800000000000e+01  -1.0593900000000000e+01   1.0306999999999999e+00
   4.3687500000000000e+01  -5.5046900000000001e+01   6.1078060000000005e+02   3.3130000000000002e+00   8.9667699999999996e+01   7.9635999999999996e+00  -8.9223999999999997e+00  -5.4255000000000004e+00   1.1291710000000000e+02   1.2089200000000000e+01  -1.0045400000000001e+01   9.3779999999999997e-01
   4.3290700000000001e+01  -5.5618499999999997e+01   6.1138099999999997e+02   3.7235000000000000e+00   8.9877099999999999e+01   7.9810999999999996e+00  -8.3009000000000004e+00  -6.2260000000000000e+00   1.0542990000000000e+02   1.1376300000000001e+01  -9.5258000000000003e+00   8.3599999999999997e-01
   4.2938099999999999e+01  -5.5596499999999999e+01   6.1318250000000000e+02   4.0289999999999999e+00   9.0019800000000004e+01   7.9459999999999997e+00  -6.8803999999999998e+00  -6.8262999999999998e+00   9.6462699999999998e+01   1.0403400000000000e+01  -8.8908000000000005e+00   5.6179999999999997e-01
   4.2475200000000001e+01  -5.6014200000000002e+01   6.1378300000000002e+02   4.4682000000000004e+00   8.9953199999999995e+01   7.9153000000000002e+00  -5.6597000000000000e+00  -6.9598000000000004e+00   8.7843699999999998e+01   9.3727000000000000e+00  -8.0729000000000006e+00   3.8929999999999998e-01
   4.1725800000000000e+01  -5.5706400000000002e+01   6.1206730000000005e+02   4.9646999999999997e+00   8.9658199999999994e+01   7.8890000000000002e+00  -4.4833999999999996e+00  -6.3815999999999997e+00   7.7657700000000006e+01   8.2842000000000002e+00  -7.2549999999999999e+00   3.2290000000000002e-01
   4.1483300000000000e+01  -5.5816299999999998e+01   6.1009429999999998e+02   5.6139000000000001e+00   8.9429800000000000e+01   7.7135999999999996e+00  -3.4401999999999999e+00  -5.5366999999999997e+00   6.7994000000000000e+01   7.2919999999999998e+00  -6.3409000000000004e+00   3.3620000000000000e-01
   4.0667700000000004e+01  -5.5354700000000001e+01   6.0786389999999994e+02   6.1199000000000003e+00   8.8935000000000002e+01   7.5907999999999998e+00  -2.7300000000000000e+00  -4.2691999999999997e+00   5.8678600000000003e+01   6.3769000000000000e+00  -5.4748999999999999e+00   2.8749999999999998e-01
   3.9719900000000003e+01  -5.5288699999999999e+01   6.0494730000000004e+02   6.8169000000000004e+00   8.8506799999999998e+01   7.4241999999999999e+00  -2.2416999999999998e+00  -3.4243000000000001e+00   4.9450200000000002e+01   5.1824000000000003e+00  -4.5320000000000000e+00   2.7870000000000000e-01
   3.8882300000000001e+01  -5.5200800000000001e+01   6.0237369999999999e+02   7.4946999999999999e+00   8.8078599999999994e+01   7.3365000000000000e+00  -1.6202000000000001e+00  -2.4904000000000002e+00   4.0570099999999996e+01   4.2672999999999996e+00  -3.7526000000000002e+00   2.2559999999999999e-01
   3.8154899999999998e+01  -5.4849100000000000e+01   5.9919970000000001e+02   8.1249000000000002e+00   8.7488600000000005e+01   7.1566999999999998e+00  -9.9880000000000002e-01  -1.0005999999999999e+00   3.2734600000000000e+01   3.4003999999999999e+00  -2.8961999999999999e+00   1.8140000000000001e-01
   3.7030799999999999e+01  -5.4871000000000002e+01   5.9705510000000004e+02   8.6500000000000004e+00   8.7126999999999995e+01   7.1083999999999996e+00  -7.9900000000000004e-01   5.3369999999999995e-01   2.6118099999999998e+01   2.6105000000000000e+00  -2.1360999999999999e+00   2.9640000000000000e-01
   3.6281300000000002e+01  -5.4893000000000001e+01   5.9353800000000001e+02   9.2609999999999992e+00   8.6546499999999995e+01   6.9505999999999997e+00  -4.8830000000000001e-01   1.8899999999999999e+00   2.0459099999999999e+01   1.9843999999999999e+00  -1.6165000000000000e+00   4.1580000000000000e-01
   3.5289499999999997e+01  -5.5486600000000003e+01   5.9053560000000004e+02   9.9198000000000004e+00   8.6080299999999994e+01   6.8452999999999999e+00  -4.8830000000000001e-01   3.3576000000000001e+00   1.4974399999999999e+01   1.3678999999999999e+00  -1.1065000000000000e+00   4.6450000000000002e-01
   3.4650199999999998e+01  -5.5398600000000002e+01   5.8633219999999994e+02   1.0530799999999999e+01   8.5442700000000002e+01   6.8102999999999998e+00  -4.6610000000000001e-01   3.8690000000000002e+00   1.1579000000000001e+01   8.7660000000000005e-01  -6.2539999999999996e-01   4.7770000000000001e-01
   3.4033000000000001e+01  -5.5398600000000002e+01   5.8255769999999995e+02   1.1208700000000000e+01   8.4700500000000005e+01   6.7138000000000000e+00   4.4400000000000002e-02   3.6244000000000001e+00   8.7059999999999995e+00   5.1049999999999995e-01  -2.3089999999999999e-01   4.2470000000000002e-01
   3.3503999999999998e+01  -5.4607199999999999e+01   5.7869740000000002e+02   1.2182499999999999e+01   8.4015299999999996e+01   6.5164000000000000e+00   1.3320000000000001e-01   2.8683999999999998e+00   5.8330000000000002e+00   1.7340000000000000e-01   6.7400000000000002e-02   3.5830000000000001e-01
   3.2864800000000002e+01  -5.4057600000000001e+01   5.7320730000000003e+02   1.3108599999999999e+01   8.3092299999999994e+01   6.2621000000000002e+00   4.4390000000000002e-01   2.4681999999999999e+00   4.2659000000000002e+00   3.8500000000000000e-02   1.3469999999999999e-01   3.0959999999999999e-01
   3.2137400000000000e+01  -5.3134300000000003e+01   5.6883230000000003e+02   1.4025200000000000e+01   8.2416700000000006e+01   5.9989999999999997e+00   4.4390000000000002e-01   6.8930000000000002e-01   4.2659000000000002e+00   1.9300000000000001e-02   2.5979999999999998e-01   8.8000000000000005e-03
   3.0925100000000000e+01  -5.2277000000000001e+01   5.6411419999999998e+02   1.5027699999999999e+01   8.1617300000000000e+01   5.7096000000000000e+00   4.6610000000000001e-01   6.2260000000000004e-01   4.2659000000000002e+00  -8.6699999999999999e-02   1.5400000000000000e-01   2.1229999999999999e-01
   2.9889099999999999e+01  -5.1595500000000001e+01   5.5999659999999994e+02   1.6020600000000002e+01   8.1027299999999997e+01   5.4463999999999997e+00   4.6610000000000001e-01   4.4469999999999998e-01   3.4824000000000002e+00  -3.8500000000000000e-02   3.0790000000000001e-01   7.9600000000000004e-02
   2.8588600000000000e+01  -5.0672199999999997e+01   5.5536419999999998e+02   1.7004000000000001e+01   8.0180400000000006e+01   5.1833000000000000e+00   2.4410000000000001e-01   1.1117999999999999e+00   4.5270999999999999e+00  -7.7100000000000002e-02   1.8279999999999999e-01   1.3710000000000000e-01
   2.7464500000000001e+01  -5.0078600000000002e+01   5.5184709999999995e+02   1.8121099999999998e+01   7.9447699999999998e+01   4.9684999999999997e+00   6.6600000000000006e-02   9.3389999999999995e-01   4.0918000000000001e+00   9.5999999999999992e-03   2.5979999999999998e-01   9.7299999999999998e-02
   2.6450600000000001e+01  -4.9506999999999998e+01   5.4798680000000002e+02   1.9094899999999999e+01   7.8753100000000003e+01   4.6966000000000001e+00   1.5540000000000001e-01   1.2007000000000001e+00   4.5270999999999999e+00  -2.8899999999999999e-02   1.7319999999999999e-01   9.7299999999999998e-02
   2.5767299999999999e+01  -4.8693600000000004e+01   5.4438390000000004e+02   2.0221499999999999e+01   7.8087000000000003e+01   4.4861000000000004e+00   1.3320000000000001e-01   8.8939999999999997e-01   4.0918000000000001e+00   0.0000000000000000e+00   2.2130000000000000e-01   1.2830000000000000e-01
   2.4995799999999999e+01  -4.8144100000000002e+01   5.4018050000000005e+02   2.1405400000000000e+01   7.7430400000000006e+01   4.2449000000000003e+00   0.0000000000000000e+00   1.0450999999999999e+00   3.9177000000000000e+00   0.0000000000000000e+00   1.7319999999999999e-01   1.1940000000000001e-01
   2.4709199999999999e+01  -4.7352600000000002e+01   5.3820749999999998e+02   2.2665600000000001e+01   7.6935500000000005e+01   3.9554999999999998e+00  -6.6600000000000006e-02   9.7840000000000005e-01   4.2659000000000002e+00  -1.9300000000000001e-02   1.6360000000000000e-01   1.5040000000000001e-01
   2.4091999999999999e+01  -4.6583199999999998e+01   5.3571969999999999e+02   2.3820900000000002e+01   7.6307500000000005e+01   3.7757000000000001e+00   2.2200000000000001e-02   1.2007000000000001e+00   4.5270999999999999e+00   9.5999999999999992e-03   1.6360000000000000e-01   1.0620000000000000e-01
   2.4114100000000001e+01  -4.5989699999999999e+01   5.3288890000000004e+02   2.5071600000000000e+01   7.5698499999999996e+01   3.5345000000000000e+00   1.5540000000000001e-01   9.7840000000000005e-01   4.0048000000000004e+00   0.0000000000000000e+00   2.5019999999999998e-01   1.1060000000000000e-01
   2.4158200000000001e+01  -4.4934500000000000e+01   5.3143050000000005e+02   2.6427299999999999e+01   7.5298800000000000e+01   3.2845000000000000e+00   2.8849999999999998e-01   1.0894999999999999e+00   4.3529999999999998e+00  -5.7799999999999997e-02   2.2130000000000000e-01   1.5040000000000001e-01
   2.4466799999999999e+01  -4.4164999999999999e+01   5.3005799999999999e+02   2.7763999999999999e+01   7.4861099999999993e+01   3.0520999999999998e+00   2.6629999999999998e-01   9.3389999999999995e-01   4.3529999999999998e+00   9.5999999999999992e-03   1.6360000000000000e-01   1.1500000000000000e-01
   2.4466799999999999e+01  -4.3549500000000002e+01   5.2851390000000004e+02   2.9167500000000000e+01   7.4413799999999995e+01   2.8504000000000000e+00   2.8849999999999998e-01   9.1169999999999995e-01   3.9177000000000000e+00  -9.5999999999999992e-03   2.3089999999999999e-01   1.1940000000000001e-01
   2.4775400000000001e+01  -4.2802000000000000e+01   5.2868550000000005e+02   3.0542300000000001e+01   7.4109300000000005e+01   2.6004000000000000e+00   2.2189999999999999e-01   8.0049999999999999e-01   3.9177000000000000e+00  -6.7400000000000002e-02   1.8279999999999999e-01   1.3710000000000000e-01
   2.5194199999999999e+01  -4.1878700000000002e+01   5.2859969999999998e+02   3.1878900000000002e+01   7.3918999999999997e+01   2.3635999999999999e+00   3.3289999999999997e-01   8.0049999999999999e-01   3.6564999999999999e+00  -6.7400000000000002e-02   2.0210000000000000e-01   1.2390000000000000e-01
   2.5392499999999998e+01  -4.1043399999999998e+01   5.2877130000000000e+02   3.3253799999999998e+01   7.3557400000000001e+01   2.1751000000000000e+00   3.5510000000000003e-01   8.4499999999999997e-01   3.6564999999999999e+00  -1.9300000000000001e-02   1.2509999999999999e-01   1.8140000000000001e-01
   2.6031800000000000e+01  -4.0757599999999996e+01   5.2817079999999999e+02   3.4771799999999999e+01   7.3395600000000002e+01   1.9470000000000001e+00   3.3289999999999997e-01   9.5609999999999995e-01   3.6564999999999999e+00  -7.7100000000000002e-02   1.5400000000000000e-01   1.2830000000000000e-01
   2.6604900000000001e+01  -3.9834299999999999e+01   5.2885699999999997e+02   3.6032100000000000e+01   7.3224400000000003e+01   1.7847999999999999e+00   2.6629999999999998e-01   7.1150000000000002e-01   3.7435999999999998e+00  -9.6299999999999997e-02   1.7319999999999999e-01   1.1940000000000001e-01
   2.7089800000000000e+01  -3.9592399999999998e+01   5.2945749999999998e+02   3.7397399999999998e+01   7.2948400000000007e+01   1.6225000000000001e+00   2.6629999999999998e-01   9.5609999999999995e-01   4.0048000000000004e+00  -1.0600000000000000e-01   2.3089999999999999e-01   1.3270000000000001e-01
   2.7552700000000002e+01  -3.9174799999999998e+01   5.2962909999999999e+02   3.8772199999999998e+01   7.2786600000000007e+01   1.4383999999999999e+00   2.4410000000000001e-01   7.1150000000000002e-01   3.9177000000000000e+00  -3.8500000000000000e-02   3.3679999999999999e-01   1.6370000000000001e-01
   2.8191900000000000e+01  -3.8866999999999997e+01   5.3185950000000003e+02   3.9975200000000001e+01   7.2662899999999993e+01   1.2410000000000001e+00   3.3289999999999997e-01   9.7840000000000005e-01   4.1788999999999996e+00  -1.9300000000000001e-02   1.7319999999999999e-01   1.3710000000000000e-01
   2.8698899999999998e+01  -3.8559199999999997e+01   5.3288890000000004e+02   4.1426400000000001e+01   7.2672399999999996e+01   1.1137999999999999e+00   3.3289999999999997e-01   8.8939999999999997e-01   3.8306000000000000e+00  -3.8500000000000000e-02   1.3469999999999999e-01   5.3100000000000001e-02
   2.9051500000000001e+01  -3.8141500000000001e+01   5.3451880000000006e+02   4.2743899999999996e+01   7.2662899999999993e+01   9.6909999999999996e-01   2.6629999999999998e-01   8.0049999999999999e-01   4.4401000000000002e+00  -4.8200000000000000e-02   1.9239999999999999e-01   1.1940000000000001e-01
   2.9404199999999999e+01  -3.8383299999999998e+01   5.3666340000000002e+02   4.4051900000000003e+01   7.2662899999999993e+01   7.8930000000000000e-01   1.3320000000000001e-01   9.3389999999999995e-01   4.0918000000000001e+00  -5.7799999999999997e-02   1.6360000000000000e-01   1.3710000000000000e-01
   2.9778900000000000e+01  -3.8339399999999998e+01   5.3897950000000003e+02   4.5378999999999998e+01   7.2796099999999996e+01   7.5429999999999997e-01   2.8849999999999998e-01   8.6719999999999997e-01   4.1788999999999996e+00  -1.9300000000000001e-02   1.7319999999999999e-01   1.2830000000000000e-01
   3.0352000000000000e+01  -3.8559199999999997e+01   5.4138149999999996e+02   4.6725200000000001e+01   7.2881799999999998e+01   5.9640000000000004e-01   1.9980000000000001e-01   8.0049999999999999e-01   3.7435999999999998e+00  -7.7100000000000002e-02   1.5400000000000000e-01   9.7299999999999998e-02
   3.0682600000000001e+01  -3.8823000000000000e+01   5.4292560000000003e+02   4.7880499999999998e+01   7.2976900000000001e+01   6.0950000000000004e-01   2.4410000000000001e-01   8.4499999999999997e-01   4.4401000000000002e+00  -8.6699999999999999e-02   1.7319999999999999e-01   1.4599999999999999e-01
   3.0991199999999999e+01  -3.9152799999999999e+01   5.4515599999999995e+02   4.9312600000000003e+01   7.3310000000000002e+01   5.2620000000000000e-01   2.6629999999999998e-01   8.2269999999999999e-01   3.7435999999999998e+00  -3.8500000000000000e-02   2.2130000000000000e-01   1.1940000000000001e-01
   3.1101400000000002e+01  -3.9570500000000003e+01   5.4893039999999996e+02   5.0572800000000001e+01   7.3405199999999994e+01   5.2180000000000004e-01   2.2189999999999999e-01   1.0450999999999999e+00   3.7435999999999998e+00  -9.5999999999999992e-03   2.1170000000000000e-01   1.3270000000000001e-01
   3.1498200000000001e+01  -4.0383899999999997e+01   5.5150400000000002e+02   5.1728099999999998e+01   7.3681100000000001e+01   5.2180000000000004e-01   2.8849999999999998e-01   9.5609999999999995e-01   3.3953000000000002e+00  -4.8200000000000000e-02   1.9239999999999999e-01   1.0620000000000000e-01
   3.1740700000000000e+01  -4.1263199999999998e+01   5.5459220000000005e+02   5.2997900000000001e+01   7.3966600000000000e+01   5.1310000000000000e-01   8.8800000000000004e-02   9.3389999999999995e-01   3.8306000000000000e+00  -1.9300000000000001e-02   2.2130000000000000e-01   1.2390000000000000e-01
   3.2027200000000001e+01  -4.1966700000000003e+01   5.5750879999999995e+02   5.4134000000000000e+01   7.4280600000000007e+01   5.1310000000000000e-01   3.5510000000000003e-01   8.8939999999999997e-01   4.0048000000000004e+00   8.6699999999999999e-02   2.2130000000000000e-01   1.2830000000000000e-01
   3.2468100000000000e+01  -4.2692100000000003e+01   5.6076859999999999e+02   5.5270200000000003e+01   7.4271100000000004e+01   5.6569999999999998e-01   1.5540000000000001e-01   8.8939999999999997e-01   3.4824000000000002e+00   3.8500000000000000e-02   2.1170000000000000e-01   1.6810000000000000e-01
   3.2776600000000002e+01  -4.3945200000000000e+01   5.6317060000000004e+02   5.6406300000000002e+01   7.4623199999999997e+01   5.1749999999999996e-01   2.6629999999999998e-01   9.5609999999999995e-01   4.0048000000000004e+00  -9.5999999999999992e-03   3.1750000000000000e-01   1.4160000000000000e-01
   3.3570200000000000e+01  -4.5088299999999997e+01   5.6668769999999995e+02   5.7494700000000002e+01   7.4765900000000002e+01   5.4379999999999995e-01   1.5540000000000001e-01   9.5609999999999995e-01   2.8730000000000002e+00  -4.8200000000000000e-02   1.0580000000000001e-01   1.0170000000000000e-01
   3.4297600000000003e+01  -4.5945700000000002e+01   5.6960429999999997e+02   5.8545000000000002e+01   7.5041899999999998e+01   5.7879999999999998e-01   2.2189999999999999e-01   9.1169999999999995e-01   4.3529999999999998e+00  -4.8200000000000000e-02   2.7900000000000003e-01   9.2899999999999996e-02
   3.5069000000000003e+01  -4.7176800000000000e+01   5.7320730000000003e+02   5.9642899999999997e+01   7.5394000000000005e+01   6.0519999999999996e-01   0.0000000000000000e+00   9.1169999999999995e-01   4.2659000000000002e+00  -3.8500000000000000e-02   1.8279999999999999e-01   1.4160000000000000e-01
   3.5664200000000001e+01  -4.8100099999999998e+01   5.7578080000000000e+02   6.0616799999999998e+01   7.5593800000000002e+01   6.3590000000000002e-01   1.3320000000000001e-01   1.0227999999999999e+00   4.5270999999999999e+00  -3.8500000000000000e-02   2.3089999999999999e-01   1.4599999999999999e-01
   3.6435600000000001e+01  -4.9375100000000003e+01   5.7886900000000003e+02   6.1676499999999997e+01   7.5869799999999998e+01   6.1390000000000000e-01   2.4410000000000001e-01   8.4499999999999997e-01   5.0495000000000001e+00  -1.0600000000000000e-01   1.6360000000000000e-01   1.5920000000000001e-01
   3.7251199999999997e+01  -5.0452300000000001e+01   5.8281500000000005e+02   6.2659900000000000e+01   7.6174300000000002e+01   6.9730000000000003e-01   3.1069999999999998e-01   8.8939999999999997e-01   4.0918000000000001e+00   0.0000000000000000e+00   2.2130000000000000e-01   1.2390000000000000e-01
   3.7868400000000001e+01  -5.1815300000000001e+01   5.8624639999999999e+02   6.3719700000000003e+01   7.6583399999999997e+01   7.1479999999999999e-01   3.3289999999999997e-01   1.1117999999999999e+00   4.0918000000000001e+00   6.7400000000000002e-02   1.5400000000000000e-01   1.2390000000000000e-01
   3.9102699999999999e+01  -5.2914499999999997e+01   5.8993510000000003e+02   6.4540800000000004e+01   7.6983099999999993e+01   8.2879999999999998e-01   3.1069999999999998e-01   8.8939999999999997e-01   4.4401000000000002e+00   9.5999999999999992e-03   2.5979999999999998e-01   1.2390000000000000e-01
   3.9896299999999997e+01  -5.4013700000000000e+01   5.9319489999999996e+02   6.5514600000000002e+01   7.7316199999999995e+01   7.7180000000000004e-01   8.8800000000000004e-02   8.8939999999999997e-01   3.7435999999999998e+00  -9.5999999999999992e-03   2.1170000000000000e-01   1.2830000000000000e-01
   4.0359099999999998e+01  -5.2958500000000001e+01   5.9628309999999999e+02   6.6488399999999999e+01   7.7801500000000004e+01   4.2540000000000000e-01   1.1100000000000000e-01   6.8930000000000002e-01   4.0918000000000001e+00  -3.8500000000000000e-02   2.8870000000000001e-01   1.6370000000000001e-01
   4.1307000000000002e+01  -5.4871000000000002e+01   5.9756979999999999e+02   6.7567300000000003e+01   7.8248699999999999e+01   8.8139999999999996e-01   1.5540000000000001e-01   8.6719999999999997e-01   4.0048000000000004e+00  -5.7799999999999997e-02   1.4430000000000001e-01   1.3270000000000001e-01
   3.8573700000000002e+01  -7.0984999999999999e+01   6.0134429999999998e+02   6.6192499999999995e+01   7.7887100000000004e+01   2.4163000000000001e+00   2.2189999999999999e-01   8.2269999999999999e-01   3.9177000000000000e+00   6.7400000000000002e-02   3.1750000000000000e-01   1.5479999999999999e-01
   4.2144599999999997e+01  -6.7181799999999996e+01   6.0589089999999999e+02   6.7662800000000004e+01   7.8943399999999997e+01   2.4382000000000001e+00  -2.2200000000000001e-02   8.4499999999999997e-01   4.7882999999999996e+00  -3.8500000000000000e-02   1.6360000000000000e-01   1.7249999999999999e-01
   4.3092399999999998e+01  -6.1839799999999997e+01   6.1103790000000004e+02   6.9047200000000004e+01   7.9514300000000006e+01   1.3287000000000000e+00   8.8800000000000004e-02   7.5600000000000001e-01   4.4401000000000002e+00  -5.7799999999999997e-02   2.9830000000000001e-01   1.2830000000000000e-01
   4.2960099999999997e+01  -6.9380200000000002e+01   6.1644230000000005e+02   6.8817999999999998e+01   8.0075800000000001e+01   2.1838000000000002e+00   1.9980000000000001e-01   8.8939999999999997e-01   2.6118000000000001e+00  -1.9300000000000001e-02   1.9239999999999999e-01   1.3270000000000001e-01
   4.2893999999999998e+01  -7.2018199999999993e+01   6.1867269999999996e+02   6.9620000000000005e+01   8.0637200000000007e+01   2.7715000000000001e+00   1.9980000000000001e-01   9.1169999999999995e-01   3.3083000000000000e+00  -9.5999999999999992e-03   2.2130000000000000e-01   1.0620000000000000e-01
   4.3996099999999998e+01  -7.4480400000000003e+01   6.2261869999999999e+02   6.9839600000000004e+01   8.1008300000000006e+01   2.7846000000000002e+00   2.8849999999999998e-01   8.4499999999999997e-01   3.6564999999999999e+00  -3.8500000000000000e-02   1.9239999999999999e-01   1.1940000000000001e-01
   4.4459000000000003e+01  -7.6393000000000001e+01   6.2605010000000004e+02   7.0326499999999996e+01   8.1427000000000007e+01   2.9906999999999999e+00   2.2189999999999999e-01   8.6719999999999997e-01   3.4824000000000002e+00   3.8500000000000000e-02   2.0210000000000000e-01   1.6370000000000001e-01
   4.4855699999999999e+01  -7.7118399999999994e+01   6.2819470000000001e+02   7.0851600000000005e+01   8.1769599999999997e+01   3.1880999999999999e+00  -2.2200000000000001e-02   1.2897000000000001e+00   2.8730000000000002e+00  -2.8899999999999999e-02   1.0580000000000001e-01   1.4599999999999999e-01
   4.5781500000000001e+01  -8.1537099999999995e+01   6.3093970000000002e+02   7.0908900000000003e+01   8.2016999999999996e+01   3.5257000000000001e+00   2.2189999999999999e-01   3.1130000000000002e-01   4.3529999999999998e+00  -1.2520000000000001e-01   1.7319999999999999e-01   1.3710000000000000e-01
   4.6001899999999999e+01  -8.2218599999999995e+01   6.3154020000000003e+02   7.1252600000000001e+01   8.2045500000000004e+01   3.7143000000000002e+00   8.8800000000000004e-02   1.0005999999999999e+00   3.6564999999999999e+00  -2.8899999999999999e-02   2.5019999999999998e-01   2.2120000000000001e-01
   4.7390599999999999e+01  -8.3977300000000000e+01   6.3325590000000000e+02   7.1433999999999997e+01   8.2169200000000004e+01   3.7844000000000002e+00  -1.1100000000000000e-01   1.1339999999999999e+00   4.4401000000000002e+00  -1.7340000000000000e-01   1.1550000000000001e-01   4.4000000000000003e-03
   4.7677100000000003e+01  -8.6945099999999996e+01   6.3291279999999995e+02   7.1558099999999996e+01   8.2226299999999995e+01   4.1132999999999997e+00   2.4410000000000001e-01   9.5609999999999995e-01   3.0470999999999999e+00  -1.9300000000000001e-02   2.5979999999999998e-01   1.8579999999999999e-01
   4.8360399999999998e+01  -8.8571899999999999e+01   6.3274120000000005e+02   7.1682299999999998e+01   8.2226299999999995e+01   4.3238000000000003e+00  -8.8800000000000004e-02   1.2674000000000001e+00   3.5695000000000001e+00   5.7799999999999997e-02   2.1170000000000000e-01   1.5479999999999999e-01
   4.9021700000000003e+01  -9.0836200000000005e+01   6.3214070000000004e+02   7.1596299999999999e+01   8.2007499999999993e+01   4.6352000000000002e+00  -1.3320000000000001e-01   6.8930000000000002e-01   4.4401000000000002e+00  -1.4449999999999999e-01   2.3089999999999999e-01   3.5400000000000001e-02
   4.9704999999999998e+01  -9.2792699999999996e+01   6.3033929999999998e+02   7.1615399999999994e+01   8.1883799999999994e+01   4.8236999999999997e+00   1.9980000000000001e-01   1.1339999999999999e+00   2.4377000000000000e+00   5.7799999999999997e-02   1.9239999999999999e-01   2.6979999999999998e-01
   5.0278100000000002e+01  -9.4771199999999993e+01   6.2819470000000001e+02   7.1386300000000006e+01   8.1655400000000000e+01   5.0911999999999997e+00  -1.5540000000000001e-01   8.6719999999999997e-01   4.4401000000000002e+00  -1.1559999999999999e-01   3.0790000000000001e-01   2.2100000000000002e-02
   5.1093699999999998e+01  -9.6947599999999994e+01   6.2639319999999998e+02   7.1224000000000004e+01   8.1284300000000002e+01   5.3017000000000003e+00   1.1100000000000000e-01   1.1563000000000001e+00   3.9177000000000000e+00  -3.8500000000000000e-02   2.2130000000000000e-01   1.7249999999999999e-01
   5.1446300000000001e+01  -9.8684299999999993e+01   6.2236140000000000e+02   7.0908900000000003e+01   8.0722800000000007e+01   5.5122000000000000e+00   3.1069999999999998e-01   1.2230000000000001e+00   3.1341999999999999e+00   0.0000000000000000e+00   2.5019999999999998e-01   1.2830000000000000e-01
   5.1909199999999998e+01  -1.0024520000000000e+02   6.1832950000000005e+02   7.0679800000000000e+01   8.0237499999999997e+01   5.7752999999999997e+00  -4.2170000000000002e-01   8.8939999999999997e-01   5.1365999999999996e+00  -1.3489999999999999e-01   2.5019999999999998e-01   9.2899999999999996e-02
   5.2151699999999998e+01  -1.0176200000000000e+02   6.1378300000000002e+02   7.0154700000000005e+01   7.9638000000000005e+01   5.9683000000000002e+00   2.8849999999999998e-01   8.2269999999999999e-01   4.0918000000000001e+00  -3.8500000000000000e-02   1.9239999999999999e-01   1.8140000000000001e-01
   5.2239800000000002e+01  -1.0286120000000000e+02   6.0666290000000004e+02   6.9581800000000001e+01   7.8629400000000004e+01   6.1349000000000000e+00  -8.8800000000000004e-02   7.1150000000000002e-01   3.8306000000000000e+00  -1.3489999999999999e-01   1.9239999999999999e-01   1.2390000000000000e-01
   5.2416200000000003e+01  -1.0338880000000000e+02   5.9928549999999996e+02   6.8808499999999995e+01   7.7649199999999993e+01   6.3059000000000003e+00   1.7760000000000001e-01   7.5600000000000001e-01   4.1788999999999996e+00  -3.8500000000000000e-02   2.2130000000000000e-01   1.2390000000000000e-01
   5.1754899999999999e+01  -1.0472980000000000e+02   5.8984929999999997e+02   6.7901499999999999e+01   7.6402600000000007e+01   6.5998000000000001e+00   4.2170000000000002e-01   1.2007000000000001e+00   3.8306000000000000e+00   2.8899999999999999e-02   2.1170000000000000e-01   2.0349999999999999e-01
   5.1071599999999997e+01  -1.0508159999999999e+02   5.7878319999999997e+02   6.6984899999999996e+01   7.5117999999999995e+01   6.8014999999999999e+00   8.8800000000000004e-02   5.3369999999999995e-01   4.5270999999999999e+00  -2.8899999999999999e-02   2.0210000000000000e-01   6.6400000000000001e-02
   5.0057699999999997e+01  -1.0547730000000000e+02   5.6831759999999997e+02   6.5906000000000006e+01   7.3700199999999995e+01   6.9023000000000003e+00   1.9980000000000001e-01   1.0672999999999999e+00   3.4824000000000002e+00  -5.7799999999999997e-02   1.5400000000000000e-01   1.4160000000000000e-01
   4.8404499999999999e+01  -1.0472980000000000e+02   5.5579309999999998e+02   6.4808099999999996e+01   7.2282300000000006e+01   7.0119999999999996e+00   6.6600000000000006e-02   6.2260000000000004e-01   3.1341999999999999e+00  -4.8200000000000000e-02   1.5400000000000000e-01   1.4160000000000000e-01
   4.7103999999999999e+01  -1.0442200000000000e+02   5.4369759999999997e+02   6.3500100000000003e+01   7.0788300000000007e+01   7.2443999999999997e+00  -2.2200000000000001e-02   1.0672999999999999e+00   4.3529999999999998e+00   0.0000000000000000e+00   2.5019999999999998e-01   1.4599999999999999e-01
   4.5318600000000004e+01  -1.0422420000000000e+02   5.3057270000000005e+02   6.2125300000000003e+01   6.9151600000000002e+01   7.3846999999999996e+00   1.7760000000000001e-01   9.5609999999999995e-01   3.3953000000000002e+00   6.7400000000000002e-02   2.5979999999999998e-01   1.4160000000000000e-01
   4.3907899999999998e+01  -1.0343280000000000e+02   5.1641840000000002e+02   6.0893599999999999e+01   6.7505300000000005e+01   7.5206999999999997e+00   1.5540000000000001e-01   9.7840000000000005e-01   4.4401000000000002e+00   3.8500000000000000e-02   1.6360000000000000e-01   1.8140000000000001e-01
   4.2078400000000002e+01  -1.0255340000000000e+02   5.0312189999999998e+02   5.9346899999999998e+01   6.5744900000000001e+01   7.6741000000000001e+00   1.1100000000000000e-01   7.7820000000000000e-01   3.4824000000000002e+00  -7.7100000000000002e-02   2.4060000000000001e-01   1.5920000000000001e-01
   4.0028500000000001e+01  -1.0154219999999999e+02   4.8776659999999998e+02   5.7943500000000000e+01   6.3936900000000001e+01   7.8276000000000003e+00   2.8849999999999998e-01   9.5609999999999995e-01   4.0918000000000001e+00   3.8500000000000000e-02   2.6939999999999997e-01   1.5479999999999999e-01
   3.8287199999999999e+01  -1.0086069999999999e+02   4.7284019999999998e+02   5.6358600000000003e+01   6.2119399999999999e+01   7.9416000000000002e+00   6.6600000000000006e-02   9.5609999999999995e-01   3.6564999999999999e+00  -1.9300000000000001e-02   1.9239999999999999e-01   1.9020000000000001e-01
   3.6281300000000002e+01  -9.9365799999999993e+01   4.5705599999999998e+02   5.4716400000000000e+01   6.0206699999999998e+01   8.0995000000000008e+00   1.1100000000000000e-01   1.0005999999999999e+00   3.8306000000000000e+00  -1.0600000000000000e-01   1.8279999999999999e-01   1.1940000000000001e-01
   3.4341600000000000e+01  -9.8002799999999993e+01   4.4161489999999998e+02   5.2988300000000002e+01   5.8179800000000000e+01   8.1828000000000003e+00   4.4390000000000002e-01   1.1339999999999999e+00   4.7012999999999998e+00  -2.8899999999999999e-02   1.8279999999999999e-01   1.3710000000000000e-01
   3.2622399999999999e+01  -9.6903700000000001e+01   4.2514440000000002e+02   5.1222099999999998e+01   5.6324199999999998e+01   8.3187999999999995e+00   0.0000000000000000e+00   5.5589999999999995e-01   4.0918000000000001e+00  -9.5999999999999992e-03   2.8870000000000001e-01   1.1060000000000000e-01
   3.0616499999999998e+01  -9.5232900000000001e+01   4.0927440000000001e+02   4.9398499999999999e+01   5.4316400000000002e+01   8.3977000000000004e+00   5.3269999999999995e-01   9.3389999999999995e-01   3.5695000000000001e+00   2.8899999999999999e-02   2.1170000000000000e-01   1.1060000000000000e-01
   2.8941299999999998e+01  -9.3628100000000003e+01   3.9297550000000001e+02   4.7517699999999998e+01   5.2308599999999998e+01   8.4854000000000003e+00  -1.9980000000000001e-01   6.4480000000000004e-01   4.0048000000000004e+00  -1.3489999999999999e-01   2.3089999999999999e-01   1.4160000000000000e-01
   2.7045700000000000e+01  -9.2111199999999997e+01   3.7607610000000000e+02   4.5560400000000001e+01   5.0215100000000000e+01   8.5424000000000007e+00   2.4410000000000001e-01   1.1785000000000001e+00   3.3953000000000002e+00  -9.5999999999999992e-03   1.7319999999999999e-01   1.0620000000000000e-01
   2.5370500000000000e+01  -8.9978800000000007e+01   3.6003449999999998e+02   4.3622300000000003e+01   4.7988399999999999e+01   8.5600000000000005e+00   4.4400000000000002e-02   9.1169999999999995e-01   4.1788999999999996e+00  -7.7100000000000002e-02   2.5019999999999998e-01   1.3270000000000001e-01
   2.3981800000000000e+01  -8.7802499999999995e+01   3.4399299999999999e+02   4.1712800000000001e+01   4.5847299999999997e+01   8.5424000000000007e+00   1.3320000000000001e-01   8.4499999999999997e-01   3.6564999999999999e+00  -7.7100000000000002e-02   1.4430000000000001e-01   1.3270000000000001e-01
   2.2196400000000001e+01  -8.6087699999999998e+01   3.2512049999999999e+02   3.9526400000000002e+01   4.3525399999999998e+01   8.5073000000000008e+00   2.4410000000000001e-01   1.0005999999999999e+00   3.5695000000000001e+00  -4.8200000000000000e-02   2.1170000000000000e-01   1.2830000000000000e-01
   2.0499199999999998e+01  -8.3625600000000006e+01   3.0710599999999999e+02   3.7340100000000000e+01   4.1155999999999999e+01   8.4898000000000007e+00  -1.7760000000000001e-01   6.2260000000000004e-01   3.8306000000000000e+00  -1.0600000000000000e-01   2.3089999999999999e-01   1.2830000000000000e-01
   1.9044400000000000e+01  -8.0767700000000005e+01   2.8840510000000000e+02   3.5239600000000003e+01   3.8805599999999998e+01   8.3582000000000001e+00   6.6600000000000006e-02   1.0894999999999999e+00   3.0470999999999999e+00   3.8500000000000000e-02   1.7319999999999999e-01   1.5479999999999999e-01
   1.7170800000000000e+01  -7.7821899999999999e+01   2.7021890000000002e+02   3.2938699999999997e+01   3.6436100000000003e+01   8.2792999999999992e+00   1.5540000000000001e-01   7.5600000000000001e-01   3.5695000000000001e+00  -1.0600000000000000e-01   1.4430000000000001e-01   1.4599999999999999e-01
   1.5694000000000001e+01  -7.4546300000000002e+01   2.5237590000000000e+02   3.0637799999999999e+01   3.3914400000000001e+01   8.0600000000000005e+00   2.4410000000000001e-01   1.2007000000000001e+00   4.4401000000000002e+00  -2.8899999999999999e-02   2.5019999999999998e-01   1.2830000000000000e-01
   1.4018800000000001e+01  -7.1160899999999998e+01   2.3418969999999999e+02   2.8413200000000000e+01   3.1411799999999999e+01   7.9021999999999997e+00   2.6629999999999998e-01   1.0227999999999999e+00   3.9177000000000000e+00  -6.7400000000000002e-02   1.7319999999999999e-01   1.0620000000000000e-01
   1.2211300000000000e+01  -6.7731399999999994e+01   2.1437370000000001e+02   2.6179099999999998e+01   2.8956700000000001e+01   7.6784999999999997e+00   2.6629999999999998e-01   8.8939999999999997e-01   3.8306000000000000e+00  -5.7799999999999997e-02   2.9830000000000001e-01   1.7249999999999999e-01
   1.0161400000000000e+01  -6.3730400000000003e+01   1.9524390000000000e+02   2.3725400000000000e+01   2.6377900000000000e+01   7.3540000000000001e+00   1.3320000000000001e-01   1.0227999999999999e+00   4.6142000000000003e+00  -1.9300000000000001e-02   1.6360000000000000e-01   1.2390000000000000e-01
   8.2658000000000005e+00  -5.9575499999999998e+01   1.7662880000000001e+02   2.1500900000000001e+01   2.3732500000000002e+01   7.0206999999999997e+00   2.2200000000000001e-02   8.8939999999999997e-01   4.0918000000000001e+00   1.9300000000000001e-02   2.0210000000000000e-01   1.2390000000000000e-01
   6.3480999999999996e+00  -5.4651200000000003e+01   1.5552600000000001e+02   1.9066299999999998e+01   2.1077600000000000e+01   6.6654999999999998e+00   2.6629999999999998e-01   9.3389999999999995e-01   4.7012999999999998e+00   9.5999999999999992e-03   1.4430000000000001e-01   1.1500000000000000e-01
   4.4084000000000003e+00  -4.9682899999999997e+01   1.3742560000000000e+02   1.6727100000000000e+01   1.8470199999999998e+01   6.1524999999999999e+00   3.1069999999999998e-01   9.3389999999999995e-01   4.0048000000000004e+00  -8.6699999999999999e-02   2.4060000000000001e-01   1.3270000000000001e-01
   2.5569000000000002e+00  -4.3945200000000000e+01   1.1803850000000000e+02   1.4531200000000000e+01   1.5948499999999999e+01   5.5517000000000003e+00   2.6629999999999998e-01   9.5609999999999995e-01   3.9177000000000000e+00  -1.9300000000000001e-02   2.0210000000000000e-01   1.6810000000000000e-01
   9.2579999999999996e-01  -3.7328099999999999e+01   9.9680800000000005e+01   1.2459400000000000e+01   1.3522000000000000e+01   4.8281000000000001e+00   1.9980000000000001e-01   6.8930000000000002e-01   3.7435999999999998e+00   5.7799999999999997e-02   1.2509999999999999e-01   1.7690000000000000e-01
  -3.7469999999999998e-01  -3.0798999999999999e+01   8.2609800000000007e+01   1.0406700000000001e+01   1.1114500000000000e+01   4.0957999999999997e+00   1.1100000000000000e-01   1.0450999999999999e+00   3.5695000000000001e+00   9.5999999999999992e-03   1.3469999999999999e-01   1.2830000000000000e-01
  -1.5649999999999999e+00  -2.4203900000000001e+01   6.6568200000000004e+01   8.5736000000000008e+00   8.9353999999999996e+00   3.3239999999999998e+00   3.1069999999999998e-01   1.0227999999999999e+00   3.6564999999999999e+00  -6.7400000000000002e-02   2.2130000000000000e-01   1.1060000000000000e-01
  -2.2483000000000000e+00  -1.7564900000000002e+01   5.3786400000000000e+01   7.2370000000000001e+00   7.1940000000000000e+00   2.4249999999999998e+00   2.2200000000000001e-02   8.6719999999999997e-01   4.3529999999999998e+00   2.8899999999999999e-02   1.5400000000000000e-01   1.1940000000000001e-01
  -2.7993999999999999e+00  -1.1959099999999999e+01   4.2806100000000001e+01   6.0721999999999996e+00   5.7760999999999996e+00   1.6400999999999999e+00   2.2189999999999999e-01   9.5609999999999995e-01   3.0470999999999999e+00  -7.7100000000000002e-02   2.1170000000000000e-01   1.4160000000000000e-01
  -2.9535999999999998e+00  -7.2325999999999997e+00   3.4656599999999997e+01   5.2511000000000001e+00   4.6913000000000000e+00   1.0129999999999999e+00   6.6600000000000006e-02   8.4499999999999997e-01   4.4401000000000002e+00   0.0000000000000000e+00   1.5400000000000000e-01   1.2830000000000000e-01
  -2.7553000000000001e+00  -3.4733999999999998e+00   2.9766999999999999e+01   4.6210000000000004e+00   4.0061999999999998e+00   4.9109999999999998e-01   2.6629999999999998e-01   8.0049999999999999e-01   3.9177000000000000e+00   0.0000000000000000e+00   2.3089999999999999e-01   1.6370000000000001e-01
  -2.7772999999999999e+00  -6.1550000000000005e-01   2.6421399999999998e+01   4.1054000000000004e+00   3.3780999999999999e+00   7.0199999999999999e-02  -8.8800000000000004e-02   8.0049999999999999e-01   2.8730000000000002e+00  -5.7799999999999997e-02   1.2509999999999999e-01   1.3710000000000000e-01
  -1.2343999999999999e+00   2.4841000000000002e+00   2.4019500000000001e+01   3.8572000000000002e+00   2.9308999999999998e+00  -4.8240000000000000e-01   2.2200000000000001e-02   9.3389999999999995e-01   3.3083000000000000e+00  -1.1559999999999999e-01   2.2130000000000000e-01   1.1060000000000000e-01
  -1.6311000000000000e+00   1.2749999999999999e+00   1.9387100000000000e+01   3.1316000000000002e+00   2.4931000000000001e+00  -1.4470000000000000e-01   1.1100000000000000e-01   9.7840000000000005e-01   4.2659000000000002e+00  -7.7100000000000002e-02   1.4430000000000001e-01   1.3270000000000001e-01
  -1.5870000000000000e+00   1.8906000000000001e+00   1.5869999999999999e+01   2.6065000000000000e+00   1.9887999999999999e+00  -1.6660000000000000e-01   1.3320000000000001e-01   1.0450999999999999e+00   4.1788999999999996e+00  -6.7400000000000002e-02   1.6360000000000000e-01   1.5040000000000001e-01
  -1.1902999999999999e+00   1.4289000000000001e+00   1.2953400000000000e+01   1.9380999999999999e+00   1.4559000000000000e+00  -2.3240000000000000e-01   1.7760000000000001e-01   9.3389999999999995e-01   3.3953000000000002e+00   5.7799999999999997e-02   2.5979999999999998e-01   1.1500000000000000e-01
  -1.4767999999999999e+00   2.2863000000000002e+00   9.9509000000000007e+00   1.8045000000000000e+00   1.1037999999999999e+00  -3.4200000000000003e-01   1.5540000000000001e-01   1.0005999999999999e+00   4.2659000000000002e+00   9.5999999999999992e-03   1.8279999999999999e-01   1.0620000000000000e-01
  -1.2784000000000000e+00   2.2863000000000002e+00   7.2058000000000000e+00   1.2124999999999999e+00   7.7080000000000004e-01  -5.1310000000000000e-01   1.3320000000000001e-01   9.5609999999999995e-01   3.6564999999999999e+00  -1.2520000000000001e-01   2.2130000000000000e-01   1.4599999999999999e-01
  -1.1902999999999999e+00   1.9784999999999999e+00   5.0612000000000004e+00   8.7839999999999996e-01   3.2350000000000001e-01  -3.5959999999999998e-01   1.3320000000000001e-01   1.1117999999999999e+00   5.1365999999999996e+00   3.8500000000000000e-02   1.5400000000000000e-01   1.7249999999999999e-01
  -7.9349999999999998e-01  -8.7929999999999997e-01   3.1739999999999999e+00   1.0500000000000000e-01  -1.9000000000000000e-02  -3.9500000000000000e-02   4.4400000000000002e-02   9.1169999999999995e-01   3.6564999999999999e+00  -3.8500000000000000e-02   2.0210000000000000e-01   1.2390000000000000e-01
  -1.1241000000000001e+00  -1.9789999999999999e-01   2.0588000000000002e+00   3.9140000000000003e-01  -2.8500000000000001e-02  -2.6300000000000000e-02   8.8800000000000004e-02   9.3389999999999995e-01   3.2212000000000001e+00   1.9300000000000001e-02   2.1170000000000000e-01   1.5920000000000001e-01
  -9.2579999999999996e-01  -7.6939999999999997e-01   3.0882000000000001e+00   1.1459999999999999e-01  -4.7600000000000003e-02  -2.1899999999999999e-02   1.7760000000000001e-01   7.1150000000000002e-01   3.4824000000000002e+00   2.8899999999999999e-02   6.7400000000000002e-02   1.5479999999999999e-01
  -9.9190000000000000e-01  -3.0780000000000002e-01   2.2303999999999999e+00   2.0050000000000001e-01  -3.8100000000000002e-02  -3.9500000000000000e-02   1.5540000000000001e-01   1.3341000000000001e+00   3.4824000000000002e+00   0.0000000000000000e+00   1.9239999999999999e-01   1.3270000000000001e-01
  -1.0360000000000000e+00  -3.5170000000000001e-01   2.0588000000000002e+00   2.0999999999999999e-01  -3.8100000000000002e-02  -4.3900000000000002e-02   2.2189999999999999e-01   9.3389999999999995e-01   3.8306000000000000e+00  -4.8200000000000000e-02   2.1170000000000000e-01   1.5040000000000001e-01
  -9.2579999999999996e-01  -6.3749999999999996e-01   1.2867999999999999e+00   2.7689999999999998e-01  -1.0470000000000000e-01  -4.8200000000000000e-02   8.8800000000000004e-02   6.0040000000000004e-01   3.6564999999999999e+00  -3.8500000000000000e-02   1.9239999999999999e-01   1.4160000000000000e-01
  -1.0360000000000000e+00  -4.1770000000000002e-01   1.8015000000000001e+00   2.8639999999999999e-01  -5.7099999999999998e-02  -2.6300000000000000e-02   1.1100000000000000e-01   8.4499999999999997e-01   4.0048000000000004e+00  -5.7799999999999997e-02   1.7319999999999999e-01   1.6370000000000001e-01
  -9.4779999999999998e-01  -6.8149999999999999e-01   2.3161999999999998e+00   1.3370000000000001e-01  -1.5229999999999999e-01  -7.4499999999999997e-02   2.4410000000000001e-01   9.3389999999999995e-01   3.9177000000000000e+00  -3.8500000000000000e-02   1.9239999999999999e-01   1.1060000000000000e-01
  -9.4779999999999998e-01  -3.5170000000000001e-01   2.9165999999999999e+00   2.3870000000000000e-01  -1.9000000000000000e-02  -8.7700000000000000e-02   1.5540000000000001e-01   8.8939999999999997e-01   4.0918000000000001e+00  -9.5999999999999992e-03   2.5019999999999998e-01   1.3710000000000000e-01
  -9.4779999999999998e-01  -6.3749999999999996e-01   1.9730000000000001e+00   2.0050000000000001e-01   1.9000000000000000e-02  -3.5099999999999999e-02   1.1100000000000000e-01   1.0005999999999999e+00   4.2659000000000002e+00  -1.9300000000000001e-02   2.8870000000000001e-01   1.2390000000000000e-01
  -1.1681999999999999e+00  -3.2979999999999998e-01   2.5735000000000001e+00   1.6230000000000000e-01  -1.9000000000000000e-02  -4.3900000000000002e-02   1.3320000000000001e-01   9.3389999999999995e-01   3.8306000000000000e+00   6.7400000000000002e-02   2.1170000000000000e-01   1.9460000000000000e-01
  -9.0369999999999995e-01  -5.9360000000000002e-01   1.4582999999999999e+00   2.3870000000000000e-01  -4.7600000000000003e-02  -8.8000000000000005e-03   1.3320000000000001e-01   8.0049999999999999e-01   3.8306000000000000e+00   0.0000000000000000e+00   1.4430000000000001e-01   1.3270000000000001e-01
  -9.0369999999999995e-01  -3.0780000000000002e-01   1.3725000000000001e+00   3.1509999999999999e-01  -2.8500000000000001e-02  -2.6300000000000000e-02   8.8800000000000004e-02   1.0450999999999999e+00   4.0918000000000001e+00  -1.0600000000000000e-01   1.5400000000000000e-01   1.4160000000000000e-01
  -1.1681999999999999e+00  -2.4179999999999999e-01   2.4876999999999998e+00   2.7689999999999998e-01  -7.6100000000000001e-02  -3.5099999999999999e-02   1.7760000000000001e-01   8.8939999999999997e-01   3.1341999999999999e+00  -9.5999999999999992e-03   2.5019999999999998e-01   1.1500000000000000e-01
  -9.2579999999999996e-01  -5.4959999999999998e-01   2.0588000000000002e+00   1.8140000000000001e-01  -9.5200000000000007e-02  -3.9500000000000000e-02   1.3320000000000001e-01   1.0005999999999999e+00   3.8306000000000000e+00  -3.8500000000000000e-02   1.7319999999999999e-01   1.8579999999999999e-01
  -1.0580000000000001e+00  -2.6379999999999998e-01   2.1446000000000001e+00   2.8639999999999999e-01  -2.8500000000000001e-02  -5.7000000000000002e-02   1.3320000000000001e-01   8.6719999999999997e-01   3.4824000000000002e+00  -7.7100000000000002e-02   2.2130000000000000e-01   1.3270000000000001e-01
  -1.0139000000000000e+00  -5.7160000000000000e-01   2.3161999999999998e+00   1.4319999999999999e-01  -4.7600000000000003e-02  -4.3900000000000002e-02   3.3289999999999997e-01   8.4499999999999997e-01   3.6564999999999999e+00   1.9300000000000001e-02   1.2509999999999999e-01   1.7690000000000000e-01
  -1.0360000000000000e+00  -4.8359999999999997e-01   2.7450999999999999e+00   2.9599999999999999e-01   9.4999999999999998e-03  -5.7000000000000002e-02   2.4410000000000001e-01   1.0227999999999999e+00   4.0048000000000004e+00  -3.8500000000000000e-02   2.4060000000000001e-01   1.5479999999999999e-01
  -8.5960000000000003e-01  -4.6170000000000000e-01   2.6593000000000000e+00   2.0999999999999999e-01  -1.3320000000000001e-01  -6.5799999999999997e-02   2.4410000000000001e-01   8.8939999999999997e-01   4.4401000000000002e+00   1.9300000000000001e-02   2.3089999999999999e-01   1.7249999999999999e-01
  -8.3760000000000001e-01  -1.7590000000000000e-01   2.4018999999999999e+00   2.8639999999999999e-01  -6.6600000000000006e-02  -4.4000000000000003e-03   3.1069999999999998e-01   8.6719999999999997e-01   3.4824000000000002e+00   1.9300000000000001e-02   1.8279999999999999e-01   1.1940000000000001e-01
  -1.0801000000000001e+00  -5.2759999999999996e-01   3.0882000000000001e+00   1.8140000000000001e-01  -9.5200000000000007e-02  -4.3900000000000002e-02   6.6600000000000006e-02   1.0672999999999999e+00   4.7012999999999998e+00   9.5999999999999992e-03   2.0210000000000000e-01   1.7249999999999999e-01
  -1.1021000000000001e+00  -4.3969999999999998e-01   1.8872000000000000e+00   3.4370000000000001e-01  -1.9000000000000000e-02  -3.0700000000000002e-02   3.7730000000000002e-01   8.8939999999999997e-01   4.5270999999999999e+00  -5.7799999999999997e-02   1.8279999999999999e-01   1.8579999999999999e-01
  -9.9190000000000000e-01  -3.0780000000000002e-01   2.9165999999999999e+00   2.3870000000000000e-01  -1.9000000000000000e-02  -3.5099999999999999e-02   2.2200000000000001e-02   8.6719999999999997e-01   4.0918000000000001e+00  -4.8200000000000000e-02   1.3469999999999999e-01   1.6370000000000001e-01
  -9.0369999999999995e-01  -4.8359999999999997e-01   2.8309000000000002e+00   2.6729999999999998e-01  -8.5599999999999996e-02  -4.4000000000000003e-03   2.8849999999999998e-01   1.0227999999999999e+00   4.0918000000000001e+00  -1.1559999999999999e-01   1.3469999999999999e-01   1.2390000000000000e-01
  -1.1462000000000001e+00  -3.2979999999999998e-01   2.6593000000000000e+00   2.0050000000000001e-01  -6.6600000000000006e-02  -6.5799999999999997e-02   2.8849999999999998e-01   1.0450999999999999e+00   3.5695000000000001e+00   9.5999999999999992e-03   2.7900000000000003e-01   1.7249999999999999e-01
  -1.0580000000000001e+00  -5.0560000000000005e-01   2.1446000000000001e+00   2.1959999999999999e-01  -5.7099999999999998e-02  -5.7000000000000002e-02   3.7730000000000002e-01   8.6719999999999997e-01   3.8306000000000000e+00  -2.8899999999999999e-02   2.1170000000000000e-01   1.4599999999999999e-01
  -9.0369999999999995e-01  -2.4179999999999999e-01   2.4876999999999998e+00   1.5279999999999999e-01  -6.6600000000000006e-02  -7.4499999999999997e-02   1.5540000000000001e-01   8.0049999999999999e-01   2.7858999999999998e+00   1.9300000000000001e-02   1.9239999999999999e-01   1.3710000000000000e-01
  -8.1559999999999999e-01  -4.3969999999999998e-01   1.8015000000000001e+00   2.0999999999999999e-01  -5.7099999999999998e-02  -7.0199999999999999e-02   1.3320000000000001e-01   7.7820000000000000e-01   3.9177000000000000e+00  -1.3489999999999999e-01   2.2130000000000000e-01   1.5479999999999999e-01
  -1.2122999999999999e+00  -3.9570000000000000e-01   1.6298999999999999e+00   2.7689999999999998e-01  -1.2370000000000000e-01  -5.2600000000000001e-02   3.3289999999999997e-01   9.3389999999999995e-01   4.6142000000000003e+00  -7.7100000000000002e-02   2.0210000000000000e-01   1.3270000000000001e-01
  -9.0369999999999995e-01  -3.7369999999999998e-01   2.3161999999999998e+00   2.8639999999999999e-01  -7.6100000000000001e-02  -4.4000000000000003e-03   2.2189999999999999e-01   8.0049999999999999e-01   3.7435999999999998e+00  -3.8500000000000000e-02   1.9239999999999999e-01   8.4000000000000005e-02
  -8.1559999999999999e-01  -3.9570000000000000e-01   2.4876999999999998e+00   2.7689999999999998e-01  -1.9000000000000000e-02  -1.7500000000000002e-02   2.4410000000000001e-01   1.0450999999999999e+00   4.7012999999999998e+00   2.8899999999999999e-02   2.2130000000000000e-01   1.6810000000000000e-01
  -7.9349999999999998e-01  -4.3969999999999998e-01   2.8309000000000002e+00   2.3870000000000000e-01  -6.6600000000000006e-02  -5.2600000000000001e-02   2.2189999999999999e-01   1.1339999999999999e+00   4.3529999999999998e+00   1.9300000000000001e-02   1.7319999999999999e-01   1.9910000000000000e-01
  -1.2564000000000000e+00  -5.2759999999999996e-01   2.1446000000000001e+00   2.7689999999999998e-01  -8.5599999999999996e-02  -3.9500000000000000e-02   1.3320000000000001e-01   1.0227999999999999e+00   4.2659000000000002e+00  -5.7799999999999997e-02   1.7319999999999999e-01   1.4599999999999999e-01
  -9.4779999999999998e-01  -3.7369999999999998e-01   2.0588000000000002e+00   2.0050000000000001e-01  -1.3320000000000001e-01  -3.0700000000000002e-02   1.1100000000000000e-01   8.0049999999999999e-01   4.0048000000000004e+00  -1.3489999999999999e-01   1.7319999999999999e-01   1.0620000000000000e-01
  -8.5960000000000003e-01  -6.1550000000000005e-01   2.4876999999999998e+00   1.5279999999999999e-01  -2.8500000000000001e-02  -2.6300000000000000e-02   1.3320000000000001e-01   9.5609999999999995e-01   3.4824000000000002e+00  -9.5999999999999992e-03   2.4060000000000001e-01   1.7690000000000000e-01
  -1.0139000000000000e+00  -3.2979999999999998e-01   2.6593000000000000e+00   1.6230000000000000e-01  -1.0470000000000000e-01  -3.0700000000000002e-02   2.4410000000000001e-01   9.1169999999999995e-01   3.7435999999999998e+00   0.0000000000000000e+00   2.4060000000000001e-01   1.5479999999999999e-01
  -8.1559999999999999e-01  -4.6170000000000000e-01   1.9730000000000001e+00   2.2910000000000000e-01  -8.5599999999999996e-02   2.6300000000000000e-02   2.4410000000000001e-01   1.0005999999999999e+00   3.7435999999999998e+00  -5.7799999999999997e-02   2.3089999999999999e-01   1.1500000000000000e-01
  -1.0360000000000000e+00  -4.8359999999999997e-01   2.4018999999999999e+00   1.8140000000000001e-01  -1.0470000000000000e-01  -4.8200000000000000e-02   6.6600000000000006e-02   9.3389999999999995e-01   3.9177000000000000e+00   1.9300000000000001e-02   2.5979999999999998e-01   1.3710000000000000e-01
  -1.2122999999999999e+00  -3.9570000000000000e-01   2.6593000000000000e+00   2.0050000000000001e-01  -2.8500000000000001e-02  -1.7500000000000002e-02   4.4400000000000002e-02   9.7840000000000005e-01   3.9177000000000000e+00   6.7400000000000002e-02   1.8279999999999999e-01   1.5479999999999999e-01
  -8.5960000000000003e-01  -3.2979999999999998e-01   2.8309000000000002e+00   1.9089999999999999e-01  -7.6100000000000001e-02  -5.7000000000000002e-02   8.8800000000000004e-02   1.0005999999999999e+00   4.2659000000000002e+00   3.8500000000000000e-02   2.2130000000000000e-01   1.5479999999999999e-01
  -1.0139000000000000e+00  -3.0780000000000002e-01   1.9730000000000001e+00   2.4820000000000000e-01  -1.9000000000000000e-02   0.0000000000000000e+00   1.7760000000000001e-01   9.1169999999999995e-01   3.5695000000000001e+00   0.0000000000000000e+00   2.2130000000000000e-01   1.3270000000000001e-01
  -8.8170000000000004e-01  -4.8359999999999997e-01   2.4018999999999999e+00   3.0549999999999999e-01  -9.4999999999999998e-03  -2.6300000000000000e-02   1.7760000000000001e-01   1.0227999999999999e+00   3.4824000000000002e+00   9.5999999999999992e-03   1.7319999999999999e-01   1.6810000000000000e-01
  -1.0580000000000001e+00  -3.5170000000000001e-01   2.9165999999999999e+00   2.0050000000000001e-01  -7.6100000000000001e-02  -2.1899999999999999e-02   3.3289999999999997e-01   6.8930000000000002e-01   3.9177000000000000e+00  -7.7100000000000002e-02   1.5400000000000000e-01   1.3270000000000001e-01
  -1.0801000000000001e+00  -3.9570000000000000e-01   2.3161999999999998e+00   2.4820000000000000e-01  -1.2370000000000000e-01  -4.3900000000000002e-02   1.5540000000000001e-01   1.0005999999999999e+00   3.9177000000000000e+00   9.5999999999999992e-03   2.5019999999999998e-01   1.4599999999999999e-01
  -1.0139000000000000e+00  -4.1770000000000002e-01   2.5735000000000001e+00   2.0050000000000001e-01  -1.4269999999999999e-01  -4.8200000000000000e-02   2.2200000000000001e-02   1.1785000000000001e+00   3.4824000000000002e+00  -6.7400000000000002e-02   2.3089999999999999e-01   1.1940000000000001e-01
  -1.0139000000000000e+00  -4.6170000000000000e-01   2.1446000000000001e+00   9.5500000000000002e-02  -8.5599999999999996e-02  -8.8000000000000005e-03   2.8849999999999998e-01   9.3389999999999995e-01   4.1788999999999996e+00  -5.7799999999999997e-02   1.9239999999999999e-01   1.5040000000000001e-01
  -9.9190000000000000e-01  -2.1980000000000000e-01   2.2303999999999999e+00   1.6230000000000000e-01  -1.1420000000000000e-01   8.8000000000000005e-03   2.2189999999999999e-01   8.8939999999999997e-01   3.4824000000000002e+00  -6.7400000000000002e-02   1.6360000000000000e-01   1.4160000000000000e-01
  -9.2579999999999996e-01  -3.9570000000000000e-01   1.7157000000000000e+00   1.3370000000000001e-01  -9.5200000000000007e-02  -3.0700000000000002e-02   2.2189999999999999e-01   9.3389999999999995e-01   3.9177000000000000e+00  -4.8200000000000000e-02   2.5019999999999998e-01   1.6370000000000001e-01
  -1.1241000000000001e+00  -4.3969999999999998e-01   2.7450999999999999e+00   3.0549999999999999e-01  -1.5229999999999999e-01  -3.9500000000000000e-02   6.6600000000000006e-02   1.0672999999999999e+00   3.6564999999999999e+00  -6.7400000000000002e-02   1.8279999999999999e-01   1.5920000000000001e-01
  -1.0801000000000001e+00  -2.6379999999999998e-01   3.0882000000000001e+00   2.0050000000000001e-01   1.9000000000000000e-02  -3.5099999999999999e-02   1.9980000000000001e-01   8.2269999999999999e-01   4.0918000000000001e+00   1.9300000000000001e-02   2.6939999999999997e-01   1.5479999999999999e-01
  -1.0801000000000001e+00  -4.6170000000000000e-01   2.8309000000000002e+00   2.0050000000000001e-01  -1.9000000000000000e-02  -1.3200000000000000e-02   3.3289999999999997e-01   9.7840000000000005e-01   3.2212000000000001e+00  -5.7799999999999997e-02   2.5019999999999998e-01   1.9020000000000001e-01
  -1.0139000000000000e+00  -1.9789999999999999e-01   1.7157000000000000e+00   2.1959999999999999e-01  -9.5200000000000007e-02  -5.7000000000000002e-02  -2.2200000000000001e-02   1.0450999999999999e+00   4.7012999999999998e+00  -8.6699999999999999e-02   2.6939999999999997e-01   1.6370000000000001e-01
  -8.5960000000000003e-01  -4.3969999999999998e-01   1.3725000000000001e+00   2.1959999999999999e-01  -6.6600000000000006e-02  -5.7000000000000002e-02   3.3289999999999997e-01   6.0040000000000004e-01   3.4824000000000002e+00  -6.7400000000000002e-02   2.1170000000000000e-01   1.4160000000000000e-01
  -1.0580000000000001e+00  -4.3969999999999998e-01   1.8015000000000001e+00   1.6230000000000000e-01  -1.4269999999999999e-01  -4.3900000000000002e-02   1.3320000000000001e-01   1.0005999999999999e+00   3.8306000000000000e+00  -3.8500000000000000e-02   2.3089999999999999e-01   1.5479999999999999e-01
  -1.1681999999999999e+00  -2.4179999999999999e-01   2.4876999999999998e+00   2.9599999999999999e-01  -1.7130000000000001e-01  -1.3200000000000000e-02   1.5540000000000001e-01   1.2452000000000001e+00   3.7435999999999998e+00  -2.8899999999999999e-02   1.5400000000000000e-01   1.9020000000000001e-01
  -1.0580000000000001e+00  -3.0780000000000002e-01   1.8015000000000001e+00   1.5279999999999999e-01  -1.1420000000000000e-01  -8.8000000000000005e-03   3.1069999999999998e-01   9.3389999999999995e-01   3.9177000000000000e+00   5.7799999999999997e-02   2.4060000000000001e-01   1.5479999999999999e-01
  -1.1241000000000001e+00  -2.4179999999999999e-01   2.1446000000000001e+00   2.3870000000000000e-01  -1.0470000000000000e-01  -4.8200000000000000e-02   6.6600000000000006e-02   8.6719999999999997e-01   3.8306000000000000e+00  -5.7799999999999997e-02   1.8279999999999999e-01   1.5040000000000001e-01
  -1.0801000000000001e+00  -3.7369999999999998e-01   3.0882000000000001e+00   1.9089999999999999e-01  -1.9000000000000000e-02  -7.0199999999999999e-02   1.1100000000000000e-01   8.6719999999999997e-01   3.9177000000000000e+00  -5.7799999999999997e-02   2.7900000000000003e-01   1.3710000000000000e-01
  -1.0360000000000000e+00  -4.6170000000000000e-01   1.8015000000000001e+00   2.5779999999999997e-01  -6.6600000000000006e-02  -3.9500000000000000e-02   1.7760000000000001e-01   8.0049999999999999e-01   3.5695000000000001e+00  -7.7100000000000002e-02   2.5019999999999998e-01   1.3270000000000001e-01
  -1.1902999999999999e+00  -1.3189999999999999e-01   1.9730000000000001e+00   2.0050000000000001e-01  -3.8100000000000002e-02  -7.4499999999999997e-02   3.7730000000000002e-01   7.7820000000000000e-01   3.9177000000000000e+00   4.8200000000000000e-02   2.5019999999999998e-01   1.4599999999999999e-01
  -9.9190000000000000e-01  -3.5170000000000001e-01   3.1739999999999999e+00   2.2910000000000000e-01  -4.7600000000000003e-02  -8.7700000000000000e-02   6.6600000000000006e-02   9.5609999999999995e-01   4.7012999999999998e+00   5.7799999999999997e-02   1.8279999999999999e-01   1.2390000000000000e-01
  -1.0360000000000000e+00  -3.2979999999999998e-01   2.1446000000000001e+00   1.7190000000000000e-01  -7.6100000000000001e-02  -3.9500000000000000e-02   8.8800000000000004e-02   1.0005999999999999e+00   3.1341999999999999e+00   4.8200000000000000e-02   2.6939999999999997e-01   1.0620000000000000e-01
  -8.8170000000000004e-01  -5.7160000000000000e-01   2.7450999999999999e+00   2.1959999999999999e-01  -4.7600000000000003e-02  -1.7500000000000002e-02   6.6600000000000006e-02   9.1169999999999995e-01   4.3529999999999998e+00   2.8899999999999999e-02   7.6999999999999999e-02   1.2830000000000000e-01
  -9.9190000000000000e-01  -3.2979999999999998e-01   1.9730000000000001e+00   8.5900000000000004e-02  -1.7130000000000001e-01  -3.0700000000000002e-02   2.2200000000000001e-02   1.0005999999999999e+00   3.7435999999999998e+00  -4.8200000000000000e-02   1.8279999999999999e-01   1.5920000000000001e-01
  -9.4779999999999998e-01  -5.7160000000000000e-01   2.8309000000000002e+00   9.5500000000000002e-02  -9.4999999999999998e-03  -2.6300000000000000e-02   1.3320000000000001e-01   8.8939999999999997e-01   4.0048000000000004e+00  -2.8899999999999999e-02   1.8279999999999999e-01   1.2390000000000000e-01
  -9.4779999999999998e-01  -3.7369999999999998e-01   1.9730000000000001e+00   3.3420000000000000e-01  -8.5599999999999996e-02  -3.0700000000000002e-02   1.5540000000000001e-01   1.0005999999999999e+00   4.4401000000000002e+00  -3.8500000000000000e-02   1.4430000000000001e-01   1.9910000000000000e-01
  -1.0801000000000001e+00  -3.7369999999999998e-01   2.9165999999999999e+00   2.8639999999999999e-01  -7.6100000000000001e-02  -3.9500000000000000e-02   1.7760000000000001e-01   8.2269999999999999e-01   3.3953000000000002e+00   2.8899999999999999e-02   5.7700000000000001e-02   1.5479999999999999e-01
  -8.8170000000000004e-01  -3.7369999999999998e-01   1.7157000000000000e+00   1.4319999999999999e-01  -1.4269999999999999e-01  -3.0700000000000002e-02   1.9980000000000001e-01   8.0049999999999999e-01   4.0048000000000004e+00  -2.8899999999999999e-02   2.7900000000000003e-01   1.2390000000000000e-01
  -1.0139000000000000e+00  -3.7369999999999998e-01   2.4018999999999999e+00   2.9599999999999999e-01  -1.2370000000000000e-01  -5.7000000000000002e-02   1.5540000000000001e-01   8.8939999999999997e-01   4.2659000000000002e+00  -1.1559999999999999e-01   1.0580000000000001e-01   1.0170000000000000e-01
  -1.0580000000000001e+00  -1.7590000000000000e-01   1.7157000000000000e+00   2.3870000000000000e-01  -9.5200000000000007e-02  -4.3900000000000002e-02   1.1100000000000000e-01   9.3389999999999995e-01   3.3953000000000002e+00   1.9300000000000001e-02   1.6360000000000000e-01   1.4599999999999999e-01
  -9.0369999999999995e-01  -4.8359999999999997e-01   2.0588000000000002e+00   2.1959999999999999e-01  -7.6100000000000001e-02  -1.0090000000000000e-01   1.5540000000000001e-01   8.8939999999999997e-01   4.0048000000000004e+00  -9.5999999999999992e-03   1.8279999999999999e-01   1.3710000000000000e-01
  -1.0801000000000001e+00  -3.7369999999999998e-01   2.1446000000000001e+00   2.4820000000000000e-01  -1.9000000000000000e-02  -6.1400000000000003e-02   3.3289999999999997e-01   8.0049999999999999e-01   4.0048000000000004e+00   7.7100000000000002e-02   2.4060000000000001e-01   1.5920000000000001e-01
  -9.4779999999999998e-01  -3.2979999999999998e-01   2.0588000000000002e+00   2.3870000000000000e-01  -1.1420000000000000e-01  -2.1899999999999999e-02   1.7760000000000001e-01   8.0049999999999999e-01   3.3083000000000000e+00   2.8899999999999999e-02   1.1550000000000001e-01   1.3710000000000000e-01
  -1.0580000000000001e+00  -5.2759999999999996e-01   2.4876999999999998e+00   1.3370000000000001e-01  -1.8079999999999999e-01   0.0000000000000000e+00   1.9980000000000001e-01   1.0005999999999999e+00   3.7435999999999998e+00  -6.7400000000000002e-02   1.5400000000000000e-01   1.5920000000000001e-01
  -1.1462000000000001e+00  -2.6379999999999998e-01   1.8872000000000000e+00   1.7190000000000000e-01  -1.0470000000000000e-01  -1.3200000000000000e-02   1.5540000000000001e-01   9.3389999999999995e-01   3.7435999999999998e+00   1.9300000000000001e-02   2.4060000000000001e-01   1.5040000000000001e-01
  -1.1681999999999999e+00  -3.9570000000000000e-01   2.1446000000000001e+00   1.9089999999999999e-01  -8.5599999999999996e-02  -3.0700000000000002e-02   2.2200000000000001e-02   9.3389999999999995e-01   4.1788999999999996e+00  -1.9300000000000001e-02   1.8279999999999999e-01   1.5920000000000001e-01
  -1.1241000000000001e+00  -4.8359999999999997e-01   2.3161999999999998e+00   1.6230000000000000e-01  -2.0930000000000001e-01  -4.3900000000000002e-02   2.2189999999999999e-01   1.0894999999999999e+00   4.1788999999999996e+00   9.5999999999999992e-03   2.2130000000000000e-01   1.0620000000000000e-01
  -1.1241000000000001e+00  -2.4179999999999999e-01   2.3161999999999998e+00   1.8140000000000001e-01  -1.0470000000000000e-01  -5.2600000000000001e-02   2.4410000000000001e-01   9.5609999999999995e-01   4.8754000000000000e+00   1.9300000000000001e-02   2.3089999999999999e-01   1.2830000000000000e-01
  -1.0801000000000001e+00  -3.9570000000000000e-01   2.5735000000000001e+00   1.8140000000000001e-01  -7.6100000000000001e-02  -2.6300000000000000e-02   2.4410000000000001e-01   1.0672999999999999e+00   3.9177000000000000e+00  -1.1559999999999999e-01   2.5019999999999998e-01   1.4160000000000000e-01
  -1.1681999999999999e+00  -3.2979999999999998e-01   2.8309000000000002e+00   2.1959999999999999e-01  -6.6600000000000006e-02  -6.1400000000000003e-02   3.1069999999999998e-01   8.2269999999999999e-01   3.7435999999999998e+00   0.0000000000000000e+00   2.5019999999999998e-01   1.3270000000000001e-01
  -8.8170000000000004e-01  -1.7590000000000000e-01   3.1739999999999999e+00   1.3370000000000001e-01  -1.5229999999999999e-01  -3.9500000000000000e-02   2.8849999999999998e-01   9.3389999999999995e-01   3.5695000000000001e+00  -6.7400000000000002e-02   2.0210000000000000e-01   1.3270000000000001e-01
  -1.2122999999999999e+00  -2.8580000000000000e-01   2.6593000000000000e+00   3.1509999999999999e-01  -9.4999999999999998e-03  -5.2600000000000001e-02   1.9980000000000001e-01   9.5609999999999995e-01   3.8306000000000000e+00   2.8899999999999999e-02   2.5019999999999998e-01   1.5040000000000001e-01
  -1.0801000000000001e+00  -4.1770000000000002e-01   1.5441000000000000e+00   2.5779999999999997e-01  -2.8500000000000001e-02  -8.8000000000000005e-03   1.5540000000000001e-01   1.0894999999999999e+00   4.0048000000000004e+00  -3.8500000000000000e-02   2.4060000000000001e-01   1.4160000000000000e-01
  -9.6989999999999998e-01  -3.5170000000000001e-01   2.1446000000000001e+00   1.6230000000000000e-01  -8.5599999999999996e-02  -5.7000000000000002e-02   1.9980000000000001e-01   9.1169999999999995e-01   3.3953000000000002e+00   2.8899999999999999e-02   1.6360000000000000e-01   1.7249999999999999e-01
  -1.1021000000000001e+00  -2.6379999999999998e-01   1.8872000000000000e+00   2.5779999999999997e-01  -1.1420000000000000e-01  -8.8000000000000005e-03   1.3320000000000001e-01   9.5609999999999995e-01   4.0918000000000001e+00  -9.6299999999999997e-02   2.4060000000000001e-01   1.3270000000000001e-01
  -1.0580000000000001e+00  -4.3969999999999998e-01   1.8872000000000000e+00   1.4319999999999999e-01  -1.3320000000000001e-01  -6.5799999999999997e-02   2.4410000000000001e-01   7.7820000000000000e-01   4.4401000000000002e+00   2.8899999999999999e-02   2.1170000000000000e-01   1.1940000000000001e-01
  -9.9190000000000000e-01  -5.2759999999999996e-01   2.1446000000000001e+00   8.5900000000000004e-02  -2.8500000000000001e-02  -4.8200000000000000e-02   1.7760000000000001e-01   1.0227999999999999e+00   3.7435999999999998e+00   9.5999999999999992e-03   1.9239999999999999e-01   1.6370000000000001e-01
  -9.6989999999999998e-01  -3.2979999999999998e-01   2.2303999999999999e+00   1.7190000000000000e-01  -5.7099999999999998e-02  -8.8000000000000005e-03   2.4410000000000001e-01   1.0672999999999999e+00   3.9177000000000000e+00  -1.9300000000000001e-02   2.6939999999999997e-01   1.2830000000000000e-01
  -8.8170000000000004e-01  -3.0780000000000002e-01   2.9165999999999999e+00   2.2910000000000000e-01  -8.5599999999999996e-02  -4.8200000000000000e-02   1.1100000000000000e-01   1.0227999999999999e+00   3.9177000000000000e+00  -9.5999999999999992e-03   2.6939999999999997e-01   1.7690000000000000e-01
  -8.5960000000000003e-01  -3.9570000000000000e-01   2.4876999999999998e+00   2.0999999999999999e-01  -1.4269999999999999e-01  -5.7000000000000002e-02   1.9980000000000001e-01   9.5609999999999995e-01   3.7435999999999998e+00  -3.8500000000000000e-02   2.5019999999999998e-01   1.3710000000000000e-01
  -1.1021000000000001e+00  -3.7369999999999998e-01   2.7450999999999999e+00   9.5500000000000002e-02  -8.5599999999999996e-02  -1.7500000000000002e-02   1.5540000000000001e-01   9.5609999999999995e-01   4.3529999999999998e+00  -6.7400000000000002e-02   2.5019999999999998e-01   1.1060000000000000e-01
  -1.0360000000000000e+00  -3.7369999999999998e-01   1.5441000000000000e+00   2.0050000000000001e-01  -6.6600000000000006e-02  -5.7000000000000002e-02   6.6600000000000006e-02   9.5609999999999995e-01   3.7435999999999998e+00   2.8899999999999999e-02   2.6939999999999997e-01   1.5479999999999999e-01
  -9.6989999999999998e-01  -4.8359999999999997e-01   2.4876999999999998e+00   1.6230000000000000e-01  -1.1420000000000000e-01  -5.7000000000000002e-02   1.3320000000000001e-01   8.8939999999999997e-01   4.5270999999999999e+00  -1.9300000000000001e-02   2.4060000000000001e-01   1.0170000000000000e-01
  -1.0360000000000000e+00  -1.9789999999999999e-01   2.8309000000000002e+00   1.9089999999999999e-01  -1.4269999999999999e-01  -4.3900000000000002e-02   2.2189999999999999e-01   8.2269999999999999e-01   3.8306000000000000e+00  -9.5999999999999992e-03   2.5019999999999998e-01   1.6370000000000001e-01
  -9.0369999999999995e-01  -7.9139999999999999e-01   2.2303999999999999e+00   1.0500000000000000e-01  -1.5229999999999999e-01   0.0000000000000000e+00   2.2189999999999999e-01   1.1785000000000001e+00   4.7012999999999998e+00  -4.8200000000000000e-02   2.1170000000000000e-01   1.4599999999999999e-01
  -8.8170000000000004e-01  -2.8580000000000000e-01   2.1446000000000001e+00   1.3370000000000001e-01   9.4999999999999998e-03  -8.7700000000000000e-02   1.7760000000000001e-01   7.5600000000000001e-01   3.8306000000000000e+00   3.8500000000000000e-02   2.1170000000000000e-01   1.1940000000000001e-01
  -8.8170000000000004e-01  -3.9570000000000000e-01   2.4018999999999999e+00   7.6399999999999996e-02  -1.0470000000000000e-01  -3.9500000000000000e-02   3.3289999999999997e-01   1.0894999999999999e+00   3.9177000000000000e+00  -9.5999999999999992e-03   1.5400000000000000e-01   1.3270000000000001e-01
  -1.1462000000000001e+00  -4.3969999999999998e-01   2.2303999999999999e+00   2.0999999999999999e-01  -5.7099999999999998e-02   1.3200000000000000e-02   0.0000000000000000e+00   1.0005999999999999e+00   4.4401000000000002e+00  -1.1559999999999999e-01   2.0210000000000000e-01   1.2830000000000000e-01
  -9.9190000000000000e-01  -3.0780000000000002e-01   2.4876999999999998e+00   2.1959999999999999e-01  -5.7099999999999998e-02  -7.0199999999999999e-02   3.9950000000000002e-01   1.0672999999999999e+00   4.1788999999999996e+00  -3.8500000000000000e-02   1.9239999999999999e-01   1.2830000000000000e-01
  -9.9190000000000000e-01  -5.4959999999999998e-01   2.3161999999999998e+00   2.2910000000000000e-01  -7.6100000000000001e-02  -3.5099999999999999e-02   0.0000000000000000e+00   7.7820000000000000e-01   4.2659000000000002e+00   1.9300000000000001e-02   2.8870000000000001e-01   1.5479999999999999e-01
  -9.9190000000000000e-01  -8.7900000000000006e-02   2.0588000000000002e+00   1.8140000000000001e-01  -2.8500000000000001e-02  -5.7000000000000002e-02   1.1100000000000000e-01   1.0450999999999999e+00   4.3529999999999998e+00  -2.8899999999999999e-02   1.7319999999999999e-01   1.6370000000000001e-01
  -1.1462000000000001e+00  -6.3749999999999996e-01   2.7450999999999999e+00   2.0999999999999999e-01  -6.6600000000000006e-02  -1.1840000000000001e-01   1.5540000000000001e-01   1.1117999999999999e+00   4.4401000000000002e+00   5.7799999999999997e-02   1.2509999999999999e-01   1.4599999999999999e-01
  -1.1462000000000001e+00  -3.0780000000000002e-01   2.6593000000000000e+00   1.6230000000000000e-01  -1.3320000000000001e-01  -5.7000000000000002e-02   4.4400000000000002e-02   9.3389999999999995e-01   3.2212000000000001e+00   5.7799999999999997e-02   1.9239999999999999e-01   1.0620000000000000e-01
  -1.0580000000000001e+00  -5.9360000000000002e-01   2.2303999999999999e+00   1.4319999999999999e-01  -1.4269999999999999e-01  -4.3900000000000002e-02   1.9980000000000001e-01   1.0894999999999999e+00   4.1788999999999996e+00   5.7799999999999997e-02   2.3089999999999999e-01   1.4160000000000000e-01
  -1.0580000000000001e+00  -5.9360000000000002e-01   1.9730000000000001e+00   2.8639999999999999e-01  -1.5229999999999999e-01  -3.9500000000000000e-02  -1.1100000000000000e-01   8.8939999999999997e-01   3.9177000000000000e+00   1.9300000000000001e-02   2.0210000000000000e-01   1.1940000000000001e-01
  -1.0360000000000000e+00  -3.9570000000000000e-01   1.0294000000000001e+00   2.2910000000000000e-01  -7.6100000000000001e-02  -2.6300000000000000e-02   1.5540000000000001e-01   1.0227999999999999e+00   4.0918000000000001e+00   2.8899999999999999e-02   1.8279999999999999e-01   1.3710000000000000e-01
  -1.1902999999999999e+00  -2.6379999999999998e-01   2.0588000000000002e+00   1.2410000000000000e-01  -1.5229999999999999e-01  -5.2600000000000001e-02   4.4400000000000002e-02   9.1169999999999995e-01   3.4824000000000002e+00  -6.7400000000000002e-02   1.5400000000000000e-01   1.5920000000000001e-01
  -8.1559999999999999e-01  -3.9570000000000000e-01   2.5735000000000001e+00   1.6230000000000000e-01  -1.9030000000000000e-01  -4.8200000000000000e-02   3.5510000000000003e-01   7.1150000000000002e-01   3.3953000000000002e+00  -1.9300000000000001e-02   1.7319999999999999e-01   1.4599999999999999e-01
  -7.4939999999999996e-01  -4.3969999999999998e-01   3.3456000000000001e+00   2.6729999999999998e-01  -1.1420000000000000e-01  -3.9500000000000000e-02   6.6600000000000006e-02   1.0894999999999999e+00   4.0048000000000004e+00  -1.2520000000000001e-01   2.1170000000000000e-01   1.5479999999999999e-01
  -9.2579999999999996e-01  -1.5390000000000001e-01   2.3161999999999998e+00   2.1959999999999999e-01   9.4999999999999998e-03  -3.5099999999999999e-02   1.9980000000000001e-01   7.3380000000000001e-01   3.0470999999999999e+00  -1.9300000000000001e-02   2.2130000000000000e-01   1.2830000000000000e-01
  -8.1559999999999999e-01  -4.1770000000000002e-01   2.3161999999999998e+00   1.8140000000000001e-01  -1.5229999999999999e-01  -6.1400000000000003e-02   1.5540000000000001e-01   1.0672999999999999e+00   4.4401000000000002e+00   5.7799999999999997e-02   1.6360000000000000e-01   1.5479999999999999e-01
  -1.1462000000000001e+00  -3.2979999999999998e-01   2.5735000000000001e+00   3.1509999999999999e-01  -1.1420000000000000e-01  -3.5099999999999999e-02   8.8800000000000004e-02   8.2269999999999999e-01   4.3529999999999998e+00  -9.6299999999999997e-02   2.9830000000000001e-01   1.2390000000000000e-01
  -1.1021000000000001e+00  -3.5170000000000001e-01   2.6593000000000000e+00   2.4820000000000000e-01  -6.6600000000000006e-02  -4.3900000000000002e-02   2.2189999999999999e-01   1.0227999999999999e+00   3.6564999999999999e+00  -4.8200000000000000e-02   2.5019999999999998e-01   1.7249999999999999e-01
  -1.1462000000000001e+00  -4.8359999999999997e-01   2.0588000000000002e+00   1.9089999999999999e-01  -1.7130000000000001e-01  -3.0700000000000002e-02   1.1100000000000000e-01   1.0894999999999999e+00   3.8306000000000000e+00  -1.0600000000000000e-01   2.2130000000000000e-01   1.4599999999999999e-01
  -1.0801000000000001e+00  -3.0780000000000002e-01   2.1446000000000001e+00   1.1459999999999999e-01  -1.1420000000000000e-01  -3.0700000000000002e-02   1.3320000000000001e-01   9.7840000000000005e-01   4.1788999999999996e+00   6.7400000000000002e-02   1.4430000000000001e-01   1.2830000000000000e-01
  -1.1462000000000001e+00  -2.8580000000000000e-01   2.0588000000000002e+00   1.5279999999999999e-01  -5.7099999999999998e-02  -8.8000000000000005e-03   0.0000000000000000e+00   8.6719999999999997e-01   3.7435999999999998e+00  -2.8899999999999999e-02   1.6360000000000000e-01   1.5920000000000001e-01
  -9.6989999999999998e-01  -5.0560000000000005e-01   2.4876999999999998e+00   1.1459999999999999e-01  -1.0470000000000000e-01  -4.3900000000000002e-02   1.1100000000000000e-01   7.7820000000000000e-01   3.6564999999999999e+00  -4.8200000000000000e-02   2.2130000000000000e-01   1.5040000000000001e-01
  -9.2579999999999996e-01  -4.1770000000000002e-01   2.8309000000000002e+00   2.1959999999999999e-01  -8.5599999999999996e-02  -7.4499999999999997e-02   1.5540000000000001e-01   1.0672999999999999e+00   3.8306000000000000e+00  -7.7100000000000002e-02   2.0210000000000000e-01   1.3710000000000000e-01
  -1.1241000000000001e+00  -2.6379999999999998e-01   2.0588000000000002e+00   1.8140000000000001e-01  -1.0470000000000000e-01  -1.7500000000000002e-02   2.4410000000000001e-01   7.5600000000000001e-01   3.4824000000000002e+00   0.0000000000000000e+00   2.1170000000000000e-01   1.4599999999999999e-01
  -8.3760000000000001e-01  -4.1770000000000002e-01   2.8309000000000002e+00   1.8140000000000001e-01  -1.0470000000000000e-01  -8.3299999999999999e-02   1.7760000000000001e-01   1.0672999999999999e+00   3.5695000000000001e+00  -9.5999999999999992e-03   2.4060000000000001e-01   1.2390000000000000e-01
  -9.9190000000000000e-01  -2.6379999999999998e-01   1.8015000000000001e+00   2.0050000000000001e-01  -5.7099999999999998e-02  -6.1400000000000003e-02   2.8849999999999998e-01   7.7820000000000000e-01   3.7435999999999998e+00   0.0000000000000000e+00   2.4060000000000001e-01   1.4160000000000000e-01
  -8.5960000000000003e-01  -3.5170000000000001e-01   2.1446000000000001e+00   2.3870000000000000e-01  -7.6100000000000001e-02  -2.1899999999999999e-02   8.8800000000000004e-02   8.2269999999999999e-01   3.2212000000000001e+00  -4.8200000000000000e-02   1.9239999999999999e-01   1.3710000000000000e-01
  -1.0360000000000000e+00  -2.4179999999999999e-01   2.1446000000000001e+00   1.8140000000000001e-01  -1.9980000000000001e-01  -2.1899999999999999e-02   2.2189999999999999e-01   8.4499999999999997e-01   4.1788999999999996e+00  -2.8899999999999999e-02   2.1170000000000000e-01   1.7690000000000000e-01
  -1.0580000000000001e+00  -4.3969999999999998e-01   1.9730000000000001e+00   2.0999999999999999e-01  -4.7600000000000003e-02  -3.5099999999999999e-02   1.7760000000000001e-01   9.3389999999999995e-01   3.7435999999999998e+00  -9.6299999999999997e-02   1.8279999999999999e-01   1.2830000000000000e-01
  -1.2343999999999999e+00  -4.6170000000000000e-01   2.2303999999999999e+00   2.3870000000000000e-01  -1.5229999999999999e-01  -4.3900000000000002e-02   0.0000000000000000e+00   8.8939999999999997e-01   2.6989000000000001e+00   0.0000000000000000e+00   2.5019999999999998e-01   1.3710000000000000e-01
  -9.9190000000000000e-01  -4.8359999999999997e-01   1.9730000000000001e+00   2.2910000000000000e-01  -1.0470000000000000e-01  -2.6300000000000000e-02   2.6629999999999998e-01   8.6719999999999997e-01   4.6142000000000003e+00  -8.6699999999999999e-02   2.7900000000000003e-01   1.5920000000000001e-01
  -1.2343999999999999e+00  -5.0560000000000005e-01   2.3161999999999998e+00   2.1959999999999999e-01  -2.5690000000000002e-01  -5.7000000000000002e-02   1.7760000000000001e-01   6.8930000000000002e-01   4.0048000000000004e+00   9.5999999999999992e-03   2.3089999999999999e-01   1.6370000000000001e-01
  -9.6989999999999998e-01  -3.5170000000000001e-01   1.8872000000000000e+00   1.3370000000000001e-01  -3.8100000000000002e-02  -4.8200000000000000e-02   1.3320000000000001e-01   8.6719999999999997e-01   3.7435999999999998e+00  -3.8500000000000000e-02   2.5019999999999998e-01   1.1940000000000001e-01
  -8.8170000000000004e-01  -2.4179999999999999e-01   1.6298999999999999e+00   1.1459999999999999e-01  -1.5229999999999999e-01  -2.6300000000000000e-02   1.5540000000000001e-01   1.1339999999999999e+00   3.9177000000000000e+00  -1.9300000000000001e-02   6.7400000000000002e-02   1.1060000000000000e-01
  -1.1021000000000001e+00  -4.6170000000000000e-01   2.4018999999999999e+00   2.4820000000000000e-01  -4.7600000000000003e-02  -3.0700000000000002e-02   1.1100000000000000e-01   8.8939999999999997e-01   3.8306000000000000e+00   2.8899999999999999e-02   2.6939999999999997e-01   1.0620000000000000e-01
  -9.2579999999999996e-01  -3.7369999999999998e-01   2.1446000000000001e+00   3.0549999999999999e-01  -9.5200000000000007e-02  -2.6300000000000000e-02   2.4410000000000001e-01   9.1169999999999995e-01   3.0470999999999999e+00  -3.8500000000000000e-02   1.3469999999999999e-01   1.5040000000000001e-01
  -9.4779999999999998e-01  -3.0780000000000002e-01   1.8872000000000000e+00   2.2910000000000000e-01  -9.5200000000000007e-02  -3.5099999999999999e-02   1.9980000000000001e-01   8.6719999999999997e-01   3.9177000000000000e+00   0.0000000000000000e+00   2.3089999999999999e-01   1.7249999999999999e-01
  -9.9190000000000000e-01  -5.7160000000000000e-01   1.7157000000000000e+00   2.6729999999999998e-01  -4.7600000000000003e-02  -1.3200000000000000e-02   0.0000000000000000e+00   1.0005999999999999e+00   3.4824000000000002e+00  -6.7400000000000002e-02   1.6360000000000000e-01   1.6810000000000000e-01
  -9.6989999999999998e-01  -4.1770000000000002e-01   3.0882000000000001e+00   9.5500000000000002e-02  -9.5200000000000007e-02  -3.0700000000000002e-02   3.1069999999999998e-01   8.2269999999999999e-01   3.3953000000000002e+00   8.6699999999999999e-02   2.2130000000000000e-01   1.0170000000000000e-01
  -1.0360000000000000e+00  -3.2979999999999998e-01   1.8015000000000001e+00   1.6230000000000000e-01  -1.6180000000000000e-01  -1.7500000000000002e-02   1.5540000000000001e-01   8.2269999999999999e-01   3.0470999999999999e+00   1.9300000000000001e-02   2.1170000000000000e-01   1.6370000000000001e-01
  -7.7149999999999996e-01  -2.8580000000000000e-01   2.0588000000000002e+00   2.6729999999999998e-01  -6.6600000000000006e-02   4.4000000000000003e-03   1.9980000000000001e-01   1.0005999999999999e+00   3.4824000000000002e+00  -9.5999999999999992e-03   1.9239999999999999e-01   1.1940000000000001e-01
  -1.0360000000000000e+00  -4.1770000000000002e-01   2.6593000000000000e+00   1.6230000000000000e-01  -1.7130000000000001e-01  -2.1899999999999999e-02   2.2189999999999999e-01   9.5609999999999995e-01   4.0918000000000001e+00  -2.8899999999999999e-02   1.8279999999999999e-01   1.5479999999999999e-01
  -7.2740000000000005e-01  -4.3969999999999998e-01   2.0588000000000002e+00   1.6230000000000000e-01  -1.3320000000000001e-01  -4.8200000000000000e-02   2.8849999999999998e-01   9.5609999999999995e-01   3.9177000000000000e+00   9.5999999999999992e-03   2.5019999999999998e-01   1.7690000000000000e-01
  -8.5960000000000003e-01  -3.9570000000000000e-01   1.9730000000000001e+00   1.9089999999999999e-01  -1.9030000000000000e-01  -7.0199999999999999e-02   2.6629999999999998e-01   8.4499999999999997e-01   3.6564999999999999e+00   0.0000000000000000e+00   1.4430000000000001e-01   1.2830000000000000e-01
  -8.8170000000000004e-01  -4.8359999999999997e-01   2.4876999999999998e+00   2.4820000000000000e-01  -8.5599999999999996e-02  -5.2600000000000001e-02   8.8800000000000004e-02   1.0227999999999999e+00   3.3953000000000002e+00   9.5999999999999992e-03   2.2130000000000000e-01   1.4599999999999999e-01
  -9.4779999999999998e-01  -2.8580000000000000e-01   3.0882000000000001e+00   1.9089999999999999e-01  -1.2370000000000000e-01  -5.2600000000000001e-02   6.6600000000000006e-02   1.2007000000000001e+00   3.4824000000000002e+00   0.0000000000000000e+00   1.7319999999999999e-01   1.1060000000000000e-01
  -9.4779999999999998e-01  -4.6170000000000000e-01   1.9730000000000001e+00   1.9089999999999999e-01  -7.6100000000000001e-02  -7.4499999999999997e-02   1.7760000000000001e-01   7.7820000000000000e-01   4.0048000000000004e+00   0.0000000000000000e+00   1.9239999999999999e-01   1.1500000000000000e-01
  -1.1241000000000001e+00  -2.4179999999999999e-01   2.9165999999999999e+00   1.7190000000000000e-01  -1.0470000000000000e-01  -1.0960000000000000e-01   3.1069999999999998e-01   9.5609999999999995e-01   4.0918000000000001e+00  -2.8899999999999999e-02   1.4430000000000001e-01   1.5920000000000001e-01
  -1.2122999999999999e+00  -3.2979999999999998e-01   2.4876999999999998e+00   1.3370000000000001e-01  -6.6600000000000006e-02  -2.6300000000000000e-02   1.5540000000000001e-01   1.2452000000000001e+00   4.4401000000000002e+00  -8.6699999999999999e-02   1.9239999999999999e-01   1.2830000000000000e-01
  -1.1241000000000001e+00  -4.3969999999999998e-01   2.0588000000000002e+00   2.0999999999999999e-01  -1.5229999999999999e-01  -3.0700000000000002e-02   1.3320000000000001e-01   9.5609999999999995e-01   3.1341999999999999e+00  -3.8500000000000000e-02   1.2509999999999999e-01   1.6810000000000000e-01
  -1.0801000000000001e+00  -1.3189999999999999e-01   2.5735000000000001e+00   2.5779999999999997e-01  -1.4269999999999999e-01  -1.3200000000000000e-02   8.8800000000000004e-02   1.0005999999999999e+00   4.2659000000000002e+00   2.8899999999999999e-02   1.7319999999999999e-01   1.2830000000000000e-01
  -9.0369999999999995e-01  -4.1770000000000002e-01   2.4018999999999999e+00   2.0050000000000001e-01  -1.7130000000000001e-01  -2.6300000000000000e-02   3.3289999999999997e-01   9.1169999999999995e-01   3.3953000000000002e+00  -1.1559999999999999e-01   2.1170000000000000e-01   1.2830000000000000e-01
  -9.2579999999999996e-01  -3.0780000000000002e-01   2.0588000000000002e+00   1.3370000000000001e-01  -1.3320000000000001e-01  -6.1400000000000003e-02   3.1069999999999998e-01   7.7820000000000000e-01   4.0918000000000001e+00   7.7100000000000002e-02   2.0210000000000000e-01   1.5479999999999999e-01
  -1.0360000000000000e+00  -3.9570000000000000e-01   2.4876999999999998e+00   1.5279999999999999e-01  -3.8100000000000002e-02  -3.5099999999999999e-02   2.2200000000000001e-02   1.0005999999999999e+00   3.9177000000000000e+00  -8.6699999999999999e-02   1.8279999999999999e-01   1.5479999999999999e-01
  -9.2579999999999996e-01  -1.7590000000000000e-01   2.7450999999999999e+00   2.0050000000000001e-01  -9.5200000000000007e-02  -2.1899999999999999e-02   1.9980000000000001e-01   8.6719999999999997e-01   3.9177000000000000e+00  -1.9300000000000001e-02   2.6939999999999997e-01   1.1940000000000001e-01
  -8.5960000000000003e-01  -3.2979999999999998e-01   2.3161999999999998e+00   2.6729999999999998e-01  -5.7099999999999998e-02  -5.2600000000000001e-02   1.3320000000000001e-01   9.1169999999999995e-01   3.7435999999999998e+00  -9.6299999999999997e-02   2.2130000000000000e-01   1.5479999999999999e-01
  -9.6989999999999998e-01  -4.8359999999999997e-01   1.6298999999999999e+00   3.1509999999999999e-01  -1.4269999999999999e-01  -3.5099999999999999e-02   1.3320000000000001e-01   9.5609999999999995e-01   4.0918000000000001e+00  -5.7799999999999997e-02   1.5400000000000000e-01   1.3270000000000001e-01
  -9.0369999999999995e-01  -3.0780000000000002e-01   2.0588000000000002e+00   2.2910000000000000e-01  -3.8100000000000002e-02  -7.8899999999999998e-02   1.1100000000000000e-01   1.0672999999999999e+00   3.9177000000000000e+00  -4.8200000000000000e-02   2.2130000000000000e-01   1.3710000000000000e-01
  -9.4779999999999998e-01  -3.5170000000000001e-01   2.2303999999999999e+00   1.3370000000000001e-01  -8.5599999999999996e-02  -3.5099999999999999e-02   1.5540000000000001e-01   7.5600000000000001e-01   3.8306000000000000e+00   1.9300000000000001e-02   1.5400000000000000e-01   1.0170000000000000e-01
  -1.1241000000000001e+00  -3.5170000000000001e-01   1.8015000000000001e+00   1.8140000000000001e-01  -1.1420000000000000e-01  -4.3900000000000002e-02   1.1100000000000000e-01   1.0894999999999999e+00   3.5695000000000001e+00  -4.8200000000000000e-02   2.3089999999999999e-01   1.5920000000000001e-01
  -9.2579999999999996e-01  -2.1980000000000000e-01   1.2867999999999999e+00   2.7689999999999998e-01  -1.8079999999999999e-01  -2.6300000000000000e-02   2.2200000000000001e-02   9.1169999999999995e-01   3.7435999999999998e+00  -3.8500000000000000e-02   2.4060000000000001e-01   1.2830000000000000e-01
  -1.0360000000000000e+00  -5.2759999999999996e-01   2.3161999999999998e+00   1.9089999999999999e-01  -5.7099999999999998e-02  -6.5799999999999997e-02   1.1100000000000000e-01   8.0049999999999999e-01   4.2659000000000002e+00   7.7100000000000002e-02   2.2130000000000000e-01   1.5920000000000001e-01
  -8.5960000000000003e-01  -4.1770000000000002e-01   2.0588000000000002e+00   1.9089999999999999e-01  -2.0930000000000001e-01  -2.1899999999999999e-02   4.4400000000000002e-02   9.5609999999999995e-01   3.9177000000000000e+00   4.8200000000000000e-02   2.4060000000000001e-01   1.4160000000000000e-01
  -9.9190000000000000e-01  -3.2979999999999998e-01   2.2303999999999999e+00   2.3870000000000000e-01  -1.6180000000000000e-01  -5.7000000000000002e-02   2.8849999999999998e-01   1.0005999999999999e+00   3.7435999999999998e+00   9.5999999999999992e-03   1.6360000000000000e-01   1.1500000000000000e-01
  -9.0369999999999995e-01  -4.6170000000000000e-01   1.5441000000000000e+00   1.9089999999999999e-01  -1.1420000000000000e-01  -4.3900000000000002e-02   1.9980000000000001e-01   1.0450999999999999e+00   3.6564999999999999e+00  -2.8899999999999999e-02   2.7900000000000003e-01   9.7299999999999998e-02
  -1.1681999999999999e+00  -4.1770000000000002e-01   1.8015000000000001e+00   1.6230000000000000e-01  -9.5200000000000007e-02  -5.2600000000000001e-02   1.5540000000000001e-01   1.1117999999999999e+00   3.7435999999999998e+00  -8.6699999999999999e-02   2.0210000000000000e-01   1.3270000000000001e-01
  -9.6989999999999998e-01  -5.0560000000000005e-01   2.1446000000000001e+00   1.5279999999999999e-01  -1.0470000000000000e-01  -6.5799999999999997e-02   1.3320000000000001e-01   9.7840000000000005e-01   4.0048000000000004e+00  -4.8200000000000000e-02   1.8279999999999999e-01   1.3710000000000000e-01
  -1.1021000000000001e+00  -2.8580000000000000e-01   1.3725000000000001e+00   1.8140000000000001e-01  -9.4999999999999998e-03   8.8000000000000005e-03   6.6600000000000006e-02   9.1169999999999995e-01   3.8306000000000000e+00  -9.5999999999999992e-03   2.1170000000000000e-01   1.3710000000000000e-01
  -1.0360000000000000e+00  -5.2759999999999996e-01   2.2303999999999999e+00   1.4319999999999999e-01  -1.6180000000000000e-01  -3.0700000000000002e-02   3.5510000000000003e-01   1.0005999999999999e+00   4.3529999999999998e+00  -8.6699999999999999e-02   2.0210000000000000e-01   1.4160000000000000e-01
  -1.0360000000000000e+00  -1.5390000000000001e-01   2.5735000000000001e+00   2.0999999999999999e-01  -6.6600000000000006e-02   8.8000000000000005e-03   1.7760000000000001e-01   7.7820000000000000e-01   3.3953000000000002e+00   1.9300000000000001e-02   2.2130000000000000e-01   1.6370000000000001e-01
  -1.0139000000000000e+00  -3.2979999999999998e-01   1.8872000000000000e+00   2.9599999999999999e-01  -1.5229999999999999e-01  -8.7700000000000000e-02   1.7760000000000001e-01   8.4499999999999997e-01   3.9177000000000000e+00  -1.9300000000000001e-02   2.0210000000000000e-01   1.5920000000000001e-01
  -9.2579999999999996e-01  -4.3969999999999998e-01   1.6298999999999999e+00   1.7190000000000000e-01  -1.3320000000000001e-01  -2.6300000000000000e-02   2.2189999999999999e-01   6.8930000000000002e-01   3.7435999999999998e+00  -6.7400000000000002e-02   1.8279999999999999e-01   1.6370000000000001e-01
  -1.1241000000000001e+00  -5.0560000000000005e-01   1.8872000000000000e+00   1.1459999999999999e-01  -1.2370000000000000e-01  -1.7500000000000002e-02   1.7760000000000001e-01   7.3380000000000001e-01   3.6564999999999999e+00  -6.7400000000000002e-02   1.7319999999999999e-01   1.6370000000000001e-01
  -1.2122999999999999e+00  -5.9360000000000002e-01   2.4018999999999999e+00   1.8140000000000001e-01  -1.2370000000000000e-01  -4.8200000000000000e-02  -8.8800000000000004e-02   7.7820000000000000e-01   3.6564999999999999e+00   9.5999999999999992e-03   2.5979999999999998e-01   1.6370000000000001e-01
  -1.1021000000000001e+00  -1.9789999999999999e-01   1.8872000000000000e+00   2.2910000000000000e-01  -7.6100000000000001e-02  -4.4000000000000003e-03   3.3289999999999997e-01   8.6719999999999997e-01   4.0048000000000004e+00  -3.8500000000000000e-02   1.6360000000000000e-01   1.0620000000000000e-01
  -1.1462000000000001e+00  -5.7160000000000000e-01   1.8015000000000001e+00   2.4820000000000000e-01  -1.2370000000000000e-01  -5.7000000000000002e-02   2.2200000000000001e-02   8.2269999999999999e-01   4.0048000000000004e+00  -5.7799999999999997e-02   1.8279999999999999e-01   1.2390000000000000e-01
  -9.0369999999999995e-01  -4.8359999999999997e-01   2.0588000000000002e+00   2.4820000000000000e-01   9.4999999999999998e-03   2.1899999999999999e-02   1.5540000000000001e-01   6.8930000000000002e-01   4.1788999999999996e+00  -9.5999999999999992e-03   2.2130000000000000e-01   1.1940000000000001e-01
  -9.9190000000000000e-01  -3.9570000000000000e-01   2.6593000000000000e+00   2.8639999999999999e-01   0.0000000000000000e+00  -4.8200000000000000e-02   1.1100000000000000e-01   1.0450999999999999e+00   3.6564999999999999e+00  -1.9300000000000001e-02   2.2130000000000000e-01   1.5920000000000001e-01
  -9.6989999999999998e-01  -5.0560000000000005e-01   2.0588000000000002e+00   1.9089999999999999e-01  -4.7600000000000003e-02  -2.1899999999999999e-02   6.6600000000000006e-02   9.5609999999999995e-01   4.0048000000000004e+00   9.5999999999999992e-03   2.3089999999999999e-01   1.8579999999999999e-01
  -9.9190000000000000e-01  -1.7590000000000000e-01   2.7450999999999999e+00   1.7190000000000000e-01  -5.7099999999999998e-02  -4.8200000000000000e-02   4.4400000000000002e-02   1.0450999999999999e+00   3.7435999999999998e+00  -1.9300000000000001e-02   2.7900000000000003e-01   1.1940000000000001e-01
  -1.0360000000000000e+00  -3.7369999999999998e-01   2.3161999999999998e+00   1.4319999999999999e-01  -6.6600000000000006e-02   1.7500000000000002e-02   2.4410000000000001e-01   8.6719999999999997e-01   3.5695000000000001e+00   1.9300000000000001e-02   1.9239999999999999e-01   1.9020000000000001e-01
  -1.0360000000000000e+00  -3.0780000000000002e-01   2.4876999999999998e+00   1.3370000000000001e-01  -8.5599999999999996e-02   1.7500000000000002e-02   1.3320000000000001e-01   7.1150000000000002e-01   3.6564999999999999e+00  -7.7100000000000002e-02   2.3089999999999999e-01   1.5920000000000001e-01
  -1.0139000000000000e+00  -3.5170000000000001e-01   1.2867999999999999e+00   1.1459999999999999e-01  -9.5200000000000007e-02  -2.6300000000000000e-02   2.2189999999999999e-01   1.0227999999999999e+00   3.6564999999999999e+00  -5.7799999999999997e-02   2.5979999999999998e-01   2.0349999999999999e-01
  -1.2784000000000000e+00  -5.2759999999999996e-01   1.2010000000000001e+00   1.2410000000000000e-01  -3.8100000000000002e-02  -3.0700000000000002e-02   2.2200000000000001e-02   1.0005999999999999e+00   3.8306000000000000e+00  -9.5999999999999992e-03   1.3469999999999999e-01   1.7690000000000000e-01
  -9.9190000000000000e-01  -3.7369999999999998e-01   2.8309000000000002e+00   1.8140000000000001e-01  -7.6100000000000001e-02  -5.2600000000000001e-02   3.1069999999999998e-01   8.6719999999999997e-01   3.8306000000000000e+00  -1.0600000000000000e-01   2.2130000000000000e-01   1.4599999999999999e-01
  -9.2579999999999996e-01  -3.7369999999999998e-01   1.3725000000000001e+00   2.0050000000000001e-01  -9.5200000000000007e-02  -7.8899999999999998e-02  -6.6600000000000006e-02   8.6719999999999997e-01   4.0048000000000004e+00   3.8500000000000000e-02   2.1170000000000000e-01   1.4160000000000000e-01
  -1.2343999999999999e+00  -2.6379999999999998e-01   1.4582999999999999e+00   3.3420000000000000e-01  -7.6100000000000001e-02  -3.5099999999999999e-02   1.5540000000000001e-01   1.0894999999999999e+00   3.5695000000000001e+00  -3.8500000000000000e-02   1.9239999999999999e-01   1.2830000000000000e-01
  -1.0360000000000000e+00  -2.4179999999999999e-01   3.0024000000000002e+00   1.7190000000000000e-01  -1.3320000000000001e-01  -3.9500000000000000e-02   2.6629999999999998e-01   8.4499999999999997e-01   4.0918000000000001e+00  -9.5999999999999992e-03   1.3469999999999999e-01   1.5920000000000001e-01
  -9.4779999999999998e-01  -2.6379999999999998e-01   1.5441000000000000e+00   1.5279999999999999e-01  -9.5200000000000007e-02  -2.1899999999999999e-02   2.4410000000000001e-01   9.1169999999999995e-01   3.8306000000000000e+00  -1.9300000000000001e-02   1.3469999999999999e-01   1.5040000000000001e-01
  -1.1021000000000001e+00  -2.4179999999999999e-01   2.2303999999999999e+00   1.9089999999999999e-01  -1.0470000000000000e-01  -1.3200000000000000e-02   6.6600000000000006e-02   9.3389999999999995e-01   2.8730000000000002e+00   1.9300000000000001e-02   2.2130000000000000e-01   1.4160000000000000e-01
  -8.5960000000000003e-01  -3.7369999999999998e-01   1.8872000000000000e+00   2.1959999999999999e-01  -6.6600000000000006e-02  -3.0700000000000002e-02   6.6600000000000006e-02   8.4499999999999997e-01   4.1788999999999996e+00  -9.5999999999999992e-03   1.5400000000000000e-01   1.7249999999999999e-01
  -9.9190000000000000e-01  -2.4179999999999999e-01   2.2303999999999999e+00   1.8140000000000001e-01  -1.5229999999999999e-01  -8.8000000000000005e-03   2.2200000000000001e-02   7.7820000000000000e-01   3.3953000000000002e+00   4.8200000000000000e-02   1.6360000000000000e-01   1.3270000000000001e-01
  -1.0139000000000000e+00  -3.2979999999999998e-01   1.4582999999999999e+00   1.3370000000000001e-01  -1.2370000000000000e-01  -4.8200000000000000e-02   1.1100000000000000e-01   8.0049999999999999e-01   3.8306000000000000e+00  -3.8500000000000000e-02   2.6939999999999997e-01   1.2390000000000000e-01
  -1.1021000000000001e+00  -4.1770000000000002e-01   3.0024000000000002e+00   2.0050000000000001e-01  -1.2370000000000000e-01  -4.3900000000000002e-02   1.7760000000000001e-01   8.0049999999999999e-01   4.1788999999999996e+00  -3.8500000000000000e-02   2.8870000000000001e-01   1.4599999999999999e-01
  -9.6989999999999998e-01  -2.4179999999999999e-01   2.3161999999999998e+00   1.9089999999999999e-01  -7.6100000000000001e-02  -3.5099999999999999e-02   2.6629999999999998e-01   9.7840000000000005e-01   4.0048000000000004e+00   1.9300000000000001e-02   2.3089999999999999e-01   2.0349999999999999e-01
  -1.1241000000000001e+00  -5.4959999999999998e-01   2.1446000000000001e+00   2.0999999999999999e-01  -9.5200000000000007e-02  -3.9500000000000000e-02   1.1100000000000000e-01   1.0227999999999999e+00   3.5695000000000001e+00  -1.5409999999999999e-01   2.2130000000000000e-01   1.3710000000000000e-01
  -1.1021000000000001e+00  -4.6170000000000000e-01   2.4876999999999998e+00   2.2910000000000000e-01  -1.0470000000000000e-01  -2.6300000000000000e-02   1.3320000000000001e-01   8.8939999999999997e-01   3.2212000000000001e+00  -6.7400000000000002e-02   1.2509999999999999e-01   1.9020000000000001e-01
  -1.1241000000000001e+00  -3.0780000000000002e-01   2.2303999999999999e+00   1.8140000000000001e-01  -1.9030000000000000e-01  -7.4499999999999997e-02   3.3289999999999997e-01   1.0450999999999999e+00   4.0048000000000004e+00  -4.8200000000000000e-02   1.0580000000000001e-01   1.5479999999999999e-01
  -9.6989999999999998e-01  -6.1550000000000005e-01   1.6298999999999999e+00   1.0500000000000000e-01  -1.7130000000000001e-01  -2.6300000000000000e-02   2.4410000000000001e-01   9.3389999999999995e-01   3.6564999999999999e+00   2.8899999999999999e-02   2.2130000000000000e-01   1.5479999999999999e-01
  -9.4779999999999998e-01  -4.6170000000000000e-01   1.9730000000000001e+00   1.4319999999999999e-01  -1.0470000000000000e-01  -4.8200000000000000e-02   2.6629999999999998e-01   9.7840000000000005e-01   3.6564999999999999e+00  -2.8899999999999999e-02   1.9239999999999999e-01   1.3710000000000000e-01
  -9.0369999999999995e-01  -2.8580000000000000e-01   2.1446000000000001e+00   1.1459999999999999e-01  -6.6600000000000006e-02  -3.5099999999999999e-02   2.2189999999999999e-01   8.6719999999999997e-01   4.0048000000000004e+00  -6.7400000000000002e-02   1.8279999999999999e-01   1.4599999999999999e-01
  -1.1241000000000001e+00  -5.0560000000000005e-01   2.3161999999999998e+00   1.7190000000000000e-01  -1.9980000000000001e-01  -3.0700000000000002e-02   1.5540000000000001e-01   7.1150000000000002e-01   4.1788999999999996e+00   2.8899999999999999e-02   2.2130000000000000e-01   1.6370000000000001e-01
  -1.0580000000000001e+00  -3.7369999999999998e-01   1.4582999999999999e+00   1.8140000000000001e-01  -3.8100000000000002e-02  -7.8899999999999998e-02   1.7760000000000001e-01   9.1169999999999995e-01   3.7435999999999998e+00  -4.8200000000000000e-02   1.9239999999999999e-01   1.2390000000000000e-01
  -1.1241000000000001e+00  -3.2979999999999998e-01   2.1446000000000001e+00   1.9089999999999999e-01  -2.1890000000000001e-01  -3.0700000000000002e-02   1.9980000000000001e-01   1.0450999999999999e+00   3.7435999999999998e+00  -7.7100000000000002e-02   1.6360000000000000e-01   1.5040000000000001e-01
  -9.6989999999999998e-01  -6.6000000000000003e-02   1.4582999999999999e+00   3.0549999999999999e-01  -4.7600000000000003e-02  -6.5799999999999997e-02   4.4400000000000002e-02   1.0894999999999999e+00   3.9177000000000000e+00   1.9300000000000001e-02   2.7900000000000003e-01   1.5920000000000001e-01
  -1.0580000000000001e+00  -3.7369999999999998e-01   2.4876999999999998e+00   1.5279999999999999e-01  -7.6100000000000001e-02  -5.7000000000000002e-02   2.8849999999999998e-01   8.8939999999999997e-01   3.7435999999999998e+00  -4.8200000000000000e-02   1.6360000000000000e-01   1.2390000000000000e-01
  -1.0360000000000000e+00  -2.6379999999999998e-01   1.7157000000000000e+00   2.5779999999999997e-01  -8.5599999999999996e-02  -6.5799999999999997e-02   1.9980000000000001e-01   8.6719999999999997e-01   3.9177000000000000e+00   0.0000000000000000e+00   2.0210000000000000e-01   1.2830000000000000e-01
  -9.2579999999999996e-01  -5.0560000000000005e-01   1.8872000000000000e+00   1.5279999999999999e-01  -5.7099999999999998e-02  -3.5099999999999999e-02   1.7760000000000001e-01   1.0005999999999999e+00   2.7858999999999998e+00  -5.7799999999999997e-02   1.7319999999999999e-01   1.6810000000000000e-01
  -8.8170000000000004e-01  -1.5390000000000001e-01   1.9730000000000001e+00   1.9089999999999999e-01  -1.0470000000000000e-01  -5.7000000000000002e-02   1.7760000000000001e-01   7.7820000000000000e-01   3.3953000000000002e+00  -5.7799999999999997e-02   1.6360000000000000e-01   1.1500000000000000e-01
  -9.0369999999999995e-01  -2.8580000000000000e-01   2.6593000000000000e+00   2.5779999999999997e-01  -1.9980000000000001e-01  -2.1899999999999999e-02   1.1100000000000000e-01   1.0894999999999999e+00   4.6142000000000003e+00  -2.8899999999999999e-02   1.9239999999999999e-01   1.5920000000000001e-01
  -9.9190000000000000e-01  -2.1980000000000000e-01   2.1446000000000001e+00   1.7190000000000000e-01  -7.6100000000000001e-02  -8.8000000000000005e-03   8.8800000000000004e-02   9.5609999999999995e-01   3.0470999999999999e+00  -7.7100000000000002e-02   2.5019999999999998e-01   1.2830000000000000e-01
  -1.0580000000000001e+00  -6.3749999999999996e-01   1.7157000000000000e+00   2.2910000000000000e-01  -1.5229999999999999e-01  -3.0700000000000002e-02   3.5510000000000003e-01   9.7840000000000005e-01   3.6564999999999999e+00   2.8899999999999999e-02   2.3089999999999999e-01   1.4599999999999999e-01
  -1.0580000000000001e+00  -7.0350000000000001e-01   2.3161999999999998e+00   2.4820000000000000e-01  -1.8079999999999999e-01  -6.5799999999999997e-02   1.3320000000000001e-01   8.6719999999999997e-01   4.2659000000000002e+00  -4.8200000000000000e-02   3.3679999999999999e-01   1.0620000000000000e-01
  -8.5960000000000003e-01  -4.8359999999999997e-01   1.8015000000000001e+00   1.5279999999999999e-01  -2.0930000000000001e-01   1.7500000000000002e-02   1.7760000000000001e-01   8.8939999999999997e-01   4.0048000000000004e+00   0.0000000000000000e+00   2.2130000000000000e-01   1.2830000000000000e-01
  -1.0139000000000000e+00  -3.0780000000000002e-01   3.2597999999999998e+00   2.0050000000000001e-01  -9.4999999999999998e-03  -8.8000000000000005e-03   1.7760000000000001e-01   1.0005999999999999e+00   3.6564999999999999e+00  -9.5999999999999992e-03   2.5979999999999998e-01   1.0620000000000000e-01
  -1.0360000000000000e+00  -2.4179999999999999e-01   1.8015000000000001e+00   1.6230000000000000e-01  -1.1420000000000000e-01  -4.4000000000000003e-03   1.7760000000000001e-01   9.5609999999999995e-01   4.2659000000000002e+00  -9.5999999999999992e-03   1.8279999999999999e-01   1.2390000000000000e-01
  -9.9190000000000000e-01  -6.3749999999999996e-01   2.2303999999999999e+00   2.8639999999999999e-01  -3.8100000000000002e-02  -4.8200000000000000e-02   2.8849999999999998e-01   9.1169999999999995e-01   4.2659000000000002e+00  -2.8899999999999999e-02   1.9239999999999999e-01   1.5479999999999999e-01
  -1.0360000000000000e+00  -1.7590000000000000e-01   1.9730000000000001e+00   2.5779999999999997e-01  -1.1420000000000000e-01  -1.7500000000000002e-02   1.7760000000000001e-01   7.5600000000000001e-01   3.7435999999999998e+00  -1.9300000000000001e-02   1.8279999999999999e-01   1.4599999999999999e-01
  -1.1241000000000001e+00  -5.4959999999999998e-01   1.2010000000000001e+00   1.8140000000000001e-01  -1.4269999999999999e-01  -3.5099999999999999e-02   1.7760000000000001e-01   8.0049999999999999e-01   4.0918000000000001e+00   0.0000000000000000e+00   2.4060000000000001e-01   1.2830000000000000e-01
  -9.4779999999999998e-01  -3.0780000000000002e-01   1.0294000000000001e+00   1.7190000000000000e-01  -1.7130000000000001e-01  -3.0700000000000002e-02   8.8800000000000004e-02   8.8939999999999997e-01   3.7435999999999998e+00  -1.9300000000000001e-02   1.4430000000000001e-01   1.2390000000000000e-01
  -9.9190000000000000e-01  -4.8359999999999997e-01   1.9730000000000001e+00   2.3870000000000000e-01  -1.1420000000000000e-01  -2.6300000000000000e-02   1.1100000000000000e-01   1.0005999999999999e+00   3.7435999999999998e+00   1.9300000000000001e-02   1.8279999999999999e-01   1.6370000000000001e-01
  -1.0580000000000001e+00  -3.5170000000000001e-01   9.4359999999999999e-01   1.0500000000000000e-01  -1.0470000000000000e-01  -2.6300000000000000e-02   8.8800000000000004e-02   1.0227999999999999e+00   4.0918000000000001e+00  -5.7799999999999997e-02   1.2509999999999999e-01   1.1940000000000001e-01
  -9.0369999999999995e-01  -2.8580000000000000e-01   1.6298999999999999e+00   2.3870000000000000e-01  -3.8100000000000002e-02  -4.8200000000000000e-02   2.4410000000000001e-01   8.6719999999999997e-01   4.0918000000000001e+00   9.5999999999999992e-03   1.3469999999999999e-01   1.2830000000000000e-01
  -1.1241000000000001e+00  -4.1770000000000002e-01   2.5735000000000001e+00   1.4319999999999999e-01  -1.0470000000000000e-01   2.1899999999999999e-02   2.2200000000000001e-02   8.0049999999999999e-01   3.8306000000000000e+00   0.0000000000000000e+00   3.1750000000000000e-01   1.4160000000000000e-01
  -9.4779999999999998e-01  -5.0560000000000005e-01   1.9730000000000001e+00   2.1959999999999999e-01  -4.7600000000000003e-02  -7.0199999999999999e-02   1.1100000000000000e-01   1.0227999999999999e+00   2.8730000000000002e+00   3.8500000000000000e-02   2.1170000000000000e-01   1.3710000000000000e-01
  -9.4779999999999998e-01  -3.7369999999999998e-01   1.4582999999999999e+00   1.2410000000000000e-01  -2.8500000000000001e-02  -8.8000000000000005e-03   1.9980000000000001e-01   9.3389999999999995e-01   4.2659000000000002e+00  -5.7799999999999997e-02   2.6939999999999997e-01   1.3270000000000001e-01
  -9.0369999999999995e-01  -3.9570000000000000e-01   2.3161999999999998e+00   1.8140000000000001e-01  -5.7099999999999998e-02  -7.4499999999999997e-02   6.6600000000000006e-02   8.4499999999999997e-01   3.7435999999999998e+00  -6.7400000000000002e-02   2.1170000000000000e-01   1.5040000000000001e-01
  -8.3760000000000001e-01  -3.0780000000000002e-01   1.9730000000000001e+00   1.9089999999999999e-01  -4.7600000000000003e-02  -2.6300000000000000e-02   1.5540000000000001e-01   1.0227999999999999e+00   3.7435999999999998e+00   2.8899999999999999e-02   1.7319999999999999e-01   1.4599999999999999e-01
  -9.2579999999999996e-01  -3.9570000000000000e-01   2.4018999999999999e+00   2.1959999999999999e-01  -1.1420000000000000e-01  -4.3900000000000002e-02   1.1100000000000000e-01   8.2269999999999999e-01   3.6564999999999999e+00  -9.5999999999999992e-03   2.5979999999999998e-01   1.2390000000000000e-01
  -9.2579999999999996e-01  -4.3969999999999998e-01   2.4018999999999999e+00   1.5279999999999999e-01  -1.7130000000000001e-01  -4.8200000000000000e-02   1.7760000000000001e-01   8.4499999999999997e-01   4.0048000000000004e+00  -2.8899999999999999e-02   1.1550000000000001e-01   1.5479999999999999e-01
  -1.0360000000000000e+00  -2.1980000000000000e-01   1.3725000000000001e+00   1.9089999999999999e-01  -9.5200000000000007e-02  -1.3200000000000000e-02   2.2200000000000001e-02   8.2269999999999999e-01   3.4824000000000002e+00  -7.7100000000000002e-02   1.7319999999999999e-01   1.5920000000000001e-01
  -9.9190000000000000e-01  -3.5170000000000001e-01   2.0588000000000002e+00   2.2910000000000000e-01  -2.4740000000000001e-01  -6.1400000000000003e-02   3.1069999999999998e-01   1.0450999999999999e+00   2.6118000000000001e+00   9.5999999999999992e-03   2.2130000000000000e-01   1.5920000000000001e-01
  -1.0801000000000001e+00  -4.3969999999999998e-01   1.9730000000000001e+00   2.0050000000000001e-01  -1.5229999999999999e-01  -2.1899999999999999e-02   1.3320000000000001e-01   8.0049999999999999e-01   3.8306000000000000e+00   1.9300000000000001e-02   1.3469999999999999e-01   1.6810000000000000e-01
  -8.8170000000000004e-01  -4.8359999999999997e-01   1.8015000000000001e+00   2.0050000000000001e-01  -6.6600000000000006e-02  -4.3900000000000002e-02   4.4400000000000002e-02   8.0049999999999999e-01   3.7435999999999998e+00  -4.8200000000000000e-02   1.7319999999999999e-01   9.7299999999999998e-02
  -1.0580000000000001e+00  -4.3969999999999998e-01   1.8872000000000000e+00   2.1959999999999999e-01  -7.6100000000000001e-02  -2.6300000000000000e-02   2.4410000000000001e-01   8.6719999999999997e-01   3.1341999999999999e+00  -5.7799999999999997e-02   2.0210000000000000e-01   1.6810000000000000e-01
  -1.1021000000000001e+00  -5.2759999999999996e-01   2.2303999999999999e+00   2.3870000000000000e-01  -1.1420000000000000e-01  -4.8200000000000000e-02   8.8800000000000004e-02   1.1563000000000001e+00   3.5695000000000001e+00   0.0000000000000000e+00   2.9830000000000001e-01   1.5920000000000001e-01
  -1.1462000000000001e+00  -3.2979999999999998e-01   2.0588000000000002e+00   2.1959999999999999e-01  -1.0470000000000000e-01  -2.1899999999999999e-02   1.1100000000000000e-01   1.0227999999999999e+00   3.3083000000000000e+00  -1.9300000000000001e-02   2.0210000000000000e-01   1.4599999999999999e-01
  -7.4939999999999996e-01  -3.2979999999999998e-01   1.6298999999999999e+00   1.9089999999999999e-01  -1.2370000000000000e-01  -2.6300000000000000e-02   2.6629999999999998e-01   9.7840000000000005e-01   4.0918000000000001e+00   1.9300000000000001e-02   2.3089999999999999e-01   1.4599999999999999e-01
  -9.2579999999999996e-01  -3.0780000000000002e-01   2.4018999999999999e+00   1.3370000000000001e-01  -6.6600000000000006e-02   4.4000000000000003e-03   4.4400000000000002e-02   8.0049999999999999e-01   4.0918000000000001e+00  -9.5999999999999992e-03   1.5400000000000000e-01   1.2830000000000000e-01
  -1.1462000000000001e+00  -3.2979999999999998e-01   1.9730000000000001e+00   2.7689999999999998e-01  -8.5599999999999996e-02  -3.9500000000000000e-02   8.8800000000000004e-02   1.1117999999999999e+00   3.5695000000000001e+00   0.0000000000000000e+00   1.3469999999999999e-01   1.2390000000000000e-01
  -9.9190000000000000e-01  -6.8149999999999999e-01   2.2303999999999999e+00   1.6230000000000000e-01  -1.2370000000000000e-01  -5.2600000000000001e-02   8.8800000000000004e-02   1.0894999999999999e+00   4.0048000000000004e+00   4.8200000000000000e-02   9.6199999999999994e-02   1.3710000000000000e-01
  -9.4779999999999998e-01  -1.5390000000000001e-01   1.6298999999999999e+00   2.4820000000000000e-01  -1.9030000000000000e-01  -1.7500000000000002e-02   1.1100000000000000e-01   8.6719999999999997e-01   4.0918000000000001e+00   6.7400000000000002e-02   1.2509999999999999e-01   1.3270000000000001e-01
  -9.6989999999999998e-01  -3.7369999999999998e-01   2.2303999999999999e+00   1.5279999999999999e-01  -4.7600000000000003e-02  -5.7000000000000002e-02   6.6600000000000006e-02   1.1785000000000001e+00   4.0048000000000004e+00   0.0000000000000000e+00   2.6939999999999997e-01   1.4160000000000000e-01
  -9.6989999999999998e-01  -3.7369999999999998e-01   2.4018999999999999e+00   2.0999999999999999e-01  -6.6600000000000006e-02  -2.1899999999999999e-02   8.8800000000000004e-02   7.1150000000000002e-01   4.0918000000000001e+00  -4.8200000000000000e-02   2.2130000000000000e-01   1.6370000000000001e-01
  -1.1462000000000001e+00  -3.2979999999999998e-01   2.7450999999999999e+00   1.5279999999999999e-01  -1.5229999999999999e-01  -2.1899999999999999e-02   1.1100000000000000e-01   1.0005999999999999e+00   4.3529999999999998e+00  -3.8500000000000000e-02   2.1170000000000000e-01   1.2390000000000000e-01
  -1.0139000000000000e+00  -1.9789999999999999e-01   2.0588000000000002e+00   2.3870000000000000e-01  -1.4269999999999999e-01  -6.5799999999999997e-02   8.8800000000000004e-02   8.6719999999999997e-01   3.1341999999999999e+00  -1.0600000000000000e-01   2.7900000000000003e-01   1.1940000000000001e-01
  -1.0139000000000000e+00  -4.1770000000000002e-01   1.6298999999999999e+00   2.2910000000000000e-01  -1.1420000000000000e-01  -2.1899999999999999e-02   1.1100000000000000e-01   1.0672999999999999e+00   3.5695000000000001e+00  -3.8500000000000000e-02   2.4060000000000001e-01   1.6810000000000000e-01
  -9.2579999999999996e-01  -2.8580000000000000e-01   2.3161999999999998e+00   1.5279999999999999e-01  -4.7600000000000003e-02  -6.1400000000000003e-02   2.2189999999999999e-01   9.3389999999999995e-01   3.8306000000000000e+00  -7.7100000000000002e-02   2.0210000000000000e-01   1.3270000000000001e-01
  -1.0580000000000001e+00  -4.1770000000000002e-01   2.3161999999999998e+00   1.7190000000000000e-01  -1.5229999999999999e-01  -3.5099999999999999e-02   2.6629999999999998e-01   9.5609999999999995e-01   3.3953000000000002e+00  -1.9300000000000001e-02   1.9239999999999999e-01   1.7690000000000000e-01
  -1.1021000000000001e+00  -4.3969999999999998e-01   2.0588000000000002e+00   2.1959999999999999e-01  -1.0470000000000000e-01  -6.1400000000000003e-02   1.1100000000000000e-01   1.0672999999999999e+00   3.7435999999999998e+00   0.0000000000000000e+00   1.5400000000000000e-01   1.5920000000000001e-01
  -9.6989999999999998e-01  -5.4959999999999998e-01   1.9730000000000001e+00   2.1959999999999999e-01  -1.3320000000000001e-01  -5.7000000000000002e-02   8.8800000000000004e-02   9.3389999999999995e-01   3.3083000000000000e+00  -3.8500000000000000e-02   2.3089999999999999e-01   1.7690000000000000e-01
  -1.0580000000000001e+00  -4.6170000000000000e-01   3.0024000000000002e+00   1.3370000000000001e-01  -1.4269999999999999e-01  -2.6300000000000000e-02   1.3320000000000001e-01   8.0049999999999999e-01   3.9177000000000000e+00  -1.9300000000000001e-02   2.6939999999999997e-01   1.2830000000000000e-01
  -1.0801000000000001e+00  -6.5949999999999998e-01   1.6298999999999999e+00   1.6230000000000000e-01  -1.5229999999999999e-01  -7.8899999999999998e-02   2.6629999999999998e-01   9.7840000000000005e-01   3.8306000000000000e+00   9.5999999999999992e-03   2.5019999999999998e-01   1.2830000000000000e-01
  -1.2122999999999999e+00  -2.6379999999999998e-01   2.0588000000000002e+00   1.3370000000000001e-01  -1.2370000000000000e-01  -6.5799999999999997e-02  -2.2200000000000001e-02   9.3389999999999995e-01   3.8306000000000000e+00  -2.8899999999999999e-02   2.4060000000000001e-01   1.6370000000000001e-01
  -9.6989999999999998e-01  -5.7160000000000000e-01   1.4582999999999999e+00   2.5779999999999997e-01  -4.7600000000000003e-02  -8.7700000000000000e-02   4.4400000000000002e-02   8.2269999999999999e-01   4.0048000000000004e+00   1.9300000000000001e-02   2.5019999999999998e-01   1.2830000000000000e-01
  -9.6989999999999998e-01  -4.1770000000000002e-01   1.2867999999999999e+00   2.2910000000000000e-01  -2.0930000000000001e-01  -1.3200000000000000e-02   3.3289999999999997e-01   1.4008000000000000e+00   4.5270999999999999e+00  -2.8899999999999999e-02   2.8870000000000001e-01   1.6370000000000001e-01
  -9.9190000000000000e-01  -4.1770000000000002e-01   2.2303999999999999e+00   3.8190000000000002e-01  -1.1420000000000000e-01  -3.9500000000000000e-02  -2.2200000000000001e-02   7.3380000000000001e-01   3.3083000000000000e+00   1.9300000000000001e-02   1.5400000000000000e-01   1.4599999999999999e-01
  -9.2579999999999996e-01  -4.3969999999999998e-01   2.1446000000000001e+00   9.5500000000000002e-02  -1.2370000000000000e-01  -4.8200000000000000e-02   2.6629999999999998e-01   9.7840000000000005e-01   3.6564999999999999e+00   4.8200000000000000e-02   1.8279999999999999e-01   1.8140000000000001e-01
  -1.0139000000000000e+00  -5.0560000000000005e-01   2.3161999999999998e+00   2.1959999999999999e-01  -6.6600000000000006e-02  -1.3200000000000000e-02   4.4400000000000002e-02   8.8939999999999997e-01   3.9177000000000000e+00  -1.9300000000000001e-02   1.0580000000000001e-01   1.8579999999999999e-01
  -9.6989999999999998e-01  -2.8580000000000000e-01   2.6593000000000000e+00   1.8140000000000001e-01  -1.2370000000000000e-01  -3.0700000000000002e-02   2.2200000000000001e-02   1.1785000000000001e+00   3.7435999999999998e+00  -6.7400000000000002e-02   2.5019999999999998e-01   1.4599999999999999e-01
  -9.4779999999999998e-01  -3.5170000000000001e-01   1.6298999999999999e+00   2.1959999999999999e-01  -3.8100000000000002e-02  -6.1400000000000003e-02  -6.6600000000000006e-02   1.0450999999999999e+00   3.7435999999999998e+00  -3.8500000000000000e-02   1.9239999999999999e-01   1.7249999999999999e-01
  -9.0369999999999995e-01  -2.8580000000000000e-01   2.3161999999999998e+00   9.5500000000000002e-02  -1.0470000000000000e-01  -3.5099999999999999e-02   1.3320000000000001e-01   9.3389999999999995e-01   3.5695000000000001e+00  -1.4449999999999999e-01   2.1170000000000000e-01   1.8579999999999999e-01
  -1.2784000000000000e+00  -4.8359999999999997e-01   2.2303999999999999e+00   8.5900000000000004e-02  -1.9030000000000000e-01  -3.0700000000000002e-02   1.7760000000000001e-01   1.0227999999999999e+00   4.4401000000000002e+00  -3.8500000000000000e-02   2.5019999999999998e-01   1.3710000000000000e-01
  -1.0360000000000000e+00  -3.2979999999999998e-01   2.4018999999999999e+00   3.0549999999999999e-01  -5.7099999999999998e-02  -3.5099999999999999e-02   0.0000000000000000e+00   9.3389999999999995e-01   3.5695000000000001e+00  -5.7799999999999997e-02   2.0210000000000000e-01   1.3710000000000000e-01
  -1.2343999999999999e+00  -3.5170000000000001e-01   1.8872000000000000e+00   2.2910000000000000e-01  -4.7600000000000003e-02   1.7500000000000002e-02   2.2189999999999999e-01   8.8939999999999997e-01   3.6564999999999999e+00  -9.5999999999999992e-03   1.8279999999999999e-01   1.1060000000000000e-01
  -1.1462000000000001e+00  -3.0780000000000002e-01   1.7157000000000000e+00   1.9089999999999999e-01  -7.6100000000000001e-02  -7.0199999999999999e-02  -2.2200000000000001e-02   7.5600000000000001e-01   4.0048000000000004e+00  -3.8500000000000000e-02   2.3089999999999999e-01   1.4599999999999999e-01
  -9.6989999999999998e-01  -2.4179999999999999e-01   2.1446000000000001e+00   1.9089999999999999e-01  -1.9000000000000000e-02  -4.8200000000000000e-02   3.3289999999999997e-01   1.0672999999999999e+00   3.8306000000000000e+00  -3.8500000000000000e-02   1.3469999999999999e-01   1.5920000000000001e-01
  -1.1241000000000001e+00  -4.6170000000000000e-01   1.7157000000000000e+00   1.9089999999999999e-01  -1.3320000000000001e-01  -5.2600000000000001e-02   1.1100000000000000e-01   9.7840000000000005e-01   3.0470999999999999e+00  -3.8500000000000000e-02   9.6199999999999994e-02   1.6810000000000000e-01
  -1.1241000000000001e+00  -1.0990000000000000e-01   2.4018999999999999e+00   1.4319999999999999e-01  -9.5200000000000007e-02  -1.7500000000000002e-02   2.6629999999999998e-01   9.7840000000000005e-01   3.3953000000000002e+00  -6.7400000000000002e-02   1.8279999999999999e-01   1.2830000000000000e-01
  -1.1241000000000001e+00  -3.2979999999999998e-01   2.0588000000000002e+00   2.0050000000000001e-01  -1.2370000000000000e-01  -4.3900000000000002e-02   3.9950000000000002e-01   9.5609999999999995e-01   4.0048000000000004e+00  -1.3489999999999999e-01   1.5400000000000000e-01   1.8579999999999999e-01
  -1.1681999999999999e+00  -2.1980000000000000e-01   2.1446000000000001e+00   1.9089999999999999e-01  -1.9980000000000001e-01  -8.3299999999999999e-02   4.4400000000000002e-02   6.6710000000000003e-01   3.9177000000000000e+00  -9.5999999999999992e-03   1.9239999999999999e-01   1.5920000000000001e-01
  -8.8170000000000004e-01  -3.0780000000000002e-01   1.8872000000000000e+00   9.5500000000000002e-02  -1.7130000000000001e-01   0.0000000000000000e+00   2.4410000000000001e-01   9.1169999999999995e-01   4.3529999999999998e+00   9.5999999999999992e-03   1.9239999999999999e-01   1.5040000000000001e-01
  -1.0801000000000001e+00  -3.2979999999999998e-01   2.0588000000000002e+00   1.6230000000000000e-01  -2.0930000000000001e-01  -6.5799999999999997e-02   1.1100000000000000e-01   8.4499999999999997e-01   3.9177000000000000e+00  -8.6699999999999999e-02   2.0210000000000000e-01   1.6370000000000001e-01
  -1.0801000000000001e+00  -3.5170000000000001e-01   1.4582999999999999e+00   2.2910000000000000e-01  -7.6100000000000001e-02  -4.8200000000000000e-02   1.7760000000000001e-01   9.1169999999999995e-01   3.3953000000000002e+00   6.7400000000000002e-02   1.6360000000000000e-01   1.2390000000000000e-01
  -9.4779999999999998e-01  -5.9360000000000002e-01   2.0588000000000002e+00   3.0549999999999999e-01  -4.7600000000000003e-02  -8.8000000000000005e-03   1.3320000000000001e-01   1.0005999999999999e+00   3.6564999999999999e+00  -9.5999999999999992e-03   2.4060000000000001e-01   1.9460000000000000e-01
  -1.0801000000000001e+00  -4.1770000000000002e-01   1.8015000000000001e+00   2.0050000000000001e-01  -3.8100000000000002e-02  -8.8000000000000005e-03   2.2189999999999999e-01   7.5600000000000001e-01   3.7435999999999998e+00   7.7100000000000002e-02   2.4060000000000001e-01   1.5920000000000001e-01
  -1.0801000000000001e+00  -3.0780000000000002e-01   1.6298999999999999e+00   2.4820000000000000e-01  -2.0930000000000001e-01  -3.0700000000000002e-02   0.0000000000000000e+00   8.8939999999999997e-01   3.6564999999999999e+00   4.8200000000000000e-02   1.1550000000000001e-01   1.5479999999999999e-01
  -1.0360000000000000e+00  -3.7369999999999998e-01   2.2303999999999999e+00   2.3870000000000000e-01  -9.5200000000000007e-02  -4.3900000000000002e-02   6.6600000000000006e-02   9.1169999999999995e-01   4.2659000000000002e+00  -4.8200000000000000e-02   1.4430000000000001e-01   1.9910000000000000e-01
  -1.0580000000000001e+00  -3.5170000000000001e-01   1.3725000000000001e+00   2.1959999999999999e-01  -1.3320000000000001e-01  -4.8200000000000000e-02   3.1069999999999998e-01   9.5609999999999995e-01   3.8306000000000000e+00  -1.9300000000000001e-02   1.4430000000000001e-01   1.4160000000000000e-01
  -1.0580000000000001e+00  -4.8359999999999997e-01   2.0588000000000002e+00   1.2410000000000000e-01  -1.8079999999999999e-01  -7.8899999999999998e-02   1.9980000000000001e-01   1.2452000000000001e+00   4.0918000000000001e+00   0.0000000000000000e+00   1.8279999999999999e-01   1.4160000000000000e-01
  -1.1241000000000001e+00  -4.1770000000000002e-01   1.6298999999999999e+00   2.8639999999999999e-01  -9.5200000000000007e-02   8.8000000000000005e-03   1.9980000000000001e-01   1.0672999999999999e+00   3.5695000000000001e+00   2.8899999999999999e-02   1.9239999999999999e-01   1.2830000000000000e-01
  -1.1681999999999999e+00  -3.2979999999999998e-01   2.1446000000000001e+00   1.1459999999999999e-01  -1.4269999999999999e-01  -3.5099999999999999e-02   1.7760000000000001e-01   8.2269999999999999e-01   4.4401000000000002e+00  -1.9300000000000001e-02   1.6360000000000000e-01   1.2390000000000000e-01
  -1.0801000000000001e+00  -4.1770000000000002e-01   2.0588000000000002e+00   1.1459999999999999e-01  -1.6180000000000000e-01  -4.3900000000000002e-02   3.9950000000000002e-01   1.0894999999999999e+00   3.5695000000000001e+00   1.0600000000000000e-01   1.3469999999999999e-01   1.1060000000000000e-01
  -1.1021000000000001e+00  -4.3969999999999998e-01   2.9165999999999999e+00   2.0999999999999999e-01  -1.7130000000000001e-01  -4.3900000000000002e-02   6.6600000000000006e-02   1.0894999999999999e+00   3.5695000000000001e+00  -6.7400000000000002e-02   1.7319999999999999e-01   1.1060000000000000e-01
  -9.9190000000000000e-01  -2.4179999999999999e-01   2.0588000000000002e+00   2.0050000000000001e-01  -6.6600000000000006e-02  -2.1899999999999999e-02   3.1069999999999998e-01   8.4499999999999997e-01   4.0918000000000001e+00  -1.9300000000000001e-02   1.6360000000000000e-01   1.1060000000000000e-01
  -1.0360000000000000e+00  -4.1770000000000002e-01   1.7157000000000000e+00   1.9089999999999999e-01  -9.5200000000000007e-02  -4.8200000000000000e-02   2.2189999999999999e-01   1.0672999999999999e+00   3.7435999999999998e+00  -2.8899999999999999e-02   3.1750000000000000e-01   1.4160000000000000e-01
  -8.8170000000000004e-01  -4.1770000000000002e-01   2.1446000000000001e+00   2.5779999999999997e-01  -7.6100000000000001e-02  -3.0700000000000002e-02   3.3289999999999997e-01   1.0894999999999999e+00   4.2659000000000002e+00  -7.7100000000000002e-02   1.8279999999999999e-01   1.4599999999999999e-01
  -8.1559999999999999e-01  -3.9570000000000000e-01   2.5735000000000001e+00   2.2910000000000000e-01  -1.2370000000000000e-01  -3.0700000000000002e-02   2.8849999999999998e-01   1.0450999999999999e+00   3.9177000000000000e+00  -1.1559999999999999e-01   1.6360000000000000e-01   1.6810000000000000e-01
  -1.0580000000000001e+00  -3.7369999999999998e-01   2.0588000000000002e+00   1.1459999999999999e-01  -7.6100000000000001e-02  -2.1899999999999999e-02   4.4400000000000002e-02   8.2269999999999999e-01   4.1788999999999996e+00   2.8899999999999999e-02   2.3089999999999999e-01   1.4599999999999999e-01
  -8.8170000000000004e-01  -5.7160000000000000e-01   2.8309000000000002e+00   1.0500000000000000e-01  -1.3320000000000001e-01  -7.8899999999999998e-02   0.0000000000000000e+00   1.0005999999999999e+00   3.4824000000000002e+00  -7.7100000000000002e-02   2.1170000000000000e-01   1.5040000000000001e-01
  -8.3760000000000001e-01  -4.8359999999999997e-01   2.4876999999999998e+00   2.0050000000000001e-01  -1.8079999999999999e-01  -4.8200000000000000e-02   4.4400000000000002e-02   5.7809999999999995e-01   4.2659000000000002e+00  -1.4449999999999999e-01   1.7319999999999999e-01   1.4599999999999999e-01
  -1.0580000000000001e+00  -5.4959999999999998e-01   2.4876999999999998e+00   2.0999999999999999e-01  -1.1420000000000000e-01  -3.5099999999999999e-02   2.2189999999999999e-01   8.2269999999999999e-01   4.1788999999999996e+00  -5.7799999999999997e-02   2.1170000000000000e-01   1.5920000000000001e-01
  -1.1902999999999999e+00  -4.3969999999999998e-01   1.3725000000000001e+00   1.2410000000000000e-01  -1.8079999999999999e-01  -7.0199999999999999e-02   2.4410000000000001e-01   9.3389999999999995e-01   3.5695000000000001e+00   0.0000000000000000e+00   2.4060000000000001e-01   1.5479999999999999e-01
  -1.0360000000000000e+00  -5.7160000000000000e-01   1.9730000000000001e+00   1.5279999999999999e-01  -1.9030000000000000e-01  -7.0199999999999999e-02   1.3320000000000001e-01   1.1339999999999999e+00   2.7858999999999998e+00  -7.7100000000000002e-02   2.0210000000000000e-01   1.5920000000000001e-01
  -1.0580000000000001e+00  -4.3969999999999998e-01   2.1446000000000001e+00   1.4319999999999999e-01  -1.6180000000000000e-01  -3.5099999999999999e-02   1.5540000000000001e-01   6.2260000000000004e-01   4.0048000000000004e+00   0.0000000000000000e+00   2.4060000000000001e-01   1.1060000000000000e-01
  -9.6989999999999998e-01  -4.3969999999999998e-01   2.1446000000000001e+00   2.0050000000000001e-01  -6.6600000000000006e-02  -3.5099999999999999e-02   1.5540000000000001e-01   1.0672999999999999e+00   3.7435999999999998e+00   0.0000000000000000e+00   2.7900000000000003e-01   1.6370000000000001e-01
  -1.1902999999999999e+00  -3.0780000000000002e-01   2.4876999999999998e+00   2.0999999999999999e-01  -1.3320000000000001e-01  -4.8200000000000000e-02   1.9980000000000001e-01   8.4499999999999997e-01   4.0918000000000001e+00  -7.7100000000000002e-02   2.1170000000000000e-01   1.7690000000000000e-01
  -9.6989999999999998e-01  -5.2759999999999996e-01   2.4018999999999999e+00   1.6230000000000000e-01  -8.5599999999999996e-02  -6.1400000000000003e-02   2.2189999999999999e-01   6.8930000000000002e-01   3.4824000000000002e+00   0.0000000000000000e+00   1.8279999999999999e-01   1.2830000000000000e-01
  -8.8170000000000004e-01  -4.3969999999999998e-01   1.7157000000000000e+00   1.8140000000000001e-01  -1.1420000000000000e-01  -2.6300000000000000e-02   1.5540000000000001e-01   1.0672999999999999e+00   3.0470999999999999e+00   2.8899999999999999e-02   2.3089999999999999e-01   1.2390000000000000e-01
  -1.0580000000000001e+00  -4.3969999999999998e-01   1.5441000000000000e+00   2.2910000000000000e-01  -1.2370000000000000e-01  -3.0700000000000002e-02   1.9980000000000001e-01   9.1169999999999995e-01   3.6564999999999999e+00   1.9300000000000001e-02   1.8279999999999999e-01   1.6370000000000001e-01
  -9.6989999999999998e-01  -3.5170000000000001e-01   2.9165999999999999e+00   2.0050000000000001e-01  -1.8079999999999999e-01   2.6300000000000000e-02   1.1100000000000000e-01   9.5609999999999995e-01   3.9177000000000000e+00   5.7799999999999997e-02   1.8279999999999999e-01   1.5920000000000001e-01
  -1.0139000000000000e+00  -2.6379999999999998e-01   2.1446000000000001e+00   1.0500000000000000e-01  -1.0470000000000000e-01  -3.5099999999999999e-02   3.9950000000000002e-01   9.1169999999999995e-01   3.3953000000000002e+00   3.8500000000000000e-02   1.8279999999999999e-01   1.4599999999999999e-01
  -1.1241000000000001e+00  -4.8359999999999997e-01   1.7157000000000000e+00   1.3370000000000001e-01  -1.1420000000000000e-01  -2.6300000000000000e-02   1.3320000000000001e-01   6.6710000000000003e-01   3.4824000000000002e+00   6.7400000000000002e-02   2.1170000000000000e-01   1.5920000000000001e-01
  -9.6989999999999998e-01  -4.1770000000000002e-01   2.1446000000000001e+00   3.0549999999999999e-01  -1.1420000000000000e-01  -1.7500000000000002e-02   1.9980000000000001e-01   1.0450999999999999e+00   3.6564999999999999e+00  -7.7100000000000002e-02   2.4060000000000001e-01   1.2390000000000000e-01
  -1.1241000000000001e+00  -3.5170000000000001e-01   2.4018999999999999e+00   2.4820000000000000e-01  -1.9980000000000001e-01  -4.3900000000000002e-02   2.8849999999999998e-01   1.1339999999999999e+00   3.5695000000000001e+00  -9.5999999999999992e-03   2.1170000000000000e-01   1.2390000000000000e-01
  -1.1021000000000001e+00  -4.1770000000000002e-01   2.2303999999999999e+00   2.2910000000000000e-01  -1.3320000000000001e-01  -2.6300000000000000e-02   2.4410000000000001e-01   1.0005999999999999e+00   3.3953000000000002e+00  -5.7799999999999997e-02   2.7900000000000003e-01   1.6370000000000001e-01
  -1.0139000000000000e+00  -3.9570000000000000e-01   2.4876999999999998e+00   2.1959999999999999e-01  -7.6100000000000001e-02  -3.9500000000000000e-02   3.5510000000000003e-01   1.0005999999999999e+00   2.9600000000000000e+00  -4.8200000000000000e-02   2.1170000000000000e-01   1.4599999999999999e-01
  -9.4779999999999998e-01  -3.5170000000000001e-01   2.2303999999999999e+00   2.5779999999999997e-01  -8.5599999999999996e-02  -8.7700000000000000e-02   2.6629999999999998e-01   8.8939999999999997e-01   3.5695000000000001e+00   9.5999999999999992e-03   2.6939999999999997e-01   1.5479999999999999e-01
  -1.0801000000000001e+00  -4.8359999999999997e-01   2.6593000000000000e+00   1.3370000000000001e-01  -1.1420000000000000e-01  -7.8899999999999998e-02   2.8849999999999998e-01   1.0227999999999999e+00   3.6564999999999999e+00   0.0000000000000000e+00   1.8279999999999999e-01   1.4160000000000000e-01
  -1.1462000000000001e+00  -6.1550000000000005e-01   2.1446000000000001e+00   1.0500000000000000e-01  -1.2370000000000000e-01  -8.8000000000000005e-03   1.3320000000000001e-01   8.6719999999999997e-01   3.1341999999999999e+00  -1.9300000000000001e-02   1.8279999999999999e-01   1.5920000000000001e-01
  -9.9190000000000000e-01  -5.9360000000000002e-01   1.9730000000000001e+00   2.0999999999999999e-01  -1.7130000000000001e-01  -5.2600000000000001e-02   2.4410000000000001e-01   8.6719999999999997e-01   3.7435999999999998e+00  -2.8899999999999999e-02   2.3089999999999999e-01   1.6370000000000001e-01
  -1.0580000000000001e+00  -2.6379999999999998e-01   1.8872000000000000e+00   1.1459999999999999e-01  -1.9030000000000000e-01  -1.7500000000000002e-02   1.5540000000000001e-01   1.0005999999999999e+00   4.4401000000000002e+00   3.8500000000000000e-02   1.4430000000000001e-01   1.2390000000000000e-01
  -1.0801000000000001e+00  -3.2979999999999998e-01   2.5735000000000001e+00   1.9089999999999999e-01  -1.9030000000000000e-01  -3.0700000000000002e-02   8.8800000000000004e-02   8.6719999999999997e-01   4.4401000000000002e+00   4.8200000000000000e-02   1.7319999999999999e-01   1.5040000000000001e-01
  -1.0139000000000000e+00  -4.8359999999999997e-01   2.5735000000000001e+00   1.6230000000000000e-01  -1.9030000000000000e-01  -3.9500000000000000e-02   1.7760000000000001e-01   8.6719999999999997e-01   4.5270999999999999e+00   5.7799999999999997e-02   2.6939999999999997e-01   1.4160000000000000e-01
  -1.1462000000000001e+00  -5.2759999999999996e-01   1.9730000000000001e+00   2.6729999999999998e-01  -1.7130000000000001e-01  -3.9500000000000000e-02   3.1069999999999998e-01   9.1169999999999995e-01   4.0048000000000004e+00  -2.8899999999999999e-02   2.4060000000000001e-01   1.4599999999999999e-01
  -1.0580000000000001e+00  -2.6379999999999998e-01   3.3456000000000001e+00   1.4319999999999999e-01  -1.2370000000000000e-01  -4.3900000000000002e-02   8.8800000000000004e-02   1.1339999999999999e+00   3.0470999999999999e+00  -2.8899999999999999e-02   2.5979999999999998e-01   1.1500000000000000e-01
  -1.0139000000000000e+00  -4.6170000000000000e-01   1.4582999999999999e+00   2.2910000000000000e-01  -1.0470000000000000e-01  -8.7700000000000000e-02   2.2200000000000001e-02   1.1117999999999999e+00   4.0048000000000004e+00  -2.8899999999999999e-02   2.6939999999999997e-01   1.5920000000000001e-01
  -8.5960000000000003e-01  -5.2759999999999996e-01   3.1739999999999999e+00   2.0999999999999999e-01  -1.2370000000000000e-01  -2.6300000000000000e-02   4.4400000000000002e-02   8.4499999999999997e-01   2.9600000000000000e+00  -5.7799999999999997e-02   1.7319999999999999e-01   1.4160000000000000e-01
  -9.6989999999999998e-01  -5.0560000000000005e-01   1.4582999999999999e+00   1.8140000000000001e-01  -1.4269999999999999e-01   0.0000000000000000e+00   3.5510000000000003e-01   9.1169999999999995e-01   4.0048000000000004e+00  -1.4449999999999999e-01   1.5400000000000000e-01   1.2390000000000000e-01
  -9.6989999999999998e-01  -5.9360000000000002e-01   2.1446000000000001e+00   2.0999999999999999e-01  -1.8079999999999999e-01  -4.3900000000000002e-02   6.6600000000000006e-02   1.0450999999999999e+00   4.0048000000000004e+00  -4.8200000000000000e-02   1.9239999999999999e-01   1.5920000000000001e-01
  -9.6989999999999998e-01  -5.4959999999999998e-01   1.8015000000000001e+00   2.3870000000000000e-01  -4.7600000000000003e-02  -2.6300000000000000e-02   1.5540000000000001e-01   8.0049999999999999e-01   3.9177000000000000e+00   9.5999999999999992e-03   1.5400000000000000e-01   1.4599999999999999e-01
  -9.4779999999999998e-01  -3.5170000000000001e-01   2.5735000000000001e+00   1.1459999999999999e-01  -1.9030000000000000e-01  -2.6300000000000000e-02   1.1100000000000000e-01   8.2269999999999999e-01   4.1788999999999996e+00   0.0000000000000000e+00   2.7900000000000003e-01   1.6370000000000001e-01
  -9.9190000000000000e-01  -3.9570000000000000e-01   2.7450999999999999e+00   2.0999999999999999e-01  -1.5229999999999999e-01  -1.0090000000000000e-01   1.9980000000000001e-01   8.4499999999999997e-01   4.4401000000000002e+00  -6.7400000000000002e-02   2.5019999999999998e-01   1.5040000000000001e-01
  -1.1462000000000001e+00  -5.9360000000000002e-01   1.2010000000000001e+00   2.3870000000000000e-01  -2.0930000000000001e-01  -5.2600000000000001e-02   3.7730000000000002e-01   8.8939999999999997e-01   3.4824000000000002e+00  -3.8500000000000000e-02   2.6939999999999997e-01   1.5479999999999999e-01
  -9.4779999999999998e-01  -2.8580000000000000e-01   2.1446000000000001e+00   2.3870000000000000e-01  -5.7099999999999998e-02  -6.5799999999999997e-02   8.8800000000000004e-02   1.0450999999999999e+00   3.1341999999999999e+00   2.8899999999999999e-02   1.8279999999999999e-01   1.2830000000000000e-01
  -1.0801000000000001e+00  -3.9570000000000000e-01   1.8872000000000000e+00   1.9089999999999999e-01  -1.2370000000000000e-01  -3.9500000000000000e-02   1.3320000000000001e-01   1.0005999999999999e+00   3.3953000000000002e+00  -4.8200000000000000e-02   2.2130000000000000e-01   1.1060000000000000e-01
  -1.0360000000000000e+00  -5.0560000000000005e-01   1.6298999999999999e+00   2.3870000000000000e-01  -1.4269999999999999e-01  -1.3200000000000000e-02   1.7760000000000001e-01   8.0049999999999999e-01   3.6564999999999999e+00  -3.8500000000000000e-02   2.2130000000000000e-01   1.4599999999999999e-01
  -1.1021000000000001e+00  -3.0780000000000002e-01   2.9165999999999999e+00   2.2910000000000000e-01  -1.7130000000000001e-01  -5.7000000000000002e-02   8.8800000000000004e-02   1.0005999999999999e+00   3.8306000000000000e+00  -2.8899999999999999e-02   1.4430000000000001e-01   1.5040000000000001e-01
  -1.1021000000000001e+00  -5.9360000000000002e-01   1.4582999999999999e+00   1.8140000000000001e-01  -1.4269999999999999e-01  -3.9500000000000000e-02   4.4400000000000002e-02   1.2230000000000001e+00   4.3529999999999998e+00  -4.8200000000000000e-02   2.3089999999999999e-01   1.4160000000000000e-01
  -9.0369999999999995e-01  -3.5170000000000001e-01   2.1446000000000001e+00   2.0999999999999999e-01  -1.0470000000000000e-01  -3.0700000000000002e-02   1.7760000000000001e-01   8.8939999999999997e-01   4.0048000000000004e+00   4.8200000000000000e-02   1.9239999999999999e-01   1.7690000000000000e-01
  -9.2579999999999996e-01  -4.3969999999999998e-01   1.9730000000000001e+00   1.7190000000000000e-01  -1.4269999999999999e-01  -4.3900000000000002e-02   1.5540000000000001e-01   6.6710000000000003e-01   3.0470999999999999e+00  -1.9300000000000001e-02   2.0210000000000000e-01   1.5040000000000001e-01
  -9.0369999999999995e-01  -4.3969999999999998e-01   1.5441000000000000e+00   1.9089999999999999e-01  -8.5599999999999996e-02  -5.2600000000000001e-02   3.5510000000000003e-01   8.2269999999999999e-01   3.8306000000000000e+00  -9.5999999999999992e-03   2.3089999999999999e-01   1.0620000000000000e-01
  -1.0801000000000001e+00  -3.9570000000000000e-01   3.1739999999999999e+00   2.5779999999999997e-01  -9.5200000000000007e-02  -4.8200000000000000e-02   3.1069999999999998e-01   1.0450999999999999e+00   3.4824000000000002e+00  -5.7799999999999997e-02   2.1170000000000000e-01   1.5040000000000001e-01
  -1.0360000000000000e+00  -4.8359999999999997e-01   1.5441000000000000e+00   2.0050000000000001e-01  -9.5200000000000007e-02   1.7500000000000002e-02   1.1100000000000000e-01   1.1785000000000001e+00   3.4824000000000002e+00   4.8200000000000000e-02   1.9239999999999999e-01   1.2390000000000000e-01
  -1.2122999999999999e+00  -5.0560000000000005e-01   1.8872000000000000e+00   3.2460000000000000e-01  -1.3320000000000001e-01  -5.7000000000000002e-02   1.3320000000000001e-01   1.0894999999999999e+00   3.2212000000000001e+00   0.0000000000000000e+00   2.7900000000000003e-01   1.3270000000000001e-01
  -1.0580000000000001e+00  -3.9570000000000000e-01   6.8630000000000002e-01   1.8140000000000001e-01  -1.7130000000000001e-01  -5.7000000000000002e-02   2.4410000000000001e-01   1.1117999999999999e+00   4.0918000000000001e+00   3.8500000000000000e-02   2.0210000000000000e-01   1.2830000000000000e-01
  -8.8170000000000004e-01  -4.3969999999999998e-01   2.4876999999999998e+00   1.8140000000000001e-01  -6.6600000000000006e-02  -1.7500000000000002e-02   2.2200000000000001e-02   6.2260000000000004e-01   3.6564999999999999e+00   4.8200000000000000e-02   2.5019999999999998e-01   1.7249999999999999e-01
  -1.1021000000000001e+00  -1.7590000000000000e-01   2.3161999999999998e+00   2.4820000000000000e-01  -1.3320000000000001e-01  -6.5799999999999997e-02   4.4400000000000002e-02   1.0227999999999999e+00   3.7435999999999998e+00   0.0000000000000000e+00   2.4060000000000001e-01   1.5920000000000001e-01
  -9.9190000000000000e-01  -5.0560000000000005e-01   2.2303999999999999e+00   1.6230000000000000e-01  -1.7130000000000001e-01  -5.2600000000000001e-02   2.2189999999999999e-01   1.0450999999999999e+00   3.6564999999999999e+00  -6.7400000000000002e-02   1.9239999999999999e-01   1.4160000000000000e-01
  -9.6989999999999998e-01  -2.4179999999999999e-01   1.9730000000000001e+00   2.0999999999999999e-01  -1.4269999999999999e-01  -1.7500000000000002e-02   2.2200000000000001e-02   1.0227999999999999e+00   3.8306000000000000e+00   1.9300000000000001e-02   2.3089999999999999e-01   1.7690000000000000e-01
  -9.6989999999999998e-01  -5.7160000000000000e-01   2.0588000000000002e+00   1.6230000000000000e-01  -1.3320000000000001e-01  -4.3900000000000002e-02   1.1100000000000000e-01   8.0049999999999999e-01   4.0048000000000004e+00  -1.9300000000000001e-02   2.2130000000000000e-01   1.1940000000000001e-01
  -1.1681999999999999e+00  -2.4179999999999999e-01   2.2303999999999999e+00   1.8140000000000001e-01  -1.0470000000000000e-01  -2.1899999999999999e-02   3.3289999999999997e-01   8.4499999999999997e-01   3.5695000000000001e+00  -9.5999999999999992e-03   1.4430000000000001e-01   1.0170000000000000e-01
  -1.0580000000000001e+00  -3.7369999999999998e-01   1.6298999999999999e+00   1.5279999999999999e-01  -1.6180000000000000e-01  -8.7700000000000000e-02   1.1100000000000000e-01   8.2269999999999999e-01   4.7882999999999996e+00  -9.5999999999999992e-03   2.1170000000000000e-01   1.9020000000000001e-01
  -9.9190000000000000e-01  -4.1770000000000002e-01   1.3725000000000001e+00   2.4820000000000000e-01  -6.6600000000000006e-02  -4.4000000000000003e-03   1.1100000000000000e-01   7.1150000000000002e-01   3.3083000000000000e+00  -1.1559999999999999e-01   1.8279999999999999e-01   1.4599999999999999e-01
  -1.1462000000000001e+00  -2.8580000000000000e-01   1.9730000000000001e+00   2.3870000000000000e-01  -1.0470000000000000e-01  -3.9500000000000000e-02   1.7760000000000001e-01   1.2230000000000001e+00   4.7882999999999996e+00   0.0000000000000000e+00   2.4060000000000001e-01   1.6370000000000001e-01
  -9.6989999999999998e-01  -2.1980000000000000e-01   1.5441000000000000e+00   1.4319999999999999e-01  -2.8500000000000001e-02  -1.3200000000000000e-02  -2.6629999999999998e-01   1.0227999999999999e+00   2.9600000000000000e+00  -2.8899999999999999e-02   2.5019999999999998e-01   9.7299999999999998e-02
  -8.5960000000000003e-01  -3.9570000000000000e-01   1.8015000000000001e+00   3.0549999999999999e-01   1.9000000000000000e-02  -2.1899999999999999e-02   2.8849999999999998e-01   9.7840000000000005e-01   3.2212000000000001e+00   9.5999999999999992e-03   2.5019999999999998e-01   1.5920000000000001e-01
  -9.6989999999999998e-01  -3.5170000000000001e-01   2.9165999999999999e+00   2.2910000000000000e-01  -8.5599999999999996e-02  -7.0199999999999999e-02   2.6629999999999998e-01   8.8939999999999997e-01   4.5270999999999999e+00  -5.7799999999999997e-02   1.4430000000000001e-01   1.2830000000000000e-01
  -1.0139000000000000e+00  -2.8580000000000000e-01   2.9165999999999999e+00   1.3370000000000001e-01  -9.5200000000000007e-02  -3.0700000000000002e-02   3.1069999999999998e-01   7.3380000000000001e-01   3.1341999999999999e+00   3.8500000000000000e-02   1.0580000000000001e-01   1.4599999999999999e-01
  -9.9190000000000000e-01  -4.6170000000000000e-01   2.2303999999999999e+00   1.9089999999999999e-01  -1.4269999999999999e-01  -2.6300000000000000e-02   3.1069999999999998e-01   8.4499999999999997e-01   3.1341999999999999e+00   0.0000000000000000e+00   2.0210000000000000e-01   9.2899999999999996e-02
  -1.0139000000000000e+00  -3.0780000000000002e-01   2.1446000000000001e+00   2.0050000000000001e-01  -8.5599999999999996e-02   2.1899999999999999e-02  -4.4400000000000002e-02   9.7840000000000005e-01   3.0470999999999999e+00  -7.7100000000000002e-02   2.3089999999999999e-01   1.5040000000000001e-01
  -9.9190000000000000e-01  -2.6379999999999998e-01   2.3161999999999998e+00   1.1459999999999999e-01  -1.3320000000000001e-01  -2.1899999999999999e-02   2.4410000000000001e-01   1.0227999999999999e+00   3.8306000000000000e+00  -3.8500000000000000e-02   1.5400000000000000e-01   1.3270000000000001e-01
  -9.9190000000000000e-01  -4.6170000000000000e-01   1.5441000000000000e+00   1.9089999999999999e-01  -1.8079999999999999e-01  -3.5099999999999999e-02   1.9980000000000001e-01   8.8939999999999997e-01   3.3083000000000000e+00   1.9300000000000001e-02   2.2130000000000000e-01   1.4160000000000000e-01
  -1.2784000000000000e+00  -5.7160000000000000e-01   2.2303999999999999e+00   2.0999999999999999e-01  -1.8079999999999999e-01  -7.0199999999999999e-02  -2.2200000000000001e-02   1.0005999999999999e+00   3.7435999999999998e+00   4.8200000000000000e-02   2.3089999999999999e-01   1.4160000000000000e-01
  -1.1902999999999999e+00  -1.9789999999999999e-01   1.7157000000000000e+00   1.6230000000000000e-01  -7.6100000000000001e-02  -3.9500000000000000e-02   1.7760000000000001e-01   8.6719999999999997e-01   3.2212000000000001e+00  -9.5999999999999992e-03   2.7900000000000003e-01   9.7299999999999998e-02
  -8.5960000000000003e-01  -4.3969999999999998e-01   1.9730000000000001e+00   1.9089999999999999e-01  -1.6180000000000000e-01  -4.3900000000000002e-02   4.4400000000000002e-02   9.1169999999999995e-01   3.3083000000000000e+00  -2.8899999999999999e-02   2.4060000000000001e-01   1.2830000000000000e-01
  -1.0580000000000001e+00  -5.9360000000000002e-01   1.0294000000000001e+00   2.1959999999999999e-01  -1.0470000000000000e-01   1.7500000000000002e-02   6.6600000000000006e-02   1.0450999999999999e+00   3.9177000000000000e+00  -9.5999999999999992e-03   1.5400000000000000e-01   1.7249999999999999e-01
  -1.1241000000000001e+00  -4.3969999999999998e-01   1.8872000000000000e+00   2.5779999999999997e-01  -6.6600000000000006e-02  -6.1400000000000003e-02   1.5540000000000001e-01   9.3389999999999995e-01   3.3083000000000000e+00   2.8899999999999999e-02   2.6939999999999997e-01   1.7249999999999999e-01
  -8.8170000000000004e-01  -6.8149999999999999e-01   2.5735000000000001e+00   1.4319999999999999e-01  -8.5599999999999996e-02  -6.5799999999999997e-02   2.4410000000000001e-01   9.3389999999999995e-01   4.2659000000000002e+00   5.7799999999999997e-02   1.9239999999999999e-01   1.4160000000000000e-01
  -8.8170000000000004e-01  -3.7369999999999998e-01   2.3161999999999998e+00   1.5279999999999999e-01  -1.8079999999999999e-01  -3.9500000000000000e-02   8.8800000000000004e-02   1.1117999999999999e+00   4.2659000000000002e+00   4.8200000000000000e-02   1.6360000000000000e-01   1.8579999999999999e-01
  -9.9190000000000000e-01  -2.6379999999999998e-01   1.6298999999999999e+00   1.8140000000000001e-01  -9.5200000000000007e-02  -7.0199999999999999e-02   1.1100000000000000e-01   9.3389999999999995e-01   4.5270999999999999e+00  -9.5999999999999992e-03   1.1550000000000001e-01   1.0620000000000000e-01
  -9.0369999999999995e-01  -5.7160000000000000e-01   2.3161999999999998e+00   1.6230000000000000e-01  -2.1890000000000001e-01  -4.4000000000000003e-03   8.8800000000000004e-02   1.1117999999999999e+00   4.5270999999999999e+00   2.8899999999999999e-02   2.6939999999999997e-01   1.5920000000000001e-01
  -1.1462000000000001e+00  -4.3969999999999998e-01   1.9730000000000001e+00   1.8140000000000001e-01  -1.9030000000000000e-01   4.4000000000000003e-03   2.2189999999999999e-01   1.0672999999999999e+00   2.8730000000000002e+00  -4.8200000000000000e-02   1.6360000000000000e-01   1.2830000000000000e-01
  -1.1681999999999999e+00  -3.2979999999999998e-01   2.5735000000000001e+00   2.1959999999999999e-01  -5.7099999999999998e-02  -1.7500000000000002e-02   8.8800000000000004e-02   7.3380000000000001e-01   4.0048000000000004e+00  -9.6299999999999997e-02   1.7319999999999999e-01   1.8140000000000001e-01
  -1.2122999999999999e+00  -4.6170000000000000e-01   1.8872000000000000e+00   1.9089999999999999e-01  -7.6100000000000001e-02  -3.0700000000000002e-02   3.5510000000000003e-01   8.6719999999999997e-01   3.6564999999999999e+00  -2.8899999999999999e-02   2.2130000000000000e-01   1.0620000000000000e-01
  -1.0139000000000000e+00  -4.1770000000000002e-01   2.4876999999999998e+00   8.5900000000000004e-02  -1.2370000000000000e-01  -3.5099999999999999e-02   8.8800000000000004e-02   9.7840000000000005e-01   3.6564999999999999e+00   4.8200000000000000e-02   2.1170000000000000e-01   1.3710000000000000e-01
  -9.6989999999999998e-01  -3.2979999999999998e-01   2.5735000000000001e+00   2.3870000000000000e-01  -1.3320000000000001e-01  -1.7500000000000002e-02   2.8849999999999998e-01   1.0227999999999999e+00   3.6564999999999999e+00  -3.8500000000000000e-02   1.8279999999999999e-01   1.5040000000000001e-01
  -1.0360000000000000e+00  -4.3969999999999998e-01   2.0588000000000002e+00   2.6729999999999998e-01  -2.0930000000000001e-01  -5.2600000000000001e-02   2.4410000000000001e-01   1.0227999999999999e+00   3.4824000000000002e+00  -1.0600000000000000e-01   1.7319999999999999e-01   1.8579999999999999e-01
  -9.6989999999999998e-01  -3.5170000000000001e-01   6.0050000000000003e-01   1.6230000000000000e-01  -4.7600000000000003e-02  -5.7000000000000002e-02   6.6600000000000006e-02   9.7840000000000005e-01   4.3529999999999998e+00  -9.5999999999999992e-03   2.1170000000000000e-01   1.2390000000000000e-01
  -1.0580000000000001e+00  -2.8580000000000000e-01   1.9730000000000001e+00   1.5279999999999999e-01  -1.1420000000000000e-01  -1.3200000000000000e-02   1.3320000000000001e-01   9.1169999999999995e-01   4.0918000000000001e+00  -3.8500000000000000e-02   1.4430000000000001e-01   1.8579999999999999e-01
  -1.0580000000000001e+00  -2.8580000000000000e-01   2.0588000000000002e+00   1.7190000000000000e-01  -1.5229999999999999e-01  -3.9500000000000000e-02   3.1069999999999998e-01   9.7840000000000005e-01   4.1788999999999996e+00  -9.5999999999999992e-03   1.3469999999999999e-01   1.4599999999999999e-01
  -9.0369999999999995e-01  -3.5170000000000001e-01   2.3161999999999998e+00   9.5500000000000002e-02  -1.2370000000000000e-01  -1.3200000000000000e-02   2.4410000000000001e-01   9.7840000000000005e-01   3.6564999999999999e+00  -2.8899999999999999e-02   2.2130000000000000e-01   1.4599999999999999e-01
  -1.0580000000000001e+00  -2.6379999999999998e-01   2.8309000000000002e+00   4.7699999999999999e-02  -1.8079999999999999e-01  -1.7500000000000002e-02   1.7760000000000001e-01   7.5600000000000001e-01   4.2659000000000002e+00  -2.8899999999999999e-02   2.3089999999999999e-01   8.8499999999999995e-02
  -9.0369999999999995e-01  -3.2979999999999998e-01   2.2303999999999999e+00   2.0999999999999999e-01  -8.5599999999999996e-02  -8.7700000000000000e-02   8.8800000000000004e-02   8.2269999999999999e-01   4.0048000000000004e+00   0.0000000000000000e+00   1.9239999999999999e-01   1.3710000000000000e-01
  -1.0580000000000001e+00  -3.0780000000000002e-01   2.4876999999999998e+00   2.4820000000000000e-01  -3.8100000000000002e-02  -3.0700000000000002e-02   4.4390000000000002e-01   7.7820000000000000e-01   4.1788999999999996e+00  -2.8899999999999999e-02   2.7900000000000003e-01   1.5040000000000001e-01
  -9.2579999999999996e-01  -3.9570000000000000e-01   1.8015000000000001e+00   1.5279999999999999e-01  -1.6180000000000000e-01  -1.7500000000000002e-02   8.8800000000000004e-02   8.0049999999999999e-01   3.9177000000000000e+00   1.0600000000000000e-01   2.6939999999999997e-01   1.2390000000000000e-01
  -1.1021000000000001e+00  -3.5170000000000001e-01   2.5735000000000001e+00   2.6729999999999998e-01  -9.5200000000000007e-02  -4.3900000000000002e-02   2.2200000000000001e-02   1.1563000000000001e+00   4.0048000000000004e+00  -1.0600000000000000e-01   2.7900000000000003e-01   1.5920000000000001e-01
  -8.8170000000000004e-01  -4.8359999999999997e-01   2.0588000000000002e+00   2.3870000000000000e-01  -1.1420000000000000e-01  -4.8200000000000000e-02   1.1100000000000000e-01   9.7840000000000005e-01   4.0048000000000004e+00   9.5999999999999992e-03   2.1170000000000000e-01   1.5479999999999999e-01
  -1.0139000000000000e+00  -3.9570000000000000e-01   1.4582999999999999e+00   1.9089999999999999e-01  -4.7600000000000003e-02  -8.8000000000000005e-03   6.6600000000000006e-02   1.0005999999999999e+00   4.0918000000000001e+00  -9.5999999999999992e-03   1.5400000000000000e-01   1.5040000000000001e-01
  -9.9190000000000000e-01  -3.7369999999999998e-01   1.6298999999999999e+00   2.0999999999999999e-01  -1.7130000000000001e-01  -1.7500000000000002e-02  -1.3320000000000001e-01   1.1117999999999999e+00   3.8306000000000000e+00  -5.7799999999999997e-02   1.5400000000000000e-01   1.8579999999999999e-01
  -9.0369999999999995e-01  -4.6170000000000000e-01   2.0588000000000002e+00   2.2910000000000000e-01  -1.0470000000000000e-01  -2.1899999999999999e-02   4.4400000000000002e-02   8.0049999999999999e-01   3.6564999999999999e+00  -8.6699999999999999e-02   2.4060000000000001e-01   1.5920000000000001e-01
  -1.0801000000000001e+00  -5.2759999999999996e-01   1.7157000000000000e+00   1.7190000000000000e-01  -1.9030000000000000e-01  -2.6300000000000000e-02   1.3320000000000001e-01   1.0005999999999999e+00   2.9600000000000000e+00  -2.8899999999999999e-02   1.6360000000000000e-01   1.4599999999999999e-01
  -1.0360000000000000e+00  -4.1770000000000002e-01   1.8015000000000001e+00   1.5279999999999999e-01  -2.3790000000000000e-01  -5.7000000000000002e-02   3.1069999999999998e-01   8.2269999999999999e-01   3.8306000000000000e+00   9.5999999999999992e-03   2.6939999999999997e-01   1.4599999999999999e-01
  -8.5960000000000003e-01  -2.6379999999999998e-01   2.2303999999999999e+00   2.0999999999999999e-01  -1.2370000000000000e-01  -3.0700000000000002e-02   1.9980000000000001e-01   1.0227999999999999e+00   3.8306000000000000e+00   9.6299999999999997e-02   2.1170000000000000e-01   1.4599999999999999e-01
  -1.3005000000000000e+00  -5.9360000000000002e-01   1.7157000000000000e+00   2.0999999999999999e-01  -2.2839999999999999e-01  -5.2600000000000001e-02   8.8800000000000004e-02   9.5609999999999995e-01   3.3953000000000002e+00   9.5999999999999992e-03   2.1170000000000000e-01   1.2830000000000000e-01
  -9.6989999999999998e-01  -3.5170000000000001e-01   1.5441000000000000e+00   7.6399999999999996e-02  -1.9030000000000000e-01  -4.3900000000000002e-02   1.5540000000000001e-01   1.0227999999999999e+00   3.5695000000000001e+00   9.5999999999999992e-03   2.5019999999999998e-01   1.3710000000000000e-01
  -1.0801000000000001e+00  -4.1770000000000002e-01   2.6593000000000000e+00   2.9599999999999999e-01  -6.6600000000000006e-02  -8.8000000000000005e-03   2.4410000000000001e-01   1.0005999999999999e+00   3.6564999999999999e+00  -2.8899999999999999e-02   1.8279999999999999e-01   1.4160000000000000e-01
  -9.4779999999999998e-01  -3.7369999999999998e-01   1.9730000000000001e+00   1.2410000000000000e-01  -5.7099999999999998e-02  -7.0199999999999999e-02   2.2200000000000001e-02   9.7840000000000005e-01   3.4824000000000002e+00   3.8500000000000000e-02   1.4430000000000001e-01   1.5479999999999999e-01
  -1.1021000000000001e+00  -4.8359999999999997e-01   2.2303999999999999e+00   2.5779999999999997e-01  -1.6180000000000000e-01  -4.3900000000000002e-02   8.8800000000000004e-02   8.6719999999999997e-01   3.3953000000000002e+00  -1.9300000000000001e-02   2.0210000000000000e-01   1.8140000000000001e-01
  -1.1021000000000001e+00  -5.0560000000000005e-01   1.7157000000000000e+00   2.1959999999999999e-01  -1.1420000000000000e-01   4.4000000000000003e-03   6.6600000000000006e-02   9.1169999999999995e-01   2.5247000000000002e+00  -2.8899999999999999e-02   2.1170000000000000e-01   1.7249999999999999e-01
  -1.1462000000000001e+00  -6.3749999999999996e-01   2.1446000000000001e+00   1.5279999999999999e-01  -1.4269999999999999e-01  -1.0960000000000000e-01   1.7760000000000001e-01   8.0049999999999999e-01   3.8306000000000000e+00  -1.3489999999999999e-01   2.1170000000000000e-01   1.2390000000000000e-01
  -1.1681999999999999e+00  -3.0780000000000002e-01   2.2303999999999999e+00   2.1959999999999999e-01  -1.6180000000000000e-01   4.4000000000000003e-03  -6.6600000000000006e-02   1.1339999999999999e+00   3.8306000000000000e+00  -3.8500000000000000e-02   1.1550000000000001e-01   1.5920000000000001e-01
  -1.0580000000000001e+00  -2.1980000000000000e-01   2.2303999999999999e+00   1.9089999999999999e-01  -1.8079999999999999e-01  -6.1400000000000003e-02   2.8849999999999998e-01   1.0894999999999999e+00   3.7435999999999998e+00   5.7799999999999997e-02   2.8870000000000001e-01   1.5479999999999999e-01
  -1.0801000000000001e+00  -3.2979999999999998e-01   2.3161999999999998e+00   3.0549999999999999e-01  -1.9000000000000000e-02  -5.2600000000000001e-02   1.1100000000000000e-01   8.4499999999999997e-01   3.3953000000000002e+00   4.8200000000000000e-02   2.6939999999999997e-01   1.3270000000000001e-01
  -1.0801000000000001e+00  -3.2979999999999998e-01   1.8872000000000000e+00   1.8140000000000001e-01  -1.6180000000000000e-01  -3.0700000000000002e-02   1.9980000000000001e-01   1.0672999999999999e+00   3.3083000000000000e+00   6.7400000000000002e-02   2.5979999999999998e-01   1.2830000000000000e-01
  -1.0580000000000001e+00  -3.5170000000000001e-01   3.4314000000000000e+00   1.8140000000000001e-01  -1.3320000000000001e-01  -5.7000000000000002e-02   2.6629999999999998e-01   9.1169999999999995e-01   3.8306000000000000e+00  -7.7100000000000002e-02   7.6999999999999999e-02   1.5040000000000001e-01
  -9.6989999999999998e-01  -5.4959999999999998e-01   2.4876999999999998e+00   2.2910000000000000e-01  -1.2370000000000000e-01  -5.2600000000000001e-02   6.6600000000000006e-02   8.8939999999999997e-01   3.5695000000000001e+00  -3.8500000000000000e-02   2.2130000000000000e-01   1.3270000000000001e-01
  -1.0139000000000000e+00  -3.9570000000000000e-01   2.0588000000000002e+00   2.7689999999999998e-01  -1.1420000000000000e-01  -4.3900000000000002e-02   1.5540000000000001e-01   1.1785000000000001e+00   3.3953000000000002e+00   1.9300000000000001e-02   2.0210000000000000e-01   1.3270000000000001e-01
  -1.0360000000000000e+00  -5.7160000000000000e-01   1.9730000000000001e+00   1.6230000000000000e-01  -1.3320000000000001e-01  -4.8200000000000000e-02   8.8800000000000004e-02   8.8939999999999997e-01   3.7435999999999998e+00  -9.5999999999999992e-03   1.9239999999999999e-01   1.1500000000000000e-01
  -9.6989999999999998e-01  -4.1770000000000002e-01   2.2303999999999999e+00   1.6230000000000000e-01  -9.5200000000000007e-02  -8.3299999999999999e-02   0.0000000000000000e+00   9.3389999999999995e-01   3.5695000000000001e+00   0.0000000000000000e+00   1.2509999999999999e-01   1.1060000000000000e-01
  -9.6989999999999998e-01  -4.3969999999999998e-01   1.6298999999999999e+00   1.7190000000000000e-01  -6.6600000000000006e-02  -4.8200000000000000e-02   2.2189999999999999e-01   9.5609999999999995e-01   2.7858999999999998e+00   6.7400000000000002e-02   2.4060000000000001e-01   1.2830000000000000e-01
  -1.0139000000000000e+00  -3.5170000000000001e-01   2.4018999999999999e+00   2.0050000000000001e-01  -1.3320000000000001e-01  -4.4000000000000003e-03   2.2189999999999999e-01   8.6719999999999997e-01   4.1788999999999996e+00  -6.7400000000000002e-02   1.8279999999999999e-01   1.5040000000000001e-01
  -1.1462000000000001e+00  -7.9139999999999999e-01   1.7157000000000000e+00   1.9089999999999999e-01  -2.6640000000000003e-01  -3.0700000000000002e-02  -1.7760000000000001e-01   8.0049999999999999e-01   3.4824000000000002e+00  -2.8899999999999999e-02   2.4060000000000001e-01   1.4599999999999999e-01
  -7.9349999999999998e-01  -4.1770000000000002e-01   1.8872000000000000e+00   1.4319999999999999e-01  -1.8079999999999999e-01  -4.4000000000000003e-03   2.8849999999999998e-01   1.0894999999999999e+00   3.7435999999999998e+00  -8.6699999999999999e-02   1.9239999999999999e-01   1.0620000000000000e-01
  -1.0360000000000000e+00  -5.0560000000000005e-01   1.8015000000000001e+00   2.3870000000000000e-01  -1.3320000000000001e-01  -2.6300000000000000e-02   1.5540000000000001e-01   9.3389999999999995e-01   2.9600000000000000e+00  -9.5999999999999992e-03   1.5400000000000000e-01   1.3710000000000000e-01
  -1.1241000000000001e+00  -6.5949999999999998e-01   1.6298999999999999e+00   1.1459999999999999e-01  -1.3320000000000001e-01  -4.4000000000000003e-03   2.4410000000000001e-01   9.5609999999999995e-01   3.6564999999999999e+00  -9.5999999999999992e-03   2.2130000000000000e-01   1.7249999999999999e-01
  -9.4779999999999998e-01  -1.9789999999999999e-01   1.9730000000000001e+00   2.0999999999999999e-01  -1.9030000000000000e-01  -4.8200000000000000e-02  -1.1100000000000000e-01   9.1169999999999995e-01   3.5695000000000001e+00   3.8500000000000000e-02   2.5019999999999998e-01   1.5479999999999999e-01
  -9.9190000000000000e-01  -3.7369999999999998e-01   2.1446000000000001e+00   2.1959999999999999e-01  -9.5200000000000007e-02  -6.1400000000000003e-02   1.3320000000000001e-01   8.4499999999999997e-01   4.0048000000000004e+00  -9.5999999999999992e-03   2.4060000000000001e-01   1.3710000000000000e-01
  -1.1902999999999999e+00  -4.6170000000000000e-01   1.6298999999999999e+00   1.8140000000000001e-01  -1.9980000000000001e-01  -5.2600000000000001e-02   1.5540000000000001e-01   1.0227999999999999e+00   3.8306000000000000e+00   2.8899999999999999e-02   2.0210000000000000e-01   1.2390000000000000e-01
  -1.2122999999999999e+00  -2.4179999999999999e-01   1.8872000000000000e+00   1.8140000000000001e-01  -1.2370000000000000e-01  -3.9500000000000000e-02   1.5540000000000001e-01   1.0227999999999999e+00   3.6564999999999999e+00   9.5999999999999992e-03   1.5400000000000000e-01   1.1060000000000000e-01
  -1.1681999999999999e+00  -3.9570000000000000e-01   1.8872000000000000e+00   2.5779999999999997e-01  -7.6100000000000001e-02  -4.8200000000000000e-02   4.4400000000000002e-02   7.5600000000000001e-01   3.5695000000000001e+00  -8.6699999999999999e-02   1.9239999999999999e-01   1.2390000000000000e-01
  -1.2122999999999999e+00  -3.7369999999999998e-01   2.4876999999999998e+00   2.0999999999999999e-01  -1.2370000000000000e-01  -3.0700000000000002e-02   1.5540000000000001e-01   8.2269999999999999e-01   3.3083000000000000e+00   9.5999999999999992e-03   2.8870000000000001e-01   1.1940000000000001e-01
  -1.1021000000000001e+00  -5.2759999999999996e-01   2.1446000000000001e+00   1.9089999999999999e-01  -1.5229999999999999e-01  -1.7500000000000002e-02   2.6629999999999998e-01   8.4499999999999997e-01   3.3953000000000002e+00  -6.7400000000000002e-02   2.1170000000000000e-01   1.2390000000000000e-01
  -9.0369999999999995e-01  -5.2759999999999996e-01   1.7157000000000000e+00   2.0050000000000001e-01  -1.8079999999999999e-01   4.4000000000000003e-03   1.9980000000000001e-01   9.3389999999999995e-01   3.6564999999999999e+00   1.9300000000000001e-02   1.6360000000000000e-01   1.6810000000000000e-01
  -9.0369999999999995e-01  -3.5170000000000001e-01   1.3725000000000001e+00   2.7689999999999998e-01  -1.0470000000000000e-01  -6.5799999999999997e-02   6.6600000000000006e-02   7.5600000000000001e-01   3.8306000000000000e+00   5.7799999999999997e-02   2.4060000000000001e-01   1.5920000000000001e-01
  -1.0580000000000001e+00  -3.7369999999999998e-01   2.2303999999999999e+00   2.2910000000000000e-01  -9.5200000000000007e-02  -5.2600000000000001e-02   8.8800000000000004e-02   8.4499999999999997e-01   3.4824000000000002e+00   1.9300000000000001e-02   1.6360000000000000e-01   1.2390000000000000e-01
  -9.0369999999999995e-01  -3.5170000000000001e-01   2.2303999999999999e+00   1.5279999999999999e-01  -3.8100000000000002e-02  -3.5099999999999999e-02   1.5540000000000001e-01   7.1150000000000002e-01   3.7435999999999998e+00  -6.7400000000000002e-02   1.8279999999999999e-01   1.1500000000000000e-01
  -8.8170000000000004e-01  -2.8580000000000000e-01   1.5441000000000000e+00   2.6729999999999998e-01  -5.7099999999999998e-02  -6.1400000000000003e-02  -6.6600000000000006e-02   9.1169999999999995e-01   3.9177000000000000e+00   0.0000000000000000e+00   1.8279999999999999e-01   1.2830000000000000e-01
  -9.9190000000000000e-01  -4.6170000000000000e-01   1.8015000000000001e+00   1.5279999999999999e-01  -1.0470000000000000e-01  -3.9500000000000000e-02   2.6629999999999998e-01   7.1150000000000002e-01   3.9177000000000000e+00  -1.1559999999999999e-01   2.0210000000000000e-01   9.7299999999999998e-02
  -9.4779999999999998e-01  -3.7369999999999998e-01   3.3456000000000001e+00   2.0999999999999999e-01  -1.0470000000000000e-01  -2.6300000000000000e-02   2.2200000000000001e-02   9.3389999999999995e-01   3.2212000000000001e+00  -1.9300000000000001e-02   2.0210000000000000e-01   1.5040000000000001e-01
  -7.9349999999999998e-01  -2.4179999999999999e-01   1.8872000000000000e+00   1.9089999999999999e-01  -1.2370000000000000e-01  -7.0199999999999999e-02   1.1100000000000000e-01   8.4499999999999997e-01   4.1788999999999996e+00   2.8899999999999999e-02   2.0210000000000000e-01   1.3270000000000001e-01
  -9.4779999999999998e-01  -4.1770000000000002e-01   1.9730000000000001e+00   8.5900000000000004e-02  -1.6180000000000000e-01  -1.3200000000000000e-02   1.3320000000000001e-01   8.4499999999999997e-01   4.3529999999999998e+00  -1.9300000000000001e-02   1.7319999999999999e-01   1.6810000000000000e-01
  -8.3760000000000001e-01  -5.2759999999999996e-01   2.4876999999999998e+00   1.7190000000000000e-01  -1.2370000000000000e-01   4.4000000000000003e-03   2.2189999999999999e-01   9.3389999999999995e-01   2.5247000000000002e+00  -1.9300000000000001e-02   1.8279999999999999e-01   1.5040000000000001e-01
  -1.0139000000000000e+00  -2.1980000000000000e-01   1.7157000000000000e+00   2.0999999999999999e-01  -7.6100000000000001e-02  -7.4499999999999997e-02   1.1100000000000000e-01   1.0450999999999999e+00   3.8306000000000000e+00  -2.8899999999999999e-02   2.1170000000000000e-01   1.3710000000000000e-01
  -1.1681999999999999e+00  -2.6379999999999998e-01   2.1446000000000001e+00   1.7190000000000000e-01  -1.4269999999999999e-01  -5.2600000000000001e-02   1.7760000000000001e-01   1.0227999999999999e+00   3.4824000000000002e+00  -2.8899999999999999e-02   1.5400000000000000e-01   1.2830000000000000e-01
  -1.0139000000000000e+00  -6.1550000000000005e-01   1.7157000000000000e+00   1.4319999999999999e-01  -8.5599999999999996e-02  -3.0700000000000002e-02   2.8849999999999998e-01   8.8939999999999997e-01   3.8306000000000000e+00  -5.7799999999999997e-02   2.2130000000000000e-01   9.7299999999999998e-02
  -1.1021000000000001e+00  -3.0780000000000002e-01   1.9730000000000001e+00   1.5279999999999999e-01  -9.4999999999999998e-03  -5.7000000000000002e-02   0.0000000000000000e+00   8.6719999999999997e-01   3.8306000000000000e+00   6.7400000000000002e-02   2.3089999999999999e-01   1.1940000000000001e-01
  -1.0580000000000001e+00  -2.4179999999999999e-01   1.2867999999999999e+00   2.0999999999999999e-01  -7.6100000000000001e-02  -4.8200000000000000e-02   6.6600000000000006e-02   8.6719999999999997e-01   3.4824000000000002e+00  -1.1559999999999999e-01   1.4430000000000001e-01   1.2830000000000000e-01
  -1.1241000000000001e+00  -4.6170000000000000e-01   2.1446000000000001e+00   1.5279999999999999e-01  -1.6180000000000000e-01  -3.5099999999999999e-02   2.4410000000000001e-01   8.2269999999999999e-01   4.0048000000000004e+00   0.0000000000000000e+00   2.4060000000000001e-01   1.5040000000000001e-01
  -9.2579999999999996e-01  -2.1980000000000000e-01   1.8872000000000000e+00   1.4319999999999999e-01  -1.6180000000000000e-01  -1.3200000000000000e-02   1.7760000000000001e-01   1.1339999999999999e+00   4.0048000000000004e+00   0.0000000000000000e+00   2.0210000000000000e-01   1.7690000000000000e-01
  -9.2579999999999996e-01  -3.5170000000000001e-01   2.4018999999999999e+00   1.7190000000000000e-01  -2.6640000000000003e-01  -3.5099999999999999e-02   1.7760000000000001e-01   8.2269999999999999e-01   3.6564999999999999e+00   6.7400000000000002e-02   2.0210000000000000e-01   1.2830000000000000e-01
  -1.0801000000000001e+00  -4.1770000000000002e-01   1.8015000000000001e+00   2.0050000000000001e-01  -8.5599999999999996e-02  -5.2600000000000001e-02   2.2189999999999999e-01   9.5609999999999995e-01   4.1788999999999996e+00  -5.7799999999999997e-02   2.0210000000000000e-01   1.4160000000000000e-01
  -9.9190000000000000e-01  -5.4959999999999998e-01   2.2303999999999999e+00   1.9089999999999999e-01  -2.0930000000000001e-01  -3.0700000000000002e-02   2.4410000000000001e-01   9.3389999999999995e-01   3.4824000000000002e+00  -9.6299999999999997e-02   2.2130000000000000e-01   9.7299999999999998e-02
  -1.0580000000000001e+00  -5.7160000000000000e-01   2.4876999999999998e+00   1.9089999999999999e-01  -1.0470000000000000e-01   2.6300000000000000e-02   1.9980000000000001e-01   8.4499999999999997e-01   3.1341999999999999e+00  -2.8899999999999999e-02   2.3089999999999999e-01   1.3270000000000001e-01
  -1.0360000000000000e+00  -1.3189999999999999e-01   1.8872000000000000e+00   2.1959999999999999e-01  -2.8500000000000001e-02  -3.9500000000000000e-02   1.3320000000000001e-01   9.3389999999999995e-01   3.2212000000000001e+00   5.7799999999999997e-02   2.4060000000000001e-01   1.1940000000000001e-01
  -9.2579999999999996e-01  -4.6170000000000000e-01   1.5441000000000000e+00   2.0050000000000001e-01  -1.2370000000000000e-01  -3.0700000000000002e-02  -1.7760000000000001e-01   1.1117999999999999e+00   4.1788999999999996e+00  -1.9300000000000001e-02   2.0210000000000000e-01   1.4160000000000000e-01
  -8.8170000000000004e-01  -4.8359999999999997e-01   2.2303999999999999e+00   2.2910000000000000e-01  -5.7099999999999998e-02  -1.0960000000000000e-01   3.1069999999999998e-01   7.3380000000000001e-01   3.3083000000000000e+00  -3.8500000000000000e-02   2.6939999999999997e-01   1.8140000000000001e-01
  -1.0801000000000001e+00  -2.6379999999999998e-01   1.4582999999999999e+00   1.4319999999999999e-01  -1.1420000000000000e-01  -2.6300000000000000e-02   8.8800000000000004e-02   1.0005999999999999e+00   3.9177000000000000e+00   3.8500000000000000e-02   2.1170000000000000e-01   1.6370000000000001e-01
  -1.1021000000000001e+00  -1.5390000000000001e-01   3.0024000000000002e+00   2.2910000000000000e-01  -9.5200000000000007e-02  -4.8200000000000000e-02   1.1100000000000000e-01   9.7840000000000005e-01   3.2212000000000001e+00  -1.9300000000000001e-02   1.6360000000000000e-01   1.4599999999999999e-01
  -1.0801000000000001e+00  -4.1770000000000002e-01   2.1446000000000001e+00   2.0050000000000001e-01  -6.6600000000000006e-02  -6.1400000000000003e-02   6.6600000000000006e-02   1.0672999999999999e+00   4.3529999999999998e+00  -4.8200000000000000e-02   1.8279999999999999e-01   1.6810000000000000e-01
  -1.0580000000000001e+00  -1.9789999999999999e-01   2.5735000000000001e+00   2.0050000000000001e-01  -8.5599999999999996e-02  -6.1400000000000003e-02  -4.4400000000000002e-02   9.1169999999999995e-01   4.2659000000000002e+00   6.7400000000000002e-02   1.2509999999999999e-01   1.4160000000000000e-01
  -1.1021000000000001e+00  -3.2979999999999998e-01   1.6298999999999999e+00   2.0050000000000001e-01  -1.8079999999999999e-01  -5.2600000000000001e-02   6.6600000000000006e-02   1.0227999999999999e+00   4.1788999999999996e+00  -4.8200000000000000e-02   2.5019999999999998e-01   1.4160000000000000e-01
  -1.0580000000000001e+00  -4.3969999999999998e-01   2.5735000000000001e+00   1.8140000000000001e-01  -1.1420000000000000e-01  -5.7000000000000002e-02   4.4400000000000002e-02   1.2452000000000001e+00   4.5270999999999999e+00  -5.7799999999999997e-02   1.6360000000000000e-01   1.5040000000000001e-01
  -1.1241000000000001e+00  -3.5170000000000001e-01   2.3161999999999998e+00   2.6729999999999998e-01  -1.0470000000000000e-01  -7.4499999999999997e-02  -1.1100000000000000e-01   1.1117999999999999e+00   4.3529999999999998e+00  -1.0600000000000000e-01   2.3089999999999999e-01   1.3710000000000000e-01
  -9.4779999999999998e-01  -4.8359999999999997e-01   1.3725000000000001e+00   2.7689999999999998e-01  -1.9980000000000001e-01  -8.3299999999999999e-02   3.1069999999999998e-01   9.3389999999999995e-01   3.3083000000000000e+00   6.7400000000000002e-02   1.9239999999999999e-01   1.5479999999999999e-01
  -1.1241000000000001e+00  -3.2979999999999998e-01   1.5441000000000000e+00   2.8639999999999999e-01  -5.7099999999999998e-02  -1.7500000000000002e-02   2.8849999999999998e-01   9.7840000000000005e-01   3.4824000000000002e+00  -3.8500000000000000e-02   1.9239999999999999e-01   7.9600000000000004e-02
  -1.0360000000000000e+00  -3.7369999999999998e-01   1.7157000000000000e+00   2.5779999999999997e-01  -5.7099999999999998e-02  -7.0199999999999999e-02   2.2200000000000001e-02   9.3389999999999995e-01   3.5695000000000001e+00  -2.8899999999999999e-02   1.6360000000000000e-01   1.3270000000000001e-01
  -1.0139000000000000e+00  -4.6170000000000000e-01   1.2867999999999999e+00   3.3420000000000000e-01  -4.7600000000000003e-02  -4.8200000000000000e-02   4.4400000000000002e-02   9.3389999999999995e-01   4.0918000000000001e+00  -2.8899999999999999e-02   1.9239999999999999e-01   1.6370000000000001e-01
  -9.4779999999999998e-01  -3.2979999999999998e-01   1.8872000000000000e+00   9.5500000000000002e-02  -1.3320000000000001e-01  -3.0700000000000002e-02   2.2200000000000001e-02   1.0450999999999999e+00   3.5695000000000001e+00  -9.5999999999999992e-03   2.2130000000000000e-01   1.7690000000000000e-01
  -1.1021000000000001e+00  -2.6379999999999998e-01   2.3161999999999998e+00   1.3370000000000001e-01  -1.9980000000000001e-01  -6.1400000000000003e-02  -6.6600000000000006e-02   9.5609999999999995e-01   3.4824000000000002e+00   0.0000000000000000e+00   2.4060000000000001e-01   1.4160000000000000e-01
  -1.2122999999999999e+00  -4.8359999999999997e-01   1.5441000000000000e+00   1.3370000000000001e-01  -1.5229999999999999e-01  -8.7700000000000000e-02   8.8800000000000004e-02   1.0672999999999999e+00   3.9177000000000000e+00  -5.7799999999999997e-02   1.9239999999999999e-01   1.7249999999999999e-01
  -9.6989999999999998e-01  -5.4959999999999998e-01   2.5735000000000001e+00   1.4319999999999999e-01  -1.5229999999999999e-01  -7.4499999999999997e-02   0.0000000000000000e+00   8.4499999999999997e-01   3.2212000000000001e+00   0.0000000000000000e+00   2.5019999999999998e-01   1.8579999999999999e-01
  -9.0369999999999995e-01  -4.6170000000000000e-01   1.7157000000000000e+00   1.1459999999999999e-01  -2.2839999999999999e-01  -5.2600000000000001e-02   4.4400000000000002e-02   9.7840000000000005e-01   3.5695000000000001e+00  -4.8200000000000000e-02   2.2130000000000000e-01   1.5040000000000001e-01
  -9.9190000000000000e-01  -3.2979999999999998e-01   2.6593000000000000e+00   2.7689999999999998e-01  -7.6100000000000001e-02  -2.6300000000000000e-02   2.8849999999999998e-01   1.0450999999999999e+00   5.0495000000000001e+00   1.9300000000000001e-02   2.0210000000000000e-01   1.2390000000000000e-01
  -1.0360000000000000e+00  -5.2759999999999996e-01   2.0588000000000002e+00   1.6230000000000000e-01  -9.5200000000000007e-02  -4.8200000000000000e-02   2.2189999999999999e-01   8.2269999999999999e-01   3.5695000000000001e+00  -1.0600000000000000e-01   2.3089999999999999e-01   1.2390000000000000e-01
  -1.1021000000000001e+00  -5.2759999999999996e-01   1.8015000000000001e+00   1.3370000000000001e-01  -5.7099999999999998e-02  -7.4499999999999997e-02   1.9980000000000001e-01   1.0672999999999999e+00   3.9177000000000000e+00  -6.7400000000000002e-02   2.7900000000000003e-01   1.4160000000000000e-01
  -8.8170000000000004e-01  -3.7369999999999998e-01   1.7157000000000000e+00   2.7689999999999998e-01  -1.3320000000000001e-01  -3.9500000000000000e-02   4.2170000000000002e-01   1.0450999999999999e+00   3.4824000000000002e+00  -5.7799999999999997e-02   2.3089999999999999e-01   1.7249999999999999e-01
  -1.0360000000000000e+00  -4.8359999999999997e-01   1.4582999999999999e+00   1.6230000000000000e-01  -8.5599999999999996e-02  -4.8200000000000000e-02   8.8800000000000004e-02   9.3389999999999995e-01   3.9177000000000000e+00   1.9300000000000001e-02   1.9239999999999999e-01   1.8140000000000001e-01
  -1.0139000000000000e+00  -4.6170000000000000e-01   1.7157000000000000e+00   1.9089999999999999e-01  -1.7130000000000001e-01   0.0000000000000000e+00   1.9980000000000001e-01   8.2269999999999999e-01   3.1341999999999999e+00  -9.5999999999999992e-03   2.1170000000000000e-01   1.5920000000000001e-01
  -1.0139000000000000e+00  -5.0560000000000005e-01   2.8309000000000002e+00   1.2410000000000000e-01  -5.7099999999999998e-02  -8.8000000000000005e-03   8.8800000000000004e-02   1.0227999999999999e+00   3.1341999999999999e+00  -6.7400000000000002e-02   2.1170000000000000e-01   1.2830000000000000e-01
  -9.2579999999999996e-01  -5.7160000000000000e-01   2.0588000000000002e+00   2.4820000000000000e-01  -1.7130000000000001e-01  -3.9500000000000000e-02   1.3320000000000001e-01   9.1169999999999995e-01   3.7435999999999998e+00   4.8200000000000000e-02   2.1170000000000000e-01   1.5479999999999999e-01
  -9.0369999999999995e-01  -4.6170000000000000e-01   1.8015000000000001e+00   1.5279999999999999e-01  -2.0930000000000001e-01  -3.9500000000000000e-02   1.7760000000000001e-01   9.7840000000000005e-01   4.4401000000000002e+00  -1.9300000000000001e-02   2.3089999999999999e-01   1.3710000000000000e-01
  -1.0360000000000000e+00  -5.0560000000000005e-01   1.4582999999999999e+00   1.0500000000000000e-01  -1.5229999999999999e-01  -1.7500000000000002e-02   1.9980000000000001e-01   1.1117999999999999e+00   4.1788999999999996e+00  -4.8200000000000000e-02   1.6360000000000000e-01   1.7690000000000000e-01
  -9.4779999999999998e-01  -4.1770000000000002e-01   2.0588000000000002e+00   1.9089999999999999e-01  -1.1420000000000000e-01   8.8000000000000005e-03   1.3320000000000001e-01   8.8939999999999997e-01   3.3953000000000002e+00  -6.7400000000000002e-02   2.5019999999999998e-01   1.6810000000000000e-01
  -9.2579999999999996e-01  -4.1770000000000002e-01   1.9730000000000001e+00   2.2910000000000000e-01  -1.0470000000000000e-01  -5.7000000000000002e-02   1.7760000000000001e-01   7.5600000000000001e-01   4.0918000000000001e+00   2.8899999999999999e-02   1.8279999999999999e-01   8.4000000000000005e-02
  -1.1462000000000001e+00  -5.0560000000000005e-01   1.0294000000000001e+00   1.9089999999999999e-01  -1.1420000000000000e-01  -6.1400000000000003e-02   6.6600000000000006e-02   9.5609999999999995e-01   3.6564999999999999e+00   1.9300000000000001e-02   1.4430000000000001e-01   1.4160000000000000e-01
  -1.1021000000000001e+00  -2.6379999999999998e-01   2.0588000000000002e+00   2.2910000000000000e-01  -8.5599999999999996e-02  -5.2600000000000001e-02  -1.3320000000000001e-01   1.0450999999999999e+00   4.6142000000000003e+00   6.7400000000000002e-02   1.7319999999999999e-01   1.5040000000000001e-01
  -9.9190000000000000e-01  -3.9570000000000000e-01   2.4018999999999999e+00   2.1959999999999999e-01  -1.0470000000000000e-01  -3.9500000000000000e-02   2.8849999999999998e-01   1.0672999999999999e+00   3.3953000000000002e+00  -9.5999999999999992e-03   2.1170000000000000e-01   1.5479999999999999e-01
  -1.0139000000000000e+00  -3.0780000000000002e-01   1.8015000000000001e+00   1.2410000000000000e-01  -7.6100000000000001e-02   8.8000000000000005e-03   8.8800000000000004e-02   8.6719999999999997e-01   3.3083000000000000e+00  -4.8200000000000000e-02   1.9239999999999999e-01   1.5040000000000001e-01
  -1.1681999999999999e+00  -3.0780000000000002e-01   1.7157000000000000e+00   2.6729999999999998e-01  -1.4269999999999999e-01  -2.6300000000000000e-02   3.5510000000000003e-01   1.1117999999999999e+00   4.0048000000000004e+00  -4.8200000000000000e-02   2.5979999999999998e-01   1.6810000000000000e-01
  -1.1902999999999999e+00  -4.6170000000000000e-01   1.5441000000000000e+00   2.1959999999999999e-01  -3.8100000000000002e-02  -8.8000000000000005e-03   1.7760000000000001e-01   8.8939999999999997e-01   3.3953000000000002e+00  -1.9300000000000001e-02   2.2130000000000000e-01   1.5479999999999999e-01
  -9.0369999999999995e-01  -2.8580000000000000e-01   2.4018999999999999e+00   1.5279999999999999e-01  -1.3320000000000001e-01   1.7500000000000002e-02   1.1100000000000000e-01   9.3389999999999995e-01   4.2659000000000002e+00  -7.7100000000000002e-02   2.5979999999999998e-01   1.9020000000000001e-01
  -1.0801000000000001e+00  -5.9360000000000002e-01   1.2867999999999999e+00   1.1459999999999999e-01  -1.8079999999999999e-01  -9.2100000000000001e-02   1.9980000000000001e-01   1.0672999999999999e+00   3.3083000000000000e+00   0.0000000000000000e+00   2.3089999999999999e-01   1.1940000000000001e-01
  -1.0801000000000001e+00  -2.1980000000000000e-01   1.5441000000000000e+00   2.4820000000000000e-01  -3.8100000000000002e-02  -1.7500000000000002e-02   1.3320000000000001e-01   1.0672999999999999e+00   3.9177000000000000e+00   9.5999999999999992e-03   1.4430000000000001e-01   1.7249999999999999e-01
  -1.0580000000000001e+00  -3.7369999999999998e-01   1.9730000000000001e+00   1.8140000000000001e-01  -1.9000000000000000e-02  -6.1400000000000003e-02   2.2189999999999999e-01   9.3389999999999995e-01   3.8306000000000000e+00   0.0000000000000000e+00   2.1170000000000000e-01   1.1940000000000001e-01
  -9.9190000000000000e-01  -4.1770000000000002e-01   2.5735000000000001e+00   2.4820000000000000e-01  -1.3320000000000001e-01  -5.2600000000000001e-02   1.9980000000000001e-01   1.0227999999999999e+00   4.0048000000000004e+00   7.7100000000000002e-02   2.2130000000000000e-01   8.4000000000000005e-02
  -1.1241000000000001e+00  -2.4179999999999999e-01   1.5441000000000000e+00   2.8639999999999999e-01  -1.4269999999999999e-01  -6.1400000000000003e-02   2.2200000000000001e-02   9.3389999999999995e-01   3.3083000000000000e+00   9.5999999999999992e-03   2.0210000000000000e-01   1.5040000000000001e-01
  -9.9190000000000000e-01  -3.7369999999999998e-01   2.2303999999999999e+00   2.0999999999999999e-01  -9.5200000000000007e-02  -5.2600000000000001e-02  -2.2200000000000001e-02   9.3389999999999995e-01   3.1341999999999999e+00  -4.8200000000000000e-02   1.7319999999999999e-01   1.2390000000000000e-01
  -1.1462000000000001e+00  -2.6379999999999998e-01   2.4876999999999998e+00   8.5900000000000004e-02  -1.3320000000000001e-01  -2.1899999999999999e-02   1.7760000000000001e-01   9.7840000000000005e-01   3.3953000000000002e+00  -6.7400000000000002e-02   2.0210000000000000e-01   1.6370000000000001e-01
  -9.0369999999999995e-01  -3.2979999999999998e-01   2.6593000000000000e+00   2.3870000000000000e-01  -1.9030000000000000e-01  -2.6300000000000000e-02   1.1100000000000000e-01   9.5609999999999995e-01   3.7435999999999998e+00   1.9300000000000001e-02   1.9239999999999999e-01   1.7249999999999999e-01
  -8.8170000000000004e-01  -4.1770000000000002e-01   2.4018999999999999e+00   1.5279999999999999e-01  -1.0470000000000000e-01  -3.9500000000000000e-02   1.1100000000000000e-01   1.0227999999999999e+00   3.8306000000000000e+00  -7.7100000000000002e-02   1.9239999999999999e-01   1.4160000000000000e-01
  -1.0139000000000000e+00  -3.5170000000000001e-01   2.4018999999999999e+00   2.1959999999999999e-01  -1.9980000000000001e-01  -4.4000000000000003e-03   3.5510000000000003e-01   1.0450999999999999e+00   3.9177000000000000e+00   1.9300000000000001e-02   2.2130000000000000e-01   1.1940000000000001e-01
  -1.0580000000000001e+00  -3.5170000000000001e-01   1.6298999999999999e+00   1.9089999999999999e-01  -6.6600000000000006e-02  -3.5099999999999999e-02   8.8800000000000004e-02   9.7840000000000005e-01   4.2659000000000002e+00   0.0000000000000000e+00   1.9239999999999999e-01   1.4160000000000000e-01
  -1.0801000000000001e+00  -3.7369999999999998e-01   1.6298999999999999e+00   2.3870000000000000e-01  -1.2370000000000000e-01  -4.8200000000000000e-02   1.1100000000000000e-01   1.0450999999999999e+00   3.3953000000000002e+00  -1.9300000000000001e-02   1.6360000000000000e-01   1.4599999999999999e-01
  -1.0139000000000000e+00  -4.1770000000000002e-01   2.6593000000000000e+00   1.9089999999999999e-01  -1.4269999999999999e-01  -2.1899999999999999e-02  -8.8800000000000004e-02   8.2269999999999999e-01   3.6564999999999999e+00  -1.9300000000000001e-02   2.5019999999999998e-01   1.5040000000000001e-01
  -1.2343999999999999e+00  -2.8580000000000000e-01   1.6298999999999999e+00   1.6230000000000000e-01  -1.1420000000000000e-01  -3.0700000000000002e-02   8.8800000000000004e-02   1.0005999999999999e+00   3.9177000000000000e+00  -2.8899999999999999e-02   2.5019999999999998e-01   1.5040000000000001e-01
  -1.0360000000000000e+00  -3.9570000000000000e-01   1.8872000000000000e+00   2.6729999999999998e-01   0.0000000000000000e+00  -3.5099999999999999e-02   1.9980000000000001e-01   9.3389999999999995e-01   4.0918000000000001e+00  -2.8899999999999999e-02   2.5979999999999998e-01   1.5040000000000001e-01
  -1.0139000000000000e+00  -3.5170000000000001e-01   2.2303999999999999e+00   2.7689999999999998e-01  -7.6100000000000001e-02  -3.0700000000000002e-02   1.3320000000000001e-01   1.0450999999999999e+00   4.4401000000000002e+00   9.5999999999999992e-03   2.3089999999999999e-01   1.4160000000000000e-01
  -1.0801000000000001e+00  -4.8359999999999997e-01   1.7157000000000000e+00   2.0999999999999999e-01  -1.1420000000000000e-01  -4.8200000000000000e-02   1.5540000000000001e-01   7.7820000000000000e-01   3.9177000000000000e+00   2.8899999999999999e-02   2.1170000000000000e-01   1.2830000000000000e-01
  -1.0580000000000001e+00  -5.2759999999999996e-01   2.1446000000000001e+00   1.8140000000000001e-01  -1.1420000000000000e-01  -4.3900000000000002e-02   2.6629999999999998e-01   1.0672999999999999e+00   4.0048000000000004e+00  -3.8500000000000000e-02   2.3089999999999999e-01   1.7249999999999999e-01
  -8.3760000000000001e-01  -5.9360000000000002e-01   1.8872000000000000e+00   1.4319999999999999e-01  -1.9030000000000000e-01  -3.0700000000000002e-02   1.3320000000000001e-01   1.0227999999999999e+00   4.2659000000000002e+00  -3.8500000000000000e-02   1.6360000000000000e-01   1.5479999999999999e-01
  -1.1462000000000001e+00  -1.7590000000000000e-01   1.9730000000000001e+00   2.3870000000000000e-01  -8.5599999999999996e-02  -1.7500000000000002e-02   4.4400000000000002e-02   9.7840000000000005e-01   3.4824000000000002e+00   0.0000000000000000e+00   2.2130000000000000e-01   1.9460000000000000e-01
  -1.0139000000000000e+00  -5.4959999999999998e-01   2.1446000000000001e+00   1.7190000000000000e-01  -1.3320000000000001e-01  -3.5099999999999999e-02   6.6600000000000006e-02   1.0227999999999999e+00   3.6564999999999999e+00   0.0000000000000000e+00   2.3089999999999999e-01   1.4599999999999999e-01
  -9.6989999999999998e-01  -1.7590000000000000e-01   1.7157000000000000e+00   1.1459999999999999e-01  -1.7130000000000001e-01  -5.7000000000000002e-02   1.7760000000000001e-01   7.7820000000000000e-01   4.8754000000000000e+00  -3.8500000000000000e-02   2.1170000000000000e-01   1.3710000000000000e-01
  -1.1681999999999999e+00  -3.0780000000000002e-01   2.1446000000000001e+00   1.0500000000000000e-01  -1.4269999999999999e-01  -5.2600000000000001e-02   1.3320000000000001e-01   7.7820000000000000e-01   3.8306000000000000e+00  -1.9300000000000001e-02   1.9239999999999999e-01   1.0170000000000000e-01
  -8.5960000000000003e-01  -4.1770000000000002e-01   1.7157000000000000e+00   1.9089999999999999e-01  -1.6180000000000000e-01  -4.8200000000000000e-02   6.6600000000000006e-02   1.1563000000000001e+00   4.0048000000000004e+00  -4.8200000000000000e-02   3.6559999999999998e-01   1.7690000000000000e-01
  -1.1021000000000001e+00  -3.2979999999999998e-01   1.2010000000000001e+00   2.4820000000000000e-01  -1.5229999999999999e-01  -2.6300000000000000e-02   8.8800000000000004e-02   1.0227999999999999e+00   3.8306000000000000e+00  -8.6699999999999999e-02   2.1170000000000000e-01   1.4599999999999999e-01
  -9.0369999999999995e-01  -4.6170000000000000e-01   1.8015000000000001e+00   1.7190000000000000e-01  -8.5599999999999996e-02  -5.7000000000000002e-02   8.8800000000000004e-02   1.0672999999999999e+00   3.1341999999999999e+00  -5.7799999999999997e-02   1.4430000000000001e-01   1.5920000000000001e-01
  -1.0580000000000001e+00  -3.5170000000000001e-01   1.9730000000000001e+00   1.9089999999999999e-01  -9.5200000000000007e-02  -3.9500000000000000e-02   8.8800000000000004e-02   8.8939999999999997e-01   4.0918000000000001e+00  -2.8899999999999999e-02   2.2130000000000000e-01   1.2830000000000000e-01
  -9.4779999999999998e-01  -5.4959999999999998e-01   2.1446000000000001e+00   1.2410000000000000e-01  -8.5599999999999996e-02  -5.7000000000000002e-02   4.4400000000000002e-02   1.0672999999999999e+00   3.4824000000000002e+00  -9.5999999999999992e-03   1.9239999999999999e-01   1.6810000000000000e-01
  -1.0139000000000000e+00  -3.0780000000000002e-01   2.0588000000000002e+00   2.7689999999999998e-01  -1.4269999999999999e-01  -3.5099999999999999e-02   2.4410000000000001e-01   8.6719999999999997e-01   3.8306000000000000e+00  -1.9300000000000001e-02   2.1170000000000000e-01   1.5040000000000001e-01
  -9.4779999999999998e-01  -5.4959999999999998e-01   2.6593000000000000e+00   1.8140000000000001e-01  -1.0470000000000000e-01  -3.5099999999999999e-02   2.6629999999999998e-01   9.5609999999999995e-01   3.9177000000000000e+00  -5.7799999999999997e-02   2.0210000000000000e-01   1.5040000000000001e-01
  -1.1021000000000001e+00  -2.1980000000000000e-01   1.9730000000000001e+00   6.6799999999999998e-02  -1.4269999999999999e-01  -3.9500000000000000e-02   2.2200000000000001e-02   8.8939999999999997e-01   4.0048000000000004e+00   3.8500000000000000e-02   1.5400000000000000e-01   1.4599999999999999e-01
  -1.1462000000000001e+00  -4.1770000000000002e-01   2.0588000000000002e+00   1.7190000000000000e-01  -1.7130000000000001e-01  -4.4000000000000003e-03   8.8800000000000004e-02   1.0672999999999999e+00   3.7435999999999998e+00  -1.9300000000000001e-02   2.0210000000000000e-01   1.5920000000000001e-01
  -1.1902999999999999e+00  -4.3969999999999998e-01   1.6298999999999999e+00   1.5279999999999999e-01  -1.9030000000000000e-01  -8.8000000000000005e-03   8.8800000000000004e-02   8.2269999999999999e-01   3.5695000000000001e+00  -5.7799999999999997e-02   2.8870000000000001e-01   1.0170000000000000e-01
  -1.2343999999999999e+00  -4.3969999999999998e-01   1.5441000000000000e+00   1.5279999999999999e-01  -1.6180000000000000e-01  -7.0199999999999999e-02   1.5540000000000001e-01   9.1169999999999995e-01   4.0048000000000004e+00   1.9300000000000001e-02   1.5400000000000000e-01   1.8579999999999999e-01
  -1.0801000000000001e+00  -2.1980000000000000e-01   2.0588000000000002e+00   2.3870000000000000e-01  -7.6100000000000001e-02  -2.6300000000000000e-02   3.3289999999999997e-01   8.4499999999999997e-01   4.0048000000000004e+00   1.9300000000000001e-02   2.3089999999999999e-01   1.4160000000000000e-01
  -1.0580000000000001e+00  -4.3969999999999998e-01   1.5441000000000000e+00   1.7190000000000000e-01  -5.7099999999999998e-02  -3.5099999999999999e-02   2.2189999999999999e-01   1.0227999999999999e+00   3.2212000000000001e+00   2.8899999999999999e-02   1.4430000000000001e-01   1.2390000000000000e-01
  -1.0139000000000000e+00  -4.6170000000000000e-01   2.4876999999999998e+00   1.2410000000000000e-01  -1.2370000000000000e-01  -4.8200000000000000e-02   1.1100000000000000e-01   1.0005999999999999e+00   3.0470999999999999e+00  -7.7100000000000002e-02   2.5979999999999998e-01   1.4160000000000000e-01
  -1.0360000000000000e+00  -5.2759999999999996e-01   1.2867999999999999e+00   1.9089999999999999e-01  -9.5200000000000007e-02  -6.5799999999999997e-02   3.1069999999999998e-01   1.0450999999999999e+00   3.9177000000000000e+00  -3.8500000000000000e-02   1.6360000000000000e-01   1.5040000000000001e-01
  -9.9190000000000000e-01  -4.6170000000000000e-01   1.6298999999999999e+00   1.3370000000000001e-01  -1.1420000000000000e-01  -1.7500000000000002e-02   1.3320000000000001e-01   8.8939999999999997e-01   4.1788999999999996e+00   0.0000000000000000e+00   1.6360000000000000e-01   1.4599999999999999e-01
  -9.4779999999999998e-01  -4.1770000000000002e-01   3.0882000000000001e+00   1.2410000000000000e-01  -1.7130000000000001e-01  -2.6300000000000000e-02  -2.2200000000000001e-02   1.0450999999999999e+00   3.6564999999999999e+00  -6.7400000000000002e-02   2.1170000000000000e-01   1.6370000000000001e-01
  -8.8170000000000004e-01  -3.7369999999999998e-01   1.2010000000000001e+00   2.1959999999999999e-01  -1.7130000000000001e-01  -6.5799999999999997e-02   1.5540000000000001e-01   8.8939999999999997e-01   3.8306000000000000e+00  -1.9300000000000001e-02   2.6939999999999997e-01   1.3710000000000000e-01
  -1.2343999999999999e+00  -5.7160000000000000e-01   1.7157000000000000e+00   2.1959999999999999e-01  -1.0470000000000000e-01  -4.3900000000000002e-02   0.0000000000000000e+00   9.1169999999999995e-01   4.3529999999999998e+00   0.0000000000000000e+00   2.2130000000000000e-01   1.2830000000000000e-01
  -1.0139000000000000e+00  -3.2979999999999998e-01   1.9730000000000001e+00   2.4820000000000000e-01  -4.7600000000000003e-02  -4.4000000000000003e-03   1.7760000000000001e-01   1.0227999999999999e+00   3.5695000000000001e+00   4.8200000000000000e-02   2.6939999999999997e-01   1.5040000000000001e-01
  -1.1241000000000001e+00  -4.8359999999999997e-01   1.9730000000000001e+00   9.5500000000000002e-02  -9.5200000000000007e-02  -5.7000000000000002e-02   2.4410000000000001e-01   9.3389999999999995e-01   3.3953000000000002e+00   9.5999999999999992e-03   1.9239999999999999e-01   1.8579999999999999e-01
  -9.6989999999999998e-01  -3.0780000000000002e-01   2.0588000000000002e+00   1.6230000000000000e-01  -1.0470000000000000e-01  -3.0700000000000002e-02   1.5540000000000001e-01   9.1169999999999995e-01   3.2212000000000001e+00   1.5409999999999999e-01   3.1750000000000000e-01   1.4599999999999999e-01
  -1.0801000000000001e+00  -4.3969999999999998e-01   2.4876999999999998e+00   2.0050000000000001e-01  -1.0470000000000000e-01  -3.9500000000000000e-02   2.4410000000000001e-01   1.0227999999999999e+00   3.3083000000000000e+00   0.0000000000000000e+00   2.5019999999999998e-01   1.3270000000000001e-01
  -9.9190000000000000e-01  -3.0780000000000002e-01   1.8872000000000000e+00   2.5779999999999997e-01  -8.5599999999999996e-02  -4.3900000000000002e-02   8.8800000000000004e-02   1.0672999999999999e+00   3.4824000000000002e+00   3.8500000000000000e-02   2.2130000000000000e-01   1.8579999999999999e-01
  -9.4779999999999998e-01  -3.9570000000000000e-01   1.9730000000000001e+00   2.0050000000000001e-01  -1.3320000000000001e-01  -1.7500000000000002e-02   1.3320000000000001e-01   6.0040000000000004e-01   4.0918000000000001e+00  -2.8899999999999999e-02   1.6360000000000000e-01   1.0170000000000000e-01
  -8.8170000000000004e-01  -3.5170000000000001e-01   1.4582999999999999e+00   2.9599999999999999e-01  -1.0470000000000000e-01  -6.5799999999999997e-02   4.4400000000000002e-02   1.0450999999999999e+00   2.9600000000000000e+00  -3.8500000000000000e-02   2.2130000000000000e-01   1.5920000000000001e-01
  -9.0369999999999995e-01  -5.7160000000000000e-01   1.8872000000000000e+00   1.9089999999999999e-01  -1.8079999999999999e-01  -3.5099999999999999e-02   2.8849999999999998e-01   1.2230000000000001e+00   4.0048000000000004e+00   9.5999999999999992e-03   2.2130000000000000e-01   1.6370000000000001e-01
  -1.2343999999999999e+00  -3.5170000000000001e-01   2.2303999999999999e+00   2.2910000000000000e-01  -9.5200000000000007e-02  -7.0199999999999999e-02   1.3320000000000001e-01   9.7840000000000005e-01   3.1341999999999999e+00  -9.5999999999999992e-03   1.9239999999999999e-01   1.7690000000000000e-01
  -1.0580000000000001e+00  -5.7160000000000000e-01   2.4876999999999998e+00   2.0050000000000001e-01  -9.5200000000000007e-02  -5.2600000000000001e-02   1.1100000000000000e-01   9.1169999999999995e-01   3.6564999999999999e+00  -6.7400000000000002e-02   1.9239999999999999e-01   1.3270000000000001e-01
  -1.0801000000000001e+00  -2.6379999999999998e-01   1.8015000000000001e+00   2.9599999999999999e-01  -1.9030000000000000e-01  -1.7500000000000002e-02   2.2189999999999999e-01   9.3389999999999995e-01   4.2659000000000002e+00  -1.9300000000000001e-02   2.1170000000000000e-01   1.5479999999999999e-01
  -9.4779999999999998e-01  -3.7369999999999998e-01   1.8872000000000000e+00   1.5279999999999999e-01  -1.3320000000000001e-01  -4.8200000000000000e-02   1.9980000000000001e-01   8.6719999999999997e-01   3.2212000000000001e+00  -6.7400000000000002e-02   2.6939999999999997e-01   1.7690000000000000e-01
  -9.2579999999999996e-01  -3.7369999999999998e-01   2.3161999999999998e+00   1.9089999999999999e-01  -2.8500000000000001e-02  -4.3900000000000002e-02   1.7760000000000001e-01   8.8939999999999997e-01   3.2212000000000001e+00   0.0000000000000000e+00   1.6360000000000000e-01   1.3710000000000000e-01
  -9.2579999999999996e-01  -2.8580000000000000e-01   1.8872000000000000e+00   1.9089999999999999e-01  -9.5200000000000007e-02  -7.8899999999999998e-02   8.8800000000000004e-02   1.0005999999999999e+00   3.9177000000000000e+00   3.8500000000000000e-02   2.4060000000000001e-01   1.3710000000000000e-01
  -9.6989999999999998e-01  -3.9570000000000000e-01   2.2303999999999999e+00   1.3370000000000001e-01  -1.3320000000000001e-01  -8.7700000000000000e-02   2.2189999999999999e-01   9.5609999999999995e-01   3.8306000000000000e+00   0.0000000000000000e+00   3.0790000000000001e-01   1.1500000000000000e-01
  -1.1462000000000001e+00  -4.8359999999999997e-01   2.5735000000000001e+00   1.5279999999999999e-01  -2.0930000000000001e-01   1.3200000000000000e-02   1.5540000000000001e-01   8.4499999999999997e-01   2.7858999999999998e+00  -1.1559999999999999e-01   2.4060000000000001e-01   1.7249999999999999e-01
  -1.0801000000000001e+00  -3.0780000000000002e-01   1.2867999999999999e+00   1.8140000000000001e-01  -8.5599999999999996e-02  -4.3900000000000002e-02   1.9980000000000001e-01   9.7840000000000005e-01   4.1788999999999996e+00  -9.5999999999999992e-03   1.9239999999999999e-01   1.5040000000000001e-01
  -9.9190000000000000e-01  -5.0560000000000005e-01   2.0588000000000002e+00   8.5900000000000004e-02  -8.5599999999999996e-02  -1.0520000000000000e-01   2.8849999999999998e-01   1.0894999999999999e+00   3.9177000000000000e+00  -3.8500000000000000e-02   1.7319999999999999e-01   1.4599999999999999e-01
  -9.9190000000000000e-01  -5.0560000000000005e-01   1.2867999999999999e+00   1.0500000000000000e-01  -1.7130000000000001e-01  -3.5099999999999999e-02   8.8800000000000004e-02   8.8939999999999997e-01   3.3953000000000002e+00   1.9300000000000001e-02   2.6939999999999997e-01   1.6370000000000001e-01
  -9.9190000000000000e-01  -4.6170000000000000e-01   1.8872000000000000e+00   2.0050000000000001e-01  -1.3320000000000001e-01  -4.4000000000000003e-03   1.9980000000000001e-01   7.3380000000000001e-01   3.8306000000000000e+00  -2.8899999999999999e-02   2.4060000000000001e-01   1.2830000000000000e-01
  -1.1021000000000001e+00  -3.5170000000000001e-01   2.3161999999999998e+00   1.2410000000000000e-01  -1.0470000000000000e-01  -3.0700000000000002e-02   6.6600000000000006e-02   1.0450999999999999e+00   4.2659000000000002e+00   3.8500000000000000e-02   1.8279999999999999e-01   1.1940000000000001e-01
  -1.1902999999999999e+00  -3.9570000000000000e-01   1.2010000000000001e+00   1.5279999999999999e-01  -1.3320000000000001e-01  -9.6500000000000002e-02   8.8800000000000004e-02   9.5609999999999995e-01   3.4824000000000002e+00   8.6699999999999999e-02   2.2130000000000000e-01   9.7299999999999998e-02
  -9.4779999999999998e-01  -2.6379999999999998e-01   2.4018999999999999e+00   2.2910000000000000e-01  -1.8079999999999999e-01  -7.8899999999999998e-02  -4.4400000000000002e-02   1.0672999999999999e+00   3.9177000000000000e+00   0.0000000000000000e+00   1.6360000000000000e-01   1.6370000000000001e-01
  -9.0369999999999995e-01  -3.9570000000000000e-01   2.2303999999999999e+00   2.1959999999999999e-01   0.0000000000000000e+00  -6.1400000000000003e-02   1.1100000000000000e-01   9.7840000000000005e-01   3.2212000000000001e+00  -2.8899999999999999e-02   1.9239999999999999e-01   1.4599999999999999e-01
  -1.0139000000000000e+00  -4.8359999999999997e-01   1.0294000000000001e+00   2.0999999999999999e-01  -1.2370000000000000e-01  -7.4499999999999997e-02  -6.6600000000000006e-02   8.0049999999999999e-01   4.3529999999999998e+00   4.8200000000000000e-02   1.5400000000000000e-01   9.2899999999999996e-02
  -1.0580000000000001e+00  -3.2979999999999998e-01   2.2303999999999999e+00   1.8140000000000001e-01  -1.9980000000000001e-01  -7.0199999999999999e-02   8.8800000000000004e-02   9.7840000000000005e-01   3.7435999999999998e+00  -6.7400000000000002e-02   1.6360000000000000e-01   1.7249999999999999e-01
  -1.1462000000000001e+00  -5.2759999999999996e-01   1.4582999999999999e+00   2.0050000000000001e-01  -1.4269999999999999e-01  -1.7500000000000002e-02   1.5540000000000001e-01   9.3389999999999995e-01   4.0918000000000001e+00  -9.6299999999999997e-02   1.3469999999999999e-01   1.5040000000000001e-01
  -1.0580000000000001e+00  -4.1770000000000002e-01   7.7210000000000001e-01   1.4319999999999999e-01  -1.7130000000000001e-01   1.3200000000000000e-02   1.5540000000000001e-01   8.8939999999999997e-01   3.9177000000000000e+00  -5.7799999999999997e-02   1.8279999999999999e-01   1.7249999999999999e-01
  -8.8170000000000004e-01  -4.8359999999999997e-01   1.9730000000000001e+00   1.6230000000000000e-01  -1.4269999999999999e-01  -6.1400000000000003e-02   8.8800000000000004e-02   8.4499999999999997e-01   3.0470999999999999e+00  -5.7799999999999997e-02   1.3469999999999999e-01   1.1500000000000000e-01
  -8.8170000000000004e-01  -1.5390000000000001e-01   9.4359999999999999e-01   2.0999999999999999e-01  -1.2370000000000000e-01  -2.6300000000000000e-02   4.4400000000000002e-02   9.7840000000000005e-01   3.2212000000000001e+00   9.5999999999999992e-03   2.0210000000000000e-01   1.5040000000000001e-01
  -9.4779999999999998e-01  -6.1550000000000005e-01   1.7157000000000000e+00   2.9599999999999999e-01  -5.7099999999999998e-02  -3.5099999999999999e-02   2.2200000000000001e-02   9.7840000000000005e-01   3.7435999999999998e+00  -3.8500000000000000e-02   2.1170000000000000e-01   1.2830000000000000e-01
  -1.0360000000000000e+00  -3.5170000000000001e-01   2.0588000000000002e+00   1.5279999999999999e-01  -1.2370000000000000e-01   0.0000000000000000e+00   3.1069999999999998e-01   7.5600000000000001e-01   3.3083000000000000e+00  -5.7799999999999997e-02   2.0210000000000000e-01   1.2830000000000000e-01
  -9.0369999999999995e-01  -2.8580000000000000e-01   2.1446000000000001e+00   1.8140000000000001e-01  -9.5200000000000007e-02  -6.5799999999999997e-02  -6.6600000000000006e-02   9.7840000000000005e-01   3.7435999999999998e+00  -2.8899999999999999e-02   2.6939999999999997e-01   1.4599999999999999e-01
  -1.2784000000000000e+00  -2.4179999999999999e-01   2.2303999999999999e+00   1.2410000000000000e-01  -7.6100000000000001e-02  -4.3900000000000002e-02   1.3320000000000001e-01   9.7840000000000005e-01   4.0048000000000004e+00  -6.7400000000000002e-02   2.2130000000000000e-01   1.5920000000000001e-01
  -1.1681999999999999e+00  -5.0560000000000005e-01   1.3725000000000001e+00   1.7190000000000000e-01  -1.4269999999999999e-01  -6.1400000000000003e-02  -2.2200000000000001e-02   9.1169999999999995e-01   3.5695000000000001e+00   5.7799999999999997e-02   2.3089999999999999e-01   9.7299999999999998e-02
  -1.0139000000000000e+00  -2.6379999999999998e-01   1.8872000000000000e+00   1.4319999999999999e-01  -7.6100000000000001e-02  -3.0700000000000002e-02   1.1100000000000000e-01   9.3389999999999995e-01   3.9177000000000000e+00   7.7100000000000002e-02   1.4430000000000001e-01   1.3710000000000000e-01
  -8.3760000000000001e-01  -1.7590000000000000e-01   2.0588000000000002e+00   1.7190000000000000e-01  -1.5229999999999999e-01  -4.4000000000000003e-03   8.8800000000000004e-02   8.4499999999999997e-01   3.3953000000000002e+00   3.8500000000000000e-02   2.2130000000000000e-01   1.6810000000000000e-01
  -9.9190000000000000e-01  -3.5170000000000001e-01   1.5441000000000000e+00   1.1459999999999999e-01  -1.7130000000000001e-01  -2.6300000000000000e-02   3.9950000000000002e-01   9.7840000000000005e-01   3.8306000000000000e+00  -7.7100000000000002e-02   1.9239999999999999e-01   1.3710000000000000e-01
  -9.4779999999999998e-01  -6.1550000000000005e-01   2.1446000000000001e+00   1.5279999999999999e-01  -1.0470000000000000e-01  -5.7000000000000002e-02   1.1100000000000000e-01   9.7840000000000005e-01   3.4824000000000002e+00  -1.9300000000000001e-02   1.8279999999999999e-01   1.3270000000000001e-01
  -8.5960000000000003e-01  -3.5170000000000001e-01   1.8015000000000001e+00   2.3870000000000000e-01  -7.6100000000000001e-02  -2.1899999999999999e-02   0.0000000000000000e+00   8.0049999999999999e-01   3.4824000000000002e+00  -8.6699999999999999e-02   2.2130000000000000e-01   1.5040000000000001e-01
  -1.2343999999999999e+00  -4.6170000000000000e-01   1.8872000000000000e+00   1.4319999999999999e-01  -1.9030000000000000e-01  -4.3900000000000002e-02   3.1069999999999998e-01   9.1169999999999995e-01   3.6564999999999999e+00  -3.8500000000000000e-02   1.2509999999999999e-01   1.5479999999999999e-01
  -9.0369999999999995e-01  -2.4179999999999999e-01   1.4582999999999999e+00   1.7190000000000000e-01  -1.0470000000000000e-01  -4.4000000000000003e-03   8.8800000000000004e-02   9.3389999999999995e-01   3.6564999999999999e+00  -9.5999999999999992e-03   2.1170000000000000e-01   1.2390000000000000e-01
  -9.6989999999999998e-01  -3.9570000000000000e-01   1.9730000000000001e+00   1.6230000000000000e-01  -1.2370000000000000e-01  -6.1400000000000003e-02   2.6629999999999998e-01   1.0894999999999999e+00   4.0918000000000001e+00  -1.9300000000000001e-02   2.3089999999999999e-01   1.6370000000000001e-01
  -1.0360000000000000e+00  -3.7369999999999998e-01   1.7157000000000000e+00   1.4319999999999999e-01  -1.3320000000000001e-01  -9.6500000000000002e-02   2.2200000000000001e-02   1.0227999999999999e+00   3.7435999999999998e+00  -4.8200000000000000e-02   3.2710000000000000e-01   1.6370000000000001e-01
  -1.1021000000000001e+00  -4.3969999999999998e-01   1.8872000000000000e+00   1.6230000000000000e-01  -1.5229999999999999e-01  -8.7700000000000000e-02   0.0000000000000000e+00   9.1169999999999995e-01   3.4824000000000002e+00  -9.5999999999999992e-03   2.2130000000000000e-01   1.0170000000000000e-01
  -1.1021000000000001e+00  -3.2979999999999998e-01   2.4018999999999999e+00   1.8140000000000001e-01  -1.1420000000000000e-01  -8.7700000000000000e-02   1.1100000000000000e-01   1.0005999999999999e+00   4.0918000000000001e+00  -4.8200000000000000e-02   1.9239999999999999e-01   1.6370000000000001e-01
  -9.2579999999999996e-01  -3.5170000000000001e-01   2.1446000000000001e+00   1.9089999999999999e-01  -1.3320000000000001e-01  -4.4000000000000003e-03   2.8849999999999998e-01   8.8939999999999997e-01   4.5270999999999999e+00   0.0000000000000000e+00   1.5400000000000000e-01   1.3710000000000000e-01
  -1.1462000000000001e+00  -4.8359999999999997e-01   2.1446000000000001e+00   1.4319999999999999e-01  -1.7130000000000001e-01   1.3200000000000000e-02   2.4410000000000001e-01   8.2269999999999999e-01   4.0048000000000004e+00   1.9300000000000001e-02   1.8279999999999999e-01   1.2830000000000000e-01
  -9.2579999999999996e-01  -5.7160000000000000e-01   1.4582999999999999e+00   1.7190000000000000e-01  -2.4740000000000001e-01  -3.9500000000000000e-02   6.6600000000000006e-02   7.5600000000000001e-01   4.7882999999999996e+00  -4.8200000000000000e-02   2.0210000000000000e-01   1.1500000000000000e-01
  -1.0139000000000000e+00  -3.9570000000000000e-01   1.7157000000000000e+00   1.4319999999999999e-01  -1.2370000000000000e-01  -6.1400000000000003e-02   6.6600000000000006e-02   9.7840000000000005e-01   3.4824000000000002e+00  -6.7400000000000002e-02   2.9830000000000001e-01   1.4599999999999999e-01
  -1.0801000000000001e+00  -3.9570000000000000e-01   2.3161999999999998e+00   1.2410000000000000e-01  -1.2370000000000000e-01  -7.4499999999999997e-02   3.5510000000000003e-01   1.1563000000000001e+00   3.6564999999999999e+00   1.9300000000000001e-02   3.1750000000000000e-01   1.3270000000000001e-01
  -1.1681999999999999e+00  -4.1770000000000002e-01   1.9730000000000001e+00   2.0999999999999999e-01  -1.3320000000000001e-01  -3.0700000000000002e-02   0.0000000000000000e+00   1.0005999999999999e+00   3.5695000000000001e+00   2.8899999999999999e-02   1.6360000000000000e-01   1.5040000000000001e-01
  -9.2579999999999996e-01  -3.2979999999999998e-01   1.6298999999999999e+00   1.7190000000000000e-01  -8.5599999999999996e-02  -5.7000000000000002e-02   1.9980000000000001e-01   1.0227999999999999e+00   3.7435999999999998e+00   1.9300000000000001e-02   1.9239999999999999e-01   1.3710000000000000e-01
  -8.5960000000000003e-01  -5.0560000000000005e-01   2.4018999999999999e+00   2.0050000000000001e-01  -7.6100000000000001e-02  -9.2100000000000001e-02  -2.2200000000000001e-02   1.0894999999999999e+00   3.8306000000000000e+00   5.7799999999999997e-02   1.7319999999999999e-01   1.5040000000000001e-01
  -1.0801000000000001e+00  -3.7369999999999998e-01   2.2303999999999999e+00   1.8140000000000001e-01  -1.2370000000000000e-01  -3.0700000000000002e-02   1.5540000000000001e-01   8.2269999999999999e-01   3.1341999999999999e+00  -7.7100000000000002e-02   1.6360000000000000e-01   1.5040000000000001e-01
  -1.1462000000000001e+00  -4.3969999999999998e-01   2.2303999999999999e+00   1.4319999999999999e-01  -1.9030000000000000e-01  -5.2600000000000001e-02   6.6600000000000006e-02   1.0672999999999999e+00   3.9177000000000000e+00  -4.8200000000000000e-02   1.4430000000000001e-01   1.9460000000000000e-01
  -1.0580000000000001e+00  -5.4959999999999998e-01   2.0588000000000002e+00   1.7190000000000000e-01  -1.1420000000000000e-01  -5.7000000000000002e-02   1.7760000000000001e-01   1.0227999999999999e+00   4.1788999999999996e+00  -5.7799999999999997e-02   1.4430000000000001e-01   1.3710000000000000e-01
  -9.9190000000000000e-01  -4.1770000000000002e-01   2.0588000000000002e+00   1.0500000000000000e-01  -1.5229999999999999e-01  -4.3900000000000002e-02   1.1100000000000000e-01   9.3389999999999995e-01   3.3083000000000000e+00  -3.8500000000000000e-02   2.7900000000000003e-01   1.2830000000000000e-01
  -1.0139000000000000e+00  -4.3969999999999998e-01   1.8015000000000001e+00   7.6399999999999996e-02  -1.8079999999999999e-01  -3.9500000000000000e-02   2.4410000000000001e-01   8.4499999999999997e-01   4.7012999999999998e+00  -7.7100000000000002e-02   1.9239999999999999e-01   1.4599999999999999e-01
  -1.0139000000000000e+00  -3.9570000000000000e-01   1.2867999999999999e+00   1.8140000000000001e-01  -1.2370000000000000e-01  -2.6300000000000000e-02   1.7760000000000001e-01   1.1339999999999999e+00   3.2212000000000001e+00  -1.9300000000000001e-02   2.1170000000000000e-01   1.4599999999999999e-01
  -1.0580000000000001e+00  -4.6170000000000000e-01   1.2867999999999999e+00   1.9089999999999999e-01  -8.5599999999999996e-02  -3.9500000000000000e-02   1.7760000000000001e-01   8.8939999999999997e-01   3.5695000000000001e+00  -2.8899999999999999e-02   2.4060000000000001e-01   1.5040000000000001e-01
  -9.6989999999999998e-01  -5.2759999999999996e-01   1.6298999999999999e+00   2.0050000000000001e-01  -1.1420000000000000e-01  -3.5099999999999999e-02   2.6629999999999998e-01   8.2269999999999999e-01   3.3953000000000002e+00  -3.8500000000000000e-02   1.9239999999999999e-01   1.7249999999999999e-01
  -9.9190000000000000e-01  -5.4959999999999998e-01   1.9730000000000001e+00   1.8140000000000001e-01  -6.6600000000000006e-02  -5.7000000000000002e-02   2.2200000000000001e-02   9.1169999999999995e-01   3.4824000000000002e+00   9.6299999999999997e-02   2.7900000000000003e-01   1.6810000000000000e-01
  -9.9190000000000000e-01  -1.7590000000000000e-01   1.8872000000000000e+00   1.1459999999999999e-01  -9.4999999999999998e-03  -3.0700000000000002e-02   2.2200000000000001e-02   8.4499999999999997e-01   3.8306000000000000e+00   0.0000000000000000e+00   2.5979999999999998e-01   1.3270000000000001e-01
  -8.8170000000000004e-01  -4.1770000000000002e-01   2.3161999999999998e+00   2.0050000000000001e-01  -1.2370000000000000e-01  -5.7000000000000002e-02   2.4410000000000001e-01   9.1169999999999995e-01   3.2212000000000001e+00  -3.8500000000000000e-02   2.2130000000000000e-01   1.4599999999999999e-01
  -9.0369999999999995e-01  -2.8580000000000000e-01   2.0588000000000002e+00   1.9089999999999999e-01  -1.0470000000000000e-01  -3.9500000000000000e-02   2.4410000000000001e-01   1.0005999999999999e+00   3.5695000000000001e+00  -6.7400000000000002e-02   1.5400000000000000e-01   1.5040000000000001e-01
  -8.1559999999999999e-01  -2.8580000000000000e-01   1.9730000000000001e+00   1.9089999999999999e-01  -9.5200000000000007e-02  -4.3900000000000002e-02  -1.1100000000000000e-01   1.0672999999999999e+00   3.5695000000000001e+00  -6.7400000000000002e-02   2.0210000000000000e-01   1.6370000000000001e-01
  -9.2579999999999996e-01  -2.1980000000000000e-01   1.4582999999999999e+00   6.6799999999999998e-02  -1.9030000000000000e-01   0.0000000000000000e+00   2.8849999999999998e-01   8.8939999999999997e-01   3.8306000000000000e+00  -2.8899999999999999e-02   2.6939999999999997e-01   1.1940000000000001e-01
  -9.9190000000000000e-01  -4.6170000000000000e-01   1.0294000000000001e+00   1.7190000000000000e-01  -1.1420000000000000e-01  -3.5099999999999999e-02   2.4410000000000001e-01   9.3389999999999995e-01   2.9600000000000000e+00   0.0000000000000000e+00   1.7319999999999999e-01   1.5920000000000001e-01
  -9.6989999999999998e-01  -2.4179999999999999e-01   2.4018999999999999e+00   1.5279999999999999e-01  -8.5599999999999996e-02  -3.0700000000000002e-02   1.7760000000000001e-01   8.8939999999999997e-01   3.4824000000000002e+00   3.8500000000000000e-02   1.9239999999999999e-01   1.5040000000000001e-01
  -7.4939999999999996e-01  -3.5170000000000001e-01   1.4582999999999999e+00   1.8140000000000001e-01  -1.0470000000000000e-01  -4.3900000000000002e-02   4.6610000000000001e-01   1.0450999999999999e+00   4.0918000000000001e+00   4.8200000000000000e-02   1.6360000000000000e-01   1.4160000000000000e-01
  -1.0360000000000000e+00  -3.0780000000000002e-01   2.8309000000000002e+00   1.5279999999999999e-01  -4.7600000000000003e-02  -6.1400000000000003e-02   3.7730000000000002e-01   1.0227999999999999e+00   3.8306000000000000e+00   2.8899999999999999e-02   1.9239999999999999e-01   1.7249999999999999e-01
  -1.1021000000000001e+00  -3.2979999999999998e-01   1.8872000000000000e+00   2.0999999999999999e-01  -1.3320000000000001e-01  -2.6300000000000000e-02   3.1069999999999998e-01   6.8930000000000002e-01   3.8306000000000000e+00   2.8899999999999999e-02   2.5979999999999998e-01   1.3270000000000001e-01
  -8.8170000000000004e-01  -4.3969999999999998e-01   1.8015000000000001e+00   2.6729999999999998e-01  -9.4999999999999998e-03  -5.7000000000000002e-02   2.4410000000000001e-01   1.2007000000000001e+00   3.0470999999999999e+00  -1.9300000000000001e-02   2.0210000000000000e-01   1.6810000000000000e-01
  -9.0369999999999995e-01  -4.1770000000000002e-01   2.2303999999999999e+00   1.5279999999999999e-01  -1.6180000000000000e-01  -2.6300000000000000e-02   1.5540000000000001e-01   9.1169999999999995e-01   2.9600000000000000e+00   0.0000000000000000e+00   2.3089999999999999e-01   1.3270000000000001e-01
  -9.4779999999999998e-01  -4.3969999999999998e-01   1.5441000000000000e+00   1.6230000000000000e-01  -8.5599999999999996e-02  -7.0199999999999999e-02  -4.4400000000000002e-02   8.0049999999999999e-01   3.1341999999999999e+00  -5.7799999999999997e-02   2.1170000000000000e-01   1.5040000000000001e-01
  -1.1021000000000001e+00  -4.3969999999999998e-01   2.3161999999999998e+00   1.9089999999999999e-01  -3.8100000000000002e-02   4.4000000000000003e-03   1.3320000000000001e-01   1.0450999999999999e+00   3.8306000000000000e+00  -2.8899999999999999e-02   1.8279999999999999e-01   1.5920000000000001e-01
  -8.5960000000000003e-01  -4.1770000000000002e-01   2.2303999999999999e+00   1.6230000000000000e-01  -1.2370000000000000e-01  -1.3200000000000000e-02   1.1100000000000000e-01   1.1117999999999999e+00   3.7435999999999998e+00  -3.8500000000000000e-02   2.0210000000000000e-01   1.3270000000000001e-01
  -8.8170000000000004e-01  -3.7369999999999998e-01   2.3161999999999998e+00   1.3370000000000001e-01  -1.5229999999999999e-01  -7.0199999999999999e-02   2.2189999999999999e-01   1.0672999999999999e+00   3.9177000000000000e+00   9.6299999999999997e-02   2.0210000000000000e-01   1.6370000000000001e-01
  -8.1559999999999999e-01  -5.0560000000000005e-01   1.8015000000000001e+00   2.6729999999999998e-01  -1.1420000000000000e-01  -7.4499999999999997e-02   1.3320000000000001e-01   6.8930000000000002e-01   3.8306000000000000e+00   0.0000000000000000e+00   1.7319999999999999e-01   1.4599999999999999e-01
  -9.6989999999999998e-01  -2.6379999999999998e-01   1.7157000000000000e+00   2.7689999999999998e-01  -1.8079999999999999e-01  -6.1400000000000003e-02   1.5540000000000001e-01   9.3389999999999995e-01   3.8306000000000000e+00  -9.5999999999999992e-03   2.8870000000000001e-01   1.2390000000000000e-01
  -1.0139000000000000e+00  -3.5170000000000001e-01   1.5441000000000000e+00   1.8140000000000001e-01  -1.8079999999999999e-01  -5.7000000000000002e-02   0.0000000000000000e+00   1.0894999999999999e+00   3.5695000000000001e+00  -3.8500000000000000e-02   1.9239999999999999e-01   1.4160000000000000e-01
  -9.6989999999999998e-01  -5.2759999999999996e-01   1.7157000000000000e+00   1.9089999999999999e-01  -7.6100000000000001e-02  -4.3900000000000002e-02   2.6629999999999998e-01   8.4499999999999997e-01   4.0048000000000004e+00   2.8899999999999999e-02   2.5019999999999998e-01   1.5479999999999999e-01
  -9.0369999999999995e-01  -3.2979999999999998e-01   2.1446000000000001e+00   2.0050000000000001e-01  -7.6100000000000001e-02  -8.8000000000000005e-03   3.3289999999999997e-01   1.0227999999999999e+00   3.5695000000000001e+00  -1.9300000000000001e-02   2.6939999999999997e-01   1.2830000000000000e-01
  -9.4779999999999998e-01  -4.3969999999999998e-01   1.7157000000000000e+00   2.0050000000000001e-01  -1.4269999999999999e-01  -3.5099999999999999e-02   1.7760000000000001e-01   8.8939999999999997e-01   4.1788999999999996e+00   9.5999999999999992e-03   1.5400000000000000e-01   1.6370000000000001e-01
  -1.0580000000000001e+00  -3.0780000000000002e-01   1.9730000000000001e+00   1.5279999999999999e-01  -1.5229999999999999e-01  -4.3900000000000002e-02   1.1100000000000000e-01   8.4499999999999997e-01   3.7435999999999998e+00  -7.7100000000000002e-02   1.1550000000000001e-01   1.0620000000000000e-01
  -1.0139000000000000e+00  -4.1770000000000002e-01   1.8872000000000000e+00   2.1959999999999999e-01  -1.7130000000000001e-01  -8.3299999999999999e-02   3.3289999999999997e-01   8.8939999999999997e-01   3.7435999999999998e+00  -9.5999999999999992e-03   2.3089999999999999e-01   1.4599999999999999e-01
  -9.9190000000000000e-01  -3.0780000000000002e-01   1.8872000000000000e+00   1.3370000000000001e-01  -6.6600000000000006e-02  -4.4000000000000003e-03   2.4410000000000001e-01   1.0005999999999999e+00   3.6564999999999999e+00   0.0000000000000000e+00   2.4060000000000001e-01   1.5920000000000001e-01
  -9.2579999999999996e-01  -6.8149999999999999e-01   1.7157000000000000e+00   1.9089999999999999e-01  -9.5200000000000007e-02  -6.1400000000000003e-02   8.8800000000000004e-02   8.0049999999999999e-01   4.0048000000000004e+00   0.0000000000000000e+00   1.5400000000000000e-01   1.1060000000000000e-01
  -9.4779999999999998e-01  -3.0780000000000002e-01   2.0588000000000002e+00   1.3370000000000001e-01  -1.5229999999999999e-01  -1.0520000000000000e-01   1.7760000000000001e-01   1.0672999999999999e+00   2.7858999999999998e+00  -3.8500000000000000e-02   2.0210000000000000e-01   1.4160000000000000e-01
  -1.0801000000000001e+00  -2.4179999999999999e-01   1.4582999999999999e+00   2.0999999999999999e-01  -1.5229999999999999e-01  -6.5799999999999997e-02   2.8849999999999998e-01   1.1117999999999999e+00   2.9600000000000000e+00  -4.8200000000000000e-02   2.0210000000000000e-01   1.4160000000000000e-01
  -8.5960000000000003e-01  -3.7369999999999998e-01   1.8872000000000000e+00   2.1959999999999999e-01  -1.8079999999999999e-01  -4.3900000000000002e-02  -1.1100000000000000e-01   9.3389999999999995e-01   3.5695000000000001e+00   3.8500000000000000e-02   1.8279999999999999e-01   1.3270000000000001e-01
  -9.9190000000000000e-01  -2.6379999999999998e-01   2.2303999999999999e+00   2.9599999999999999e-01  -8.5599999999999996e-02  -3.0700000000000002e-02   1.3320000000000001e-01   1.1117999999999999e+00   3.9177000000000000e+00  -2.8899999999999999e-02   1.6360000000000000e-01   1.3710000000000000e-01
  -9.9190000000000000e-01  -4.6170000000000000e-01   1.3725000000000001e+00   1.9089999999999999e-01  -6.6600000000000006e-02  -7.0199999999999999e-02   4.4400000000000002e-02   8.6719999999999997e-01   4.0048000000000004e+00  -5.7799999999999997e-02   2.1170000000000000e-01   1.3710000000000000e-01
  -9.9190000000000000e-01  -3.2979999999999998e-01   2.3161999999999998e+00   2.0050000000000001e-01  -7.6100000000000001e-02  -3.5099999999999999e-02   4.4400000000000002e-02   8.4499999999999997e-01   3.3953000000000002e+00   3.8500000000000000e-02   1.9239999999999999e-01   1.3270000000000001e-01
  -8.5960000000000003e-01  -3.5170000000000001e-01   1.5441000000000000e+00   2.2910000000000000e-01  -1.4269999999999999e-01  -6.1400000000000003e-02   1.1100000000000000e-01   9.3389999999999995e-01   4.0048000000000004e+00  -2.8899999999999999e-02   1.7319999999999999e-01   1.4599999999999999e-01
  -9.2579999999999996e-01  -3.9570000000000000e-01   1.8015000000000001e+00   2.2910000000000000e-01  -1.3320000000000001e-01  -3.5099999999999999e-02   1.5540000000000001e-01   9.5609999999999995e-01   4.1788999999999996e+00  -3.8500000000000000e-02   1.2509999999999999e-01   1.2830000000000000e-01
  -9.2579999999999996e-01  -5.2759999999999996e-01   1.5441000000000000e+00   8.5900000000000004e-02  -1.8079999999999999e-01  -5.2600000000000001e-02   6.6600000000000006e-02   8.6719999999999997e-01   3.3953000000000002e+00   7.7100000000000002e-02   1.4430000000000001e-01   1.5920000000000001e-01
  -1.0360000000000000e+00  -3.2979999999999998e-01   1.8872000000000000e+00   1.8140000000000001e-01  -1.5229999999999999e-01   1.3200000000000000e-02   1.3320000000000001e-01   1.0227999999999999e+00   3.4824000000000002e+00   6.7400000000000002e-02   2.0210000000000000e-01   1.5479999999999999e-01
  -1.0801000000000001e+00  -4.8359999999999997e-01   2.1446000000000001e+00   2.0999999999999999e-01  -5.7099999999999998e-02  -1.7500000000000002e-02   1.7760000000000001e-01   9.5609999999999995e-01   3.7435999999999998e+00  -7.7100000000000002e-02   1.5400000000000000e-01   1.4599999999999999e-01
  -8.8170000000000004e-01  -3.9570000000000000e-01   1.8872000000000000e+00   1.5279999999999999e-01  -1.0470000000000000e-01  -7.8899999999999998e-02   2.2189999999999999e-01   9.1169999999999995e-01   3.9177000000000000e+00   9.5999999999999992e-03   2.2130000000000000e-01   1.1940000000000001e-01
  -1.0360000000000000e+00  -3.7369999999999998e-01   1.5441000000000000e+00   2.1959999999999999e-01  -1.5229999999999999e-01  -4.3900000000000002e-02   1.3320000000000001e-01   1.0450999999999999e+00   4.0048000000000004e+00  -5.7799999999999997e-02   3.0790000000000001e-01   1.3710000000000000e-01
  -9.4779999999999998e-01  -3.9570000000000000e-01   2.4876999999999998e+00   2.2910000000000000e-01  -7.6100000000000001e-02  -8.7700000000000000e-02   2.2200000000000001e-02   1.0672999999999999e+00   3.3083000000000000e+00   1.9300000000000001e-02   1.9239999999999999e-01   1.4160000000000000e-01
  -1.0139000000000000e+00  -4.6170000000000000e-01   1.4582999999999999e+00   2.0999999999999999e-01  -1.1420000000000000e-01  -4.3900000000000002e-02   1.7760000000000001e-01   1.1117999999999999e+00   3.7435999999999998e+00  -4.8200000000000000e-02   1.7319999999999999e-01   1.2390000000000000e-01
  -9.4779999999999998e-01  -5.0560000000000005e-01   2.6593000000000000e+00   2.6729999999999998e-01  -1.5229999999999999e-01  -2.6300000000000000e-02   8.8800000000000004e-02   8.6719999999999997e-01   3.9177000000000000e+00  -2.8899999999999999e-02   2.4060000000000001e-01   1.3270000000000001e-01
  -1.0580000000000001e+00  -2.6379999999999998e-01   1.5441000000000000e+00   2.1959999999999999e-01  -1.5229999999999999e-01  -2.1899999999999999e-02   1.5540000000000001e-01   8.0049999999999999e-01   3.8306000000000000e+00  -4.8200000000000000e-02   2.5019999999999998e-01   1.9020000000000001e-01
  -1.1021000000000001e+00  -3.7369999999999998e-01   2.6593000000000000e+00   1.9089999999999999e-01  -1.6180000000000000e-01  -5.2600000000000001e-02   1.9980000000000001e-01   9.1169999999999995e-01   2.9600000000000000e+00  -6.7400000000000002e-02   2.8870000000000001e-01   1.8579999999999999e-01
  -1.0139000000000000e+00  -5.4959999999999998e-01   2.4018999999999999e+00   1.3370000000000001e-01  -1.6180000000000000e-01  -6.5799999999999997e-02   0.0000000000000000e+00   8.8939999999999997e-01   3.8306000000000000e+00   9.5999999999999992e-03   2.3089999999999999e-01   1.3710000000000000e-01
  -1.1902999999999999e+00  -2.6379999999999998e-01   2.2303999999999999e+00   2.1959999999999999e-01  -1.3320000000000001e-01  -2.1899999999999999e-02   2.2189999999999999e-01   9.1169999999999995e-01   4.4401000000000002e+00  -4.8200000000000000e-02   1.9239999999999999e-01   1.6370000000000001e-01
  -1.0139000000000000e+00  -4.3969999999999998e-01   1.6298999999999999e+00   2.2910000000000000e-01  -3.8100000000000002e-02  -6.5799999999999997e-02   2.2200000000000001e-02   1.0005999999999999e+00   3.6564999999999999e+00  -4.8200000000000000e-02   9.6199999999999994e-02   1.3270000000000001e-01
  -9.2579999999999996e-01  -4.6170000000000000e-01   1.5441000000000000e+00   1.9089999999999999e-01  -9.5200000000000007e-02  -4.3900000000000002e-02   2.8849999999999998e-01   8.2269999999999999e-01   3.4824000000000002e+00  -1.9300000000000001e-02   1.7319999999999999e-01   1.6810000000000000e-01
  -9.9190000000000000e-01  -7.4739999999999995e-01   2.3161999999999998e+00   2.2910000000000000e-01  -1.7130000000000001e-01  -4.8200000000000000e-02   2.8849999999999998e-01   7.7820000000000000e-01   3.4824000000000002e+00   0.0000000000000000e+00   2.9830000000000001e-01   1.1500000000000000e-01
  -1.0139000000000000e+00  -5.2759999999999996e-01   1.1152000000000000e+00   2.8639999999999999e-01  -4.7600000000000003e-02  -5.2600000000000001e-02   1.1100000000000000e-01   9.5609999999999995e-01   2.8730000000000002e+00   1.9300000000000001e-02   2.1170000000000000e-01   1.7249999999999999e-01
  -1.1021000000000001e+00  -3.9570000000000000e-01   2.0588000000000002e+00   2.8639999999999999e-01  -1.3320000000000001e-01  -9.2100000000000001e-02   2.2189999999999999e-01   1.0672999999999999e+00   4.0048000000000004e+00   4.8200000000000000e-02   2.2130000000000000e-01   1.4599999999999999e-01
  -1.0580000000000001e+00  -3.5170000000000001e-01   2.0588000000000002e+00   1.8140000000000001e-01  -1.9030000000000000e-01  -3.5099999999999999e-02   4.2170000000000002e-01   1.1563000000000001e+00   4.3529999999999998e+00  -4.8200000000000000e-02   2.5979999999999998e-01   1.2390000000000000e-01
  -1.0139000000000000e+00  -2.8580000000000000e-01   1.6298999999999999e+00   2.0050000000000001e-01  -2.3790000000000000e-01  -2.6300000000000000e-02   1.7760000000000001e-01   9.1169999999999995e-01   4.0048000000000004e+00  -8.6699999999999999e-02   1.5400000000000000e-01   1.8140000000000001e-01
  -8.8170000000000004e-01  -1.5390000000000001e-01   1.9730000000000001e+00   2.5779999999999997e-01  -1.0470000000000000e-01  -3.0700000000000002e-02   1.7760000000000001e-01   9.3389999999999995e-01   4.0048000000000004e+00  -4.8200000000000000e-02   1.4430000000000001e-01   1.5479999999999999e-01
  -1.0139000000000000e+00  -3.5170000000000001e-01   1.3725000000000001e+00   2.2910000000000000e-01  -1.2370000000000000e-01  -3.9500000000000000e-02   1.7760000000000001e-01   1.0005999999999999e+00   3.3083000000000000e+00  -2.8899999999999999e-02   2.0210000000000000e-01   9.7299999999999998e-02
  -1.0139000000000000e+00  -3.5170000000000001e-01   1.2010000000000001e+00   1.5279999999999999e-01  -1.2370000000000000e-01  -4.8200000000000000e-02   1.3320000000000001e-01   7.5600000000000001e-01   4.2659000000000002e+00  -9.5999999999999992e-03   2.5019999999999998e-01   1.4160000000000000e-01
  -1.1462000000000001e+00  -4.6170000000000000e-01   1.5441000000000000e+00   2.0050000000000001e-01  -1.0470000000000000e-01  -4.8200000000000000e-02   1.5540000000000001e-01   1.0227999999999999e+00   3.0470999999999999e+00  -5.7799999999999997e-02   1.5400000000000000e-01   1.0620000000000000e-01
  -1.1681999999999999e+00  -2.8580000000000000e-01   1.7157000000000000e+00   2.1959999999999999e-01  -9.5200000000000007e-02  -6.5799999999999997e-02   2.4410000000000001e-01   1.0005999999999999e+00   3.7435999999999998e+00   2.8899999999999999e-02   2.2130000000000000e-01   1.3710000000000000e-01
  -1.0360000000000000e+00  -3.9570000000000000e-01   1.2010000000000001e+00   2.2910000000000000e-01  -8.5599999999999996e-02  -1.3200000000000000e-02   3.3289999999999997e-01   1.1785000000000001e+00   3.8306000000000000e+00  -2.8899999999999999e-02   2.6939999999999997e-01   1.6370000000000001e-01
  -8.8170000000000004e-01  -3.0780000000000002e-01   2.0588000000000002e+00   8.5900000000000004e-02  -1.6180000000000000e-01  -3.5099999999999999e-02   6.6600000000000006e-02   1.0672999999999999e+00   3.3953000000000002e+00   9.5999999999999992e-03   2.7900000000000003e-01   1.4599999999999999e-01
  -8.8170000000000004e-01  -3.9570000000000000e-01   2.0588000000000002e+00   2.2910000000000000e-01  -1.0470000000000000e-01  -4.3900000000000002e-02  -4.4400000000000002e-02   1.0227999999999999e+00   3.6564999999999999e+00  -7.7100000000000002e-02   2.0210000000000000e-01   1.1940000000000001e-01
  -9.2579999999999996e-01  -5.0560000000000005e-01   1.6298999999999999e+00   9.5500000000000002e-02  -1.3320000000000001e-01  -2.6300000000000000e-02   1.3320000000000001e-01   1.0672999999999999e+00   3.4824000000000002e+00   9.5999999999999992e-03   1.9239999999999999e-01   1.4160000000000000e-01
  -9.2579999999999996e-01  -4.1770000000000002e-01   1.7157000000000000e+00   1.8140000000000001e-01  -1.4269999999999999e-01  -3.9500000000000000e-02   2.2189999999999999e-01   7.1150000000000002e-01   3.8306000000000000e+00  -6.7400000000000002e-02   1.8279999999999999e-01   1.2390000000000000e-01
  -1.1681999999999999e+00  -3.0780000000000002e-01   2.1446000000000001e+00   1.8140000000000001e-01  -1.3320000000000001e-01  -4.3900000000000002e-02   2.2189999999999999e-01   7.5600000000000001e-01   4.2659000000000002e+00  -1.9300000000000001e-02   3.2710000000000000e-01   1.5040000000000001e-01
  -1.0580000000000001e+00  -5.7160000000000000e-01   1.9730000000000001e+00   1.0500000000000000e-01  -1.5229999999999999e-01  -4.8200000000000000e-02  -4.4400000000000002e-02   1.0450999999999999e+00   3.3953000000000002e+00  -9.6299999999999997e-02   2.2130000000000000e-01   1.2830000000000000e-01
  -1.0801000000000001e+00  -5.0560000000000005e-01   1.1152000000000000e+00   1.4319999999999999e-01  -6.6600000000000006e-02  -8.8000000000000005e-03   2.8849999999999998e-01   8.8939999999999997e-01   4.2659000000000002e+00  -3.8500000000000000e-02   2.5979999999999998e-01   1.2830000000000000e-01
  -1.2343999999999999e+00  -5.0560000000000005e-01   1.7157000000000000e+00   6.6799999999999998e-02  -1.5229999999999999e-01  -4.3900000000000002e-02   1.3320000000000001e-01   9.5609999999999995e-01   3.3083000000000000e+00  -1.1559999999999999e-01   2.2130000000000000e-01   1.5479999999999999e-01
  -9.6989999999999998e-01  -5.9360000000000002e-01   1.8015000000000001e+00   1.9089999999999999e-01  -6.6600000000000006e-02  -3.0700000000000002e-02   3.9950000000000002e-01   9.3389999999999995e-01   3.1341999999999999e+00  -9.5999999999999992e-03   2.5019999999999998e-01   1.3270000000000001e-01
  -9.9190000000000000e-01  -3.9570000000000000e-01   1.8872000000000000e+00   1.8140000000000001e-01  -1.2370000000000000e-01  -2.1899999999999999e-02   1.1100000000000000e-01   6.8930000000000002e-01   4.1788999999999996e+00  -9.5999999999999992e-03   1.5400000000000000e-01   1.3710000000000000e-01
  -1.0360000000000000e+00  -3.9570000000000000e-01   2.3161999999999998e+00   1.9089999999999999e-01  -4.7600000000000003e-02  -4.8200000000000000e-02   4.4400000000000002e-02   1.0005999999999999e+00   4.0048000000000004e+00  -2.8899999999999999e-02   1.9239999999999999e-01   1.1940000000000001e-01
  -1.1902999999999999e+00  -3.9570000000000000e-01   2.3161999999999998e+00   1.8140000000000001e-01  -8.5599999999999996e-02  -3.0700000000000002e-02   2.6629999999999998e-01   9.7840000000000005e-01   3.7435999999999998e+00  -6.7400000000000002e-02   1.5400000000000000e-01   1.4160000000000000e-01
  -1.0360000000000000e+00  -4.6170000000000000e-01   1.6298999999999999e+00   1.2410000000000000e-01  -1.3320000000000001e-01  -2.1899999999999999e-02   1.5540000000000001e-01   8.8939999999999997e-01   3.7435999999999998e+00   1.9300000000000001e-02   1.4430000000000001e-01   1.1940000000000001e-01
  -1.2343999999999999e+00  -3.5170000000000001e-01   1.8015000000000001e+00   1.5279999999999999e-01  -3.8100000000000002e-02  -5.7000000000000002e-02   8.8800000000000004e-02   9.3389999999999995e-01   3.9177000000000000e+00  -2.8899999999999999e-02   2.0210000000000000e-01   1.2830000000000000e-01
  -1.1681999999999999e+00  -5.0560000000000005e-01   1.8872000000000000e+00   5.7299999999999997e-02  -6.6600000000000006e-02   8.8000000000000005e-03   1.1100000000000000e-01   9.1169999999999995e-01   3.5695000000000001e+00  -5.7799999999999997e-02   1.4430000000000001e-01   1.9460000000000000e-01
  -1.0801000000000001e+00  -7.0350000000000001e-01   1.6298999999999999e+00   1.5279999999999999e-01  -1.7130000000000001e-01  -4.8200000000000000e-02   6.6600000000000006e-02   9.3389999999999995e-01   3.8306000000000000e+00  -9.5999999999999992e-03   2.1170000000000000e-01   1.5040000000000001e-01
  -1.2564000000000000e+00  -4.8359999999999997e-01   2.2303999999999999e+00   1.9089999999999999e-01  -7.6100000000000001e-02  -5.7000000000000002e-02   4.4400000000000002e-02   8.6719999999999997e-01   3.5695000000000001e+00   3.8500000000000000e-02   2.7900000000000003e-01   1.6810000000000000e-01
  -1.0360000000000000e+00  -5.4959999999999998e-01   1.6298999999999999e+00   8.5900000000000004e-02  -2.3790000000000000e-01  -4.3900000000000002e-02   1.3320000000000001e-01   8.8939999999999997e-01   3.3083000000000000e+00  -2.8899999999999999e-02   1.1550000000000001e-01   1.1500000000000000e-01
  -9.2579999999999996e-01  -4.1770000000000002e-01   2.1446000000000001e+00   1.6230000000000000e-01  -1.7130000000000001e-01  -5.2600000000000001e-02   2.6629999999999998e-01   1.0450999999999999e+00   4.0048000000000004e+00  -9.5999999999999992e-03   2.4060000000000001e-01   1.4160000000000000e-01
  -1.0360000000000000e+00  -4.8359999999999997e-01   1.6298999999999999e+00   9.5500000000000002e-02  -1.8079999999999999e-01  -5.7000000000000002e-02   1.9980000000000001e-01   9.1169999999999995e-01   3.8306000000000000e+00   4.8200000000000000e-02   3.0790000000000001e-01   1.1940000000000001e-01
  -1.1681999999999999e+00  -3.9570000000000000e-01   1.6298999999999999e+00   1.8140000000000001e-01  -1.0470000000000000e-01  -2.1899999999999999e-02   1.1100000000000000e-01   9.5609999999999995e-01   3.5695000000000001e+00   1.9300000000000001e-02   2.4060000000000001e-01   1.8579999999999999e-01
  -1.0139000000000000e+00  -5.2759999999999996e-01   2.4876999999999998e+00   1.7190000000000000e-01  -2.8500000000000001e-02  -2.1899999999999999e-02   2.4410000000000001e-01   8.2269999999999999e-01   3.3953000000000002e+00   3.8500000000000000e-02   2.1170000000000000e-01   1.4160000000000000e-01
  -1.1681999999999999e+00  -4.6170000000000000e-01   1.8015000000000001e+00   2.0999999999999999e-01  -1.1420000000000000e-01  -8.8000000000000005e-03   8.8800000000000004e-02   9.1169999999999995e-01   2.9600000000000000e+00  -3.8500000000000000e-02   1.5400000000000000e-01   1.8140000000000001e-01
  -1.0801000000000001e+00  -3.9570000000000000e-01   1.5441000000000000e+00   2.0050000000000001e-01  -1.6180000000000000e-01  -2.1899999999999999e-02  -2.2200000000000001e-02   9.1169999999999995e-01   4.0048000000000004e+00  -1.9300000000000001e-02   2.1170000000000000e-01   1.3270000000000001e-01
  -1.0801000000000001e+00  -7.6939999999999997e-01   1.9730000000000001e+00   2.9599999999999999e-01  -2.2839999999999999e-01  -8.8000000000000005e-03   1.1100000000000000e-01   1.0450999999999999e+00   3.6564999999999999e+00  -1.9300000000000001e-02   1.8279999999999999e-01   1.5920000000000001e-01
  -1.0580000000000001e+00  -4.8359999999999997e-01   2.1446000000000001e+00   0.0000000000000000e+00  -1.3320000000000001e-01   8.8000000000000005e-03   8.8800000000000004e-02   8.4499999999999997e-01   3.8306000000000000e+00  -1.9300000000000001e-02   1.8279999999999999e-01   1.2830000000000000e-01
  -9.4779999999999998e-01  -3.9570000000000000e-01   1.8872000000000000e+00   1.4319999999999999e-01  -8.5599999999999996e-02  -3.5099999999999999e-02   4.4400000000000002e-02   9.5609999999999995e-01   3.2212000000000001e+00  -2.8899999999999999e-02   2.8870000000000001e-01   1.5920000000000001e-01
  -1.3225000000000000e+00  -4.6170000000000000e-01   1.7157000000000000e+00   2.3870000000000000e-01  -1.3320000000000001e-01  -4.3900000000000002e-02   8.8800000000000004e-02   1.0005999999999999e+00   3.6564999999999999e+00  -1.9300000000000001e-02   1.8279999999999999e-01   1.5920000000000001e-01
  -1.0360000000000000e+00  -4.3969999999999998e-01   1.7157000000000000e+00   1.4319999999999999e-01  -1.4269999999999999e-01  -3.9500000000000000e-02   2.2189999999999999e-01   8.6719999999999997e-01   3.9177000000000000e+00   9.5999999999999992e-03   2.2130000000000000e-01   1.1500000000000000e-01
  -9.2579999999999996e-01  -2.4179999999999999e-01   1.1152000000000000e+00   1.6230000000000000e-01  -1.9030000000000000e-01  -7.0199999999999999e-02   4.4400000000000002e-02   1.1117999999999999e+00   4.1788999999999996e+00  -1.2520000000000001e-01   2.4060000000000001e-01   1.7690000000000000e-01
  -1.0580000000000001e+00  -3.5170000000000001e-01   1.9730000000000001e+00   2.5779999999999997e-01  -1.6180000000000000e-01  -4.3900000000000002e-02   1.7760000000000001e-01   8.4499999999999997e-01   4.0048000000000004e+00  -7.7100000000000002e-02   2.0210000000000000e-01   1.6370000000000001e-01
  -1.2343999999999999e+00  -4.8359999999999997e-01   1.8015000000000001e+00   2.4820000000000000e-01  -1.2370000000000000e-01  -4.3900000000000002e-02   1.9980000000000001e-01   8.2269999999999999e-01   3.4824000000000002e+00  -7.7100000000000002e-02   2.6939999999999997e-01   1.1500000000000000e-01
  -1.1462000000000001e+00  -4.1770000000000002e-01   2.6593000000000000e+00   1.1459999999999999e-01  -1.1420000000000000e-01  -2.6300000000000000e-02   2.2200000000000001e-02   8.4499999999999997e-01   3.3953000000000002e+00  -6.7400000000000002e-02   1.3469999999999999e-01   1.7690000000000000e-01
  -9.0369999999999995e-01  -4.3969999999999998e-01   1.8015000000000001e+00   3.1509999999999999e-01  -8.5599999999999996e-02  -4.4000000000000003e-03   1.5540000000000001e-01   9.1169999999999995e-01   3.3953000000000002e+00  -5.7799999999999997e-02   1.2509999999999999e-01   1.8579999999999999e-01
  -1.2122999999999999e+00  -4.3969999999999998e-01   2.1446000000000001e+00   2.1959999999999999e-01  -1.1420000000000000e-01  -4.8200000000000000e-02   1.1100000000000000e-01   9.5609999999999995e-01   4.2659000000000002e+00   8.6699999999999999e-02   2.2130000000000000e-01   1.5920000000000001e-01
  -1.1021000000000001e+00  -4.6170000000000000e-01   1.9730000000000001e+00   1.8140000000000001e-01  -9.5200000000000007e-02  -3.0700000000000002e-02   0.0000000000000000e+00   1.0005999999999999e+00   3.8306000000000000e+00  -4.8200000000000000e-02   1.4430000000000001e-01   1.5920000000000001e-01
  -1.0580000000000001e+00  -5.9360000000000002e-01   1.0294000000000001e+00   1.7190000000000000e-01  -1.8079999999999999e-01  -3.5099999999999999e-02   2.6629999999999998e-01   9.1169999999999995e-01   4.0048000000000004e+00   5.7799999999999997e-02   1.9239999999999999e-01   1.1500000000000000e-01
  -9.4779999999999998e-01  -4.8359999999999997e-01   2.0588000000000002e+00   2.8639999999999999e-01  -1.4269999999999999e-01  -3.9500000000000000e-02   4.4400000000000002e-02   9.5609999999999995e-01   3.3083000000000000e+00   9.5999999999999992e-03   2.0210000000000000e-01   1.2390000000000000e-01
  -8.5960000000000003e-01  -5.0560000000000005e-01   1.7157000000000000e+00   1.1459999999999999e-01  -2.8500000000000001e-02   4.4000000000000003e-03   1.9980000000000001e-01   8.8939999999999997e-01   3.3083000000000000e+00  -3.8500000000000000e-02   2.4060000000000001e-01   1.1940000000000001e-01
  -9.6989999999999998e-01  -5.2759999999999996e-01   2.0588000000000002e+00   1.8140000000000001e-01  -7.6100000000000001e-02  -3.5099999999999999e-02   6.6600000000000006e-02   1.0005999999999999e+00   3.1341999999999999e+00  -1.4449999999999999e-01   1.6360000000000000e-01   1.4160000000000000e-01
  -1.0360000000000000e+00  -2.1980000000000000e-01   2.1446000000000001e+00   1.8140000000000001e-01  -1.6180000000000000e-01  -7.4499999999999997e-02   6.6600000000000006e-02   8.6719999999999997e-01   3.3953000000000002e+00   2.8899999999999999e-02   2.1170000000000000e-01   9.2899999999999996e-02
  -1.1241000000000001e+00  -2.8580000000000000e-01   1.4582999999999999e+00   2.0050000000000001e-01  -1.9980000000000001e-01  -7.4499999999999997e-02   1.3320000000000001e-01   9.7840000000000005e-01   3.8306000000000000e+00   9.5999999999999992e-03   2.6939999999999997e-01   1.0170000000000000e-01
