# Supplementary material for: Footwear and Foam Surface Alter Gait Initiation of Typical Subjects
Source: PLoS One. 2015 Aug 13;10(8):e0135821. doi: 10.1371/journal.pone.0135821 (PMC4536224; doi:10.1371/journal.pone.0135821)
Supplement: S1 Dataset — (ZIP) [file pone.0135821.s001.zip › 14_foam_av1_01.txt]

  -8.8200000000000001e-02  -4.7704000000000004e+00   3.0058640000000003e+02  -5.7858000000000001e+00   4.2345500000000001e+01   8.3320000000000005e-01  -1.6868000000000001e+00   1.5120000000000000e+00   2.9051990000000001e+02  -4.6044999999999998e+00  -3.2503300000000003e+01   3.2290000000000002e-01
  -2.4249999999999999e-01  -4.9242999999999997e+00   2.9955700000000002e+02  -5.9481000000000002e+00   4.2212200000000003e+01   8.3760000000000001e-01  -1.8200000000000001e+00   1.5565000000000000e+00   2.9034570000000002e+02  -4.5467000000000004e+00  -3.2435899999999997e+01   3.2729999999999998e-01
  -3.3060000000000000e-01  -5.0342000000000002e+00   2.9904230000000001e+02  -6.0816999999999997e+00   4.2164700000000003e+01   9.1649999999999998e-01  -1.9088000000000001e+00   1.7788999999999999e+00   2.9078100000000001e+02  -4.7874999999999996e+00  -3.2522500000000001e+01   3.1409999999999999e-01
  -5.2900000000000003e-01  -4.9903000000000004e+00   2.9869909999999999e+02  -6.2727000000000004e+00   4.2259799999999998e+01   9.2530000000000001e-01  -1.8200000000000001e+00   1.4231000000000000e+00   2.9156459999999998e+02  -4.6623000000000001e+00  -3.2676400000000001e+01   3.4949999999999998e-01
  -3.9679999999999999e-01  -5.3639999999999999e+00   2.9904230000000001e+02  -6.3967999999999998e+00   4.2183700000000002e+01   9.7789999999999999e-01  -1.7312000000000001e+00   1.4231000000000000e+00   2.9252229999999997e+02  -4.6814999999999998e+00  -3.2782299999999999e+01   3.1850000000000001e-01
  -3.5270000000000001e-01  -5.5179000000000000e+00   2.9861340000000001e+02  -6.6163999999999996e+00   4.2269300000000001e+01   9.4720000000000004e-01  -2.0196999999999998e+00   1.3786000000000000e+00   2.9269639999999998e+02  -4.8452999999999999e+00  -3.2868899999999996e+01   2.1229999999999999e-01
  -2.8649999999999998e-01  -5.8257000000000003e+00   2.9827019999999999e+02  -6.9028000000000000e+00   4.2202700000000000e+01   1.0348999999999999e+00  -2.1528999999999998e+00   1.0227999999999999e+00   2.9530820000000000e+02  -4.9608999999999996e+00  -3.3099800000000002e+01   1.9460000000000000e-01
  -1.7630000000000001e-01  -6.1554000000000002e+00   2.9706920000000002e+02  -7.0937999999999999e+00   4.2107599999999998e+01   1.0700000000000001e+00  -2.6412000000000000e+00   1.0894999999999999e+00   2.9626580000000001e+02  -5.0378999999999996e+00  -3.3446199999999997e+01   1.9910000000000000e-01
   6.6100000000000006e-02  -6.9248000000000003e+00   2.9535359999999997e+02  -7.4851999999999999e+00   4.1945799999999998e+01   1.1270000000000000e+00  -2.7300000000000000e+00   8.6719999999999997e-01   2.9861649999999997e+02  -5.1920999999999999e+00  -3.3542400000000001e+01   1.9910000000000000e-01
   2.4249999999999999e-01  -7.4523999999999999e+00   2.9501040000000000e+02  -7.7716000000000003e+00   4.1812600000000003e+01   1.2235000000000000e+00  -2.9963000000000002e+00   7.5600000000000001e-01   3.0018349999999998e+02  -5.2690999999999999e+00  -3.3831099999999999e+01   1.2830000000000000e-01
   5.7310000000000005e-01  -8.2878000000000007e+00   2.9346629999999999e+02  -8.1440000000000001e+00   4.1707900000000002e+01   1.2365999999999999e+00  -3.2627000000000002e+00   1.0227999999999999e+00   3.0244709999999998e+02  -5.4618000000000002e+00  -3.4033200000000001e+01   1.1060000000000000e-01
   7.9349999999999998e-01  -8.6835000000000004e+00   2.9243689999999998e+02  -8.4208999999999996e+00   4.1546100000000003e+01   1.3024000000000000e+00  -3.5289999999999999e+00   9.3389999999999995e-01   3.0444950000000000e+02  -5.5869999999999997e+00  -3.4216000000000001e+01   7.0800000000000002e-02
   7.2740000000000005e-01  -8.9693000000000005e+00   2.9020650000000001e+02  -8.6882000000000001e+00   4.1251100000000001e+01   1.3287000000000000e+00  -3.7730999999999999e+00   7.7820000000000000e-01   3.0497190000000001e+02  -5.8471000000000002e+00  -3.4417999999999999e+01   1.7700000000000000e-02
   1.1902999999999999e+00  -9.0571999999999999e+00   2.8668939999999998e+02  -8.7073000000000000e+00   4.0984699999999997e+01   1.3682000000000001e+00  -4.2392000000000003e+00   5.1139999999999997e-01   3.0706130000000002e+02  -5.9722999999999997e+00  -3.4523899999999998e+01  -5.3100000000000001e-02
   1.1241000000000001e+00  -9.4090000000000007e+00   2.8523110000000003e+02  -8.8981999999999992e+00   4.0784900000000000e+01   1.3506000000000000e+00  -4.3057999999999996e+00  -2.2239999999999999e-01   3.0793189999999998e+02  -6.3769000000000000e+00  -3.4629700000000000e+01  -7.9600000000000004e-02
   1.3666000000000000e+00  -9.6067999999999998e+00   2.8257180000000000e+02  -9.1178000000000008e+00   4.0242500000000000e+01   1.3770000000000000e+00  -4.7718999999999996e+00  -7.7820000000000000e-01   3.0828010000000000e+02  -6.8777999999999997e+00  -3.4725900000000003e+01  -1.8579999999999999e-01
   1.3446000000000000e+00  -9.6728000000000005e+00   2.7939780000000002e+02  -9.0510000000000002e+00   3.9890400000000000e+01   1.4077000000000000e+00  -4.8606999999999996e+00  -1.8455999999999999e+00   3.0915069999999997e+02  -7.4076000000000004e+00  -3.4899099999999997e+01  -2.3000000000000001e-01
   1.4107000000000001e+00  -9.7827000000000002e+00   2.7510860000000002e+02  -9.0413999999999994e+00   3.9347999999999999e+01   1.3682000000000001e+00  -5.3268000000000004e+00  -3.1352000000000002e+00   3.1132729999999998e+02  -8.1012000000000004e+00  -3.5341799999999999e+01  -4.1139999999999999e-01
   1.3005000000000000e+00  -9.8925999999999998e+00   2.7133409999999998e+02  -9.0604999999999993e+00   3.8672400000000003e+01   1.4077000000000000e+00  -5.9260000000000002e+00  -4.2024999999999997e+00   3.1498379999999997e+02  -8.8621999999999996e+00  -3.5524600000000000e+01  -5.4410000000000003e-01
   1.6091000000000000e+00  -9.8267000000000007e+00   2.6644439999999997e+02  -9.0891999999999999e+00   3.8063299999999998e+01   1.3287000000000000e+00  -6.3255999999999997e+00  -4.9363000000000001e+00   3.1759559999999999e+02  -9.5846000000000000e+00  -3.5813200000000002e+01  -6.3260000000000005e-01
   1.3446000000000000e+00  -1.0156400000000000e+01   2.6198370000000000e+02  -9.0222999999999995e+00   3.7492400000000004e+01   1.4296000000000000e+00  -6.7916999999999996e+00  -6.0480999999999998e+00   3.2020740000000001e+02  -1.0095200000000000e+01  -3.6044199999999996e+01  -7.2989999999999999e-01
   1.5649999999999999e+00  -1.0354300000000000e+01   2.5855230000000000e+02  -8.9746000000000006e+00   3.7064200000000000e+01   1.4119999999999999e+00  -7.3243000000000000e+00  -6.4260999999999999e+00   3.2099090000000001e+02  -1.0692399999999999e+01  -3.6236600000000003e+01  -8.1830000000000003e-01
   1.3887000000000000e+00  -1.0508200000000000e+01   2.5469210000000001e+02  -8.9077999999999999e+00   3.6436100000000003e+01   1.4296000000000000e+00  -7.7460000000000004e+00  -7.0932000000000004e+00   3.2247100000000000e+02  -1.1193300000000001e+01  -3.6477200000000003e+01  -9.2449999999999999e-01
   1.3446000000000000e+00  -1.0793900000000001e+01   2.5117490000000001e+02  -9.0510000000000002e+00   3.5998399999999997e+01   1.4559000000000000e+00  -8.5450999999999997e+00  -7.7157999999999998e+00   3.2368979999999999e+02  -1.1790500000000000e+01  -3.6631100000000004e+01  -9.9529999999999996e-01
   1.1902999999999999e+00  -1.1277600000000000e+01   2.4817250000000001e+02  -9.1464999999999996e+00   3.5522599999999997e+01   1.4822000000000000e+00  -8.9445999999999994e+00  -8.2939000000000007e+00   3.2525689999999997e+02  -1.2330000000000000e+01  -3.6910100000000000e+01  -1.0439000000000001e+00
   1.2122999999999999e+00  -1.1563400000000000e+01   2.4439800000000000e+02  -9.2515000000000001e+00   3.5027799999999999e+01   1.5261000000000000e+00  -9.7658000000000005e+00  -8.7830999999999992e+00   3.2891340000000002e+02  -1.2782700000000000e+01  -3.7189200000000000e+01  -1.1413000000000000e+00
   8.5960000000000003e-01  -1.1629300000000001e+01   2.3993719999999999e+02  -9.1655999999999995e+00   3.4513900000000000e+01   1.5304000000000000e+00  -1.0786700000000000e+01  -8.8276000000000003e+00   3.3187349999999998e+02  -1.3196899999999999e+01  -3.7660699999999999e+01  -1.2032000000000000e+00
   5.5110000000000003e-01  -1.1453400000000000e+01   2.3624850000000001e+02  -9.1082999999999998e+00   3.3942999999999998e+01   1.5128999999999999e+00  -1.1696700000000000e+01  -8.6052000000000000e+00   3.3448530000000000e+02  -1.3794200000000000e+01  -3.7814599999999999e+01  -1.1899000000000000e+00
   3.7469999999999998e-01  -1.1167700000000000e+01   2.3264560000000000e+02  -8.9746000000000006e+00   3.3181699999999999e+01   1.5128999999999999e+00  -1.2606700000000000e+01  -8.2493999999999996e+00   3.3613940000000002e+02  -1.4150600000000001e+01  -3.8084000000000003e+01  -1.2209000000000001e+00
   4.4080000000000003e-01  -1.0662000000000001e+01   2.2698390000000001e+02  -8.8314000000000004e+00   3.2591700000000003e+01   1.4383999999999999e+00  -1.3627700000000001e+01  -7.6935000000000002e+00   3.3727120000000002e+02  -1.4545500000000001e+01  -3.8266900000000000e+01  -1.2076000000000000e+00
   0.0000000000000000e+00  -1.0068500000000000e+01   2.2303780000000000e+02  -8.8123000000000005e+00   3.2096899999999998e+01   1.3900999999999999e+00  -1.4027200000000001e+01  -6.7819000000000003e+00   3.4023120000000000e+02  -1.4834500000000000e+01  -3.8468899999999998e+01  -1.2209000000000001e+00
  -6.6130000000000000e-01  -9.8925999999999998e+00   2.1952070000000001e+02  -8.8314000000000004e+00   3.1526000000000000e+01   1.2585999999999999e+00  -1.4426700000000000e+01  -6.6261999999999999e+00   3.4275599999999997e+02  -1.5219799999999999e+01  -3.8834600000000002e+01  -1.2518000000000000e+00
  -9.9190000000000000e-01  -9.1890999999999998e+00   2.1454519999999999e+02  -8.8790999999999993e+00   3.1154800000000002e+01   1.2235000000000000e+00  -1.4892799999999999e+01  -6.2927000000000000e+00   3.4606430000000000e+02  -1.5576200000000000e+01  -3.9209800000000001e+01  -1.2740000000000000e+00
  -1.3887000000000000e+00  -8.6835000000000004e+00   2.1240070000000000e+02  -8.8314000000000004e+00   3.0745699999999999e+01   1.1314000000000000e+00  -1.5492100000000001e+01  -5.9368999999999996e+00   3.4954669999999999e+02  -1.6134899999999998e+01  -3.9623600000000003e+01  -1.2650999999999999e+00
  -2.1160000000000001e+00  -8.5076000000000001e+00   2.0871190000000001e+02  -8.9172999999999991e+00   3.0174700000000001e+01   1.0788000000000000e+00  -1.5714000000000000e+01  -6.1147999999999998e+00   3.5311610000000002e+02  -1.6568400000000000e+01  -4.0056600000000003e+01  -1.3048999999999999e+00
  -2.7772999999999999e+00  -7.6283000000000003e+00   2.0536640000000000e+02  -9.0031999999999996e+00   2.9832100000000001e+01   9.9109999999999998e-01  -1.6357700000000001e+01  -6.1369999999999996e+00   3.5651150000000001e+02  -1.7030799999999999e+01  -4.0537700000000001e+01  -1.3580000000000001e+00
  -3.1960999999999999e+00  -6.9467999999999996e+00   2.0133449999999999e+02  -8.9937000000000005e+00   2.9422999999999998e+01   8.4630000000000005e-01  -1.6846000000000000e+01  -6.6040000000000001e+00   3.6042919999999998e+02  -1.7618400000000001e+01  -4.1037999999999997e+01  -1.4067000000000001e+00
  -3.4386000000000001e+00  -6.0235000000000003e+00   1.9824629999999999e+02  -8.9746000000000006e+00   2.9080400000000001e+01   7.4109999999999998e-01  -1.7489599999999999e+01  -7.1154000000000002e+00   3.6373750000000001e+02  -1.8090399999999999e+01  -4.1519100000000002e+01  -1.5040000000000000e+00
  -3.6810000000000000e+00  -4.8583999999999996e+00   1.9601589999999999e+02  -8.8981999999999992e+00   2.8614100000000001e+01   6.0519999999999996e-01  -1.7645000000000000e+01  -7.6268000000000002e+00   3.6826459999999997e+02  -1.8504600000000000e+01  -4.1942500000000003e+01  -1.5526000000000000e+00
  -3.5929000000000002e+00  -3.8471000000000002e+00   1.9318510000000001e+02  -8.8696000000000002e+00   2.8281099999999999e+01   5.4820000000000002e-01  -1.8310800000000000e+01  -8.1382999999999992e+00   3.7183409999999998e+02  -1.9121099999999998e+01  -4.2433199999999999e+01  -1.6853000000000000e+00
  -3.7471999999999999e+00  -2.7260000000000000e+00   1.9112629999999999e+02  -8.8408999999999995e+00   2.7852900000000002e+01   3.1140000000000001e-01  -1.8910100000000000e+01  -8.7830999999999992e+00   3.7601299999999998e+02  -1.9766500000000001e+01  -4.2885399999999997e+01  -1.8579000000000001e+00
  -3.6370000000000000e+00  -2.1103999999999998e+00   1.8889590000000001e+02  -8.8217999999999996e+00   2.7576899999999998e+01   2.4120000000000000e-01  -1.9398399999999999e+01  -9.4056999999999995e+00   3.8054010000000000e+02  -2.0122900000000001e+01  -4.3328000000000003e+01  -1.9773000000000001e+00
  -3.6149000000000000e+00  -1.6268000000000000e+00   1.8640819999999999e+02  -8.8887000000000000e+00   2.7215299999999999e+01   1.7979999999999999e-01  -2.0241800000000001e+01  -1.0628600000000000e+01   3.8271660000000003e+02  -2.0672000000000001e+01  -4.3741799999999998e+01  -2.0878999999999999e+00
  -3.3723999999999998e+00  -1.2311000000000001e+00   1.8400620000000001e+02  -8.7550000000000008e+00   2.6910799999999998e+01   1.4030000000000001e-01  -2.0796700000000001e+01  -1.1540300000000000e+01   3.8593779999999998e+02  -2.0951300000000000e+01  -4.4020800000000001e+01  -2.2162000000000002e+00
  -3.3944999999999999e+00  -1.1212000000000000e+00   1.8263370000000000e+02  -8.8408999999999995e+00   2.6549199999999999e+01   1.6660000000000000e-01  -2.1395900000000001e+01  -1.2162900000000000e+01   3.8872379999999998e+02  -2.1384799999999998e+01  -4.4184399999999997e+01  -2.3666000000000000e+00
  -3.4165000000000001e+00  -7.4739999999999995e-01   1.7894499999999999e+02  -8.8123000000000005e+00   2.6444500000000001e+01   1.4470000000000000e-01  -2.1884200000000000e+01  -1.3274699999999999e+01   3.9055200000000002e+02  -2.1837499999999999e+01  -4.4434600000000003e+01  -2.5655999999999999e+00
  -3.1741000000000001e+00  -3.9570000000000000e-01   1.7877340000000001e+02  -8.8599999999999994e+00   2.6140000000000001e+01   1.0960000000000000e-01  -2.2794200000000000e+01  -1.4097400000000000e+01   3.9281560000000002e+02  -2.2107299999999999e+01  -4.4780999999999999e+01  -2.6585000000000001e+00
  -3.1520000000000001e+00  -4.1770000000000002e-01   1.7740090000000001e+02  -8.9650999999999996e+00   2.5883099999999999e+01   1.1400000000000000e-01  -2.3038300000000000e+01  -1.4986800000000001e+01   3.9560149999999999e+02  -2.2405899999999999e+01  -4.4992699999999999e+01  -2.8089000000000000e+00
  -3.0198000000000000e+00  -6.1550000000000005e-01   1.7705770000000001e+02  -9.0986999999999991e+00   2.5816500000000001e+01   1.6660000000000000e-01  -2.3460100000000001e+01  -1.5565000000000000e+01   3.9803919999999999e+02  -2.2656300000000002e+01  -4.5367899999999999e+01  -2.9195000000000002e+00
  -2.7111999999999998e+00  -8.3540000000000003e-01   1.7594250000000000e+02  -9.1369000000000007e+00   2.5806899999999999e+01   1.4470000000000000e-01  -2.3992699999999999e+01  -1.6587800000000001e+01   4.0038979999999998e+02  -2.3032000000000000e+01  -4.5531500000000001e+01  -3.0964000000000000e+00
  -2.9316000000000000e+00  -1.1212000000000000e+00   1.7628569999999999e+02  -9.1082999999999998e+00   2.5826000000000001e+01   1.8420000000000000e-01  -2.4747399999999999e+01  -1.7388300000000001e+01   4.0126040000000000e+02  -2.3407699999999998e+01  -4.5723900000000000e+01  -3.2380000000000000e+00
  -2.9096000000000002e+00  -1.2969999999999999e+00   1.7551360000000000e+02  -9.2609999999999992e+00   2.5778400000000001e+01   2.6310000000000000e-01  -2.5169100000000000e+01  -1.8233200000000000e+01   4.0282749999999999e+02  -2.3561800000000002e+01  -4.5868299999999998e+01  -3.3972000000000002e+00
  -2.8433999999999999e+00  -1.9784999999999999e+00   1.7680040000000000e+02  -9.5283999999999995e+00   2.5864000000000001e+01   3.2010000000000000e-01  -2.5834900000000001e+01  -1.8789100000000001e+01   4.0491699999999997e+02  -2.3860399999999998e+01  -4.6128100000000003e+01  -3.4901000000000000e+00
  -2.8875000000000002e+00  -2.1543999999999999e+00   1.7774400000000000e+02  -9.5188000000000006e+00   2.6178100000000001e+01   2.9820000000000002e-01  -2.6212199999999999e+01  -1.9545100000000001e+01   4.0482990000000001e+02  -2.4033799999999999e+01  -4.6147300000000001e+01  -3.6404999999999998e+00
  -2.8214000000000001e+00  -2.5941000000000001e+00   1.7954550000000000e+02  -9.8051999999999992e+00   2.6235199999999999e+01   3.6399999999999999e-01  -2.6722700000000000e+01  -2.0145499999999998e+01   4.0718049999999999e+02  -2.4274600000000000e+01  -4.6224299999999999e+01  -3.7423000000000002e+00
  -2.8875000000000002e+00  -3.2536000000000000e+00   1.8014590000000001e+02  -1.0034400000000000e+01   2.6473099999999999e+01   4.6479999999999999e-01  -2.7144400000000001e+01  -2.0834800000000001e+01   4.0787700000000001e+02  -2.4322800000000001e+01  -4.6339700000000001e+01  -3.7776000000000001e+00
  -3.2622000000000000e+00  -4.3746999999999998e+00   1.8177580000000000e+02  -1.0244400000000001e+01   2.6720500000000001e+01   6.4900000000000002e-01  -2.7566099999999999e+01  -2.1123899999999999e+01   4.0926999999999998e+02  -2.4467300000000002e+01  -4.6416699999999999e+01  -3.9058999999999999e+00
  -3.6589999999999998e+00  -4.9462999999999999e+00   1.8409200000000001e+02  -1.0435400000000000e+01   2.7005900000000000e+01   6.9289999999999996e-01  -2.7832500000000000e+01  -2.1835400000000000e+01   4.0839940000000001e+02  -2.4602100000000000e+01  -4.6407100000000000e+01  -3.9900000000000002e+00
  -3.7031000000000001e+00  -5.9794999999999998e+00   1.8503559999999999e+02  -1.0750400000000001e+01   2.7300899999999999e+01   7.4550000000000005e-01  -2.7921199999999999e+01  -2.2369100000000000e+01   4.0778989999999999e+02  -2.4611799999999999e+01  -4.6387900000000002e+01  -4.0563000000000002e+00
  -4.0117000000000003e+00  -6.2432999999999996e+00   1.8735180000000000e+02  -1.0874499999999999e+01   2.7424600000000002e+01   8.5950000000000004e-01  -2.8120999999999999e+01  -2.2947199999999999e+01   4.0918290000000002e+02  -2.4640699999999999e+01  -4.6445599999999999e+01  -4.1536000000000000e+00
  -4.2541000000000002e+00  -6.6829999999999998e+00   1.8846700000000001e+02  -1.0884100000000000e+01   2.7719600000000000e+01   9.4279999999999997e-01  -2.8342900000000000e+01  -2.3391900000000000e+01   4.0996650000000000e+02  -2.4775500000000001e+01  -4.6609200000000001e+01  -4.2287999999999997e+00
  -3.9676000000000000e+00  -7.5624000000000002e+00   1.8906750000000000e+02  -1.1008200000000000e+01   2.7986100000000000e+01   1.0481000000000000e+00  -2.8409500000000001e+01  -2.4036700000000000e+01   4.1118529999999998e+02  -2.4881499999999999e+01  -4.6532200000000003e+01  -4.2907999999999999e+00
  -3.9676000000000000e+00  -8.0899999999999999e+00   1.9086890000000000e+02  -1.1285100000000000e+01   2.8185900000000000e+01   1.0700000000000001e+00  -2.8254200000000001e+01  -2.4748300000000000e+01   4.1048880000000003e+02  -2.4785200000000000e+01  -4.6561100000000003e+01  -4.3571000000000000e+00
  -3.9895999999999998e+00  -8.6615000000000002e+00   1.9224150000000000e+02  -1.1285100000000000e+01   2.8290600000000001e+01   1.1883999999999999e+00  -2.8453900000000001e+01  -2.5459800000000001e+01   4.1118529999999998e+02  -2.4958600000000001e+01  -4.6618800000000000e+01  -4.4588999999999999e+00
  -3.8574000000000002e+00  -9.1452000000000009e+00   1.9292769999999999e+02  -1.1418799999999999e+01   2.8509399999999999e+01   1.2892999999999999e+00  -2.8387300000000000e+01  -2.6171399999999998e+01   4.0970530000000002e+02  -2.5054900000000000e+01  -4.6561100000000003e+01  -4.5429000000000004e+00
  -3.7250999999999999e+00  -9.6067999999999998e+00   1.9472919999999999e+02  -1.1371000000000000e+01   2.8623600000000000e+01   1.3200000000000001e+00  -2.8365100000000002e+01  -2.6771699999999999e+01   4.0961820000000000e+02  -2.4977799999999998e+01  -4.6407100000000000e+01  -4.6623000000000001e+00
  -3.5488000000000000e+00  -1.0002500000000000e+01   1.9515809999999999e+02  -1.1504700000000000e+01   2.8737800000000000e+01   1.4339999999999999e+00  -2.8520499999999998e+01  -2.7550000000000001e+01   4.0691930000000002e+02  -2.4968200000000000e+01  -4.6349400000000003e+01  -4.6932999999999998e+00
  -3.4386000000000001e+00  -1.0200400000000000e+01   1.9635910000000001e+02  -1.1504700000000000e+01   2.8794899999999998e+01   1.5261000000000000e+00  -2.8209800000000001e+01  -2.8372699999999998e+01   4.0648399999999998e+02  -2.4900800000000000e+01  -4.6195399999999999e+01  -4.7286999999999999e+00
  -3.1960999999999999e+00  -1.0464200000000000e+01   1.9833210000000000e+02  -1.1485600000000000e+01   2.9042300000000001e+01   1.5874999999999999e+00  -2.8187600000000000e+01  -2.8928599999999999e+01   4.0448169999999999e+02  -2.4910399999999999e+01  -4.5887500000000003e+01  -4.8038999999999996e+00
  -2.7993999999999999e+00  -1.0618100000000000e+01   1.9936150000000001e+02  -1.1495100000000001e+01   2.9137499999999999e+01   1.5743000000000000e+00  -2.8032200000000000e+01  -2.9417800000000000e+01   4.0282749999999999e+02  -2.4948899999999998e+01  -4.5839399999999998e+01  -4.8480999999999996e+00
  -2.6010000000000000e+00  -1.1079700000000001e+01   2.0039089999999999e+02  -1.1361499999999999e+01   2.9308800000000002e+01   1.6356999999999999e+00  -2.7943400000000000e+01  -3.0151599999999998e+01   4.0117340000000002e+02  -2.4833300000000001e+01  -4.5646999999999998e+01  -4.9720000000000004e+00
  -2.0720000000000001e+00  -1.1299600000000000e+01   2.0253550000000001e+02  -1.1380599999999999e+01   2.9546700000000001e+01   1.7015000000000000e+00  -2.8032200000000000e+01  -3.0929800000000000e+01   3.9925799999999998e+02  -2.4717700000000001e+01  -4.5358300000000000e+01  -5.0382999999999996e+00
  -1.8514999999999999e+00  -1.1695300000000000e+01   2.0493750000000000e+02  -1.1294600000000001e+01   2.9718000000000000e+01   1.7979000000000001e+00  -2.7832500000000000e+01  -3.1574600000000000e+01   3.9769099999999997e+02  -2.4659900000000000e+01  -4.5242800000000003e+01  -5.1002999999999998e+00
  -1.6311000000000000e+00  -1.1805199999999999e+01   2.0648159999999999e+02  -1.1456899999999999e+01   3.0136700000000001e+01   1.7936000000000001e+00  -2.7654900000000001e+01  -3.2019300000000001e+01   3.9507920000000001e+02  -2.4476900000000001e+01  -4.4915700000000001e+01  -5.1444999999999999e+00
  -1.4327000000000001e+00  -1.1915100000000001e+01   2.0888350000000000e+02  -1.1409200000000000e+01   3.0507800000000000e+01   1.8286000000000000e+00  -2.7654900000000001e+01  -3.2330599999999997e+01   3.9255439999999999e+02  -2.4370999999999999e+01  -4.4627000000000002e+01  -5.2285000000000004e+00
  -1.3005000000000000e+00  -1.2420700000000000e+01   2.1188589999999999e+02  -1.1609700000000000e+01   3.0907399999999999e+01   1.9558000000000000e+00  -2.7943400000000000e+01  -3.2864300000000000e+01   3.9072620000000001e+02  -2.4130099999999999e+01  -4.4232500000000002e+01  -5.2595000000000001e+00
  -1.1021000000000001e+00  -1.2970300000000000e+01   2.1471680000000001e+02  -1.1600199999999999e+01   3.1288100000000000e+01   2.0304000000000002e+00  -2.7654900000000001e+01  -3.3153399999999998e+01   3.8741789999999997e+02  -2.3966400000000000e+01  -4.4107399999999998e+01  -5.2816000000000001e+00
  -9.6989999999999998e-01  -1.3454000000000001e+01   2.1986380000000000e+02  -1.1772000000000000e+01   3.1687700000000000e+01   2.0567000000000002e+00  -2.7699300000000001e+01  -3.3264499999999998e+01   3.8480610000000001e+02  -2.3735199999999999e+01  -4.3703299999999999e+01  -5.3745000000000003e+00
  -6.3919999999999999e-01  -1.3827700000000000e+01   2.2338100000000000e+02  -1.1867500000000000e+01   3.2277700000000003e+01   2.1444000000000001e+00  -2.7677099999999999e+01  -3.3864899999999999e+01   3.8202010000000001e+02  -2.3426900000000000e+01  -4.3337699999999998e+01  -5.3788999999999998e+00
  -4.1880000000000001e-01  -1.4311299999999999e+01   2.2698390000000001e+02  -1.1981999999999999e+01   3.3029499999999999e+01   2.2233000000000001e+00  -2.7521699999999999e+01  -3.4531999999999996e+01   3.8080130000000003e+02  -2.3215000000000000e+01  -4.2981699999999996e+01  -5.4099000000000004e+00
  -4.1880000000000001e-01  -1.4882899999999999e+01   2.3341770000000000e+02  -1.2192100000000000e+01   3.3733600000000003e+01   2.3460999999999999e+00  -2.7832500000000000e+01  -3.5132300000000001e+01   3.7714479999999998e+02  -2.2906800000000000e+01  -4.2673699999999997e+01  -5.5205000000000002e+00
  -2.8649999999999998e-01  -1.5542400000000001e+01   2.3805000000000001e+02  -1.2421200000000001e+01   3.4475900000000003e+01   2.4119000000000002e+00  -2.7832500000000000e+01  -3.5154600000000002e+01   3.7348820000000001e+02  -2.2521500000000000e+01  -4.2250399999999999e+01  -5.5469999999999997e+00
   6.6100000000000006e-02  -1.6531700000000001e+01   2.4448380000000000e+02  -1.2784000000000001e+01   3.5532100000000000e+01   2.5127000000000002e+00  -2.7743700000000000e+01  -3.5732700000000001e+01   3.7000580000000002e+02  -2.2116900000000001e+01  -4.1721200000000003e+01  -5.6177999999999999e+00
   2.1999999999999999e-02  -1.7301100000000002e+01   2.5306219999999999e+02  -1.3013199999999999e+01   3.6512300000000003e+01   2.6749999999999998e+00  -2.8187600000000000e+01  -3.5999499999999998e+01   3.6600110000000001e+02  -2.1673800000000000e+01  -4.1182299999999998e+01  -5.6444000000000001e+00
   1.3230000000000000e-01  -1.8378299999999999e+01   2.6146899999999999e+02  -1.3481000000000000e+01   3.7787399999999998e+01   2.8416000000000001e+00  -2.7899000000000001e+01  -3.6555399999999999e+01   3.6103859999999997e+02  -2.1143999999999998e+01  -4.0537700000000001e+01  -5.6532000000000000e+00
   5.0700000000000001e-01  -1.9147700000000000e+01   2.7141989999999998e+02  -1.3910600000000001e+01   3.9138599999999997e+01   2.9643999999999999e+00  -2.8010000000000002e+01  -3.7133600000000001e+01   3.5442210000000000e+02  -2.0546700000000001e+01  -3.9652400000000000e+01  -5.7815000000000003e+00
   1.0801000000000001e+00  -2.0114999999999998e+01   2.8128500000000003e+02  -1.4282999999999999e+01   4.0499400000000001e+01   3.0828000000000002e+00  -2.7943400000000000e+01  -3.7645000000000003e+01   3.4641250000000002e+02  -1.9660499999999999e+01  -3.8622900000000001e+01  -5.7504999999999997e+00
   1.7413000000000001e+00  -2.1126200000000001e+01   2.9209379999999999e+02  -1.4769900000000000e+01   4.2145600000000002e+01   3.2538000000000000e+00  -2.7588300000000000e+01  -3.7467100000000002e+01   3.3753240000000000e+02  -1.8629799999999999e+01  -3.7477800000000002e+01  -5.7946999999999997e+00
   2.4245999999999999e+00  -2.2203399999999998e+01   3.0478980000000001e+02  -1.5199500000000000e+01   4.3772799999999997e+01   3.4205000000000001e+00  -2.7255400000000002e+01  -3.6688800000000001e+01   3.2873930000000001e+02  -1.7338999999999999e+01  -3.6207700000000003e+01  -5.7195000000000000e+00
   3.1960999999999999e+00  -2.3500499999999999e+01   3.1834359999999998e+02  -1.5762800000000000e+01   4.5704599999999999e+01   3.6396999999999999e+00  -2.6633900000000001e+01  -3.5999499999999998e+01   3.1776970000000000e+02  -1.5932600000000001e+01  -3.4850999999999999e+01  -5.5735999999999999e+00
   4.2981999999999996e+00  -2.4577700000000000e+01   3.3412779999999998e+02  -1.6278400000000001e+01   4.7845599999999997e+01   3.7757000000000001e+00  -2.6167800000000000e+01  -3.5132300000000001e+01   3.0836720000000003e+02  -1.4555099999999999e+01  -3.3484699999999997e+01  -5.4541000000000004e+00
   4.9814999999999996e+00  -2.5874700000000001e+01   3.4999779999999998e+02  -1.6918099999999999e+01   5.0177000000000000e+01   3.9948999999999999e+00  -2.5390999999999998e+01  -3.3842700000000001e+01   2.9600470000000001e+02  -1.2936800000000000e+01  -3.1925899999999999e+01  -5.2904999999999998e+00
   6.7008000000000001e+00  -2.7061800000000002e+01   3.6809820000000002e+02  -1.7614999999999998e+01   5.2594000000000001e+01   4.1703000000000001e+00  -2.4503200000000000e+01  -3.2352899999999998e+01   2.8364210000000003e+02  -1.1173999999999999e+01  -3.0203600000000002e+01  -5.0029000000000003e+00
   8.6625999999999994e+00  -2.8051100000000002e+01   3.8739960000000002e+02  -1.8102000000000000e+01   5.5258499999999998e+01   4.3414000000000001e+00  -2.3260300000000001e+01  -3.0151599999999998e+01   2.6953840000000002e+02  -9.3053000000000008e+00  -2.8539000000000001e+01  -4.6402000000000001e+00
   1.0954900000000000e+01  -2.9084299999999999e+01   4.0618619999999999e+02  -1.8722500000000000e+01   5.7761099999999999e+01   4.5212000000000003e+00  -2.1773199999999999e+01  -2.7349900000000002e+01   2.5665350000000001e+02  -7.3017000000000003e+00  -2.6787800000000001e+01  -4.1978999999999997e+00
   1.3798400000000001e+01  -2.9963600000000000e+01   4.2565910000000002e+02  -1.9333600000000001e+01   6.0216200000000001e+01   4.6833999999999998e+00  -2.0197399999999998e+01  -2.4281300000000002e+01   2.4281090000000000e+02  -5.2016999999999998e+00  -2.5007700000000000e+01  -3.7378000000000000e+00
   1.7280999999999999e+01  -3.0974900000000002e+01   4.4358800000000002e+02  -1.9782299999999999e+01   6.2614199999999997e+01   4.8544000000000000e+00  -1.8443999999999999e+01  -2.1012699999999999e+01   2.2949070000000000e+02  -3.1402999999999999e+00  -2.3343100000000000e+01  -3.1981999999999999e+00
   2.0675500000000000e+01  -3.1876200000000001e+01   4.5902900000000000e+02  -2.0278800000000000e+01   6.4545900000000003e+01   4.9992000000000001e+00  -1.6490800000000000e+01  -1.7721800000000002e+01   2.1582220000000001e+02  -8.3809999999999996e-01  -2.1755400000000002e+01  -2.6806000000000001e+00
   2.3452800000000000e+01  -3.2799500000000002e+01   4.7507060000000001e+02  -2.0899400000000000e+01   6.6515699999999995e+01   5.1395000000000000e+00  -1.4826200000000000e+01  -1.4430899999999999e+01   2.0572319999999999e+02   1.4738000000000000e+00  -2.0283300000000001e+01  -2.1187999999999998e+00
   2.6648900000000001e+01  -3.4162500000000001e+01   4.8836709999999999e+02  -2.1348099999999999e+01   6.8161900000000003e+01   5.3280000000000003e+00  -1.3250400000000001e+01  -1.0361800000000001e+01   1.9545009999999999e+02   3.7086000000000001e+00  -1.9157499999999999e+01  -1.4863000000000000e+00
   2.8919300000000000e+01  -3.5239699999999999e+01   5.0063420000000002e+02  -2.1672699999999999e+01   6.9751099999999994e+01   5.5034999999999998e+00  -1.1363799999999999e+01  -6.4482999999999997e+00   1.8726650000000001e+02   5.8375000000000004e+00  -1.8195300000000000e+01  -9.1569999999999996e-01
   3.0175699999999999e+01  -3.6514699999999998e+01   5.1255809999999997e+02  -2.2064200000000000e+01   7.1311700000000002e+01   5.6788999999999996e+00  -9.7436000000000007e+00  -2.7795000000000001e+00   1.8091110000000000e+02   7.7640000000000002e+00  -1.7348500000000001e+01  -4.4679999999999997e-01
   3.0638600000000000e+01  -3.8207500000000003e+01   5.2422469999999998e+02  -2.2455600000000000e+01   7.2653400000000005e+01   5.9200999999999997e+00  -8.5007000000000001e+00  -4.8920000000000002e-01   1.7655810000000000e+02   9.3630999999999993e+00  -1.6896300000000000e+01  -8.4000000000000005e-02
   3.1542300000000001e+01  -3.9306699999999999e+01   5.3417560000000003e+02  -2.2617899999999999e+01   7.3966600000000000e+01   6.0297000000000001e+00  -7.7904000000000000e+00   9.5609999999999995e-01   1.7481690000000000e+02   1.0567200000000000e+01  -1.6578800000000001e+01   1.4599999999999999e-01
   3.2313800000000001e+01  -4.1263199999999998e+01   5.4335450000000003e+02  -2.2980699999999999e+01   7.5165599999999998e+01   6.3147000000000002e+00  -7.9013999999999998e+00   5.5589999999999995e-01   1.7403330000000000e+02   1.1636400000000000e+01  -1.6511399999999998e+01   1.8579999999999999e-01
   3.3173400000000001e+01  -4.2845999999999997e+01   5.5073190000000000e+02  -2.3314900000000002e+01   7.6183800000000005e+01   6.5559000000000003e+00  -7.8348000000000004e+00  -1.5559999999999999e-01   1.7438159999999999e+02   1.2291399999999999e+01  -1.6521000000000001e+01   8.4000000000000005e-02
   3.3724499999999999e+01  -4.4692599999999999e+01   5.5905290000000002e+02  -2.3496300000000002e+01   7.7097300000000004e+01   6.8014999999999999e+00  -7.7016000000000000e+00  -1.9567000000000001e+00   1.7333680000000001e+02   1.2580399999999999e+01  -1.6588400000000000e+01  -5.3100000000000001e-02
   3.4341600000000000e+01  -4.6385399999999997e+01   5.6591560000000004e+02  -2.3467600000000001e+01   7.7915700000000001e+01   6.9900000000000002e+00  -6.6363000000000003e+00  -3.7355999999999998e+00   1.7185679999999999e+02   1.2686400000000001e+01  -1.6444099999999999e+01  -2.2120000000000001e-01
   3.4782499999999999e+01  -4.8122100000000003e+01   5.7277829999999994e+02  -2.3811299999999999e+01   7.8810199999999995e+01   7.2881999999999998e+00  -5.4600000000000000e+00  -5.6033999999999997e+00   1.6863560000000001e+02   1.2705700000000000e+01  -1.6338200000000001e+01  -3.3620000000000000e-01
   3.5091099999999997e+01  -4.9704900000000002e+01   5.8024149999999997e+02  -2.3906800000000000e+01   7.9856899999999996e+01   7.4417000000000000e+00  -4.9051000000000000e+00  -7.0709000000000000e+00   1.6489200000000000e+02   1.2464800000000000e+01  -1.6193899999999999e+01  -5.3969999999999996e-01
   3.5421700000000001e+01  -5.1265700000000002e+01   5.8684690000000001e+02  -2.3992699999999999e+01   8.0837000000000003e+01   7.6917000000000000e+00  -3.0407000000000002e+00  -7.4489000000000001e+00   1.6088720000000001e+02   1.1935000000000000e+01  -1.5991800000000000e+01  -6.4139999999999997e-01
   3.5752299999999998e+01  -5.2650700000000001e+01   5.9465319999999997e+02  -2.4030899999999999e+01   8.1664900000000003e+01   7.8407999999999998e+00  -1.7312000000000001e+00  -1.0739800000000001e+01   1.5157180000000000e+02   1.1222200000000001e+01  -1.5337500000000000e+01  -8.5819999999999996e-01
   3.6479700000000001e+01  -5.3881799999999998e+01   6.0031489999999997e+02  -2.3964099999999998e+01   8.2502300000000005e+01   7.9767000000000001e+00   1.1540999999999999e+00  -1.6120899999999999e+01   1.4112459999999999e+02   1.0297499999999999e+01  -1.4365700000000000e+01  -1.7383999999999999e+00
   3.7471600000000002e+01  -5.5156799999999997e+01   6.0571929999999998e+02  -2.3811299999999999e+01   8.3168400000000005e+01   8.0863999999999994e+00   1.6646000000000001e+00  -1.7343800000000002e+01   1.2919730000000001e+02   9.2956000000000003e+00  -1.3403499999999999e+01  -1.7827000000000000e+00
   3.8683900000000001e+01  -5.6475800000000000e+01   6.1163840000000005e+02  -2.3811299999999999e+01   8.3796499999999995e+01   8.1346000000000007e+00   2.2860999999999998e+00  -1.5609400000000001e+01   1.1796660000000000e+02   8.5828000000000007e+00  -1.2345100000000000e+01  -1.6898000000000000e+00
   3.9896299999999997e+01  -5.7135300000000001e+01   6.1438350000000003e+02  -2.3553599999999999e+01   8.4129499999999993e+01   8.1082999999999998e+00   3.1073000000000000e+00  -1.4119600000000000e+01   1.0525579999999999e+02   7.6966000000000001e+00  -1.1113500000000000e+01  -1.6588000000000001e+00
   4.0844099999999997e+01  -5.8454400000000000e+01   6.1790060000000005e+02  -2.3209900000000001e+01   8.4462599999999995e+01   8.1346000000000007e+00   4.2392000000000003e+00  -1.3163500000000001e+01   9.1413200000000003e+01   6.6369999999999996e+00  -9.8529999999999998e+00  -1.6765000000000001e+00
   4.0976300000000002e+01  -5.8806100000000001e+01   6.1927310000000000e+02  -2.2980699999999999e+01   8.4662400000000005e+01   8.0030000000000001e+00   4.7496999999999998e+00  -1.1984999999999999e+01   7.8441199999999995e+01   5.7314999999999996e+00  -8.5154999999999994e+00  -1.5659000000000001e+00
   4.0359099999999998e+01  -5.9113900000000001e+01   6.1995939999999996e+02  -2.2551100000000002e+01   8.4748000000000005e+01   8.0292999999999992e+00   3.9950999999999999e+00  -9.2278000000000002e+00   6.5469300000000004e+01   4.6814999999999998e+00  -7.0048000000000004e+00  -1.2917000000000001e+00
   3.9455399999999997e+01  -6.0015200000000000e+01   6.1875840000000005e+02  -2.2111899999999999e+01   8.4538700000000006e+01   8.2398000000000007e+00   4.1283000000000003e+00  -7.1154000000000002e+00   5.3019700000000000e+01   3.6701000000000001e+00  -5.7058999999999997e+00  -1.1677999999999999e+00
   3.8551699999999997e+01  -6.0652700000000003e+01   6.1695699999999999e+02  -2.1500900000000001e+01   8.4367400000000004e+01   8.3231999999999999e+00   3.7509000000000001e+00  -4.6917000000000000e+00   4.1701799999999999e+01   2.7164000000000001e+00  -4.3299000000000003e+00  -8.7580000000000002e-01
   3.7008699999999997e+01  -6.1004500000000000e+01   6.1395460000000003e+02  -2.0966200000000001e+01   8.3929699999999997e+01   8.4459000000000000e+00   3.0629000000000000e+00  -2.9573000000000000e+00   3.1602900000000002e+01   1.9843999999999999e+00  -3.1560000000000001e+00  -6.1929999999999996e-01
   3.5642099999999999e+01  -6.1597999999999999e+01   6.1043740000000003e+02  -2.0441099999999999e+01   8.3387299999999996e+01   8.4809999999999999e+00   1.7756000000000001e+00  -1.1117999999999999e+00   2.2635700000000000e+01   1.3582000000000001e+00  -1.9918000000000000e+00  -2.4329999999999999e-01
   3.4209400000000002e+01  -6.1949800000000003e+01   6.0503300000000002e+02  -1.9791899999999998e+01   8.2721199999999996e+01   8.5424000000000007e+00   8.8800000000000004e-02   1.2452000000000001e+00   1.6715599999999998e+01   9.3440000000000001e-01  -1.2412000000000001e+00   1.2830000000000000e-01
   3.2688499999999998e+01  -6.2103600000000000e+01   6.0040070000000003e+02  -1.9219000000000001e+01   8.1969399999999993e+01   8.5467999999999993e+00  -1.1318999999999999e+00   2.8683999999999998e+00   1.2710800000000001e+01   6.3580000000000003e-01  -6.5429999999999999e-01   4.4230000000000003e-01
   3.1167600000000000e+01  -6.2565300000000001e+01   5.9405269999999996e+02  -1.8541100000000000e+01   8.1132000000000005e+01   8.5907000000000000e+00  -2.3083000000000000e+00   3.9802000000000000e+00   9.4895999999999994e+00   3.0819999999999997e-01  -2.5979999999999998e-01   6.7240000000000000e-01
   2.9756900000000002e+01  -6.2697200000000002e+01   5.8770470000000000e+02  -1.7844200000000001e+01   8.0323200000000000e+01   8.5686999999999998e+00  -2.7744000000000000e+00   4.2248000000000001e+00   7.7484000000000002e+00   2.6970000000000000e-01   2.8899999999999999e-02   6.9450000000000001e-01
   2.8544599999999999e+01  -6.2609299999999998e+01   5.8272929999999997e+02  -1.7080400000000001e+01   7.9352599999999995e+01   8.4765999999999995e+00  -3.7509000000000001e+00   2.4237000000000002e+00   6.9648000000000003e+00   1.9270000000000001e-01   2.7900000000000003e-01   5.7060000000000000e-01
   2.7023700000000002e+01  -6.2169600000000003e+01   5.7526610000000005e+02  -1.6125599999999999e+01   7.8429500000000004e+01   8.3977000000000004e+00  -3.5512000000000001e+00   1.5565000000000000e+00   5.4847999999999999e+00  -3.8500000000000000e-02   3.3679999999999999e-01   4.4679999999999997e-01
   2.5965599999999998e+01  -6.1554000000000002e+01   5.6994749999999999e+02  -1.5132700000000000e+01   7.7554100000000005e+01   8.2881000000000000e+00  -3.1295000000000002e+00   1.4676000000000000e+00   5.5719000000000003e+00  -1.6380000000000000e-01   3.7530000000000002e-01   4.4230000000000003e-01
   2.5260300000000001e+01  -6.0828600000000002e+01   5.6411419999999998e+02  -1.4082500000000000e+01   7.6659599999999998e+01   8.1740999999999993e+00  -2.7078000000000002e+00   1.2452000000000001e+00   6.1813000000000002e+00  -1.3489999999999999e-01   4.0410000000000001e-01   3.9810000000000001e-01
   2.4599000000000000e+01  -5.9905299999999997e+01   5.5810929999999996e+02  -1.2841300000000000e+01   7.5803200000000004e+01   8.0556999999999999e+00  -1.7312000000000001e+00   1.2452000000000001e+00   5.5719000000000003e+00  -1.7340000000000000e-01   3.6559999999999998e-01   3.5830000000000001e-01
   2.4114100000000001e+01  -5.9069899999999997e+01   5.5347699999999998e+02  -1.1657400000000001e+01   7.4956199999999995e+01   7.8452000000000002e+00  -1.5758000000000001e+00   1.2007000000000001e+00   5.3106999999999998e+00  -8.6699999999999999e-02   4.3300000000000000e-01   2.8310000000000002e-01
   2.4070000000000000e+01  -5.7992699999999999e+01   5.4875890000000004e+02  -1.0511699999999999e+01   7.4223500000000001e+01   7.7267999999999999e+00  -9.3220000000000003e-01   1.2897000000000001e+00   5.9200999999999997e+00  -1.7340000000000000e-01   3.6559999999999998e-01   2.7429999999999999e-01
   2.4114100000000001e+01  -5.7091400000000000e+01   5.4575639999999999e+02  -9.3469999999999995e+00   7.3538399999999996e+01   7.5995999999999997e+00  -7.1020000000000005e-01   1.0005999999999999e+00   6.6166000000000000e+00  -1.6380000000000000e-01   3.1750000000000000e-01   3.1850000000000001e-01
   2.3871600000000001e+01  -5.6322000000000003e+01   5.4172460000000001e+02  -8.0867000000000004e+00   7.2691500000000005e+01   7.4417000000000000e+00   0.0000000000000000e+00   7.5600000000000001e-01   7.1388999999999996e+00  -1.4449999999999999e-01   2.5019999999999998e-01   2.7870000000000000e-01
   2.4025900000000000e+01  -5.5288699999999999e+01   5.3829330000000004e+02  -6.7881999999999998e+00   7.2082499999999996e+01   7.3758999999999997e+00   1.5540000000000001e-01   8.0049999999999999e-01   6.7035999999999998e+00  -2.1190000000000001e-01   2.5019999999999998e-01   2.3440000000000000e-01
   2.4091999999999999e+01  -5.4629199999999997e+01   5.3494770000000005e+02  -5.4706999999999999e+00   7.1245099999999994e+01   7.2092999999999998e+00   6.4370000000000005e-01   8.2269999999999999e-01   7.4001000000000001e+00  -1.9270000000000001e-01   3.0790000000000001e-01   2.4329999999999999e-01
   2.4114100000000001e+01  -5.3705900000000000e+01   5.3151630000000000e+02  -4.1531000000000002e+00   7.0550399999999996e+01   7.0382999999999996e+00   4.4390000000000002e-01   9.3389999999999995e-01   7.2260000000000000e+00  -2.1190000000000001e-01   3.2710000000000000e-01   2.6979999999999998e-01
   2.4290400000000002e+01  -5.2848500000000001e+01   5.2765610000000004e+02  -2.8546999999999998e+00   6.9836699999999993e+01   6.9900000000000002e+00   7.9900000000000004e-01   1.1117999999999999e+00   7.5742000000000003e+00  -1.2520000000000001e-01   2.4060000000000001e-01   2.3440000000000000e-01
   2.4532900000000001e+01  -5.2167099999999998e+01   5.2431050000000005e+02  -1.3270999999999999e+00   6.9113500000000002e+01   6.8102999999999998e+00   7.1020000000000005e-01   9.5609999999999995e-01   6.5294999999999996e+00  -1.5409999999999999e-01   2.4060000000000001e-01   2.7429999999999999e-01
   2.4378599999999999e+01  -5.0936000000000000e+01   5.2045020000000000e+02   2.0999999999999999e-01   6.8599699999999999e+01   6.6391999999999998e+00   7.9900000000000004e-01   7.7820000000000000e-01   6.2683000000000000e+00  -1.0600000000000000e-01   1.8279999999999999e-01   2.2559999999999999e-01
   2.4665099999999999e+01  -4.9946700000000000e+01   5.1907770000000005e+02   1.5944000000000000e+00   6.8009699999999995e+01   6.4682000000000004e+00   5.9930000000000005e-01   9.3389999999999995e-01   6.0072000000000001e+00  -2.2159999999999999e-01   1.3469999999999999e-01   2.3890000000000000e-01
   2.4885600000000000e+01  -4.9023400000000002e+01   5.1770510000000002e+02   3.1698000000000000e+00   6.7438699999999997e+01   6.2488999999999999e+00   3.3289999999999997e-01   9.5609999999999995e-01   6.2683000000000000e+00  -1.7340000000000000e-01   1.0580000000000001e-01   2.2120000000000001e-01
   2.5172100000000000e+01  -4.8165999999999997e+01   5.1719039999999995e+02   4.6401000000000003e+00   6.6943899999999999e+01   6.0603999999999996e+00   4.4390000000000002e-01   1.0227999999999999e+00   6.2683000000000000e+00  -1.6380000000000000e-01   1.3469999999999999e-01   2.0790000000000000e-01
   2.5194199999999999e+01  -4.6956899999999997e+01   5.1684730000000002e+02   6.1677000000000000e+00   6.6620400000000004e+01   5.8280000000000003e+00   1.9980000000000001e-01   1.0005999999999999e+00   5.5719000000000003e+00  -2.5050000000000000e-01   1.1550000000000001e-01   1.9020000000000001e-01
   2.5502700000000001e+01  -4.6319400000000002e+01   5.1693309999999997e+02   7.7047999999999996e+00   6.6373000000000005e+01   5.6306000000000003e+00   1.9980000000000001e-01   1.2230000000000001e+00   5.3106999999999998e+00  -1.0600000000000000e-01   5.7700000000000001e-02   1.8579999999999999e-01
   2.5392499999999998e+01  -4.5330199999999998e+01   5.1701890000000003e+02   9.1178000000000008e+00   6.6182599999999994e+01   5.4288999999999996e+00   2.6629999999999998e-01   1.1563000000000001e+00   5.6589000000000000e+00  -1.0600000000000000e-01   2.8899999999999999e-02   2.1229999999999999e-01
   2.5370500000000000e+01  -4.4604700000000001e+01   5.1693309999999997e+02   1.0454499999999999e+01   6.6030400000000000e+01   5.2446999999999999e+00   2.4410000000000001e-01   1.0450999999999999e+00   5.7460000000000004e+00  -1.4449999999999999e-01   1.6360000000000000e-01   1.7249999999999999e-01
   2.5546800000000001e+01  -4.3901200000000003e+01   5.1864880000000005e+02   1.1877000000000001e+01   6.5992300000000000e+01   5.0473999999999997e+00   3.9950000000000002e-01   1.0450999999999999e+00   5.2236000000000002e+00  -1.4449999999999999e-01   1.6360000000000000e-01   1.6370000000000001e-01
   2.5723199999999999e+01  -4.3571500000000000e+01   5.1976400000000001e+02   1.3347300000000001e+01   6.5887600000000006e+01   4.9465000000000003e+00   3.1069999999999998e-01   1.1563000000000001e+00   5.3106999999999998e+00  -2.5050000000000000e-01   1.2509999999999999e-01   1.1940000000000001e-01
   2.6009699999999999e+01  -4.3263700000000000e+01   5.2199429999999995e+02   1.4683999999999999e+01   6.5878100000000003e+01   4.8236999999999997e+00   3.3289999999999997e-01   1.0672999999999999e+00   5.6589000000000000e+00  -1.5409999999999999e-01   3.8500000000000000e-02   1.2390000000000000e-01
   2.6450600000000001e+01  -4.2999899999999997e+01   5.2336689999999999e+02   1.6087499999999999e+01   6.5802000000000007e+01   4.7492000000000001e+00   2.6629999999999998e-01   1.0227999999999999e+00   5.1365999999999996e+00  -1.2520000000000001e-01   8.6599999999999996e-02   1.5040000000000001e-01
   2.6935500000000001e+01  -4.2868000000000002e+01   5.2491099999999994e+02   1.7529100000000000e+01   6.5811499999999995e+01   4.5781999999999998e+00   3.1069999999999998e-01   1.0894999999999999e+00   5.3106999999999998e+00  -2.6970000000000000e-01   2.2130000000000000e-01   1.5040000000000001e-01
   2.7508600000000001e+01  -4.2472299999999997e+01   5.2808500000000004e+02   1.8846699999999998e+01   6.5840100000000007e+01   4.4817000000000000e+00   3.9950000000000002e-01   1.2007000000000001e+00   5.3106999999999998e+00  -2.0230000000000001e-01   1.2509999999999999e-01   1.7690000000000000e-01
   2.7993500000000001e+01  -4.2626199999999997e+01   5.3031539999999995e+02   2.0231000000000002e+01   6.5773499999999999e+01   4.3852000000000002e+00   4.6610000000000001e-01   1.2452000000000001e+00   5.8330000000000002e+00  -1.0600000000000000e-01   4.8099999999999997e-02   1.4599999999999999e-01
   2.8346200000000000e+01  -4.2802000000000000e+01   5.3263149999999996e+02   2.1481800000000000e+01   6.5878100000000003e+01   4.3151000000000002e+00   2.8849999999999998e-01   1.1339999999999999e+00   6.0941999999999998e+00  -1.7340000000000000e-01   8.6599999999999996e-02   1.5920000000000001e-01
   2.8742899999999999e+01  -4.3065800000000003e+01   5.3460450000000003e+02   2.2694299999999998e+01   6.5992300000000000e+01   4.2098000000000004e+00   1.1100000000000000e-01   1.3341000000000001e+00   5.0495000000000001e+00  -2.5050000000000000e-01   8.6599999999999996e-02   1.9020000000000001e-01
   2.9448300000000000e+01  -4.3285699999999999e+01   5.3640599999999995e+02   2.4116900000000001e+01   6.5925700000000006e+01   4.1616000000000000e+00   2.6629999999999998e-01   1.1117999999999999e+00   5.8330000000000002e+00  -1.9270000000000001e-01   8.6599999999999996e-02   1.4599999999999999e-01
   2.9712800000000001e+01  -4.3681399999999996e+01   5.3897950000000003e+02   2.5109800000000000e+01   6.6049400000000006e+01   4.1132999999999997e+00   5.3269999999999995e-01   1.2897000000000001e+00   5.8330000000000002e+00  -2.2159999999999999e-01   1.4430000000000001e-01   1.8579999999999999e-01
   3.0219799999999999e+01  -4.4143000000000001e+01   5.4163879999999995e+02   2.6303200000000000e+01   6.6277799999999999e+01   4.0914000000000001e+00   2.4410000000000001e-01   1.2897000000000001e+00   5.8330000000000002e+00  -2.3119999999999999e-01   1.1550000000000001e-01   1.2830000000000000e-01
   3.0859000000000002e+01  -4.4582700000000003e+01   5.4464130000000000e+02   2.7487100000000002e+01   6.6373000000000005e+01   4.0782999999999996e+00   1.3320000000000001e-01   1.1117999999999999e+00   6.4424999999999999e+00  -1.1559999999999999e-01   2.3089999999999999e-01   1.0170000000000000e-01
   3.1740700000000000e+01  -4.5330199999999998e+01   5.4721479999999997e+02   2.8699600000000000e+01   6.6563299999999998e+01   4.0826000000000002e+00   2.2189999999999999e-01   1.2452000000000001e+00   5.3977000000000004e+00  -2.6010000000000000e-01   1.8279999999999999e-01   1.3710000000000000e-01
   3.2379899999999999e+01  -4.6165500000000002e+01   5.4970249999999999e+02   2.9807099999999998e+01   6.6648899999999998e+01   4.0957999999999997e+00   1.1100000000000000e-01   1.1563000000000001e+00   5.8330000000000002e+00  -2.7939999999999998e-01   1.2509999999999999e-01   5.3100000000000001e-02
   3.3019100000000002e+01  -4.7198799999999999e+01   5.5382010000000002e+02   3.0733200000000000e+01   6.6848699999999994e+01   4.1395999999999997e+00   8.8800000000000004e-02   1.3341000000000001e+00   5.8330000000000002e+00  -1.4449999999999999e-01   1.6360000000000000e-01   8.8499999999999995e-02
   3.3746499999999997e+01  -4.8473799999999997e+01   5.5682259999999997e+02   3.1707100000000001e+01   6.7134200000000007e+01   4.1791000000000000e+00   0.0000000000000000e+00   1.0672999999999999e+00   5.7460000000000004e+00  -1.1559999999999999e-01   1.4430000000000001e-01   3.9800000000000002e-02
   3.4451900000000002e+01  -4.9638900000000000e+01   5.6085440000000006e+02   3.2614100000000001e+01   6.7362600000000000e+01   4.2186000000000003e+00  -1.3320000000000001e-01   1.2452000000000001e+00   6.0072000000000001e+00  -2.2159999999999999e-01   1.1550000000000001e-01   7.0800000000000002e-02
   3.5046999999999997e+01  -5.0716099999999997e+01   5.6462890000000004e+02   3.3578400000000002e+01   6.7648099999999999e+01   4.2755999999999998e+00  -2.2189999999999999e-01   1.4898000000000000e+00   5.4847999999999999e+00  -2.3119999999999999e-01   2.1170000000000000e-01   4.4200000000000003e-02
   3.5818500000000000e+01  -5.2386899999999997e+01   5.6900379999999996e+02   3.4447200000000002e+01   6.7866900000000001e+01   4.3281999999999998e+00  -2.6629999999999998e-01   9.7840000000000005e-01   5.6589000000000000e+00  -1.9270000000000001e-01   1.6360000000000000e-01   5.3100000000000001e-02
   3.6766300000000001e+01  -5.3749899999999997e+01   5.7192049999999995e+02   3.5354199999999999e+01   6.8228499999999997e+01   4.3765000000000001e+00  -1.5540000000000001e-01   1.0227999999999999e+00   5.9200999999999997e+00  -1.9270000000000001e-01   1.4430000000000001e-01   4.4200000000000003e-02
   3.7339399999999998e+01  -5.5244799999999998e+01   5.7681020000000001e+02   3.6222999999999999e+01   6.8599699999999999e+01   4.4554000000000000e+00  -3.7730000000000002e-01   1.1339999999999999e+00   5.5719000000000003e+00  -1.3489999999999999e-01   2.3089999999999999e-01   2.2100000000000002e-02
   3.8066800000000001e+01  -5.6893500000000003e+01   5.8101360000000000e+02   3.6996400000000001e+01   6.8951700000000002e+01   4.5738000000000003e+00  -1.9980000000000001e-01   1.1785000000000001e+00   5.6589000000000000e+00  -1.6380000000000000e-01   1.8279999999999999e-01   2.6499999999999999e-02
   3.8132899999999999e+01  -5.8432400000000001e+01   5.8470230000000004e+02   3.7865200000000002e+01   6.9275300000000001e+01   4.5561999999999996e+00   2.2200000000000001e-02   1.0005999999999999e+00   5.7460000000000004e+00  -1.1559999999999999e-01   1.9239999999999999e-01   2.6499999999999999e-02
   3.9080700000000000e+01  -6.0872599999999998e+01   5.9010670000000005e+02   3.8600299999999997e+01   6.9903300000000002e+01   4.8369000000000000e+00  -4.2170000000000002e-01   9.7840000000000005e-01   5.8330000000000002e+00  -2.0230000000000001e-01   1.5400000000000000e-01   2.2100000000000002e-02
   4.0182800000000000e+01  -6.2521299999999997e+01   5.9482479999999998e+02   3.9325899999999997e+01   7.0284000000000006e+01   4.8061999999999996e+00  -2.4410000000000001e-01   1.3341000000000001e+00   5.8330000000000002e+00  -1.6380000000000000e-01   2.5979999999999998e-01  -1.3299999999999999e-02
   4.0447299999999998e+01  -6.4126099999999994e+01   6.0005759999999998e+02   4.0118400000000001e+01   7.0835899999999995e+01   5.0210999999999997e+00  -3.7730000000000002e-01   1.5787000000000000e+00   5.9200999999999997e+00  -1.7340000000000000e-01   2.6939999999999997e-01   4.4000000000000003e-03
   4.1350999999999999e+01  -6.6500399999999999e+01   6.0597670000000005e+02   4.0738999999999997e+01   7.1264099999999999e+01   5.2579000000000002e+00  -1.7760000000000001e-01   1.0672999999999999e+00   5.9200999999999997e+00  -1.4449999999999999e-01   1.7319999999999999e-01  -1.7700000000000000e-02
   4.2122500000000002e+01  -6.8390900000000002e+01   6.1206730000000005e+02   4.1607799999999997e+01   7.1996799999999993e+01   5.2885999999999997e+00  -1.7760000000000001e-01   1.1339999999999999e+00   6.0072000000000001e+00  -1.0600000000000000e-01   2.5979999999999998e-01  -8.8000000000000005e-03
   4.3048299999999998e+01  -7.0743200000000002e+01   6.1910159999999996e+02   4.2285699999999999e+01   7.2758099999999999e+01   5.5342000000000002e+00  -3.1069999999999998e-01   1.1785000000000001e+00   6.4424999999999999e+00  -2.1190000000000001e-01   2.5019999999999998e-01  -8.8000000000000005e-03
   4.3974100000000000e+01  -7.3117400000000004e+01   6.2579269999999997e+02   4.2954000000000001e+01   7.3481300000000005e+01   5.6525999999999996e+00  -1.7760000000000001e-01   1.0005999999999999e+00   5.6589000000000000e+00  -2.5050000000000000e-01   2.3089999999999999e-01   1.3299999999999999e-02
   4.4855699999999999e+01  -7.4458399999999997e+01   6.3325590000000000e+02   4.3603200000000001e+01   7.4290099999999995e+01   5.7489999999999997e+00  -3.1069999999999998e-01   1.0894999999999999e+00   4.7882999999999996e+00  -2.4079999999999999e-01   2.6939999999999997e-01  -2.2100000000000002e-02
   4.2431100000000001e+01  -7.8107699999999994e+01   6.3660149999999999e+02   4.4376500000000000e+01   7.5099000000000004e+01   6.0911000000000000e+00   4.4400000000000002e-02   1.0672999999999999e+00   5.8330000000000002e+00  -1.7340000000000000e-01   2.1170000000000000e-01  -6.6400000000000001e-02
   4.2497199999999999e+01  -8.7384799999999998e+01   6.4234900000000005e+02   4.4061500000000002e+01   7.5175100000000000e+01   6.9680999999999997e+00  -1.7760000000000001e-01   8.4499999999999997e-01   5.7460000000000004e+00  -2.5050000000000000e-01   2.6939999999999997e-01  -2.6499999999999999e-02
   4.5671300000000002e+01  -8.4109200000000001e+01   6.4869700000000000e+02   4.5140300000000003e+01   7.6088600000000000e+01   6.6787000000000001e+00  -1.9980000000000001e-01   9.5609999999999995e-01   5.8330000000000002e+00  -2.2159999999999999e-01   1.9239999999999999e-01  -2.6499999999999999e-02
   4.6222299999999997e+01  -8.4328999999999994e+01   6.5264300000000003e+02   4.5951900000000002e+01   7.6345600000000005e+01   6.5777999999999999e+00  -8.8800000000000004e-02   1.0227999999999999e+00   6.5294999999999996e+00  -2.1190000000000001e-01   2.5019999999999998e-01  -5.3100000000000001e-02
   4.7103999999999999e+01  -9.0176699999999997e+01   6.5676070000000004e+02   4.5846899999999998e+01   7.6659599999999998e+01   7.2049000000000003e+00  -2.8849999999999998e-01   1.0005999999999999e+00   5.5719000000000003e+00  -2.2159999999999999e-01   2.7900000000000003e-01  -8.4000000000000005e-02
   4.7963700000000003e+01  -9.1034000000000006e+01   6.5890530000000001e+02   4.6429200000000002e+01   7.6992599999999996e+01   7.3452000000000002e+00  -2.6629999999999998e-01   1.0450999999999999e+00   5.8330000000000002e+00  -2.2159999999999999e-01   3.2710000000000000e-01  -8.8000000000000005e-03
   4.8713099999999997e+01  -9.3166399999999996e+01   6.6165030000000002e+02   4.6792099999999998e+01   7.7192499999999995e+01   7.4461000000000004e+00  -2.4410000000000001e-01   1.2674000000000001e+00   5.3106999999999998e+00  -2.2159999999999999e-01   1.9239999999999999e-01  -8.4000000000000005e-02
   4.9550699999999999e+01  -9.5980300000000000e+01   6.6396650000000000e+02   4.6916200000000003e+01   7.7287599999999998e+01   7.7706000000000000e+00   1.1100000000000000e-01   1.0227999999999999e+00   5.3106999999999998e+00  -1.8300000000000000e-01   2.3089999999999999e-01   0.0000000000000000e+00
   5.0212000000000003e+01  -9.7035600000000002e+01   6.6345180000000005e+02   4.7364899999999999e+01   7.7344700000000003e+01   7.8539000000000003e+00  -3.1069999999999998e-01   1.9123000000000001e+00   6.2683000000000000e+00  -1.9300000000000001e-02   2.6939999999999997e-01   1.7700000000000000e-02
   5.1049599999999998e+01  -9.9387799999999999e+01   6.6370910000000003e+02   4.7450800000000001e+01   7.7373300000000000e+01   8.1170000000000009e+00  -4.2170000000000002e-01   1.3786000000000000e+00   5.6589000000000000e+00  -2.2159999999999999e-01   2.5979999999999998e-01   1.2390000000000000e-01
   5.1446300000000001e+01  -1.0048699999999999e+02   6.6207929999999999e+02   4.7594000000000001e+01   7.7116299999999995e+01   8.2617999999999991e+00   0.0000000000000000e+00   1.8677999999999999e+00   5.0495000000000001e+00  -1.1559999999999999e-01   2.4060000000000001e-01   3.1000000000000000e-02
   5.1798999999999999e+01  -1.0204780000000000e+02   6.6062090000000001e+02   4.7546300000000002e+01   7.6888000000000005e+01   8.4239999999999995e+00  -4.4390000000000002e-01   1.4231000000000000e+00   5.7460000000000004e+00  -2.1190000000000001e-01   2.5019999999999998e-01   5.3100000000000001e-02
   5.2129600000000003e+01  -1.0343280000000000e+02   6.5641750000000002e+02   4.7584499999999998e+01   7.6431200000000004e+01   8.5818999999999992e+00  -6.6600000000000006e-02   1.4898000000000000e+00   5.5719000000000003e+00  -1.0600000000000000e-01   1.3469999999999999e-01   1.6370000000000001e-01
   5.2305999999999997e+01  -1.0424620000000000e+02   6.5264300000000003e+02   4.7708599999999997e+01   7.5955399999999997e+01   8.6696000000000009e+00  -2.2200000000000001e-02   1.7343999999999999e+00   6.0072000000000001e+00  -2.0230000000000001e-01   2.3089999999999999e-01   7.0800000000000002e-02
   5.2438200000000002e+01  -1.0547730000000000e+02   6.4801070000000004e+02   4.7384000000000000e+01   7.5460599999999999e+01   8.9019999999999992e+00  -4.4400000000000002e-02   1.4231000000000000e+00   6.3554000000000004e+00  -1.6380000000000000e-01   2.5979999999999998e-01   7.5200000000000003e-02
   5.2129600000000003e+01  -1.0629060000000000e+02   6.4140539999999999e+02   4.7374400000000001e+01   7.4632700000000000e+01   9.0204000000000004e+00   1.9980000000000001e-01   1.7343999999999999e+00   5.3977000000000004e+00  -3.8500000000000000e-02   2.1170000000000000e-01   1.3710000000000000e-01
   5.1710799999999999e+01  -1.0668640000000001e+02   6.3479999999999995e+02   4.7068899999999999e+01   7.3957099999999997e+01   9.1081000000000003e+00  -2.6629999999999998e-01   1.6010000000000000e+00   5.7460000000000004e+00  -1.9270000000000001e-01   2.8870000000000001e-01   2.2100000000000002e-02
   5.1027500000000003e+01  -1.0684020000000000e+02   6.2605010000000004e+02   4.6782499999999999e+01   7.2976900000000001e+01   9.1738999999999997e+00  -1.7760000000000001e-01   1.8010999999999999e+00   5.7460000000000004e+00  -1.0600000000000000e-01   2.0210000000000000e-01   8.4000000000000005e-02
   4.9969499999999996e+01  -1.0681829999999999e+02   6.1687120000000004e+02   4.6410200000000003e+01   7.1911199999999994e+01   9.2966999999999995e+00  -2.2200000000000001e-02   1.5787000000000000e+00   5.1365999999999996e+00  -1.3489999999999999e-01   2.4060000000000001e-01   4.4200000000000003e-02
   4.8735199999999999e+01  -1.0626870000000000e+02   6.0546199999999999e+02   4.5951900000000002e+01   7.0740700000000004e+01   9.3274000000000008e+00  -2.8849999999999998e-01   1.6454000000000000e+00   6.8777999999999997e+00  -1.6380000000000000e-01   2.5019999999999998e-01   7.5200000000000003e-02
   4.7699199999999998e+01  -1.0461990000000000e+02   5.9165080000000000e+02   4.5388599999999997e+01   6.9265799999999999e+01   9.3230000000000004e+00   0.0000000000000000e+00   1.7565999999999999e+00   5.6589000000000000e+00  -1.2520000000000001e-01   2.1170000000000000e-01   3.1000000000000000e-02
   4.6222299999999997e+01  -1.0468580000000000e+02   5.7801110000000006e+02   4.4548400000000001e+01   6.7609999999999999e+01   9.4238000000000000e+00  -1.5540000000000001e-01   1.8455999999999999e+00   5.8330000000000002e+00  -1.2520000000000001e-01   2.3089999999999999e-01   8.4000000000000005e-02
   4.3731600000000000e+01  -1.0336680000000000e+02   5.6282740000000001e+02   4.3756000000000000e+01   6.6049400000000006e+01   9.3405000000000005e+00  -1.9980000000000001e-01   1.7788999999999999e+00   5.7460000000000004e+00  -9.5999999999999992e-03   2.7900000000000003e-01   4.8700000000000000e-02
   4.1240800000000000e+01  -1.0092670000000000e+02   5.4704319999999996e+02   4.2992199999999997e+01   6.4355599999999995e+01   9.2835000000000001e+00  -1.9980000000000001e-01   1.5120000000000000e+00   5.1365999999999996e+00  -1.1559999999999999e-01   1.5400000000000000e-01   7.0800000000000002e-02
   3.8860300000000002e+01  -9.8948099999999997e+01   5.3005799999999999e+02   4.1865600000000001e+01   6.2528599999999997e+01   9.1827000000000005e+00  -2.2200000000000001e-02   1.7343999999999999e+00   5.4847999999999999e+00  -9.6299999999999997e-02   2.9830000000000001e-01   6.1899999999999997e-02
   3.6104999999999997e+01  -9.6617900000000006e+01   5.1264390000000003e+02   4.0929900000000004e+01   6.0653900000000000e+01   9.1125000000000007e+00  -2.6629999999999998e-01   1.7565999999999999e+00   4.8754000000000000e+00  -1.1559999999999999e-01   2.9830000000000001e-01   6.1899999999999997e-02
   3.3724499999999999e+01  -9.4441500000000005e+01   4.9445769999999999e+02   3.9736499999999999e+01   5.8607999999999997e+01   9.0160000000000000e+00  -1.7760000000000001e-01   1.8677999999999999e+00   6.0941999999999998e+00  -9.6299999999999997e-02   2.0210000000000000e-01   4.4200000000000003e-02
   3.1895000000000000e+01  -9.2177199999999999e+01   4.7575689999999997e+02   3.8533499999999997e+01   5.6590699999999998e+01   8.9327000000000005e+00   2.2200000000000001e-02   1.6677000000000000e+00   6.2683000000000000e+00  -6.7400000000000002e-02   2.6939999999999997e-01   5.7500000000000002e-02
   2.9382200000000001e+01  -8.9692999999999998e+01   4.5705599999999998e+02   3.7263700000000000e+01   5.4506700000000002e+01   8.8275000000000006e+00  -3.5510000000000003e-01   1.6454000000000000e+00   5.8330000000000002e+00  -1.7340000000000000e-01   1.8279999999999999e-01   7.0800000000000002e-02
   2.7310199999999998e+01  -8.7055000000000007e+01   4.3886980000000000e+02   3.6060699999999997e+01   5.2375200000000000e+01   8.6739999999999995e+00  -1.7760000000000001e-01   1.6454000000000000e+00   4.3529999999999998e+00  -7.7100000000000002e-02   2.5979999999999998e-01   4.8700000000000000e-02
   2.5238199999999999e+01  -8.4548900000000003e+01   4.2034050000000002e+02   3.4685899999999997e+01   5.0310200000000002e+01   8.4898000000000007e+00  -2.2200000000000001e-02   1.8232999999999999e+00   6.9648000000000003e+00  -1.2520000000000001e-01   1.5400000000000000e-01   7.5200000000000003e-02
   2.3232399999999998e+01  -8.1954800000000006e+01   3.9906619999999998e+02   3.3292000000000002e+01   4.7978800000000000e+01   8.4590999999999994e+00  -4.4390000000000002e-01   1.3564000000000001e+00   4.6142000000000003e+00  -1.5409999999999999e-01   2.5979999999999998e-01   5.3100000000000001e-02
   2.1270700000000001e+01  -7.8833100000000002e+01   3.7993639999999999e+02   3.1792999999999999e+01   4.5666499999999999e+01   8.2574000000000005e+00   2.2200000000000001e-02   1.8677999999999999e+00   5.2236000000000002e+00  -1.9300000000000001e-02   1.9239999999999999e-01   2.2100000000000002e-02
   1.9286899999999999e+01  -7.6415000000000006e+01   3.6003449999999998e+02   3.0198599999999999e+01   4.3382700000000000e+01   8.0863999999999994e+00  -3.7730000000000002e-01   1.3564000000000001e+00   6.5294999999999996e+00  -1.6380000000000000e-01   2.6939999999999997e-01   8.4000000000000005e-02
   1.7501500000000000e+01  -7.3205299999999994e+01   3.3978960000000001e+02   2.8604199999999999e+01   4.0994199999999999e+01   7.8670999999999998e+00  -1.7760000000000001e-01   2.0678999999999998e+00   5.4847999999999999e+00  -4.8200000000000000e-02   2.2130000000000000e-01   8.8499999999999995e-02
   1.5760100000000000e+01  -7.0479399999999998e+01   3.1988770000000000e+02   2.6990600000000001e+01   3.8596200000000003e+01   7.6478000000000002e+00  -4.8830000000000001e-01   1.6677000000000000e+00   5.7460000000000004e+00  -1.5409999999999999e-01   2.3089999999999999e-01   7.0800000000000002e-02
   1.4569800000000001e+01  -6.7006000000000000e+01   2.9964280000000002e+02   2.5443999999999999e+01   3.6150700000000001e+01   7.3846999999999996e+00  -3.9950000000000002e-01   1.6232000000000000e+00   6.2683000000000000e+00  -9.6299999999999997e-02   2.7900000000000003e-01   4.4200000000000003e-02
   1.2431800000000001e+01  -6.4192099999999996e+01   2.7931200000000001e+02   2.3782699999999998e+01   3.3676499999999997e+01   7.2267999999999999e+00   1.1100000000000000e-01   1.6454000000000000e+00   5.3977000000000004e+00  -1.5409999999999999e-01   2.0210000000000000e-01   2.2100000000000002e-02
   1.0910900000000000e+01  -6.0982500000000002e+01   2.5812340000000000e+02   2.2035499999999999e+01   3.1259499999999999e+01   6.9374000000000002e+00  -4.4390000000000002e-01   1.5787000000000000e+00   6.0941999999999998e+00  -1.4449999999999999e-01   2.8870000000000001e-01   2.6499999999999999e-02
   9.2356999999999996e+00  -5.7311199999999999e+01   2.3805000000000001e+02   2.0393400000000000e+01   2.8880600000000001e+01   6.6040999999999999e+00   4.4400000000000002e-02   1.7343999999999999e+00   5.6589000000000000e+00  -3.8500000000000000e-02   2.0210000000000000e-01   6.6400000000000001e-02
   7.7146999999999997e+00  -5.3332200000000000e+01   2.1729030000000000e+02   1.8722500000000000e+01   2.6292300000000001e+01   6.2927999999999997e+00  -1.9980000000000001e-01   1.6232000000000000e+00   6.2683000000000000e+00  -1.1559999999999999e-01   2.8870000000000001e-01   7.9600000000000004e-02
   6.2599999999999998e+00  -4.9397100000000002e+01   1.9756010000000001e+02   1.6984900000000000e+01   2.3884699999999999e+01   5.8761999999999999e+00  -1.9980000000000001e-01   1.6232000000000000e+00   6.4424999999999999e+00  -5.7799999999999997e-02   2.7900000000000003e-01   5.3100000000000001e-02
   4.4745999999999997e+00  -4.5154299999999999e+01   1.7731510000000000e+02   1.5457300000000000e+01   2.1439200000000000e+01   5.5472999999999999e+00  -3.1069999999999998e-01   1.4008000000000000e+00   5.5719000000000003e+00  -1.6380000000000000e-01   2.6939999999999997e-01   5.7500000000000002e-02
   2.7553000000000001e+00  -4.1021400000000000e+01   1.5749900000000000e+02   1.3843800000000000e+01   1.8984100000000002e+01   5.0648999999999997e+00  -1.3320000000000001e-01   1.4453000000000000e+00   6.0941999999999998e+00  -1.2520000000000001e-01   2.5979999999999998e-01   8.8499999999999995e-02
   1.3666000000000000e+00  -3.6712600000000002e+01   1.3811189999999999e+02   1.2411700000000000e+01   1.6709800000000001e+01   4.5956999999999999e+00  -4.4400000000000002e-02   1.8010999999999999e+00   5.6589000000000000e+00  -1.2520000000000001e-01   1.9239999999999999e-01   5.3100000000000001e-02
   8.1559999999999999e-01  -3.1634399999999999e+01   1.2018310000000000e+02   1.0931800000000001e+01   1.4492599999999999e+01   4.0518999999999998e+00  -3.5510000000000003e-01   1.6677000000000000e+00   5.5719000000000003e+00  -1.5409999999999999e-01   1.7319999999999999e-01   9.2899999999999996e-02
  -6.6100000000000006e-02  -2.6776000000000000e+01   1.0294050000000000e+02   9.6906999999999996e+00   1.2465700000000000e+01   3.4512000000000000e+00  -2.6629999999999998e-01   1.5343000000000000e+00   6.1813000000000002e+00  -1.9300000000000001e-02   1.6360000000000000e-01   1.1060000000000000e-01
  -5.7310000000000005e-01  -2.2313300000000002e+01   8.9129400000000004e+01   8.4686000000000003e+00   1.0505500000000000e+01   2.9468999999999999e+00  -3.1069999999999998e-01   1.3786000000000000e+00   6.0941999999999998e+00  -1.7340000000000000e-01   2.8870000000000001e-01   1.0170000000000000e-01
  -7.2740000000000005e-01  -1.7037299999999998e+01   7.7033799999999999e+01   7.5902000000000003e+00   9.0876000000000001e+00   2.3416999999999999e+00  -2.4410000000000001e-01   1.5565000000000000e+00   6.2683000000000000e+00  -1.2520000000000001e-01   2.6939999999999997e-01   4.8700000000000000e-02
  -8.3760000000000001e-01  -1.2706500000000000e+01   6.6997100000000003e+01   6.9409999999999998e+00   7.8029999999999999e+00   1.7585000000000000e+00  -5.3269999999999995e-01   1.4453000000000000e+00   6.3554000000000004e+00  -2.1190000000000001e-01   2.7900000000000003e-01   9.7299999999999998e-02
  -3.7469999999999998e-01  -2.8799000000000001e+00   5.9190800000000003e+01   6.3872000000000000e+00   6.9275000000000002e+00   3.3770000000000000e-01  -3.9950000000000002e-01   1.5565000000000000e+00   5.1365999999999996e+00  -6.7400000000000002e-02   2.2130000000000000e-01   1.1500000000000000e-01
  -1.2564000000000000e+00  -5.7596999999999996e+00   5.0097700000000003e+01   5.5088999999999997e+00   5.8997999999999999e+00   7.7620000000000000e-01  -4.8830000000000001e-01   1.3341000000000001e+00   5.5719000000000003e+00  -4.8200000000000000e-02   3.6559999999999998e-01   6.6400000000000001e-02
  -6.1719999999999997e-01  -6.7929000000000004e+00   4.1519399999999997e+01   4.4490999999999996e+00   4.7484000000000002e+00   6.0950000000000004e-01  -4.6610000000000001e-01   1.7565999999999999e+00   5.4847999999999999e+00  -7.7100000000000002e-02   2.4060000000000001e-01   1.1060000000000000e-01
  -5.2900000000000003e-01  -4.6384999999999996e+00   3.4742400000000004e+01   3.8572000000000002e+00   3.9300000000000002e+00   5.3500000000000003e-01  -3.9950000000000002e-01   1.6010000000000000e+00   6.1813000000000002e+00  -1.8300000000000000e-01   2.4060000000000001e-01   1.1500000000000000e-01
  -3.0859999999999999e-01  -3.7372000000000001e+00   2.8565999999999999e+01   3.1888000000000001e+00   3.0926000000000000e+00   4.5610000000000001e-01  -5.7709999999999995e-01   1.4231000000000000e+00   5.4847999999999999e+00  -9.6299999999999997e-02   2.6939999999999997e-01   1.0170000000000000e-01
   2.8649999999999998e-01  -3.1217000000000001e+00   2.2990100000000002e+01   2.3677999999999999e+00   2.3409000000000000e+00   2.8939999999999999e-01  -6.8799999999999994e-01   1.6454000000000000e+00   6.4424999999999999e+00  -1.4449999999999999e-01   2.7900000000000003e-01   1.2830000000000000e-01
   3.7469999999999998e-01  -1.6048000000000000e+00   1.9558700000000002e+01   2.2054999999999998e+00   1.8555999999999999e+00  -1.7500000000000002e-02  -5.5489999999999995e-01   1.4231000000000000e+00   5.9200999999999997e+00  -7.7100000000000002e-02   2.4060000000000001e-01   1.0170000000000000e-01
   9.2579999999999996e-01  -8.3540000000000003e-01   1.6384699999999999e+01   1.5562000000000000e+00   1.3037000000000001e+00  -3.6399999999999999e-01  -6.6579999999999995e-01   1.5343000000000000e+00   6.2683000000000000e+00  -1.7340000000000000e-01   2.8870000000000001e-01   1.4160000000000000e-01
   9.6989999999999998e-01   1.0331999999999999e+00   1.3039099999999999e+01   1.3174999999999999e+00   8.6590000000000000e-01  -5.8320000000000005e-01  -6.2150000000000005e-01   1.4008000000000000e+00   6.0941999999999998e+00  -1.2520000000000001e-01   2.9830000000000001e-01   2.2559999999999999e-01
   1.2784000000000000e+00   1.5608000000000000e+00   1.0379799999999999e+01   9.1659999999999997e-01   5.2339999999999998e-01  -7.6739999999999997e-01  -8.4340000000000004e-01   1.5120000000000000e+00   5.4847999999999999e+00  -2.8899999999999999e-02   2.9830000000000001e-01   1.6370000000000001e-01
   1.3446000000000000e+00   2.8578999999999999e+00   7.6348000000000003e+00   8.4970000000000001e-01   2.7600000000000002e-01  -8.8580000000000003e-01  -5.9930000000000005e-01   1.0227999999999999e+00   5.9200999999999997e+00  -1.1559999999999999e-01   3.1750000000000000e-01   1.3270000000000001e-01
   1.4327000000000001e+00   2.1764000000000001e+00   6.6054000000000004e+00   4.3919999999999998e-01   3.8100000000000002e-02  -8.9019999999999999e-01  -5.1049999999999995e-01   1.4898000000000000e+00   6.3554000000000004e+00  -4.8200000000000000e-02   3.2710000000000000e-01   9.7299999999999998e-02
   5.9509999999999996e-01   2.1543999999999999e+00   5.5758999999999999e+00   6.1099999999999999e-01  -1.8079999999999999e-01  -6.7530000000000001e-01  -9.3220000000000003e-01   1.3119000000000001e+00   5.5719000000000003e+00  -1.0600000000000000e-01   3.1750000000000000e-01   1.6810000000000000e-01
   4.4100000000000000e-02   5.7160000000000000e-01   5.8333000000000004e+00   2.3870000000000000e-01  -3.7109999999999999e-01  -5.3939999999999999e-01  -1.1096999999999999e+00   8.0049999999999999e-01   6.3554000000000004e+00  -1.4449999999999999e-01   2.3089999999999999e-01   1.5920000000000001e-01
  -5.5110000000000003e-01   9.4530000000000003e-01   6.1764000000000001e+00   3.6280000000000001e-01  -4.8530000000000001e-01  -4.9550000000000000e-01  -5.7709999999999995e-01   7.5600000000000001e-01   5.9200999999999997e+00  -1.2520000000000001e-01   2.8870000000000001e-01   1.7249999999999999e-01
  -2.8649999999999998e-01   3.9570000000000000e-01   6.4337999999999997e+00   2.5779999999999997e-01  -4.9480000000000002e-01  -3.6840000000000001e-01  -7.1020000000000005e-01   2.2239999999999999e-01   6.7907000000000002e+00  -1.4449999999999999e-01   2.9830000000000001e-01   2.2559999999999999e-01
  -1.1020000000000001e-01   5.2759999999999996e-01   5.6616999999999997e+00   2.5779999999999997e-01  -4.3769999999999998e-01  -4.0780000000000000e-01  -8.4340000000000004e-01   7.3380000000000001e-01   6.5294999999999996e+00   9.5999999999999992e-03   2.6939999999999997e-01   2.0790000000000000e-01
  -2.8649999999999998e-01   2.6379999999999998e-01   5.2328000000000001e+00   1.5279999999999999e-01  -3.9970000000000000e-01  -2.8499999999999998e-01  -8.8780000000000003e-01   3.3350000000000002e-01   6.4424999999999999e+00  -4.8200000000000000e-02   2.8870000000000001e-01   2.5209999999999999e-01
  -1.7630000000000001e-01  -8.7900000000000006e-02   4.3750000000000000e+00   7.6399999999999996e-02  -3.0449999999999999e-01  -3.1569999999999998e-01  -5.5489999999999995e-01   5.1139999999999997e-01   7.1388999999999996e+00   6.7400000000000002e-02   1.8279999999999999e-01   2.9640000000000000e-01
  -3.5270000000000001e-01   1.3189999999999999e-01   3.9460999999999999e+00   8.5900000000000004e-02  -1.6180000000000000e-01  -2.6750000000000002e-01  -6.6579999999999995e-01   8.2269999999999999e-01   6.4424999999999999e+00  -2.8899999999999999e-02   2.4060000000000001e-01   3.2729999999999998e-01
  -3.5270000000000001e-01  -3.0780000000000002e-01   4.8038999999999996e+00   9.5500000000000002e-02  -1.9030000000000000e-01  -3.0259999999999998e-01  -1.2428999999999999e+00   2.8910000000000002e-01   6.1813000000000002e+00   3.8500000000000000e-02   3.1750000000000000e-01   2.2120000000000001e-01
  -2.8649999999999998e-01   1.5390000000000001e-01   4.5465000000000000e+00   6.6799999999999998e-02  -1.9980000000000001e-01  -2.1929999999999999e-01  -5.9930000000000005e-01  -8.8900000000000007e-02   6.7907000000000002e+00   1.9300000000000001e-02   4.1370000000000001e-01   2.2120000000000001e-01
  -3.9679999999999999e-01  -3.7369999999999998e-01   5.2328000000000001e+00   1.1459999999999999e-01  -2.5690000000000002e-01  -2.1490000000000001e-01  -3.9950000000000002e-01   3.1130000000000002e-01   7.0518999999999998e+00   0.0000000000000000e+00   4.6189999999999998e-01   1.9460000000000000e-01
  -4.8490000000000000e-01   4.3999999999999997e-02   5.8333000000000004e+00   2.5779999999999997e-01  -2.7600000000000002e-01  -2.1049999999999999e-01  -2.6629999999999998e-01   5.7809999999999995e-01   6.8777999999999997e+00  -3.8500000000000000e-02   3.1750000000000000e-01   2.2120000000000001e-01
  -3.3060000000000000e-01  -3.2979999999999998e-01   4.9755000000000003e+00   1.8140000000000001e-01  -3.0449999999999999e-01  -2.1490000000000001e-01  -3.5510000000000003e-01   2.4460000000000001e-01   5.3977000000000004e+00   0.0000000000000000e+00   4.1370000000000001e-01   1.9910000000000000e-01
  -1.7630000000000001e-01  -2.1980000000000000e-01   5.4901999999999997e+00   2.1959999999999999e-01  -3.8059999999999999e-01  -1.7100000000000001e-01  -2.8849999999999998e-01   8.4499999999999997e-01   6.9648000000000003e+00   7.7100000000000002e-02   3.3679999999999999e-01   2.0790000000000000e-01
  -2.1999999999999999e-02  -3.2979999999999998e-01   4.8038999999999996e+00   6.6799999999999998e-02  -3.3310000000000001e-01  -1.4910000000000001e-01  -5.7709999999999995e-01   1.5559999999999999e-01   7.2260000000000000e+00  -4.8200000000000000e-02   2.8870000000000001e-01   1.5040000000000001e-01
  -2.8649999999999998e-01  -2.1980000000000000e-01   4.8897000000000004e+00   1.5279999999999999e-01  -3.2350000000000001e-01  -1.9730000000000000e-01  -4.4390000000000002e-01   5.1139999999999997e-01   7.3131000000000004e+00  -6.7400000000000002e-02   3.4639999999999999e-01   1.5040000000000001e-01
  -1.9839999999999999e-01  -4.8359999999999997e-01   3.8603000000000001e+00   5.7299999999999997e-02  -2.9499999999999998e-01  -1.7540000000000000e-01  -3.5510000000000003e-01   3.1130000000000002e-01   6.2683000000000000e+00   5.7799999999999997e-02   3.5599999999999998e-01   1.5920000000000001e-01
  -2.2040000000000001e-01  -1.9789999999999999e-01   4.4607999999999999e+00   1.8140000000000001e-01  -2.9499999999999998e-01  -1.9289999999999999e-01  -1.9980000000000001e-01   6.8930000000000002e-01   6.2683000000000000e+00   1.9300000000000001e-02   3.7530000000000002e-01   1.7249999999999999e-01
  -2.4249999999999999e-01  -3.2979999999999998e-01   4.3750000000000000e+00   1.9089999999999999e-01  -2.6640000000000003e-01  -1.7100000000000001e-01  -2.6629999999999998e-01   6.2260000000000004e-01   6.1813000000000002e+00  -7.7100000000000002e-02   3.3679999999999999e-01   1.9460000000000000e-01
  -3.9679999999999999e-01  -4.8359999999999997e-01   4.2892000000000001e+00   1.0500000000000000e-01  -3.0449999999999999e-01  -1.8859999999999999e-01  -5.7709999999999995e-01   8.8939999999999997e-01   6.6166000000000000e+00   0.0000000000000000e+00   3.0790000000000001e-01   2.3440000000000000e-01
  -3.3060000000000000e-01  -3.0780000000000002e-01   4.3750000000000000e+00   2.1959999999999999e-01  -3.4260000000000002e-01  -2.5430000000000003e-01  -3.1069999999999998e-01   9.3389999999999995e-01   6.6166000000000000e+00   3.8500000000000000e-02   4.3300000000000000e-01   2.3000000000000001e-01
  -4.4100000000000000e-02  -3.0780000000000002e-01   4.5465000000000000e+00   1.5279999999999999e-01  -3.3310000000000001e-01  -1.8859999999999999e-01  -5.5489999999999995e-01   8.2269999999999999e-01   6.1813000000000002e+00  -8.6699999999999999e-02   2.8870000000000001e-01   2.2559999999999999e-01
  -6.6100000000000006e-02  -3.0780000000000002e-01   4.4607999999999999e+00   6.6799999999999998e-02  -3.0449999999999999e-01  -1.5790000000000001e-01  -5.5489999999999995e-01   6.8930000000000002e-01   6.8777999999999997e+00  -9.5999999999999992e-03   3.6559999999999998e-01   2.2120000000000001e-01
  -6.6100000000000006e-02  -5.9360000000000002e-01   4.2892000000000001e+00   8.5900000000000004e-02  -3.4260000000000002e-01  -2.4120000000000000e-01  -5.5489999999999995e-01   6.0040000000000004e-01   6.4424999999999999e+00  -8.6699999999999999e-02   3.4639999999999999e-01   1.8579999999999999e-01
  -2.2040000000000001e-01  -8.7900000000000006e-02   5.3186000000000000e+00   1.2410000000000000e-01  -2.9499999999999998e-01  -1.7540000000000000e-01  -4.8830000000000001e-01   8.4499999999999997e-01   6.7035999999999998e+00   5.7799999999999997e-02   3.0790000000000001e-01   1.8140000000000001e-01
  -2.1999999999999999e-02  -2.8580000000000000e-01   5.6616999999999997e+00   6.6799999999999998e-02  -2.4740000000000001e-01  -1.4470000000000000e-01  -7.7680000000000005e-01   6.8930000000000002e-01   6.5294999999999996e+00  -8.6699999999999999e-02   4.0410000000000001e-01   2.5209999999999999e-01
  -1.3230000000000000e-01  -2.8580000000000000e-01   4.7180999999999997e+00   1.3370000000000001e-01  -3.3310000000000001e-01  -1.9289999999999999e-01  -5.1049999999999995e-01   8.0049999999999999e-01   7.0518999999999998e+00  -2.8899999999999999e-02   3.2710000000000000e-01   2.6979999999999998e-01
  -1.5429999999999999e-01  -6.5949999999999998e-01   5.0612000000000004e+00   1.3370000000000001e-01  -2.6640000000000003e-01  -1.6660000000000000e-01  -3.9950000000000002e-01   8.4499999999999997e-01   6.8777999999999997e+00  -4.8200000000000000e-02   3.5599999999999998e-01   2.0349999999999999e-01
  -1.7630000000000001e-01  -2.6379999999999998e-01   4.9755000000000003e+00   1.3370000000000001e-01  -3.5210000000000002e-01  -2.0169999999999999e-01  -7.1020000000000005e-01   7.1150000000000002e-01   6.2683000000000000e+00   9.5999999999999992e-03   3.6559999999999998e-01   2.7429999999999999e-01
  -2.1999999999999999e-02  -3.0780000000000002e-01   5.4901999999999997e+00   1.0500000000000000e-01  -4.4719999999999999e-01  -1.9730000000000000e-01  -6.2150000000000005e-01   1.0672999999999999e+00   6.7035999999999998e+00   7.7100000000000002e-02   4.1370000000000001e-01   2.3000000000000001e-01
   4.4100000000000000e-02  -3.5170000000000001e-01   4.9755000000000003e+00   1.2410000000000000e-01  -3.4260000000000002e-01  -1.9730000000000000e-01  -7.7680000000000005e-01   6.0040000000000004e-01   6.3554000000000004e+00  -4.8200000000000000e-02   3.0790000000000001e-01   2.5209999999999999e-01
   2.1999999999999999e-02  -3.5170000000000001e-01   4.1176000000000004e+00   1.9089999999999999e-01  -3.1400000000000000e-01  -1.7100000000000001e-01  -6.4370000000000005e-01   9.7840000000000005e-01   6.7907000000000002e+00   9.5999999999999992e-03   3.2710000000000000e-01   2.4770000000000000e-01
   2.1999999999999999e-02  -5.4959999999999998e-01   4.9755000000000003e+00   1.2410000000000000e-01  -3.8059999999999999e-01  -1.3159999999999999e-01  -6.8799999999999994e-01   7.1150000000000002e-01   5.7460000000000004e+00  -2.8899999999999999e-02   2.9830000000000001e-01   2.7429999999999999e-01
  -8.8200000000000001e-02  -3.2979999999999998e-01   4.5465000000000000e+00   1.9089999999999999e-01  -3.0449999999999999e-01  -2.1490000000000001e-01  -7.5460000000000005e-01   8.8939999999999997e-01   6.9648000000000003e+00  -5.7799999999999997e-02   3.5599999999999998e-01   2.5659999999999999e-01
   0.0000000000000000e+00  -2.6379999999999998e-01   4.9755000000000003e+00   4.7699999999999999e-02  -3.5210000000000002e-01  -1.6230000000000000e-01  -6.2150000000000005e-01   9.5609999999999995e-01   6.9648000000000003e+00   6.7400000000000002e-02   3.8490000000000002e-01   2.4329999999999999e-01
   0.0000000000000000e+00  -1.7590000000000000e-01   4.8038999999999996e+00   1.1459999999999999e-01  -3.3310000000000001e-01  -1.2720000000000001e-01  -7.9900000000000004e-01   1.0005999999999999e+00   6.4424999999999999e+00  -4.8200000000000000e-02   3.9450000000000002e-01   2.1229999999999999e-01
   1.3230000000000000e-01  -3.0780000000000002e-01   3.9460999999999999e+00   8.5900000000000004e-02  -4.4719999999999999e-01  -2.0169999999999999e-01  -8.2120000000000004e-01   9.3389999999999995e-01   6.3554000000000004e+00   8.6699999999999999e-02   3.7530000000000002e-01   2.6100000000000001e-01
  -6.6100000000000006e-02  -4.3969999999999998e-01   3.6886999999999999e+00   1.1459999999999999e-01  -2.9499999999999998e-01  -1.9730000000000000e-01  -8.6560000000000004e-01   7.3380000000000001e-01   6.7035999999999998e+00  -7.7100000000000002e-02   3.7530000000000002e-01   1.8140000000000001e-01
  -4.4100000000000000e-02  -4.1770000000000002e-01   4.7180999999999997e+00   1.2410000000000000e-01  -3.1400000000000000e-01  -1.8859999999999999e-01  -6.2150000000000005e-01   1.0672999999999999e+00   6.5294999999999996e+00   3.8500000000000000e-02   2.9830000000000001e-01   2.0790000000000000e-01
  -4.4100000000000000e-02  -2.4179999999999999e-01   4.2034000000000002e+00   2.3870000000000000e-01  -4.2820000000000003e-01  -1.9730000000000000e-01  -6.6579999999999995e-01   9.5609999999999995e-01   6.4424999999999999e+00   9.5999999999999992e-03   3.7530000000000002e-01   2.4329999999999999e-01
  -2.1999999999999999e-02  -3.9570000000000000e-01   4.7180999999999997e+00   1.6230000000000000e-01  -3.2350000000000001e-01  -1.5790000000000001e-01  -7.1020000000000005e-01   9.1169999999999995e-01   6.7907000000000002e+00   8.6699999999999999e-02   3.5599999999999998e-01   2.1679999999999999e-01
  -8.8200000000000001e-02  -3.9570000000000000e-01   4.6322999999999999e+00   1.9089999999999999e-01  -3.8059999999999999e-01  -1.4030000000000001e-01  -8.2120000000000004e-01   8.2269999999999999e-01   6.9648000000000003e+00  -1.9300000000000001e-02   2.6939999999999997e-01   2.3890000000000000e-01
   1.9839999999999999e-01  -4.8359999999999997e-01   4.8897000000000004e+00   1.8140000000000001e-01  -4.3769999999999998e-01  -1.4470000000000000e-01  -9.3220000000000003e-01   1.0005999999999999e+00   6.4424999999999999e+00  -1.0600000000000000e-01   3.7530000000000002e-01   2.3440000000000000e-01
   0.0000000000000000e+00  -4.8359999999999997e-01   5.3186000000000000e+00   1.6230000000000000e-01  -3.4260000000000002e-01  -1.5790000000000001e-01  -7.1020000000000005e-01   8.0049999999999999e-01   6.7907000000000002e+00  -3.8500000000000000e-02   3.3679999999999999e-01   2.3000000000000001e-01
  -8.8200000000000001e-02  -1.9789999999999999e-01   4.5465000000000000e+00   8.5900000000000004e-02  -3.8059999999999999e-01  -1.5790000000000001e-01  -7.3240000000000005e-01   8.4499999999999997e-01   5.5719000000000003e+00  -4.8200000000000000e-02   2.8870000000000001e-01   1.8579999999999999e-01
  -4.4100000000000000e-02  -3.0780000000000002e-01   4.8038999999999996e+00   1.0500000000000000e-01  -4.4719999999999999e-01  -1.1840000000000001e-01  -7.1020000000000005e-01   1.0450999999999999e+00   6.0072000000000001e+00  -7.7100000000000002e-02   3.4639999999999999e-01   2.2559999999999999e-01
   8.8200000000000001e-02  -3.5170000000000001e-01   4.4607999999999999e+00   1.0500000000000000e-01  -3.8059999999999999e-01  -1.8859999999999999e-01  -8.2120000000000004e-01   8.2269999999999999e-01   6.0941999999999998e+00   3.8500000000000000e-02   4.0410000000000001e-01   2.3890000000000000e-01
  -1.5429999999999999e-01  -3.7369999999999998e-01   4.8897000000000004e+00   2.0050000000000001e-01  -3.4260000000000002e-01  -1.5790000000000001e-01  -7.7680000000000005e-01   1.2007000000000001e+00   5.6589000000000000e+00   0.0000000000000000e+00   3.3679999999999999e-01   2.2120000000000001e-01
   2.1999999999999999e-02  -4.3969999999999998e-01   4.2034000000000002e+00   1.3370000000000001e-01  -3.6159999999999998e-01  -2.0610000000000001e-01  -6.2150000000000005e-01   9.1169999999999995e-01   6.4424999999999999e+00   3.8500000000000000e-02   3.5599999999999998e-01   2.5659999999999999e-01
   8.8200000000000001e-02  -4.1770000000000002e-01   4.2034000000000002e+00   1.4319999999999999e-01  -4.5679999999999998e-01  -1.7540000000000000e-01  -6.6579999999999995e-01   8.0049999999999999e-01   5.6589000000000000e+00  -7.7100000000000002e-02   2.9830000000000001e-01   2.0349999999999999e-01
   4.4100000000000000e-02  -4.6170000000000000e-01   4.2892000000000001e+00   1.3370000000000001e-01  -3.4260000000000002e-01  -2.1049999999999999e-01  -7.5460000000000005e-01   7.7820000000000000e-01   5.7460000000000004e+00  -3.8500000000000000e-02   3.7530000000000002e-01   1.7690000000000000e-01
   6.6100000000000006e-02  -2.4179999999999999e-01   5.2328000000000001e+00   1.3370000000000001e-01  -4.5679999999999998e-01  -1.3589999999999999e-01  -1.0209999999999999e+00   1.0672999999999999e+00   6.0941999999999998e+00  -3.8500000000000000e-02   3.9450000000000002e-01   2.5659999999999999e-01
   2.4249999999999999e-01  -2.1980000000000000e-01   4.5465000000000000e+00   1.1459999999999999e-01  -4.0920000000000001e-01  -1.4470000000000000e-01  -7.7680000000000005e-01   9.5609999999999995e-01   6.7035999999999998e+00  -6.7400000000000002e-02   4.3300000000000000e-01   2.5659999999999999e-01
   0.0000000000000000e+00  -2.1980000000000000e-01   4.4607999999999999e+00   1.1459999999999999e-01  -4.2820000000000003e-01  -1.7540000000000000e-01  -8.6560000000000004e-01   9.1169999999999995e-01   6.6166000000000000e+00   4.8200000000000000e-02   3.4639999999999999e-01   2.5659999999999999e-01
   1.9839999999999999e-01  -2.1980000000000000e-01   4.7180999999999997e+00   1.9089999999999999e-01  -3.5210000000000002e-01  -1.3159999999999999e-01  -9.1000000000000003e-01   8.2269999999999999e-01   5.5719000000000003e+00   0.0000000000000000e+00   2.8870000000000001e-01   2.4329999999999999e-01
   1.3230000000000000e-01  -4.3969999999999998e-01   4.0317999999999996e+00   1.4319999999999999e-01  -4.2820000000000003e-01  -1.3159999999999999e-01  -9.3220000000000003e-01   8.2269999999999999e-01   6.8777999999999997e+00  -4.8200000000000000e-02   4.1370000000000001e-01   2.2559999999999999e-01
   4.4100000000000000e-02  -5.2759999999999996e-01   3.8603000000000001e+00   8.5900000000000004e-02  -3.9970000000000000e-01  -1.9289999999999999e-01  -8.2120000000000004e-01   8.8939999999999997e-01   6.7035999999999998e+00   9.5999999999999992e-03   3.1750000000000000e-01   1.9910000000000000e-01
   1.1020000000000001e-01  -3.2979999999999998e-01   4.6322999999999999e+00   9.5500000000000002e-02  -3.9970000000000000e-01  -1.5350000000000000e-01  -8.2120000000000004e-01   7.7820000000000000e-01   6.6166000000000000e+00   2.8899999999999999e-02   3.6559999999999998e-01   2.5209999999999999e-01
  -1.7630000000000001e-01  -5.4959999999999998e-01   4.8038999999999996e+00   1.1459999999999999e-01  -2.6640000000000003e-01  -1.7979999999999999e-01  -6.6579999999999995e-01   8.2269999999999999e-01   6.1813000000000002e+00  -4.8200000000000000e-02   3.7530000000000002e-01   2.6979999999999998e-01
   0.0000000000000000e+00  -4.6170000000000000e-01   4.2892000000000001e+00   1.6230000000000000e-01  -3.6159999999999998e-01  -1.7540000000000000e-01  -9.3220000000000003e-01   9.5609999999999995e-01   6.4424999999999999e+00   9.5999999999999992e-03   4.3300000000000000e-01   1.8140000000000001e-01
  -1.1020000000000001e-01  -3.0780000000000002e-01   4.2034000000000002e+00   7.6399999999999996e-02  -3.6159999999999998e-01  -2.0610000000000001e-01  -8.6560000000000004e-01   8.8939999999999997e-01   6.7907000000000002e+00   2.8899999999999999e-02   2.7900000000000003e-01   2.0790000000000000e-01
   1.5429999999999999e-01  -6.6000000000000003e-02   3.8603000000000001e+00   1.4319999999999999e-01  -3.0449999999999999e-01  -1.8420000000000000e-01  -7.5460000000000005e-01   9.3389999999999995e-01   6.3554000000000004e+00   3.8500000000000000e-02   2.8870000000000001e-01   2.3440000000000000e-01
  -6.6100000000000006e-02  -4.3969999999999998e-01   4.8038999999999996e+00   1.4319999999999999e-01  -3.5210000000000002e-01  -2.0169999999999999e-01  -8.4340000000000004e-01   8.6719999999999997e-01   6.0941999999999998e+00  -5.7799999999999997e-02   3.2710000000000000e-01   1.9020000000000001e-01
   2.8649999999999998e-01  -4.6170000000000000e-01   4.8897000000000004e+00   5.7299999999999997e-02  -3.6159999999999998e-01  -1.9730000000000000e-01  -8.2120000000000004e-01   9.5609999999999995e-01   6.4424999999999999e+00  -5.7799999999999997e-02   3.1750000000000000e-01   2.5209999999999999e-01
   1.3230000000000000e-01  -4.8359999999999997e-01   4.8038999999999996e+00   1.3370000000000001e-01  -3.2350000000000001e-01  -1.6230000000000000e-01  -1.0431999999999999e+00   8.8939999999999997e-01   5.3977000000000004e+00  -3.8500000000000000e-02   3.6559999999999998e-01   1.5479999999999999e-01
   4.4100000000000000e-02  -4.1770000000000002e-01   4.4607999999999999e+00   6.6799999999999998e-02  -3.7109999999999999e-01  -1.3159999999999999e-01  -9.1000000000000003e-01   7.3380000000000001e-01   6.8777999999999997e+00  -4.8200000000000000e-02   3.2710000000000000e-01   2.2120000000000001e-01
  -1.7630000000000001e-01  -4.6170000000000000e-01   4.8897000000000004e+00   1.9099999999999999e-02  -4.3769999999999998e-01  -1.6660000000000000e-01  -7.5460000000000005e-01   1.0450999999999999e+00   7.2260000000000000e+00  -1.9300000000000001e-02   3.3679999999999999e-01   2.3000000000000001e-01
   1.3230000000000000e-01  -3.7369999999999998e-01   4.3750000000000000e+00   1.6230000000000000e-01  -3.4260000000000002e-01  -1.2720000000000001e-01  -9.3220000000000003e-01   1.0005999999999999e+00   7.0518999999999998e+00   5.7799999999999997e-02   4.2340000000000000e-01   2.1229999999999999e-01
   4.4100000000000000e-02  -5.9360000000000002e-01   4.7180999999999997e+00   9.5500000000000002e-02  -3.6159999999999998e-01  -1.4910000000000001e-01  -7.1020000000000005e-01   7.1150000000000002e-01   6.4424999999999999e+00   9.5999999999999992e-03   3.0790000000000001e-01   2.3000000000000001e-01
   1.3230000000000000e-01  -5.2759999999999996e-01   4.4607999999999999e+00   5.7299999999999997e-02  -4.6629999999999999e-01  -1.9730000000000000e-01  -9.3220000000000003e-01   8.2269999999999999e-01   6.3554000000000004e+00  -2.8899999999999999e-02   3.6559999999999998e-01   1.9460000000000000e-01
   2.2040000000000001e-01  -3.9570000000000000e-01   4.5465000000000000e+00   1.4319999999999999e-01  -3.5210000000000002e-01  -1.8859999999999999e-01  -9.1000000000000003e-01   9.1169999999999995e-01   6.2683000000000000e+00   1.9300000000000001e-02   3.2710000000000000e-01   2.3000000000000001e-01
   1.9839999999999999e-01  -2.6379999999999998e-01   4.2034000000000002e+00   2.4820000000000000e-01  -3.7109999999999999e-01  -1.4030000000000001e-01  -1.0209999999999999e+00   7.7820000000000000e-01   5.9200999999999997e+00   3.8500000000000000e-02   3.6559999999999998e-01   2.6100000000000001e-01
   0.0000000000000000e+00  -3.0780000000000002e-01   4.6322999999999999e+00   7.6399999999999996e-02  -4.1870000000000002e-01  -1.6230000000000000e-01  -8.2120000000000004e-01   7.3380000000000001e-01   8.0094999999999992e+00  -2.8899999999999999e-02   4.2340000000000000e-01   2.0790000000000000e-01
   1.1020000000000001e-01  -3.5170000000000001e-01   4.5465000000000000e+00   9.5500000000000002e-02  -3.4260000000000002e-01  -1.2720000000000001e-01  -8.2120000000000004e-01   8.4499999999999997e-01   6.5294999999999996e+00   6.7400000000000002e-02   3.1750000000000000e-01   2.4329999999999999e-01
  -4.4100000000000000e-02  -3.0780000000000002e-01   4.3750000000000000e+00   3.8199999999999998e-02  -3.9970000000000000e-01  -1.9289999999999999e-01  -7.3240000000000005e-01   8.4499999999999997e-01   6.0072000000000001e+00  -7.7100000000000002e-02   3.1750000000000000e-01   2.2120000000000001e-01
  -1.1020000000000001e-01  -3.5170000000000001e-01   4.5465000000000000e+00   7.6399999999999996e-02  -3.6159999999999998e-01  -1.1400000000000000e-01  -7.3240000000000005e-01   9.1169999999999995e-01   6.2683000000000000e+00  -6.7400000000000002e-02   3.1750000000000000e-01   2.3440000000000000e-01
   0.0000000000000000e+00  -1.9789999999999999e-01   4.8038999999999996e+00   5.7299999999999997e-02  -3.6159999999999998e-01  -1.3589999999999999e-01  -9.1000000000000003e-01   1.0450999999999999e+00   7.2260000000000000e+00  -2.8899999999999999e-02   3.0790000000000001e-01   2.6100000000000001e-01
   2.2040000000000001e-01  -3.5170000000000001e-01   4.4607999999999999e+00   1.3370000000000001e-01  -3.7109999999999999e-01  -1.7540000000000000e-01  -7.5460000000000005e-01   8.8939999999999997e-01   6.1813000000000002e+00  -5.7799999999999997e-02   3.5599999999999998e-01   1.9910000000000000e-01
   1.1020000000000001e-01  -8.7900000000000006e-02   4.6322999999999999e+00   1.5279999999999999e-01  -2.8549999999999998e-01  -1.7540000000000000e-01  -9.3220000000000003e-01   9.3389999999999995e-01   6.3554000000000004e+00   4.8200000000000000e-02   3.6559999999999998e-01   2.1679999999999999e-01
  -1.9839999999999999e-01  -4.3969999999999998e-01   4.0317999999999996e+00   1.4319999999999999e-01  -3.8059999999999999e-01  -1.2720000000000001e-01  -9.1000000000000003e-01   7.7820000000000000e-01   6.3554000000000004e+00   5.7799999999999997e-02   3.8490000000000002e-01   1.8140000000000001e-01
   1.3230000000000000e-01  -3.0780000000000002e-01   4.6322999999999999e+00   2.0050000000000001e-01  -3.9010000000000000e-01  -1.7979999999999999e-01  -9.1000000000000003e-01   1.0450999999999999e+00   5.8330000000000002e+00   1.9300000000000001e-02   3.7530000000000002e-01   2.2559999999999999e-01
  -6.6100000000000006e-02  -4.6170000000000000e-01   5.5758999999999999e+00   1.4319999999999999e-01  -3.8059999999999999e-01  -1.0960000000000000e-01  -9.7660000000000002e-01   9.1169999999999995e-01   6.7035999999999998e+00   5.7799999999999997e-02   3.3679999999999999e-01   2.2120000000000001e-01
   0.0000000000000000e+00  -3.5170000000000001e-01   4.6322999999999999e+00   8.5900000000000004e-02  -3.9970000000000000e-01  -1.1840000000000001e-01  -8.4340000000000004e-01   6.4480000000000004e-01   6.9648000000000003e+00   2.8899999999999999e-02   5.0029999999999997e-01   2.0790000000000000e-01
   0.0000000000000000e+00  -2.8580000000000000e-01   4.3750000000000000e+00   7.6399999999999996e-02  -3.5210000000000002e-01  -1.4030000000000001e-01  -9.5440000000000003e-01   9.1169999999999995e-01   6.5294999999999996e+00   3.8500000000000000e-02   3.8490000000000002e-01   2.0349999999999999e-01
  -2.1999999999999999e-02  -3.7369999999999998e-01   4.8038999999999996e+00   1.6230000000000000e-01  -3.8059999999999999e-01  -1.4470000000000000e-01  -9.5440000000000003e-01   9.1169999999999995e-01   6.8777999999999997e+00  -3.8500000000000000e-02   3.5599999999999998e-01   2.1679999999999999e-01
  -8.8200000000000001e-02  -3.5170000000000001e-01   4.1176000000000004e+00   1.3370000000000001e-01  -3.2350000000000001e-01  -1.7100000000000001e-01  -9.3220000000000003e-01   8.8939999999999997e-01   6.8777999999999997e+00  -5.7799999999999997e-02   3.8490000000000002e-01   1.8140000000000001e-01
   4.4100000000000000e-02  -5.4959999999999998e-01   4.2892000000000001e+00   1.7190000000000000e-01  -4.6629999999999999e-01  -1.5350000000000000e-01  -7.3240000000000005e-01   5.7809999999999995e-01   6.6166000000000000e+00  -1.9300000000000001e-02   3.7530000000000002e-01   2.3890000000000000e-01
  -1.5429999999999999e-01  -2.6379999999999998e-01   4.8897000000000004e+00   1.3370000000000001e-01  -3.5210000000000002e-01  -1.6230000000000000e-01  -7.7680000000000005e-01   9.1169999999999995e-01   6.7907000000000002e+00  -2.8899999999999999e-02   4.1370000000000001e-01   2.1229999999999999e-01
  -6.6100000000000006e-02  -2.8580000000000000e-01   4.0317999999999996e+00   1.6230000000000000e-01  -4.1870000000000002e-01  -1.4470000000000000e-01  -7.3240000000000005e-01   8.4499999999999997e-01   6.7907000000000002e+00  -5.7799999999999997e-02   3.7530000000000002e-01   2.1229999999999999e-01
   2.4249999999999999e-01  -6.6000000000000003e-02   4.5465000000000000e+00   1.5279999999999999e-01  -4.6629999999999999e-01  -1.6230000000000000e-01  -9.1000000000000003e-01   9.1169999999999995e-01   7.1388999999999996e+00  -9.5999999999999992e-03   4.5219999999999999e-01   1.9020000000000001e-01
   4.4100000000000000e-02  -2.6379999999999998e-01   4.4607999999999999e+00   2.0999999999999999e-01  -3.7109999999999999e-01  -1.1840000000000001e-01  -7.7680000000000005e-01   5.7809999999999995e-01   5.6589000000000000e+00  -2.8899999999999999e-02   3.8490000000000002e-01   2.0349999999999999e-01
   1.5429999999999999e-01  -3.9570000000000000e-01   4.4607999999999999e+00   1.8140000000000001e-01  -2.8549999999999998e-01  -1.0960000000000000e-01  -7.5460000000000005e-01   8.0049999999999999e-01   6.5294999999999996e+00  -5.7799999999999997e-02   3.3679999999999999e-01   2.1229999999999999e-01
   6.6100000000000006e-02  -3.2979999999999998e-01   3.8603000000000001e+00   1.2410000000000000e-01  -4.3769999999999998e-01  -1.4470000000000000e-01  -8.6560000000000004e-01   6.0040000000000004e-01   6.5294999999999996e+00   0.0000000000000000e+00   3.5599999999999998e-01   2.3440000000000000e-01
   0.0000000000000000e+00  -2.4179999999999999e-01   4.5465000000000000e+00   6.6799999999999998e-02  -4.1870000000000002e-01  -1.5350000000000000e-01  -9.7660000000000002e-01   6.8930000000000002e-01   5.6589000000000000e+00  -5.7799999999999997e-02   2.7900000000000003e-01   2.0790000000000000e-01
   2.2040000000000001e-01  -2.1980000000000000e-01   5.2328000000000001e+00   1.1459999999999999e-01  -3.4260000000000002e-01  -1.7100000000000001e-01  -1.1096999999999999e+00   8.6719999999999997e-01   6.6166000000000000e+00  -5.7799999999999997e-02   3.6559999999999998e-01   2.2120000000000001e-01
  -6.6100000000000006e-02  -3.7369999999999998e-01   4.6322999999999999e+00   1.2410000000000000e-01  -4.3769999999999998e-01  -1.2720000000000001e-01  -9.9880000000000002e-01   8.6719999999999997e-01   6.8777999999999997e+00  -2.8899999999999999e-02   2.8870000000000001e-01   2.2120000000000001e-01
   1.1020000000000001e-01  -8.7900000000000006e-02   4.3750000000000000e+00   8.5900000000000004e-02  -3.7109999999999999e-01  -1.4470000000000000e-01  -8.2120000000000004e-01   6.8930000000000002e-01   6.8777999999999997e+00   9.5999999999999992e-03   3.3679999999999999e-01   2.2559999999999999e-01
  -4.4100000000000000e-02  -3.7369999999999998e-01   4.8038999999999996e+00   6.6799999999999998e-02  -2.8549999999999998e-01  -1.5790000000000001e-01  -6.6579999999999995e-01   7.1150000000000002e-01   6.6166000000000000e+00  -2.8899999999999999e-02   4.0410000000000001e-01   2.2559999999999999e-01
   1.9839999999999999e-01  -2.4179999999999999e-01   4.6322999999999999e+00   1.3370000000000001e-01  -3.3310000000000001e-01  -1.4030000000000001e-01  -8.4340000000000004e-01   8.2269999999999999e-01   6.4424999999999999e+00  -2.8899999999999999e-02   3.4639999999999999e-01   1.9910000000000000e-01
  -6.6100000000000006e-02  -3.7369999999999998e-01   4.8038999999999996e+00   1.4319999999999999e-01  -3.9970000000000000e-01  -1.5790000000000001e-01  -9.7660000000000002e-01   7.7820000000000000e-01   6.0941999999999998e+00  -1.9300000000000001e-02   3.5599999999999998e-01   1.8579999999999999e-01
   6.6100000000000006e-02  -3.9570000000000000e-01   4.9755000000000003e+00   1.1459999999999999e-01  -3.3310000000000001e-01  -1.6230000000000000e-01  -8.8780000000000003e-01   9.3389999999999995e-01   6.4424999999999999e+00   5.7799999999999997e-02   3.1750000000000000e-01   2.1229999999999999e-01
   1.7630000000000001e-01  -4.1770000000000002e-01   4.8897000000000004e+00   2.3870000000000000e-01  -4.5679999999999998e-01  -1.1400000000000000e-01  -1.1096999999999999e+00   9.3389999999999995e-01   6.3554000000000004e+00  -4.8200000000000000e-02   4.3300000000000000e-01   2.2120000000000001e-01
   6.6100000000000006e-02  -5.2759999999999996e-01   4.9755000000000003e+00   9.5500000000000002e-02  -3.2350000000000001e-01  -1.2280000000000001e-01  -7.5460000000000005e-01   1.0672999999999999e+00   7.2260000000000000e+00  -9.5999999999999992e-03   3.8490000000000002e-01   2.0790000000000000e-01
  -1.9839999999999999e-01  -1.0990000000000000e-01   3.8603000000000001e+00   1.2410000000000000e-01  -3.3310000000000001e-01  -1.2280000000000001e-01  -1.0431999999999999e+00   6.0040000000000004e-01   6.2683000000000000e+00  -1.0600000000000000e-01   3.4639999999999999e-01   2.3000000000000001e-01
  -4.4100000000000000e-02  -5.0560000000000005e-01   3.9460999999999999e+00   3.8199999999999998e-02  -4.2820000000000003e-01  -2.0169999999999999e-01  -8.4340000000000004e-01   8.4499999999999997e-01   6.3554000000000004e+00   9.5999999999999992e-03   3.2710000000000000e-01   1.9910000000000000e-01
  -8.8200000000000001e-02  -2.4179999999999999e-01   5.0612000000000004e+00   7.6399999999999996e-02  -4.0920000000000001e-01  -1.0960000000000000e-01  -7.3240000000000005e-01   8.8939999999999997e-01   6.3554000000000004e+00  -2.8899999999999999e-02   3.7530000000000002e-01   1.8140000000000001e-01
  -8.8200000000000001e-02  -3.7369999999999998e-01   4.5465000000000000e+00   7.6399999999999996e-02  -4.0920000000000001e-01  -1.4030000000000001e-01  -7.7680000000000005e-01   7.7820000000000000e-01   5.7460000000000004e+00   8.6699999999999999e-02   3.7530000000000002e-01   1.7690000000000000e-01
  -6.6100000000000006e-02  -3.2979999999999998e-01   5.0612000000000004e+00   1.0500000000000000e-01  -4.1870000000000002e-01  -1.6230000000000000e-01  -9.1000000000000003e-01   9.1169999999999995e-01   7.1388999999999996e+00   3.8500000000000000e-02   3.7530000000000002e-01   2.1229999999999999e-01
   1.1020000000000001e-01  -4.3969999999999998e-01   4.2892000000000001e+00   1.7190000000000000e-01  -3.5210000000000002e-01  -1.2280000000000001e-01  -8.2120000000000004e-01   7.5600000000000001e-01   6.5294999999999996e+00  -1.9300000000000001e-02   3.2710000000000000e-01   2.0349999999999999e-01
  -8.8200000000000001e-02  -3.5170000000000001e-01   3.7745000000000002e+00   1.4319999999999999e-01  -3.5210000000000002e-01  -1.1400000000000000e-01  -7.1020000000000005e-01   9.7840000000000005e-01   6.8777999999999997e+00   4.8200000000000000e-02   3.3679999999999999e-01   1.8140000000000001e-01
  -2.1999999999999999e-02  -3.5170000000000001e-01   4.4607999999999999e+00   1.6230000000000000e-01  -4.0920000000000001e-01  -1.7100000000000001e-01  -9.9880000000000002e-01   8.0049999999999999e-01   5.9200999999999997e+00  -9.5999999999999992e-03   2.5979999999999998e-01   2.0790000000000000e-01
  -6.6100000000000006e-02  -3.5170000000000001e-01   4.7180999999999997e+00   1.4319999999999999e-01  -3.6159999999999998e-01  -1.3589999999999999e-01  -7.9900000000000004e-01   9.7840000000000005e-01   6.7907000000000002e+00  -1.9300000000000001e-02   3.6559999999999998e-01   1.7249999999999999e-01
  -6.6100000000000006e-02  -3.7369999999999998e-01   4.1176000000000004e+00   1.1459999999999999e-01  -3.4260000000000002e-01  -1.2280000000000001e-01  -9.7660000000000002e-01   6.6710000000000003e-01   5.9200999999999997e+00  -1.0600000000000000e-01   3.8490000000000002e-01   2.2120000000000001e-01
   1.1020000000000001e-01  -3.2979999999999998e-01   4.0317999999999996e+00   1.1459999999999999e-01  -4.0920000000000001e-01  -1.3159999999999999e-01  -8.8780000000000003e-01   7.3380000000000001e-01   7.4001000000000001e+00  -6.7400000000000002e-02   2.7900000000000003e-01   2.3440000000000000e-01
   1.7630000000000001e-01  -4.6170000000000000e-01   4.8038999999999996e+00   1.6230000000000000e-01  -3.8059999999999999e-01  -1.4470000000000000e-01  -9.1000000000000003e-01   6.6710000000000003e-01   5.6589000000000000e+00  -7.7100000000000002e-02   2.6939999999999997e-01   1.9910000000000000e-01
   0.0000000000000000e+00  -3.9570000000000000e-01   4.9755000000000003e+00   1.6230000000000000e-01  -4.5679999999999998e-01  -1.7979999999999999e-01  -7.1020000000000005e-01   8.0049999999999999e-01   6.3554000000000004e+00  -2.8899999999999999e-02   2.9830000000000001e-01   1.8140000000000001e-01
   4.4100000000000000e-02  -1.9789999999999999e-01   4.5465000000000000e+00   8.5900000000000004e-02  -4.4719999999999999e-01  -1.4030000000000001e-01  -7.3240000000000005e-01   8.6719999999999997e-01   6.7035999999999998e+00   4.8200000000000000e-02   3.7530000000000002e-01   1.9460000000000000e-01
  -4.4100000000000000e-02  -1.5390000000000001e-01   4.2892000000000001e+00   1.5279999999999999e-01  -3.4260000000000002e-01  -1.6660000000000000e-01  -7.7680000000000005e-01   9.7840000000000005e-01   6.5294999999999996e+00  -7.7100000000000002e-02   2.9830000000000001e-01   2.0790000000000000e-01
   3.0859999999999999e-01  -5.0560000000000005e-01   4.5465000000000000e+00   1.6230000000000000e-01  -4.4719999999999999e-01  -1.1400000000000000e-01  -6.8799999999999994e-01   8.4499999999999997e-01   6.1813000000000002e+00  -7.7100000000000002e-02   4.0410000000000001e-01   1.8140000000000001e-01
  -1.3230000000000000e-01  -1.9789999999999999e-01   4.4607999999999999e+00   1.5279999999999999e-01  -4.2820000000000003e-01  -1.1400000000000000e-01  -7.7680000000000005e-01   9.3389999999999995e-01   6.7907000000000002e+00   0.0000000000000000e+00   4.1370000000000001e-01   2.0790000000000000e-01
   0.0000000000000000e+00  -3.0780000000000002e-01   4.4607999999999999e+00   1.7190000000000000e-01  -3.4260000000000002e-01  -1.7540000000000000e-01  -8.2120000000000004e-01   9.1169999999999995e-01   6.6166000000000000e+00  -6.7400000000000002e-02   4.3300000000000000e-01   2.0349999999999999e-01
   4.4100000000000000e-02  -1.3189999999999999e-01   5.0612000000000004e+00   1.2410000000000000e-01  -3.2350000000000001e-01  -1.7100000000000001e-01  -9.9880000000000002e-01   9.5609999999999995e-01   6.2683000000000000e+00   2.8899999999999999e-02   2.9830000000000001e-01   2.2120000000000001e-01
  -1.1020000000000001e-01  -3.2979999999999998e-01   4.2892000000000001e+00   1.6230000000000000e-01  -3.9970000000000000e-01  -1.0960000000000000e-01  -9.5440000000000003e-01   9.5609999999999995e-01   6.6166000000000000e+00  -6.7400000000000002e-02   3.5599999999999998e-01   1.9020000000000001e-01
   0.0000000000000000e+00  -3.2979999999999998e-01   4.8038999999999996e+00   1.7190000000000000e-01  -4.2820000000000003e-01  -1.4910000000000001e-01  -8.6560000000000004e-01   7.1150000000000002e-01   6.0941999999999998e+00  -3.8500000000000000e-02   3.1750000000000000e-01   2.4329999999999999e-01
   6.6100000000000006e-02  -1.5390000000000001e-01   4.3750000000000000e+00   8.5900000000000004e-02  -3.7109999999999999e-01  -1.0960000000000000e-01  -9.5440000000000003e-01   6.0040000000000004e-01   6.1813000000000002e+00  -4.8200000000000000e-02   2.7900000000000003e-01   2.1679999999999999e-01
  -1.1020000000000001e-01  -3.0780000000000002e-01   4.8038999999999996e+00   2.8600000000000000e-02  -4.1870000000000002e-01  -1.0960000000000000e-01  -9.1000000000000003e-01   8.2269999999999999e-01   6.5294999999999996e+00  -4.8200000000000000e-02   4.4259999999999999e-01   1.7249999999999999e-01
   0.0000000000000000e+00  -2.4179999999999999e-01   3.9460999999999999e+00   8.5900000000000004e-02  -4.5679999999999998e-01  -1.0090000000000000e-01  -9.1000000000000003e-01   7.1150000000000002e-01   6.5294999999999996e+00  -5.7799999999999997e-02   4.0410000000000001e-01   2.0349999999999999e-01
  -1.1020000000000001e-01  -3.0780000000000002e-01   5.0612000000000004e+00   2.0050000000000001e-01  -3.3310000000000001e-01  -1.9289999999999999e-01  -1.0431999999999999e+00   9.3389999999999995e-01   6.3554000000000004e+00   9.5999999999999992e-03   3.1750000000000000e-01   1.8579999999999999e-01
   0.0000000000000000e+00  -4.1770000000000002e-01   4.4607999999999999e+00   8.5900000000000004e-02  -4.3769999999999998e-01  -1.5790000000000001e-01  -6.4370000000000005e-01   9.3389999999999995e-01   6.7907000000000002e+00  -2.8899999999999999e-02   3.4639999999999999e-01   2.2120000000000001e-01
   1.3230000000000000e-01  -3.9570000000000000e-01   4.1176000000000004e+00   1.3370000000000001e-01  -4.3769999999999998e-01  -1.1400000000000000e-01  -6.8799999999999994e-01   8.4499999999999997e-01   6.1813000000000002e+00  -1.1559999999999999e-01   3.7530000000000002e-01   2.1679999999999999e-01
   2.1999999999999999e-02  -4.1770000000000002e-01   4.5465000000000000e+00   1.4319999999999999e-01  -3.1400000000000000e-01  -1.6230000000000000e-01  -8.8780000000000003e-01   8.6719999999999997e-01   6.0941999999999998e+00   5.7799999999999997e-02   4.0410000000000001e-01   1.9910000000000000e-01
   0.0000000000000000e+00  -2.4179999999999999e-01   5.7474999999999996e+00   1.8140000000000001e-01  -3.7109999999999999e-01  -1.5350000000000000e-01  -9.3220000000000003e-01   9.5609999999999995e-01   6.4424999999999999e+00  -4.8200000000000000e-02   3.6559999999999998e-01   1.6370000000000001e-01
  -6.6100000000000006e-02  -3.2979999999999998e-01   4.8038999999999996e+00   4.7699999999999999e-02  -3.8059999999999999e-01  -1.0960000000000000e-01  -8.6560000000000004e-01   7.7820000000000000e-01   6.5294999999999996e+00  -6.7400000000000002e-02   4.4259999999999999e-01   1.9460000000000000e-01
   2.1999999999999999e-02  -4.1770000000000002e-01   4.6322999999999999e+00   1.7190000000000000e-01  -3.6159999999999998e-01  -1.4910000000000001e-01  -8.8780000000000003e-01   7.5600000000000001e-01   6.5294999999999996e+00  -1.9300000000000001e-02   3.8490000000000002e-01   2.4329999999999999e-01
  -2.1999999999999999e-02  -2.6379999999999998e-01   4.5465000000000000e+00   4.7699999999999999e-02  -3.4260000000000002e-01  -1.8420000000000000e-01  -9.3220000000000003e-01   8.8939999999999997e-01   6.5294999999999996e+00   3.8500000000000000e-02   2.8870000000000001e-01   1.5920000000000001e-01
  -4.4100000000000000e-02  -5.4959999999999998e-01   4.6322999999999999e+00   1.2410000000000000e-01  -4.1870000000000002e-01  -1.4030000000000001e-01  -8.8780000000000003e-01   8.8939999999999997e-01   7.0518999999999998e+00  -4.8200000000000000e-02   2.7900000000000003e-01   1.9910000000000000e-01
   2.1999999999999999e-02  -4.1770000000000002e-01   4.2034000000000002e+00   4.7699999999999999e-02  -3.9010000000000000e-01  -9.2100000000000001e-02  -8.2120000000000004e-01   8.6719999999999997e-01   5.9200999999999997e+00  -2.8899999999999999e-02   2.7900000000000003e-01   1.7690000000000000e-01
   6.6100000000000006e-02  -4.3969999999999998e-01   3.5171000000000001e+00   1.3370000000000001e-01  -3.9970000000000000e-01  -1.3589999999999999e-01  -7.7680000000000005e-01   9.7840000000000005e-01   6.6166000000000000e+00   3.8500000000000000e-02   3.8490000000000002e-01   2.1229999999999999e-01
   8.8200000000000001e-02  -3.2979999999999998e-01   4.9755000000000003e+00   1.0500000000000000e-01  -2.8549999999999998e-01  -1.1840000000000001e-01  -9.1000000000000003e-01   8.2269999999999999e-01   6.7907000000000002e+00  -9.5999999999999992e-03   2.7900000000000003e-01   1.9020000000000001e-01
   0.0000000000000000e+00  -2.8580000000000000e-01   4.5465000000000000e+00   1.3370000000000001e-01  -4.0920000000000001e-01  -1.4470000000000000e-01  -7.7680000000000005e-01   7.7820000000000000e-01   6.1813000000000002e+00  -4.8200000000000000e-02   3.6559999999999998e-01   2.0790000000000000e-01
   8.8200000000000001e-02  -3.7369999999999998e-01   4.7180999999999997e+00   1.6230000000000000e-01  -3.3310000000000001e-01  -1.4910000000000001e-01  -6.4370000000000005e-01   9.7840000000000005e-01   5.9200999999999997e+00  -9.5999999999999992e-03   3.5599999999999998e-01   2.0349999999999999e-01
  -2.4249999999999999e-01  -3.2979999999999998e-01   4.6322999999999999e+00   1.7190000000000000e-01  -3.5210000000000002e-01  -1.0090000000000000e-01  -8.6560000000000004e-01   8.2269999999999999e-01   6.9648000000000003e+00  -2.8899999999999999e-02   2.8870000000000001e-01   1.6810000000000000e-01
   8.8200000000000001e-02  -2.6379999999999998e-01   3.8603000000000001e+00   1.8140000000000001e-01  -4.1870000000000002e-01  -9.2100000000000001e-02  -8.4340000000000004e-01   1.0227999999999999e+00   6.2683000000000000e+00   2.8899999999999999e-02   3.6559999999999998e-01   1.9020000000000001e-01
   1.3230000000000000e-01  -5.2759999999999996e-01   4.6322999999999999e+00   1.4319999999999999e-01  -3.9010000000000000e-01  -1.4470000000000000e-01  -7.9900000000000004e-01   1.0227999999999999e+00   6.4424999999999999e+00  -1.9300000000000001e-02   3.4639999999999999e-01   1.9020000000000001e-01
   4.4100000000000000e-02  -3.0780000000000002e-01   4.2892000000000001e+00   1.3370000000000001e-01  -4.0920000000000001e-01  -1.5790000000000001e-01  -7.7680000000000005e-01   7.3380000000000001e-01   6.2683000000000000e+00   0.0000000000000000e+00   3.1750000000000000e-01   2.2120000000000001e-01
   0.0000000000000000e+00  -3.9570000000000000e-01   4.4607999999999999e+00   8.5900000000000004e-02  -4.0920000000000001e-01  -9.6500000000000002e-02  -1.0431999999999999e+00   9.1169999999999995e-01   5.7460000000000004e+00  -6.7400000000000002e-02   3.1750000000000000e-01   1.9460000000000000e-01
   8.8200000000000001e-02  -4.3969999999999998e-01   5.1470000000000002e+00   1.6230000000000000e-01  -5.1390000000000002e-01  -1.3589999999999999e-01  -6.8799999999999994e-01   7.3380000000000001e-01   5.6589000000000000e+00  -3.8500000000000000e-02   3.3679999999999999e-01   2.1679999999999999e-01
  -1.3230000000000000e-01  -3.0780000000000002e-01   3.9460999999999999e+00   1.4319999999999999e-01  -4.6629999999999999e-01  -1.5790000000000001e-01  -5.9930000000000005e-01   1.0450999999999999e+00   6.2683000000000000e+00   2.8899999999999999e-02   3.1750000000000000e-01   1.7249999999999999e-01
  -6.6100000000000006e-02  -4.6170000000000000e-01   4.1176000000000004e+00   1.0500000000000000e-01  -3.1400000000000000e-01  -1.3589999999999999e-01  -8.2120000000000004e-01   9.5609999999999995e-01   5.9200999999999997e+00   0.0000000000000000e+00   3.5599999999999998e-01   1.8579999999999999e-01
  -6.6100000000000006e-02  -3.2979999999999998e-01   4.5465000000000000e+00   1.0500000000000000e-01  -4.1870000000000002e-01  -1.3159999999999999e-01  -6.2150000000000005e-01   1.0227999999999999e+00   6.1813000000000002e+00   9.5999999999999992e-03   3.9450000000000002e-01   1.9460000000000000e-01
   4.4100000000000000e-02  -1.7590000000000000e-01   4.3750000000000000e+00   2.1959999999999999e-01  -2.6640000000000003e-01  -1.3589999999999999e-01  -7.1020000000000005e-01   9.1169999999999995e-01   6.3554000000000004e+00   9.5999999999999992e-03   3.4639999999999999e-01   1.8579999999999999e-01
  -1.3230000000000000e-01  -3.0780000000000002e-01   5.1470000000000002e+00   7.6399999999999996e-02  -3.0449999999999999e-01  -1.3159999999999999e-01  -7.3240000000000005e-01   9.5609999999999995e-01   6.3554000000000004e+00  -4.8200000000000000e-02   3.6559999999999998e-01   1.7690000000000000e-01
  -4.4100000000000000e-02  -2.1980000000000000e-01   4.9755000000000003e+00   1.3370000000000001e-01  -3.6159999999999998e-01  -1.6230000000000000e-01  -6.6579999999999995e-01   1.0005999999999999e+00   6.3554000000000004e+00   3.8500000000000000e-02   3.8490000000000002e-01   1.9460000000000000e-01
   8.8200000000000001e-02  -2.4179999999999999e-01   5.0612000000000004e+00   1.5279999999999999e-01  -4.5679999999999998e-01  -1.4030000000000001e-01  -7.9900000000000004e-01   8.8939999999999997e-01   6.3554000000000004e+00  -1.9300000000000001e-02   2.4060000000000001e-01   1.9460000000000000e-01
   2.2040000000000001e-01  -4.6170000000000000e-01   4.8897000000000004e+00   1.5279999999999999e-01  -3.6159999999999998e-01  -1.2720000000000001e-01  -9.1000000000000003e-01   8.6719999999999997e-01   6.5294999999999996e+00   1.9300000000000001e-02   2.3089999999999999e-01   2.3440000000000000e-01
  -4.4100000000000000e-02  -2.8580000000000000e-01   4.6322999999999999e+00   1.1459999999999999e-01  -4.3769999999999998e-01  -1.0960000000000000e-01  -8.2120000000000004e-01   9.1169999999999995e-01   6.7035999999999998e+00   2.8899999999999999e-02   3.2710000000000000e-01   1.9460000000000000e-01
  -1.3230000000000000e-01  -3.2979999999999998e-01   4.8897000000000004e+00   7.6399999999999996e-02  -4.1870000000000002e-01  -1.4910000000000001e-01  -6.2150000000000005e-01   8.8939999999999997e-01   6.4424999999999999e+00  -3.8500000000000000e-02   3.0790000000000001e-01   1.7249999999999999e-01
  -2.2040000000000001e-01  -4.6170000000000000e-01   4.0317999999999996e+00   1.2410000000000000e-01  -4.1870000000000002e-01  -1.2720000000000001e-01  -8.2120000000000004e-01   8.4499999999999997e-01   6.4424999999999999e+00   4.8200000000000000e-02   3.1750000000000000e-01   1.9460000000000000e-01
  -1.9839999999999999e-01  -2.8580000000000000e-01   3.7745000000000002e+00   1.8140000000000001e-01  -3.2350000000000001e-01  -1.2280000000000001e-01  -7.5460000000000005e-01   8.8939999999999997e-01   6.7907000000000002e+00  -2.8899999999999999e-02   3.8490000000000002e-01   1.6370000000000001e-01
   0.0000000000000000e+00  -5.7160000000000000e-01   5.2328000000000001e+00   1.4319999999999999e-01  -3.2350000000000001e-01  -1.4470000000000000e-01  -8.2120000000000004e-01   8.6719999999999997e-01   6.4424999999999999e+00  -9.5999999999999992e-03   3.5599999999999998e-01   1.7249999999999999e-01
   8.8200000000000001e-02  -3.0780000000000002e-01   4.9755000000000003e+00   1.8140000000000001e-01  -3.9970000000000000e-01  -1.4030000000000001e-01  -8.2120000000000004e-01   8.6719999999999997e-01   6.0072000000000001e+00   9.5999999999999992e-03   4.1370000000000001e-01   1.9020000000000001e-01
  -6.6100000000000006e-02  -1.5390000000000001e-01   4.6322999999999999e+00   1.2410000000000000e-01  -3.2350000000000001e-01  -1.1840000000000001e-01  -7.3240000000000005e-01   7.7820000000000000e-01   6.7907000000000002e+00   6.7400000000000002e-02   3.5599999999999998e-01   2.0790000000000000e-01
  -8.8200000000000001e-02  -2.6379999999999998e-01   3.7745000000000002e+00   7.6399999999999996e-02  -3.3310000000000001e-01  -6.1400000000000003e-02  -7.5460000000000005e-01   9.5609999999999995e-01   6.2683000000000000e+00   1.9300000000000001e-02   3.5599999999999998e-01   2.3440000000000000e-01
  -4.1880000000000001e-01  -2.8580000000000000e-01   5.3186000000000000e+00   1.0500000000000000e-01  -4.2820000000000003e-01  -1.7540000000000000e-01  -8.4340000000000004e-01   8.8939999999999997e-01   6.4424999999999999e+00   1.9300000000000001e-02   3.4639999999999999e-01   1.9460000000000000e-01
  -4.4100000000000000e-02  -2.4179999999999999e-01   4.8038999999999996e+00   1.0500000000000000e-01  -3.6159999999999998e-01  -1.3589999999999999e-01  -9.1000000000000003e-01   8.4499999999999997e-01   6.5294999999999996e+00   3.8500000000000000e-02   2.7900000000000003e-01   2.2120000000000001e-01
  -1.3230000000000000e-01  -3.9570000000000000e-01   4.4607999999999999e+00   1.0500000000000000e-01  -3.5210000000000002e-01  -1.0520000000000000e-01  -8.6560000000000004e-01   8.0049999999999999e-01   6.2683000000000000e+00   9.5999999999999992e-03   3.4639999999999999e-01   2.0790000000000000e-01
  -2.2040000000000001e-01  -1.9789999999999999e-01   4.6322999999999999e+00   9.5500000000000002e-02  -4.7580000000000000e-01  -7.8899999999999998e-02  -8.6560000000000004e-01   8.8939999999999997e-01   6.2683000000000000e+00   3.8500000000000000e-02   2.7900000000000003e-01   1.6370000000000001e-01
  -1.9839999999999999e-01  -5.0560000000000005e-01   4.5465000000000000e+00   8.5900000000000004e-02  -4.0920000000000001e-01  -1.5350000000000000e-01  -7.9900000000000004e-01   7.5600000000000001e-01   6.1813000000000002e+00  -6.7400000000000002e-02   4.2340000000000000e-01   1.5920000000000001e-01
  -3.5270000000000001e-01  -3.0780000000000002e-01   4.2892000000000001e+00   1.6230000000000000e-01  -3.6159999999999998e-01  -1.4470000000000000e-01  -7.1020000000000005e-01   7.7820000000000000e-01   6.0941999999999998e+00  -4.8200000000000000e-02   4.4259999999999999e-01   1.8579999999999999e-01
  -1.3230000000000000e-01  -4.1770000000000002e-01   4.1176000000000004e+00   1.8140000000000001e-01  -4.1870000000000002e-01  -1.7100000000000001e-01  -8.8780000000000003e-01   9.3389999999999995e-01   6.0941999999999998e+00  -4.8200000000000000e-02   3.9450000000000002e-01   1.9460000000000000e-01
  -4.4100000000000000e-02  -4.6170000000000000e-01   4.6322999999999999e+00   6.6799999999999998e-02  -4.3769999999999998e-01  -1.3159999999999999e-01  -7.1020000000000005e-01   9.1169999999999995e-01   5.7460000000000004e+00   0.0000000000000000e+00   2.6939999999999997e-01   1.7249999999999999e-01
  -8.8200000000000001e-02  -1.7590000000000000e-01   5.4043999999999999e+00   1.1459999999999999e-01  -3.5210000000000002e-01  -1.4910000000000001e-01  -7.3240000000000005e-01   8.6719999999999997e-01   6.6166000000000000e+00   1.9300000000000001e-02   3.4639999999999999e-01   2.0349999999999999e-01
  -1.5429999999999999e-01  -4.3969999999999998e-01   3.5171000000000001e+00   1.0500000000000000e-01  -4.8530000000000001e-01  -1.6230000000000000e-01  -8.2120000000000004e-01   8.8939999999999997e-01   5.9200999999999997e+00  -3.8500000000000000e-02   3.6559999999999998e-01   1.8579999999999999e-01
   0.0000000000000000e+00  -1.0990000000000000e-01   4.9755000000000003e+00   1.0500000000000000e-01  -4.5679999999999998e-01  -1.7979999999999999e-01  -7.3240000000000005e-01   1.1117999999999999e+00   6.0072000000000001e+00  -3.8500000000000000e-02   3.2710000000000000e-01   1.9020000000000001e-01
  -6.6100000000000006e-02  -4.8359999999999997e-01   4.3750000000000000e+00   1.5279999999999999e-01  -4.2820000000000003e-01  -1.4910000000000001e-01  -8.8780000000000003e-01   8.0049999999999999e-01   7.4871999999999996e+00   1.9300000000000001e-02   3.6559999999999998e-01   2.2120000000000001e-01
   2.1999999999999999e-02  -4.6170000000000000e-01   3.9460999999999999e+00   1.1459999999999999e-01  -4.3769999999999998e-01  -9.2100000000000001e-02  -7.9900000000000004e-01   6.8930000000000002e-01   6.7035999999999998e+00  -3.8500000000000000e-02   3.8490000000000002e-01   1.9460000000000000e-01
  -1.3230000000000000e-01  -3.9570000000000000e-01   5.0612000000000004e+00   5.7299999999999997e-02  -3.8059999999999999e-01  -1.3159999999999999e-01  -7.9900000000000004e-01   9.7840000000000005e-01   6.6166000000000000e+00  -5.7799999999999997e-02   3.6559999999999998e-01   1.9910000000000000e-01
  -1.7630000000000001e-01  -4.1770000000000002e-01   4.8038999999999996e+00   2.0999999999999999e-01  -4.4719999999999999e-01  -1.0520000000000000e-01  -7.5460000000000005e-01   7.7820000000000000e-01   5.5719000000000003e+00   1.2520000000000001e-01   3.0790000000000001e-01   1.9910000000000000e-01
   0.0000000000000000e+00  -4.3969999999999998e-01   4.6322999999999999e+00   1.0500000000000000e-01  -3.7109999999999999e-01  -1.3159999999999999e-01  -6.8799999999999994e-01   1.0227999999999999e+00   6.1813000000000002e+00   5.7799999999999997e-02   2.5979999999999998e-01   2.3000000000000001e-01
  -1.7630000000000001e-01  -4.3999999999999997e-02   4.7180999999999997e+00   9.5500000000000002e-02  -4.1870000000000002e-01  -1.0960000000000000e-01  -6.6579999999999995e-01   1.0894999999999999e+00   6.7035999999999998e+00  -3.8500000000000000e-02   3.5599999999999998e-01   1.5920000000000001e-01
   1.3230000000000000e-01  -4.1770000000000002e-01   4.3750000000000000e+00   3.1509999999999999e-01  -3.9010000000000000e-01  -1.0520000000000000e-01  -8.8780000000000003e-01   8.0049999999999999e-01   6.6166000000000000e+00   0.0000000000000000e+00   3.8490000000000002e-01   1.9910000000000000e-01
  -1.1020000000000001e-01  -3.0780000000000002e-01   4.4607999999999999e+00   1.8140000000000001e-01  -3.9010000000000000e-01  -1.4910000000000001e-01  -7.1020000000000005e-01   8.4499999999999997e-01   6.3554000000000004e+00   1.9300000000000001e-02   2.5979999999999998e-01   1.9020000000000001e-01
  -1.5429999999999999e-01  -4.1770000000000002e-01   4.2892000000000001e+00   1.2410000000000000e-01  -3.9010000000000000e-01  -1.2280000000000001e-01  -7.1020000000000005e-01   8.4499999999999997e-01   6.7035999999999998e+00   9.5999999999999992e-03   2.8870000000000001e-01   1.9910000000000000e-01
  -2.1999999999999999e-02  -3.7369999999999998e-01   4.8897000000000004e+00   1.1459999999999999e-01  -4.3769999999999998e-01  -7.8899999999999998e-02  -6.8799999999999994e-01   9.3389999999999995e-01   6.7907000000000002e+00  -7.7100000000000002e-02   3.2710000000000000e-01   2.1229999999999999e-01
  -8.8200000000000001e-02  -2.1980000000000000e-01   4.0317999999999996e+00   1.7190000000000000e-01  -4.5679999999999998e-01  -1.0960000000000000e-01  -8.4340000000000004e-01   8.8939999999999997e-01   6.0941999999999998e+00   9.5999999999999992e-03   3.7530000000000002e-01   2.0790000000000000e-01
  -2.8649999999999998e-01  -3.7369999999999998e-01   4.9755000000000003e+00   3.8199999999999998e-02  -3.9970000000000000e-01  -8.3299999999999999e-02  -7.7680000000000005e-01   8.0049999999999999e-01   6.3554000000000004e+00   0.0000000000000000e+00   2.6939999999999997e-01   1.8579999999999999e-01
  -1.7630000000000001e-01  -4.8359999999999997e-01   4.5465000000000000e+00   5.7299999999999997e-02  -4.3769999999999998e-01  -1.1840000000000001e-01  -6.2150000000000005e-01   8.4499999999999997e-01   6.3554000000000004e+00  -6.7400000000000002e-02   2.5979999999999998e-01   2.0349999999999999e-01
  -2.6450000000000001e-01  -3.9570000000000000e-01   4.2892000000000001e+00   1.5279999999999999e-01  -3.4260000000000002e-01  -1.5790000000000001e-01  -6.4370000000000005e-01   8.0049999999999999e-01   7.4001000000000001e+00  -6.7400000000000002e-02   4.2340000000000000e-01   1.9910000000000000e-01
  -2.4249999999999999e-01  -4.1770000000000002e-01   4.2892000000000001e+00   1.1459999999999999e-01  -4.8530000000000001e-01  -1.0960000000000000e-01  -8.8780000000000003e-01   9.1169999999999995e-01   5.6589000000000000e+00   1.1559999999999999e-01   3.1750000000000000e-01   2.0790000000000000e-01
  -8.8200000000000001e-02  -6.1550000000000005e-01   4.7180999999999997e+00   8.5900000000000004e-02  -4.9480000000000002e-01  -1.1400000000000000e-01  -8.4340000000000004e-01   8.8939999999999997e-01   6.4424999999999999e+00  -1.9300000000000001e-02   4.0410000000000001e-01   1.8140000000000001e-01
  -6.6100000000000006e-02  -3.7369999999999998e-01   4.1176000000000004e+00   2.1959999999999999e-01  -4.3769999999999998e-01  -1.0520000000000000e-01  -7.7680000000000005e-01   9.1169999999999995e-01   6.7035999999999998e+00   1.9300000000000001e-02   3.1750000000000000e-01   1.9910000000000000e-01
  -6.6100000000000006e-02  -4.8359999999999997e-01   3.8603000000000001e+00   1.5279999999999999e-01  -3.5210000000000002e-01  -1.1840000000000001e-01  -8.4340000000000004e-01   7.7820000000000000e-01   6.4424999999999999e+00   1.9300000000000001e-02   4.0410000000000001e-01   1.9460000000000000e-01
   1.1020000000000001e-01  -3.9570000000000000e-01   4.7180999999999997e+00   7.6399999999999996e-02  -3.7109999999999999e-01  -1.4030000000000001e-01  -8.6560000000000004e-01   8.2269999999999999e-01   6.6166000000000000e+00   6.7400000000000002e-02   4.0410000000000001e-01   1.9020000000000001e-01
  -1.3230000000000000e-01  -3.2979999999999998e-01   5.0612000000000004e+00   8.5900000000000004e-02  -4.8530000000000001e-01  -9.6500000000000002e-02  -8.2120000000000004e-01   9.5609999999999995e-01   6.4424999999999999e+00   3.8500000000000000e-02   3.1750000000000000e-01   2.1679999999999999e-01
  -1.1020000000000001e-01  -3.5170000000000001e-01   4.2892000000000001e+00   1.4319999999999999e-01  -4.4719999999999999e-01  -1.4470000000000000e-01  -5.9930000000000005e-01   8.4499999999999997e-01   6.7035999999999998e+00  -5.7799999999999997e-02   3.3679999999999999e-01   1.7690000000000000e-01
   0.0000000000000000e+00  -5.9360000000000002e-01   4.3750000000000000e+00   1.3370000000000001e-01  -3.6159999999999998e-01  -1.0090000000000000e-01  -7.9900000000000004e-01   9.3389999999999995e-01   6.3554000000000004e+00  -1.9300000000000001e-02   4.5219999999999999e-01   1.9020000000000001e-01
   1.5429999999999999e-01  -4.8359999999999997e-01   3.9460999999999999e+00   9.5500000000000002e-02  -4.5679999999999998e-01  -9.6500000000000002e-02  -6.6579999999999995e-01   9.1169999999999995e-01   6.4424999999999999e+00  -1.9300000000000001e-02   3.3679999999999999e-01   2.3440000000000000e-01
   4.4100000000000000e-02  -4.8359999999999997e-01   3.8603000000000001e+00   1.6230000000000000e-01  -4.1870000000000002e-01  -1.3589999999999999e-01  -8.4340000000000004e-01   8.8939999999999997e-01   6.5294999999999996e+00  -2.8899999999999999e-02   2.9830000000000001e-01   1.9910000000000000e-01
  -4.4100000000000000e-02  -4.3969999999999998e-01   4.8897000000000004e+00   1.5279999999999999e-01  -4.5679999999999998e-01  -7.4499999999999997e-02  -6.6579999999999995e-01   9.1169999999999995e-01   6.5294999999999996e+00   1.0600000000000000e-01   3.3679999999999999e-01   1.4599999999999999e-01
  -2.1999999999999999e-02  -4.1770000000000002e-01   3.9460999999999999e+00   4.7699999999999999e-02  -4.7580000000000000e-01  -9.6500000000000002e-02  -9.3220000000000003e-01   9.5609999999999995e-01   6.5294999999999996e+00   1.1559999999999999e-01   3.3679999999999999e-01   1.7690000000000000e-01
  -8.8200000000000001e-02  -4.6170000000000000e-01   4.7180999999999997e+00   2.0050000000000001e-01  -4.0920000000000001e-01  -1.4910000000000001e-01  -7.5460000000000005e-01   1.1339999999999999e+00   5.9200999999999997e+00   1.9300000000000001e-02   3.1750000000000000e-01   2.1229999999999999e-01
  -2.6450000000000001e-01  -5.0560000000000005e-01   5.6616999999999997e+00   1.2410000000000000e-01  -3.6159999999999998e-01  -1.1400000000000000e-01  -8.8780000000000003e-01   8.6719999999999997e-01   6.1813000000000002e+00   5.7799999999999997e-02   4.1370000000000001e-01   2.4329999999999999e-01
   4.4100000000000000e-02  -3.9570000000000000e-01   4.0317999999999996e+00   1.3370000000000001e-01  -3.9010000000000000e-01  -1.0960000000000000e-01  -6.6579999999999995e-01   8.4499999999999997e-01   6.5294999999999996e+00   0.0000000000000000e+00   3.3679999999999999e-01   2.2120000000000001e-01
  -4.4100000000000000e-02  -4.1770000000000002e-01   4.3750000000000000e+00   1.5279999999999999e-01  -4.4719999999999999e-01  -8.7700000000000000e-02  -8.8780000000000003e-01   7.5600000000000001e-01   6.2683000000000000e+00   9.5999999999999992e-03   3.5599999999999998e-01   1.6810000000000000e-01
  -1.9839999999999999e-01  -1.3189999999999999e-01   3.8603000000000001e+00   1.6230000000000000e-01  -3.9970000000000000e-01  -1.5350000000000000e-01  -6.4370000000000005e-01   1.0450999999999999e+00   6.2683000000000000e+00  -1.9300000000000001e-02   2.9830000000000001e-01   1.7249999999999999e-01
  -8.8200000000000001e-02  -2.6379999999999998e-01   4.9755000000000003e+00   4.7699999999999999e-02  -4.8530000000000001e-01  -8.7700000000000000e-02  -9.3220000000000003e-01   9.5609999999999995e-01   6.3554000000000004e+00   9.5999999999999992e-03   2.5979999999999998e-01   2.1679999999999999e-01
  -2.1999999999999999e-02  -4.3969999999999998e-01   4.9755000000000003e+00   5.7299999999999997e-02  -4.2820000000000003e-01  -1.4030000000000001e-01  -6.6579999999999995e-01   9.1169999999999995e-01   6.7907000000000002e+00  -6.7400000000000002e-02   3.3679999999999999e-01   1.7249999999999999e-01
  -4.4100000000000000e-02  -4.8359999999999997e-01   4.7180999999999997e+00   8.5900000000000004e-02  -4.3769999999999998e-01  -1.0520000000000000e-01  -7.9900000000000004e-01   8.2269999999999999e-01   6.2683000000000000e+00  -2.8899999999999999e-02   3.3679999999999999e-01   1.8140000000000001e-01
  -2.1999999999999999e-02  -3.2979999999999998e-01   4.7180999999999997e+00   1.1459999999999999e-01  -3.7109999999999999e-01  -1.1400000000000000e-01  -6.6579999999999995e-01   9.5609999999999995e-01   6.0072000000000001e+00   2.8899999999999999e-02   3.3679999999999999e-01   1.8140000000000001e-01
  -1.5429999999999999e-01  -6.8149999999999999e-01   4.6322999999999999e+00   6.6799999999999998e-02  -4.0920000000000001e-01  -1.0960000000000000e-01  -7.1020000000000005e-01   8.6719999999999997e-01   5.9200999999999997e+00   4.8200000000000000e-02   3.0790000000000001e-01   1.5040000000000001e-01
   1.3230000000000000e-01  -3.5170000000000001e-01   4.1176000000000004e+00   1.9089999999999999e-01  -4.0920000000000001e-01  -1.6230000000000000e-01  -7.3240000000000005e-01   6.8930000000000002e-01   6.0941999999999998e+00   7.7100000000000002e-02   3.1750000000000000e-01   2.5209999999999999e-01
   1.1020000000000001e-01  -4.1770000000000002e-01   4.8897000000000004e+00   1.6230000000000000e-01  -3.0449999999999999e-01  -1.4030000000000001e-01  -7.1020000000000005e-01   1.0450999999999999e+00   6.1813000000000002e+00   2.8899999999999999e-02   3.1750000000000000e-01   2.3000000000000001e-01
  -4.4100000000000000e-02  -5.7160000000000000e-01   5.3186000000000000e+00   1.2410000000000000e-01  -4.1870000000000002e-01  -1.5790000000000001e-01  -5.7709999999999995e-01   7.3380000000000001e-01   6.5294999999999996e+00   2.8899999999999999e-02   3.3679999999999999e-01   2.2120000000000001e-01
   8.8200000000000001e-02  -4.6170000000000000e-01   4.1176000000000004e+00   1.3370000000000001e-01  -4.9480000000000002e-01  -1.4030000000000001e-01  -7.3240000000000005e-01   8.4499999999999997e-01   6.2683000000000000e+00   0.0000000000000000e+00   3.6559999999999998e-01   1.9910000000000000e-01
  -1.1020000000000001e-01  -3.5170000000000001e-01   4.0317999999999996e+00   1.3370000000000001e-01  -4.1870000000000002e-01  -9.2100000000000001e-02  -7.3240000000000005e-01   1.0005999999999999e+00   6.0941999999999998e+00  -6.7400000000000002e-02   3.3679999999999999e-01   1.9910000000000000e-01
  -8.8200000000000001e-02  -3.9570000000000000e-01   4.8038999999999996e+00   1.5279999999999999e-01  -4.4719999999999999e-01  -1.0090000000000000e-01  -7.5460000000000005e-01   8.8939999999999997e-01   5.9200999999999997e+00  -2.8899999999999999e-02   3.1750000000000000e-01   1.6370000000000001e-01
  -1.1020000000000001e-01  -3.5170000000000001e-01   5.2328000000000001e+00   1.2410000000000000e-01  -3.9010000000000000e-01  -1.3589999999999999e-01  -9.5440000000000003e-01   8.8939999999999997e-01   6.2683000000000000e+00   3.8500000000000000e-02   3.0790000000000001e-01   1.9020000000000001e-01
  -1.1020000000000001e-01  -4.3969999999999998e-01   4.2892000000000001e+00   1.6230000000000000e-01  -3.9010000000000000e-01  -1.0090000000000000e-01  -4.8830000000000001e-01   1.0227999999999999e+00   6.4424999999999999e+00  -2.8899999999999999e-02   3.2710000000000000e-01   1.9460000000000000e-01
   8.8200000000000001e-02  -4.3969999999999998e-01   3.6886999999999999e+00   1.8140000000000001e-01  -3.8059999999999999e-01  -1.2280000000000001e-01  -7.5460000000000005e-01   8.2269999999999999e-01   5.4847999999999999e+00  -2.8899999999999999e-02   3.9450000000000002e-01   1.5479999999999999e-01
   8.8200000000000001e-02  -4.1770000000000002e-01   4.5465000000000000e+00   9.5500000000000002e-02  -4.8530000000000001e-01  -1.2720000000000001e-01  -6.4370000000000005e-01   1.0227999999999999e+00   6.7035999999999998e+00  -9.5999999999999992e-03   3.2710000000000000e-01   1.9460000000000000e-01
  -2.1999999999999999e-02  -4.3969999999999998e-01   4.3750000000000000e+00   1.4319999999999999e-01  -3.9970000000000000e-01  -1.7100000000000001e-01  -6.6579999999999995e-01   9.5609999999999995e-01   6.1813000000000002e+00   9.5999999999999992e-03   3.4639999999999999e-01   2.3000000000000001e-01
  -1.9839999999999999e-01  -3.7369999999999998e-01   4.6322999999999999e+00   1.4319999999999999e-01  -3.8059999999999999e-01  -1.4470000000000000e-01  -6.8799999999999994e-01   6.2260000000000004e-01   6.0941999999999998e+00  -3.8500000000000000e-02   3.9450000000000002e-01   1.7690000000000000e-01
   1.7630000000000001e-01  -5.7160000000000000e-01   4.9755000000000003e+00   3.8199999999999998e-02  -4.2820000000000003e-01  -1.4030000000000001e-01  -7.1020000000000005e-01   8.8939999999999997e-01   6.1813000000000002e+00  -1.0600000000000000e-01   3.6559999999999998e-01   1.6810000000000000e-01
  -4.4100000000000000e-02  -3.9570000000000000e-01   5.1470000000000002e+00   4.7699999999999999e-02  -4.3769999999999998e-01  -1.0090000000000000e-01  -7.1020000000000005e-01   7.3380000000000001e-01   6.0072000000000001e+00  -8.6699999999999999e-02   3.0790000000000001e-01   1.8140000000000001e-01
  -1.3230000000000000e-01  -3.0780000000000002e-01   4.2034000000000002e+00   1.7190000000000000e-01  -3.8059999999999999e-01  -1.0960000000000000e-01  -7.9900000000000004e-01   7.5600000000000001e-01   6.6166000000000000e+00   9.6299999999999997e-02   3.1750000000000000e-01   1.8579999999999999e-01
   8.8200000000000001e-02  -3.0780000000000002e-01   4.8897000000000004e+00   1.8140000000000001e-01  -4.3769999999999998e-01  -1.6230000000000000e-01  -7.5460000000000005e-01   9.7840000000000005e-01   6.4424999999999999e+00  -2.8899999999999999e-02   3.4639999999999999e-01   2.3440000000000000e-01
   2.1999999999999999e-02  -4.6170000000000000e-01   4.6322999999999999e+00   1.7190000000000000e-01  -4.3769999999999998e-01  -9.2100000000000001e-02  -4.4390000000000002e-01   8.0049999999999999e-01   6.7907000000000002e+00   9.5999999999999992e-03   2.9830000000000001e-01   1.9020000000000001e-01
   1.3230000000000000e-01  -4.1770000000000002e-01   4.2034000000000002e+00   1.5279999999999999e-01  -4.1870000000000002e-01  -1.3159999999999999e-01  -6.8799999999999994e-01   8.6719999999999997e-01   6.4424999999999999e+00  -5.7799999999999997e-02   3.3679999999999999e-01   2.4770000000000000e-01
   6.6100000000000006e-02  -7.0350000000000001e-01   5.1470000000000002e+00   7.6399999999999996e-02  -4.0920000000000001e-01  -1.4470000000000000e-01  -8.4340000000000004e-01   7.7820000000000000e-01   6.0072000000000001e+00   9.5999999999999992e-03   4.6189999999999998e-01   1.9020000000000001e-01
  -1.7630000000000001e-01  -3.7369999999999998e-01   4.8897000000000004e+00   1.8140000000000001e-01  -5.2339999999999998e-01  -8.3299999999999999e-02  -6.8799999999999994e-01   8.0049999999999999e-01   5.7460000000000004e+00  -2.8899999999999999e-02   3.3679999999999999e-01   1.9910000000000000e-01
  -2.4249999999999999e-01  -3.5170000000000001e-01   4.6322999999999999e+00   1.4319999999999999e-01  -2.9499999999999998e-01  -1.5350000000000000e-01  -8.4340000000000004e-01   6.6710000000000003e-01   6.3554000000000004e+00  -1.9300000000000001e-02   2.9830000000000001e-01   2.1229999999999999e-01
   6.6100000000000006e-02  -1.3189999999999999e-01   4.8897000000000004e+00   1.4319999999999999e-01  -3.5210000000000002e-01  -1.4470000000000000e-01  -6.8799999999999994e-01   9.5609999999999995e-01   6.0941999999999998e+00  -3.8500000000000000e-02   4.3300000000000000e-01   2.4770000000000000e-01
  -1.5429999999999999e-01  -3.7369999999999998e-01   4.3750000000000000e+00   1.2410000000000000e-01  -4.0920000000000001e-01  -8.7700000000000000e-02  -7.5460000000000005e-01   6.4480000000000004e-01   5.4847999999999999e+00   1.0600000000000000e-01   4.1370000000000001e-01   1.9460000000000000e-01
  -2.4249999999999999e-01  -2.8580000000000000e-01   4.0317999999999996e+00   6.6799999999999998e-02  -3.9010000000000000e-01  -1.1840000000000001e-01  -6.8799999999999994e-01   8.6719999999999997e-01   7.4871999999999996e+00  -1.9300000000000001e-02   3.2710000000000000e-01   2.2559999999999999e-01
   2.1999999999999999e-02  -3.7369999999999998e-01   4.2892000000000001e+00   1.4319999999999999e-01  -4.1870000000000002e-01  -1.7100000000000001e-01  -6.4370000000000005e-01   7.3380000000000001e-01   6.5294999999999996e+00   3.8500000000000000e-02   3.1750000000000000e-01   1.9020000000000001e-01
  -2.8649999999999998e-01  -4.8359999999999997e-01   4.8038999999999996e+00   4.7699999999999999e-02  -4.2820000000000003e-01  -1.0520000000000000e-01  -8.2120000000000004e-01   8.6719999999999997e-01   6.7035999999999998e+00   8.6699999999999999e-02   3.4639999999999999e-01   2.2559999999999999e-01
  -6.6100000000000006e-02  -3.5170000000000001e-01   4.8038999999999996e+00   4.7699999999999999e-02  -3.8059999999999999e-01  -7.8899999999999998e-02  -7.7680000000000005e-01   7.7820000000000000e-01   5.9200999999999997e+00   0.0000000000000000e+00   2.5019999999999998e-01   1.9020000000000001e-01
  -1.5429999999999999e-01  -5.4959999999999998e-01   3.8603000000000001e+00   5.7299999999999997e-02  -4.0920000000000001e-01  -1.0960000000000000e-01  -7.9900000000000004e-01   9.3389999999999995e-01   7.1388999999999996e+00   2.8899999999999999e-02   3.2710000000000000e-01   2.0790000000000000e-01
   1.7630000000000001e-01  -3.0780000000000002e-01   4.5465000000000000e+00   1.7190000000000000e-01  -3.4260000000000002e-01  -9.6500000000000002e-02  -6.4370000000000005e-01   8.2269999999999999e-01   6.0941999999999998e+00  -3.8500000000000000e-02   3.5599999999999998e-01   2.1679999999999999e-01
   2.1999999999999999e-02  -3.7369999999999998e-01   4.2892000000000001e+00   1.1459999999999999e-01  -4.3769999999999998e-01  -1.0960000000000000e-01  -5.3269999999999995e-01   9.7840000000000005e-01   6.2683000000000000e+00  -2.8899999999999999e-02   3.1750000000000000e-01   1.8579999999999999e-01
   8.8200000000000001e-02  -3.9570000000000000e-01   4.2034000000000002e+00   1.0500000000000000e-01  -3.3310000000000001e-01  -1.4030000000000001e-01  -8.6560000000000004e-01   8.6719999999999997e-01   6.1813000000000002e+00   9.5999999999999992e-03   3.4639999999999999e-01   1.9460000000000000e-01
  -2.1999999999999999e-02  -3.9570000000000000e-01   4.5465000000000000e+00   1.2410000000000000e-01  -3.6159999999999998e-01  -1.2720000000000001e-01  -7.7680000000000005e-01   8.0049999999999999e-01   6.0941999999999998e+00  -7.7100000000000002e-02   4.2340000000000000e-01   1.6810000000000000e-01
   2.1999999999999999e-02  -4.6170000000000000e-01   4.8038999999999996e+00   1.1459999999999999e-01  -4.2820000000000003e-01  -1.3159999999999999e-01  -7.7680000000000005e-01   1.1563000000000001e+00   6.0941999999999998e+00   2.8899999999999999e-02   3.5599999999999998e-01   1.9910000000000000e-01
  -2.4249999999999999e-01  -6.6000000000000003e-02   4.2034000000000002e+00   5.7299999999999997e-02  -4.7580000000000000e-01  -1.6660000000000000e-01  -6.8799999999999994e-01   8.8939999999999997e-01   6.4424999999999999e+00   6.7400000000000002e-02   2.9830000000000001e-01   1.8140000000000001e-01
  -1.7630000000000001e-01  -3.0780000000000002e-01   4.2034000000000002e+00   6.6799999999999998e-02  -4.2820000000000003e-01  -1.3159999999999999e-01  -9.5440000000000003e-01   8.4499999999999997e-01   6.2683000000000000e+00  -9.5999999999999992e-03   3.2710000000000000e-01   2.1679999999999999e-01
  -2.4249999999999999e-01  -3.5170000000000001e-01   4.4607999999999999e+00   1.3370000000000001e-01  -3.5210000000000002e-01  -8.3299999999999999e-02  -6.2150000000000005e-01   8.6719999999999997e-01   5.9200999999999997e+00  -4.8200000000000000e-02   3.9450000000000002e-01   2.1229999999999999e-01
   8.8200000000000001e-02  -3.9570000000000000e-01   4.2034000000000002e+00   3.8199999999999998e-02  -4.0920000000000001e-01  -1.1400000000000000e-01  -7.1020000000000005e-01   7.5600000000000001e-01   7.1388999999999996e+00  -1.9300000000000001e-02   3.5599999999999998e-01   1.5920000000000001e-01
  -1.1020000000000001e-01  -4.1770000000000002e-01   3.6029000000000000e+00   1.7190000000000000e-01  -3.9970000000000000e-01  -7.4499999999999997e-02  -7.7680000000000005e-01   8.2269999999999999e-01   6.6166000000000000e+00   3.8500000000000000e-02   3.7530000000000002e-01   2.0349999999999999e-01
  -4.4100000000000000e-02  -5.0560000000000005e-01   4.6322999999999999e+00   1.0500000000000000e-01  -3.0449999999999999e-01  -1.3159999999999999e-01  -7.3240000000000005e-01   8.8939999999999997e-01   6.5294999999999996e+00  -3.8500000000000000e-02   2.8870000000000001e-01   1.7690000000000000e-01
  -8.8200000000000001e-02  -2.4179999999999999e-01   4.8897000000000004e+00   1.5279999999999999e-01  -3.8059999999999999e-01  -7.0199999999999999e-02  -7.9900000000000004e-01   9.5609999999999995e-01   6.6166000000000000e+00   9.5999999999999992e-03   3.4639999999999999e-01   1.6370000000000001e-01
  -4.4100000000000000e-02  -3.0780000000000002e-01   4.7180999999999997e+00   1.5279999999999999e-01  -3.0449999999999999e-01  -1.0520000000000000e-01  -7.7680000000000005e-01   1.0227999999999999e+00   6.2683000000000000e+00  -1.1559999999999999e-01   3.2710000000000000e-01   2.0349999999999999e-01
  -2.1999999999999999e-02  -3.0780000000000002e-01   4.8897000000000004e+00   1.9089999999999999e-01  -3.9010000000000000e-01  -1.4470000000000000e-01  -6.2150000000000005e-01   8.6719999999999997e-01   6.2683000000000000e+00  -6.7400000000000002e-02   3.1750000000000000e-01   1.9020000000000001e-01
   2.1999999999999999e-02  -4.1770000000000002e-01   4.8897000000000004e+00   8.5900000000000004e-02  -3.7109999999999999e-01  -1.5350000000000000e-01  -7.5460000000000005e-01   6.2260000000000004e-01   6.3554000000000004e+00   0.0000000000000000e+00   3.6559999999999998e-01   2.1679999999999999e-01
  -1.3230000000000000e-01  -5.2759999999999996e-01   4.5465000000000000e+00   1.2410000000000000e-01  -3.9970000000000000e-01  -1.3589999999999999e-01  -6.8799999999999994e-01   8.6719999999999997e-01   7.0518999999999998e+00  -3.8500000000000000e-02   3.0790000000000001e-01   1.9910000000000000e-01
  -2.1999999999999999e-02  -3.5170000000000001e-01   3.9460999999999999e+00   7.6399999999999996e-02  -4.2820000000000003e-01  -8.7700000000000000e-02  -9.1000000000000003e-01   7.7820000000000000e-01   6.7907000000000002e+00  -3.8500000000000000e-02   3.2710000000000000e-01   2.3440000000000000e-01
  -2.1999999999999999e-02  -4.6170000000000000e-01   4.2034000000000002e+00   1.6230000000000000e-01  -4.1870000000000002e-01  -1.0090000000000000e-01  -7.7680000000000005e-01   8.4499999999999997e-01   6.6166000000000000e+00  -2.8899999999999999e-02   2.4060000000000001e-01   1.7249999999999999e-01
  -2.1999999999999999e-02  -5.0560000000000005e-01   5.0612000000000004e+00   1.5279999999999999e-01  -4.5679999999999998e-01  -1.1840000000000001e-01  -5.5489999999999995e-01   9.3389999999999995e-01   6.4424999999999999e+00  -9.5999999999999992e-03   3.6559999999999998e-01   1.9460000000000000e-01
  -8.8200000000000001e-02  -2.1980000000000000e-01   4.4607999999999999e+00   1.8140000000000001e-01  -4.2820000000000003e-01  -1.4030000000000001e-01  -5.5489999999999995e-01   7.1150000000000002e-01   6.3554000000000004e+00   0.0000000000000000e+00   2.8870000000000001e-01   1.8140000000000001e-01
  -1.7630000000000001e-01  -6.1550000000000005e-01   3.6886999999999999e+00   1.4319999999999999e-01  -3.9010000000000000e-01  -1.0960000000000000e-01  -6.2150000000000005e-01   6.6710000000000003e-01   6.2683000000000000e+00   5.7799999999999997e-02   3.3679999999999999e-01   1.9020000000000001e-01
  -6.6100000000000006e-02  -3.2979999999999998e-01   4.7180999999999997e+00   1.4319999999999999e-01  -4.1870000000000002e-01  -1.4030000000000001e-01  -6.2150000000000005e-01   8.6719999999999997e-01   5.7460000000000004e+00   9.5999999999999992e-03   3.6559999999999998e-01   2.2559999999999999e-01
  -2.1999999999999999e-02  -4.6170000000000000e-01   5.3186000000000000e+00   1.8140000000000001e-01  -3.7109999999999999e-01  -9.2100000000000001e-02  -6.8799999999999994e-01   8.4499999999999997e-01   6.5294999999999996e+00   9.5999999999999992e-03   2.8870000000000001e-01   1.9460000000000000e-01
  -8.8200000000000001e-02  -4.3969999999999998e-01   4.5465000000000000e+00   1.1459999999999999e-01  -4.1870000000000002e-01  -1.0520000000000000e-01  -8.4340000000000004e-01   8.2269999999999999e-01   6.3554000000000004e+00  -1.1559999999999999e-01   2.9830000000000001e-01   1.7690000000000000e-01
  -6.6100000000000006e-02  -4.3969999999999998e-01   4.2034000000000002e+00   1.7190000000000000e-01  -4.0920000000000001e-01  -1.0520000000000000e-01  -7.1020000000000005e-01   8.4499999999999997e-01   6.3554000000000004e+00   1.9300000000000001e-02   3.7530000000000002e-01   2.0790000000000000e-01
  -1.7630000000000001e-01  -3.7369999999999998e-01   4.3750000000000000e+00   1.3370000000000001e-01  -3.8059999999999999e-01  -1.1400000000000000e-01  -8.2120000000000004e-01   8.6719999999999997e-01   6.4424999999999999e+00  -1.0600000000000000e-01   2.5019999999999998e-01   1.4599999999999999e-01
  -2.4249999999999999e-01  -3.7369999999999998e-01   5.4901999999999997e+00   1.3370000000000001e-01  -3.5210000000000002e-01  -1.1840000000000001e-01  -9.3220000000000003e-01   8.0049999999999999e-01   6.2683000000000000e+00  -1.9300000000000001e-02   3.1750000000000000e-01   2.3440000000000000e-01
   0.0000000000000000e+00  -4.6170000000000000e-01   4.5465000000000000e+00   1.4319999999999999e-01  -3.3310000000000001e-01  -1.2720000000000001e-01  -8.8780000000000003e-01   9.5609999999999995e-01   6.7907000000000002e+00   5.7799999999999997e-02   3.8490000000000002e-01   1.8140000000000001e-01
  -1.3230000000000000e-01  -2.6379999999999998e-01   4.1176000000000004e+00   1.2410000000000000e-01  -4.7580000000000000e-01  -1.3589999999999999e-01  -8.2120000000000004e-01   9.1169999999999995e-01   6.5294999999999996e+00   3.8500000000000000e-02   2.9830000000000001e-01   1.7690000000000000e-01
   0.0000000000000000e+00  -3.5170000000000001e-01   4.8038999999999996e+00   1.6230000000000000e-01  -3.4260000000000002e-01  -1.1840000000000001e-01  -8.2120000000000004e-01   1.0894999999999999e+00   6.4424999999999999e+00   4.8200000000000000e-02   2.6939999999999997e-01   1.7249999999999999e-01
   2.1999999999999999e-02  -3.7369999999999998e-01   4.5465000000000000e+00   1.4319999999999999e-01  -2.8549999999999998e-01  -1.3589999999999999e-01  -7.1020000000000005e-01   1.0894999999999999e+00   6.5294999999999996e+00  -1.9300000000000001e-02   3.8490000000000002e-01   1.8140000000000001e-01
   6.6100000000000006e-02  -6.3749999999999996e-01   5.0612000000000004e+00   1.5279999999999999e-01  -3.9970000000000000e-01  -8.3299999999999999e-02  -6.6579999999999995e-01   8.8939999999999997e-01   6.7907000000000002e+00   0.0000000000000000e+00   3.6559999999999998e-01   1.6810000000000000e-01
   8.8200000000000001e-02  -2.1980000000000000e-01   4.9755000000000003e+00   2.1959999999999999e-01  -2.6640000000000003e-01  -1.4030000000000001e-01  -8.4340000000000004e-01   7.7820000000000000e-01   6.0072000000000001e+00  -4.8200000000000000e-02   3.5599999999999998e-01   1.6810000000000000e-01
   0.0000000000000000e+00  -1.9789999999999999e-01   4.2892000000000001e+00   8.5900000000000004e-02  -4.5679999999999998e-01  -1.0520000000000000e-01  -7.3240000000000005e-01   8.0049999999999999e-01   6.0941999999999998e+00   2.8899999999999999e-02   2.9830000000000001e-01   1.8579999999999999e-01
   1.1020000000000001e-01  -3.2979999999999998e-01   4.8897000000000004e+00   1.6230000000000000e-01  -5.1390000000000002e-01  -1.0520000000000000e-01  -6.8799999999999994e-01   7.7820000000000000e-01   6.0072000000000001e+00   9.6299999999999997e-02   2.7900000000000003e-01   1.8579999999999999e-01
  -2.2040000000000001e-01  -4.3969999999999998e-01   4.6322999999999999e+00   1.1459999999999999e-01  -3.4260000000000002e-01  -1.2280000000000001e-01  -7.9900000000000004e-01   9.7840000000000005e-01   7.0518999999999998e+00   6.7400000000000002e-02   3.4639999999999999e-01   2.1229999999999999e-01
  -2.6450000000000001e-01  -3.0780000000000002e-01   4.8038999999999996e+00   1.6230000000000000e-01  -3.8059999999999999e-01  -1.1840000000000001e-01  -8.8780000000000003e-01   9.1169999999999995e-01   6.5294999999999996e+00  -2.8899999999999999e-02   3.1750000000000000e-01   1.6810000000000000e-01
  -6.6100000000000006e-02  -3.7369999999999998e-01   5.8333000000000004e+00   1.9099999999999999e-02  -4.9480000000000002e-01  -8.3299999999999999e-02  -7.9900000000000004e-01   9.5609999999999995e-01   7.4871999999999996e+00  -3.8500000000000000e-02   2.8870000000000001e-01   1.9460000000000000e-01
   2.1999999999999999e-02  -2.1980000000000000e-01   4.2892000000000001e+00   1.1459999999999999e-01  -3.9010000000000000e-01  -6.5799999999999997e-02  -6.2150000000000005e-01   8.2269999999999999e-01   6.7907000000000002e+00   4.8200000000000000e-02   2.7900000000000003e-01   1.8579999999999999e-01
  -1.1020000000000001e-01  -8.7900000000000006e-02   3.6029000000000000e+00   2.0050000000000001e-01  -3.3310000000000001e-01  -1.0520000000000000e-01  -9.3220000000000003e-01   1.1563000000000001e+00   6.2683000000000000e+00  -3.8500000000000000e-02   4.0410000000000001e-01   1.7690000000000000e-01
   1.1020000000000001e-01  -3.9570000000000000e-01   4.5465000000000000e+00   1.4319999999999999e-01  -3.9010000000000000e-01  -1.5350000000000000e-01  -5.7709999999999995e-01   9.5609999999999995e-01   6.0941999999999998e+00   9.5999999999999992e-03   3.8490000000000002e-01   1.6810000000000000e-01
  -6.6100000000000006e-02  -3.0780000000000002e-01   4.3750000000000000e+00   6.6799999999999998e-02  -4.1870000000000002e-01  -1.1400000000000000e-01  -7.9900000000000004e-01   6.6710000000000003e-01   6.3554000000000004e+00  -2.8899999999999999e-02   3.5599999999999998e-01   1.9460000000000000e-01
   6.6100000000000006e-02  -5.9360000000000002e-01   4.2892000000000001e+00   1.3370000000000001e-01  -3.8059999999999999e-01  -1.0520000000000000e-01  -5.7709999999999995e-01   1.0227999999999999e+00   6.5294999999999996e+00   1.9300000000000001e-02   3.3679999999999999e-01   1.9020000000000001e-01
  -1.1020000000000001e-01  -5.9360000000000002e-01   3.9460999999999999e+00   2.0050000000000001e-01  -3.4260000000000002e-01  -1.0090000000000000e-01  -6.8799999999999994e-01   9.1169999999999995e-01   6.0072000000000001e+00   0.0000000000000000e+00   3.2710000000000000e-01   1.9460000000000000e-01
   0.0000000000000000e+00  -4.1770000000000002e-01   3.6886999999999999e+00   4.7699999999999999e-02  -4.0920000000000001e-01  -1.1840000000000001e-01  -6.8799999999999994e-01   1.0005999999999999e+00   6.8777999999999997e+00   7.7100000000000002e-02   3.3679999999999999e-01   1.6370000000000001e-01
  -1.1020000000000001e-01  -2.8580000000000000e-01   3.6029000000000000e+00   2.0999999999999999e-01  -4.1870000000000002e-01  -1.4910000000000001e-01  -8.6560000000000004e-01   1.0227999999999999e+00   6.4424999999999999e+00   1.9300000000000001e-02   3.3679999999999999e-01   1.4599999999999999e-01
  -1.7630000000000001e-01  -3.7369999999999998e-01   4.0317999999999996e+00   1.2410000000000000e-01  -3.3310000000000001e-01  -1.3589999999999999e-01  -7.9900000000000004e-01   8.6719999999999997e-01   5.9200999999999997e+00   5.7799999999999997e-02   2.7900000000000003e-01   1.6810000000000000e-01
  -1.1020000000000001e-01  -3.7369999999999998e-01   4.3750000000000000e+00   4.7699999999999999e-02  -5.2339999999999998e-01  -9.6500000000000002e-02  -8.4340000000000004e-01   7.5600000000000001e-01   6.7907000000000002e+00  -5.7799999999999997e-02   3.8490000000000002e-01   1.8579999999999999e-01
  -6.6100000000000006e-02  -3.9570000000000000e-01   4.2034000000000002e+00   9.5500000000000002e-02  -4.3769999999999998e-01  -7.8899999999999998e-02  -5.9930000000000005e-01   9.1169999999999995e-01   6.5294999999999996e+00   7.7100000000000002e-02   2.5979999999999998e-01   1.8140000000000001e-01
   0.0000000000000000e+00  -4.8359999999999997e-01   3.9460999999999999e+00   1.8140000000000001e-01  -4.5679999999999998e-01  -9.2100000000000001e-02  -6.6579999999999995e-01   8.0049999999999999e-01   5.9200999999999997e+00  -9.6299999999999997e-02   4.3300000000000000e-01   1.8579999999999999e-01
  -2.1999999999999999e-02  -3.2979999999999998e-01   4.4607999999999999e+00   2.0999999999999999e-01  -4.2820000000000003e-01  -1.0090000000000000e-01  -7.9900000000000004e-01   9.7840000000000005e-01   6.7907000000000002e+00  -9.5999999999999992e-03   3.8490000000000002e-01   1.7690000000000000e-01
  -8.8200000000000001e-02  -3.5170000000000001e-01   4.4607999999999999e+00   2.0999999999999999e-01  -3.8059999999999999e-01  -1.0520000000000000e-01  -7.3240000000000005e-01   9.7840000000000005e-01   6.0941999999999998e+00  -7.7100000000000002e-02   3.3679999999999999e-01   1.7690000000000000e-01
   4.4100000000000000e-02  -5.9360000000000002e-01   4.4607999999999999e+00   1.2410000000000000e-01  -4.5679999999999998e-01  -9.2100000000000001e-02  -7.7680000000000005e-01   9.5609999999999995e-01   6.7907000000000002e+00  -2.8899999999999999e-02   3.5599999999999998e-01   1.8140000000000001e-01
   2.1999999999999999e-02  -3.5170000000000001e-01   3.9460999999999999e+00   1.3370000000000001e-01  -4.7580000000000000e-01  -1.0960000000000000e-01  -6.6579999999999995e-01   8.6719999999999997e-01   6.3554000000000004e+00  -9.5999999999999992e-03   3.3679999999999999e-01   1.7249999999999999e-01
  -2.4249999999999999e-01  -5.2759999999999996e-01   4.8897000000000004e+00   9.5500000000000002e-02  -3.9970000000000000e-01  -5.2600000000000001e-02  -8.2120000000000004e-01   9.3389999999999995e-01   7.3131000000000004e+00   9.6299999999999997e-02   4.3300000000000000e-01   1.7690000000000000e-01
  -1.9839999999999999e-01  -4.1770000000000002e-01   4.3750000000000000e+00   4.7699999999999999e-02  -3.5210000000000002e-01  -1.5350000000000000e-01  -9.3220000000000003e-01   9.1169999999999995e-01   6.3554000000000004e+00  -7.7100000000000002e-02   3.0790000000000001e-01   1.8579999999999999e-01
   0.0000000000000000e+00  -3.0780000000000002e-01   4.0317999999999996e+00   1.6230000000000000e-01  -3.6159999999999998e-01  -1.1840000000000001e-01  -6.8799999999999994e-01   9.1169999999999995e-01   6.7035999999999998e+00  -1.9300000000000001e-02   3.2710000000000000e-01   1.9910000000000000e-01
  -1.7630000000000001e-01  -3.2979999999999998e-01   4.3750000000000000e+00   4.7699999999999999e-02  -3.9970000000000000e-01  -1.0090000000000000e-01  -7.9900000000000004e-01   8.2269999999999999e-01   6.6166000000000000e+00  -1.9300000000000001e-02   3.8490000000000002e-01   2.2120000000000001e-01
  -1.3230000000000000e-01  -2.1980000000000000e-01   5.1470000000000002e+00   6.6799999999999998e-02  -4.0920000000000001e-01  -1.1400000000000000e-01  -7.3240000000000005e-01   9.5609999999999995e-01   6.2683000000000000e+00   0.0000000000000000e+00   3.1750000000000000e-01   1.8140000000000001e-01
   0.0000000000000000e+00  -3.9570000000000000e-01   4.3750000000000000e+00   5.7299999999999997e-02  -4.7580000000000000e-01  -1.2720000000000001e-01  -8.6560000000000004e-01   1.0005999999999999e+00   6.2683000000000000e+00   1.1559999999999999e-01   3.4639999999999999e-01   2.3000000000000001e-01
  -1.7630000000000001e-01  -4.8359999999999997e-01   3.8603000000000001e+00   1.2410000000000000e-01  -4.8530000000000001e-01  -1.4910000000000001e-01  -6.8799999999999994e-01   9.3389999999999995e-01   6.3554000000000004e+00   1.9300000000000001e-02   4.3300000000000000e-01   1.7249999999999999e-01
  -1.3230000000000000e-01  -4.8359999999999997e-01   4.7180999999999997e+00   2.0050000000000001e-01  -3.9010000000000000e-01  -1.3159999999999999e-01  -7.5460000000000005e-01   9.7840000000000005e-01   6.9648000000000003e+00   5.7799999999999997e-02   3.1750000000000000e-01   1.9020000000000001e-01
  -1.5429999999999999e-01  -5.2759999999999996e-01   3.9460999999999999e+00   1.7190000000000000e-01  -3.9010000000000000e-01  -1.0960000000000000e-01  -7.9900000000000004e-01   9.1169999999999995e-01   6.0941999999999998e+00   3.8500000000000000e-02   3.9450000000000002e-01   1.9020000000000001e-01
   1.5429999999999999e-01  -4.1770000000000002e-01   3.6886999999999999e+00   1.9089999999999999e-01  -3.7109999999999999e-01  -8.7700000000000000e-02  -6.4370000000000005e-01   8.6719999999999997e-01   6.4424999999999999e+00   9.5999999999999992e-03   3.7530000000000002e-01   2.0349999999999999e-01
  -2.2040000000000001e-01  -2.4179999999999999e-01   4.0317999999999996e+00   2.8600000000000000e-02  -4.1870000000000002e-01  -1.6230000000000000e-01  -7.7680000000000005e-01   8.6719999999999997e-01   5.6589000000000000e+00  -6.7400000000000002e-02   3.7530000000000002e-01   1.7249999999999999e-01
  -4.4100000000000000e-02  -5.0560000000000005e-01   4.6322999999999999e+00   6.6799999999999998e-02  -3.8059999999999999e-01  -1.4470000000000000e-01  -7.1020000000000005e-01   8.8939999999999997e-01   6.0941999999999998e+00  -9.6299999999999997e-02   2.1170000000000000e-01   1.8579999999999999e-01
  -1.3230000000000000e-01  -3.7369999999999998e-01   4.8897000000000004e+00   2.2910000000000000e-01  -3.9010000000000000e-01  -1.0520000000000000e-01  -7.9900000000000004e-01   9.3389999999999995e-01   6.7035999999999998e+00   3.8500000000000000e-02   2.4060000000000001e-01   1.9020000000000001e-01
   0.0000000000000000e+00  -4.1770000000000002e-01   4.5465000000000000e+00   2.8600000000000000e-02  -4.3769999999999998e-01  -1.2280000000000001e-01  -7.5460000000000005e-01   8.4499999999999997e-01   7.0518999999999998e+00  -9.5999999999999992e-03   4.2340000000000000e-01   2.3000000000000001e-01
  -2.4249999999999999e-01  -5.9360000000000002e-01   5.3186000000000000e+00   0.0000000000000000e+00  -4.2820000000000003e-01  -1.3159999999999999e-01  -6.6579999999999995e-01   7.7820000000000000e-01   6.7907000000000002e+00  -1.9300000000000001e-02   4.1370000000000001e-01   1.6810000000000000e-01
  -1.3230000000000000e-01  -4.1770000000000002e-01   4.7180999999999997e+00   5.7299999999999997e-02  -3.5210000000000002e-01  -9.2100000000000001e-02  -8.2120000000000004e-01   9.1169999999999995e-01   7.1388999999999996e+00  -9.5999999999999992e-03   2.7900000000000003e-01   2.0349999999999999e-01
  -1.1020000000000001e-01  -3.7369999999999998e-01   4.7180999999999997e+00   1.0500000000000000e-01  -4.8530000000000001e-01  -1.1840000000000001e-01  -6.8799999999999994e-01   9.3389999999999995e-01   6.8777999999999997e+00   5.7799999999999997e-02   3.8490000000000002e-01   1.6810000000000000e-01
  -4.4100000000000000e-02  -2.1980000000000000e-01   4.3750000000000000e+00   5.7299999999999997e-02  -3.6159999999999998e-01  -1.2280000000000001e-01  -6.8799999999999994e-01   8.0049999999999999e-01   6.0072000000000001e+00   3.8500000000000000e-02   3.8490000000000002e-01   1.9460000000000000e-01
  -6.6100000000000006e-02  -7.2550000000000003e-01   4.2892000000000001e+00   1.6230000000000000e-01  -3.8059999999999999e-01  -1.6660000000000000e-01  -7.1020000000000005e-01   7.7820000000000000e-01   6.9648000000000003e+00  -9.5999999999999992e-03   3.3679999999999999e-01   2.0790000000000000e-01
  -8.8200000000000001e-02  -2.4179999999999999e-01   4.0317999999999996e+00   1.8140000000000001e-01  -3.8059999999999999e-01  -1.4470000000000000e-01  -8.4340000000000004e-01   7.3380000000000001e-01   6.4424999999999999e+00  -2.8899999999999999e-02   3.5599999999999998e-01   2.2559999999999999e-01
  -6.6100000000000006e-02  -4.1770000000000002e-01   4.2892000000000001e+00   1.2410000000000000e-01  -3.7109999999999999e-01  -1.1400000000000000e-01  -6.2150000000000005e-01   1.0672999999999999e+00   6.1813000000000002e+00   1.0600000000000000e-01   4.4259999999999999e-01   1.9910000000000000e-01
  -2.4249999999999999e-01  -3.9570000000000000e-01   4.2892000000000001e+00   3.8199999999999998e-02  -4.5679999999999998e-01  -1.0960000000000000e-01  -8.2120000000000004e-01   8.8939999999999997e-01   6.9648000000000003e+00   3.8500000000000000e-02   3.0790000000000001e-01   1.8140000000000001e-01
  -1.1020000000000001e-01  -3.7369999999999998e-01   4.2892000000000001e+00   1.1459999999999999e-01  -3.9970000000000000e-01  -1.5790000000000001e-01  -8.8780000000000003e-01   8.6719999999999997e-01   6.0072000000000001e+00   4.8200000000000000e-02   3.1750000000000000e-01   1.4160000000000000e-01
  -1.5429999999999999e-01  -3.9570000000000000e-01   4.4607999999999999e+00   1.9099999999999999e-02  -3.9970000000000000e-01  -1.0520000000000000e-01  -7.7680000000000005e-01   8.8939999999999997e-01   6.7035999999999998e+00  -9.6299999999999997e-02   3.0790000000000001e-01   1.9460000000000000e-01
  -2.1999999999999999e-02  -1.9789999999999999e-01   4.1176000000000004e+00   5.7299999999999997e-02  -4.5679999999999998e-01  -9.6500000000000002e-02  -7.3240000000000005e-01   8.0049999999999999e-01   6.6166000000000000e+00   5.7799999999999997e-02   3.2710000000000000e-01   1.5040000000000001e-01
  -1.5429999999999999e-01  -4.3969999999999998e-01   5.0612000000000004e+00   9.5500000000000002e-02  -3.9010000000000000e-01  -1.0960000000000000e-01  -7.5460000000000005e-01   8.2269999999999999e-01   6.2683000000000000e+00   6.7400000000000002e-02   2.9830000000000001e-01   2.0790000000000000e-01
  -2.2040000000000001e-01  -5.7160000000000000e-01   4.5465000000000000e+00   1.7190000000000000e-01  -4.1870000000000002e-01  -1.3159999999999999e-01  -7.5460000000000005e-01   8.2269999999999999e-01   5.3977000000000004e+00  -6.7400000000000002e-02   3.4639999999999999e-01   1.8140000000000001e-01
  -6.6100000000000006e-02  -3.9570000000000000e-01   4.2892000000000001e+00   9.5500000000000002e-02  -4.3769999999999998e-01  -1.0090000000000000e-01  -7.7680000000000005e-01   1.0672999999999999e+00   6.6166000000000000e+00   4.8200000000000000e-02   3.9450000000000002e-01   1.9460000000000000e-01
   0.0000000000000000e+00  -1.9789999999999999e-01   3.9460999999999999e+00   1.5279999999999999e-01  -4.8530000000000001e-01  -1.0520000000000000e-01  -6.2150000000000005e-01   6.8930000000000002e-01   5.3977000000000004e+00   4.8200000000000000e-02   2.6939999999999997e-01   1.9460000000000000e-01
  -2.1999999999999999e-02  -2.6379999999999998e-01   4.7180999999999997e+00   6.6799999999999998e-02  -4.0920000000000001e-01  -8.3299999999999999e-02  -7.3240000000000005e-01   1.0450999999999999e+00   6.0941999999999998e+00  -2.8899999999999999e-02   3.6559999999999998e-01   2.1679999999999999e-01
   4.4100000000000000e-02  -2.4179999999999999e-01   4.9755000000000003e+00   7.6399999999999996e-02  -4.1870000000000002e-01  -1.0960000000000000e-01  -6.2150000000000005e-01   8.0049999999999999e-01   6.0941999999999998e+00   0.0000000000000000e+00   3.7530000000000002e-01   1.9910000000000000e-01
  -6.6100000000000006e-02  -2.8580000000000000e-01   4.2892000000000001e+00   9.5500000000000002e-02  -4.0920000000000001e-01  -7.0199999999999999e-02  -7.3240000000000005e-01   9.5609999999999995e-01   6.2683000000000000e+00  -1.9300000000000001e-02   3.7530000000000002e-01   2.2120000000000001e-01
  -1.5429999999999999e-01  -1.0990000000000000e-01   4.1176000000000004e+00   1.5279999999999999e-01  -3.6159999999999998e-01  -7.4499999999999997e-02  -9.1000000000000003e-01   7.7820000000000000e-01   6.0941999999999998e+00  -1.9300000000000001e-02   3.2710000000000000e-01   2.3000000000000001e-01
  -6.6100000000000006e-02  -3.7369999999999998e-01   3.6886999999999999e+00   9.4999999999999998e-03  -4.6629999999999999e-01  -7.8899999999999998e-02  -7.7680000000000005e-01   9.3389999999999995e-01   6.4424999999999999e+00   9.5999999999999992e-03   2.0210000000000000e-01   2.3890000000000000e-01
  -2.1999999999999999e-02  -1.7590000000000000e-01   3.8603000000000001e+00   2.3870000000000000e-01  -3.8059999999999999e-01  -7.4499999999999997e-02  -8.2120000000000004e-01   9.3389999999999995e-01   6.2683000000000000e+00   1.9300000000000001e-02   4.0410000000000001e-01   1.5479999999999999e-01
   2.1999999999999999e-02  -3.5170000000000001e-01   3.7745000000000002e+00   1.2410000000000000e-01  -3.9010000000000000e-01  -1.4470000000000000e-01  -8.6560000000000004e-01   8.6719999999999997e-01   6.6166000000000000e+00   9.5999999999999992e-03   3.6559999999999998e-01   1.9460000000000000e-01
   1.5429999999999999e-01  -5.0560000000000005e-01   5.0612000000000004e+00   9.5500000000000002e-02  -4.1870000000000002e-01  -1.4470000000000000e-01  -5.1049999999999995e-01   8.6719999999999997e-01   5.9200999999999997e+00   9.5999999999999992e-03   3.1750000000000000e-01   1.4160000000000000e-01
  -1.3230000000000000e-01  -8.7900000000000006e-02   5.4901999999999997e+00   1.7190000000000000e-01  -5.1390000000000002e-01  -1.2280000000000001e-01  -6.8799999999999994e-01   9.7840000000000005e-01   6.0072000000000001e+00   9.5999999999999992e-03   3.6559999999999998e-01   1.9910000000000000e-01
   1.3230000000000000e-01  -3.0780000000000002e-01   4.4607999999999999e+00   1.9089999999999999e-01  -3.7109999999999999e-01  -6.5799999999999997e-02  -7.5460000000000005e-01   9.7840000000000005e-01   6.1813000000000002e+00   6.7400000000000002e-02   3.2710000000000000e-01   1.6810000000000000e-01
   8.8200000000000001e-02  -6.5949999999999998e-01   4.4607999999999999e+00   1.4319999999999999e-01  -3.7109999999999999e-01  -1.1400000000000000e-01  -6.6579999999999995e-01   8.8939999999999997e-01   5.8330000000000002e+00   6.7400000000000002e-02   3.7530000000000002e-01   1.7249999999999999e-01
  -1.5429999999999999e-01  -1.5390000000000001e-01   3.2597999999999998e+00   1.6230000000000000e-01  -4.2820000000000003e-01  -7.0199999999999999e-02  -6.2150000000000005e-01   1.0450999999999999e+00   6.1813000000000002e+00  -2.8899999999999999e-02   3.8490000000000002e-01   1.7690000000000000e-01
  -4.4100000000000000e-02  -7.6939999999999997e-01   4.3750000000000000e+00   0.0000000000000000e+00  -4.6629999999999999e-01  -9.6500000000000002e-02  -8.2120000000000004e-01   9.5609999999999995e-01   6.2683000000000000e+00   1.2520000000000001e-01   3.4639999999999999e-01   1.9460000000000000e-01
  -1.1020000000000001e-01  -3.7369999999999998e-01   3.9460999999999999e+00   3.1509999999999999e-01  -4.3769999999999998e-01  -1.1400000000000000e-01  -8.4340000000000004e-01   9.1169999999999995e-01   6.5294999999999996e+00  -5.7799999999999997e-02   2.8870000000000001e-01   2.3000000000000001e-01
  -1.9839999999999999e-01  -8.5740000000000005e-01   5.2328000000000001e+00   5.7299999999999997e-02  -4.1870000000000002e-01  -8.7700000000000000e-02  -7.5460000000000005e-01   9.7840000000000005e-01   6.6166000000000000e+00   8.6699999999999999e-02   3.3679999999999999e-01   1.9020000000000001e-01
  -2.8649999999999998e-01  -6.6000000000000003e-02   3.6886999999999999e+00   1.9099999999999999e-02  -4.5679999999999998e-01  -8.7700000000000000e-02  -7.9900000000000004e-01   8.8939999999999997e-01   6.3554000000000004e+00  -9.5999999999999992e-03   4.1370000000000001e-01   2.0349999999999999e-01
  -4.4100000000000000e-02  -5.7160000000000000e-01   3.6886999999999999e+00   5.7299999999999997e-02  -4.8530000000000001e-01  -1.2280000000000001e-01  -6.2150000000000005e-01   9.7840000000000005e-01   7.5742000000000003e+00   1.3489999999999999e-01   2.6939999999999997e-01   1.7249999999999999e-01
  -2.4249999999999999e-01  -1.7590000000000000e-01   4.4607999999999999e+00   1.8140000000000001e-01  -3.9010000000000000e-01  -7.4499999999999997e-02  -1.0875999999999999e+00   1.0005999999999999e+00   5.3106999999999998e+00  -6.7400000000000002e-02   3.4639999999999999e-01   1.7690000000000000e-01
  -4.4100000000000000e-02  -6.1550000000000005e-01   4.7180999999999997e+00   5.7299999999999997e-02  -4.1870000000000002e-01  -6.1400000000000003e-02  -6.2150000000000005e-01   1.1563000000000001e+00   8.4448000000000008e+00   0.0000000000000000e+00   3.5599999999999998e-01   2.0790000000000000e-01
  -1.1020000000000001e-01  -4.3969999999999998e-01   3.9460999999999999e+00   1.3370000000000001e-01  -5.0429999999999997e-01  -5.7000000000000002e-02  -9.7660000000000002e-01   6.4480000000000004e-01   5.4847999999999999e+00   1.9300000000000001e-02   3.4639999999999999e-01   2.0349999999999999e-01
  -2.1999999999999999e-02  -3.0780000000000002e-01   4.8038999999999996e+00   2.0999999999999999e-01  -3.4260000000000002e-01  -1.0520000000000000e-01  -5.1049999999999995e-01   1.3119000000000001e+00   7.2260000000000000e+00   3.8500000000000000e-02   2.9830000000000001e-01   1.9020000000000001e-01
   6.6100000000000006e-02  -5.0560000000000005e-01   4.8897000000000004e+00   3.8199999999999998e-02  -3.7109999999999999e-01  -1.2280000000000001e-01  -1.0209999999999999e+00   8.2269999999999999e-01   6.2683000000000000e+00  -1.9300000000000001e-02   4.5219999999999999e-01   2.2120000000000001e-01
  -2.1999999999999999e-02  -2.8580000000000000e-01   4.5465000000000000e+00   1.5279999999999999e-01  -3.3310000000000001e-01  -1.2720000000000001e-01  -7.7680000000000005e-01   1.1117999999999999e+00   5.7460000000000004e+00   1.9300000000000001e-02   3.5599999999999998e-01   1.7249999999999999e-01
   4.4100000000000000e-02  -6.5949999999999998e-01   5.2328000000000001e+00   2.8600000000000000e-02  -4.2820000000000003e-01  -9.6500000000000002e-02  -7.7680000000000005e-01   6.4480000000000004e-01   7.4001000000000001e+00   3.8500000000000000e-02   3.6559999999999998e-01   1.9020000000000001e-01
   2.1999999999999999e-02  -3.5170000000000001e-01   4.6322999999999999e+00   1.7190000000000000e-01  -3.9010000000000000e-01  -9.6500000000000002e-02  -8.2120000000000004e-01   1.0005999999999999e+00   5.7460000000000004e+00  -1.9300000000000001e-02   3.9450000000000002e-01   1.7249999999999999e-01
  -2.1999999999999999e-02  -6.3749999999999996e-01   4.1176000000000004e+00  -9.4999999999999998e-03  -4.2820000000000003e-01  -1.1840000000000001e-01  -4.8830000000000001e-01   1.1117999999999999e+00   6.7035999999999998e+00  -1.9300000000000001e-02   2.6939999999999997e-01   2.0349999999999999e-01
  -1.1020000000000001e-01  -4.3969999999999998e-01   4.3750000000000000e+00   1.4319999999999999e-01  -3.6159999999999998e-01  -1.3159999999999999e-01  -1.1096999999999999e+00   5.7809999999999995e-01   6.2683000000000000e+00  -8.6699999999999999e-02   3.8490000000000002e-01   1.8140000000000001e-01
   4.4100000000000000e-02  -5.9360000000000002e-01   4.2892000000000001e+00   1.5279999999999999e-01  -3.9970000000000000e-01  -1.0090000000000000e-01  -2.2189999999999999e-01   1.1339999999999999e+00   6.3554000000000004e+00  -2.8899999999999999e-02   3.4639999999999999e-01   1.5920000000000001e-01
  -2.4249999999999999e-01  -3.9570000000000000e-01   4.7180999999999997e+00   9.5500000000000002e-02  -3.6159999999999998e-01  -1.1400000000000000e-01  -9.5440000000000003e-01   6.6710000000000003e-01   6.1813000000000002e+00   9.5999999999999992e-03   4.2340000000000000e-01   1.8140000000000001e-01
  -1.1020000000000001e-01  -5.0560000000000005e-01   4.6322999999999999e+00   2.8600000000000000e-02  -3.3310000000000001e-01  -1.1840000000000001e-01  -4.6610000000000001e-01   1.1339999999999999e+00   6.7035999999999998e+00   6.7400000000000002e-02   3.0790000000000001e-01   1.4599999999999999e-01
  -6.6100000000000006e-02  -2.8580000000000000e-01   4.5465000000000000e+00   1.1459999999999999e-01  -3.9010000000000000e-01  -1.4910000000000001e-01  -8.4340000000000004e-01   6.6710000000000003e-01   6.0072000000000001e+00  -9.5999999999999992e-03   3.5599999999999998e-01   2.0349999999999999e-01
  -8.8200000000000001e-02  -2.1980000000000000e-01   4.4607999999999999e+00   1.3370000000000001e-01  -3.5210000000000002e-01  -1.0520000000000000e-01  -8.4340000000000004e-01   6.6710000000000003e-01   6.4424999999999999e+00   9.5999999999999992e-03   3.7530000000000002e-01   1.9020000000000001e-01
  -4.4100000000000000e-02  -3.0780000000000002e-01   4.1176000000000004e+00   1.9089999999999999e-01  -4.2820000000000003e-01  -1.4470000000000000e-01  -7.1020000000000005e-01   8.6719999999999997e-01   5.9200999999999997e+00   0.0000000000000000e+00   2.7900000000000003e-01   2.0349999999999999e-01
   1.1020000000000001e-01  -5.7160000000000000e-01   4.2034000000000002e+00   1.1459999999999999e-01  -4.2820000000000003e-01  -1.0090000000000000e-01  -1.0431999999999999e+00   6.6710000000000003e-01   6.1813000000000002e+00   0.0000000000000000e+00   3.6559999999999998e-01   2.0349999999999999e-01
   1.1020000000000001e-01  -3.0780000000000002e-01   4.5465000000000000e+00   6.6799999999999998e-02  -3.8059999999999999e-01  -1.0090000000000000e-01  -8.2120000000000004e-01   1.0005999999999999e+00   6.8777999999999997e+00   1.0600000000000000e-01   3.2710000000000000e-01   2.1229999999999999e-01
  -2.8649999999999998e-01  -5.4959999999999998e-01   3.0882000000000001e+00   7.6399999999999996e-02  -4.1870000000000002e-01  -1.4030000000000001e-01  -7.9900000000000004e-01   8.2269999999999999e-01   6.9648000000000003e+00  -1.2520000000000001e-01   3.3679999999999999e-01   1.9460000000000000e-01
  -4.4100000000000000e-02  -2.8580000000000000e-01   5.1470000000000002e+00   1.8140000000000001e-01  -3.9010000000000000e-01  -1.1400000000000000e-01  -5.9930000000000005e-01   9.3389999999999995e-01   6.2683000000000000e+00   1.9300000000000001e-02   3.8490000000000002e-01   2.2120000000000001e-01
   8.8200000000000001e-02  -3.5170000000000001e-01   4.3750000000000000e+00   1.8140000000000001e-01  -3.5210000000000002e-01  -1.0520000000000000e-01  -6.8799999999999994e-01   7.5600000000000001e-01   6.1813000000000002e+00  -6.7400000000000002e-02   4.8110000000000003e-01   1.7249999999999999e-01
  -1.1020000000000001e-01  -3.9570000000000000e-01   4.5465000000000000e+00   1.7190000000000000e-01  -4.7580000000000000e-01  -1.3159999999999999e-01  -6.4370000000000005e-01   1.0450999999999999e+00   6.2683000000000000e+00   7.7100000000000002e-02   2.8870000000000001e-01   2.0349999999999999e-01
   2.1999999999999999e-02  -2.8580000000000000e-01   4.1176000000000004e+00   2.0050000000000001e-01  -3.7109999999999999e-01  -9.6500000000000002e-02  -8.8780000000000003e-01   8.8939999999999997e-01   6.5294999999999996e+00   0.0000000000000000e+00   2.7900000000000003e-01   1.9910000000000000e-01
   0.0000000000000000e+00  -5.0560000000000005e-01   5.3186000000000000e+00   2.3870000000000000e-01  -4.1870000000000002e-01  -8.7700000000000000e-02  -7.5460000000000005e-01   8.6719999999999997e-01   6.7035999999999998e+00   0.0000000000000000e+00   4.6189999999999998e-01   1.9460000000000000e-01
  -6.6100000000000006e-02  -5.4959999999999998e-01   5.1470000000000002e+00   1.3370000000000001e-01  -3.6159999999999998e-01  -7.4499999999999997e-02  -7.1020000000000005e-01   1.0894999999999999e+00   6.3554000000000004e+00   2.8899999999999999e-02   3.4639999999999999e-01   1.5479999999999999e-01
  -4.4100000000000000e-02  -4.6170000000000000e-01   4.2892000000000001e+00   3.8199999999999998e-02  -3.5210000000000002e-01  -1.2720000000000001e-01  -1.0875999999999999e+00   8.2269999999999999e-01   6.3554000000000004e+00  -1.9300000000000001e-02   2.6939999999999997e-01   1.8140000000000001e-01
   0.0000000000000000e+00  -3.5170000000000001e-01   4.5465000000000000e+00   1.6230000000000000e-01  -4.0920000000000001e-01  -1.0520000000000000e-01  -8.4340000000000004e-01   1.0672999999999999e+00   6.2683000000000000e+00   6.7400000000000002e-02   2.0210000000000000e-01   1.5479999999999999e-01
  -6.6100000000000006e-02  -6.1550000000000005e-01   4.6322999999999999e+00   9.4999999999999998e-03  -3.8059999999999999e-01  -8.3299999999999999e-02  -9.3220000000000003e-01   9.3389999999999995e-01   5.8330000000000002e+00  -1.9300000000000001e-02   3.5599999999999998e-01   1.7249999999999999e-01
   0.0000000000000000e+00  -3.7369999999999998e-01   3.5171000000000001e+00   1.0500000000000000e-01  -5.2339999999999998e-01  -7.8899999999999998e-02  -6.4370000000000005e-01   9.5609999999999995e-01   6.7035999999999998e+00  -2.8899999999999999e-02   2.9830000000000001e-01   2.1229999999999999e-01
  -6.6100000000000006e-02  -5.2759999999999996e-01   4.1176000000000004e+00   1.0500000000000000e-01  -4.6629999999999999e-01  -1.0520000000000000e-01  -8.4340000000000004e-01   8.8939999999999997e-01   5.9200999999999997e+00   5.7799999999999997e-02   3.7530000000000002e-01   2.5659999999999999e-01
  -1.1020000000000001e-01  -3.9570000000000000e-01   4.8038999999999996e+00   3.1509999999999999e-01  -4.1870000000000002e-01  -1.6230000000000000e-01  -7.7680000000000005e-01   8.2269999999999999e-01   6.3554000000000004e+00  -2.8899999999999999e-02   3.5599999999999998e-01   1.8579999999999999e-01
   6.6100000000000006e-02  -3.2979999999999998e-01   4.1176000000000004e+00   1.4319999999999999e-01  -3.4260000000000002e-01  -7.0199999999999999e-02  -8.2120000000000004e-01   8.4499999999999997e-01   6.8777999999999997e+00   6.7400000000000002e-02   4.0410000000000001e-01   2.3890000000000000e-01
   6.6100000000000006e-02  -4.1770000000000002e-01   4.7180999999999997e+00   1.9089999999999999e-01  -3.6159999999999998e-01  -1.0090000000000000e-01  -9.5440000000000003e-01   8.8939999999999997e-01   5.7460000000000004e+00  -8.6699999999999999e-02   3.9450000000000002e-01   2.0790000000000000e-01
  -2.1999999999999999e-02  -3.7369999999999998e-01   4.5465000000000000e+00   2.2910000000000000e-01  -4.2820000000000003e-01  -7.8899999999999998e-02  -7.1020000000000005e-01   1.0005999999999999e+00   6.7907000000000002e+00   7.7100000000000002e-02   4.3300000000000000e-01   2.2559999999999999e-01
  -1.3230000000000000e-01  -3.7369999999999998e-01   3.9460999999999999e+00   2.8600000000000000e-02  -4.7580000000000000e-01  -5.2600000000000001e-02  -7.1020000000000005e-01   7.1150000000000002e-01   6.4424999999999999e+00   4.8200000000000000e-02   3.1750000000000000e-01   2.2559999999999999e-01
  -1.5429999999999999e-01  -5.0560000000000005e-01   4.9755000000000003e+00   1.0500000000000000e-01  -4.3769999999999998e-01  -7.8899999999999998e-02  -7.7680000000000005e-01   9.3389999999999995e-01   6.2683000000000000e+00  -3.8500000000000000e-02   3.0790000000000001e-01   1.8140000000000001e-01
  -4.4080000000000003e-01  -4.8359999999999997e-01   4.2892000000000001e+00   1.1459999999999999e-01  -3.8059999999999999e-01  -1.0090000000000000e-01  -9.1000000000000003e-01   7.7820000000000000e-01   6.0941999999999998e+00  -9.5999999999999992e-03   2.5019999999999998e-01   1.9460000000000000e-01
   0.0000000000000000e+00  -3.5170000000000001e-01   4.5465000000000000e+00   1.5279999999999999e-01  -5.1390000000000002e-01  -1.0960000000000000e-01  -7.5460000000000005e-01   9.5609999999999995e-01   6.0941999999999998e+00   9.5999999999999992e-03   3.0790000000000001e-01   1.8140000000000001e-01
  -1.1020000000000001e-01  -3.9570000000000000e-01   4.3750000000000000e+00   5.7299999999999997e-02  -4.2820000000000003e-01  -6.5799999999999997e-02  -7.1020000000000005e-01   9.5609999999999995e-01   6.7035999999999998e+00   1.2520000000000001e-01   3.4639999999999999e-01   1.6810000000000000e-01
  -6.6100000000000006e-02  -4.3969999999999998e-01   5.3186000000000000e+00   1.5279999999999999e-01  -4.1870000000000002e-01  -9.2100000000000001e-02  -7.9900000000000004e-01   1.0005999999999999e+00   6.2683000000000000e+00   9.5999999999999992e-03   3.0790000000000001e-01   1.9460000000000000e-01
  -1.1020000000000001e-01  -4.8359999999999997e-01   4.2034000000000002e+00   1.8140000000000001e-01  -4.4719999999999999e-01  -1.0520000000000000e-01  -9.5440000000000003e-01   9.3389999999999995e-01   6.2683000000000000e+00   2.8899999999999999e-02   3.5599999999999998e-01   1.9910000000000000e-01
  -8.8200000000000001e-02  -3.9570000000000000e-01   4.3750000000000000e+00   2.1959999999999999e-01  -3.9970000000000000e-01  -1.1840000000000001e-01  -7.9900000000000004e-01   1.1339999999999999e+00   7.1388999999999996e+00   4.8200000000000000e-02   3.7530000000000002e-01   2.3440000000000000e-01
   1.1020000000000001e-01  -4.8359999999999997e-01   3.6886999999999999e+00   1.1459999999999999e-01  -2.9499999999999998e-01  -1.0960000000000000e-01  -6.4370000000000005e-01   7.1150000000000002e-01   6.0941999999999998e+00  -9.5999999999999992e-03   3.1750000000000000e-01   2.2120000000000001e-01
  -1.5429999999999999e-01  -4.3969999999999998e-01   4.3750000000000000e+00   7.6399999999999996e-02  -3.5210000000000002e-01  -1.2280000000000001e-01  -7.3240000000000005e-01   9.3389999999999995e-01   7.2260000000000000e+00  -1.9300000000000001e-02   4.6189999999999998e-01   2.1679999999999999e-01
  -8.8200000000000001e-02  -4.6170000000000000e-01   5.2328000000000001e+00   8.5900000000000004e-02  -3.3310000000000001e-01  -6.5799999999999997e-02  -7.3240000000000005e-01   8.6719999999999997e-01   5.8330000000000002e+00   3.8500000000000000e-02   4.3300000000000000e-01   2.1679999999999999e-01
  -2.1999999999999999e-02  -3.2979999999999998e-01   4.4607999999999999e+00   1.4319999999999999e-01  -4.2820000000000003e-01  -6.1400000000000003e-02  -7.9900000000000004e-01   8.6719999999999997e-01   6.2683000000000000e+00  -9.5999999999999992e-03   3.3679999999999999e-01   2.3000000000000001e-01
  -6.6100000000000006e-02  -2.6379999999999998e-01   4.3750000000000000e+00   1.0500000000000000e-01  -3.9970000000000000e-01  -8.7700000000000000e-02  -9.9880000000000002e-01   8.4499999999999997e-01   6.6166000000000000e+00  -6.7400000000000002e-02   3.1750000000000000e-01   2.0349999999999999e-01
  -6.6100000000000006e-02  -2.4179999999999999e-01   4.2034000000000002e+00   4.7699999999999999e-02  -5.2339999999999998e-01  -5.7000000000000002e-02  -7.3240000000000005e-01   9.1169999999999995e-01   6.9648000000000003e+00   6.7400000000000002e-02   3.3679999999999999e-01   2.2120000000000001e-01
  -1.3230000000000000e-01  -3.9570000000000000e-01   4.3750000000000000e+00   1.4319999999999999e-01  -3.9970000000000000e-01  -7.8899999999999998e-02  -8.4340000000000004e-01   1.0005999999999999e+00   5.9200999999999997e+00   0.0000000000000000e+00   3.4639999999999999e-01   1.6370000000000001e-01
  -2.1999999999999999e-02  -3.0780000000000002e-01   4.4607999999999999e+00   1.5279999999999999e-01  -4.6629999999999999e-01  -1.3159999999999999e-01  -8.6560000000000004e-01   9.5609999999999995e-01   6.7035999999999998e+00   5.7799999999999997e-02   2.7900000000000003e-01   1.6810000000000000e-01
   4.4100000000000000e-02  -4.8359999999999997e-01   4.7180999999999997e+00   7.6399999999999996e-02  -3.9010000000000000e-01  -1.0090000000000000e-01  -8.2120000000000004e-01   8.6719999999999997e-01   6.0072000000000001e+00   1.2520000000000001e-01   3.8490000000000002e-01   1.8140000000000001e-01
   2.1999999999999999e-02  -6.3749999999999996e-01   4.8897000000000004e+00   1.9099999999999999e-02  -3.8059999999999999e-01  -1.2280000000000001e-01  -7.3240000000000005e-01   1.1117999999999999e+00   7.2260000000000000e+00   3.8500000000000000e-02   3.5599999999999998e-01   1.5479999999999999e-01
  -6.6100000000000006e-02  -5.2759999999999996e-01   4.1176000000000004e+00   2.8639999999999999e-01  -3.9010000000000000e-01  -5.2600000000000001e-02  -7.1020000000000005e-01   8.6719999999999997e-01   5.9200999999999997e+00  -1.5409999999999999e-01   3.3679999999999999e-01   1.9910000000000000e-01
  -4.4100000000000000e-02  -6.5949999999999998e-01   4.9755000000000003e+00   6.6799999999999998e-02  -3.4260000000000002e-01  -8.3299999999999999e-02  -7.3240000000000005e-01   9.1169999999999995e-01   6.4424999999999999e+00  -6.7400000000000002e-02   3.4639999999999999e-01   1.9020000000000001e-01
  -1.3230000000000000e-01  -5.2759999999999996e-01   3.6886999999999999e+00   7.6399999999999996e-02  -4.7580000000000000e-01  -7.0199999999999999e-02  -6.8799999999999994e-01   9.1169999999999995e-01   6.1813000000000002e+00  -1.0600000000000000e-01   3.0790000000000001e-01   1.7249999999999999e-01
   0.0000000000000000e+00  -4.3999999999999997e-02   5.3186000000000000e+00   1.1459999999999999e-01  -4.5679999999999998e-01  -9.2100000000000001e-02  -7.1020000000000005e-01   9.3389999999999995e-01   6.0941999999999998e+00   4.8200000000000000e-02   3.0790000000000001e-01   1.7249999999999999e-01
  -4.4100000000000000e-02  -3.7369999999999998e-01   4.2034000000000002e+00   1.0500000000000000e-01  -4.2820000000000003e-01  -9.2100000000000001e-02  -5.7709999999999995e-01   8.4499999999999997e-01   6.6166000000000000e+00  -1.0600000000000000e-01   2.8870000000000001e-01   2.0790000000000000e-01
  -1.3230000000000000e-01  -2.6379999999999998e-01   3.3456000000000001e+00   4.7699999999999999e-02  -4.4719999999999999e-01  -1.3159999999999999e-01  -1.0209999999999999e+00   1.0672999999999999e+00   6.1813000000000002e+00   9.5999999999999992e-03   4.3300000000000000e-01   1.8140000000000001e-01
  -2.6450000000000001e-01  -6.1550000000000005e-01   4.8038999999999996e+00   6.6799999999999998e-02  -4.3769999999999998e-01  -6.1400000000000003e-02  -7.7680000000000005e-01   7.3380000000000001e-01   6.8777999999999997e+00   3.8500000000000000e-02   3.3679999999999999e-01   2.0349999999999999e-01
  -1.5429999999999999e-01  -4.3969999999999998e-01   4.3750000000000000e+00   1.0500000000000000e-01  -5.0429999999999997e-01  -5.7000000000000002e-02  -7.9900000000000004e-01   1.0005999999999999e+00   6.3554000000000004e+00  -3.8500000000000000e-02   3.5599999999999998e-01   2.0790000000000000e-01
  -4.4100000000000000e-02  -3.2979999999999998e-01   4.6322999999999999e+00   1.3370000000000001e-01  -3.9970000000000000e-01  -1.0520000000000000e-01  -7.5460000000000005e-01   8.8939999999999997e-01   6.7907000000000002e+00  -1.9300000000000001e-02   3.4639999999999999e-01   1.6370000000000001e-01
  -1.5429999999999999e-01  -3.0780000000000002e-01   4.3750000000000000e+00   2.8600000000000000e-02  -5.0429999999999997e-01  -8.7700000000000000e-02  -7.7680000000000005e-01   8.4499999999999997e-01   5.7460000000000004e+00   0.0000000000000000e+00   3.3679999999999999e-01   1.6810000000000000e-01
   0.0000000000000000e+00  -2.8580000000000000e-01   4.2034000000000002e+00   2.3870000000000000e-01  -5.0429999999999997e-01  -1.3159999999999999e-01  -7.1020000000000005e-01   9.1169999999999995e-01   6.0941999999999998e+00  -9.5999999999999992e-03   2.7900000000000003e-01   1.6810000000000000e-01
  -2.4249999999999999e-01  -6.3749999999999996e-01   3.9460999999999999e+00   1.1459999999999999e-01  -3.3310000000000001e-01  -1.1840000000000001e-01  -6.2150000000000005e-01   8.4499999999999997e-01   5.8330000000000002e+00   2.8899999999999999e-02   3.8490000000000002e-01   1.9910000000000000e-01
   8.8200000000000001e-02  -4.6170000000000000e-01   4.5465000000000000e+00   2.3870000000000000e-01  -4.2820000000000003e-01  -1.0090000000000000e-01  -8.2120000000000004e-01   7.3380000000000001e-01   5.7460000000000004e+00  -4.8200000000000000e-02   4.0410000000000001e-01   1.9460000000000000e-01
  -6.6100000000000006e-02  -4.1770000000000002e-01   4.0317999999999996e+00   1.1459999999999999e-01  -3.7109999999999999e-01  -1.0520000000000000e-01  -9.5440000000000003e-01   7.7820000000000000e-01   6.7907000000000002e+00  -4.8200000000000000e-02   2.6939999999999997e-01   2.1679999999999999e-01
   8.8200000000000001e-02  -4.6170000000000000e-01   4.5465000000000000e+00   1.3370000000000001e-01  -3.6159999999999998e-01  -1.4910000000000001e-01  -8.8780000000000003e-01   8.0049999999999999e-01   6.2683000000000000e+00  -4.8200000000000000e-02   3.0790000000000001e-01   2.0349999999999999e-01
  -2.2040000000000001e-01  -2.4179999999999999e-01   4.4607999999999999e+00   7.6399999999999996e-02  -5.0429999999999997e-01  -8.3299999999999999e-02  -1.0209999999999999e+00   8.0049999999999999e-01   7.3131000000000004e+00   9.6299999999999997e-02   3.9450000000000002e-01   1.9020000000000001e-01
  -2.2040000000000001e-01  -6.8149999999999999e-01   4.3750000000000000e+00   1.1459999999999999e-01  -4.9480000000000002e-01  -7.8899999999999998e-02  -9.5440000000000003e-01   1.0672999999999999e+00   5.7460000000000004e+00  -6.7400000000000002e-02   3.2710000000000000e-01   1.5040000000000001e-01
   6.6100000000000006e-02  -4.1770000000000002e-01   4.0317999999999996e+00   1.1459999999999999e-01  -4.2820000000000003e-01  -1.2280000000000001e-01  -8.8780000000000003e-01   8.4499999999999997e-01   6.0941999999999998e+00   4.8200000000000000e-02   3.5599999999999998e-01   1.5920000000000001e-01
  -1.1020000000000001e-01  -4.3969999999999998e-01   3.8603000000000001e+00   8.5900000000000004e-02  -3.7109999999999999e-01  -3.9500000000000000e-02  -8.4340000000000004e-01   8.8939999999999997e-01   6.3554000000000004e+00  -9.5999999999999992e-03   3.7530000000000002e-01   2.0790000000000000e-01
   0.0000000000000000e+00  -4.6170000000000000e-01   4.2034000000000002e+00   1.8140000000000001e-01  -3.5210000000000002e-01  -6.5799999999999997e-02  -6.2150000000000005e-01   1.0005999999999999e+00   6.4424999999999999e+00  -4.8200000000000000e-02   2.8870000000000001e-01   2.0790000000000000e-01
   4.4100000000000000e-02  -2.6379999999999998e-01   4.7180999999999997e+00   7.6399999999999996e-02  -4.2820000000000003e-01  -8.3299999999999999e-02  -7.5460000000000005e-01   9.1169999999999995e-01   6.0941999999999998e+00   8.6699999999999999e-02   3.2710000000000000e-01   2.1229999999999999e-01
  -4.4100000000000000e-02  -4.6170000000000000e-01   4.4607999999999999e+00   9.5500000000000002e-02  -3.6159999999999998e-01  -8.3299999999999999e-02  -6.2150000000000005e-01   1.0672999999999999e+00   6.1813000000000002e+00   6.7400000000000002e-02   4.0410000000000001e-01   2.1229999999999999e-01
   1.3230000000000000e-01  -5.4959999999999998e-01   4.0317999999999996e+00   6.6799999999999998e-02  -4.1870000000000002e-01  -1.3159999999999999e-01  -6.6579999999999995e-01   7.1150000000000002e-01   6.5294999999999996e+00   1.3489999999999999e-01   3.6559999999999998e-01   2.0790000000000000e-01
  -1.3230000000000000e-01  -3.7369999999999998e-01   4.8897000000000004e+00   1.5279999999999999e-01  -4.1870000000000002e-01  -1.3589999999999999e-01  -7.3240000000000005e-01   9.1169999999999995e-01   6.3554000000000004e+00   0.0000000000000000e+00   3.0790000000000001e-01   1.6810000000000000e-01
  -1.5429999999999999e-01  -5.4959999999999998e-01   4.5465000000000000e+00   4.7699999999999999e-02  -3.8059999999999999e-01  -1.0960000000000000e-01  -9.3220000000000003e-01   8.8939999999999997e-01   5.7460000000000004e+00  -3.8500000000000000e-02   2.7900000000000003e-01   2.3440000000000000e-01
  -1.1020000000000001e-01  -3.0780000000000002e-01   4.3750000000000000e+00  -9.4999999999999998e-03  -4.9480000000000002e-01  -1.0960000000000000e-01  -8.8780000000000003e-01   1.0005999999999999e+00   6.7907000000000002e+00  -7.7100000000000002e-02   3.8490000000000002e-01   1.5920000000000001e-01
   4.4100000000000000e-02  -4.3969999999999998e-01   4.4607999999999999e+00   1.1459999999999999e-01  -5.0429999999999997e-01  -1.1840000000000001e-01  -7.9900000000000004e-01   8.4499999999999997e-01   5.6589000000000000e+00  -9.5999999999999992e-03   2.5979999999999998e-01   1.9910000000000000e-01
   6.6100000000000006e-02  -5.0560000000000005e-01   3.8603000000000001e+00   1.4319999999999999e-01  -3.8059999999999999e-01  -1.0960000000000000e-01  -8.2120000000000004e-01   8.0049999999999999e-01   6.6166000000000000e+00  -5.7799999999999997e-02   2.7900000000000003e-01   1.5920000000000001e-01
  -2.1999999999999999e-02  -5.7160000000000000e-01   4.4607999999999999e+00   1.4319999999999999e-01  -3.7109999999999999e-01  -1.0520000000000000e-01  -5.9930000000000005e-01   9.1169999999999995e-01   6.5294999999999996e+00   4.8200000000000000e-02   3.8490000000000002e-01   1.9020000000000001e-01
   2.1999999999999999e-02  -5.0560000000000005e-01   4.7180999999999997e+00   6.6799999999999998e-02  -4.7580000000000000e-01  -7.8899999999999998e-02  -7.7680000000000005e-01   9.7840000000000005e-01   6.0072000000000001e+00   1.9300000000000001e-02   3.9450000000000002e-01   1.8579999999999999e-01
  -1.3230000000000000e-01  -4.6170000000000000e-01   4.6322999999999999e+00   1.7190000000000000e-01  -4.3769999999999998e-01  -9.6500000000000002e-02  -9.9880000000000002e-01   8.4499999999999997e-01   6.3554000000000004e+00  -4.8200000000000000e-02   3.6559999999999998e-01   2.0349999999999999e-01
   4.4100000000000000e-02  -4.1770000000000002e-01   3.9460999999999999e+00   1.8140000000000001e-01  -3.1400000000000000e-01  -7.4499999999999997e-02  -8.6560000000000004e-01   9.1169999999999995e-01   5.8330000000000002e+00   5.7799999999999997e-02   3.4639999999999999e-01   2.1679999999999999e-01
   2.1999999999999999e-02  -2.6379999999999998e-01   4.5465000000000000e+00   1.8140000000000001e-01  -4.1870000000000002e-01  -6.5799999999999997e-02  -8.2120000000000004e-01   1.0894999999999999e+00   6.8777999999999997e+00   8.6699999999999999e-02   3.3679999999999999e-01   2.2559999999999999e-01
  -1.5429999999999999e-01  -4.3969999999999998e-01   5.3186000000000000e+00   1.4319999999999999e-01  -3.9010000000000000e-01  -1.1400000000000000e-01  -7.7680000000000005e-01   8.8939999999999997e-01   6.9648000000000003e+00  -1.9300000000000001e-02   3.0790000000000001e-01   1.9460000000000000e-01
  -2.6450000000000001e-01  -4.1770000000000002e-01   4.6322999999999999e+00   1.5279999999999999e-01  -3.8059999999999999e-01  -1.0960000000000000e-01  -7.5460000000000005e-01   7.3380000000000001e-01   6.5294999999999996e+00  -4.8200000000000000e-02   3.9450000000000002e-01   2.1679999999999999e-01
  -4.4100000000000000e-02  -4.8359999999999997e-01   4.4607999999999999e+00   5.7299999999999997e-02  -4.9480000000000002e-01  -9.6500000000000002e-02  -6.4370000000000005e-01   1.0894999999999999e+00   6.6166000000000000e+00   9.6299999999999997e-02   2.7900000000000003e-01   1.6370000000000001e-01
   2.1999999999999999e-02  -7.6939999999999997e-01   4.6322999999999999e+00   9.5500000000000002e-02  -5.5189999999999995e-01  -1.1840000000000001e-01  -8.6560000000000004e-01   1.0005999999999999e+00   5.9200999999999997e+00  -3.8500000000000000e-02   4.3300000000000000e-01   1.5479999999999999e-01
   2.1999999999999999e-02  -4.3969999999999998e-01   3.9460999999999999e+00   1.8140000000000001e-01  -4.1870000000000002e-01  -7.8899999999999998e-02  -9.3220000000000003e-01   8.4499999999999997e-01   6.5294999999999996e+00   0.0000000000000000e+00   2.9830000000000001e-01   1.5479999999999999e-01
   0.0000000000000000e+00  -5.2759999999999996e-01   3.6029000000000000e+00   1.8140000000000001e-01  -3.2350000000000001e-01  -1.2280000000000001e-01  -1.0209999999999999e+00   1.0894999999999999e+00   6.0941999999999998e+00   1.9300000000000001e-02   3.4639999999999999e-01   1.8140000000000001e-01
   1.7630000000000001e-01  -4.1770000000000002e-01   4.5465000000000000e+00   1.1459999999999999e-01  -4.3769999999999998e-01  -1.4910000000000001e-01  -9.5440000000000003e-01   1.0005999999999999e+00   6.1813000000000002e+00  -4.8200000000000000e-02   3.5599999999999998e-01   1.8579999999999999e-01
   1.3230000000000000e-01  -4.3969999999999998e-01   4.2892000000000001e+00   5.7299999999999997e-02  -4.0920000000000001e-01  -1.0960000000000000e-01  -8.4340000000000004e-01   9.3389999999999995e-01   6.0941999999999998e+00   3.8500000000000000e-02   3.1750000000000000e-01   2.2559999999999999e-01
   6.6100000000000006e-02  -3.7369999999999998e-01   4.6322999999999999e+00   3.0549999999999999e-01  -4.0920000000000001e-01  -8.7700000000000000e-02  -1.0431999999999999e+00   9.7840000000000005e-01   6.2683000000000000e+00   5.7799999999999997e-02   3.8490000000000002e-01   1.9910000000000000e-01
  -2.2040000000000001e-01  -3.7369999999999998e-01   4.8897000000000004e+00   1.3370000000000001e-01  -4.6629999999999999e-01  -1.0520000000000000e-01  -9.1000000000000003e-01   8.6719999999999997e-01   5.7460000000000004e+00   0.0000000000000000e+00   3.2710000000000000e-01   2.1679999999999999e-01
  -6.6100000000000006e-02  -4.6170000000000000e-01   4.3750000000000000e+00   1.6230000000000000e-01  -4.3769999999999998e-01  -9.2100000000000001e-02  -8.8780000000000003e-01   1.0005999999999999e+00   6.7035999999999998e+00  -1.9300000000000001e-02   2.8870000000000001e-01   1.8579999999999999e-01
  -1.1020000000000001e-01  -3.5170000000000001e-01   4.2892000000000001e+00   2.4820000000000000e-01  -3.7109999999999999e-01  -3.9500000000000000e-02  -9.3220000000000003e-01   9.3389999999999995e-01   6.0072000000000001e+00   2.8899999999999999e-02   3.0790000000000001e-01   1.6370000000000001e-01
  -6.6100000000000006e-02  -3.7369999999999998e-01   4.3750000000000000e+00   6.6799999999999998e-02  -4.1870000000000002e-01  -1.3159999999999999e-01  -6.6579999999999995e-01   8.0049999999999999e-01   6.3554000000000004e+00  -4.8200000000000000e-02   3.2710000000000000e-01   1.5040000000000001e-01
  -6.6100000000000006e-02  -5.9360000000000002e-01   4.4607999999999999e+00   0.0000000000000000e+00  -5.2339999999999998e-01  -8.7700000000000000e-02  -8.6560000000000004e-01   6.4480000000000004e-01   6.6166000000000000e+00   3.8500000000000000e-02   3.2710000000000000e-01   1.9020000000000001e-01
  -1.1020000000000001e-01  -4.1770000000000002e-01   3.4314000000000000e+00   1.1459999999999999e-01  -4.3769999999999998e-01  -1.0960000000000000e-01  -7.9900000000000004e-01   1.0450999999999999e+00   5.9200999999999997e+00  -2.8899999999999999e-02   2.7900000000000003e-01   2.3440000000000000e-01
   1.3230000000000000e-01  -7.0350000000000001e-01   4.2034000000000002e+00   1.1459999999999999e-01  -4.7580000000000000e-01  -9.2100000000000001e-02  -5.7709999999999995e-01   9.3389999999999995e-01   6.0072000000000001e+00   9.5999999999999992e-03   3.6559999999999998e-01   1.9910000000000000e-01
  -1.5429999999999999e-01  -4.6170000000000000e-01   4.2034000000000002e+00   1.1459999999999999e-01  -4.3769999999999998e-01  -1.4030000000000001e-01  -8.8780000000000003e-01   9.5609999999999995e-01   6.1813000000000002e+00   3.8500000000000000e-02   3.1750000000000000e-01   1.9460000000000000e-01
   2.1999999999999999e-02  -4.6170000000000000e-01   4.7180999999999997e+00   1.7190000000000000e-01  -3.3310000000000001e-01  -6.5799999999999997e-02  -8.6560000000000004e-01   6.8930000000000002e-01   6.1813000000000002e+00   4.8200000000000000e-02   3.1750000000000000e-01   2.3000000000000001e-01
  -2.1999999999999999e-02  -2.6379999999999998e-01   3.6886999999999999e+00   1.8140000000000001e-01  -3.9970000000000000e-01  -6.5799999999999997e-02  -8.4340000000000004e-01   9.5609999999999995e-01   5.7460000000000004e+00  -3.8500000000000000e-02   3.4639999999999999e-01   1.6810000000000000e-01
  -6.6100000000000006e-02  -5.2759999999999996e-01   4.0317999999999996e+00   7.6399999999999996e-02  -3.6159999999999998e-01  -9.6500000000000002e-02  -8.4340000000000004e-01   1.0005999999999999e+00   7.2260000000000000e+00   7.7100000000000002e-02   2.7900000000000003e-01   1.7249999999999999e-01
  -1.1020000000000001e-01  -4.1770000000000002e-01   4.2034000000000002e+00   1.7190000000000000e-01  -3.9970000000000000e-01  -1.0960000000000000e-01  -8.6560000000000004e-01   1.0672999999999999e+00   5.9200999999999997e+00  -4.8200000000000000e-02   3.1750000000000000e-01   1.8140000000000001e-01
  -6.6100000000000006e-02  -5.2759999999999996e-01   4.2034000000000002e+00   1.4319999999999999e-01  -4.3769999999999998e-01  -1.2720000000000001e-01  -7.7680000000000005e-01   1.0450999999999999e+00   6.9648000000000003e+00  -9.5999999999999992e-03   3.9450000000000002e-01   2.2559999999999999e-01
  -6.6100000000000006e-02  -6.1550000000000005e-01   4.1176000000000004e+00   3.8199999999999998e-02  -3.9010000000000000e-01  -9.6500000000000002e-02  -7.9900000000000004e-01   9.7840000000000005e-01   6.7907000000000002e+00   5.7799999999999997e-02   3.8490000000000002e-01   1.5920000000000001e-01
  -6.6100000000000006e-02  -2.8580000000000000e-01   4.6322999999999999e+00   1.6230000000000000e-01  -4.4719999999999999e-01  -7.0199999999999999e-02  -8.8780000000000003e-01   9.1169999999999995e-01   6.7035999999999998e+00   1.1559999999999999e-01   3.6559999999999998e-01   1.5920000000000001e-01
   0.0000000000000000e+00  -4.1770000000000002e-01   4.7180999999999997e+00   9.5500000000000002e-02  -2.9499999999999998e-01  -8.3299999999999999e-02  -9.1000000000000003e-01   8.8939999999999997e-01   5.3977000000000004e+00   8.6699999999999999e-02   3.8490000000000002e-01   2.0349999999999999e-01
  -2.4249999999999999e-01  -4.1770000000000002e-01   3.2597999999999998e+00   1.9089999999999999e-01  -4.1870000000000002e-01  -1.3589999999999999e-01  -6.8799999999999994e-01   1.0672999999999999e+00   6.6166000000000000e+00   0.0000000000000000e+00   2.6939999999999997e-01   1.6370000000000001e-01
   4.4100000000000000e-02  -3.9570000000000000e-01   4.5465000000000000e+00   1.4319999999999999e-01  -4.3769999999999998e-01  -4.8200000000000000e-02  -6.8799999999999994e-01   9.1169999999999995e-01   6.3554000000000004e+00  -1.9300000000000001e-02   4.2340000000000000e-01   2.1679999999999999e-01
   0.0000000000000000e+00  -5.4959999999999998e-01   3.8603000000000001e+00   1.5279999999999999e-01  -4.4719999999999999e-01  -8.3299999999999999e-02  -6.8799999999999994e-01   8.8939999999999997e-01   6.0941999999999998e+00  -5.7799999999999997e-02   4.1370000000000001e-01   2.3000000000000001e-01
  -3.0859999999999999e-01  -2.4179999999999999e-01   4.7180999999999997e+00   1.0500000000000000e-01  -3.0449999999999999e-01  -9.6500000000000002e-02  -7.5460000000000005e-01   9.1169999999999995e-01   6.7907000000000002e+00  -2.8899999999999999e-02   3.5599999999999998e-01   1.7249999999999999e-01
  -1.1020000000000001e-01  -6.1550000000000005e-01   4.2034000000000002e+00   2.0999999999999999e-01  -3.5210000000000002e-01  -8.7700000000000000e-02  -9.1000000000000003e-01   7.5600000000000001e-01   5.9200999999999997e+00   5.7799999999999997e-02   3.2710000000000000e-01   1.5920000000000001e-01
  -2.1999999999999999e-02  -4.3969999999999998e-01   4.2892000000000001e+00   7.6399999999999996e-02  -3.8059999999999999e-01  -9.2100000000000001e-02  -8.6560000000000004e-01   1.0005999999999999e+00   5.9200999999999997e+00   9.5999999999999992e-03   2.7900000000000003e-01   2.2559999999999999e-01
   0.0000000000000000e+00  -2.6379999999999998e-01   4.8897000000000004e+00   1.4319999999999999e-01  -4.1870000000000002e-01  -1.0090000000000000e-01  -7.1020000000000005e-01   8.8939999999999997e-01   5.9200999999999997e+00  -1.9300000000000001e-02   3.1750000000000000e-01   1.9460000000000000e-01
  -8.8200000000000001e-02  -5.2759999999999996e-01   5.2328000000000001e+00   1.9099999999999999e-02  -4.5679999999999998e-01  -7.8899999999999998e-02  -9.7660000000000002e-01   8.8939999999999997e-01   5.9200999999999997e+00   2.8899999999999999e-02   4.0410000000000001e-01   1.4160000000000000e-01
  -8.8200000000000001e-02  -2.4179999999999999e-01   4.2034000000000002e+00   1.0500000000000000e-01  -4.1870000000000002e-01  -1.1400000000000000e-01  -9.1000000000000003e-01   8.6719999999999997e-01   6.3554000000000004e+00   9.6299999999999997e-02   3.8490000000000002e-01   1.6370000000000001e-01
   6.6100000000000006e-02  -7.9139999999999999e-01   4.3750000000000000e+00   1.0500000000000000e-01  -3.6159999999999998e-01  -5.7000000000000002e-02  -8.6560000000000004e-01   7.7820000000000000e-01   6.7035999999999998e+00  -5.7799999999999997e-02   3.3679999999999999e-01   1.7249999999999999e-01
  -2.4249999999999999e-01  -2.6379999999999998e-01   4.1176000000000004e+00   1.1459999999999999e-01  -4.3769999999999998e-01  -1.0090000000000000e-01  -6.6579999999999995e-01   8.6719999999999997e-01   6.5294999999999996e+00   6.7400000000000002e-02   3.3679999999999999e-01   1.8579999999999999e-01
  -4.4100000000000000e-02  -3.7369999999999998e-01   4.2034000000000002e+00   1.2410000000000000e-01  -4.2820000000000003e-01  -6.5799999999999997e-02  -6.8799999999999994e-01   1.0450999999999999e+00   6.2683000000000000e+00   5.7799999999999997e-02   4.1370000000000001e-01   2.0349999999999999e-01
  -2.1999999999999999e-02  -3.9570000000000000e-01   4.5465000000000000e+00   1.7190000000000000e-01  -3.9970000000000000e-01  -1.1840000000000001e-01  -8.8780000000000003e-01   9.1169999999999995e-01   5.9200999999999997e+00  -5.7799999999999997e-02   3.1750000000000000e-01   2.0349999999999999e-01
  -2.2040000000000001e-01  -3.7369999999999998e-01   4.3750000000000000e+00   1.8140000000000001e-01  -3.9970000000000000e-01  -8.7700000000000000e-02  -7.7680000000000005e-01   7.7820000000000000e-01   6.2683000000000000e+00  -4.8200000000000000e-02   4.3300000000000000e-01   1.5920000000000001e-01
  -4.4100000000000000e-02  -3.2979999999999998e-01   4.6322999999999999e+00   1.0500000000000000e-01  -3.3310000000000001e-01  -1.3589999999999999e-01  -8.4340000000000004e-01   1.0227999999999999e+00   6.2683000000000000e+00   2.8899999999999999e-02   3.7530000000000002e-01   2.1229999999999999e-01
  -1.3230000000000000e-01  -2.1980000000000000e-01   4.2892000000000001e+00   9.5500000000000002e-02  -3.7109999999999999e-01  -8.3299999999999999e-02  -8.4340000000000004e-01   8.4499999999999997e-01   6.2683000000000000e+00  -9.5999999999999992e-03   2.6939999999999997e-01   2.1679999999999999e-01
   8.8200000000000001e-02  -3.9570000000000000e-01   4.3750000000000000e+00   1.8140000000000001e-01  -3.9010000000000000e-01  -7.8899999999999998e-02  -8.6560000000000004e-01   8.8939999999999997e-01   6.5294999999999996e+00   1.9300000000000001e-02   3.0790000000000001e-01   2.0790000000000000e-01
   4.4100000000000000e-02  -5.0560000000000005e-01   4.1176000000000004e+00   1.1459999999999999e-01  -4.7580000000000000e-01  -7.8899999999999998e-02  -8.8780000000000003e-01   9.5609999999999995e-01   6.7035999999999998e+00  -9.6299999999999997e-02   3.7530000000000002e-01   1.9460000000000000e-01
   0.0000000000000000e+00  -7.9139999999999999e-01   4.5465000000000000e+00   1.7190000000000000e-01  -4.5679999999999998e-01  -1.1840000000000001e-01  -6.6579999999999995e-01   9.3389999999999995e-01   6.7035999999999998e+00   4.8200000000000000e-02   3.4639999999999999e-01   1.8140000000000001e-01
   2.1999999999999999e-02  -6.1550000000000005e-01   5.1470000000000002e+00   1.6230000000000000e-01  -4.3769999999999998e-01  -1.0520000000000000e-01  -1.0653999999999999e+00   9.3389999999999995e-01   6.3554000000000004e+00  -9.5999999999999992e-03   3.6559999999999998e-01   1.7690000000000000e-01
   4.4100000000000000e-02  -4.1770000000000002e-01   4.1176000000000004e+00   9.5500000000000002e-02  -3.9970000000000000e-01  -1.2280000000000001e-01  -7.3240000000000005e-01   8.2269999999999999e-01   6.0072000000000001e+00   2.8899999999999999e-02   3.1750000000000000e-01   1.4599999999999999e-01
   8.8200000000000001e-02  -5.2759999999999996e-01   4.3750000000000000e+00   1.3370000000000001e-01  -4.1870000000000002e-01  -6.1400000000000003e-02  -7.7680000000000005e-01   8.6719999999999997e-01   6.8777999999999997e+00   9.5999999999999992e-03   4.5219999999999999e-01   1.8140000000000001e-01
  -8.8200000000000001e-02  -3.2979999999999998e-01   4.2892000000000001e+00   1.6230000000000000e-01  -3.9970000000000000e-01  -1.1840000000000001e-01  -9.1000000000000003e-01   9.1169999999999995e-01   6.1813000000000002e+00  -4.8200000000000000e-02   3.3679999999999999e-01   2.0349999999999999e-01
   6.6100000000000006e-02  -5.2759999999999996e-01   4.6322999999999999e+00   1.3370000000000001e-01  -3.1400000000000000e-01  -1.0520000000000000e-01  -7.5460000000000005e-01   1.0894999999999999e+00   6.3554000000000004e+00  -1.9300000000000001e-02   2.9830000000000001e-01   1.8579999999999999e-01
  -1.5429999999999999e-01  -6.1550000000000005e-01   3.7745000000000002e+00   6.6799999999999998e-02  -4.2820000000000003e-01  -8.7700000000000000e-02  -7.9900000000000004e-01   8.2269999999999999e-01   6.1813000000000002e+00  -8.6699999999999999e-02   3.4639999999999999e-01   1.8140000000000001e-01
   6.6100000000000006e-02  -2.1980000000000000e-01   4.7180999999999997e+00   1.5279999999999999e-01  -3.9970000000000000e-01  -7.0199999999999999e-02  -9.5440000000000003e-01   9.1169999999999995e-01   6.6166000000000000e+00  -1.9300000000000001e-02   2.7900000000000003e-01   2.2120000000000001e-01
   1.9839999999999999e-01  -4.1770000000000002e-01   4.7180999999999997e+00   1.5279999999999999e-01  -4.5679999999999998e-01  -7.8899999999999998e-02  -8.2120000000000004e-01   6.2260000000000004e-01   6.2683000000000000e+00  -6.7400000000000002e-02   4.0410000000000001e-01   2.3440000000000000e-01
  -1.1020000000000001e-01  -5.2759999999999996e-01   4.7180999999999997e+00   4.7699999999999999e-02  -4.5679999999999998e-01  -6.1400000000000003e-02  -9.3220000000000003e-01   9.7840000000000005e-01   5.2236000000000002e+00  -9.5999999999999992e-03   3.7530000000000002e-01   1.8140000000000001e-01
   1.3230000000000000e-01  -2.4179999999999999e-01   4.2892000000000001e+00   4.7699999999999999e-02  -4.7580000000000000e-01  -6.5799999999999997e-02  -7.9900000000000004e-01   9.1169999999999995e-01   6.2683000000000000e+00   3.8500000000000000e-02   2.9830000000000001e-01   1.8579999999999999e-01
  -4.4100000000000000e-02  -3.9570000000000000e-01   4.7180999999999997e+00   1.9089999999999999e-01  -4.0920000000000001e-01  -1.1400000000000000e-01  -1.0209999999999999e+00   8.0049999999999999e-01   6.4424999999999999e+00   2.8899999999999999e-02   3.0790000000000001e-01   1.8579999999999999e-01
  -2.6450000000000001e-01  -3.5170000000000001e-01   4.1176000000000004e+00   8.5900000000000004e-02  -5.7099999999999995e-01  -9.2100000000000001e-02  -8.2120000000000004e-01   1.0005999999999999e+00   6.0941999999999998e+00  -1.9300000000000001e-02   3.4639999999999999e-01   1.8140000000000001e-01
  -8.8200000000000001e-02  -7.9139999999999999e-01   4.8897000000000004e+00   1.5279999999999999e-01  -5.1390000000000002e-01  -5.2600000000000001e-02  -7.1020000000000005e-01   9.3389999999999995e-01   6.2683000000000000e+00  -9.5999999999999992e-03   3.5599999999999998e-01   1.4599999999999999e-01
   1.1020000000000001e-01  -3.7369999999999998e-01   4.4607999999999999e+00   9.5500000000000002e-02  -3.2350000000000001e-01  -1.2280000000000001e-01  -9.3220000000000003e-01   8.6719999999999997e-01   6.5294999999999996e+00   2.8899999999999999e-02   3.4639999999999999e-01   1.7249999999999999e-01
   4.4100000000000000e-02  -5.4959999999999998e-01   4.8897000000000004e+00   1.3370000000000001e-01  -3.6159999999999998e-01  -7.8899999999999998e-02  -7.9900000000000004e-01   8.8939999999999997e-01   6.1813000000000002e+00   3.8500000000000000e-02   3.7530000000000002e-01   2.1229999999999999e-01
   6.6100000000000006e-02  -6.5949999999999998e-01   4.4607999999999999e+00   3.8199999999999998e-02  -3.8059999999999999e-01  -8.7700000000000000e-02  -8.6560000000000004e-01   8.6719999999999997e-01   6.1813000000000002e+00   1.9300000000000001e-02   3.4639999999999999e-01   1.6370000000000001e-01
  -4.4100000000000000e-02  -5.4959999999999998e-01   4.2034000000000002e+00   1.2410000000000000e-01  -3.9010000000000000e-01  -1.3159999999999999e-01  -8.2120000000000004e-01   1.0672999999999999e+00   6.8777999999999997e+00   4.8200000000000000e-02   2.7900000000000003e-01   1.8140000000000001e-01
   1.3230000000000000e-01  -3.7369999999999998e-01   4.4607999999999999e+00   4.7699999999999999e-02  -3.8059999999999999e-01  -9.2100000000000001e-02  -9.3220000000000003e-01   1.0227999999999999e+00   5.7460000000000004e+00  -9.6299999999999997e-02   3.4639999999999999e-01   2.0349999999999999e-01
   8.8200000000000001e-02  -4.6170000000000000e-01   4.3750000000000000e+00   5.7299999999999997e-02  -4.1870000000000002e-01  -1.6660000000000000e-01  -6.6579999999999995e-01   9.7840000000000005e-01   6.0072000000000001e+00  -1.9300000000000001e-02   3.2710000000000000e-01   1.5920000000000001e-01
  -2.1999999999999999e-02  -2.6379999999999998e-01   4.1176000000000004e+00   7.6399999999999996e-02  -4.0920000000000001e-01  -8.7700000000000000e-02  -8.6560000000000004e-01   7.7820000000000000e-01   6.8777999999999997e+00   9.5999999999999992e-03   3.1750000000000000e-01   1.8140000000000001e-01
   2.1999999999999999e-02  -6.1550000000000005e-01   4.4607999999999999e+00   1.1459999999999999e-01  -3.5210000000000002e-01  -6.5799999999999997e-02  -8.8780000000000003e-01   9.7840000000000005e-01   6.6166000000000000e+00  -2.8899999999999999e-02   3.7530000000000002e-01   2.0790000000000000e-01
   0.0000000000000000e+00  -2.8580000000000000e-01   4.0317999999999996e+00   9.5500000000000002e-02  -4.1870000000000002e-01  -1.2720000000000001e-01  -7.7680000000000005e-01   7.5600000000000001e-01   6.3554000000000004e+00   0.0000000000000000e+00   3.1750000000000000e-01   1.6810000000000000e-01
   0.0000000000000000e+00  -4.1770000000000002e-01   4.1176000000000004e+00   8.5900000000000004e-02  -4.0920000000000001e-01  -7.0199999999999999e-02  -9.9880000000000002e-01   8.8939999999999997e-01   6.3554000000000004e+00   9.5999999999999992e-03   2.9830000000000001e-01   1.5040000000000001e-01
   0.0000000000000000e+00  -5.4959999999999998e-01   3.7745000000000002e+00   1.4319999999999999e-01  -3.9010000000000000e-01  -1.2280000000000001e-01  -8.4340000000000004e-01   6.6710000000000003e-01   6.3554000000000004e+00   5.7799999999999997e-02   3.1750000000000000e-01   1.8140000000000001e-01
  -8.8200000000000001e-02  -3.5170000000000001e-01   4.6322999999999999e+00   1.8140000000000001e-01  -4.1870000000000002e-01  -1.1400000000000000e-01  -8.2120000000000004e-01   1.1339999999999999e+00   6.6166000000000000e+00   3.8500000000000000e-02   3.8490000000000002e-01   2.0349999999999999e-01
  -1.3230000000000000e-01  -6.3749999999999996e-01   4.2034000000000002e+00   8.5900000000000004e-02  -4.4719999999999999e-01  -6.5799999999999997e-02  -9.5440000000000003e-01   9.5609999999999995e-01   6.1813000000000002e+00   1.9300000000000001e-02   3.9450000000000002e-01   1.9910000000000000e-01
  -4.4100000000000000e-02  -5.4959999999999998e-01   4.5465000000000000e+00   9.5500000000000002e-02  -4.9480000000000002e-01  -1.0090000000000000e-01  -9.1000000000000003e-01   8.2269999999999999e-01   6.1813000000000002e+00   5.7799999999999997e-02   2.8870000000000001e-01   1.9910000000000000e-01
   6.6100000000000006e-02  -3.5170000000000001e-01   4.2034000000000002e+00   1.4319999999999999e-01  -4.4719999999999999e-01  -1.0090000000000000e-01  -8.4340000000000004e-01   8.8939999999999997e-01   6.6166000000000000e+00   3.8500000000000000e-02   4.0410000000000001e-01   1.9020000000000001e-01
   8.8200000000000001e-02  -4.8359999999999997e-01   4.1176000000000004e+00   1.0500000000000000e-01  -4.6629999999999999e-01  -8.7700000000000000e-02  -6.4370000000000005e-01   9.7840000000000005e-01   6.3554000000000004e+00   1.9300000000000001e-02   4.1370000000000001e-01   1.7690000000000000e-01
   1.5429999999999999e-01  -5.0560000000000005e-01   4.2034000000000002e+00   9.5500000000000002e-02  -5.6140000000000001e-01  -1.2280000000000001e-01  -7.3240000000000005e-01   1.0450999999999999e+00   6.3554000000000004e+00   7.7100000000000002e-02   3.1750000000000000e-01   1.9460000000000000e-01
  -2.1999999999999999e-02  -4.3969999999999998e-01   4.5465000000000000e+00  -1.9099999999999999e-02  -4.1870000000000002e-01  -9.6500000000000002e-02  -8.4340000000000004e-01   9.1169999999999995e-01   6.2683000000000000e+00  -1.9300000000000001e-02   3.3679999999999999e-01   1.7690000000000000e-01
  -6.6100000000000006e-02  -6.1550000000000005e-01   4.2892000000000001e+00   1.2410000000000000e-01  -3.7109999999999999e-01  -1.0090000000000000e-01  -8.8780000000000003e-01   8.6719999999999997e-01   6.2683000000000000e+00   5.7799999999999997e-02   2.5979999999999998e-01   1.7690000000000000e-01
   1.5429999999999999e-01  -3.0780000000000002e-01   4.7180999999999997e+00   1.0500000000000000e-01  -3.7109999999999999e-01  -8.7700000000000000e-02  -7.9900000000000004e-01   8.4499999999999997e-01   6.4424999999999999e+00   5.7799999999999997e-02   3.5599999999999998e-01   1.8140000000000001e-01
  -1.3230000000000000e-01  -3.2979999999999998e-01   4.1176000000000004e+00   1.3370000000000001e-01  -3.3310000000000001e-01  -1.1840000000000001e-01  -7.5460000000000005e-01   9.5609999999999995e-01   6.4424999999999999e+00  -1.9300000000000001e-02   2.7900000000000003e-01   1.9020000000000001e-01
  -6.6100000000000006e-02  -2.8580000000000000e-01   4.8038999999999996e+00   5.7299999999999997e-02  -3.6159999999999998e-01  -1.0960000000000000e-01  -8.4340000000000004e-01   8.6719999999999997e-01   7.4001000000000001e+00   3.8500000000000000e-02   3.0790000000000001e-01   2.1229999999999999e-01
   4.4100000000000000e-02  -4.1770000000000002e-01   4.2034000000000002e+00   1.5279999999999999e-01  -4.4719999999999999e-01  -6.1400000000000003e-02  -8.2120000000000004e-01   1.0672999999999999e+00   6.3554000000000004e+00  -7.7100000000000002e-02   3.7530000000000002e-01   2.0349999999999999e-01
   0.0000000000000000e+00  -3.5170000000000001e-01   4.2892000000000001e+00   1.5279999999999999e-01  -4.0920000000000001e-01  -1.0520000000000000e-01  -8.6560000000000004e-01   1.1563000000000001e+00   6.2683000000000000e+00  -1.9300000000000001e-02   2.8870000000000001e-01   2.3440000000000000e-01
   0.0000000000000000e+00  -4.6170000000000000e-01   4.1176000000000004e+00   1.7190000000000000e-01  -4.0920000000000001e-01  -1.4910000000000001e-01  -9.5440000000000003e-01   8.2269999999999999e-01   6.6166000000000000e+00  -1.9300000000000001e-02   3.0790000000000001e-01   2.0790000000000000e-01
  -4.4100000000000000e-02  -5.4959999999999998e-01   4.5465000000000000e+00   6.6799999999999998e-02  -5.3290000000000004e-01  -6.5799999999999997e-02  -9.1000000000000003e-01   8.8939999999999997e-01   6.8777999999999997e+00   1.0600000000000000e-01   3.1750000000000000e-01   2.0349999999999999e-01
   1.7630000000000001e-01  -5.4959999999999998e-01   4.2892000000000001e+00   8.5900000000000004e-02  -4.6629999999999999e-01  -4.8200000000000000e-02  -8.4340000000000004e-01   1.0005999999999999e+00   6.3554000000000004e+00  -6.7400000000000002e-02   2.7900000000000003e-01   2.0349999999999999e-01
  -8.8200000000000001e-02  -3.2979999999999998e-01   4.5465000000000000e+00   3.8199999999999998e-02  -4.2820000000000003e-01  -8.3299999999999999e-02  -7.3240000000000005e-01   9.5609999999999995e-01   6.6166000000000000e+00   3.8500000000000000e-02   2.7900000000000003e-01   1.9020000000000001e-01
  -2.1999999999999999e-02  -3.7369999999999998e-01   3.9460999999999999e+00   6.6799999999999998e-02  -4.3769999999999998e-01  -7.0199999999999999e-02  -7.1020000000000005e-01   8.6719999999999997e-01   5.5719000000000003e+00   4.8200000000000000e-02   3.9450000000000002e-01   2.1679999999999999e-01
  -1.3230000000000000e-01  -5.4959999999999998e-01   4.7180999999999997e+00   3.8199999999999998e-02  -3.4260000000000002e-01  -9.2100000000000001e-02  -7.9900000000000004e-01   9.5609999999999995e-01   6.3554000000000004e+00  -4.8200000000000000e-02   3.8490000000000002e-01   1.9020000000000001e-01
   4.4100000000000000e-02  -5.9360000000000002e-01   4.8038999999999996e+00   1.7190000000000000e-01  -3.3310000000000001e-01  -8.3299999999999999e-02  -8.6560000000000004e-01   9.1169999999999995e-01   6.5294999999999996e+00  -6.7400000000000002e-02   3.1750000000000000e-01   1.8579999999999999e-01
   2.1999999999999999e-02  -3.5170000000000001e-01   4.5465000000000000e+00   1.9089999999999999e-01  -3.9010000000000000e-01  -1.2720000000000001e-01  -8.8780000000000003e-01   9.7840000000000005e-01   6.7035999999999998e+00   2.8899999999999999e-02   3.3679999999999999e-01   1.9460000000000000e-01
  -8.8200000000000001e-02  -2.8580000000000000e-01   3.7745000000000002e+00   1.0500000000000000e-01  -3.7109999999999999e-01  -9.6500000000000002e-02  -6.6579999999999995e-01   9.3389999999999995e-01   6.2683000000000000e+00   0.0000000000000000e+00   3.6559999999999998e-01   1.4599999999999999e-01
   6.6100000000000006e-02  -3.9570000000000000e-01   3.6029000000000000e+00   5.7299999999999997e-02  -4.1870000000000002e-01  -7.4499999999999997e-02  -8.4340000000000004e-01   8.0049999999999999e-01   6.2683000000000000e+00  -1.9300000000000001e-02   3.0790000000000001e-01   1.8579999999999999e-01
  -4.4100000000000000e-02  -4.1770000000000002e-01   4.8038999999999996e+00   1.0500000000000000e-01  -3.3310000000000001e-01  -9.6500000000000002e-02  -7.9900000000000004e-01   7.3380000000000001e-01   6.1813000000000002e+00  -6.7400000000000002e-02   3.3679999999999999e-01   1.9460000000000000e-01
  -1.7630000000000001e-01  -5.4959999999999998e-01   4.4607999999999999e+00   6.6799999999999998e-02  -3.7109999999999999e-01  -8.3299999999999999e-02  -9.1000000000000003e-01   8.6719999999999997e-01   6.0941999999999998e+00   0.0000000000000000e+00   3.5599999999999998e-01   2.0790000000000000e-01
  -8.8200000000000001e-02  -3.7369999999999998e-01   3.5171000000000001e+00   1.8140000000000001e-01  -4.0920000000000001e-01  -8.7700000000000000e-02  -7.5460000000000005e-01   9.1169999999999995e-01   6.0072000000000001e+00  -9.5999999999999992e-03   3.4639999999999999e-01   1.4160000000000000e-01
   0.0000000000000000e+00  -5.0560000000000005e-01   4.7180999999999997e+00   1.7190000000000000e-01  -3.5210000000000002e-01  -8.7700000000000000e-02  -8.6560000000000004e-01   8.2269999999999999e-01   6.6166000000000000e+00   2.8899999999999999e-02   3.8490000000000002e-01   1.6370000000000001e-01
  -1.1020000000000001e-01  -3.2979999999999998e-01   3.6886999999999999e+00   1.9089999999999999e-01  -3.1400000000000000e-01  -7.0199999999999999e-02  -8.4340000000000004e-01   1.0894999999999999e+00   5.5719000000000003e+00   1.9300000000000001e-02   4.1370000000000001e-01   1.6370000000000001e-01
   0.0000000000000000e+00  -3.9570000000000000e-01   3.9460999999999999e+00   1.6230000000000000e-01  -3.0449999999999999e-01  -1.2280000000000001e-01  -6.6579999999999995e-01   1.0005999999999999e+00   6.2683000000000000e+00   3.8500000000000000e-02   3.1750000000000000e-01   1.7690000000000000e-01
  -4.4100000000000000e-02  -4.6170000000000000e-01   4.0317999999999996e+00   2.0050000000000001e-01  -4.2820000000000003e-01  -1.0960000000000000e-01  -9.1000000000000003e-01   1.0005999999999999e+00   6.4424999999999999e+00  -3.8500000000000000e-02   3.6559999999999998e-01   2.0349999999999999e-01
   8.8200000000000001e-02  -4.1770000000000002e-01   4.8897000000000004e+00   2.3870000000000000e-01  -3.2350000000000001e-01  -1.4910000000000001e-01  -7.7680000000000005e-01   1.1117999999999999e+00   6.1813000000000002e+00   1.9300000000000001e-02   3.0790000000000001e-01   1.9020000000000001e-01
   8.8200000000000001e-02  -5.4959999999999998e-01   3.9460999999999999e+00   1.2410000000000000e-01  -3.9010000000000000e-01  -1.1400000000000000e-01  -9.5440000000000003e-01   9.5609999999999995e-01   5.8330000000000002e+00  -6.7400000000000002e-02   4.1370000000000001e-01   1.8140000000000001e-01
   8.8200000000000001e-02  -3.0780000000000002e-01   4.7180999999999997e+00   1.0500000000000000e-01  -4.5679999999999998e-01  -1.0960000000000000e-01  -9.9880000000000002e-01   1.0450999999999999e+00   6.7907000000000002e+00   6.7400000000000002e-02   3.1750000000000000e-01   2.0349999999999999e-01
  -6.6100000000000006e-02  -1.9789999999999999e-01   4.6322999999999999e+00   2.0999999999999999e-01  -4.0920000000000001e-01  -9.2100000000000001e-02  -8.6560000000000004e-01   1.0672999999999999e+00   6.0072000000000001e+00   4.8200000000000000e-02   3.4639999999999999e-01   1.9020000000000001e-01
   1.1020000000000001e-01  -5.0560000000000005e-01   4.4607999999999999e+00   2.8600000000000000e-02  -4.6629999999999999e-01  -1.1400000000000000e-01  -9.5440000000000003e-01   8.2269999999999999e-01   6.6166000000000000e+00  -3.8500000000000000e-02   3.2710000000000000e-01   1.6370000000000001e-01
  -4.4100000000000000e-02  -4.1770000000000002e-01   4.2034000000000002e+00   1.7190000000000000e-01  -4.3769999999999998e-01  -5.7000000000000002e-02  -9.3220000000000003e-01   9.1169999999999995e-01   5.9200999999999997e+00   8.6699999999999999e-02   3.4639999999999999e-01   1.9020000000000001e-01
   1.1020000000000001e-01  -3.5170000000000001e-01   3.9460999999999999e+00   1.4319999999999999e-01  -4.9480000000000002e-01  -8.7700000000000000e-02  -9.1000000000000003e-01   1.0227999999999999e+00   7.2260000000000000e+00  -1.0600000000000000e-01   2.9830000000000001e-01   2.2120000000000001e-01
  -1.5429999999999999e-01  -4.1770000000000002e-01   4.7180999999999997e+00   1.8140000000000001e-01  -4.4719999999999999e-01  -9.2100000000000001e-02  -8.6560000000000004e-01   8.2269999999999999e-01   5.7460000000000004e+00   9.5999999999999992e-03   2.8870000000000001e-01   2.0349999999999999e-01
  -1.5429999999999999e-01  -3.9570000000000000e-01   5.1470000000000002e+00   1.5279999999999999e-01  -3.9970000000000000e-01  -9.2100000000000001e-02  -6.4370000000000005e-01   8.8939999999999997e-01   6.4424999999999999e+00  -9.5999999999999992e-03   3.7530000000000002e-01   1.5920000000000001e-01
   1.7630000000000001e-01  -4.3969999999999998e-01   4.8038999999999996e+00   1.6230000000000000e-01  -4.3769999999999998e-01  -7.0199999999999999e-02  -9.1000000000000003e-01   9.3389999999999995e-01   6.8777999999999997e+00  -4.8200000000000000e-02   4.1370000000000001e-01   1.5040000000000001e-01
   1.5429999999999999e-01  -4.8359999999999997e-01   3.7745000000000002e+00   2.2910000000000000e-01  -3.8059999999999999e-01  -1.6230000000000000e-01  -8.4340000000000004e-01   8.2269999999999999e-01   6.3554000000000004e+00  -3.8500000000000000e-02   3.5599999999999998e-01   1.7249999999999999e-01
  -8.8200000000000001e-02  -3.9570000000000000e-01   4.8038999999999996e+00   1.2410000000000000e-01  -4.2820000000000003e-01  -1.0520000000000000e-01  -7.7680000000000005e-01   7.7820000000000000e-01   5.9200999999999997e+00  -6.7400000000000002e-02   3.6559999999999998e-01   2.1679999999999999e-01
   1.1020000000000001e-01  -3.0780000000000002e-01   4.6322999999999999e+00   9.5500000000000002e-02  -3.2350000000000001e-01  -7.8899999999999998e-02  -9.5440000000000003e-01   8.6719999999999997e-01   6.6166000000000000e+00   4.8200000000000000e-02   2.8870000000000001e-01   1.8579999999999999e-01
   4.4100000000000000e-02  -5.4959999999999998e-01   3.5171000000000001e+00   9.5500000000000002e-02  -4.1870000000000002e-01  -1.1840000000000001e-01  -7.9900000000000004e-01   6.2260000000000004e-01   6.2683000000000000e+00  -9.5999999999999992e-03   2.4060000000000001e-01   1.9910000000000000e-01
   0.0000000000000000e+00  -6.5949999999999998e-01   4.2892000000000001e+00   4.7699999999999999e-02  -4.9480000000000002e-01  -1.0520000000000000e-01  -1.1096999999999999e+00   8.2269999999999999e-01   6.2683000000000000e+00  -4.8200000000000000e-02   2.2130000000000000e-01   2.1229999999999999e-01
  -2.1999999999999999e-02  -6.5949999999999998e-01   4.3750000000000000e+00   3.8199999999999998e-02  -4.2820000000000003e-01  -4.8200000000000000e-02  -7.1020000000000005e-01   8.4499999999999997e-01   5.8330000000000002e+00   1.9300000000000001e-02   3.5599999999999998e-01   2.2559999999999999e-01
   2.1999999999999999e-02  -2.6379999999999998e-01   3.5171000000000001e+00   1.1459999999999999e-01  -4.1870000000000002e-01  -1.0520000000000000e-01  -9.7660000000000002e-01   1.0227999999999999e+00   6.3554000000000004e+00   3.8500000000000000e-02   3.7530000000000002e-01   1.6810000000000000e-01
   2.1999999999999999e-02  -3.0780000000000002e-01   4.8038999999999996e+00   1.4319999999999999e-01  -3.9970000000000000e-01  -8.7700000000000000e-02  -8.4340000000000004e-01   1.0894999999999999e+00   6.2683000000000000e+00  -1.9300000000000001e-02   3.2710000000000000e-01   1.7690000000000000e-01
   1.3230000000000000e-01  -3.2979999999999998e-01   4.2034000000000002e+00   8.5900000000000004e-02  -3.9010000000000000e-01  -8.3299999999999999e-02  -8.2120000000000004e-01   1.0227999999999999e+00   5.8330000000000002e+00   1.9300000000000001e-02   2.5019999999999998e-01   1.9460000000000000e-01
   4.4100000000000000e-02  -7.4739999999999995e-01   4.0317999999999996e+00   1.1459999999999999e-01  -3.3310000000000001e-01  -1.0520000000000000e-01  -8.8780000000000003e-01   7.7820000000000000e-01   5.8330000000000002e+00  -9.5999999999999992e-03   2.9830000000000001e-01   2.0349999999999999e-01
   0.0000000000000000e+00  -3.7369999999999998e-01   4.4607999999999999e+00   1.2410000000000000e-01  -3.8059999999999999e-01  -7.0199999999999999e-02  -9.5440000000000003e-01   9.5609999999999995e-01   5.7460000000000004e+00   0.0000000000000000e+00   3.1750000000000000e-01   1.6370000000000001e-01
   1.7630000000000001e-01  -5.0560000000000005e-01   4.8897000000000004e+00   4.7699999999999999e-02  -4.4719999999999999e-01  -7.0199999999999999e-02  -8.4340000000000004e-01   8.6719999999999997e-01   5.9200999999999997e+00   9.5999999999999992e-03   3.8490000000000002e-01   1.7690000000000000e-01
  -1.3230000000000000e-01  -1.9789999999999999e-01   4.2892000000000001e+00   1.8140000000000001e-01  -4.7580000000000000e-01  -1.2280000000000001e-01  -7.5460000000000005e-01   8.6719999999999997e-01   6.8777999999999997e+00   4.8200000000000000e-02   3.4639999999999999e-01   2.3000000000000001e-01
   1.5429999999999999e-01  -4.8359999999999997e-01   4.2892000000000001e+00   1.3370000000000001e-01  -3.6159999999999998e-01  -6.1400000000000003e-02  -8.8780000000000003e-01   7.1150000000000002e-01   5.8330000000000002e+00  -2.8899999999999999e-02   2.5979999999999998e-01   1.9460000000000000e-01
  -4.4100000000000000e-02  -5.2759999999999996e-01   4.4607999999999999e+00   5.7299999999999997e-02  -3.9010000000000000e-01  -8.3299999999999999e-02  -1.1540999999999999e+00   8.2269999999999999e-01   6.4424999999999999e+00   7.7100000000000002e-02   3.5599999999999998e-01   1.7690000000000000e-01
  -4.4100000000000000e-02  -4.8359999999999997e-01   4.0317999999999996e+00   1.5279999999999999e-01  -4.1870000000000002e-01  -7.8899999999999998e-02  -7.7680000000000005e-01   9.7840000000000005e-01   6.6166000000000000e+00  -2.8899999999999999e-02   3.3679999999999999e-01   2.0790000000000000e-01
  -8.8200000000000001e-02  -3.7369999999999998e-01   4.0317999999999996e+00   1.1459999999999999e-01  -4.3769999999999998e-01  -9.2100000000000001e-02  -9.5440000000000003e-01   1.1339999999999999e+00   6.6166000000000000e+00  -9.5999999999999992e-03   3.5599999999999998e-01   1.6810000000000000e-01
   6.6100000000000006e-02  -4.6170000000000000e-01   4.4607999999999999e+00   1.1459999999999999e-01  -3.9970000000000000e-01  -7.0199999999999999e-02  -8.2120000000000004e-01   1.0005999999999999e+00   5.3106999999999998e+00  -4.8200000000000000e-02   3.0790000000000001e-01   2.0790000000000000e-01
   8.8200000000000001e-02  -5.7160000000000000e-01   4.4607999999999999e+00   1.3370000000000001e-01  -4.1870000000000002e-01  -9.6500000000000002e-02  -9.5440000000000003e-01   1.0005999999999999e+00   6.9648000000000003e+00  -1.4449999999999999e-01   3.4639999999999999e-01   2.0349999999999999e-01
   0.0000000000000000e+00  -3.9570000000000000e-01   4.5465000000000000e+00   1.4319999999999999e-01  -3.3310000000000001e-01  -1.0520000000000000e-01  -9.1000000000000003e-01   1.0005999999999999e+00   6.6166000000000000e+00  -3.8500000000000000e-02   3.1750000000000000e-01   2.0349999999999999e-01
   0.0000000000000000e+00  -6.3749999999999996e-01   4.5465000000000000e+00   1.3370000000000001e-01  -4.4719999999999999e-01  -9.2100000000000001e-02  -9.5440000000000003e-01   8.8939999999999997e-01   6.0072000000000001e+00   0.0000000000000000e+00   3.5599999999999998e-01   1.9020000000000001e-01
   4.4100000000000000e-02  -5.0560000000000005e-01   4.0317999999999996e+00   8.5900000000000004e-02  -4.7580000000000000e-01  -7.4499999999999997e-02  -8.8780000000000003e-01   8.4499999999999997e-01   6.0941999999999998e+00   1.9300000000000001e-02   4.3300000000000000e-01   1.7690000000000000e-01
   1.3230000000000000e-01  -6.1550000000000005e-01   4.2892000000000001e+00   7.6399999999999996e-02  -3.8059999999999999e-01  -1.2720000000000001e-01  -8.2120000000000004e-01   7.5600000000000001e-01   6.5294999999999996e+00  -6.7400000000000002e-02   4.0410000000000001e-01   1.7249999999999999e-01
   1.1020000000000001e-01  -3.9570000000000000e-01   4.2034000000000002e+00   9.5500000000000002e-02  -4.4719999999999999e-01  -7.8899999999999998e-02  -7.5460000000000005e-01   8.8939999999999997e-01   5.3977000000000004e+00  -4.8200000000000000e-02   2.7900000000000003e-01   1.9020000000000001e-01
  -6.6100000000000006e-02  -4.1770000000000002e-01   3.5171000000000001e+00   1.9099999999999999e-02  -3.9970000000000000e-01  -1.0960000000000000e-01  -8.4340000000000004e-01   9.1169999999999995e-01   6.2683000000000000e+00   3.8500000000000000e-02   3.5599999999999998e-01   1.9020000000000001e-01
  -6.6100000000000006e-02  -5.9360000000000002e-01   4.3750000000000000e+00   2.8600000000000000e-02  -3.5210000000000002e-01  -7.8899999999999998e-02  -8.4340000000000004e-01   8.6719999999999997e-01   6.0941999999999998e+00   2.8899999999999999e-02   2.9830000000000001e-01   1.7690000000000000e-01
  -4.4100000000000000e-02  -1.9789999999999999e-01   3.7745000000000002e+00   1.6230000000000000e-01  -3.8059999999999999e-01  -1.0960000000000000e-01  -9.5440000000000003e-01   1.0227999999999999e+00   6.6166000000000000e+00  -1.3489999999999999e-01   2.5979999999999998e-01   1.6370000000000001e-01
   1.3230000000000000e-01  -2.6379999999999998e-01   5.2328000000000001e+00   8.5900000000000004e-02  -5.0429999999999997e-01  -7.0199999999999999e-02  -6.8799999999999994e-01   1.3119000000000001e+00   6.6166000000000000e+00  -3.8500000000000000e-02   3.7530000000000002e-01   1.3710000000000000e-01
  -2.1999999999999999e-02  -2.6379999999999998e-01   4.4607999999999999e+00   1.3370000000000001e-01  -4.6629999999999999e-01  -1.2280000000000001e-01  -8.4340000000000004e-01   1.0005999999999999e+00   6.3554000000000004e+00   0.0000000000000000e+00   3.6559999999999998e-01   1.6370000000000001e-01
   4.4100000000000000e-02  -4.6170000000000000e-01   4.0317999999999996e+00   2.1959999999999999e-01  -3.4260000000000002e-01  -7.0199999999999999e-02  -7.9900000000000004e-01   1.0227999999999999e+00   5.8330000000000002e+00  -9.6299999999999997e-02   2.7900000000000003e-01   1.9460000000000000e-01
   2.1999999999999999e-02  -3.9570000000000000e-01   4.7180999999999997e+00   9.5500000000000002e-02  -3.7109999999999999e-01  -8.7700000000000000e-02  -1.1096999999999999e+00   1.0227999999999999e+00   6.4424999999999999e+00   9.5999999999999992e-03   2.5019999999999998e-01   2.3440000000000000e-01
   1.1020000000000001e-01  -5.2759999999999996e-01   4.2892000000000001e+00   1.6230000000000000e-01  -4.2820000000000003e-01  -6.5799999999999997e-02  -7.9900000000000004e-01   9.1169999999999995e-01   6.0072000000000001e+00  -3.8500000000000000e-02   3.0790000000000001e-01   1.9460000000000000e-01
   8.8200000000000001e-02  -5.0560000000000005e-01   4.7180999999999997e+00   1.5279999999999999e-01  -4.3769999999999998e-01  -7.0199999999999999e-02  -9.1000000000000003e-01   1.0005999999999999e+00   7.1388999999999996e+00   6.7400000000000002e-02   2.1170000000000000e-01   2.2559999999999999e-01
   0.0000000000000000e+00  -5.4959999999999998e-01   4.9755000000000003e+00   1.9089999999999999e-01  -3.2350000000000001e-01  -7.4499999999999997e-02  -8.8780000000000003e-01   1.0894999999999999e+00   7.1388999999999996e+00   4.8200000000000000e-02   3.3679999999999999e-01   1.9910000000000000e-01
  -2.2040000000000001e-01  -3.7369999999999998e-01   4.2892000000000001e+00   1.2410000000000000e-01  -4.3769999999999998e-01  -7.8899999999999998e-02  -8.2120000000000004e-01   1.0005999999999999e+00   7.0518999999999998e+00  -9.5999999999999992e-03   3.8490000000000002e-01   1.7249999999999999e-01
   2.1999999999999999e-02  -4.8359999999999997e-01   4.2034000000000002e+00   3.8199999999999998e-02  -4.3769999999999998e-01  -6.1400000000000003e-02  -7.9900000000000004e-01   1.0672999999999999e+00   6.1813000000000002e+00   4.8200000000000000e-02   3.3679999999999999e-01   1.7249999999999999e-01
  -4.4100000000000000e-02  -3.2979999999999998e-01   4.4607999999999999e+00   2.0050000000000001e-01  -4.7580000000000000e-01  -5.2600000000000001e-02  -7.5460000000000005e-01   8.4499999999999997e-01   7.1388999999999996e+00  -5.7799999999999997e-02   3.7530000000000002e-01   1.4599999999999999e-01
  -1.3230000000000000e-01  -5.0560000000000005e-01   4.6322999999999999e+00   1.2410000000000000e-01  -3.5210000000000002e-01  -8.3299999999999999e-02  -7.5460000000000005e-01   7.1150000000000002e-01   6.1813000000000002e+00   9.5999999999999992e-03   2.9830000000000001e-01   1.4160000000000000e-01
   6.6100000000000006e-02  -3.0780000000000002e-01   4.8897000000000004e+00   1.3370000000000001e-01  -3.8059999999999999e-01  -9.2100000000000001e-02  -7.9900000000000004e-01   9.1169999999999995e-01   6.6166000000000000e+00   3.8500000000000000e-02   3.7530000000000002e-01   1.7690000000000000e-01
   2.1999999999999999e-02  -4.1770000000000002e-01   4.2034000000000002e+00   1.0500000000000000e-01  -3.9010000000000000e-01  -9.2100000000000001e-02  -8.2120000000000004e-01   1.0227999999999999e+00   6.0941999999999998e+00  -9.5999999999999992e-03   3.1750000000000000e-01   1.8579999999999999e-01
   2.1999999999999999e-02  -3.9570000000000000e-01   4.0317999999999996e+00   1.4319999999999999e-01  -3.1400000000000000e-01  -4.3900000000000002e-02  -1.0431999999999999e+00   8.6719999999999997e-01   6.3554000000000004e+00  -2.8899999999999999e-02   3.4639999999999999e-01   2.1229999999999999e-01
   2.2040000000000001e-01  -6.1550000000000005e-01   4.1176000000000004e+00   1.0500000000000000e-01  -4.9480000000000002e-01  -5.7000000000000002e-02  -8.2120000000000004e-01   9.7840000000000005e-01   5.4847999999999999e+00   3.8500000000000000e-02   3.0790000000000001e-01   1.8140000000000001e-01
   1.5429999999999999e-01  -4.1770000000000002e-01   4.4607999999999999e+00   2.3870000000000000e-01  -4.4719999999999999e-01  -1.0520000000000000e-01  -8.4340000000000004e-01   9.1169999999999995e-01   6.4424999999999999e+00  -5.7799999999999997e-02   3.3679999999999999e-01   2.2559999999999999e-01
  -2.1999999999999999e-02  -5.0560000000000005e-01   4.4607999999999999e+00   1.9089999999999999e-01  -4.3769999999999998e-01  -1.2280000000000001e-01  -8.4340000000000004e-01   9.5609999999999995e-01   6.1813000000000002e+00   0.0000000000000000e+00   2.6939999999999997e-01   1.5920000000000001e-01
  -1.3230000000000000e-01  -4.8359999999999997e-01   4.5465000000000000e+00   1.2410000000000000e-01  -4.3769999999999998e-01  -9.2100000000000001e-02  -8.8780000000000003e-01   9.3389999999999995e-01   6.8777999999999997e+00   3.8500000000000000e-02   3.2710000000000000e-01   1.8579999999999999e-01
   0.0000000000000000e+00  -3.5170000000000001e-01   3.4314000000000000e+00   1.6230000000000000e-01  -3.8059999999999999e-01  -9.2100000000000001e-02  -7.9900000000000004e-01   7.7820000000000000e-01   6.1813000000000002e+00  -5.7799999999999997e-02   3.2710000000000000e-01   1.7690000000000000e-01
   4.4100000000000000e-02  -4.1770000000000002e-01   4.2034000000000002e+00   2.0999999999999999e-01  -3.3310000000000001e-01  -5.7000000000000002e-02  -8.8780000000000003e-01   8.6719999999999997e-01   6.9648000000000003e+00  -2.8899999999999999e-02   3.3679999999999999e-01   2.0790000000000000e-01
  -8.8200000000000001e-02  -4.6170000000000000e-01   4.2892000000000001e+00   1.2410000000000000e-01  -3.9010000000000000e-01  -7.8899999999999998e-02  -5.7709999999999995e-01   6.8930000000000002e-01   6.7907000000000002e+00   1.9300000000000001e-02   3.6559999999999998e-01   1.8140000000000001e-01
   8.8200000000000001e-02  -4.6170000000000000e-01   3.7745000000000002e+00   1.4319999999999999e-01  -4.4719999999999999e-01  -7.4499999999999997e-02  -1.0209999999999999e+00   9.1169999999999995e-01   5.8330000000000002e+00  -5.7799999999999997e-02   3.9450000000000002e-01   1.6810000000000000e-01
  -1.1020000000000001e-01  -4.3969999999999998e-01   4.5465000000000000e+00   2.0050000000000001e-01  -4.1870000000000002e-01  -1.3159999999999999e-01  -8.4340000000000004e-01   9.3389999999999995e-01   6.5294999999999996e+00  -1.9300000000000001e-02   3.1750000000000000e-01   1.9910000000000000e-01
   2.1999999999999999e-02  -5.2759999999999996e-01   3.6029000000000000e+00   1.4319999999999999e-01  -3.5210000000000002e-01  -1.0090000000000000e-01  -9.7660000000000002e-01   8.2269999999999999e-01   6.3554000000000004e+00  -4.8200000000000000e-02   3.4639999999999999e-01   1.9460000000000000e-01
  -6.6100000000000006e-02  -4.3969999999999998e-01   4.0317999999999996e+00   5.7299999999999997e-02  -3.4260000000000002e-01  -5.2600000000000001e-02  -9.1000000000000003e-01   1.0450999999999999e+00   6.3554000000000004e+00   0.0000000000000000e+00   2.7900000000000003e-01   1.9910000000000000e-01
   1.3230000000000000e-01  -4.3969999999999998e-01   4.9755000000000003e+00   2.4820000000000000e-01  -3.9970000000000000e-01  -1.0090000000000000e-01  -9.1000000000000003e-01   1.0894999999999999e+00   6.6166000000000000e+00  -2.8899999999999999e-02   4.0410000000000001e-01   1.9910000000000000e-01
   1.7630000000000001e-01  -4.1770000000000002e-01   4.0317999999999996e+00   1.1459999999999999e-01  -4.8530000000000001e-01  -9.6500000000000002e-02  -8.8780000000000003e-01   1.0450999999999999e+00   6.7907000000000002e+00   9.5999999999999992e-03   3.0790000000000001e-01   2.1229999999999999e-01
  -1.3230000000000000e-01  -4.1770000000000002e-01   4.5465000000000000e+00   7.6399999999999996e-02  -4.2820000000000003e-01  -8.3299999999999999e-02  -9.5440000000000003e-01   8.6719999999999997e-01   6.1813000000000002e+00  -9.5999999999999992e-03   2.7900000000000003e-01   2.0790000000000000e-01
  -6.6100000000000006e-02  -5.2759999999999996e-01   4.4607999999999999e+00   6.6799999999999998e-02  -4.4719999999999999e-01  -4.8200000000000000e-02  -8.2120000000000004e-01   9.5609999999999995e-01   6.4424999999999999e+00   9.5999999999999992e-03   3.2710000000000000e-01   1.4599999999999999e-01
   2.1999999999999999e-02  -3.2979999999999998e-01   3.8603000000000001e+00   7.6399999999999996e-02  -2.9499999999999998e-01  -1.4030000000000001e-01  -7.7680000000000005e-01   9.1169999999999995e-01   5.8330000000000002e+00  -1.9300000000000001e-02   3.9450000000000002e-01   1.6370000000000001e-01
   1.7630000000000001e-01  -4.6170000000000000e-01   4.4607999999999999e+00   3.8199999999999998e-02  -4.4719999999999999e-01  -9.6500000000000002e-02  -7.1020000000000005e-01   1.0672999999999999e+00   5.5719000000000003e+00  -4.8200000000000000e-02   3.9450000000000002e-01   1.7690000000000000e-01
   8.8200000000000001e-02  -3.0780000000000002e-01   4.5465000000000000e+00   7.6399999999999996e-02  -4.4719999999999999e-01  -1.0090000000000000e-01  -9.5440000000000003e-01   8.6719999999999997e-01   6.6166000000000000e+00  -4.8200000000000000e-02   4.4259999999999999e-01   1.9460000000000000e-01
   6.6100000000000006e-02  -3.7369999999999998e-01   4.7180999999999997e+00   1.8140000000000001e-01  -3.5210000000000002e-01  -1.0960000000000000e-01  -8.4340000000000004e-01   9.1169999999999995e-01   6.4424999999999999e+00  -9.5999999999999992e-03   3.2710000000000000e-01   2.0349999999999999e-01
   0.0000000000000000e+00  -1.5390000000000001e-01   4.9755000000000003e+00   1.6230000000000000e-01  -3.5210000000000002e-01  -9.2100000000000001e-02  -9.1000000000000003e-01   9.3389999999999995e-01   6.1813000000000002e+00  -9.5999999999999992e-03   3.7530000000000002e-01   1.6370000000000001e-01
  -1.7630000000000001e-01  -3.7369999999999998e-01   4.0317999999999996e+00   2.0050000000000001e-01  -3.6159999999999998e-01  -8.3299999999999999e-02  -8.8780000000000003e-01   9.5609999999999995e-01   6.0941999999999998e+00  -9.5999999999999992e-03   2.4060000000000001e-01   1.7690000000000000e-01
  -4.4100000000000000e-02  -2.6379999999999998e-01   4.8897000000000004e+00   1.7190000000000000e-01  -4.1870000000000002e-01  -6.5799999999999997e-02  -6.6579999999999995e-01   8.6719999999999997e-01   6.7035999999999998e+00  -6.7400000000000002e-02   3.0790000000000001e-01   2.0790000000000000e-01
   0.0000000000000000e+00  -5.7160000000000000e-01   4.8897000000000004e+00   1.1459999999999999e-01  -3.9970000000000000e-01  -1.2280000000000001e-01  -9.3220000000000003e-01   1.1339999999999999e+00   6.6166000000000000e+00   1.9300000000000001e-02   3.2710000000000000e-01   1.9020000000000001e-01
   0.0000000000000000e+00  -7.4739999999999995e-01   3.9460999999999999e+00   1.1459999999999999e-01  -4.6629999999999999e-01  -1.0090000000000000e-01  -7.3240000000000005e-01   8.8939999999999997e-01   6.0072000000000001e+00  -9.5999999999999992e-03   3.4639999999999999e-01   2.2120000000000001e-01
  -2.1999999999999999e-02  -3.7369999999999998e-01   4.2892000000000001e+00   4.7699999999999999e-02  -4.9480000000000002e-01  -1.0520000000000000e-01  -7.7680000000000005e-01   9.3389999999999995e-01   6.2683000000000000e+00  -5.7799999999999997e-02   3.5599999999999998e-01   1.6810000000000000e-01
  -8.8200000000000001e-02  -4.1770000000000002e-01   4.0317999999999996e+00   1.5279999999999999e-01  -3.3310000000000001e-01  -6.5799999999999997e-02  -8.6560000000000004e-01   9.3389999999999995e-01   6.2683000000000000e+00  -1.9300000000000001e-02   3.4639999999999999e-01   1.3710000000000000e-01
  -4.4100000000000000e-02  -4.6170000000000000e-01   4.5465000000000000e+00   9.5500000000000002e-02  -3.9010000000000000e-01  -7.4499999999999997e-02  -8.6560000000000004e-01   9.3389999999999995e-01   7.0518999999999998e+00   2.8899999999999999e-02   3.0790000000000001e-01   1.8140000000000001e-01
  -8.8200000000000001e-02  -3.7369999999999998e-01   4.8897000000000004e+00   1.0500000000000000e-01  -3.6159999999999998e-01  -7.4499999999999997e-02  -7.1020000000000005e-01   9.1169999999999995e-01   7.2260000000000000e+00   0.0000000000000000e+00   3.8490000000000002e-01   1.4599999999999999e-01
   8.8200000000000001e-02  -3.5170000000000001e-01   4.6322999999999999e+00   1.2410000000000000e-01  -3.1400000000000000e-01  -6.5799999999999997e-02  -7.5460000000000005e-01   7.5600000000000001e-01   6.2683000000000000e+00  -4.8200000000000000e-02   4.0410000000000001e-01   2.0349999999999999e-01
  -6.6100000000000006e-02  -4.6170000000000000e-01   5.4043999999999999e+00   6.6799999999999998e-02  -3.9970000000000000e-01  -6.1400000000000003e-02  -9.1000000000000003e-01   9.7840000000000005e-01   6.9648000000000003e+00   3.8500000000000000e-02   3.7530000000000002e-01   1.9020000000000001e-01
  -4.4100000000000000e-02  -4.8359999999999997e-01   4.1176000000000004e+00  -4.7699999999999999e-02  -4.1870000000000002e-01  -8.7700000000000000e-02  -7.1020000000000005e-01   1.0005999999999999e+00   6.7907000000000002e+00  -1.9300000000000001e-02   2.5979999999999998e-01   1.9460000000000000e-01
  -4.4100000000000000e-02  -2.4179999999999999e-01   4.2892000000000001e+00   9.5500000000000002e-02  -4.3769999999999998e-01  -1.0520000000000000e-01  -7.9900000000000004e-01   8.0049999999999999e-01   6.6166000000000000e+00   3.8500000000000000e-02   3.0790000000000001e-01   1.8140000000000001e-01
  -1.3230000000000000e-01  -5.0560000000000005e-01   4.3750000000000000e+00   1.7190000000000000e-01  -4.2820000000000003e-01  -1.0960000000000000e-01  -9.1000000000000003e-01   9.7840000000000005e-01   6.0941999999999998e+00  -8.6699999999999999e-02   2.6939999999999997e-01   2.0790000000000000e-01
   6.6100000000000006e-02  -2.1980000000000000e-01   4.4607999999999999e+00   7.6399999999999996e-02  -4.3769999999999998e-01  -4.3900000000000002e-02  -8.6560000000000004e-01   1.0894999999999999e+00   6.0941999999999998e+00   5.7799999999999997e-02   3.4639999999999999e-01   1.8579999999999999e-01
   1.3230000000000000e-01  -2.1980000000000000e-01   4.4607999999999999e+00   2.0050000000000001e-01  -3.8059999999999999e-01  -8.3299999999999999e-02  -7.3240000000000005e-01   9.5609999999999995e-01   6.7035999999999998e+00   0.0000000000000000e+00   2.5979999999999998e-01   1.9910000000000000e-01
   2.1999999999999999e-02  -3.2979999999999998e-01   3.3456000000000001e+00   6.6799999999999998e-02  -2.9499999999999998e-01  -5.7000000000000002e-02  -6.8799999999999994e-01   9.5609999999999995e-01   6.8777999999999997e+00  -6.7400000000000002e-02   3.3679999999999999e-01   1.9020000000000001e-01
  -8.8200000000000001e-02  -5.2759999999999996e-01   4.2034000000000002e+00   7.6399999999999996e-02  -4.1870000000000002e-01  -5.7000000000000002e-02  -8.2120000000000004e-01   8.8939999999999997e-01   6.0941999999999998e+00  -4.8200000000000000e-02   2.8870000000000001e-01   1.7690000000000000e-01
  -1.1020000000000001e-01  -5.0560000000000005e-01   4.7180999999999997e+00   2.8600000000000000e-02  -4.7580000000000000e-01  -9.2100000000000001e-02  -7.3240000000000005e-01   1.0894999999999999e+00   6.8777999999999997e+00  -2.8899999999999999e-02   4.5219999999999999e-01   2.4770000000000000e-01
   2.1999999999999999e-02  -3.7369999999999998e-01   3.9460999999999999e+00   1.5279999999999999e-01  -3.9010000000000000e-01  -7.8899999999999998e-02  -7.7680000000000005e-01   1.0450999999999999e+00   5.4847999999999999e+00   1.9300000000000001e-02   3.5599999999999998e-01   1.9460000000000000e-01
  -6.6100000000000006e-02  -2.8580000000000000e-01   3.7745000000000002e+00   2.1959999999999999e-01  -3.9010000000000000e-01  -1.2720000000000001e-01  -7.1020000000000005e-01   1.0227999999999999e+00   6.3554000000000004e+00  -1.9300000000000001e-02   3.1750000000000000e-01   1.6810000000000000e-01
   6.6100000000000006e-02  -4.3969999999999998e-01   4.6322999999999999e+00   1.5279999999999999e-01  -3.5210000000000002e-01  -5.2600000000000001e-02  -8.2120000000000004e-01   9.5609999999999995e-01   7.1388999999999996e+00  -5.7799999999999997e-02   2.9830000000000001e-01   1.8579999999999999e-01
   1.3230000000000000e-01  -3.9570000000000000e-01   3.9460999999999999e+00   1.0500000000000000e-01  -4.0920000000000001e-01  -8.7700000000000000e-02  -9.5440000000000003e-01   1.0005999999999999e+00   6.0941999999999998e+00   2.8899999999999999e-02   2.6939999999999997e-01   1.9910000000000000e-01
  -4.4100000000000000e-02  -2.8580000000000000e-01   3.8603000000000001e+00   1.5279999999999999e-01  -4.1870000000000002e-01  -1.1400000000000000e-01  -9.9880000000000002e-01   1.1563000000000001e+00   5.7460000000000004e+00   2.8899999999999999e-02   2.9830000000000001e-01   1.9910000000000000e-01
   1.3230000000000000e-01  -6.1550000000000005e-01   4.2034000000000002e+00   1.9099999999999999e-02  -4.3769999999999998e-01  -8.3299999999999999e-02  -9.1000000000000003e-01   7.5600000000000001e-01   6.6166000000000000e+00  -3.8500000000000000e-02   3.0790000000000001e-01   2.0349999999999999e-01
   0.0000000000000000e+00  -1.9789999999999999e-01   3.6886999999999999e+00   1.0500000000000000e-01  -4.9480000000000002e-01  -1.2280000000000001e-01  -9.7660000000000002e-01   8.8939999999999997e-01   6.4424999999999999e+00  -9.5999999999999992e-03   3.1750000000000000e-01   2.1679999999999999e-01
   1.5429999999999999e-01  -5.4959999999999998e-01   3.9460999999999999e+00   9.5500000000000002e-02  -3.3310000000000001e-01  -8.7700000000000000e-02  -6.8799999999999994e-01   1.0005999999999999e+00   6.4424999999999999e+00  -2.8899999999999999e-02   3.4639999999999999e-01   2.2559999999999999e-01
  -2.1999999999999999e-02  -2.4179999999999999e-01   4.2034000000000002e+00   1.4319999999999999e-01  -4.5679999999999998e-01  -7.8899999999999998e-02  -8.6560000000000004e-01   8.4499999999999997e-01   5.8330000000000002e+00   4.8200000000000000e-02   3.0790000000000001e-01   1.7249999999999999e-01
  -2.1999999999999999e-02  -3.2979999999999998e-01   4.2892000000000001e+00   1.4319999999999999e-01  -5.3290000000000004e-01  -9.2100000000000001e-02  -7.9900000000000004e-01   9.5609999999999995e-01   6.8777999999999997e+00   1.9300000000000001e-02   3.7530000000000002e-01   1.7249999999999999e-01
  -4.4100000000000000e-02  -5.2759999999999996e-01   4.7180999999999997e+00   1.6230000000000000e-01  -3.9970000000000000e-01  -9.2100000000000001e-02  -7.9900000000000004e-01   1.0672999999999999e+00   6.6166000000000000e+00  -8.6699999999999999e-02   3.3679999999999999e-01   1.8579999999999999e-01
  -4.4100000000000000e-02  -4.6170000000000000e-01   5.1470000000000002e+00   2.0999999999999999e-01  -4.1870000000000002e-01  -7.8899999999999998e-02  -9.1000000000000003e-01   9.5609999999999995e-01   6.9648000000000003e+00  -3.8500000000000000e-02   3.5599999999999998e-01   1.9460000000000000e-01
   6.6100000000000006e-02  -3.2979999999999998e-01   4.5465000000000000e+00   1.3370000000000001e-01  -4.6629999999999999e-01  -7.4499999999999997e-02  -7.9900000000000004e-01   8.2269999999999999e-01   6.7035999999999998e+00   2.8899999999999999e-02   3.4639999999999999e-01   1.7249999999999999e-01
  -8.8200000000000001e-02  -2.6379999999999998e-01   4.2892000000000001e+00   4.7699999999999999e-02  -4.4719999999999999e-01  -7.4499999999999997e-02  -7.9900000000000004e-01   8.2269999999999999e-01   6.5294999999999996e+00   3.8500000000000000e-02   3.5599999999999998e-01   1.8579999999999999e-01
   0.0000000000000000e+00  -6.1550000000000005e-01   3.9460999999999999e+00   1.6230000000000000e-01  -5.3290000000000004e-01  -7.8899999999999998e-02  -7.3240000000000005e-01   6.6710000000000003e-01   6.5294999999999996e+00  -9.5999999999999992e-03   3.3679999999999999e-01   1.7690000000000000e-01
   6.6100000000000006e-02  -5.7160000000000000e-01   4.5465000000000000e+00   5.7299999999999997e-02  -4.5679999999999998e-01  -2.6300000000000000e-02  -8.4340000000000004e-01   1.1563000000000001e+00   6.5294999999999996e+00   0.0000000000000000e+00   3.2710000000000000e-01   1.9020000000000001e-01
   1.1020000000000001e-01  -5.4959999999999998e-01   4.6322999999999999e+00   8.5900000000000004e-02  -4.9480000000000002e-01  -7.4499999999999997e-02  -5.9930000000000005e-01   9.5609999999999995e-01   5.8330000000000002e+00   3.8500000000000000e-02   2.8870000000000001e-01   2.0349999999999999e-01
  -6.6100000000000006e-02  -4.6170000000000000e-01   4.8897000000000004e+00   7.6399999999999996e-02  -4.0920000000000001e-01  -6.5799999999999997e-02  -8.8780000000000003e-01   7.3380000000000001e-01   6.2683000000000000e+00   9.5999999999999992e-03   3.3679999999999999e-01   1.8140000000000001e-01
   0.0000000000000000e+00  -5.0560000000000005e-01   4.7180999999999997e+00   1.1459999999999999e-01  -4.4719999999999999e-01  -1.2280000000000001e-01  -7.3240000000000005e-01   1.0894999999999999e+00   6.0941999999999998e+00   4.8200000000000000e-02   3.9450000000000002e-01   1.2390000000000000e-01
   8.8200000000000001e-02  -3.5170000000000001e-01   4.2034000000000002e+00   7.6399999999999996e-02  -4.8530000000000001e-01  -5.2600000000000001e-02  -8.6560000000000004e-01   1.0672999999999999e+00   7.0518999999999998e+00   3.8500000000000000e-02   3.1750000000000000e-01   1.8579999999999999e-01
  -1.3230000000000000e-01  -3.7369999999999998e-01   5.2328000000000001e+00   1.8140000000000001e-01  -3.9970000000000000e-01  -4.3900000000000002e-02  -8.8780000000000003e-01   1.0672999999999999e+00   6.8777999999999997e+00   2.8899999999999999e-02   3.5599999999999998e-01   1.9460000000000000e-01
   8.8200000000000001e-02  -2.1980000000000000e-01   4.6322999999999999e+00   2.0050000000000001e-01  -2.9499999999999998e-01  -6.5799999999999997e-02  -7.5460000000000005e-01   1.0894999999999999e+00   5.9200999999999997e+00   3.8500000000000000e-02   3.8490000000000002e-01   1.7690000000000000e-01
   2.1999999999999999e-02  -5.2759999999999996e-01   5.3186000000000000e+00   9.5500000000000002e-02  -4.5679999999999998e-01  -7.0199999999999999e-02  -7.5460000000000005e-01   9.7840000000000005e-01   6.3554000000000004e+00   3.8500000000000000e-02   3.2710000000000000e-01   1.6810000000000000e-01
   8.8200000000000001e-02  -3.9570000000000000e-01   4.6322999999999999e+00   9.5500000000000002e-02  -3.7109999999999999e-01  -1.3589999999999999e-01  -1.0875999999999999e+00   1.1785000000000001e+00   6.8777999999999997e+00  -4.8200000000000000e-02   2.5979999999999998e-01   1.9460000000000000e-01
   4.4100000000000000e-02  -4.3969999999999998e-01   4.8897000000000004e+00   1.5279999999999999e-01  -4.1870000000000002e-01  -9.6500000000000002e-02  -9.1000000000000003e-01   8.0049999999999999e-01   6.7035999999999998e+00  -2.8899999999999999e-02   2.8870000000000001e-01   1.9020000000000001e-01
   2.6450000000000001e-01  -2.8580000000000000e-01   4.8038999999999996e+00   0.0000000000000000e+00  -4.0920000000000001e-01  -9.2100000000000001e-02  -8.4340000000000004e-01   9.1169999999999995e-01   6.4424999999999999e+00   9.5999999999999992e-03   3.4639999999999999e-01   1.8579999999999999e-01
   2.1999999999999999e-02  -4.8359999999999997e-01   4.0317999999999996e+00   1.2410000000000000e-01  -4.0920000000000001e-01  -8.7700000000000000e-02  -7.9900000000000004e-01   8.8939999999999997e-01   6.4424999999999999e+00   0.0000000000000000e+00   2.6939999999999997e-01   1.8140000000000001e-01
   2.1999999999999999e-02  -5.7160000000000000e-01   4.5465000000000000e+00   1.2410000000000000e-01  -3.6159999999999998e-01  -5.7000000000000002e-02  -1.1096999999999999e+00   9.5609999999999995e-01   6.3554000000000004e+00  -9.5999999999999992e-03   3.2710000000000000e-01   2.5209999999999999e-01
  -4.4100000000000000e-02  -5.0560000000000005e-01   4.8038999999999996e+00   8.5900000000000004e-02  -4.2820000000000003e-01  -1.0090000000000000e-01  -9.7660000000000002e-01   1.1117999999999999e+00   6.2683000000000000e+00  -5.7799999999999997e-02   3.8490000000000002e-01   1.6370000000000001e-01
  -4.4100000000000000e-02  -3.5170000000000001e-01   4.4607999999999999e+00   9.4999999999999998e-03  -3.9970000000000000e-01  -8.7700000000000000e-02  -9.1000000000000003e-01   1.0894999999999999e+00   6.4424999999999999e+00   7.7100000000000002e-02   3.8490000000000002e-01   1.4160000000000000e-01
  -8.8200000000000001e-02  -2.8580000000000000e-01   4.5465000000000000e+00   1.5279999999999999e-01  -3.9010000000000000e-01  -7.0199999999999999e-02  -7.1020000000000005e-01   9.5609999999999995e-01   6.7907000000000002e+00  -4.8200000000000000e-02   3.9450000000000002e-01   1.8579999999999999e-01
   2.1999999999999999e-02  -6.1550000000000005e-01   4.3750000000000000e+00   8.5900000000000004e-02  -3.2350000000000001e-01  -5.2600000000000001e-02  -9.3220000000000003e-01   9.7840000000000005e-01   6.1813000000000002e+00  -3.8500000000000000e-02   4.3300000000000000e-01   1.9460000000000000e-01
   1.7630000000000001e-01  -5.9360000000000002e-01   5.2328000000000001e+00   4.7699999999999999e-02  -4.5679999999999998e-01  -1.0520000000000000e-01  -8.6560000000000004e-01   9.5609999999999995e-01   6.5294999999999996e+00  -1.9300000000000001e-02   3.4639999999999999e-01   2.2120000000000001e-01
  -8.8200000000000001e-02  -5.7160000000000000e-01   3.6886999999999999e+00   1.0500000000000000e-01  -5.2339999999999998e-01  -1.1840000000000001e-01  -9.9880000000000002e-01   1.0450999999999999e+00   6.0941999999999998e+00  -5.7799999999999997e-02   2.9830000000000001e-01   2.1679999999999999e-01
  -1.1020000000000001e-01  -4.1770000000000002e-01   3.9460999999999999e+00   4.7699999999999999e-02  -3.9970000000000000e-01  -1.0960000000000000e-01  -9.1000000000000003e-01   8.2269999999999999e-01   6.6166000000000000e+00   9.5999999999999992e-03   3.8490000000000002e-01   1.9910000000000000e-01
  -4.4100000000000000e-02  -3.9570000000000000e-01   4.4607999999999999e+00   3.8199999999999998e-02  -3.7109999999999999e-01  -1.0090000000000000e-01  -8.2120000000000004e-01   9.5609999999999995e-01   6.7907000000000002e+00  -3.8500000000000000e-02   3.1750000000000000e-01   1.7690000000000000e-01
  -2.6450000000000001e-01  -5.4959999999999998e-01   4.1176000000000004e+00   1.0500000000000000e-01  -3.5210000000000002e-01  -7.0199999999999999e-02  -8.4340000000000004e-01   9.3389999999999995e-01   6.9648000000000003e+00   4.8200000000000000e-02   3.3679999999999999e-01   1.2830000000000000e-01
   0.0000000000000000e+00  -3.9570000000000000e-01   4.4607999999999999e+00   1.3370000000000001e-01  -4.6629999999999999e-01  -1.0520000000000000e-01  -9.3220000000000003e-01   9.3389999999999995e-01   6.7035999999999998e+00   5.7799999999999997e-02   3.0790000000000001e-01   1.5479999999999999e-01
  -1.9839999999999999e-01  -3.5170000000000001e-01   4.5465000000000000e+00   3.8199999999999998e-02  -3.6159999999999998e-01  -1.1400000000000000e-01  -8.2120000000000004e-01   1.0450999999999999e+00   6.1813000000000002e+00  -7.7100000000000002e-02   4.4259999999999999e-01   2.0790000000000000e-01
   8.8200000000000001e-02  -2.8580000000000000e-01   4.3750000000000000e+00   1.6230000000000000e-01  -5.1390000000000002e-01  -1.2280000000000001e-01  -8.2120000000000004e-01   8.8939999999999997e-01   6.0072000000000001e+00  -1.9300000000000001e-02   3.3679999999999999e-01   1.8579999999999999e-01
   1.9839999999999999e-01  -3.9570000000000000e-01   4.2892000000000001e+00   2.4820000000000000e-01  -4.2820000000000003e-01  -1.0960000000000000e-01  -9.7660000000000002e-01   8.8939999999999997e-01   6.7907000000000002e+00   5.7799999999999997e-02   2.7900000000000003e-01   1.9460000000000000e-01
   8.8200000000000001e-02  -5.0560000000000005e-01   3.9460999999999999e+00   8.5900000000000004e-02  -3.1400000000000000e-01  -9.2100000000000001e-02  -6.8799999999999994e-01   9.7840000000000005e-01   6.4424999999999999e+00  -9.5999999999999992e-03   3.8490000000000002e-01   1.7249999999999999e-01
   8.8200000000000001e-02  -3.9570000000000000e-01   4.2892000000000001e+00   9.4999999999999998e-03  -4.5679999999999998e-01  -8.7700000000000000e-02  -7.3240000000000005e-01   6.8930000000000002e-01   6.1813000000000002e+00   0.0000000000000000e+00   3.2710000000000000e-01   1.8140000000000001e-01
   4.4100000000000000e-02  -2.8580000000000000e-01   4.1176000000000004e+00   1.6230000000000000e-01  -3.5210000000000002e-01  -9.6500000000000002e-02  -9.5440000000000003e-01   8.4499999999999997e-01   5.4847999999999999e+00   5.7799999999999997e-02   2.9830000000000001e-01   2.0349999999999999e-01
  -1.7630000000000001e-01  -2.8580000000000000e-01   4.3750000000000000e+00   1.8140000000000001e-01  -3.5210000000000002e-01  -1.0960000000000000e-01  -8.6560000000000004e-01   8.2269999999999999e-01   5.5719000000000003e+00   3.8500000000000000e-02   3.3679999999999999e-01   2.3000000000000001e-01
   0.0000000000000000e+00  -3.7369999999999998e-01   4.8038999999999996e+00   1.2410000000000000e-01  -3.9010000000000000e-01  -7.8899999999999998e-02  -7.9900000000000004e-01   8.2269999999999999e-01   6.9648000000000003e+00  -9.5999999999999992e-03   3.3679999999999999e-01   1.9020000000000001e-01
   1.1020000000000001e-01  -5.7160000000000000e-01   4.0317999999999996e+00   8.5900000000000004e-02  -5.0429999999999997e-01  -1.0090000000000000e-01  -9.7660000000000002e-01   8.0049999999999999e-01   6.4424999999999999e+00   0.0000000000000000e+00   3.1750000000000000e-01   1.7690000000000000e-01
   8.8200000000000001e-02  -4.3969999999999998e-01   4.3750000000000000e+00   1.5279999999999999e-01  -4.6629999999999999e-01  -9.6500000000000002e-02  -7.5460000000000005e-01   1.0450999999999999e+00   6.6166000000000000e+00   2.8899999999999999e-02   3.4639999999999999e-01   1.5920000000000001e-01
  -1.5429999999999999e-01  -4.8359999999999997e-01   4.7180999999999997e+00   1.1459999999999999e-01  -3.1400000000000000e-01  -7.4499999999999997e-02  -8.8780000000000003e-01   7.7820000000000000e-01   6.5294999999999996e+00   3.8500000000000000e-02   2.9830000000000001e-01   1.9020000000000001e-01
  -2.6450000000000001e-01  -3.9570000000000000e-01   4.3750000000000000e+00   5.7299999999999997e-02  -3.7109999999999999e-01  -1.1400000000000000e-01  -1.0875999999999999e+00   1.0672999999999999e+00   6.6166000000000000e+00  -4.8200000000000000e-02   3.6559999999999998e-01   1.9460000000000000e-01
   1.5429999999999999e-01  -4.8359999999999997e-01   4.7180999999999997e+00   6.6799999999999998e-02  -4.9480000000000002e-01  -1.0520000000000000e-01  -8.8780000000000003e-01   1.0227999999999999e+00   6.5294999999999996e+00   3.8500000000000000e-02   3.4639999999999999e-01   2.0790000000000000e-01
  -1.3230000000000000e-01  -3.5170000000000001e-01   4.5465000000000000e+00   1.6230000000000000e-01  -4.2820000000000003e-01  -6.5799999999999997e-02  -8.4340000000000004e-01   9.7840000000000005e-01   7.4001000000000001e+00   1.9300000000000001e-02   3.4639999999999999e-01   1.5920000000000001e-01
  -1.1020000000000001e-01  -5.4959999999999998e-01   4.2892000000000001e+00   4.7699999999999999e-02  -3.8059999999999999e-01  -7.8899999999999998e-02  -8.8780000000000003e-01   7.7820000000000000e-01   6.3554000000000004e+00   9.5999999999999992e-03   3.6559999999999998e-01   1.8140000000000001e-01
   1.1020000000000001e-01  -2.6379999999999998e-01   3.8603000000000001e+00   1.8140000000000001e-01  -3.6159999999999998e-01  -7.0199999999999999e-02  -9.7660000000000002e-01   9.5609999999999995e-01   6.3554000000000004e+00   3.8500000000000000e-02   3.1750000000000000e-01   2.1229999999999999e-01
   0.0000000000000000e+00  -4.8359999999999997e-01   4.8038999999999996e+00   1.7190000000000000e-01  -3.9010000000000000e-01  -3.9500000000000000e-02  -1.0209999999999999e+00   8.0049999999999999e-01   6.3554000000000004e+00  -9.5999999999999992e-03   3.1750000000000000e-01   2.3440000000000000e-01
  -6.6100000000000006e-02  -4.3969999999999998e-01   4.2034000000000002e+00   4.7699999999999999e-02  -5.0429999999999997e-01  -8.3299999999999999e-02  -8.8780000000000003e-01   9.1169999999999995e-01   6.5294999999999996e+00   1.9300000000000001e-02   2.8870000000000001e-01   1.9020000000000001e-01
  -6.6100000000000006e-02  -3.9570000000000000e-01   4.8038999999999996e+00   1.3370000000000001e-01  -4.1870000000000002e-01  -8.7700000000000000e-02  -7.5460000000000005e-01   9.1169999999999995e-01   6.2683000000000000e+00  -9.5999999999999992e-03   2.8870000000000001e-01   2.2559999999999999e-01
  -1.3230000000000000e-01  -4.6170000000000000e-01   4.0317999999999996e+00   1.0500000000000000e-01  -3.9970000000000000e-01  -7.8899999999999998e-02  -9.1000000000000003e-01   1.0672999999999999e+00   6.8777999999999997e+00   4.8200000000000000e-02   3.1750000000000000e-01   2.2120000000000001e-01
   8.8200000000000001e-02  -3.2979999999999998e-01   3.6886999999999999e+00   1.0500000000000000e-01  -4.6629999999999999e-01  -9.2100000000000001e-02  -7.1020000000000005e-01   8.8939999999999997e-01   6.5294999999999996e+00   3.8500000000000000e-02   3.0790000000000001e-01   1.8579999999999999e-01
  -6.6100000000000006e-02  -2.8580000000000000e-01   4.7180999999999997e+00   1.2410000000000000e-01  -3.5210000000000002e-01  -1.1400000000000000e-01  -7.3240000000000005e-01   1.0450999999999999e+00   6.0941999999999998e+00   1.9300000000000001e-02   3.1750000000000000e-01   1.6370000000000001e-01
   2.8649999999999998e-01  -4.8359999999999997e-01   3.8603000000000001e+00   2.0999999999999999e-01  -5.0429999999999997e-01  -6.5799999999999997e-02  -9.9880000000000002e-01   1.1563000000000001e+00   6.6166000000000000e+00   4.8200000000000000e-02   3.3679999999999999e-01   1.9910000000000000e-01
  -4.4100000000000000e-02  -1.9126000000000001e+00   3.6029000000000000e+00   1.2410000000000000e-01  -3.2350000000000001e-01   0.0000000000000000e+00  -1.0875999999999999e+00   8.2269999999999999e-01   6.1813000000000002e+00   1.9300000000000001e-02   2.7900000000000003e-01   1.9460000000000000e-01
   4.4080000000000003e-01   2.4179999999999999e-01   3.8603000000000001e+00   1.5279999999999999e-01  -3.9970000000000000e-01  -6.5799999999999997e-02  -8.2120000000000004e-01   1.0450999999999999e+00   5.9200999999999997e+00  -6.7400000000000002e-02   3.0790000000000001e-01   1.7690000000000000e-01
  -6.6100000000000006e-02   7.2550000000000003e-01   4.6322999999999999e+00   1.8140000000000001e-01  -4.9480000000000002e-01  -1.6230000000000000e-01  -7.9900000000000004e-01   8.8939999999999997e-01   6.0072000000000001e+00   9.5999999999999992e-03   2.8870000000000001e-01   2.4329999999999999e-01
  -1.1020000000000001e-01  -1.4069000000000000e+00   3.6029000000000000e+00   6.6799999999999998e-02  -3.2350000000000001e-01  -9.2100000000000001e-02  -9.5440000000000003e-01   8.2269999999999999e-01   6.5294999999999996e+00   7.7100000000000002e-02   2.9830000000000001e-01   2.0349999999999999e-01
  -2.2040000000000001e-01  -1.5828000000000000e+00   4.8038999999999996e+00   4.7699999999999999e-02  -3.6159999999999998e-01  -5.2600000000000001e-02  -8.8780000000000003e-01   1.0894999999999999e+00   6.7907000000000002e+00   2.8899999999999999e-02   3.9450000000000002e-01   1.9020000000000001e-01
  -6.6100000000000006e-02   9.8929999999999996e-01   4.6322999999999999e+00   7.6399999999999996e-02  -4.2820000000000003e-01  -7.8899999999999998e-02  -9.9880000000000002e-01   1.0227999999999999e+00   6.6166000000000000e+00   0.0000000000000000e+00   3.8490000000000002e-01   1.7249999999999999e-01
   0.0000000000000000e+00  -1.0990000000000000e-01   3.6029000000000000e+00   8.5900000000000004e-02  -4.7580000000000000e-01  -7.8899999999999998e-02  -9.3220000000000003e-01   8.6719999999999997e-01   7.4871999999999996e+00   8.6699999999999999e-02   2.8870000000000001e-01   1.8140000000000001e-01
  -2.1999999999999999e-02  -1.4509000000000001e+00   4.2034000000000002e+00   7.6399999999999996e-02  -5.5189999999999995e-01  -1.2720000000000001e-01  -7.3240000000000005e-01   1.0894999999999999e+00   6.0072000000000001e+00   9.6299999999999997e-02   3.4639999999999999e-01   2.1679999999999999e-01
   3.0859999999999999e-01  -7.2550000000000003e-01   4.3750000000000000e+00   0.0000000000000000e+00  -4.6629999999999999e-01  -9.2100000000000001e-02  -1.0653999999999999e+00   9.1169999999999995e-01   6.0072000000000001e+00   5.7799999999999997e-02   3.8490000000000002e-01   2.3440000000000000e-01
  -1.3230000000000000e-01   3.0780000000000002e-01   4.4607999999999999e+00   2.1959999999999999e-01  -3.5210000000000002e-01  -1.3159999999999999e-01  -9.9880000000000002e-01   1.0005999999999999e+00   6.5294999999999996e+00   9.5999999999999992e-03   2.5979999999999998e-01   2.0349999999999999e-01
   1.3230000000000000e-01  -4.1770000000000002e-01   4.1176000000000004e+00   1.6230000000000000e-01  -3.8059999999999999e-01  -8.7700000000000000e-02  -6.2150000000000005e-01   5.7809999999999995e-01   6.3554000000000004e+00   2.8899999999999999e-02   3.2710000000000000e-01   2.1229999999999999e-01
   4.4100000000000000e-02  -9.4530000000000003e-01   3.6886999999999999e+00   2.3870000000000000e-01  -4.0920000000000001e-01  -7.4499999999999997e-02  -9.7660000000000002e-01   8.0049999999999999e-01   6.7907000000000002e+00  -1.9300000000000001e-02   4.0410000000000001e-01   2.1229999999999999e-01
   2.1999999999999999e-02  -7.9139999999999999e-01   3.8603000000000001e+00   2.8600000000000000e-02  -4.1870000000000002e-01  -8.7700000000000000e-02  -8.4340000000000004e-01   1.0894999999999999e+00   6.0941999999999998e+00  -7.7100000000000002e-02   3.1750000000000000e-01   1.4160000000000000e-01
  -8.8200000000000001e-02  -8.7900000000000006e-02   4.9755000000000003e+00   1.9089999999999999e-01  -4.9480000000000002e-01  -3.5099999999999999e-02  -5.5489999999999995e-01   1.1339999999999999e+00   5.1365999999999996e+00   6.7400000000000002e-02   3.1750000000000000e-01   2.4770000000000000e-01
   6.6100000000000006e-02  -3.5170000000000001e-01   4.8897000000000004e+00   5.7299999999999997e-02  -4.0920000000000001e-01  -1.2720000000000001e-01  -5.5489999999999995e-01   6.0040000000000004e-01   6.7035999999999998e+00  -8.6699999999999999e-02   4.0410000000000001e-01   1.1500000000000000e-01
   2.1999999999999999e-02  -6.3749999999999996e-01   3.6029000000000000e+00   6.6799999999999998e-02  -4.9480000000000002e-01  -4.8200000000000000e-02  -8.2120000000000004e-01   5.5589999999999995e-01   6.0941999999999998e+00   9.6299999999999997e-02   3.5599999999999998e-01   1.7690000000000000e-01
   8.8200000000000001e-02  -6.1550000000000005e-01   4.5465000000000000e+00   1.5279999999999999e-01  -4.6629999999999999e-01  -7.0199999999999999e-02  -9.3220000000000003e-01   7.1150000000000002e-01   6.8777999999999997e+00  -3.8500000000000000e-02   3.6559999999999998e-01   1.9910000000000000e-01
  -8.8200000000000001e-02  -4.1770000000000002e-01   5.0612000000000004e+00   6.6799999999999998e-02  -3.0449999999999999e-01  -1.4030000000000001e-01  -6.4370000000000005e-01   1.0672999999999999e+00   6.5294999999999996e+00  -7.7100000000000002e-02   3.0790000000000001e-01   1.1500000000000000e-01
   0.0000000000000000e+00  -3.9570000000000000e-01   4.1176000000000004e+00   1.6230000000000000e-01  -3.9970000000000000e-01  -1.0960000000000000e-01  -7.3240000000000005e-01   6.8930000000000002e-01   6.5294999999999996e+00  -9.5999999999999992e-03   4.2340000000000000e-01   2.2120000000000001e-01
   8.8200000000000001e-02  -5.0560000000000005e-01   4.1176000000000004e+00   4.7699999999999999e-02  -4.3769999999999998e-01  -1.3159999999999999e-01  -7.3240000000000005e-01   8.8939999999999997e-01   6.1813000000000002e+00   0.0000000000000000e+00   3.2710000000000000e-01   1.5920000000000001e-01
   6.6100000000000006e-02  -2.4179999999999999e-01   4.3750000000000000e+00   1.5279999999999999e-01  -3.5210000000000002e-01  -6.1400000000000003e-02  -7.7680000000000005e-01   7.1150000000000002e-01   6.2683000000000000e+00   1.9300000000000001e-02   2.5019999999999998e-01   1.4599999999999999e-01
   8.8200000000000001e-02  -3.2979999999999998e-01   4.2034000000000002e+00   1.9099999999999999e-02  -3.8059999999999999e-01  -7.8899999999999998e-02  -8.4340000000000004e-01   8.2269999999999999e-01   6.4424999999999999e+00  -5.7799999999999997e-02   3.1750000000000000e-01   2.0790000000000000e-01
  -1.3230000000000000e-01  -8.7900000000000006e-02   4.1176000000000004e+00   2.0050000000000001e-01  -4.2820000000000003e-01  -4.3900000000000002e-02  -9.1000000000000003e-01   8.8939999999999997e-01   6.5294999999999996e+00   4.8200000000000000e-02   2.5979999999999998e-01   1.8140000000000001e-01
   0.0000000000000000e+00  -5.2759999999999996e-01   3.8603000000000001e+00   8.5900000000000004e-02  -4.1870000000000002e-01  -1.3200000000000000e-02  -9.5440000000000003e-01   9.3389999999999995e-01   6.6166000000000000e+00  -4.8200000000000000e-02   3.1750000000000000e-01   2.0349999999999999e-01
   8.8200000000000001e-02  -3.5170000000000001e-01   4.3750000000000000e+00   1.2410000000000000e-01  -3.9970000000000000e-01  -1.0520000000000000e-01  -8.2120000000000004e-01   9.7840000000000005e-01   6.1813000000000002e+00   1.9300000000000001e-02   3.2710000000000000e-01   1.3270000000000001e-01
  -2.1999999999999999e-02  -5.9360000000000002e-01   4.5465000000000000e+00   8.5900000000000004e-02  -4.4719999999999999e-01  -8.3299999999999999e-02  -8.8780000000000003e-01   1.2674000000000001e+00   6.5294999999999996e+00   9.5999999999999992e-03   2.8870000000000001e-01   1.7690000000000000e-01
  -1.7630000000000001e-01  -2.4179999999999999e-01   4.2034000000000002e+00   2.0050000000000001e-01  -3.7109999999999999e-01  -6.5799999999999997e-02  -9.1000000000000003e-01   9.7840000000000005e-01   6.9648000000000003e+00   0.0000000000000000e+00   3.2710000000000000e-01   1.9910000000000000e-01
   4.4100000000000000e-02  -3.7369999999999998e-01   4.4607999999999999e+00   9.5500000000000002e-02  -4.3769999999999998e-01  -8.3299999999999999e-02  -8.4340000000000004e-01   1.0005999999999999e+00   7.1388999999999996e+00  -5.7799999999999997e-02   3.5599999999999998e-01   1.8579999999999999e-01
   0.0000000000000000e+00  -4.8359999999999997e-01   4.2892000000000001e+00   2.0050000000000001e-01  -4.8530000000000001e-01  -7.4499999999999997e-02  -9.5440000000000003e-01   8.8939999999999997e-01   7.2260000000000000e+00  -7.7100000000000002e-02   4.2340000000000000e-01   1.9460000000000000e-01
   1.7630000000000001e-01  -2.6379999999999998e-01   4.5465000000000000e+00   1.5279999999999999e-01  -3.5210000000000002e-01  -1.1400000000000000e-01  -1.0431999999999999e+00   9.5609999999999995e-01   6.3554000000000004e+00  -1.0600000000000000e-01   3.1750000000000000e-01   1.9910000000000000e-01
  -2.1999999999999999e-02  -5.2759999999999996e-01   4.5465000000000000e+00   1.6230000000000000e-01  -3.8059999999999999e-01  -8.3299999999999999e-02  -8.2120000000000004e-01   6.4480000000000004e-01   5.7460000000000004e+00   9.6299999999999997e-02   3.8490000000000002e-01   1.6370000000000001e-01
  -8.8200000000000001e-02  -4.1770000000000002e-01   3.6886999999999999e+00   1.1459999999999999e-01  -4.5679999999999998e-01  -6.5799999999999997e-02  -7.5460000000000005e-01   8.4499999999999997e-01   6.2683000000000000e+00   1.3489999999999999e-01   2.8870000000000001e-01   1.8579999999999999e-01
   2.2040000000000001e-01  -5.4959999999999998e-01   3.7745000000000002e+00   1.2410000000000000e-01  -3.9970000000000000e-01  -1.0960000000000000e-01  -9.7660000000000002e-01   1.0005999999999999e+00   6.0072000000000001e+00   4.8200000000000000e-02   3.8490000000000002e-01   1.9460000000000000e-01
   1.1020000000000001e-01  -5.0560000000000005e-01   4.4607999999999999e+00   9.5500000000000002e-02  -3.9970000000000000e-01  -7.4499999999999997e-02  -1.0209999999999999e+00   9.5609999999999995e-01   6.7907000000000002e+00   1.9300000000000001e-02   3.1750000000000000e-01   1.9460000000000000e-01
   8.8200000000000001e-02  -3.7369999999999998e-01   4.6322999999999999e+00   7.6399999999999996e-02  -4.3769999999999998e-01  -5.7000000000000002e-02  -8.8780000000000003e-01   9.3389999999999995e-01   5.3977000000000004e+00   0.0000000000000000e+00   3.5599999999999998e-01   1.5040000000000001e-01
   4.4100000000000000e-02  -5.0560000000000005e-01   3.9460999999999999e+00   6.6799999999999998e-02  -4.5679999999999998e-01  -6.5799999999999997e-02  -7.1020000000000005e-01   9.7840000000000005e-01   6.7035999999999998e+00  -5.7799999999999997e-02   3.9450000000000002e-01   1.7249999999999999e-01
   2.1999999999999999e-02  -3.9570000000000000e-01   4.6322999999999999e+00   8.5900000000000004e-02  -4.9480000000000002e-01  -1.6230000000000000e-01  -9.1000000000000003e-01   8.0049999999999999e-01   6.2683000000000000e+00  -8.6699999999999999e-02   3.4639999999999999e-01   1.8579999999999999e-01
   1.3230000000000000e-01  -5.0560000000000005e-01   4.5465000000000000e+00   9.5500000000000002e-02  -4.3769999999999998e-01  -7.4499999999999997e-02  -1.0653999999999999e+00   9.1169999999999995e-01   6.5294999999999996e+00   0.0000000000000000e+00   3.6559999999999998e-01   1.9460000000000000e-01
  -4.4100000000000000e-02  -3.0780000000000002e-01   4.5465000000000000e+00   1.4319999999999999e-01  -3.2350000000000001e-01  -6.5799999999999997e-02  -9.7660000000000002e-01   7.7820000000000000e-01   6.2683000000000000e+00   0.0000000000000000e+00   3.7530000000000002e-01   1.9020000000000001e-01
   4.4100000000000000e-02  -3.9570000000000000e-01   4.8897000000000004e+00   6.6799999999999998e-02  -4.8530000000000001e-01  -1.1840000000000001e-01  -9.7660000000000002e-01   8.4499999999999997e-01   6.9648000000000003e+00   1.9300000000000001e-02   2.7900000000000003e-01   1.9460000000000000e-01
  -1.1020000000000001e-01  -6.1550000000000005e-01   5.0612000000000004e+00   1.3370000000000001e-01  -3.7109999999999999e-01  -7.4499999999999997e-02  -7.7680000000000005e-01   8.4499999999999997e-01   6.4424999999999999e+00  -9.5999999999999992e-03   3.5599999999999998e-01   1.8140000000000001e-01
  -1.7630000000000001e-01  -6.5949999999999998e-01   4.8038999999999996e+00   2.0050000000000001e-01  -3.4260000000000002e-01  -7.8899999999999998e-02  -9.1000000000000003e-01   9.1169999999999995e-01   6.3554000000000004e+00   7.7100000000000002e-02   3.5599999999999998e-01   1.8140000000000001e-01
  -1.3230000000000000e-01  -5.0560000000000005e-01   3.6029000000000000e+00   1.6230000000000000e-01  -4.3769999999999998e-01  -1.0090000000000000e-01  -8.6560000000000004e-01   9.1169999999999995e-01   6.5294999999999996e+00   0.0000000000000000e+00   3.0790000000000001e-01   1.9910000000000000e-01
   0.0000000000000000e+00  -3.0780000000000002e-01   4.2034000000000002e+00   1.4319999999999999e-01  -4.4719999999999999e-01  -4.3900000000000002e-02  -9.7660000000000002e-01   8.2269999999999999e-01   5.7460000000000004e+00   0.0000000000000000e+00   2.9830000000000001e-01   1.9020000000000001e-01
   1.1020000000000001e-01  -3.9570000000000000e-01   3.5171000000000001e+00   1.8140000000000001e-01  -4.8530000000000001e-01  -8.3299999999999999e-02  -7.1020000000000005e-01   8.6719999999999997e-01   6.8777999999999997e+00  -9.5999999999999992e-03   2.6939999999999997e-01   2.0790000000000000e-01
  -4.4100000000000000e-02  -5.0560000000000005e-01   3.7745000000000002e+00   9.5500000000000002e-02  -4.7580000000000000e-01  -8.3299999999999999e-02  -7.7680000000000005e-01   9.3389999999999995e-01   6.6166000000000000e+00  -5.7799999999999997e-02   3.8490000000000002e-01   1.5040000000000001e-01
   0.0000000000000000e+00  -4.6170000000000000e-01   4.6322999999999999e+00   5.7299999999999997e-02  -4.2820000000000003e-01  -7.8899999999999998e-02  -9.1000000000000003e-01   8.6719999999999997e-01   6.4424999999999999e+00   1.9300000000000001e-02   3.3679999999999999e-01   1.9460000000000000e-01
  -6.6100000000000006e-02  -6.3749999999999996e-01   4.5465000000000000e+00   4.7699999999999999e-02  -4.1870000000000002e-01  -9.2100000000000001e-02  -7.5460000000000005e-01   8.8939999999999997e-01   6.4424999999999999e+00   9.5999999999999992e-03   3.5599999999999998e-01   1.9910000000000000e-01
   6.6100000000000006e-02  -5.0560000000000005e-01   4.5465000000000000e+00   9.5500000000000002e-02  -4.6629999999999999e-01  -5.7000000000000002e-02  -7.7680000000000005e-01   1.0894999999999999e+00   6.7907000000000002e+00  -9.5999999999999992e-03   3.3679999999999999e-01   1.5920000000000001e-01
   6.6100000000000006e-02  -3.5170000000000001e-01   3.6029000000000000e+00   1.4319999999999999e-01  -3.9010000000000000e-01  -1.4910000000000001e-01  -8.4340000000000004e-01   1.0005999999999999e+00   5.9200999999999997e+00  -9.5999999999999992e-03   2.8870000000000001e-01   1.8140000000000001e-01
  -8.8200000000000001e-02  -4.3969999999999998e-01   4.3750000000000000e+00   1.8140000000000001e-01  -4.9480000000000002e-01  -7.8899999999999998e-02  -8.6560000000000004e-01   1.1117999999999999e+00   7.3131000000000004e+00  -4.8200000000000000e-02   3.1750000000000000e-01   1.6810000000000000e-01
   1.7630000000000001e-01  -4.8359999999999997e-01   4.2034000000000002e+00   1.4319999999999999e-01  -4.4719999999999999e-01  -5.7000000000000002e-02  -9.1000000000000003e-01   8.2269999999999999e-01   6.0941999999999998e+00   4.8200000000000000e-02   2.8870000000000001e-01   1.7690000000000000e-01
  -1.1020000000000001e-01  -5.2759999999999996e-01   4.9755000000000003e+00   1.0500000000000000e-01  -2.8549999999999998e-01  -1.0960000000000000e-01  -7.9900000000000004e-01   1.0005999999999999e+00   6.2683000000000000e+00  -1.9300000000000001e-02   3.0790000000000001e-01   2.2120000000000001e-01
  -4.4100000000000000e-02  -3.2979999999999998e-01   3.9460999999999999e+00   1.4319999999999999e-01  -4.3769999999999998e-01  -1.2720000000000001e-01  -8.2120000000000004e-01   8.8939999999999997e-01   6.0072000000000001e+00  -2.8899999999999999e-02   3.2710000000000000e-01   1.7690000000000000e-01
   6.6100000000000006e-02  -6.3749999999999996e-01   3.9460999999999999e+00   1.9099999999999999e-02  -4.7580000000000000e-01  -6.5799999999999997e-02  -8.4340000000000004e-01   9.3389999999999995e-01   6.8777999999999997e+00  -9.6299999999999997e-02   3.1750000000000000e-01   1.6810000000000000e-01
   6.6100000000000006e-02  -5.9360000000000002e-01   3.7745000000000002e+00   6.6799999999999998e-02  -4.3769999999999998e-01  -7.8899999999999998e-02  -6.6579999999999995e-01   9.3389999999999995e-01   6.7035999999999998e+00   2.8899999999999999e-02   3.3679999999999999e-01   1.7249999999999999e-01
   1.1020000000000001e-01  -2.6379999999999998e-01   4.2034000000000002e+00   9.4999999999999998e-03  -4.6629999999999999e-01  -7.8899999999999998e-02  -8.4340000000000004e-01   9.3389999999999995e-01   5.7460000000000004e+00   0.0000000000000000e+00   2.3089999999999999e-01   2.2120000000000001e-01
   6.6100000000000006e-02  -4.3969999999999998e-01   3.9460999999999999e+00   1.1459999999999999e-01  -4.2820000000000003e-01  -6.5799999999999997e-02  -1.0653999999999999e+00   7.7820000000000000e-01   6.7035999999999998e+00  -3.8500000000000000e-02   2.6939999999999997e-01   1.8140000000000001e-01
   4.4100000000000000e-02  -3.7369999999999998e-01   5.0612000000000004e+00   5.7299999999999997e-02  -4.2820000000000003e-01  -7.4499999999999997e-02  -5.9930000000000005e-01   1.2007000000000001e+00   6.3554000000000004e+00   3.8500000000000000e-02   3.6559999999999998e-01   2.1229999999999999e-01
  -1.1020000000000001e-01  -5.7160000000000000e-01   4.8897000000000004e+00   1.7190000000000000e-01  -4.1870000000000002e-01  -1.0090000000000000e-01  -9.3220000000000003e-01   9.7840000000000005e-01   6.3554000000000004e+00   9.5999999999999992e-03   3.5599999999999998e-01   1.8579999999999999e-01
   1.1020000000000001e-01  -5.0560000000000005e-01   3.3456000000000001e+00   1.2410000000000000e-01  -3.1400000000000000e-01  -1.3159999999999999e-01  -7.9900000000000004e-01   9.5609999999999995e-01   6.3554000000000004e+00  -9.5999999999999992e-03   2.3089999999999999e-01   1.6810000000000000e-01
   1.3230000000000000e-01  -5.7160000000000000e-01   3.8603000000000001e+00   1.5279999999999999e-01  -4.8530000000000001e-01  -1.1400000000000000e-01  -7.7680000000000005e-01   1.0672999999999999e+00   6.7035999999999998e+00   1.9300000000000001e-02   3.6559999999999998e-01   1.8579999999999999e-01
  -4.4100000000000000e-02  -2.1980000000000000e-01   5.1470000000000002e+00   1.3370000000000001e-01  -4.0920000000000001e-01  -8.3299999999999999e-02  -9.1000000000000003e-01   8.4499999999999997e-01   6.3554000000000004e+00  -1.9300000000000001e-02   3.0790000000000001e-01   1.7690000000000000e-01
   1.3230000000000000e-01  -3.5170000000000001e-01   4.4607999999999999e+00   2.0999999999999999e-01  -3.9010000000000000e-01  -7.0199999999999999e-02  -8.4340000000000004e-01   1.0227999999999999e+00   5.0495000000000001e+00  -1.2520000000000001e-01   2.8870000000000001e-01   1.7690000000000000e-01
   1.3230000000000000e-01  -4.1770000000000002e-01   4.0317999999999996e+00   2.8600000000000000e-02  -4.0920000000000001e-01  -5.2600000000000001e-02  -8.4340000000000004e-01   1.0227999999999999e+00   6.6166000000000000e+00  -9.5999999999999992e-03   3.8490000000000002e-01   1.9910000000000000e-01
  -1.1020000000000001e-01  -4.6170000000000000e-01   4.5465000000000000e+00   1.5279999999999999e-01  -4.3769999999999998e-01  -7.8899999999999998e-02  -9.3220000000000003e-01   8.6719999999999997e-01   6.2683000000000000e+00   2.8899999999999999e-02   2.6939999999999997e-01   1.9020000000000001e-01
   1.9839999999999999e-01  -3.9570000000000000e-01   4.5465000000000000e+00   1.5279999999999999e-01  -4.5679999999999998e-01  -9.2100000000000001e-02  -8.6560000000000004e-01   1.1117999999999999e+00   6.5294999999999996e+00  -1.9300000000000001e-02   3.6559999999999998e-01   2.0349999999999999e-01
  -6.6100000000000006e-02  -5.4959999999999998e-01   4.2034000000000002e+00   1.2410000000000000e-01  -4.1870000000000002e-01  -5.7000000000000002e-02  -9.5440000000000003e-01   1.0450999999999999e+00   6.8777999999999997e+00   3.8500000000000000e-02   3.0790000000000001e-01   1.7690000000000000e-01
   0.0000000000000000e+00  -6.8149999999999999e-01   4.7180999999999997e+00   1.4319999999999999e-01  -4.6629999999999999e-01  -9.6500000000000002e-02  -8.2120000000000004e-01   9.3389999999999995e-01   6.1813000000000002e+00  -1.0600000000000000e-01   3.5599999999999998e-01   1.8140000000000001e-01
   0.0000000000000000e+00  -3.9570000000000000e-01   3.7745000000000002e+00   1.9089999999999999e-01  -3.9970000000000000e-01  -9.2100000000000001e-02  -7.3240000000000005e-01   1.0005999999999999e+00   6.5294999999999996e+00  -9.5999999999999992e-03   3.0790000000000001e-01   1.7249999999999999e-01
  -8.8200000000000001e-02  -1.9789999999999999e-01   4.5465000000000000e+00   1.2410000000000000e-01  -4.5679999999999998e-01  -1.2280000000000001e-01  -8.6560000000000004e-01   9.7840000000000005e-01   6.0941999999999998e+00  -6.7400000000000002e-02   2.4060000000000001e-01   2.1229999999999999e-01
   8.8200000000000001e-02  -4.8359999999999997e-01   4.7180999999999997e+00   8.5900000000000004e-02  -3.7109999999999999e-01  -9.2100000000000001e-02  -8.6560000000000004e-01   1.0227999999999999e+00   6.5294999999999996e+00  -1.9300000000000001e-02   3.2710000000000000e-01   1.2830000000000000e-01
   8.8200000000000001e-02  -5.0560000000000005e-01   4.7180999999999997e+00   1.2410000000000000e-01  -3.7109999999999999e-01  -6.5799999999999997e-02  -9.3220000000000003e-01   1.0450999999999999e+00   5.8330000000000002e+00   0.0000000000000000e+00   3.3679999999999999e-01   1.5920000000000001e-01
   6.6100000000000006e-02  -5.7160000000000000e-01   4.2892000000000001e+00   1.9089999999999999e-01  -4.3769999999999998e-01  -9.6500000000000002e-02  -9.5440000000000003e-01   9.5609999999999995e-01   5.4847999999999999e+00  -5.7799999999999997e-02   3.3679999999999999e-01   1.9020000000000001e-01
  -8.8200000000000001e-02  -5.9360000000000002e-01   4.8897000000000004e+00   8.5900000000000004e-02  -4.7580000000000000e-01  -7.0199999999999999e-02  -5.9930000000000005e-01   9.3389999999999995e-01   7.1388999999999996e+00   0.0000000000000000e+00   2.5979999999999998e-01   1.7249999999999999e-01
  -4.4100000000000000e-02  -4.1770000000000002e-01   3.7745000000000002e+00   7.6399999999999996e-02  -4.8530000000000001e-01  -8.3299999999999999e-02  -7.5460000000000005e-01   7.5600000000000001e-01   6.1813000000000002e+00   1.9300000000000001e-02   2.5979999999999998e-01   1.5920000000000001e-01
   2.1999999999999999e-02  -5.9360000000000002e-01   4.4607999999999999e+00   1.4319999999999999e-01  -4.0920000000000001e-01  -4.3900000000000002e-02  -7.9900000000000004e-01   9.1169999999999995e-01   6.7035999999999998e+00  -6.7400000000000002e-02   5.1000000000000001e-01   2.0790000000000000e-01
   4.4100000000000000e-02  -4.1770000000000002e-01   4.2034000000000002e+00   4.7699999999999999e-02  -4.3769999999999998e-01  -3.9500000000000000e-02  -7.9900000000000004e-01   1.0450999999999999e+00   6.2683000000000000e+00   3.8500000000000000e-02   4.1370000000000001e-01   1.9020000000000001e-01
  -6.6100000000000006e-02  -5.9360000000000002e-01   4.6322999999999999e+00   1.3370000000000001e-01  -4.6629999999999999e-01  -9.6500000000000002e-02  -9.1000000000000003e-01   8.2269999999999999e-01   6.2683000000000000e+00   1.9300000000000001e-02   3.6559999999999998e-01   2.2559999999999999e-01
   4.4100000000000000e-02  -5.4959999999999998e-01   3.6029000000000000e+00   9.5500000000000002e-02  -4.8530000000000001e-01  -9.2100000000000001e-02  -1.0209999999999999e+00   8.4499999999999997e-01   6.0941999999999998e+00   7.7100000000000002e-02   2.0210000000000000e-01   2.2559999999999999e-01
   6.6100000000000006e-02  -5.0560000000000005e-01   3.6029000000000000e+00   7.6399999999999996e-02  -4.5679999999999998e-01  -1.0960000000000000e-01  -6.6579999999999995e-01   7.5600000000000001e-01   5.5719000000000003e+00  -2.8899999999999999e-02   3.7530000000000002e-01   1.9910000000000000e-01
  -2.2040000000000001e-01  -5.7160000000000000e-01   4.8038999999999996e+00  -4.7699999999999999e-02  -4.0920000000000001e-01  -3.0700000000000002e-02  -8.4340000000000004e-01   1.0450999999999999e+00   6.1813000000000002e+00  -6.7400000000000002e-02   4.5219999999999999e-01   1.9460000000000000e-01
   1.1020000000000001e-01  -3.5170000000000001e-01   4.3750000000000000e+00   1.7190000000000000e-01  -4.1870000000000002e-01  -1.2280000000000001e-01  -8.2120000000000004e-01   9.5609999999999995e-01   6.6166000000000000e+00   0.0000000000000000e+00   3.7530000000000002e-01   1.8579999999999999e-01
   1.5429999999999999e-01  -4.3969999999999998e-01   3.7745000000000002e+00   2.3870000000000000e-01  -4.7580000000000000e-01  -9.2100000000000001e-02  -7.9900000000000004e-01   8.4499999999999997e-01   6.6166000000000000e+00  -4.8200000000000000e-02   3.3679999999999999e-01   2.3890000000000000e-01
   8.8200000000000001e-02  -4.1770000000000002e-01   4.2034000000000002e+00   9.5500000000000002e-02  -5.1390000000000002e-01  -9.6500000000000002e-02  -5.5489999999999995e-01   8.8939999999999997e-01   6.2683000000000000e+00   9.6299999999999997e-02   4.4259999999999999e-01   2.3440000000000000e-01
   4.4100000000000000e-02  -5.2759999999999996e-01   4.5465000000000000e+00   1.1459999999999999e-01  -4.1870000000000002e-01  -1.0520000000000000e-01  -8.4340000000000004e-01   8.0049999999999999e-01   6.6166000000000000e+00   3.8500000000000000e-02   2.6939999999999997e-01   2.1679999999999999e-01
  -8.8200000000000001e-02  -4.3969999999999998e-01   4.1176000000000004e+00   1.8140000000000001e-01  -4.9480000000000002e-01  -5.7000000000000002e-02  -1.0875999999999999e+00   8.2269999999999999e-01   6.7035999999999998e+00   2.8899999999999999e-02   2.7900000000000003e-01   2.4770000000000000e-01
   0.0000000000000000e+00  -6.3749999999999996e-01   4.2034000000000002e+00  -9.4999999999999998e-03  -4.2820000000000003e-01  -1.3159999999999999e-01  -9.3220000000000003e-01   1.0450999999999999e+00   6.1813000000000002e+00  -1.9300000000000001e-02   2.7900000000000003e-01   1.6810000000000000e-01
  -2.1999999999999999e-02  -4.3969999999999998e-01   4.0317999999999996e+00   1.2410000000000000e-01  -4.0920000000000001e-01  -8.3299999999999999e-02  -8.4340000000000004e-01   8.4499999999999997e-01   6.1813000000000002e+00   9.5999999999999992e-03   3.6559999999999998e-01   1.5040000000000001e-01
  -4.4100000000000000e-02  -5.7160000000000000e-01   3.3456000000000001e+00   1.9089999999999999e-01  -3.7109999999999999e-01  -6.1400000000000003e-02  -9.3220000000000003e-01   8.0049999999999999e-01   6.2683000000000000e+00   2.8899999999999999e-02   2.6939999999999997e-01   1.7690000000000000e-01
  -2.1999999999999999e-02  -3.9570000000000000e-01   4.1176000000000004e+00   1.4319999999999999e-01  -4.2820000000000003e-01  -1.0960000000000000e-01  -7.1020000000000005e-01   9.7840000000000005e-01   7.2260000000000000e+00   9.5999999999999992e-03   3.3679999999999999e-01   1.7690000000000000e-01
   4.4100000000000000e-02  -5.2759999999999996e-01   3.7745000000000002e+00   1.2410000000000000e-01  -4.5679999999999998e-01  -6.1400000000000003e-02  -8.2120000000000004e-01   9.3389999999999995e-01   6.8777999999999997e+00  -2.8899999999999999e-02   3.2710000000000000e-01   2.1679999999999999e-01
   8.8200000000000001e-02  -5.0560000000000005e-01   4.3750000000000000e+00   1.3370000000000001e-01  -3.7109999999999999e-01  -7.8899999999999998e-02  -8.6560000000000004e-01   9.1169999999999995e-01   6.2683000000000000e+00  -9.5999999999999992e-03   3.4639999999999999e-01   1.7249999999999999e-01
  -2.1999999999999999e-02  -5.2759999999999996e-01   4.1176000000000004e+00   1.6230000000000000e-01  -3.9970000000000000e-01  -7.0199999999999999e-02  -9.7660000000000002e-01   9.1169999999999995e-01   6.5294999999999996e+00  -5.7799999999999997e-02   3.4639999999999999e-01   1.9910000000000000e-01
   8.8200000000000001e-02  -6.3749999999999996e-01   4.2034000000000002e+00   6.6799999999999998e-02  -4.3769999999999998e-01  -7.4499999999999997e-02  -8.6560000000000004e-01   8.8939999999999997e-01   6.3554000000000004e+00  -3.8500000000000000e-02   3.3679999999999999e-01   1.5920000000000001e-01
   2.1999999999999999e-02  -4.6170000000000000e-01   4.1176000000000004e+00   7.6399999999999996e-02  -4.5679999999999998e-01  -6.1400000000000003e-02  -9.3220000000000003e-01   8.6719999999999997e-01   6.1813000000000002e+00   0.0000000000000000e+00   3.3679999999999999e-01   1.5920000000000001e-01
   4.4100000000000000e-02  -4.3969999999999998e-01   4.8038999999999996e+00   1.4319999999999999e-01  -4.1870000000000002e-01  -1.1840000000000001e-01  -9.1000000000000003e-01   1.0894999999999999e+00   6.6166000000000000e+00   1.9300000000000001e-02   3.0790000000000001e-01   2.0790000000000000e-01
  -1.7630000000000001e-01  -3.7369999999999998e-01   4.1176000000000004e+00   6.6799999999999998e-02  -3.9970000000000000e-01  -7.4499999999999997e-02  -8.2120000000000004e-01   9.1169999999999995e-01   6.3554000000000004e+00   0.0000000000000000e+00   3.2710000000000000e-01   1.8140000000000001e-01
  -4.4100000000000000e-02  -6.5949999999999998e-01   4.0317999999999996e+00   5.7299999999999997e-02  -4.9480000000000002e-01  -8.7700000000000000e-02  -9.7660000000000002e-01   8.4499999999999997e-01   6.3554000000000004e+00   5.7799999999999997e-02   3.5599999999999998e-01   1.7249999999999999e-01
   6.6100000000000006e-02  -4.6170000000000000e-01   4.3750000000000000e+00   1.4319999999999999e-01  -4.1870000000000002e-01  -8.3299999999999999e-02  -9.9880000000000002e-01   1.1563000000000001e+00   6.0072000000000001e+00   9.5999999999999992e-03   3.6559999999999998e-01   1.7690000000000000e-01
  -8.8200000000000001e-02  -3.5170000000000001e-01   4.4607999999999999e+00   6.6799999999999998e-02  -3.5210000000000002e-01  -8.7700000000000000e-02  -8.4340000000000004e-01   7.5600000000000001e-01   6.4424999999999999e+00  -1.9300000000000001e-02   3.2710000000000000e-01   2.2120000000000001e-01
   2.1999999999999999e-02  -5.0560000000000005e-01   4.6322999999999999e+00   8.5900000000000004e-02  -3.9010000000000000e-01  -9.2100000000000001e-02  -8.6560000000000004e-01   1.0450999999999999e+00   6.4424999999999999e+00  -9.5999999999999992e-03   3.7530000000000002e-01   1.8140000000000001e-01
  -4.4100000000000000e-02  -6.5949999999999998e-01   3.6886999999999999e+00   9.5500000000000002e-02  -3.9010000000000000e-01  -1.2720000000000001e-01  -7.9900000000000004e-01   9.7840000000000005e-01   6.5294999999999996e+00  -1.1559999999999999e-01   2.5019999999999998e-01   1.8140000000000001e-01
  -1.3230000000000000e-01  -3.5170000000000001e-01   4.5465000000000000e+00   1.5279999999999999e-01  -4.3769999999999998e-01  -7.8899999999999998e-02  -1.1984999999999999e+00   9.5609999999999995e-01   5.9200999999999997e+00   4.8200000000000000e-02   3.1750000000000000e-01   1.9460000000000000e-01
   0.0000000000000000e+00  -5.4959999999999998e-01   3.5171000000000001e+00   8.5900000000000004e-02  -4.6629999999999999e-01  -5.7000000000000002e-02  -7.3240000000000005e-01   8.8939999999999997e-01   6.0072000000000001e+00   1.9300000000000001e-02   3.5599999999999998e-01   1.5040000000000001e-01
  -8.8200000000000001e-02  -5.0560000000000005e-01   4.6322999999999999e+00   4.7699999999999999e-02  -5.1390000000000002e-01  -7.8899999999999998e-02  -6.6579999999999995e-01   1.0005999999999999e+00   6.7035999999999998e+00   1.9300000000000001e-02   3.0790000000000001e-01   1.8140000000000001e-01
   1.5429999999999999e-01  -3.7369999999999998e-01   3.4314000000000000e+00   1.3370000000000001e-01  -3.9970000000000000e-01  -1.0090000000000000e-01  -7.5460000000000005e-01   8.0049999999999999e-01   5.8330000000000002e+00   0.0000000000000000e+00   3.6559999999999998e-01   1.7690000000000000e-01
  -8.8200000000000001e-02  -3.7369999999999998e-01   3.0882000000000001e+00   7.6399999999999996e-02  -4.1870000000000002e-01  -7.4499999999999997e-02  -7.7680000000000005e-01   9.7840000000000005e-01   5.6589000000000000e+00   5.7799999999999997e-02   3.4639999999999999e-01   1.9910000000000000e-01
  -4.4100000000000000e-02  -4.1770000000000002e-01   3.6886999999999999e+00   1.9089999999999999e-01  -4.1870000000000002e-01  -7.0199999999999999e-02  -9.9880000000000002e-01   1.0894999999999999e+00   6.1813000000000002e+00  -9.5999999999999992e-03   3.2710000000000000e-01   1.5040000000000001e-01
  -2.1999999999999999e-02  -5.9360000000000002e-01   3.5171000000000001e+00   1.2410000000000000e-01  -4.8530000000000001e-01  -8.7700000000000000e-02  -1.1540999999999999e+00   1.0450999999999999e+00   6.5294999999999996e+00   2.8899999999999999e-02   4.0410000000000001e-01   2.2559999999999999e-01
  -1.5429999999999999e-01  -1.5390000000000001e-01   5.7474999999999996e+00   2.0050000000000001e-01  -3.9970000000000000e-01  -7.8899999999999998e-02  -7.3240000000000005e-01   1.1785000000000001e+00   6.0072000000000001e+00  -1.3489999999999999e-01   3.8490000000000002e-01   2.0790000000000000e-01
   8.8200000000000001e-02  -5.9360000000000002e-01   3.1739999999999999e+00  -2.8600000000000000e-02  -4.4719999999999999e-01  -6.5799999999999997e-02  -1.0209999999999999e+00   9.7840000000000005e-01   6.9648000000000003e+00   2.8899999999999999e-02   2.8870000000000001e-01   1.8579999999999999e-01
  -2.1999999999999999e-02  -4.1770000000000002e-01   4.4607999999999999e+00   1.5279999999999999e-01  -3.9010000000000000e-01  -6.5799999999999997e-02  -8.2120000000000004e-01   1.0672999999999999e+00   6.1813000000000002e+00  -6.7400000000000002e-02   3.1750000000000000e-01   2.0790000000000000e-01
   3.0859999999999999e-01  -5.9360000000000002e-01   4.2034000000000002e+00   4.7699999999999999e-02  -4.1870000000000002e-01  -4.8200000000000000e-02  -9.3220000000000003e-01   9.1169999999999995e-01   6.2683000000000000e+00   0.0000000000000000e+00   2.6939999999999997e-01   1.9910000000000000e-01
  -6.6100000000000006e-02  -2.8580000000000000e-01   4.6322999999999999e+00   7.6399999999999996e-02  -4.4719999999999999e-01  -4.8200000000000000e-02  -1.0209999999999999e+00   6.8930000000000002e-01   6.0072000000000001e+00   3.8500000000000000e-02   3.6559999999999998e-01   1.9460000000000000e-01
  -6.6100000000000006e-02  -4.6170000000000000e-01   4.2892000000000001e+00   3.8199999999999998e-02  -5.1390000000000002e-01  -8.3299999999999999e-02  -1.0431999999999999e+00   7.5600000000000001e-01   6.0941999999999998e+00  -9.6299999999999997e-02   3.5599999999999998e-01   1.9460000000000000e-01
  -6.6100000000000006e-02  -6.5949999999999998e-01   4.7180999999999997e+00   9.5500000000000002e-02  -4.6629999999999999e-01  -9.6500000000000002e-02  -7.7680000000000005e-01   9.1169999999999995e-01   6.3554000000000004e+00  -4.8200000000000000e-02   2.3089999999999999e-01   1.9910000000000000e-01
  -1.1020000000000001e-01  -2.4179999999999999e-01   3.4314000000000000e+00   1.1459999999999999e-01  -4.2820000000000003e-01  -1.0090000000000000e-01  -9.3220000000000003e-01   9.1169999999999995e-01   6.1813000000000002e+00   3.8500000000000000e-02   3.4639999999999999e-01   1.6370000000000001e-01
   2.1999999999999999e-02  -8.3540000000000003e-01   4.5465000000000000e+00   1.0500000000000000e-01  -4.0920000000000001e-01  -7.0199999999999999e-02  -5.9930000000000005e-01   9.7840000000000005e-01   6.7907000000000002e+00   1.3489999999999999e-01   3.3679999999999999e-01   1.9910000000000000e-01
  -2.8649999999999998e-01  -2.4179999999999999e-01   4.1176000000000004e+00   2.8639999999999999e-01  -3.9010000000000000e-01  -6.1400000000000003e-02  -1.2873000000000001e+00   9.1169999999999995e-01   5.8330000000000002e+00   1.9300000000000001e-02   3.2710000000000000e-01   1.9020000000000001e-01
   8.8200000000000001e-02  -6.3749999999999996e-01   4.7180999999999997e+00   6.6799999999999998e-02  -3.6159999999999998e-01  -7.8899999999999998e-02  -7.5460000000000005e-01   1.2007000000000001e+00   6.7035999999999998e+00   7.7100000000000002e-02   4.1370000000000001e-01   2.0349999999999999e-01
   6.6100000000000006e-02  -4.6170000000000000e-01   4.6322999999999999e+00   1.8140000000000001e-01  -3.7109999999999999e-01  -5.7000000000000002e-02  -1.1984999999999999e+00   8.0049999999999999e-01   6.0072000000000001e+00   1.9300000000000001e-02   3.0790000000000001e-01   1.6370000000000001e-01
   1.3230000000000000e-01  -7.9139999999999999e-01   4.4607999999999999e+00   3.8199999999999998e-02  -4.1870000000000002e-01  -8.7700000000000000e-02  -8.8780000000000003e-01   1.0894999999999999e+00   6.1813000000000002e+00   9.6299999999999997e-02   2.9830000000000001e-01   2.2559999999999999e-01
  -8.8200000000000001e-02  -3.0780000000000002e-01   3.6886999999999999e+00   1.5279999999999999e-01  -4.4719999999999999e-01  -1.0090000000000000e-01  -9.7660000000000002e-01   8.6719999999999997e-01   5.8330000000000002e+00  -1.1559999999999999e-01   3.5599999999999998e-01   1.4160000000000000e-01
   1.9839999999999999e-01  -6.1550000000000005e-01   4.8038999999999996e+00   7.6399999999999996e-02  -4.6629999999999999e-01  -4.8200000000000000e-02  -8.6560000000000004e-01   8.2269999999999999e-01   6.3554000000000004e+00   5.7799999999999997e-02   3.7530000000000002e-01   1.8579999999999999e-01
   4.4100000000000000e-02  -3.2979999999999998e-01   4.1176000000000004e+00   6.6799999999999998e-02  -4.3769999999999998e-01  -4.4000000000000003e-03  -6.8799999999999994e-01   9.7840000000000005e-01   6.5294999999999996e+00   1.9300000000000001e-02   3.5599999999999998e-01   1.9020000000000001e-01
