# Supplementary material for: Footwear and Foam Surface Alter Gait Initiation of Typical Subjects
Source: PLoS One. 2015 Aug 13;10(8):e0135821. doi: 10.1371/journal.pone.0135821 (PMC4536224; doi:10.1371/journal.pone.0135821)
Supplement: S1 Dataset — (ZIP) [file pone.0135821.s001.zip › 14_foam_av1_02.txt]

   1.0822699999999999e+01  -3.2755999999999998e+00   2.9398099999999999e+02   7.3037999999999998e+00   4.2117100000000001e+01  -3.6353000000000000e+00  -1.2495799999999999e+01  -9.1169999999999995e-01   2.9861649999999997e+02   4.2576999999999998e+00  -3.4745199999999997e+01   3.9058999999999999e+00
   1.0624300000000000e+01  -3.2755999999999998e+00   2.9329480000000001e+02   7.0747000000000000e+00   4.2117100000000001e+01  -3.6396999999999999e+00  -1.2673299999999999e+01  -1.0450999999999999e+00   2.9913880000000000e+02   4.2287999999999997e+00  -3.4822200000000002e+01   3.8616999999999999e+00
   1.0712500000000000e+01  -3.4075000000000002e+00   2.9252269999999999e+02   7.0937999999999999e+00   4.2002899999999997e+01  -3.6046999999999998e+00  -1.2717700000000001e+01  -1.0894999999999999e+00   2.9983530000000002e+02   4.2576999999999998e+00  -3.4937600000000003e+01   3.8527999999999998e+00
   1.0624300000000000e+01  -3.7151999999999998e+00   2.9115019999999998e+02   6.9600999999999997e+00   4.1974400000000003e+01  -3.6133999999999999e+00  -1.2895300000000001e+01  -1.1563000000000001e+00   2.9974820000000000e+02   4.1132000000000000e+00  -3.4985700000000001e+01   3.7953000000000001e+00
   1.0558199999999999e+01  -3.7591999999999999e+00   2.9003500000000003e+02   6.8742000000000001e+00   4.1774500000000003e+01  -3.5695999999999999e+00  -1.3228199999999999e+01  -1.1563000000000001e+00   3.0070589999999999e+02   3.9302000000000001e+00  -3.5043500000000002e+01   3.7644000000000002e+00
   1.0712500000000000e+01  -4.0449999999999999e+00   2.8934870000000001e+02   6.7023000000000001e+00   4.1669800000000002e+01  -3.5432999999999999e+00  -1.3272600000000001e+01  -1.2897000000000001e+00   3.0131529999999998e+02   3.7471999999999999e+00  -3.5139699999999998e+01   3.7599999999999998e+00
   1.0712500000000000e+01  -4.0229999999999997e+00   2.8917710000000000e+02   6.6928000000000001e+00   4.1593699999999998e+01  -3.5038000000000000e+00  -1.3339200000000000e+01  -1.6010000000000000e+00   3.0183769999999998e+02   3.7279000000000000e+00  -3.5264800000000001e+01   3.7776000000000001e+00
   1.0822699999999999e+01  -4.3746999999999998e+00   2.8728989999999999e+02   6.4253999999999998e+00   4.1374899999999997e+01  -3.4687000000000001e+00  -1.3516700000000000e+01  -1.6010000000000000e+00   3.0305650000000003e+02   3.6219000000000001e+00  -3.5341799999999999e+01   3.7378000000000000e+00
   1.0778600000000001e+01  -4.5506000000000002e+00   2.8514530000000002e+02   6.4253999999999998e+00   4.1137000000000000e+01  -3.4556000000000000e+00  -1.3583299999999999e+01  -1.8010999999999999e+00   3.0296949999999998e+02   3.5160000000000000e+00  -3.5360999999999997e+01   3.6980000000000000e+00
   1.0822699999999999e+01  -4.6825000000000001e+00   2.8308650000000000e+02   6.1962999999999999e+00   4.0822899999999997e+01  -3.4291999999999998e+00  -1.3827400000000001e+01  -1.9345000000000001e+00   3.0471069999999997e+02   3.2848000000000002e+00  -3.5611199999999997e+01   3.6758999999999999e+00
   1.0602300000000000e+01  -5.0342000000000002e+00   2.8085610000000003e+02   6.1677000000000000e+00   4.0556500000000000e+01  -3.4205000000000001e+00  -1.4182600000000001e+01  -2.2235999999999998e+00   3.0532010000000002e+02   3.2269999999999999e+00  -3.5630400000000002e+01   3.6183999999999998e+00
   1.0844700000000000e+01  -4.9462999999999999e+00   2.7888310000000001e+02   5.9958000000000000e+00   4.0289999999999999e+01  -3.3765999999999998e+00  -1.4382300000000001e+01  -2.4237000000000002e+00   3.0740949999999998e+02   2.9476000000000000e+00  -3.5851700000000001e+01   3.6095999999999999e+00
   1.0910900000000000e+01  -5.3419999999999996e+00   2.7562329999999997e+02   5.8907999999999996e+00   3.9852300000000000e+01  -3.3854000000000002e+00  -1.4493300000000000e+01  -3.0908000000000002e+00   3.0871539999999999e+02   2.6200999999999999e+00  -3.5909500000000001e+01   3.5697000000000001e+00
   1.0646300000000000e+01  -5.7377000000000002e+00   2.7296400000000000e+02   5.6616000000000000e+00   3.9452700000000000e+01  -3.3898000000000001e+00  -1.4959400000000000e+01  -3.0463000000000000e+00   3.0897660000000002e+02   2.5238000000000000e+00  -3.6111499999999999e+01   3.5432000000000001e+00
   1.0492100000000001e+01  -5.8475999999999999e+00   2.6987580000000003e+02   5.4420000000000002e+00   3.8910299999999999e+01  -3.3591000000000002e+00  -1.4959400000000000e+01  -3.5577000000000001e+00   3.1028250000000003e+02   2.1674000000000002e+00  -3.6313600000000001e+01   3.4723999999999999e+00
   1.0337800000000000e+01  -5.8257000000000003e+00   2.6627289999999999e+02   5.2606000000000002e+00   3.8472499999999997e+01  -3.2888999999999999e+00  -1.5292299999999999e+01  -4.2469999999999999e+00   3.1245900000000000e+02   1.9266000000000001e+00  -3.6582999999999998e+01   3.4192999999999998e+00
   1.0448000000000000e+01  -6.1993999999999998e+00   2.6181209999999999e+02   5.0506000000000002e+00   3.7901600000000002e+01  -3.2888999999999999e+00  -1.5691800000000001e+01  -4.5361000000000002e+00   3.1428730000000002e+02   1.5701000000000001e+00  -3.6833199999999998e+01   3.3264999999999998e+00
   1.0161400000000000e+01  -6.5951000000000004e+00   2.5855230000000000e+02   4.6878000000000002e+00   3.7349699999999999e+01  -3.2494000000000001e+00  -1.5780600000000000e+01  -5.3143000000000002e+00   3.1733440000000002e+02   1.1656000000000000e+00  -3.7179600000000001e+01   3.3043000000000000e+00
   1.0117300000000000e+01  -7.0347000000000000e+00   2.5546410000000000e+02   4.3345000000000002e+00   3.6969000000000001e+01  -3.1705000000000001e+00  -1.6291100000000000e+01  -6.0926000000000000e+00   3.2012029999999999e+02   7.8029999999999999e-01  -3.7602899999999998e+01   3.2202999999999999e+00
   9.9850999999999992e+00  -7.3644999999999996e+00   2.5220429999999999e+02   4.0480999999999998e+00   3.6359999999999999e+01  -3.1880999999999999e+00  -1.6956900000000001e+01  -6.4927999999999999e+00   3.2412509999999997e+02   2.0230000000000001e-01  -3.8170600000000000e+01   3.0920000000000001e+00
   9.9190000000000005e+00  -7.4305000000000003e+00   2.4868719999999999e+02   3.7808000000000002e+00   3.6045999999999999e+01  -3.1267000000000000e+00  -1.7267700000000001e+01  -7.6712999999999996e+00   3.2891340000000002e+02  -3.0819999999999997e-01  -3.8824900000000000e+01   3.0034999999999998e+00
   9.4560999999999993e+00  -8.0239999999999991e+00   2.4414070000000001e+02   3.4561999999999999e+00   3.5446500000000000e+01  -3.0476999999999999e+00  -1.7933499999999999e+01  -8.5607000000000006e+00   3.3431110000000001e+02  -7.8029999999999999e-01  -3.9392600000000002e+01   2.8620000000000001e+00
   9.3899000000000008e+00  -8.5736000000000008e+00   2.4053770000000000e+02   3.2652000000000001e+00   3.4923099999999998e+01  -2.9731999999999998e+00  -1.8910100000000000e+01  -9.2944999999999993e+00   3.3901240000000001e+02  -1.3774999999999999e+00  -3.9979599999999998e+01   2.7292999999999998e+00
   9.1915999999999993e+00  -8.8594000000000008e+00   2.3624850000000001e+02   2.9788000000000001e+00   3.4371200000000002e+01  -2.9249000000000001e+00  -1.9775700000000001e+01  -1.0250600000000000e+01   3.4284300000000002e+02  -2.0421999999999998e+00  -4.0566499999999998e+01   2.5568000000000000e+00
   9.0152000000000001e+00  -9.0571999999999999e+00   2.3161619999999999e+02   2.8355999999999999e+00   3.3790700000000001e+01  -2.9205999999999999e+00  -2.0397200000000002e+01  -1.0873200000000001e+01   3.4658659999999998e+02  -2.4853000000000001e+00  -4.1037999999999997e+01   2.4064000000000001e+00
   8.6184999999999992e+00  -9.5409000000000006e+00   2.2749860000000001e+02   2.5777999999999999e+00   3.3124600000000001e+01  -2.8723000000000001e+00  -2.1284900000000000e+01  -1.1473599999999999e+01   3.4989490000000001e+02  -2.8995000000000002e+00  -4.1422899999999998e+01   2.2957999999999998e+00
   8.5083000000000002e+00  -9.8047000000000004e+00   2.2295210000000000e+02   2.4632000000000001e+00   3.2487099999999998e+01  -2.8197000000000001e+00  -2.2172699999999999e+01  -1.1740399999999999e+01   3.5329030000000000e+02  -3.2559000000000000e+00  -4.1759700000000002e+01   2.2294000000000000e+00
   8.2438000000000002e+00  -9.8925999999999998e+00   2.1806240000000000e+02   2.2723000000000000e+00   3.1801900000000000e+01  -2.7846000000000002e+00  -2.3215900000000001e+01  -1.1807100000000000e+01   3.5494439999999997e+02  -3.6604999999999999e+00  -4.2106000000000002e+01   2.0966999999999998e+00
   8.0233000000000008e+00  -9.9586000000000006e+00   2.1377320000000000e+02   2.1385999999999998e+00   3.1097799999999999e+01  -2.7890000000000001e+00  -2.4081499999999998e+01  -1.2029500000000001e+01   3.5781740000000002e+02  -4.0842999999999998e+00  -4.2404299999999999e+01   2.0215000000000001e+00
   7.8470000000000004e+00  -9.7606999999999999e+00   2.0905510000000001e+02   1.9190000000000000e+00   3.0574400000000001e+01  -2.7846000000000002e+00  -2.5124700000000001e+01  -1.1896100000000001e+01   3.6095159999999998e+02  -4.3155000000000001e+00  -4.2721899999999998e+01   1.9640000000000000e+00
   7.5384000000000002e+00  -9.4969000000000001e+00   2.0442280000000000e+02   1.9380999999999999e+00   2.9803599999999999e+01  -2.7364000000000002e+00  -2.5679500000000001e+01  -1.1762700000000001e+01   3.6417280000000000e+02  -4.7297000000000002e+00  -4.3116399999999999e+01   1.9419000000000000e+00
   7.5605000000000002e+00  -8.9473000000000003e+00   1.9936150000000001e+02   1.7184999999999999e+00   2.9051800000000000e+01  -2.8504000000000000e+00  -2.6234400000000001e+01  -1.1629200000000001e+01   3.6687169999999998e+02  -4.9127000000000001e+00  -4.3481999999999999e+01   1.9020999999999999e+00
   7.2298000000000000e+00  -8.0899999999999999e+00   1.9395710000000000e+02   1.6516999999999999e+00   2.8499900000000000e+01  -2.8460000000000001e+00  -2.6833700000000000e+01  -1.1673700000000000e+01   3.7052820000000003e+02  -5.3558000000000003e+00  -4.3799500000000002e+01   1.8976999999999999e+00
   6.8551000000000002e+00  -7.5404000000000000e+00   1.9018270000000001e+02   1.5467000000000000e+00   2.7833800000000000e+01  -2.9468999999999999e+00  -2.7233200000000000e+01  -1.1629200000000001e+01   3.7383650000000000e+02  -5.6641000000000004e+00  -4.4357599999999998e+01   1.8623000000000001e+00
   6.9432999999999998e+00  -6.8148999999999997e+00   1.8683709999999999e+02   1.4702999999999999e+00   2.7491299999999999e+01  -3.0697000000000001e+00  -2.7344200000000001e+01  -1.1740399999999999e+01   3.7705770000000001e+02  -6.0301000000000000e+00  -4.4752099999999999e+01   1.8136000000000001e+00
   6.3261000000000003e+00  -5.9135999999999997e+00   1.8306260000000000e+02   1.1839000000000000e+00   2.6882200000000001e+01  -3.1179000000000001e+00  -2.7566099999999999e+01  -1.1962800000000000e+01   3.8019189999999998e+02  -6.3287000000000004e+00  -4.5127400000000002e+01   1.8225000000000000e+00
   6.1718000000000002e+00  -4.8364000000000003e+00   1.7971700000000001e+02   1.1552000000000000e+00   2.6434999999999999e+01  -3.2231000000000001e+00  -2.7987800000000000e+01  -1.2162900000000000e+01   3.8245540000000000e+02  -6.6466000000000003e+00  -4.5541100000000000e+01   1.8490000000000000e+00
   5.8852000000000002e+00  -3.7151999999999998e+00   1.7680040000000000e+02   1.1074999999999999e+00   2.5911600000000000e+01  -3.4205000000000001e+00  -2.8254200000000001e+01  -1.2652100000000001e+01   3.8541550000000001e+02  -7.0126999999999997e+00  -4.5858600000000003e+01   1.7959000000000001e+00
   5.5545999999999998e+00  -2.5280999999999998e+00   1.7388370000000000e+02   1.1742999999999999e+00   2.5559500000000000e+01  -3.4819000000000000e+00  -2.8231999999999999e+01  -1.3074600000000000e+01   3.8733080000000001e+02  -7.4847000000000001e+00  -4.6070300000000003e+01   1.7427999999999999e+00
   5.3121999999999998e+00  -1.0771999999999999e+00   1.7139599999999999e+02   1.0216000000000001e+00   2.5131300000000000e+01  -3.6221999999999999e+00  -2.8476099999999999e+01  -1.3741600000000000e+01   3.8915910000000002e+02  -7.8989000000000003e+00  -4.6426299999999998e+01   1.7340000000000000e+00
   5.1798999999999999e+00  -8.7900000000000006e-02   1.6959450000000001e+02   1.1171000000000000e+00   2.4988600000000002e+01  -3.7362000000000002e+00  -2.8720300000000002e+01  -1.4319800000000001e+01   3.9055200000000002e+02  -8.2167999999999992e+00  -4.6561100000000003e+01   1.6323000000000001e+00
   4.5627000000000004e+00   9.4530000000000003e-01   1.6822200000000001e+02   9.0700000000000003e-01   2.4750699999999998e+01  -3.7932000000000001e+00  -2.8853400000000001e+01  -1.4897900000000000e+01   3.9177089999999998e+02  -8.5539000000000005e+00  -4.6772700000000000e+01   1.6012999999999999e+00
   4.5407000000000002e+00   1.9346000000000001e+00   1.6667789999999999e+02   9.6430000000000005e-01   2.4664999999999999e+01  -3.9203999999999999e+00  -2.9097600000000000e+01  -1.5631700000000000e+01   3.9368619999999999e+02  -8.8429000000000002e+00  -4.6945900000000002e+01   1.5217000000000001e+00
   4.4305000000000003e+00   2.7919000000000000e+00   1.6659209999999999e+02   8.6880000000000002e-01   2.4769700000000000e+01  -3.9773999999999998e+00  -2.9208500000000001e+01  -1.6365400000000001e+01   3.9499209999999999e+02  -9.1799999999999997e+00  -4.7196100000000001e+01   1.4198999999999999e+00
   4.1439000000000004e+00   3.0996999999999999e+00   1.6702099999999999e+02   8.6880000000000002e-01   2.4684100000000001e+01  -3.9906000000000001e+00  -2.9719000000000001e+01  -1.7165900000000001e+01   3.9647210000000001e+02  -9.3630999999999993e+00  -4.7340400000000002e+01   1.3182000000000000e+00
   4.0117000000000003e+00   3.3855000000000000e+00   1.6667789999999999e+02   5.9189999999999998e-01   2.4684100000000001e+01  -4.0518999999999998e+00  -2.9785599999999999e+01  -1.7477200000000000e+01   3.9803919999999999e+02  -9.7195000000000000e+00  -4.7552100000000003e+01   1.2518000000000000e+00
   4.1219000000000001e+00   3.3195000000000001e+00   1.6736420000000001e+02   5.9189999999999998e-01   2.4940999999999999e+01  -4.0606999999999998e+00  -3.0074100000000001e+01  -1.8144300000000001e+01   4.0030279999999999e+02  -9.9699000000000009e+00  -4.7744599999999998e+01   1.2430000000000001e+00
   3.8574000000000002e+00   2.8138999999999998e+00   1.6762150000000000e+02   4.7739999999999999e-01   2.5007600000000000e+01  -3.9948999999999999e+00  -3.0451499999999999e+01  -1.9011500000000002e+01   4.0186989999999997e+02  -1.0287800000000001e+01  -4.7965899999999998e+01   1.0882000000000001e+00
   4.0336999999999996e+00   2.4622000000000002e+00   1.6839359999999999e+02   2.7689999999999998e-01   2.5074200000000001e+01  -3.9203999999999999e+00  -3.1161700000000000e+01  -1.9367300000000000e+01   4.0378519999999997e+02  -1.0432300000000000e+01  -4.8216000000000001e+01   9.8199999999999998e-01
   4.1219000000000001e+00   1.9126000000000001e+00   1.7062389999999999e+02   1.1459999999999999e-01   2.5378699999999998e+01  -3.8239000000000001e+00  -3.1450199999999999e+01  -1.9989899999999999e+01   4.0596170000000001e+02  -1.0528600000000001e+01  -4.8418100000000003e+01   9.1569999999999996e-01
   4.0117000000000003e+00   1.2969999999999999e+00   1.7225380000000001e+02   1.9099999999999999e-02   2.5635700000000000e+01  -3.7494000000000001e+00  -3.1894100000000002e+01  -2.1123899999999999e+01   4.0726760000000002e+02  -1.0682800000000000e+01  -4.8658700000000003e+01   7.6080000000000003e-01
   4.0336999999999996e+00   3.9570000000000000e-01   1.7645720000000000e+02  -2.1959999999999999e-01   2.6006799999999998e+01  -3.7010999999999998e+00  -3.2648800000000001e+01  -2.1657499999999999e+01   4.0866059999999999e+02  -1.0914000000000000e+01  -4.8725999999999999e+01   6.7240000000000000e-01
   4.2981999999999996e+00  -4.8359999999999997e-01   1.7791560000000001e+02  -4.1049999999999998e-01   2.6463500000000000e+01  -3.5257000000000001e+00  -3.3203600000000002e+01  -2.2369100000000000e+01   4.1101119999999997e+02  -1.0981400000000001e+01  -4.8802999999999997e+01   5.7060000000000000e-01
   4.4745999999999997e+00  -1.2311000000000001e+00   1.8108959999999999e+02  -6.1099999999999999e-01   2.6844200000000001e+01  -3.4468000000000001e+00  -3.3936100000000003e+01  -2.3191800000000001e+01   4.1188180000000000e+02  -1.1202900000000000e+01  -4.9014699999999998e+01   4.0699999999999997e-01
   4.8712999999999997e+00  -2.0665000000000000e+00   1.8366309999999999e+02  -6.9699999999999995e-01   2.7358000000000001e+01  -3.4028999999999998e+00  -3.4490900000000003e+01  -2.4259100000000000e+01   4.1492890000000000e+02  -1.1231800000000000e+01  -4.9043500000000002e+01   2.5659999999999999e-01
   5.0255999999999998e+00  -3.0556999999999999e+00   1.8803809999999999e+02  -9.7380000000000000e-01   2.7824300000000001e+01  -3.2625999999999999e+00  -3.5045800000000000e+01  -2.5059600000000000e+01   4.1519009999999997e+02  -1.1443800000000000e+01  -4.9062800000000003e+01   1.1500000000000000e-01
   5.3121999999999998e+00  -3.5613000000000001e+00   1.8983949999999999e+02  -1.0407000000000000e+00   2.8252500000000001e+01  -3.2187999999999999e+00  -3.5733899999999998e+01  -2.5882300000000001e+01   4.1667009999999999e+02  -1.1491899999999999e+01  -4.9149400000000000e+01   8.8000000000000005e-03
   5.6207000000000003e+00  -4.4406999999999996e+00   1.9327090000000001e+02  -1.2603000000000000e+00   2.8633199999999999e+01  -3.0916000000000001e+00  -3.6133400000000002e+01  -2.6905100000000001e+01   4.1623480000000001e+02  -1.1626799999999999e+01  -4.9332200000000000e+01  -9.2899999999999996e-02
   5.5545999999999998e+00  -5.2980000000000000e+00   1.9532970000000000e+02  -1.5658000000000001e+00   2.8975700000000000e+01  -3.0257999999999998e+00  -3.6577300000000001e+01  -2.7683399999999999e+01   4.1632180000000000e+02  -1.1684600000000000e+01  -4.9178199999999997e+01  -2.5659999999999999e-01
   5.9292999999999996e+00  -6.0454999999999997e+00   1.9824629999999999e+02  -1.6516999999999999e+00   2.9337299999999999e+01  -2.9820000000000002e+00  -3.7065600000000003e+01  -2.8394900000000000e+01   4.1571240000000000e+02  -1.1838699999999999e+01  -4.9033900000000003e+01  -3.4060000000000001e-01
   6.4142999999999999e+00  -6.4851999999999999e+00   1.9961890000000000e+02  -1.6516999999999999e+00   2.9594300000000000e+01  -2.9030000000000000e+00  -3.7620399999999997e+01  -2.9284400000000002e+01   4.1536419999999998e+02  -1.1848300000000000e+01  -4.8899200000000000e+01  -4.8220000000000002e-01
   6.5906000000000002e+00  -7.2766000000000002e+00   2.0107720000000000e+02  -1.8522000000000001e+00   2.9917800000000000e+01  -2.7494999999999998e+00  -3.7753599999999999e+01  -3.0351700000000001e+01   4.1362299999999999e+02  -1.1800200000000000e+01  -4.8610500000000002e+01  -5.7060000000000000e-01
   6.8551000000000002e+00  -7.7161999999999997e+00   2.0253550000000001e+02  -1.8998999999999999e+00   3.0050999999999998e+01  -2.6924999999999999e+00  -3.8219700000000003e+01  -3.0774200000000000e+01   4.1153350000000000e+02  -1.1742400000000000e+01  -4.8360399999999998e+01  -7.4309999999999998e-01
   7.4722999999999997e+00  -8.1339000000000006e+00   2.0390809999999999e+02  -1.9380999999999999e+00   3.0070000000000000e+01  -2.6092000000000000e+00  -3.8530400000000000e+01  -3.1352300000000000e+01   4.1057589999999999e+02  -1.1626799999999999e+01  -4.8292999999999999e+01  -8.1830000000000003e-01
   7.6265999999999998e+00  -8.5955999999999992e+00   2.0399379999999999e+02  -1.8808000000000000e+00   3.0184200000000001e+01  -2.5390000000000001e+00  -3.8663600000000002e+01  -3.1863700000000001e+01   4.0909589999999997e+02  -1.1578600000000000e+01  -4.7965899999999998e+01  -8.8470000000000004e-01
   8.0233000000000008e+00  -8.8594000000000008e+00   2.0605269999999999e+02  -1.9954000000000001e+00   3.0222300000000001e+01  -2.4512999999999998e+00  -3.8641399999999997e+01  -3.2330599999999997e+01   4.0674520000000001e+02  -1.1318500000000000e+01  -4.7658000000000001e+01  -9.6870000000000001e-01
   8.6845999999999997e+00  -9.4528999999999996e+00   2.0545220000000000e+02  -1.9095000000000000e+00   3.0336500000000001e+01  -2.4293999999999998e+00  -3.8952100000000002e+01  -3.2552999999999997e+01   4.0509109999999998e+02  -1.1357100000000001e+01  -4.7455900000000000e+01  -1.0262000000000000e+00
   8.8609000000000009e+00  -9.6067999999999998e+00   2.0725360000000001e+02  -1.8427000000000000e+00   3.0336500000000001e+01  -2.3504999999999998e+00  -3.8841099999999997e+01  -3.3086700000000000e+01   4.0230520000000001e+02  -1.1164400000000001e+01  -4.7196100000000001e+01  -1.0749000000000000e+00
   9.0152000000000001e+00  -9.5847999999999995e+00   2.0828299999999999e+02  -1.8236000000000001e+00   3.0536300000000001e+01  -2.2408000000000001e+00  -3.8641399999999997e+01  -3.3308999999999997e+01   4.0021570000000003e+02  -1.1058400000000001e+01  -4.6840100000000000e+01  -1.0970000000000000e+00
   9.4120000000000008e+00  -9.9586000000000006e+00   2.1008449999999999e+02  -1.8140000000000001e+00   3.0707599999999999e+01  -2.2277000000000000e+00  -3.8619199999999999e+01  -3.3842700000000001e+01   3.9734269999999998e+02  -1.0981400000000001e+01  -4.6532200000000003e+01  -1.1500999999999999e+00
   9.4120000000000008e+00  -1.0178400000000000e+01   2.1214330000000001e+02  -1.7281000000000000e+00   3.0945499999999999e+01  -2.1267999999999998e+00  -3.8485999999999997e+01  -3.4287399999999998e+01   3.9446969999999999e+02  -1.0730900000000000e+01  -4.6147300000000001e+01  -1.1413000000000000e+00
   9.6545000000000005e+00  -1.0552099999999999e+01   2.1454519999999999e+02  -1.6231000000000000e+00   3.1268999999999998e+01  -2.0171999999999999e+00  -3.8086500000000001e+01  -3.4331899999999997e+01   3.9142259999999999e+02  -1.0576800000000000e+01  -4.5791300000000000e+01  -1.2430000000000001e+00
   9.6545000000000005e+00  -1.0815899999999999e+01   2.1651830000000001e+02  -1.4702999999999999e+00   3.1668700000000001e+01  -1.9821000000000000e+00  -3.7820200000000000e+01  -3.4776600000000002e+01   3.8846260000000001e+02  -1.0470800000000001e+01  -4.5415999999999997e+01  -1.2740000000000000e+00
   9.5001999999999995e+00  -1.1079700000000001e+01   2.2055009999999999e+02  -1.3653000000000000e+00   3.2134999999999998e+01  -1.8988000000000000e+00  -3.7465100000000000e+01  -3.5110100000000003e+01   3.8550250000000000e+02  -1.0297499999999999e+01  -4.5156199999999998e+01  -1.3138000000000001e+00
   9.7646999999999995e+00  -1.1321500000000000e+01   2.2389570000000001e+02  -1.3462000000000001e+00   3.2686900000000001e+01  -1.8243000000000000e+00  -3.7198700000000002e+01  -3.5510300000000001e+01   3.8271660000000003e+02  -1.0037400000000000e+01  -4.4732900000000001e+01  -1.3756999999999999e+00
   9.5663000000000000e+00  -1.1673299999999999e+01   2.2861380000000000e+02  -1.2698000000000000e+00   3.3295900000000003e+01  -1.7453000000000001e+00  -3.7109900000000003e+01  -3.5821599999999997e+01   3.7897300000000001e+02  -9.8832000000000004e+00  -4.4367199999999997e+01  -1.4332000000000000e+00
   9.5221999999999998e+00  -1.2178900000000001e+01   2.3418969999999999e+02  -1.0692999999999999e+00   3.4180900000000001e+01  -1.6225000000000001e+00  -3.6710400000000000e+01  -3.6266399999999997e+01   3.7505529999999999e+02  -9.5267999999999997e+00  -4.3914999999999999e+01  -1.4332000000000000e+00
   9.0373000000000001e+00  -1.2596600000000000e+01   2.3993719999999999e+02  -1.0024999999999999e+00   3.5018300000000004e+01  -1.5654999999999999e+00  -3.6488500000000002e+01  -3.6666600000000003e+01   3.7148579999999998e+02  -9.3919999999999995e+00  -4.3405000000000001e+01  -1.4198999999999999e+00
   9.0152000000000001e+00  -1.3234100000000000e+01   2.4765780000000001e+02  -9.0700000000000003e-01   3.6074500000000000e+01  -1.4208000000000001e+00  -3.6288699999999999e+01  -3.7000100000000003e+01   3.6608810000000000e+02  -9.0067000000000004e+00  -4.2731499999999997e+01  -1.4244000000000001e+00
   8.6404999999999994e+00  -1.3388000000000000e+01   2.5512100000000001e+02  -8.5929999999999995e-01   3.7197400000000002e+01  -1.3550000000000000e+00  -3.6044600000000003e+01  -3.7111300000000000e+01   3.6008100000000002e+02  -8.6888000000000005e+00  -4.1952100000000002e+01  -1.5127999999999999e+00
   8.8169000000000004e+00  -1.4113500000000000e+01   2.6378510000000000e+02  -7.3519999999999996e-01   3.8605699999999999e+01  -1.2498000000000000e+00  -3.5800400000000003e+01  -3.7778399999999998e+01   3.5450909999999999e+02  -8.1782000000000004e+00  -4.1115000000000002e+01  -1.5526000000000000e+00
   8.8389000000000006e+00  -1.4531200000000000e+01   2.7407920000000001e+02  -6.2060000000000004e-01   4.0071199999999997e+01  -1.1226000000000000e+00  -3.5800400000000003e+01  -3.7444899999999997e+01   3.4649959999999999e+02  -7.4847000000000001e+00  -4.0171999999999997e+01  -1.5615000000000001e+00
   8.9270999999999994e+00  -1.5036799999999999e+01   2.8385849999999999e+02  -5.0600000000000001e-01   4.1631799999999998e+01  -1.1314000000000000e+00  -3.5645099999999999e+01  -3.7066800000000001e+01   3.3918650000000002e+02  -6.8103999999999996e+00  -3.8988500000000002e+01  -1.6146000000000000e+00
   9.1694999999999993e+00  -1.5894100000000000e+01   2.9621140000000003e+02  -3.9140000000000003e-01   4.3363700000000001e+01  -9.7789999999999999e-01  -3.5289999999999999e+01  -3.6688800000000001e+01   3.3030640000000000e+02  -5.9916000000000000e+00  -3.7824199999999998e+01  -1.5570999999999999e+00
   9.3459000000000003e+00  -1.6685500000000001e+01   3.0839269999999999e+02  -3.2460000000000000e-01   4.5162199999999999e+01  -9.1649999999999998e-01  -3.4912599999999998e+01  -3.5977300000000000e+01   3.1994619999999998e+02  -5.0091000000000001e+00  -3.6534900000000000e+01  -1.4641999999999999e+00
   9.6324000000000005e+00  -1.7345099999999999e+01   3.2126029999999997e+02  -1.7190000000000000e-01   4.7046300000000002e+01  -8.3760000000000001e-01  -3.4246800000000000e+01  -3.4865499999999997e+01   3.0906369999999998e+02  -3.7953000000000001e+00  -3.5110799999999998e+01  -1.3669000000000000e+00
   9.8528000000000002e+00  -1.8224399999999999e+01   3.3429939999999999e+02  -1.1459999999999999e-01   4.8978000000000002e+01  -7.5860000000000005e-01  -3.3270200000000003e+01  -3.2930999999999997e+01   2.9792000000000002e+02  -2.5527000000000002e+00  -3.3648299999999999e+01  -1.1766000000000001e+00
   1.0712500000000000e+01  -1.9213699999999999e+01   3.4853949999999998e+02   2.8600000000000000e-02   5.0928800000000003e+01  -6.3149999999999995e-01  -3.1982900000000001e+01  -3.0818600000000000e+01   2.8677629999999999e+02  -1.1558999999999999e+00  -3.2031799999999997e+01  -8.8470000000000004e-01
   1.1660299999999999e+01  -2.0158999999999999e+01   3.6192180000000002e+02   1.7190000000000000e-01   5.2850999999999999e+01  -5.0870000000000004e-01  -3.0606800000000000e+01  -2.8150300000000001e+01   2.7415260000000001e+02   3.2750000000000001e-01  -3.0472999999999999e+01  -5.7509999999999994e-01
   1.2850600000000000e+01  -2.1258099999999999e+01   3.7624770000000001e+02   3.7240000000000001e-01   5.4877800000000001e+01  -3.7709999999999999e-01  -2.8942200000000000e+01  -2.5459800000000001e+01   2.6100650000000002e+02   1.9266000000000001e+00  -2.8741000000000000e+01  -1.9460000000000000e-01
   1.4062900000000001e+01  -2.1983599999999999e+01   3.8911529999999999e+02   5.0600000000000001e-01   5.6847600000000000e+01  -2.6310000000000000e-01  -2.6966899999999999e+01  -2.2257899999999999e+01   2.4838270000000000e+02   3.5545000000000000e+00  -2.7239999999999998e+01   2.0349999999999999e-01
   1.5870300000000000e+01  -2.2972799999999999e+01   4.0241170000000000e+02   6.5880000000000005e-01   5.8512900000000002e+01  -1.0090000000000000e-01  -2.5146899999999999e+01  -1.8878100000000000e+01   2.3828380000000001e+02   5.3461999999999996e+00  -2.5613900000000001e+01   7.0330000000000004e-01
   1.7898199999999999e+01  -2.3610399999999998e+01   4.1390679999999998e+02   7.7329999999999999e-01   6.0168599999999998e+01   4.4000000000000003e-03  -2.3171500000000002e+01  -1.5298100000000000e+01   2.2757530000000000e+02   7.0608000000000004e+00  -2.4122499999999999e+01   1.2032000000000000e+00
   2.0014299999999999e+01  -2.4225899999999999e+01   4.2505869999999999e+02   9.2610000000000003e-01   6.1672100000000000e+01   1.0960000000000000e-01  -2.1928599999999999e+01  -1.1495799999999999e+01   2.1756340000000000e+02   8.9680999999999997e+00  -2.2881200000000000e+01   1.7738000000000000e+00
   2.1909900000000000e+01  -2.4819500000000001e+01   4.3706840000000000e+02   1.2985000000000000e+00   6.3061399999999999e+01   1.4030000000000001e-01  -2.1040800000000001e+01  -8.0047999999999995e+00   2.0937979999999999e+02   1.0730900000000000e+01  -2.1851700000000001e+01   2.2957999999999998e+00
   2.3981800000000000e+01  -2.5105300000000000e+01   4.4659039999999999e+02   1.3748000000000000e+00   6.4346100000000007e+01   2.7629999999999999e-01  -2.0397200000000002e+01  -4.3582000000000001e+00   2.0363380000000001e+02   1.2464800000000000e+01  -2.0966400000000000e+01   2.8310000000000000e+00
   2.5767299999999999e+01  -2.5984600000000000e+01   4.5679870000000000e+02   1.4988999999999999e+00   6.5735399999999998e+01   2.9820000000000002e-01  -1.9664700000000000e+01  -9.7840000000000005e-01   1.9832310000000001e+02   1.4189100000000000e+01  -2.0312100000000001e+01   3.3043000000000000e+00
   2.7177900000000001e+01  -2.6622100000000000e+01   4.6649220000000003e+02   1.7566999999999999e+00   6.6896299999999997e+01   4.3850000000000000e-01  -1.9154199999999999e+01   1.6454000000000000e+00   1.9666900000000001e+02   1.5778499999999999e+01  -1.9965699999999998e+01   3.7334000000000001e+00
   2.8147800000000000e+01  -2.7699300000000001e+01   4.7627159999999998e+02   1.7948999999999999e+00   6.8066800000000001e+01   5.4820000000000002e-01  -1.8532800000000002e+01   3.8022999999999998e+00   1.9562430000000001e+02   1.7213799999999999e+01  -1.9763700000000000e+01   4.0430999999999999e+00
   2.9073599999999999e+01  -2.8710599999999999e+01   4.8347739999999999e+02   1.9095000000000000e+00   6.9189599999999999e+01   8.0689999999999995e-01  -1.8488399999999999e+01   4.7140000000000004e+00   1.9701720000000000e+02   1.8379400000000000e+01  -1.9888800000000000e+01   4.2111000000000001e+00
   2.9690799999999999e+01  -2.9501999999999999e+01   4.9179840000000002e+02   2.0527000000000002e+00   7.0150700000000001e+01   9.2969999999999997e-01  -1.8266400000000001e+01   4.4916000000000000e+00   1.9806190000000001e+02   1.9448599999999999e+01  -2.0042700000000000e+01   4.2420999999999998e+00
   3.1454100000000000e+01  -3.1260700000000000e+01   5.0011950000000002e+02   2.1194999999999999e+00   7.1245099999999994e+01   1.0744000000000000e+00  -1.7911300000000001e+01   3.2686000000000002e+00   2.0084790000000001e+02   2.0151800000000001e+01  -2.0292899999999999e+01   4.1536000000000000e+00
   3.2445999999999998e+01  -3.1898199999999999e+01   5.0663900000000001e+02   2.2627000000000002e+00   7.2263300000000001e+01   1.1533000000000000e+00  -1.7689399999999999e+01   1.7565999999999999e+00   2.0285030000000000e+02   2.0633400000000002e+01  -2.0514199999999999e+01   3.9325000000000001e+00
   3.2732599999999998e+01  -3.2535699999999999e+01   5.1470270000000005e+02   2.3008999999999999e+00   7.3414699999999996e+01   1.2016000000000000e+00  -1.7667200000000001e+01   6.6699999999999995e-02   2.0337260000000001e+02   2.1124700000000001e+01  -2.0812500000000000e+01   3.7113000000000000e+00
   3.3019100000000002e+01  -3.3876700000000000e+01   5.2310950000000003e+02   2.5587000000000000e+00   7.4309200000000004e+01   1.3637999999999999e+00  -1.6846000000000000e+01  -2.0234000000000001e+00   2.0372090000000000e+02   2.1433000000000000e+01  -2.0860600000000002e+01   3.5255000000000001e+00
   3.3548099999999998e+01  -3.5261699999999998e+01   5.3022960000000000e+02   2.5682999999999998e+00   7.5412999999999997e+01   1.5041000000000000e+00  -1.6446500000000000e+01  -3.5131999999999999e+00   2.0424320000000000e+02   2.1481100000000001e+01  -2.1197399999999998e+01   3.3530000000000002e+00
   3.3658299999999997e+01  -3.6360900000000001e+01   5.3820749999999998e+02   2.8355999999999999e+00   7.6335999999999999e+01   1.6488000000000000e+00  -1.5980399999999999e+01  -6.0259000000000000e+00   2.0302440000000001e+02   2.1288499999999999e+01  -2.1303200000000000e+01   3.2557000000000000e+00
   3.3812600000000003e+01  -3.7064300000000003e+01   5.4438390000000004e+02   2.9215000000000000e+00   7.7239999999999995e+01   1.8506000000000000e+00  -1.5802800000000000e+01  -8.4718000000000000e+00   1.9945490000000001e+02   2.0855000000000000e+01  -2.1168500000000002e+01   3.0124000000000000e+00
   3.3437899999999999e+01  -3.8317399999999999e+01   5.5158969999999999e+02   2.9310999999999998e+00   7.8248699999999999e+01   1.9953000000000001e+00  -1.5447699999999999e+01  -8.1159999999999997e+00   1.9379599999999999e+02   2.0334800000000001e+01  -2.0533400000000000e+01   2.8753000000000002e+00
   3.2908900000000003e+01  -3.9636400000000002e+01   5.5725149999999996e+02   3.0933999999999999e+00   7.9076599999999999e+01   2.2847000000000000e+00  -1.4670900000000000e+01  -1.3430300000000001e+01   1.8613470000000001e+02   1.9390799999999999e+01  -1.9946500000000000e+01   2.3311999999999999e+00
   3.2512099999999997e+01  -4.0757599999999996e+01   5.6231269999999995e+02   3.3702000000000001e+00   7.9856899999999996e+01   2.5434000000000001e+00  -1.3583299999999999e+01  -1.6988000000000000e+01   1.7560040000000001e+02   1.8263800000000000e+01  -1.8888100000000001e+01   1.9683999999999999e+00
   3.2313800000000001e+01  -4.1922699999999999e+01   5.6625879999999995e+02   3.4083999999999999e+00   8.0418300000000002e+01   2.8329000000000000e+00  -1.2873100000000001e+01  -1.6743500000000001e+01   1.6558850000000001e+02   1.7329400000000000e+01  -1.7906600000000001e+01   1.9286000000000001e+00
   3.1983100000000000e+01  -4.3175800000000002e+01   5.7132000000000005e+02   3.6852999999999998e+00   8.0970200000000006e+01   3.1530000000000000e+00  -1.1985300000000001e+01  -1.5520500000000000e+01   1.5479300000000001e+02   1.6289000000000001e+01  -1.6992500000000000e+01   2.0083000000000002e+00
   3.2071300000000001e+01  -4.4143000000000001e+01   5.7475139999999999e+02   3.9525999999999999e+00   8.1512699999999995e+01   3.4336000000000002e+00  -1.0698000000000000e+01  -1.5765100000000000e+01   1.4303989999999999e+02   1.4959700000000000e+01  -1.5655099999999999e+01   1.8976999999999999e+00
   3.2423999999999999e+01  -4.4824500000000000e+01   5.7869740000000002e+02   4.2294999999999998e+00   8.1817200000000000e+01   3.6528999999999998e+00  -9.5215999999999994e+00  -1.5520500000000000e+01   1.2893610000000001e+02   1.3630400000000000e+01  -1.4356100000000000e+01   1.7870999999999999e+00
   3.3107300000000002e+01  -4.5769799999999996e+01   5.8152829999999994e+02   4.3632000000000000e+00   8.2140699999999995e+01   3.8546000000000000e+00  -8.3009000000000004e+00  -1.4453200000000001e+01   1.1518060000000000e+02   1.2185499999999999e+01  -1.2903200000000000e+01   1.7340000000000000e+00
   3.3393799999999999e+01  -4.6561199999999999e+01   5.8418759999999997e+02   4.8118999999999996e+00   8.2426199999999994e+01   4.0212000000000003e+00  -6.8582000000000001e+00  -1.3096800000000000e+01   1.0081570000000001e+02   1.0509399999999999e+01  -1.1344400000000000e+01   1.7119000000000000e+00
   3.4143300000000004e+01  -4.7044899999999998e+01   5.8633219999999994e+02   5.0220000000000002e+00   8.2511799999999994e+01   4.1616000000000000e+00  -5.5930999999999997e+00  -1.1473599999999999e+01   8.6712000000000003e+01   8.9969999999999999e+00  -9.8818000000000001e+00   1.6986000000000001e+00
   3.4562100000000001e+01  -4.7792299999999997e+01   5.8770470000000000e+02   5.1938000000000004e+00   8.2711600000000004e+01   4.2930999999999999e+00  -4.4833999999999996e+00  -9.5168999999999997e+00   7.2260000000000005e+01   7.4653999999999998e+00  -8.2652999999999999e+00   1.6632000000000000e+00
   3.4451900000000002e+01  -4.9089399999999998e+01   5.8813360000000000e+02   5.4325000000000001e+00   8.2740200000000002e+01   4.5298999999999996e+00  -3.2404999999999999e+00  -6.9598000000000004e+00   6.0506799999999998e+01   6.1071999999999997e+00  -6.7643000000000004e+00   1.7119000000000000e+00
   3.4694299999999998e+01  -4.8715600000000002e+01   5.8959199999999998e+02   5.8430000000000000e+00   8.2768699999999995e+01   4.4684999999999997e+00  -2.6634000000000002e+00  -4.2248000000000001e+00   4.8579599999999999e+01   4.8646000000000003e+00  -5.4268000000000001e+00   1.7427999999999999e+00
   3.5862499999999997e+01  -5.1705399999999997e+01   5.9096450000000004e+02   6.1104000000000003e+00   8.2711600000000004e+01   4.8544000000000000e+00  -2.1307000000000000e+00  -1.4008000000000000e+00   3.8828800000000001e+01   3.9493999999999998e+00  -4.2432999999999996e+00   1.8755999999999999e+00
   3.6016800000000003e+01  -5.1991199999999999e+01   5.9062139999999999e+02   6.5590999999999999e+00   8.2702100000000002e+01   5.0298999999999996e+00  -2.0863000000000000e+00   1.1785000000000001e+00   3.0122800000000002e+01   3.1210000000000000e+00  -3.1753000000000000e+00   1.9729000000000001e+00
   3.5576000000000001e+01  -5.3332200000000000e+01   5.9096450000000004e+02   6.7595999999999998e+00   8.2559399999999997e+01   5.1833000000000000e+00  -1.8866000000000001e+00   3.1797000000000000e+00   2.4463899999999999e+01   2.3793000000000002e+00  -2.3959000000000001e+00   2.0215000000000001e+00
   3.5311500000000002e+01  -5.3661900000000003e+01   5.8890570000000002e+02   7.2561000000000000e+00   8.2388099999999994e+01   5.2228000000000003e+00  -1.9532000000000000e+00   4.5137999999999998e+00   1.8979099999999999e+01   1.8399000000000001e+00  -1.8186000000000000e+00   1.9683999999999999e+00
   3.4826599999999999e+01  -5.4739100000000001e+01   5.8753309999999999e+02   7.4946999999999999e+00   8.2140699999999995e+01   5.4245000000000001e+00  -2.3971000000000000e+00   5.9146999999999998e+00   1.5932000000000000e+01   1.3292999999999999e+00  -1.2316000000000000e+00   2.0569000000000002e+00
   3.4407800000000002e+01  -5.5706400000000002e+01   5.8676110000000006e+02   7.7239000000000004e+00   8.1959900000000005e+01   5.4463999999999997e+00  -2.5968000000000000e+00   6.2481999999999998e+00   1.3755500000000000e+01   1.0596000000000001e+00  -1.0006999999999999e+00   2.1055999999999999e+00
   3.3481999999999999e+01  -5.6124099999999999e+01   5.8367290000000003e+02   8.0867000000000004e+00   8.1617300000000000e+01   5.5122000000000000e+00  -3.5956000000000001e+00   5.8479999999999999e+00   1.1753100000000000e+01   8.1879999999999997e-01  -7.6010000000000000e-01   2.0922999999999998e+00
   3.2534199999999998e+01  -5.7311199999999999e+01   5.8144250000000000e+02   8.4113000000000007e+00   8.1074900000000000e+01   5.5560999999999998e+00  -3.6177999999999999e+00   6.8486000000000002e+00   9.8377999999999997e+00   7.0320000000000005e-01  -6.5429999999999999e-01   2.1233000000000000e+00
   3.1454100000000000e+01  -5.8014699999999998e+01   5.7912630000000001e+02   8.8217999999999996e+00   8.0656199999999998e+01   5.5605000000000002e+00  -2.8410000000000002e+00   4.0690999999999997e+00   9.1412999999999993e+00   2.6970000000000000e-01  -2.9830000000000001e-01   1.8091999999999999e+00
   3.0418099999999999e+01  -5.8322499999999998e+01   5.7518029999999999e+02   9.3183000000000007e+00   8.0170900000000003e+01   5.4946999999999999e+00  -2.8410000000000002e+00   3.9357000000000002e+00   8.0966000000000005e+00   1.4449999999999999e-01  -1.1550000000000001e-01   1.7959000000000001e+00
   2.9338100000000001e+01  -5.8520299999999999e+01   5.7183470000000000e+02   9.8148000000000000e+00   7.9752200000000002e+01   5.4114000000000004e+00  -3.0851000000000002e+00   2.8239000000000001e+00   6.9648000000000003e+00   1.1559999999999999e-01  -1.1550000000000001e-01   1.6898000000000000e+00
   2.8147800000000000e+01  -5.8564300000000003e+01   5.6908960000000002e+02   1.0483100000000000e+01   7.9247900000000001e+01   5.3456000000000001e+00  -3.1295000000000002e+00   2.8016999999999999e+00   7.6612999999999998e+00   9.6299999999999997e-02   1.9199999999999998e-02   1.6455000000000000e+00
   2.7508600000000001e+01  -5.9113900000000001e+01   5.6565830000000005e+02   1.0912699999999999e+01   7.8724500000000006e+01   5.4377000000000004e+00  -3.6177999999999999e+00   2.4459000000000000e+00   6.7907000000000002e+00  -4.8200000000000000e-02  -5.7700000000000001e-02   1.6323000000000001e+00
   2.6869399999999999e+01  -5.9465600000000002e+01   5.6265580000000000e+02   1.1552400000000000e+01   7.8248699999999999e+01   5.4025999999999996e+00  -3.3069999999999999e+00   1.8899999999999999e+00   6.7035999999999998e+00  -4.8200000000000000e-02   4.8099999999999997e-02   1.6190000000000000e+00
   2.5789300000000001e+01  -5.9487600000000000e+01   5.5913869999999997e+02   1.2182499999999999e+01   7.7744399999999999e+01   5.3105000000000002e+00  -3.4180000000000001e+00   1.9345000000000001e+00   6.3554000000000004e+00  -3.8500000000000000e-02   5.7700000000000001e-02   1.6720999999999999e+00
   2.5458700000000000e+01  -5.9597499999999997e+01   5.5622209999999995e+02   1.2889099999999999e+01   7.7144900000000007e+01   5.2754000000000003e+00  -3.5733999999999999e+00   1.5787000000000000e+00   6.1813000000000002e+00  -2.3119999999999999e-01   8.6599999999999996e-02   1.6455000000000000e+00
   2.5304400000000001e+01  -5.9223799999999997e+01   5.5236180000000002e+02   1.3681500000000000e+01   7.6593000000000004e+01   5.1482999999999999e+00  -3.4845999999999999e+00   1.5120000000000000e+00   6.6166000000000000e+00  -1.6380000000000000e-01   7.6999999999999999e-02   1.6234000000000000e+00
   2.4929600000000001e+01  -5.8850099999999998e+01   5.4970249999999999e+02   1.4359400000000001e+01   7.5888800000000003e+01   5.0999999999999996e+00  -3.5512000000000001e+00   1.8010999999999999e+00   6.6166000000000000e+00  -2.0230000000000001e-01   1.0580000000000001e-01   1.6720999999999999e+00
   2.4885600000000000e+01  -5.8454400000000000e+01   5.4627110000000005e+02   1.5170900000000000e+01   7.5317800000000005e+01   4.9771999999999998e+00  -3.1960999999999999e+00   1.4898000000000000e+00   7.4871999999999996e+00  -1.7340000000000000e-01   1.9199999999999998e-02   1.6544000000000001e+00
   2.5106000000000002e+01  -5.7970700000000001e+01   5.4326869999999997e+02   1.5982400000000000e+01   7.4718299999999999e+01   4.9157999999999999e+00  -3.2404999999999999e+00   1.4676000000000000e+00   7.2260000000000000e+00  -1.5409999999999999e-01   4.8099999999999997e-02   1.6588000000000001e+00
   2.5238199999999999e+01  -5.7597000000000001e+01   5.4078099999999995e+02   1.6908500000000000e+01   7.4137900000000002e+01   4.8236999999999997e+00  -3.7509000000000001e+00   9.1169999999999995e-01   7.0518999999999998e+00  -2.7939999999999998e-01   1.2509999999999999e-01   1.6676000000000000e+00
   2.5458700000000000e+01  -5.6805599999999998e+01   5.3863639999999998e+02   1.7987400000000001e+01   7.3652600000000007e+01   4.7492000000000001e+00  -3.4845999999999999e+00   1.1117999999999999e+00   6.9648000000000003e+00  -2.8899999999999998e-01   1.6360000000000000e-01   1.7030000000000001e+00
   2.5458700000000000e+01  -5.6102100000000000e+01   5.3666340000000002e+02   1.8846699999999998e+01   7.3091099999999997e+01   4.6570999999999998e+00  -3.4845999999999999e+00   1.3564000000000001e+00   6.7035999999999998e+00  -2.2159999999999999e-01   1.3469999999999999e-01   1.6986000000000001e+00
   2.5635000000000002e+01  -5.5574500000000000e+01   5.3486189999999999e+02   1.9973299999999998e+01   7.2710499999999996e+01   4.5956999999999999e+00  -3.3513999999999999e+00   1.4453000000000000e+00   7.3131000000000004e+00  -2.2159999999999999e-01   1.0580000000000001e-01   1.7383999999999999e+00
   2.5745200000000001e+01  -5.5024900000000002e+01   5.3331780000000003e+02   2.0947099999999999e+01   7.2234700000000004e+01   4.4817000000000000e+00  -3.2404999999999999e+00   1.5787000000000000e+00   6.7907000000000002e+00  -1.9270000000000001e-01   6.7400000000000002e-02   1.7075000000000000e+00
   2.5855399999999999e+01  -5.4453299999999999e+01   5.3288890000000004e+02   2.2064200000000000e+01   7.2006299999999996e+01   4.3457999999999997e+00  -3.1739000000000002e+00   1.4898000000000000e+00   6.7907000000000002e+00  -1.6380000000000000e-01   9.6199999999999994e-02   1.6853000000000000e+00
   2.5767299999999999e+01  -5.3903799999999997e+01   5.3228840000000002e+02   2.3286200000000001e+01   7.1616200000000006e+01   4.3238000000000003e+00  -2.9963000000000002e+00   1.5120000000000000e+00   7.0518999999999998e+00  -2.0230000000000001e-01   1.6360000000000000e-01   1.6012999999999999e+00
   2.5899500000000000e+01  -5.2738599999999998e+01   5.3160209999999995e+02   2.4613299999999999e+01   7.1330699999999993e+01   4.2009999999999996e+00  -3.2183000000000002e+00   1.7121000000000000e+00   7.0518999999999998e+00  -2.6970000000000000e-01  -2.8899999999999999e-02   1.5659000000000001e+00
   2.5613000000000000e+01  -5.2232999999999997e+01   5.3100160000000005e+02   2.5835400000000000e+01   7.1083299999999994e+01   4.1045999999999996e+00  -2.7966000000000002e+00   1.6454000000000000e+00   7.2260000000000000e+00  -1.7340000000000000e-01   9.5999999999999992e-03   1.5615000000000001e+00
   2.5568899999999999e+01  -5.1683399999999999e+01   5.3091579999999999e+02   2.7105200000000000e+01   7.0845399999999998e+01   4.0343999999999998e+00  -2.6856000000000000e+00   1.5787000000000000e+00   6.9648000000000003e+00  -2.1190000000000001e-01   5.7700000000000001e-02   1.5040000000000000e+00
   2.5282299999999999e+01  -5.1419600000000003e+01   5.3117319999999995e+02   2.8355899999999998e+01   7.0521900000000002e+01   3.9906000000000001e+00  -2.7300000000000000e+00   1.7343999999999999e+00   6.7035999999999998e+00  -1.4449999999999999e-01   6.7400000000000002e-02   1.4641999999999999e+00
   2.5436599999999999e+01  -5.1309699999999999e+01   5.3065850000000000e+02   2.9692599999999999e+01   7.0264899999999997e+01   3.9466999999999999e+00  -2.7078000000000002e+00   1.5343000000000000e+00   7.5742000000000003e+00  -1.8300000000000000e-01   0.0000000000000000e+00   1.4244000000000001e+00
   2.5194199999999999e+01  -5.1265700000000002e+01   5.3057270000000005e+02   3.1105599999999999e+01   7.0036600000000007e+01   3.9203999999999999e+00  -2.7300000000000000e+00   1.5343000000000000e+00   6.8777999999999997e+00  -3.3710000000000001e-01  -1.9199999999999998e-02   1.3359000000000001e+00
   2.5083900000000000e+01  -5.1375599999999999e+01   5.3151630000000000e+02   3.2442200000000000e+01   6.9931899999999999e+01   3.9729999999999999e+00  -2.3971000000000000e+00   1.5343000000000000e+00   6.3554000000000004e+00  -1.8300000000000000e-01   0.0000000000000000e+00   1.3403000000000000e+00
   2.4841500000000000e+01  -5.1221800000000002e+01   5.3143050000000005e+02   3.3893400000000000e+01   6.9760599999999997e+01   3.9203999999999999e+00  -2.5746000000000002e+00   1.7788999999999999e+00   6.5294999999999996e+00  -1.6380000000000000e-01   0.0000000000000000e+00   1.3270000000000000e+00
   2.4753299999999999e+01  -5.1397599999999997e+01   5.3434720000000004e+02   3.5459200000000003e+01   6.9627399999999994e+01   3.8940999999999999e+00  -2.5524000000000000e+00   1.9123000000000001e+00   6.7035999999999998e+00  -2.0230000000000001e-01   2.8899999999999999e-02   1.2784000000000000e+00
   2.4819400000000002e+01  -5.1111800000000002e+01   5.3554819999999995e+02   3.7005899999999997e+01   6.9579800000000006e+01   3.8853000000000000e+00  -2.3527000000000000e+00   1.8899999999999999e+00   6.0072000000000001e+00  -2.2159999999999999e-01   0.0000000000000000e+00   1.2784000000000000e+00
   2.4841500000000000e+01  -5.1067900000000002e+01   5.3837900000000002e+02   3.8600299999999997e+01   6.9627399999999994e+01   3.8809000000000000e+00  -2.1972999999999998e+00   2.0234000000000001e+00   6.0941999999999998e+00  -1.4449999999999999e-01  -9.5999999999999992e-03   1.2297000000000000e+00
   2.4819400000000002e+01  -5.1221800000000002e+01   5.4103830000000005e+02   4.0376199999999997e+01   6.9712999999999994e+01   3.7801000000000000e+00  -2.0640999999999998e+00   2.0234000000000001e+00   6.5294999999999996e+00  -2.6970000000000000e-01   3.8500000000000000e-02   1.2606999999999999e+00
   2.4577000000000002e+01  -5.0254500000000000e+01   5.4404079999999999e+02   4.1989699999999999e+01   6.9922399999999996e+01   3.6791999999999998e+00  -2.2195000000000000e+00   1.8010999999999999e+00   5.9200999999999997e+00  -2.5050000000000000e-01   9.5999999999999992e-03   1.2032000000000000e+00
   2.4554900000000000e+01  -5.0166499999999999e+01   5.4850149999999996e+02   4.3727300000000000e+01   6.9979500000000002e+01   3.5739999999999998e+00  -2.1972999999999998e+00   1.8677999999999999e+00   6.3554000000000004e+00  -1.8300000000000000e-01  -4.8099999999999997e-02   1.1942999999999999e+00
   2.4554900000000000e+01  -4.9748899999999999e+01   5.5210440000000006e+02   4.5398099999999999e+01   7.0217399999999998e+01   3.4994000000000001e+00  -2.1528999999999998e+00   1.7788999999999999e+00   6.5294999999999996e+00  -4.8200000000000000e-02  -1.9199999999999998e-02   1.1589000000000000e+00
   2.4488800000000001e+01  -4.9551000000000002e+01   5.5536419999999998e+02   4.6992500000000000e+01   7.0445700000000002e+01   3.5082000000000000e+00  -1.9975000000000001e+00   1.9123000000000001e+00   6.7035999999999998e+00  -2.1190000000000001e-01   1.0580000000000001e-01   1.1235999999999999e+00
   2.4687200000000001e+01  -4.9594999999999999e+01   5.5956759999999997e+02   4.8625200000000000e+01   7.0655100000000004e+01   3.4863000000000000e+00  -2.0419000000000000e+00   1.6899000000000000e+00   6.3554000000000004e+00  -1.5409999999999999e-01   4.8099999999999997e-02   1.1013999999999999e+00
   2.5017800000000001e+01  -4.9748899999999999e+01   5.6282740000000001e+02   5.0133699999999997e+01   7.0683599999999998e+01   3.4643000000000002e+00  -2.0196999999999998e+00   1.6677000000000000e+00   6.3554000000000004e+00  -2.5050000000000000e-01   2.8899999999999999e-02   1.0616000000000001e+00
   2.5436599999999999e+01  -5.0122599999999998e+01   5.6608720000000005e+02   5.1489400000000003e+01   7.0807299999999998e+01   3.5038000000000000e+00  -2.0196999999999998e+00   1.8455999999999999e+00   5.9200999999999997e+00  -1.9270000000000001e-01   5.7700000000000001e-02   1.0350999999999999e+00
   2.5987700000000000e+01  -5.0957999999999998e+01   5.6951859999999999e+02   5.2740099999999998e+01   7.0835899999999995e+01   3.5125999999999999e+00  -1.5758000000000001e+00   1.6010000000000000e+00   6.2683000000000000e+00  -2.1190000000000001e-01   1.9199999999999998e-02   1.0085999999999999e+00
   2.6604900000000001e+01  -5.1903300000000002e+01   5.7252099999999996e+02   5.3962200000000003e+01   7.1007199999999997e+01   3.5871000000000000e+00  -1.7534000000000001e+00   1.8010999999999999e+00   5.5719000000000003e+00  -2.0230000000000001e-01   5.7700000000000001e-02   8.8910000000000000e-01
   2.7640799999999999e+01  -5.2474800000000002e+01   5.7681020000000001e+02   5.5308399999999999e+01   7.0997699999999995e+01   3.5914999999999999e+00  -1.6202000000000001e+00   1.9345000000000001e+00   6.0941999999999998e+00  -1.9270000000000001e-01   1.1550000000000001e-01   8.6699999999999999e-01
   2.9095600000000001e+01  -5.0847999999999999e+01   5.7861159999999995e+02   5.6435000000000002e+01   7.1188000000000002e+01   3.1179000000000001e+00  -1.4649000000000001e+00   1.6899000000000000e+00   6.0072000000000001e+00  -1.5409999999999999e-01   5.7700000000000001e-02   7.7410000000000001e-01
   2.9470300000000002e+01  -5.4519300000000001e+01   5.8247190000000001e+02   5.7475600000000000e+01   7.1064300000000003e+01   3.7450000000000001e+00  -1.3539000000000001e+00   1.7788999999999999e+00   5.6589000000000000e+00  -1.1559999999999999e-01   9.6199999999999994e-02   7.2540000000000004e-01
   3.0748799999999999e+01  -5.5332700000000003e+01   5.8573170000000005e+02   5.8497199999999999e+01   7.1330699999999993e+01   3.6177999999999999e+00  -1.2206999999999999e+00   1.6677000000000000e+00   6.0941999999999998e+00  -2.6970000000000000e-01   1.1550000000000001e-01   5.9719999999999995e-01
   3.1564299999999999e+01  -5.6981499999999997e+01   5.8864829999999995e+02   5.9471100000000000e+01   7.1349699999999999e+01   3.5476000000000001e+00  -1.0209999999999999e+00   1.8455999999999999e+00   6.5294999999999996e+00  -1.6380000000000000e-01   6.7400000000000002e-02   5.8830000000000005e-01
   3.2445999999999998e+01  -5.8190600000000003e+01   5.9199390000000005e+02   6.0559500000000000e+01   7.1635199999999998e+01   3.7099000000000002e+00  -8.8780000000000003e-01   1.6010000000000000e+00   6.1813000000000002e+00  -1.7340000000000000e-01   1.9239999999999999e-01   4.9099999999999999e-01
   3.3195399999999999e+01  -5.9949199999999998e+01   5.9551099999999997e+02   6.1390099999999997e+01   7.1739900000000006e+01   3.7450000000000001e+00  -8.4340000000000004e-01   1.7121000000000000e+00   5.5719000000000003e+00  -2.5050000000000000e-01   3.8500000000000000e-02   4.6450000000000002e-01
   3.3812600000000003e+01  -6.1949800000000003e+01   5.9911400000000003e+02   6.2277999999999999e+01   7.1911199999999994e+01   3.8809000000000000e+00  -7.7680000000000005e-01   1.6677000000000000e+00   6.0941999999999998e+00  -2.9859999999999998e-01   2.0210000000000000e-01   3.8479999999999998e-01
   3.4495899999999999e+01  -6.3224800000000002e+01   6.0245950000000005e+02   6.3051400000000001e+01   7.2139600000000002e+01   3.9729999999999999e+00  -5.9930000000000005e-01   1.4676000000000000e+00   5.7460000000000004e+00  -2.8899999999999998e-01   6.7400000000000002e-02   3.2290000000000002e-01
   3.5355600000000003e+01  -6.5247299999999996e+01   6.0606240000000003e+02   6.3748300000000000e+01   7.2291799999999995e+01   4.1220999999999997e+00  -6.6579999999999995e-01   1.2452000000000001e+00   5.9200999999999997e+00  -2.7939999999999998e-01   9.6199999999999994e-02   1.5920000000000001e-01
   3.6391599999999997e+01  -6.6962000000000003e+01   6.0915070000000003e+02   6.4512100000000004e+01   7.2510700000000000e+01   4.2141999999999999e+00  -7.1020000000000005e-01   5.7809999999999995e-01   6.0072000000000001e+00  -3.0819999999999997e-01   1.6360000000000000e-01   8.4000000000000005e-02
   3.7162999999999997e+01  -6.8984499999999997e+01   6.1198149999999998e+02   6.5123199999999997e+01   7.2796099999999996e+01   4.3940000000000001e+00  -8.4340000000000004e-01   8.2269999999999999e-01   4.8754000000000000e+00  -2.6010000000000000e-01   2.1170000000000000e-01   1.3710000000000000e-01
   3.7890400000000000e+01  -7.1490600000000001e+01   6.1549869999999999e+02   6.5524100000000004e+01   7.2948400000000007e+01   4.5080000000000000e+00  -7.9900000000000004e-01   8.0049999999999999e-01   5.4847999999999999e+00  -3.1790000000000002e-01   1.9239999999999999e-01   6.6400000000000001e-02
   3.8529600000000002e+01  -7.3403199999999998e+01   6.1841530000000000e+02   6.6087400000000002e+01   7.3167299999999997e+01   4.6921999999999997e+00  -8.2120000000000004e-01   9.7840000000000005e-01   5.2236000000000002e+00  -2.4079999999999999e-01   2.1170000000000000e-01   8.8499999999999995e-02
   3.9433399999999999e+01  -7.6195099999999996e+01   6.2150350000000003e+02   6.6555300000000003e+01   7.3509799999999998e+01   4.8369000000000000e+00  -4.6610000000000001e-01   9.1169999999999995e-01   5.3977000000000004e+00  -2.8899999999999998e-01   2.5019999999999998e-01   0.0000000000000000e+00
   4.0028500000000001e+01  -7.8459400000000002e+01   6.2321920000000000e+02   6.6984899999999996e+01   7.3538399999999996e+01   5.0693000000000001e+00  -5.1049999999999995e-01   1.0227999999999999e+00   4.7882999999999996e+00  -2.7939999999999998e-01   2.4060000000000001e-01   4.4000000000000003e-03
   4.0954300000000003e+01  -8.0789699999999996e+01   6.2596429999999998e+02   6.7185400000000001e+01   7.3738200000000006e+01   5.3148999999999997e+00  -4.6610000000000001e-01   1.0450999999999999e+00   5.2236000000000002e+00  -3.1790000000000002e-01   2.5019999999999998e-01   3.1000000000000000e-02
   4.1439200000000000e+01  -8.3163899999999998e+01   6.2716530000000000e+02   6.7510000000000005e+01   7.3852400000000003e+01   5.4946999999999999e+00  -3.7730000000000002e-01   1.0450999999999999e+00   4.9623999999999997e+00  -2.7939999999999998e-01   2.5019999999999998e-01  -4.8700000000000000e-02
   4.0292999999999999e+01  -8.3625600000000006e+01   6.3111130000000003e+02   6.8178299999999993e+01   7.4194999999999993e+01   6.0427999999999997e+00  -1.9980000000000001e-01   7.7820000000000000e-01   5.8330000000000002e+00  -2.4079999999999999e-01   1.4430000000000001e-01  -4.4000000000000003e-03
   3.9631799999999998e+01  -9.4639300000000006e+01   6.3042499999999995e+02   6.7004000000000005e+01   7.4118799999999993e+01   7.0251000000000001e+00  -5.3269999999999995e-01   8.8939999999999997e-01   6.0072000000000001e+00  -3.8529999999999998e-01   2.3089999999999999e-01  -5.3100000000000001e-02
   4.2100499999999997e+01  -8.9253399999999999e+01   6.3085400000000004e+02   6.8302499999999995e+01   7.4061800000000005e+01   6.1436999999999999e+00  -5.5489999999999995e-01   8.4499999999999997e-01   5.0495000000000001e+00  -2.7939999999999998e-01   1.9239999999999999e-01   1.3299999999999999e-02
   4.2254800000000003e+01  -9.3715999999999994e+01   6.3239810000000000e+02   6.8140100000000004e+01   7.4271100000000004e+01   6.5953999999999997e+00  -4.2170000000000002e-01   8.8939999999999997e-01   5.5719000000000003e+00  -3.3710000000000001e-01   2.0210000000000000e-01  -3.1000000000000000e-02
   4.1990299999999998e+01  -9.6134200000000007e+01   6.3222649999999999e+02   6.8235600000000005e+01   7.4233000000000004e+01   6.8409000000000004e+00  -4.4390000000000002e-01   7.7820000000000000e-01   6.2683000000000000e+00  -3.7569999999999998e-01   1.7319999999999999e-01  -1.7700000000000000e-02
   4.1880000000000003e+01  -9.7783000000000001e+01   6.3076819999999998e+02   6.8541100000000000e+01   7.4137900000000002e+01   7.0777000000000001e+00  -2.4410000000000001e-01   1.0894999999999999e+00   6.0941999999999998e+00  -2.3119999999999999e-01   2.7900000000000003e-01   5.7500000000000002e-02
   4.2475200000000001e+01  -9.9541700000000006e+01   6.3128290000000004e+02   6.8388400000000004e+01   7.4109300000000005e+01   7.1566999999999998e+00  -1.7760000000000001e-01   1.1117999999999999e+00   6.1813000000000002e+00  -3.0819999999999997e-01   1.5400000000000000e-01  -1.7700000000000000e-02
   4.2651499999999999e+01  -1.0138830000000000e+02   6.2896669999999995e+02   6.8608000000000004e+01   7.3966600000000000e+01   7.4417000000000000e+00   1.1100000000000000e-01   1.2897000000000001e+00   5.1365999999999996e+00  -2.2159999999999999e-01   2.0210000000000000e-01   5.7500000000000002e-02
   4.2739699999999999e+01  -1.0308100000000000e+02   6.2725099999999998e+02   6.8388400000000004e+01   7.3719200000000001e+01   7.5689000000000002e+00   3.7730000000000002e-01   1.8010999999999999e+00   5.1365999999999996e+00  -1.1559999999999999e-01   2.2130000000000000e-01   2.5209999999999999e-01
   4.2938099999999999e+01  -1.0477379999999999e+02   6.2510640000000001e+02   6.8550700000000006e+01   7.3462299999999999e+01   7.7047999999999996e+00  -8.8800000000000004e-02   1.6677000000000000e+00   5.7460000000000004e+00  -3.0819999999999997e-01   1.9239999999999999e-01   2.2100000000000002e-02
   4.3158499999999997e+01  -1.0596090000000000e+02   6.2201819999999998e+02   6.8359700000000004e+01   7.3148200000000003e+01   7.9241000000000001e+00   3.3289999999999997e-01   1.6232000000000000e+00   5.3977000000000004e+00  -1.6380000000000000e-01   1.8279999999999999e-01   2.0349999999999999e-01
   4.3445000000000000e+01  -1.0754370000000000e+02   6.1995939999999996e+02   6.8016000000000005e+01   7.2719999999999999e+01   8.0600000000000005e+00   8.8800000000000004e-02   1.5343000000000000e+00   5.3977000000000004e+00  -1.7340000000000000e-01   2.0210000000000000e-01   2.0349999999999999e-01
   4.3401000000000003e+01  -1.0866490000000000e+02   6.1601340000000005e+02   6.7882400000000004e+01   7.2158600000000007e+01   8.1959999999999997e+00   4.6610000000000001e-01   2.0234000000000001e+00   4.3529999999999998e+00  -2.6010000000000000e-01   3.8500000000000000e-02   6.6400000000000001e-02
   4.3665500000000002e+01  -1.0978600000000000e+02   6.1146680000000003e+02   6.7729600000000005e+01   7.1673299999999998e+01   8.3318999999999992e+00   3.3289999999999997e-01   1.5565000000000000e+00   6.2683000000000000e+00  -1.4449999999999999e-01   2.0210000000000000e-01   1.9910000000000000e-01
   4.3445000000000000e+01  -1.1051150000000000e+02   6.0614819999999997e+02   6.7204499999999996e+01   7.1016700000000000e+01   8.4239999999999995e+00   2.6629999999999998e-01   1.7343999999999999e+00   5.4847999999999999e+00  -2.3119999999999999e-01   1.6360000000000000e-01   1.3270000000000001e-01
   4.2849899999999998e+01  -1.1106110000000000e+02   5.9911400000000003e+02   6.6793999999999997e+01   7.0302999999999997e+01   8.6082000000000001e+00   4.4390000000000002e-01   1.8455999999999999e+00   5.9200999999999997e+00  -2.1190000000000001e-01   1.7319999999999999e-01   1.5920000000000001e-01
   4.2166600000000003e+01  -1.1112700000000000e+02   5.9113610000000006e+02   6.6030199999999994e+01   6.9246700000000004e+01   8.6696000000000009e+00   8.8800000000000004e-02   1.6677000000000000e+00   6.3554000000000004e+00  -2.3119999999999999e-01   2.3089999999999999e-01   1.8140000000000001e-01
   4.1681699999999999e+01  -1.1112700000000000e+02   5.8067039999999997e+02   6.5275899999999993e+01   6.8190500000000000e+01   8.7134000000000000e+00   3.7730000000000002e-01   1.9790000000000001e+00   5.3977000000000004e+00  -1.8300000000000000e-01   1.9239999999999999e-01   1.3710000000000000e-01
   4.0447299999999998e+01  -1.1128090000000000e+02   5.6926120000000003e+02   6.4225700000000003e+01   6.6953400000000002e+01   8.8625000000000007e+00   1.5540000000000001e-01   1.6010000000000000e+00   5.0495000000000001e+00  -2.6970000000000000e-01   2.6939999999999997e-01   2.0790000000000000e-01
   3.8948399999999999e+01  -1.1068740000000000e+02   5.5785199999999998e+02   6.3137300000000003e+01   6.5840100000000007e+01   8.8887999999999998e+00   4.4390000000000002e-01   1.8455999999999999e+00   5.4847999999999999e+00  -1.2520000000000001e-01   1.7319999999999999e-01   1.3270000000000001e-01
   3.6744199999999999e+01  -1.0906059999999999e+02   5.4515599999999995e+02   6.2163400000000003e+01   6.4327100000000002e+01   8.8932000000000002e+00   3.7730000000000002e-01   1.9345000000000001e+00   5.0495000000000001e+00  -1.9270000000000001e-01   1.6360000000000000e-01   1.8579999999999999e-01
   3.4385700000000000e+01  -1.0804930000000000e+02   5.3228840000000002e+02   6.0979599999999998e+01   6.2947299999999998e+01   8.8976000000000006e+00   3.5510000000000003e-01   1.7565999999999999e+00   6.1813000000000002e+00  -2.6010000000000000e-01   2.0210000000000000e-01   1.7249999999999999e-01
   3.1917000000000002e+01  -1.0635660000000000e+02   5.1770510000000002e+02   5.9728800000000000e+01   6.1605499999999999e+01   8.9984999999999999e+00   2.6629999999999998e-01   1.7788999999999999e+00   5.3977000000000004e+00  -2.7939999999999998e-01   1.7319999999999999e-01   1.5920000000000001e-01
   2.9558499999999999e+01  -1.0440009999999999e+02   5.0277879999999999e+02   5.8344499999999996e+01   5.9997300000000003e+01   8.9984999999999999e+00   3.3289999999999997e-01   2.0011999999999999e+00   7.4001000000000001e+00  -1.6380000000000000e-01   2.5019999999999998e-01   1.9460000000000000e-01
   2.7442499999999999e+01  -1.0277330000000001e+02   4.8776659999999998e+02   5.6711900000000000e+01   5.8379700000000000e+01   8.9283000000000001e+00   2.2200000000000001e-02   1.8010999999999999e+00   5.1365999999999996e+00  -2.0230000000000001e-01   2.4060000000000001e-01   2.0790000000000000e-01
   2.5238199999999999e+01  -1.0064090000000000e+02   4.7163929999999999e+02   5.5337000000000003e+01   5.6628700000000002e+01   9.0029000000000003e+00   4.6610000000000001e-01   1.8455999999999999e+00   6.2683000000000000e+00  -2.1190000000000001e-01   1.3469999999999999e-01   1.5040000000000001e-01
   2.2813600000000001e+01  -9.8596400000000003e+01   4.5431090000000000e+02   5.3580300000000001e+01   5.4868299999999998e+01   8.8887999999999998e+00  -4.4400000000000002e-02   1.3786000000000000e+00   4.9623999999999997e+00  -2.1190000000000001e-01   2.3089999999999999e-01   2.4329999999999999e-01
   2.0873899999999999e+01  -9.6046300000000002e+01   4.3818360000000001e+02   5.2014499999999998e+01   5.3003200000000000e+01   8.7967999999999993e+00   5.1049999999999995e-01   2.0678999999999998e+00   5.8330000000000002e+00  -1.9270000000000001e-01   9.6199999999999994e-02   2.2120000000000001e-01
   1.8890100000000000e+01  -9.4243600000000001e+01   4.1939690000000002e+02   4.9942700000000002e+01   5.1081000000000003e+01   8.7309999999999999e+00  -3.1069999999999998e-01   1.9123000000000001e+00   5.5719000000000003e+00  -2.7939999999999998e-01   3.1750000000000000e-01   1.9910000000000000e-01
   1.7369199999999999e+01  -9.1781499999999994e+01   4.0189699999999999e+02   4.8195500000000003e+01   4.9025599999999997e+01   8.5731000000000002e+00  -1.7760000000000001e-01   1.8455999999999999e+00   4.9623999999999997e+00  -1.2520000000000001e-01   2.0210000000000000e-01   2.5659999999999999e-01
   1.6002600000000001e+01  -8.8879599999999996e+01   3.8259570000000002e+02   4.6056899999999999e+01   4.6827399999999997e+01   8.3977000000000004e+00   0.0000000000000000e+00   2.0234000000000001e+00   5.7460000000000004e+00  -2.0230000000000001e-01   2.3089999999999999e-01   3.0520000000000003e-01
   1.4878399999999999e+01  -8.6527400000000000e+01   3.6355169999999998e+02   4.3880099999999999e+01   4.4638800000000003e+01   8.1346000000000007e+00  -4.2170000000000002e-01   1.4453000000000000e+00   5.1365999999999996e+00  -2.7939999999999998e-01   2.6939999999999997e-01   2.3890000000000000e-01
   1.3798400000000001e+01  -8.3757499999999993e+01   3.4459350000000001e+02   4.1693700000000000e+01   4.2421599999999998e+01   7.8364000000000003e+00  -4.6610000000000001e-01   2.0234000000000001e+00   6.0072000000000001e+00  -1.0600000000000000e-01   1.2509999999999999e-01   3.6709999999999998e-01
   1.3159200000000000e+01  -8.0657799999999995e+01   3.2391960000000000e+02   3.9440500000000000e+01   4.0090200000000003e+01   7.4724000000000004e+00  -9.5440000000000003e-01   1.7565999999999999e+00   5.5719000000000003e+00  -1.9270000000000001e-01   3.3679999999999999e-01   3.5830000000000001e-01
   1.2013000000000000e+01  -7.7536100000000005e+01   3.0478980000000001e+02   3.7196899999999999e+01   3.7730300000000000e+01   7.0734000000000004e+00  -8.4340000000000004e-01   1.8010999999999999e+00   5.4847999999999999e+00  -1.8300000000000000e-01   2.0210000000000000e-01   4.9540000000000001e-01
   1.1021100000000001e+01  -7.3644999999999996e+01   2.8428750000000002e+02   3.4810000000000002e+01   3.5436999999999998e+01   6.6567999999999996e+00  -1.1984999999999999e+00   1.5787000000000000e+00   4.6142000000000003e+00  -2.5050000000000000e-01   2.6939999999999997e-01   5.3969999999999996e-01
   1.0183500000000000e+01  -6.9995699999999999e+01   2.6327040000000000e+02   3.2356299999999997e+01   3.2896200000000000e+01   6.2796000000000003e+00  -1.9310000000000000e+00   1.6677000000000000e+00   5.2236000000000002e+00  -2.4079999999999999e-01   3.0790000000000001e-01   6.8120000000000003e-01
   9.2135999999999996e+00  -6.6346500000000006e+01   2.4268230000000000e+02   2.9883500000000002e+01   3.0403099999999998e+01   5.8894000000000002e+00  -2.2416999999999998e+00   1.8677999999999999e+00   5.9200999999999997e+00  -2.1190000000000001e-01   3.7530000000000002e-01   7.9179999999999995e-01
   8.1555999999999997e+00  -6.1664000000000001e+01   2.2320939999999999e+02   2.7382100000000001e+01   2.7843299999999999e+01   5.4245000000000001e+00  -3.0851000000000002e+00   1.4231000000000000e+00   5.1365999999999996e+00  -1.6380000000000000e-01   3.5599999999999998e-01   9.3779999999999997e-01
   6.8771000000000004e+00  -5.7113399999999999e+01   2.0081979999999999e+02   2.4899699999999999e+01   2.5216999999999999e+01   4.9114000000000004e+00  -3.8841000000000001e+00   1.6677000000000000e+00   4.7012999999999998e+00  -2.7939999999999998e-01   3.1750000000000000e-01   1.1456999999999999e+00
   6.2599999999999998e+00  -5.2167099999999998e+01   1.7903080000000000e+02   2.2436499999999999e+01   2.2485900000000001e+01   4.4203000000000001e+00  -4.8606999999999996e+00   1.3564000000000001e+00   4.7882999999999996e+00  -3.5639999999999999e-01   4.5219999999999999e-01   1.4288000000000001e+00
   5.3783000000000003e+00  -4.7418599999999998e+01   1.5878579999999999e+02   1.9877800000000001e+01   1.9888100000000001e+01   3.9510999999999998e+00  -6.0148000000000001e+00   1.2230000000000001e+00   5.1365999999999996e+00  -2.7939999999999998e-01   5.2920000000000000e-01   1.6101000000000001e+00
   4.2541000000000002e+00  -4.1658900000000003e+01   1.3811189999999999e+02   1.7462299999999999e+01   1.7261700000000001e+01   3.3591000000000002e+00  -6.9025999999999996e+00   1.4231000000000000e+00   5.7460000000000004e+00  -2.7939999999999998e-01   4.9070000000000003e-01   1.8533999999999999e+00
   3.7031000000000001e+00  -3.5635399999999997e+01   1.1872480000000000e+02   1.5170900000000000e+01   1.4882800000000000e+01   2.7012999999999998e+00  -7.7016000000000000e+00   1.1339999999999999e+00   5.1365999999999996e+00  -2.5050000000000000e-01   5.4849999999999999e-01   2.0525000000000002e+00
   3.1960999999999999e+00  -2.9567900000000002e+01   1.0088170000000000e+02   1.2984500000000001e+01   1.2475300000000001e+01   2.0478999999999998e+00  -8.3674999999999997e+00   1.4676000000000000e+00   4.7882999999999996e+00  -3.7569999999999998e-01   6.1580000000000001e-01   2.2294000000000000e+00
   3.3504000000000000e+00  -2.2774999999999999e+01   8.5183300000000003e+01   1.1180099999999999e+01   1.0296099999999999e+01   1.2235000000000000e+00  -9.3218999999999994e+00   1.0672999999999999e+00   4.7882999999999996e+00  -3.4680000000000000e-01   7.3129999999999995e-01   2.4285000000000001e+00
   3.5929000000000002e+00  -1.4443199999999999e+01   7.0600099999999998e+01   9.9483999999999995e+00   8.6309000000000005e+00   2.3680000000000001e-01  -9.7658000000000005e+00   1.2897000000000001e+00   5.6589000000000000e+00  -4.6239999999999998e-01   6.6390000000000005e-01   2.6053999999999999e+00
   3.5929000000000002e+00  -8.9693000000000005e+00   6.0391800000000003e+01   8.7263999999999999e+00   7.3272000000000004e+00  -3.9029999999999998e-01  -1.0032100000000000e+01   1.1117999999999999e+00   5.3106999999999998e+00  -4.1420000000000001e-01   7.5049999999999994e-01   2.6585000000000001e+00
   3.3504000000000000e+00  -5.1441999999999997e+00   5.1212899999999998e+01   7.3897000000000004e+00   5.9759000000000002e+00  -8.3760000000000001e-01  -1.0365000000000000e+01   1.2452000000000001e+00   5.5719000000000003e+00  -3.6599999999999999e-01   7.9859999999999998e-01   2.6983000000000001e+00
   3.2181999999999999e+00  -2.6600000000000001e+00   4.3149200000000000e+01   6.5114000000000001e+00   4.9863000000000000e+00  -1.0874999999999999e+00  -1.0453799999999999e+01   1.3341000000000001e+00   5.1365999999999996e+00  -3.4680000000000000e-01   7.6010000000000000e-01   2.7204000000000002e+00
   3.3504000000000000e+00  -1.5608000000000000e+00   3.6543900000000001e+01   5.3657000000000004e+00   4.0347000000000000e+00  -1.2365999999999999e+00  -1.0587000000000000e+01   1.3341000000000001e+00   4.9623999999999997e+00  -3.6599999999999999e-01   6.8320000000000003e-01   2.7115999999999998e+00
   3.3504000000000000e+00   8.1340000000000001e-01   2.9338100000000001e+01   4.6496000000000004e+00   3.3020000000000000e+00  -1.5041000000000000e+00  -1.0165300000000000e+01   1.2230000000000001e+00   5.3106999999999998e+00  -2.9859999999999998e-01   6.1580000000000001e-01   2.6497000000000002e+00
   3.3283999999999998e+00   2.1324000000000001e+00   2.5649400000000000e+01   3.8954000000000000e+00   2.5882999999999998e+00  -1.7015000000000000e+00  -9.8766999999999996e+00   1.2007000000000001e+00   5.0495000000000001e+00  -4.1420000000000001e-01   7.0240000000000002e-01   2.6364000000000001e+00
   3.2843000000000000e+00   2.6160000000000001e+00   2.1531700000000001e+01   3.2174999999999998e+00   2.0745000000000000e+00  -1.8899999999999999e+00  -9.2109000000000005e+00   1.6010000000000000e+00   5.2236000000000002e+00  -3.7569999999999998e-01   6.3510000000000000e-01   2.4683000000000002e+00
   3.1299999999999999e+00   3.9131000000000000e+00   1.7499900000000000e+01   2.8355999999999999e+00   1.6367000000000000e+00  -2.0040000000000000e+00  -8.5228999999999999e+00   1.2452000000000001e+00   5.6589000000000000e+00  -3.2750000000000001e-01   5.9660000000000002e-01   2.2869000000000002e+00
   3.3062999999999998e+00   4.2648000000000001e+00   1.4840600000000000e+01   2.2913999999999999e+00   1.2846000000000000e+00  -2.1488000000000000e+00  -8.2120999999999995e+00   1.2007000000000001e+00   5.0495000000000001e+00  -3.6599999999999999e-01   7.1199999999999997e-01   2.1276999999999999e+00
   3.1299999999999999e+00   4.8583999999999996e+00   1.2953400000000000e+01   1.9859000000000000e+00   9.8960000000000004e-01  -2.2627999999999999e+00  -7.5907000000000000e+00   1.1563000000000001e+00   5.1365999999999996e+00  -2.7939999999999998e-01   5.1959999999999995e-01   2.0436000000000001e+00
   3.2843000000000000e+00   5.1222000000000003e+00   1.0894500000000001e+01   1.7376000000000000e+00   6.5659999999999996e-01  -2.2584000000000000e+00  -6.9470000000000001e+00   1.0672999999999999e+00   5.6589000000000000e+00  -2.9859999999999998e-01   6.3510000000000000e-01   1.9198000000000000e+00
   3.3944999999999999e+00   5.4958999999999998e+00   9.0073000000000008e+00   1.4417000000000000e+00   2.7600000000000002e-01  -2.2058000000000000e+00  -6.5918999999999999e+00   7.1150000000000002e-01   5.1365999999999996e+00  -2.7939999999999998e-01   5.3879999999999995e-01   1.7915000000000001e+00
   3.9895999999999998e+00   4.8583999999999996e+00   7.7205000000000004e+00   1.2124999999999999e+00   8.5599999999999996e-02  -2.1267999999999998e+00  -6.0814000000000004e+00   6.2260000000000004e-01   5.0495000000000001e+00  -3.3710000000000001e-01   5.9660000000000002e-01   1.6765000000000001e+00
   3.5047000000000001e+00   2.5941000000000001e+00   7.2058000000000000e+00   7.1609999999999996e-01  -1.2370000000000000e-01  -1.8506000000000000e+00  -5.6375000000000002e+00   1.0005999999999999e+00   5.4847999999999999e+00  -2.6010000000000000e-01   5.0029999999999997e-01   1.6323000000000001e+00
   3.0417999999999998e+00   2.0884000000000000e+00   7.2058000000000000e+00   8.7839999999999996e-01  -2.0930000000000001e-01  -1.7891999999999999e+00  -5.1048000000000000e+00   5.1139999999999997e-01   5.3106999999999998e+00  -3.4680000000000000e-01   4.4259999999999999e-01   1.5127999999999999e+00
   3.3283999999999998e+00   1.8686000000000000e+00   7.2915999999999999e+00   6.3970000000000005e-01  -3.2350000000000001e-01  -1.6664000000000001e+00  -5.1048000000000000e+00   4.0020000000000000e-01   5.9200999999999997e+00  -3.4680000000000000e-01   4.7149999999999997e-01   1.4553000000000000e+00
   3.4605999999999999e+00   1.4509000000000001e+00   6.6054000000000004e+00   6.9699999999999995e-01  -2.2839999999999999e-01  -1.6708000000000001e+00  -4.2169999999999996e+00   2.8910000000000002e-01   5.5719000000000003e+00  -2.9859999999999998e-01   4.5219999999999999e-01   1.3977999999999999e+00
   3.3283999999999998e+00   5.9360000000000002e-01   6.3479999999999999e+00   4.5829999999999999e-01  -3.3310000000000001e-01  -1.6488000000000000e+00  -3.9285000000000001e+00   1.5559999999999999e-01   5.3106999999999998e+00  -2.7939999999999998e-01   4.1370000000000001e-01   1.3314999999999999e+00
   3.1960999999999999e+00   3.7369999999999998e-01   5.1470000000000002e+00   4.3919999999999998e-01  -3.9010000000000000e-01  -1.5524000000000000e+00  -4.0617000000000001e+00   2.8910000000000002e-01   5.8330000000000002e+00  -3.3710000000000001e-01   4.5219999999999999e-01   1.3138000000000001e+00
   3.1741000000000001e+00   2.1999999999999999e-02   5.4043999999999999e+00   4.2009999999999997e-01  -4.4719999999999999e-01  -1.4559000000000000e+00  -3.6400000000000001e+00   6.0040000000000004e-01   6.0941999999999998e+00  -2.7939999999999998e-01   4.1370000000000001e-01   1.2961000000000000e+00
   3.2181999999999999e+00   1.3189999999999999e-01   5.4901999999999997e+00   3.5330000000000000e-01  -4.2820000000000003e-01  -1.5128999999999999e+00  -3.6621999999999999e+00   8.8939999999999997e-01   6.5294999999999996e+00  -2.4079999999999999e-01   3.8490000000000002e-01   1.2871999999999999e+00
   3.3283999999999998e+00   1.0990000000000000e-01   5.4043999999999999e+00   4.0100000000000002e-01  -3.4260000000000002e-01  -1.4602999999999999e+00  -4.0172999999999996e+00  -8.8900000000000007e-02   6.0941999999999998e+00  -2.2159999999999999e-01   5.3879999999999995e-01   1.0882000000000001e+00
   3.2181999999999999e+00  -8.7900000000000006e-02   4.8038999999999996e+00   4.2009999999999997e-01  -3.7109999999999999e-01  -1.4865999999999999e+00  -3.7953000000000001e+00   1.3339999999999999e-01   6.8777999999999997e+00  -2.1190000000000001e-01   4.6189999999999998e-01   1.2474000000000001e+00
   3.3062999999999998e+00  -4.3999999999999997e-02   5.7474999999999996e+00   3.3420000000000000e-01  -3.6159999999999998e-01  -1.4296000000000000e+00  -3.9506999999999999e+00  -4.4499999999999998e-02   6.7907000000000002e+00  -2.4079999999999999e-01   3.5599999999999998e-01   1.1988000000000001e+00
   3.3504000000000000e+00  -2.1999999999999999e-02   5.2328000000000001e+00   3.8190000000000002e-01  -3.6159999999999998e-01  -1.4252000000000000e+00  -4.1060999999999996e+00   4.0020000000000000e-01   6.0072000000000001e+00  -1.7340000000000000e-01   5.0029999999999997e-01   1.2209000000000001e+00
   3.3723999999999998e+00  -2.4179999999999999e-01   6.0906000000000002e+00   2.8639999999999999e-01  -3.9010000000000000e-01  -1.4077000000000000e+00  -3.9729000000000001e+00   2.8910000000000002e-01   7.6612999999999998e+00  -1.2520000000000001e-01   3.9450000000000002e-01   1.2341000000000000e+00
   3.3944999999999999e+00   6.6000000000000003e-02   5.4043999999999999e+00   3.3420000000000000e-01  -3.4260000000000002e-01  -1.4296000000000000e+00  -4.1505000000000001e+00   2.8910000000000002e-01   6.8777999999999997e+00  -2.7939999999999998e-01   4.5219999999999999e-01   1.2253000000000001e+00
   3.1741000000000001e+00  -1.3189999999999999e-01   5.4043999999999999e+00   3.8190000000000002e-01  -4.6629999999999999e-01  -1.3813000000000000e+00  -4.0617000000000001e+00   3.3350000000000002e-01   6.3554000000000004e+00  -2.5050000000000000e-01   6.0619999999999996e-01   1.2650999999999999e+00
   3.2622000000000000e+00  -1.5390000000000001e-01   5.0612000000000004e+00   3.0549999999999999e-01  -3.2350000000000001e-01  -1.3856999999999999e+00  -4.1060999999999996e+00   2.8910000000000002e-01   6.9648000000000003e+00  -2.4079999999999999e-01   5.1000000000000001e-01   1.2871999999999999e+00
   3.3062999999999998e+00  -1.5390000000000001e-01   5.2328000000000001e+00   3.9140000000000003e-01  -2.5690000000000002e-01  -1.3726000000000000e+00  -4.0395000000000003e+00   4.0020000000000000e-01   5.9200999999999997e+00  -2.5050000000000000e-01   5.3879999999999995e-01   1.2740000000000000e+00
   2.9096000000000002e+00  -1.5390000000000001e-01   4.8897000000000004e+00   3.7240000000000001e-01  -3.1400000000000000e-01  -1.3550000000000000e+00  -4.1947999999999999e+00   3.5580000000000001e-01   6.0072000000000001e+00  -1.8300000000000000e-01   5.6769999999999998e-01   1.2650999999999999e+00
   2.9756999999999998e+00  -2.1980000000000000e-01   5.4043999999999999e+00   2.6729999999999998e-01  -3.3310000000000001e-01  -1.3111999999999999e+00  -4.1947999999999999e+00   4.0020000000000000e-01   6.4424999999999999e+00  -2.6970000000000000e-01   5.3879999999999995e-01   1.2871999999999999e+00
   3.1741000000000001e+00  -1.9789999999999999e-01   4.3750000000000000e+00   2.8639999999999999e-01  -2.6640000000000003e-01  -1.3682000000000001e+00  -4.1505000000000001e+00   4.4469999999999998e-01   6.7035999999999998e+00  -2.1190000000000001e-01   5.1000000000000001e-01   1.2606999999999999e+00
   3.1960999999999999e+00  -1.9789999999999999e-01   4.2892000000000001e+00   2.9599999999999999e-01  -2.5690000000000002e-01  -1.3593999999999999e+00  -4.1947999999999999e+00   4.4469999999999998e-01   5.9200999999999997e+00  -2.3119999999999999e-01   5.0029999999999997e-01   1.2827999999999999e+00
   3.1960999999999999e+00  -1.0990000000000000e-01   5.3186000000000000e+00   2.7689999999999998e-01  -3.7109999999999999e-01  -1.3200000000000001e+00  -4.2835999999999999e+00   5.3369999999999995e-01   6.5294999999999996e+00  -1.1559999999999999e-01   4.9070000000000003e-01   1.2650999999999999e+00
   3.2181999999999999e+00  -3.7369999999999998e-01   4.2892000000000001e+00   3.0549999999999999e-01  -3.1400000000000000e-01  -1.3287000000000000e+00  -4.0617000000000001e+00   7.5600000000000001e-01   6.4424999999999999e+00  -2.3119999999999999e-01   3.9450000000000002e-01   1.2650999999999999e+00
   3.3504000000000000e+00  -1.5390000000000001e-01   4.4607999999999999e+00   3.0549999999999999e-01  -3.7109999999999999e-01  -1.3374999999999999e+00  -4.0395000000000003e+00   6.2260000000000004e-01   6.3554000000000004e+00  -2.6010000000000000e-01   4.6189999999999998e-01   1.3005000000000000e+00
   3.1741000000000001e+00  -5.0560000000000005e-01   5.5758999999999999e+00   2.7689999999999998e-01  -3.8059999999999999e-01  -1.3068000000000000e+00  -3.9950999999999999e+00   5.3369999999999995e-01   6.1813000000000002e+00  -2.3119999999999999e-01   4.2340000000000000e-01   1.3048999999999999e+00
   3.1078999999999999e+00  -4.3969999999999998e-01   4.2034000000000002e+00   3.1509999999999999e-01  -3.9010000000000000e-01  -1.3463000000000001e+00  -4.0395000000000003e+00   6.0040000000000004e-01   5.7460000000000004e+00  -1.0600000000000000e-01   5.2920000000000000e-01   1.2827999999999999e+00
   3.1741000000000001e+00  -5.0560000000000005e-01   4.7180999999999997e+00   2.4820000000000000e-01  -3.9010000000000000e-01  -1.3419000000000001e+00  -4.1947999999999999e+00   8.6719999999999997e-01   6.4424999999999999e+00  -1.2520000000000001e-01   4.9070000000000003e-01   1.3048999999999999e+00
   3.1960999999999999e+00  -3.7369999999999998e-01   4.7180999999999997e+00   2.9599999999999999e-01  -3.2350000000000001e-01  -1.2717000000000001e+00  -3.9285000000000001e+00   4.8920000000000002e-01   6.7907000000000002e+00  -9.6299999999999997e-02   4.5219999999999999e-01   1.2827999999999999e+00
   3.0638999999999998e+00  -3.9570000000000000e-01   5.6616999999999997e+00   2.7689999999999998e-01  -4.9480000000000002e-01  -1.3331000000000000e+00  -3.9950999999999999e+00   8.6719999999999997e-01   6.2683000000000000e+00  -1.4449999999999999e-01   4.8110000000000003e-01   1.2784000000000000e+00
   3.2622000000000000e+00  -3.0780000000000002e-01   5.0612000000000004e+00   3.7240000000000001e-01  -3.8059999999999999e-01  -1.3331000000000000e+00  -3.7953000000000001e+00   8.2269999999999999e-01   6.7035999999999998e+00  -1.2520000000000001e-01   4.6189999999999998e-01   1.2961000000000000e+00
   3.1078999999999999e+00  -4.1770000000000002e-01   5.2328000000000001e+00   3.1509999999999999e-01  -3.5210000000000002e-01  -1.2585999999999999e+00  -3.8841000000000001e+00   7.3380000000000001e-01   6.2683000000000000e+00  -1.5409999999999999e-01   4.7149999999999997e-01   1.3182000000000000e+00
   2.9977000000000000e+00  -2.6379999999999998e-01   5.0612000000000004e+00   2.9599999999999999e-01  -4.2820000000000003e-01  -1.2628999999999999e+00  -4.1060999999999996e+00   7.3380000000000001e-01   6.2683000000000000e+00  -1.2520000000000001e-01   5.3879999999999995e-01   1.2563000000000000e+00
   2.9535999999999998e+00  -5.2759999999999996e-01   4.7180999999999997e+00   2.8639999999999999e-01  -4.2820000000000003e-01  -1.3331000000000000e+00  -3.8174999999999999e+00   6.0040000000000004e-01   6.4424999999999999e+00  -1.4449999999999999e-01   5.0029999999999997e-01   1.3182000000000000e+00
   3.1520000000000001e+00  -4.1770000000000002e-01   4.6322999999999999e+00   3.6280000000000001e-01  -4.1870000000000002e-01  -1.2761000000000000e+00  -3.7509000000000001e+00   8.2269999999999999e-01   5.9200999999999997e+00  -1.5409999999999999e-01   4.3300000000000000e-01   1.3314999999999999e+00
   2.9535999999999998e+00  -5.2759999999999996e-01   4.5465000000000000e+00   2.2910000000000000e-01  -5.1390000000000002e-01  -1.2761000000000000e+00  -3.8841000000000001e+00   7.3380000000000001e-01   6.6166000000000000e+00  -1.4449999999999999e-01   4.7149999999999997e-01   1.3270000000000000e+00
   2.8654999999999999e+00  -1.9789999999999999e-01   5.2328000000000001e+00   1.3370000000000001e-01  -4.1870000000000002e-01  -1.2498000000000000e+00  -3.6844000000000001e+00   7.7820000000000000e-01   6.7035999999999998e+00  -1.6380000000000000e-01   5.1959999999999995e-01   1.3447000000000000e+00
   3.1299999999999999e+00  -4.8359999999999997e-01   5.1470000000000002e+00   1.7190000000000000e-01  -3.3310000000000001e-01  -1.2365999999999999e+00  -3.5956000000000001e+00   6.2260000000000004e-01   6.0941999999999998e+00  -2.1190000000000001e-01   5.1000000000000001e-01   1.3048999999999999e+00
   2.7553000000000001e+00  -3.5170000000000001e-01   5.2328000000000001e+00   3.3420000000000000e-01  -3.6159999999999998e-01  -1.2454000000000001e+00  -3.6621999999999999e+00   7.3380000000000001e-01   6.1813000000000002e+00  -1.5409999999999999e-01   5.2920000000000000e-01   1.3005000000000000e+00
   2.9977000000000000e+00  -4.6170000000000000e-01   4.7180999999999997e+00   2.4820000000000000e-01  -2.8549999999999998e-01  -1.2498000000000000e+00  -3.7730999999999999e+00   6.8930000000000002e-01   6.8777999999999997e+00  -1.8300000000000000e-01   4.4259999999999999e-01   1.2650999999999999e+00
   2.9756999999999998e+00  -3.9570000000000000e-01   4.9755000000000003e+00   3.3420000000000000e-01  -3.7109999999999999e-01  -1.2542000000000000e+00  -3.7509000000000001e+00   1.0005999999999999e+00   5.9200999999999997e+00  -1.2520000000000001e-01   5.1000000000000001e-01   1.3005000000000000e+00
   2.9535999999999998e+00  -2.8580000000000000e-01   4.0317999999999996e+00   2.9599999999999999e-01  -4.1870000000000002e-01  -1.2628999999999999e+00  -3.9506999999999999e+00   8.2269999999999999e-01   6.0941999999999998e+00  -1.2520000000000001e-01   4.6189999999999998e-01   1.2917000000000001e+00
   2.7993999999999999e+00  -6.1550000000000005e-01   4.8897000000000004e+00   2.2910000000000000e-01  -3.3310000000000001e-01  -1.2673000000000001e+00  -3.7286999999999999e+00   8.4499999999999997e-01   5.6589000000000000e+00  -1.1559999999999999e-01   4.5219999999999999e-01   1.3182000000000000e+00
   3.0859000000000001e+00  -3.5170000000000001e-01   5.2328000000000001e+00   2.6729999999999998e-01  -4.3769999999999998e-01  -1.2673000000000001e+00  -3.6177999999999999e+00   9.5609999999999995e-01   6.6166000000000000e+00  -1.0600000000000000e-01   4.9070000000000003e-01   1.3403000000000000e+00
   2.8433999999999999e+00  -2.1980000000000000e-01   5.2328000000000001e+00   1.9089999999999999e-01  -3.9010000000000000e-01  -1.2498000000000000e+00  -3.8618999999999999e+00   8.6719999999999997e-01   6.8777999999999997e+00  -1.5409999999999999e-01   4.8110000000000003e-01   1.3048999999999999e+00
   2.9096000000000002e+00  -4.3969999999999998e-01   4.8038999999999996e+00   2.5779999999999997e-01  -4.4719999999999999e-01  -1.2585999999999999e+00  -3.7953000000000001e+00   7.7820000000000000e-01   6.3554000000000004e+00  -1.5409999999999999e-01   4.7149999999999997e-01   1.2961000000000000e+00
   2.9535999999999998e+00  -3.2979999999999998e-01   5.5758999999999999e+00   1.9089999999999999e-01  -4.1870000000000002e-01  -1.2146999999999999e+00  -3.7730999999999999e+00   7.7820000000000000e-01   6.1813000000000002e+00  -9.6299999999999997e-02   6.2539999999999996e-01   1.3005000000000000e+00
   2.9756999999999998e+00  -4.3969999999999998e-01   4.8897000000000004e+00   2.5779999999999997e-01  -3.7109999999999999e-01  -1.2102999999999999e+00  -3.6177999999999999e+00   8.8939999999999997e-01   6.2683000000000000e+00  -2.0230000000000001e-01   5.0029999999999997e-01   1.2871999999999999e+00
   2.9316000000000000e+00  -5.4959999999999998e-01   5.0612000000000004e+00   2.8639999999999999e-01  -3.8059999999999999e-01  -1.1796000000000000e+00  -3.7509000000000001e+00   8.6719999999999997e-01   6.0941999999999998e+00  -9.5999999999999992e-03   5.2920000000000000e-01   1.2474000000000001e+00
   2.9535999999999998e+00  -4.3969999999999998e-01   5.4043999999999999e+00   2.4820000000000000e-01  -3.9970000000000000e-01  -1.2542000000000000e+00  -3.7730999999999999e+00   8.0049999999999999e-01   6.0072000000000001e+00  -1.1559999999999999e-01   4.7149999999999997e-01   1.2827999999999999e+00
   2.8875000000000002e+00  -5.9360000000000002e-01   5.3186000000000000e+00   3.0549999999999999e-01  -3.5210000000000002e-01  -1.1752000000000000e+00  -3.7953000000000001e+00   1.1563000000000001e+00   6.5294999999999996e+00  -2.0230000000000001e-01   5.4849999999999999e-01   1.3138000000000001e+00
   2.7993999999999999e+00  -4.8359999999999997e-01   4.8897000000000004e+00   2.4820000000000000e-01  -3.2350000000000001e-01  -1.2235000000000000e+00  -3.7953000000000001e+00   6.6710000000000003e-01   6.9648000000000003e+00  -2.1190000000000001e-01   4.4259999999999999e-01   1.2740000000000000e+00
   2.8875000000000002e+00  -4.6170000000000000e-01   4.3750000000000000e+00   2.6729999999999998e-01  -4.4719999999999999e-01  -1.1928000000000001e+00  -3.7730999999999999e+00   1.0672999999999999e+00   7.2260000000000000e+00  -1.0600000000000000e-01   4.8110000000000003e-01   1.2740000000000000e+00
   3.0198000000000000e+00  -4.8359999999999997e-01   4.8038999999999996e+00   2.2910000000000000e-01  -3.9970000000000000e-01  -1.1665000000000001e+00  -3.7730999999999999e+00   7.7820000000000000e-01   6.4424999999999999e+00  -1.8300000000000000e-01   4.2340000000000000e-01   1.3270000000000000e+00
   3.0198000000000000e+00  -4.8359999999999997e-01   4.9755000000000003e+00   1.2410000000000000e-01  -3.8059999999999999e-01  -1.2146999999999999e+00  -3.6621999999999999e+00   7.5600000000000001e-01   5.7460000000000004e+00  -1.0600000000000000e-01   5.1959999999999995e-01   1.2917000000000001e+00
   2.6010000000000000e+00  -6.1550000000000005e-01   5.2328000000000001e+00   1.7190000000000000e-01  -3.7109999999999999e-01  -1.2016000000000000e+00  -3.7509000000000001e+00   8.6719999999999997e-01   6.7907000000000002e+00  -6.7400000000000002e-02   4.0410000000000001e-01   1.2650999999999999e+00
   2.8875000000000002e+00  -3.7369999999999998e-01   5.1470000000000002e+00   1.9089999999999999e-01  -4.7580000000000000e-01  -1.2191000000000001e+00  -3.7730999999999999e+00   1.0672999999999999e+00   6.6166000000000000e+00  -1.1559999999999999e-01   4.8110000000000003e-01   1.2650999999999999e+00
   2.8214000000000001e+00  -4.8359999999999997e-01   5.1470000000000002e+00   3.0549999999999999e-01  -3.5210000000000002e-01  -1.2102999999999999e+00  -3.5733999999999999e+00   1.0450999999999999e+00   6.4424999999999999e+00  -7.7100000000000002e-02   5.0029999999999997e-01   1.2606999999999999e+00
   2.7993999999999999e+00  -4.3969999999999998e-01   4.3750000000000000e+00   2.7689999999999998e-01  -3.7109999999999999e-01  -1.2016000000000000e+00  -3.7730999999999999e+00   9.5609999999999995e-01   5.8330000000000002e+00  -9.5999999999999992e-03   5.0029999999999997e-01   1.3005000000000000e+00
   2.9316000000000000e+00  -3.0780000000000002e-01   4.8038999999999996e+00   2.6729999999999998e-01  -4.5679999999999998e-01  -1.2016000000000000e+00  -3.7730999999999999e+00   8.4499999999999997e-01   6.6166000000000000e+00  -5.7799999999999997e-02   3.7530000000000002e-01   1.2563000000000000e+00
   2.8214000000000001e+00  -3.7369999999999998e-01   4.1176000000000004e+00   3.1509999999999999e-01  -3.9010000000000000e-01  -1.1839999999999999e+00  -3.6400000000000001e+00   8.4499999999999997e-01   6.6166000000000000e+00  -1.1559999999999999e-01   5.0029999999999997e-01   1.2961000000000000e+00
   2.7772999999999999e+00  -4.1770000000000002e-01   4.9755000000000003e+00   2.1959999999999999e-01  -4.5679999999999998e-01  -1.2235000000000000e+00  -3.6177999999999999e+00   8.4499999999999997e-01   6.0941999999999998e+00  -1.0600000000000000e-01   3.8490000000000002e-01   1.2917000000000001e+00
   2.8875000000000002e+00  -7.0350000000000001e-01   4.9755000000000003e+00   2.0050000000000001e-01  -3.9010000000000000e-01  -1.1709000000000001e+00  -3.7065999999999999e+00   9.1169999999999995e-01   6.4424999999999999e+00  -1.2520000000000001e-01   4.7149999999999997e-01   1.2650999999999999e+00
   2.9756999999999998e+00  -5.2759999999999996e-01   5.0612000000000004e+00   1.9089999999999999e-01  -3.9970000000000000e-01  -1.1620999999999999e+00  -3.7509000000000001e+00   9.7840000000000005e-01   7.1388999999999996e+00  -1.6380000000000000e-01   4.5219999999999999e-01   1.3005000000000000e+00
   2.8875000000000002e+00  -4.8359999999999997e-01   5.8333000000000004e+00   2.1959999999999999e-01  -3.9010000000000000e-01  -1.2146999999999999e+00  -3.7065999999999999e+00   8.8939999999999997e-01   5.7460000000000004e+00  -8.6699999999999999e-02   4.6189999999999998e-01   1.3182000000000000e+00
   2.9535999999999998e+00  -3.2979999999999998e-01   4.7180999999999997e+00   2.2910000000000000e-01  -4.3769999999999998e-01  -1.2146999999999999e+00  -3.7953000000000001e+00   1.0894999999999999e+00   6.6166000000000000e+00  -1.9270000000000001e-01   4.5219999999999999e-01   1.3138000000000001e+00
   2.8214000000000001e+00  -5.4959999999999998e-01   5.0612000000000004e+00   1.9089999999999999e-01  -4.6629999999999999e-01  -1.2279000000000000e+00  -3.7286999999999999e+00   1.0227999999999999e+00   6.4424999999999999e+00  -8.6699999999999999e-02   4.8110000000000003e-01   1.2518000000000000e+00
   2.8433999999999999e+00  -3.7369999999999998e-01   5.2328000000000001e+00   2.5779999999999997e-01  -4.6629999999999999e-01  -1.2279000000000000e+00  -3.7730999999999999e+00   1.0672999999999999e+00   6.6166000000000000e+00  -1.1559999999999999e-01   4.1370000000000001e-01   1.2740000000000000e+00
   2.8214000000000001e+00  -5.0560000000000005e-01   4.6322999999999999e+00   2.7689999999999998e-01  -3.9010000000000000e-01  -1.2279000000000000e+00  -3.5733999999999999e+00   9.5609999999999995e-01   6.0941999999999998e+00  -1.2520000000000001e-01   5.1000000000000001e-01   1.2827999999999999e+00
   2.8875000000000002e+00  -5.4959999999999998e-01   5.3186000000000000e+00   2.0999999999999999e-01  -3.4260000000000002e-01  -1.2235000000000000e+00  -3.6621999999999999e+00   1.1339999999999999e+00   6.2683000000000000e+00  -1.5409999999999999e-01   4.6189999999999998e-01   1.2961000000000000e+00
   2.9316000000000000e+00  -4.8359999999999997e-01   5.1470000000000002e+00   2.1959999999999999e-01  -3.4260000000000002e-01  -1.2191000000000001e+00  -3.5289999999999999e+00   1.0894999999999999e+00   6.2683000000000000e+00  -2.2159999999999999e-01   5.1959999999999995e-01   1.2827999999999999e+00
   2.9096000000000002e+00  -5.2759999999999996e-01   4.8038999999999996e+00   1.9089999999999999e-01  -4.6629999999999999e-01  -1.2146999999999999e+00  -3.7730999999999999e+00   9.5609999999999995e-01   5.9200999999999997e+00  -9.6299999999999997e-02   3.7530000000000002e-01   1.2917000000000001e+00
   2.7332000000000001e+00  -6.3749999999999996e-01   5.0612000000000004e+00   2.1959999999999999e-01  -4.4719999999999999e-01  -1.1972000000000000e+00  -3.6400000000000001e+00   7.7820000000000000e-01   6.1813000000000002e+00  -1.3489999999999999e-01   5.0029999999999997e-01   1.3005000000000000e+00
   2.7111999999999998e+00  -5.2759999999999996e-01   4.7180999999999997e+00   1.4319999999999999e-01  -3.9010000000000000e-01  -1.1665000000000001e+00  -3.7286999999999999e+00   9.1169999999999995e-01   5.5719000000000003e+00  -1.8300000000000000e-01   4.3300000000000000e-01   1.2784000000000000e+00
   3.0198000000000000e+00  -6.1550000000000005e-01   4.3750000000000000e+00   2.4820000000000000e-01  -4.2820000000000003e-01  -1.1839999999999999e+00  -3.6177999999999999e+00   7.7820000000000000e-01   6.2683000000000000e+00  -1.2520000000000001e-01   3.9450000000000002e-01   1.2784000000000000e+00
   2.8875000000000002e+00  -4.6170000000000000e-01   4.8038999999999996e+00   1.7190000000000000e-01  -4.7580000000000000e-01  -1.2016000000000000e+00  -3.5068000000000001e+00   1.0672999999999999e+00   6.2683000000000000e+00  -1.1559999999999999e-01   5.0029999999999997e-01   1.3138000000000001e+00
   2.8875000000000002e+00  -5.0560000000000005e-01   5.4043999999999999e+00   1.9089999999999999e-01  -4.5679999999999998e-01  -1.1796000000000000e+00  -3.5289999999999999e+00   9.7840000000000005e-01   6.7907000000000002e+00  -6.7400000000000002e-02   3.8490000000000002e-01   1.2917000000000001e+00
   2.7332000000000001e+00  -3.2979999999999998e-01   5.7474999999999996e+00   2.7689999999999998e-01  -3.8059999999999999e-01  -1.2059000000000000e+00  -3.5956000000000001e+00   1.0005999999999999e+00   6.5294999999999996e+00  -1.3489999999999999e-01   4.7149999999999997e-01   1.3447000000000000e+00
   2.7553000000000001e+00  -3.7369999999999998e-01   5.0612000000000004e+00   2.9599999999999999e-01  -4.3769999999999998e-01  -1.2761000000000000e+00  -3.5289999999999999e+00   8.0049999999999999e-01   6.0072000000000001e+00  -1.2520000000000001e-01   4.3300000000000000e-01   1.3092999999999999e+00
   2.9535999999999998e+00  -4.6170000000000000e-01   5.3186000000000000e+00   2.6729999999999998e-01  -3.9970000000000000e-01  -1.1577000000000000e+00  -3.8174999999999999e+00   8.6719999999999997e-01   6.5294999999999996e+00  -1.5409999999999999e-01   4.5219999999999999e-01   1.3182000000000000e+00
   3.1078999999999999e+00  -5.4959999999999998e-01   5.3186000000000000e+00   3.1509999999999999e-01  -3.8059999999999999e-01  -1.1883999999999999e+00  -3.6400000000000001e+00   9.3389999999999995e-01   6.7907000000000002e+00  -6.7400000000000002e-02   3.6559999999999998e-01   1.2961000000000000e+00
   2.8875000000000002e+00  -6.5949999999999998e-01   5.3186000000000000e+00   2.6729999999999998e-01  -4.5679999999999998e-01  -1.2016000000000000e+00  -3.8841000000000001e+00   8.0049999999999999e-01   6.3554000000000004e+00  -9.6299999999999997e-02   4.0410000000000001e-01   1.3005000000000000e+00
   2.8875000000000002e+00  -5.9360000000000002e-01   4.3750000000000000e+00   2.8639999999999999e-01  -4.1870000000000002e-01  -1.2102999999999999e+00  -3.7286999999999999e+00   1.0672999999999999e+00   5.9200999999999997e+00  -1.4449999999999999e-01   4.8110000000000003e-01   1.2827999999999999e+00
   2.8433999999999999e+00  -5.0560000000000005e-01   5.1470000000000002e+00   2.0999999999999999e-01  -4.3769999999999998e-01  -1.1577000000000000e+00  -3.7953000000000001e+00   8.4499999999999997e-01   6.0941999999999998e+00  -9.6299999999999997e-02   4.4259999999999999e-01   1.3359000000000001e+00
   3.0417999999999998e+00  -5.2759999999999996e-01   4.8897000000000004e+00   2.2910000000000000e-01  -5.2339999999999998e-01  -1.2717000000000001e+00  -3.7065999999999999e+00   1.0005999999999999e+00   6.7907000000000002e+00  -1.9300000000000001e-02   4.5219999999999999e-01   1.3092999999999999e+00
   2.9535999999999998e+00  -5.0560000000000005e-01   4.5465000000000000e+00   1.3370000000000001e-01  -4.7580000000000000e-01  -1.2279000000000000e+00  -3.5289999999999999e+00   7.7820000000000000e-01   6.6166000000000000e+00  -8.6699999999999999e-02   4.9070000000000003e-01   1.2917000000000001e+00
   2.7993999999999999e+00  -5.7160000000000000e-01   4.5465000000000000e+00   3.0549999999999999e-01  -5.5189999999999995e-01  -1.2146999999999999e+00  -3.7509000000000001e+00   8.8939999999999997e-01   6.5294999999999996e+00  -9.6299999999999997e-02   4.7149999999999997e-01   1.3092999999999999e+00
   2.9096000000000002e+00  -3.2979999999999998e-01   5.3186000000000000e+00   2.4820000000000000e-01  -3.7109999999999999e-01  -1.2454000000000001e+00  -3.6621999999999999e+00   1.0005999999999999e+00   6.6166000000000000e+00  -1.2520000000000001e-01   5.0029999999999997e-01   1.3182000000000000e+00
   2.9756999999999998e+00  -5.7160000000000000e-01   4.5465000000000000e+00   2.3870000000000000e-01  -3.6159999999999998e-01  -1.1928000000000001e+00  -3.6844000000000001e+00   9.7840000000000005e-01   5.3977000000000004e+00  -1.4449999999999999e-01   4.8110000000000003e-01   1.3138000000000001e+00
   3.0198000000000000e+00  -4.1770000000000002e-01   5.4043999999999999e+00   2.8639999999999999e-01  -4.0920000000000001e-01  -1.2146999999999999e+00  -3.6400000000000001e+00   8.2269999999999999e-01   7.2260000000000000e+00  -1.4449999999999999e-01   4.2340000000000000e-01   1.2961000000000000e+00
   2.9756999999999998e+00  -6.5949999999999998e-01   4.8897000000000004e+00   2.5779999999999997e-01  -3.1400000000000000e-01  -1.2235000000000000e+00  -3.7065999999999999e+00   8.4499999999999997e-01   6.1813000000000002e+00  -1.1559999999999999e-01   4.4259999999999999e-01   1.3092999999999999e+00
   2.9316000000000000e+00  -4.3969999999999998e-01   4.9755000000000003e+00   2.0999999999999999e-01  -3.8059999999999999e-01  -1.1620999999999999e+00  -3.7286999999999999e+00   8.4499999999999997e-01   6.4424999999999999e+00  -1.5409999999999999e-01   4.9070000000000003e-01   1.2784000000000000e+00
   2.8214000000000001e+00  -3.9570000000000000e-01   4.7180999999999997e+00   2.0999999999999999e-01  -4.8530000000000001e-01  -1.1577000000000000e+00  -3.6400000000000001e+00   8.4499999999999997e-01   5.3106999999999998e+00  -1.0600000000000000e-01   5.0029999999999997e-01   1.3092999999999999e+00
   2.8433999999999999e+00  -6.5949999999999998e-01   4.2034000000000002e+00   2.2910000000000000e-01  -4.4719999999999999e-01  -1.1709000000000001e+00  -3.7953000000000001e+00   8.4499999999999997e-01   6.2683000000000000e+00  -1.7340000000000000e-01   5.0029999999999997e-01   1.3580000000000001e+00
   2.7553000000000001e+00  -5.0560000000000005e-01   4.7180999999999997e+00   2.8639999999999999e-01  -4.5679999999999998e-01  -1.2235000000000000e+00  -3.9062999999999999e+00   9.3389999999999995e-01   6.4424999999999999e+00  -1.7340000000000000e-01   4.6189999999999998e-01   1.2917000000000001e+00
   2.7332000000000001e+00  -6.3749999999999996e-01   4.6322999999999999e+00   2.2910000000000000e-01  -3.9010000000000000e-01  -1.1489000000000000e+00  -3.6621999999999999e+00   1.0450999999999999e+00   6.7035999999999998e+00  -1.1559999999999999e-01   4.4259999999999999e-01   1.3314999999999999e+00
   2.6230000000000002e+00  -5.7160000000000000e-01   3.9460999999999999e+00   2.4820000000000000e-01  -4.7580000000000000e-01  -1.1270000000000000e+00  -3.6621999999999999e+00   7.3380000000000001e-01   5.6589000000000000e+00  -6.7400000000000002e-02   4.9070000000000003e-01   1.2871999999999999e+00
   2.4687000000000001e+00  -4.1770000000000002e-01   4.6322999999999999e+00   2.2910000000000000e-01  -4.6629999999999999e-01  -1.1533000000000000e+00  -3.6844000000000001e+00   8.8939999999999997e-01   5.8330000000000002e+00  -1.4449999999999999e-01   5.1000000000000001e-01   1.3182000000000000e+00
   2.7332000000000001e+00  -4.8359999999999997e-01   4.8897000000000004e+00   2.0050000000000001e-01  -3.5210000000000002e-01  -1.2191000000000001e+00  -3.4401999999999999e+00   1.0450999999999999e+00   6.8777999999999997e+00  -1.1559999999999999e-01   4.6189999999999998e-01   1.2784000000000000e+00
   2.5569000000000002e+00  -3.5170000000000001e-01   5.4043999999999999e+00   1.6230000000000000e-01  -3.6159999999999998e-01  -1.1314000000000000e+00  -3.9285000000000001e+00   1.0672999999999999e+00   6.2683000000000000e+00  -1.5409999999999999e-01   5.1000000000000001e-01   1.2827999999999999e+00
   2.5789000000000000e+00  -4.8359999999999997e-01   4.2034000000000002e+00   3.5330000000000000e-01  -4.6629999999999999e-01  -1.1051000000000000e+00  -3.6844000000000001e+00   8.6719999999999997e-01   6.4424999999999999e+00  -1.6380000000000000e-01   4.2340000000000000e-01   1.3092999999999999e+00
   2.4908000000000001e+00  -4.3969999999999998e-01   4.2892000000000001e+00   2.9599999999999999e-01  -4.5679999999999998e-01  -1.1533000000000000e+00  -3.5733999999999999e+00   1.1785000000000001e+00   5.7460000000000004e+00  -5.7799999999999997e-02   4.0410000000000001e-01   1.2518000000000000e+00
   2.3805999999999998e+00  -7.0350000000000001e-01   4.9755000000000003e+00   2.4820000000000000e-01  -4.1870000000000002e-01  -1.1182000000000001e+00  -3.5733999999999999e+00   9.7840000000000005e-01   6.7035999999999998e+00  -1.9270000000000001e-01   5.0029999999999997e-01   1.2695000000000001e+00
   2.4026000000000001e+00  -6.8149999999999999e-01   5.1470000000000002e+00   1.5279999999999999e-01  -4.8530000000000001e-01  -1.0919000000000001e+00  -3.6844000000000001e+00   8.2269999999999999e-01   6.1813000000000002e+00  -4.8200000000000000e-02   3.7530000000000002e-01   1.3270000000000000e+00
   2.6010000000000000e+00  -5.7160000000000000e-01   4.6322999999999999e+00   2.0999999999999999e-01  -3.5210000000000002e-01  -1.1577000000000000e+00  -3.4401999999999999e+00   8.4499999999999997e-01   7.6612999999999998e+00  -1.1559999999999999e-01   3.5599999999999998e-01   1.2695000000000001e+00
   2.1821999999999999e+00  -7.0350000000000001e-01   4.8897000000000004e+00   1.5279999999999999e-01  -4.4719999999999999e-01  -1.0481000000000000e+00  -3.5733999999999999e+00   9.3389999999999995e-01   6.7035999999999998e+00  -1.0600000000000000e-01   5.0029999999999997e-01   1.2695000000000001e+00
   2.4687000000000001e+00  -3.0780000000000002e-01   4.8038999999999996e+00   2.0999999999999999e-01  -4.4719999999999999e-01  -1.0788000000000000e+00  -3.4401999999999999e+00   9.7840000000000005e-01   5.8330000000000002e+00   1.9300000000000001e-02   4.8110000000000003e-01   1.2253000000000001e+00
   2.2483000000000000e+00  -5.0560000000000005e-01   4.8038999999999996e+00   2.8639999999999999e-01  -4.6629999999999999e-01  -1.0744000000000000e+00  -3.4624000000000001e+00   8.4499999999999997e-01   6.8777999999999997e+00  -1.5409999999999999e-01   5.1959999999999995e-01   1.2076000000000000e+00
   2.4026000000000001e+00  -4.8359999999999997e-01   5.1470000000000002e+00   2.6729999999999998e-01  -3.9970000000000000e-01  -1.0525000000000000e+00  -3.3292000000000002e+00   9.5609999999999995e-01   6.3554000000000004e+00  -5.7799999999999997e-02   4.6189999999999998e-01   1.1942999999999999e+00
   2.1821999999999999e+00  -3.0780000000000002e-01   5.4043999999999999e+00   2.4820000000000000e-01  -3.7109999999999999e-01  -1.0437000000000001e+00  -3.4624000000000001e+00   1.0450999999999999e+00   6.0072000000000001e+00  -1.0600000000000000e-01   3.9450000000000002e-01   1.2606999999999999e+00
   2.3144000000000000e+00  -4.1770000000000002e-01   4.7180999999999997e+00   2.6729999999999998e-01  -4.2820000000000003e-01  -1.0437000000000001e+00  -3.4845999999999999e+00   8.2269999999999999e-01   6.1813000000000002e+00  -1.7340000000000000e-01   4.8110000000000003e-01   1.2518000000000000e+00
   2.1160000000000001e+00  -5.7160000000000000e-01   4.8897000000000004e+00   2.4820000000000000e-01  -3.6159999999999998e-01  -1.0305000000000000e+00  -3.2848999999999999e+00   9.3389999999999995e-01   6.4424999999999999e+00  -9.6299999999999997e-02   4.6189999999999998e-01   1.2253000000000001e+00
   2.2924000000000002e+00  -4.3969999999999998e-01   4.2892000000000001e+00   2.4820000000000000e-01  -3.5210000000000002e-01  -1.0437000000000001e+00  -3.1960999999999999e+00   6.2260000000000004e-01   5.6589000000000000e+00  -1.1559999999999999e-01   4.7149999999999997e-01   1.2209000000000001e+00
   2.5127999999999999e+00  -5.2759999999999996e-01   5.1470000000000002e+00   2.1959999999999999e-01  -4.7580000000000000e-01  -1.0085999999999999e+00  -3.2627000000000002e+00   9.1169999999999995e-01   6.4424999999999999e+00  -1.4449999999999999e-01   4.8110000000000003e-01   1.1988000000000001e+00
   2.1600999999999999e+00  -6.5949999999999998e-01   4.9755000000000003e+00   1.4319999999999999e-01  -4.2820000000000003e-01  -1.0129999999999999e+00  -3.2183000000000002e+00   8.0049999999999999e-01   6.4424999999999999e+00  -6.7400000000000002e-02   4.7149999999999997e-01   1.1677999999999999e+00
   2.2042000000000002e+00  -4.8359999999999997e-01   5.7474999999999996e+00   1.3370000000000001e-01  -3.8059999999999999e-01  -1.0568000000000000e+00  -3.1295000000000002e+00   8.2269999999999999e-01   5.4847999999999999e+00  -7.7100000000000002e-02   4.6189999999999998e-01   1.1500999999999999e+00
   2.0939999999999999e+00  -6.5949999999999998e-01   4.9755000000000003e+00   1.7190000000000000e-01  -3.8059999999999999e-01  -1.0568000000000000e+00  -2.9741000000000000e+00   9.1169999999999995e-01   6.0072000000000001e+00  -5.7799999999999997e-02   4.8110000000000003e-01   1.1721999999999999e+00
   2.3584999999999998e+00  -5.4959999999999998e-01   5.0612000000000004e+00   2.3870000000000000e-01  -3.8059999999999999e-01  -1.0481000000000000e+00  -2.7966000000000002e+00   8.6719999999999997e-01   6.3554000000000004e+00  -8.6699999999999999e-02   4.8110000000000003e-01   1.1235999999999999e+00
   2.0278999999999998e+00  -4.3969999999999998e-01   5.4043999999999999e+00   2.0999999999999999e-01  -4.0920000000000001e-01  -1.0174000000000001e+00  -3.1073000000000000e+00   8.6719999999999997e-01   6.0072000000000001e+00  -5.7799999999999997e-02   4.3300000000000000e-01   1.1634000000000000e+00
   2.2703000000000002e+00  -5.0560000000000005e-01   4.6322999999999999e+00   1.9089999999999999e-01  -3.8059999999999999e-01  -1.0392999999999999e+00  -3.2627000000000002e+00   8.4499999999999997e-01   6.0072000000000001e+00  -1.7340000000000000e-01   4.8110000000000003e-01   1.1147000000000000e+00
   2.4026000000000001e+00  -7.0350000000000001e-01   5.6616999999999997e+00   2.2910000000000000e-01  -4.4719999999999999e-01  -1.1007000000000000e+00  -3.1960999999999999e+00   8.2269999999999999e-01   6.1813000000000002e+00  -1.3489999999999999e-01   4.4259999999999999e-01   1.1677999999999999e+00
   2.3584999999999998e+00  -5.4959999999999998e-01   4.8038999999999996e+00   2.3870000000000000e-01  -4.3769999999999998e-01  -1.0129999999999999e+00  -3.0851000000000002e+00   9.7840000000000005e-01   5.9200999999999997e+00  -6.7400000000000002e-02   4.4259999999999999e-01   1.1634000000000000e+00
   2.2924000000000002e+00  -4.1770000000000002e-01   5.4901999999999997e+00   1.4319999999999999e-01  -4.0920000000000001e-01  -1.0525000000000000e+00  -2.9519000000000002e+00   8.4499999999999997e-01   6.7907000000000002e+00  -2.8899999999999999e-02   4.7149999999999997e-01   1.1279999999999999e+00
   2.4687000000000001e+00  -3.9570000000000000e-01   4.5465000000000000e+00   1.5279999999999999e-01  -4.3769999999999998e-01  -1.0656000000000001e+00  -3.0407000000000002e+00   1.0005999999999999e+00   6.7907000000000002e+00  -5.7799999999999997e-02   3.8490000000000002e-01   1.1545000000000001e+00
   2.4026000000000001e+00  -5.0560000000000005e-01   5.2328000000000001e+00   1.7190000000000000e-01  -3.9970000000000000e-01  -1.0437000000000001e+00  -3.1073000000000000e+00   1.0227999999999999e+00   7.2260000000000000e+00  -9.5999999999999992e-03   3.9450000000000002e-01   1.1500999999999999e+00
   2.2924000000000002e+00  -7.2550000000000003e-01   5.3186000000000000e+00   1.7190000000000000e-01  -4.7580000000000000e-01  -1.0129999999999999e+00  -2.9963000000000002e+00   8.8939999999999997e-01   5.5719000000000003e+00  -1.1559999999999999e-01   4.5219999999999999e-01   1.1147000000000000e+00
   2.4026000000000001e+00  -3.2979999999999998e-01   4.8038999999999996e+00   2.0999999999999999e-01  -4.1870000000000002e-01  -1.0174000000000001e+00  -3.1516999999999999e+00   7.7820000000000000e-01   6.4424999999999999e+00  -9.5999999999999992e-03   3.7530000000000002e-01   1.1324000000000001e+00
   2.2924000000000002e+00  -5.7160000000000000e-01   5.0612000000000004e+00   2.0999999999999999e-01  -4.3769999999999998e-01  -1.0481000000000000e+00  -3.2183000000000002e+00   9.3389999999999995e-01   7.1388999999999996e+00  -8.6699999999999999e-02   5.1959999999999995e-01   1.1413000000000000e+00
   2.5569000000000002e+00  -4.1770000000000002e-01   4.7180999999999997e+00   3.1509999999999999e-01  -3.9970000000000000e-01  -1.0963000000000001e+00  -3.1073000000000000e+00   6.6710000000000003e-01   6.8777999999999997e+00  -1.1559999999999999e-01   4.2340000000000000e-01   1.1147000000000000e+00
   2.2042000000000002e+00  -5.4959999999999998e-01   4.6322999999999999e+00   2.0999999999999999e-01  -3.7109999999999999e-01  -1.0831000000000000e+00  -3.3292000000000002e+00   9.1169999999999995e-01   6.4424999999999999e+00  -1.3489999999999999e-01   4.5219999999999999e-01   1.1545000000000001e+00
   2.2703000000000002e+00  -6.3749999999999996e-01   4.9755000000000003e+00   2.7689999999999998e-01  -4.1870000000000002e-01  -1.0174000000000001e+00  -2.8188000000000000e+00   9.3389999999999995e-01   6.7907000000000002e+00  -5.7799999999999997e-02   5.0029999999999997e-01   1.1589000000000000e+00
   2.2703000000000002e+00  -4.8359999999999997e-01   4.8897000000000004e+00   2.8639999999999999e-01  -4.6629999999999999e-01  -1.0129999999999999e+00  -3.0851000000000002e+00   9.7840000000000005e-01   6.3554000000000004e+00  -2.8899999999999999e-02   3.9450000000000002e-01   1.1855000000000000e+00
   2.2483000000000000e+00  -6.1550000000000005e-01   5.0612000000000004e+00   1.9089999999999999e-01  -5.4239999999999999e-01  -1.0568000000000000e+00  -3.1295000000000002e+00   9.7840000000000005e-01   5.8330000000000002e+00  -1.4449999999999999e-01   4.2340000000000000e-01   1.1899000000000000e+00
   2.2263000000000002e+00  -5.9360000000000002e-01   5.1470000000000002e+00   1.2410000000000000e-01  -4.4719999999999999e-01  -1.0261000000000000e+00  -3.0851000000000002e+00   1.0005999999999999e+00   5.5719000000000003e+00  -7.7100000000000002e-02   4.1370000000000001e-01   1.1942999999999999e+00
   2.3365000000000000e+00  -5.7160000000000000e-01   4.3750000000000000e+00   1.2410000000000000e-01  -4.4719999999999999e-01  -1.0525000000000000e+00  -3.1073000000000000e+00   9.3389999999999995e-01   6.6166000000000000e+00  -6.7400000000000002e-02   3.9450000000000002e-01   1.1500999999999999e+00
   2.3144000000000000e+00  -5.7160000000000000e-01   4.8897000000000004e+00   1.6230000000000000e-01  -4.5679999999999998e-01  -1.0129999999999999e+00  -2.9741000000000000e+00   8.8939999999999997e-01   6.6166000000000000e+00  -1.1559999999999999e-01   4.7149999999999997e-01   1.1545000000000001e+00
   2.1821999999999999e+00  -6.5949999999999998e-01   4.7180999999999997e+00   1.6230000000000000e-01  -4.0920000000000001e-01  -1.0305000000000000e+00  -2.8188000000000000e+00   9.3389999999999995e-01   6.5294999999999996e+00  -9.6299999999999997e-02   4.1370000000000001e-01   1.1545000000000001e+00
   2.2042000000000002e+00  -7.0350000000000001e-01   4.3750000000000000e+00   7.6399999999999996e-02  -3.9970000000000000e-01  -1.0261000000000000e+00  -3.0629000000000000e+00   1.0005999999999999e+00   6.5294999999999996e+00  -1.8300000000000000e-01   5.1959999999999995e-01   1.1368000000000000e+00
   2.2263000000000002e+00  -5.2759999999999996e-01   5.0612000000000004e+00   2.0050000000000001e-01  -3.9970000000000000e-01  -1.0305000000000000e+00  -3.2848999999999999e+00   1.0450999999999999e+00   6.3554000000000004e+00  -2.8899999999999999e-02   4.5219999999999999e-01   1.1456999999999999e+00
   2.2924000000000002e+00  -7.4739999999999995e-01   4.5465000000000000e+00   2.2910000000000000e-01  -5.0429999999999997e-01  -1.0481000000000000e+00  -3.0407000000000002e+00   1.0450999999999999e+00   5.8330000000000002e+00  -1.9300000000000001e-02   4.4259999999999999e-01   1.1721999999999999e+00
   2.1821999999999999e+00  -6.5949999999999998e-01   5.6616999999999997e+00   1.9089999999999999e-01  -3.9970000000000000e-01  -1.0481000000000000e+00  -3.1295000000000002e+00   1.0005999999999999e+00   6.3554000000000004e+00  -1.1559999999999999e-01   3.9450000000000002e-01   1.1456999999999999e+00
   2.4466999999999999e+00  -5.9360000000000002e-01   4.8038999999999996e+00   2.9599999999999999e-01  -3.5210000000000002e-01  -1.0700000000000001e+00  -2.9297000000000000e+00   8.4499999999999997e-01   6.0072000000000001e+00  -8.6699999999999999e-02   3.6559999999999998e-01   1.1059000000000001e+00
   2.2703000000000002e+00  -4.3969999999999998e-01   4.7180999999999997e+00   1.6230000000000000e-01  -4.8530000000000001e-01  -1.0085999999999999e+00  -2.9963000000000002e+00   9.5609999999999995e-01   6.7907000000000002e+00  -2.8899999999999999e-02   4.5219999999999999e-01   1.1766000000000001e+00
   2.2703000000000002e+00  -4.8359999999999997e-01   4.9755000000000003e+00   2.0050000000000001e-01  -3.5210000000000002e-01  -1.0218000000000000e+00  -3.0851000000000002e+00   9.7840000000000005e-01   6.9648000000000003e+00  -1.0600000000000000e-01   4.8110000000000003e-01   1.1677999999999999e+00
   2.2924000000000002e+00  -6.1550000000000005e-01   4.8038999999999996e+00   1.6230000000000000e-01  -3.9970000000000000e-01  -1.0700000000000001e+00  -3.0407000000000002e+00   1.0672999999999999e+00   5.6589000000000000e+00  -1.1559999999999999e-01   4.3300000000000000e-01   1.1899000000000000e+00
   2.2703000000000002e+00  -7.2550000000000003e-01   4.3750000000000000e+00   7.6399999999999996e-02  -3.9970000000000000e-01  -1.0085999999999999e+00  -2.9741000000000000e+00   1.0005999999999999e+00   6.0072000000000001e+00  -9.6299999999999997e-02   4.7149999999999997e-01   1.1634000000000000e+00
   2.2042000000000002e+00  -4.8359999999999997e-01   4.8897000000000004e+00   2.0050000000000001e-01  -3.9970000000000000e-01  -1.0085999999999999e+00  -3.0851000000000002e+00   9.5609999999999995e-01   7.0518999999999998e+00  -9.6299999999999997e-02   5.1959999999999995e-01   1.1721999999999999e+00
   2.2042000000000002e+00  -7.2550000000000003e-01   4.7180999999999997e+00   2.9599999999999999e-01  -4.3769999999999998e-01  -1.0744000000000000e+00  -3.0185000000000000e+00   9.1169999999999995e-01   6.6166000000000000e+00  -1.3489999999999999e-01   4.0410000000000001e-01   1.1456999999999999e+00
   2.2924000000000002e+00  -3.9570000000000000e-01   4.4607999999999999e+00   2.0999999999999999e-01  -3.5210000000000002e-01  -1.0348999999999999e+00  -3.0407000000000002e+00   1.0450999999999999e+00   6.7035999999999998e+00  -9.6299999999999997e-02   3.4639999999999999e-01   1.1013999999999999e+00
   2.2042000000000002e+00  -5.2759999999999996e-01   4.1176000000000004e+00   2.1959999999999999e-01  -3.9970000000000000e-01  -1.0568000000000000e+00  -3.1295000000000002e+00   1.0672999999999999e+00   5.8330000000000002e+00  -1.2520000000000001e-01   4.5219999999999999e-01   1.1368000000000000e+00
   2.4026000000000001e+00  -5.0560000000000005e-01   4.9755000000000003e+00   1.9089999999999999e-01  -4.0920000000000001e-01  -1.0788000000000000e+00  -3.1739000000000002e+00   9.5609999999999995e-01   6.4424999999999999e+00  -6.7400000000000002e-02   3.7530000000000002e-01   1.1191000000000000e+00
   2.1600999999999999e+00  -3.7369999999999998e-01   4.4607999999999999e+00   2.0050000000000001e-01  -3.6159999999999998e-01  -1.0218000000000000e+00  -3.0851000000000002e+00   9.1169999999999995e-01   6.2683000000000000e+00  -1.7340000000000000e-01   3.9450000000000002e-01   1.1413000000000000e+00
   2.3144000000000000e+00  -5.7160000000000000e-01   4.7180999999999997e+00   1.9089999999999999e-01  -4.6629999999999999e-01  -9.8229999999999995e-01  -3.2627000000000002e+00   9.1169999999999995e-01   6.0072000000000001e+00  -3.8500000000000000e-02   4.3300000000000000e-01   1.1766000000000001e+00
   2.3584999999999998e+00  -4.8359999999999997e-01   4.8038999999999996e+00   2.0050000000000001e-01  -4.6629999999999999e-01  -9.9109999999999998e-01  -3.0407000000000002e+00   1.0005999999999999e+00   6.9648000000000003e+00  -1.5409999999999999e-01   3.7530000000000002e-01   1.1899000000000000e+00
   2.2483000000000000e+00  -2.8580000000000000e-01   4.7180999999999997e+00   2.8639999999999999e-01  -4.3769999999999998e-01  -1.0305000000000000e+00  -3.2183000000000002e+00   9.7840000000000005e-01   6.0072000000000001e+00  -1.4449999999999999e-01   4.0410000000000001e-01   1.1500999999999999e+00
   2.3805999999999998e+00  -6.5949999999999998e-01   4.9755000000000003e+00   2.0050000000000001e-01  -4.1870000000000002e-01  -1.0042000000000000e+00  -3.1295000000000002e+00   1.0227999999999999e+00   5.3106999999999998e+00  -1.1559999999999999e-01   4.4259999999999999e-01   1.1500999999999999e+00
   2.3365000000000000e+00  -4.6170000000000000e-01   3.8603000000000001e+00   2.1959999999999999e-01  -4.0920000000000001e-01  -1.0218000000000000e+00  -3.0185000000000000e+00   1.1339999999999999e+00   6.6166000000000000e+00  -1.1559999999999999e-01   5.0029999999999997e-01   1.1456999999999999e+00
   2.3144000000000000e+00  -4.1770000000000002e-01   4.9755000000000003e+00   2.0050000000000001e-01  -3.7109999999999999e-01  -1.0656000000000001e+00  -3.1073000000000000e+00   9.7840000000000005e-01   5.8330000000000002e+00   2.8899999999999999e-02   3.7530000000000002e-01   1.1899000000000000e+00
   2.2703000000000002e+00  -3.2979999999999998e-01   5.1470000000000002e+00   1.8140000000000001e-01  -3.8059999999999999e-01  -1.0261000000000000e+00  -3.0407000000000002e+00   1.0005999999999999e+00   6.3554000000000004e+00  -1.5409999999999999e-01   4.1370000000000001e-01   1.1147000000000000e+00
   2.3144000000000000e+00  -2.8580000000000000e-01   4.4607999999999999e+00   1.7190000000000000e-01  -4.3769999999999998e-01  -1.0392999999999999e+00  -3.0851000000000002e+00   1.0005999999999999e+00   6.5294999999999996e+00  -6.7400000000000002e-02   3.9450000000000002e-01   1.1766000000000001e+00
   2.2924000000000002e+00  -3.9570000000000000e-01   4.3750000000000000e+00   2.6729999999999998e-01  -4.3769999999999998e-01  -9.7350000000000003e-01  -2.9519000000000002e+00   9.7840000000000005e-01   6.2683000000000000e+00  -1.5409999999999999e-01   4.6189999999999998e-01   1.1456999999999999e+00
   2.2703000000000002e+00  -6.8149999999999999e-01   4.8897000000000004e+00   1.2410000000000000e-01  -4.3769999999999998e-01  -1.0305000000000000e+00  -3.1295000000000002e+00   9.5609999999999995e-01   5.3977000000000004e+00  -5.7799999999999997e-02   3.5599999999999998e-01   1.1456999999999999e+00
   2.1821999999999999e+00  -3.9570000000000000e-01   4.4607999999999999e+00   2.6729999999999998e-01  -5.0429999999999997e-01  -1.0392999999999999e+00  -3.1516999999999999e+00   1.0450999999999999e+00   6.6166000000000000e+00  -1.3489999999999999e-01   4.7149999999999997e-01   1.1677999999999999e+00
   2.3584999999999998e+00  -5.4959999999999998e-01   4.5465000000000000e+00   1.6230000000000000e-01  -5.7099999999999995e-01  -1.0129999999999999e+00  -3.1960999999999999e+00   1.0672999999999999e+00   6.2683000000000000e+00  -8.6699999999999999e-02   4.2340000000000000e-01   1.1147000000000000e+00
   2.2703000000000002e+00  -3.2979999999999998e-01   4.6322999999999999e+00   2.5779999999999997e-01  -4.1870000000000002e-01  -1.0392999999999999e+00  -2.8631000000000002e+00   8.8939999999999997e-01   6.0072000000000001e+00  -1.1559999999999999e-01   4.7149999999999997e-01   1.1413000000000000e+00
   2.3144000000000000e+00  -6.3749999999999996e-01   4.8897000000000004e+00   2.0050000000000001e-01  -3.9010000000000000e-01  -1.0392999999999999e+00  -3.0185000000000000e+00   8.2269999999999999e-01   6.6166000000000000e+00  -1.2520000000000001e-01   3.6559999999999998e-01   1.0882000000000001e+00
   2.2263000000000002e+00  -6.8149999999999999e-01   4.2892000000000001e+00   1.9089999999999999e-01  -4.4719999999999999e-01  -1.0129999999999999e+00  -2.9519000000000002e+00   8.6719999999999997e-01   5.8330000000000002e+00  -6.7400000000000002e-02   5.1959999999999995e-01   1.1324000000000001e+00
   2.2263000000000002e+00  -4.3969999999999998e-01   4.8897000000000004e+00   2.0050000000000001e-01  -4.0920000000000001e-01  -1.0042000000000000e+00  -2.9963000000000002e+00   1.0894999999999999e+00   7.0518999999999998e+00  -1.1559999999999999e-01   4.4259999999999999e-01   1.1456999999999999e+00
   2.2042000000000002e+00  -4.6170000000000000e-01   4.8897000000000004e+00   2.4820000000000000e-01  -4.0920000000000001e-01  -1.0174000000000001e+00  -3.1739000000000002e+00   9.7840000000000005e-01   5.5719000000000003e+00  -1.2520000000000001e-01   5.1000000000000001e-01   1.1368000000000000e+00
   2.1600999999999999e+00  -7.4739999999999995e-01   4.5465000000000000e+00   2.0999999999999999e-01  -4.6629999999999999e-01  -1.0348999999999999e+00  -3.3292000000000002e+00   1.1563000000000001e+00   6.0941999999999998e+00  -5.7799999999999997e-02   5.0029999999999997e-01   1.1721999999999999e+00
   2.2703000000000002e+00  -7.9139999999999999e-01   4.8897000000000004e+00   2.7689999999999998e-01  -4.3769999999999998e-01  -1.0525000000000000e+00  -3.2183000000000002e+00   1.0672999999999999e+00   6.1813000000000002e+00  -5.7799999999999997e-02   3.8490000000000002e-01   1.1191000000000000e+00
   2.2263000000000002e+00  -4.1770000000000002e-01   4.8897000000000004e+00   1.7190000000000000e-01  -3.5210000000000002e-01  -1.0305000000000000e+00  -3.2404999999999999e+00   1.0672999999999999e+00   6.2683000000000000e+00  -9.6299999999999997e-02   4.5219999999999999e-01   1.1677999999999999e+00
   2.1160000000000001e+00  -5.7160000000000000e-01   4.4607999999999999e+00   2.0999999999999999e-01  -4.8530000000000001e-01  -1.0085999999999999e+00  -3.0851000000000002e+00   8.6719999999999997e-01   6.2683000000000000e+00  -6.7400000000000002e-02   4.0410000000000001e-01   1.1899000000000000e+00
   2.3144000000000000e+00  -5.0560000000000005e-01   5.3186000000000000e+00   2.2910000000000000e-01  -4.5679999999999998e-01  -1.0437000000000001e+00  -3.0407000000000002e+00   1.0227999999999999e+00   6.1813000000000002e+00  -5.7799999999999997e-02   4.0410000000000001e-01   1.1500999999999999e+00
   2.3365000000000000e+00  -5.2759999999999996e-01   4.2892000000000001e+00   2.4820000000000000e-01  -4.0920000000000001e-01  -1.0218000000000000e+00  -2.9741000000000000e+00   1.1339999999999999e+00   6.8777999999999997e+00  -7.7100000000000002e-02   5.0029999999999997e-01   1.1235999999999999e+00
   2.2263000000000002e+00  -6.1550000000000005e-01   4.4607999999999999e+00   2.1959999999999999e-01  -4.9480000000000002e-01  -1.0788000000000000e+00  -3.1295000000000002e+00   8.6719999999999997e-01   5.6589000000000000e+00  -1.0600000000000000e-01   4.8110000000000003e-01   1.1766000000000001e+00
   2.2483000000000000e+00  -3.9570000000000000e-01   4.2034000000000002e+00   4.7699999999999999e-02  -3.5210000000000002e-01  -1.0392999999999999e+00  -3.1960999999999999e+00   8.6719999999999997e-01   6.4424999999999999e+00  -4.8200000000000000e-02   4.8110000000000003e-01   1.1811000000000000e+00
   2.2703000000000002e+00  -5.4959999999999998e-01   3.8603000000000001e+00   2.5779999999999997e-01  -4.0920000000000001e-01  -1.0305000000000000e+00  -3.1295000000000002e+00   9.7840000000000005e-01   6.3554000000000004e+00  -5.7799999999999997e-02   3.6559999999999998e-01   1.1589000000000000e+00
   2.1381000000000001e+00  -3.5170000000000001e-01   4.2892000000000001e+00   2.4820000000000000e-01  -3.7109999999999999e-01  -1.0437000000000001e+00  -2.9963000000000002e+00   1.0894999999999999e+00   6.1813000000000002e+00  -1.9300000000000001e-02   5.1000000000000001e-01   1.1147000000000000e+00
   2.3365000000000000e+00  -6.1550000000000005e-01   4.8897000000000004e+00   1.4319999999999999e-01  -4.1870000000000002e-01  -1.0085999999999999e+00  -3.1739000000000002e+00   1.0450999999999999e+00   6.9648000000000003e+00  -8.6699999999999999e-02   3.9450000000000002e-01   1.1235999999999999e+00
   2.5569000000000002e+00  -6.1550000000000005e-01   4.5465000000000000e+00   3.0549999999999999e-01  -3.3310000000000001e-01  -1.0611999999999999e+00  -2.9963000000000002e+00   1.0672999999999999e+00   5.5719000000000003e+00  -1.3489999999999999e-01   3.8490000000000002e-01   1.1324000000000001e+00
   2.4026000000000001e+00  -7.0350000000000001e-01   4.8038999999999996e+00   2.1959999999999999e-01  -4.4719999999999999e-01  -1.0963000000000001e+00  -3.0851000000000002e+00   1.0894999999999999e+00   6.4424999999999999e+00  -4.8200000000000000e-02   4.7149999999999997e-01   1.1942999999999999e+00
   2.1381000000000001e+00  -5.2759999999999996e-01   4.6322999999999999e+00   2.2910000000000000e-01  -4.3769999999999998e-01  -1.0481000000000000e+00  -3.0185000000000000e+00   1.2230000000000001e+00   6.3554000000000004e+00  -8.6699999999999999e-02   4.7149999999999997e-01   1.1500999999999999e+00
   2.3805999999999998e+00  -4.8359999999999997e-01   4.4607999999999999e+00   1.6230000000000000e-01  -4.3769999999999998e-01  -9.9109999999999998e-01  -3.1516999999999999e+00   1.0672999999999999e+00   6.0941999999999998e+00  -5.7799999999999997e-02   4.7149999999999997e-01   1.1324000000000001e+00
   2.2263000000000002e+00  -5.9360000000000002e-01   4.7180999999999997e+00   2.2910000000000000e-01  -4.9480000000000002e-01  -9.9109999999999998e-01  -3.1295000000000002e+00   9.7840000000000005e-01   6.6166000000000000e+00  -9.6299999999999997e-02   4.3300000000000000e-01   1.1235999999999999e+00
   2.4026000000000001e+00  -6.1550000000000005e-01   4.9755000000000003e+00   9.5500000000000002e-02  -4.0920000000000001e-01  -1.0129999999999999e+00  -3.2848999999999999e+00   9.7840000000000005e-01   6.2683000000000000e+00  -1.3489999999999999e-01   4.5219999999999999e-01   1.1677999999999999e+00
   2.1821999999999999e+00  -6.1550000000000005e-01   3.6886999999999999e+00   1.2410000000000000e-01  -4.2820000000000003e-01  -1.0700000000000001e+00  -3.2183000000000002e+00   9.7840000000000005e-01   6.2683000000000000e+00   9.5999999999999992e-03   4.8110000000000003e-01   1.1811000000000000e+00
   2.4908000000000001e+00  -6.5949999999999998e-01   4.7180999999999997e+00   1.9089999999999999e-01  -4.2820000000000003e-01  -9.9980000000000002e-01  -3.1295000000000002e+00   9.5609999999999995e-01   6.3554000000000004e+00  -4.8200000000000000e-02   4.1370000000000001e-01   1.2076000000000000e+00
   2.2924000000000002e+00  -5.9360000000000002e-01   4.8897000000000004e+00   2.5779999999999997e-01  -4.4719999999999999e-01  -1.0525000000000000e+00  -3.2848999999999999e+00   1.0672999999999999e+00   6.1813000000000002e+00  -4.8200000000000000e-02   3.7530000000000002e-01   1.1721999999999999e+00
   2.3805999999999998e+00  -5.2759999999999996e-01   4.5465000000000000e+00   2.1959999999999999e-01  -3.9970000000000000e-01  -1.0129999999999999e+00  -3.1073000000000000e+00   8.6719999999999997e-01   5.8330000000000002e+00  -1.3489999999999999e-01   4.6189999999999998e-01   1.1811000000000000e+00
   2.2703000000000002e+00  -5.2759999999999996e-01   4.6322999999999999e+00   2.0050000000000001e-01  -3.9010000000000000e-01  -1.0525000000000000e+00  -2.9963000000000002e+00   1.0672999999999999e+00   6.6166000000000000e+00  -1.4449999999999999e-01   4.3300000000000000e-01   1.1766000000000001e+00
   2.4245999999999999e+00  -5.0560000000000005e-01   4.5465000000000000e+00   2.0999999999999999e-01  -3.4260000000000002e-01  -9.9539999999999995e-01  -3.1739000000000002e+00   8.8939999999999997e-01   6.4424999999999999e+00   9.5999999999999992e-03   4.0410000000000001e-01   1.1634000000000000e+00
   2.3144000000000000e+00  -5.0560000000000005e-01   4.9755000000000003e+00   1.2410000000000000e-01  -4.7580000000000000e-01  -1.0568000000000000e+00  -3.0851000000000002e+00   1.0005999999999999e+00   5.8330000000000002e+00  -8.6699999999999999e-02   4.8110000000000003e-01   1.1413000000000000e+00
   2.3584999999999998e+00  -5.0560000000000005e-01   4.8897000000000004e+00   8.5900000000000004e-02  -4.8530000000000001e-01  -9.9109999999999998e-01  -2.9297000000000000e+00   1.1117999999999999e+00   6.2683000000000000e+00  -1.4449999999999999e-01   4.0410000000000001e-01   1.1899000000000000e+00
   2.4687000000000001e+00  -5.4959999999999998e-01   4.3750000000000000e+00   1.9089999999999999e-01  -3.9970000000000000e-01  -1.0392999999999999e+00  -2.9519000000000002e+00   1.0450999999999999e+00   5.8330000000000002e+00  -5.7799999999999997e-02   4.4259999999999999e-01   1.1456999999999999e+00
   2.3365000000000000e+00  -7.9139999999999999e-01   4.6322999999999999e+00   7.6399999999999996e-02  -4.4719999999999999e-01  -1.0348999999999999e+00  -2.9963000000000002e+00   7.5600000000000001e-01   5.9200999999999997e+00  -5.7799999999999997e-02   4.1370000000000001e-01   1.1942999999999999e+00
   2.2483000000000000e+00  -6.8149999999999999e-01   5.1470000000000002e+00   1.4319999999999999e-01  -4.0920000000000001e-01  -1.0525000000000000e+00  -3.0185000000000000e+00   9.3389999999999995e-01   6.4424999999999999e+00  -6.7400000000000002e-02   4.8110000000000003e-01   1.1456999999999999e+00
   2.2924000000000002e+00  -5.0560000000000005e-01   4.7180999999999997e+00   3.2460000000000000e-01  -4.6629999999999999e-01  -1.0611999999999999e+00  -3.0407000000000002e+00   1.0450999999999999e+00   6.5294999999999996e+00  -5.7799999999999997e-02   3.6559999999999998e-01   1.1500999999999999e+00
   2.4026000000000001e+00  -5.0560000000000005e-01   4.3750000000000000e+00   2.2910000000000000e-01  -4.5679999999999998e-01  -1.0261000000000000e+00  -3.2183000000000002e+00   9.5609999999999995e-01   6.5294999999999996e+00  -5.7799999999999997e-02   4.2340000000000000e-01   1.1147000000000000e+00
   2.4687000000000001e+00  -5.4959999999999998e-01   5.4901999999999997e+00   2.0999999999999999e-01  -4.2820000000000003e-01  -1.0305000000000000e+00  -3.2404999999999999e+00   8.8939999999999997e-01   6.5294999999999996e+00  -9.6299999999999997e-02   3.7530000000000002e-01   1.1545000000000001e+00
   2.3805999999999998e+00  -8.1340000000000001e-01   5.1470000000000002e+00   1.5279999999999999e-01  -3.5210000000000002e-01  -1.0174000000000001e+00  -3.1295000000000002e+00   9.5609999999999995e-01   6.0072000000000001e+00  -2.8899999999999999e-02   3.7530000000000002e-01   1.1147000000000000e+00
   2.4026000000000001e+00  -5.7160000000000000e-01   4.6322999999999999e+00   2.4820000000000000e-01  -3.9010000000000000e-01  -1.0392999999999999e+00  -3.2404999999999999e+00   1.1563000000000001e+00   5.9200999999999997e+00   0.0000000000000000e+00   3.6559999999999998e-01   1.1413000000000000e+00
   2.4687000000000001e+00  -4.6170000000000000e-01   4.9755000000000003e+00   1.2410000000000000e-01  -4.5679999999999998e-01  -1.0656000000000001e+00  -3.0407000000000002e+00   1.0450999999999999e+00   5.9200999999999997e+00  -6.7400000000000002e-02   4.6189999999999998e-01   1.1855000000000000e+00
   2.2042000000000002e+00  -5.9360000000000002e-01   4.8897000000000004e+00   2.2910000000000000e-01  -4.2820000000000003e-01  -1.0437000000000001e+00  -3.0851000000000002e+00   1.1339999999999999e+00   6.5294999999999996e+00  -1.2520000000000001e-01   3.6559999999999998e-01   1.1589000000000000e+00
   2.1160000000000001e+00  -7.0350000000000001e-01   5.0612000000000004e+00   2.3870000000000000e-01  -3.9970000000000000e-01  -1.0085999999999999e+00  -3.0407000000000002e+00   9.7840000000000005e-01   6.7907000000000002e+00  -1.2520000000000001e-01   3.6559999999999998e-01   1.1855000000000000e+00
   2.3365000000000000e+00  -3.7369999999999998e-01   4.2892000000000001e+00   1.7190000000000000e-01  -5.3290000000000004e-01  -1.0305000000000000e+00  -3.1960999999999999e+00   8.8939999999999997e-01   6.3554000000000004e+00  -1.9300000000000001e-02   4.1370000000000001e-01   1.1191000000000000e+00
   2.2924000000000002e+00  -7.0350000000000001e-01   4.8897000000000004e+00   1.4319999999999999e-01  -3.6159999999999998e-01  -1.0525000000000000e+00  -3.0629000000000000e+00   9.7840000000000005e-01   6.0941999999999998e+00  -1.2520000000000001e-01   4.9070000000000003e-01   1.1413000000000000e+00
   2.2703000000000002e+00  -6.3749999999999996e-01   5.0612000000000004e+00   2.0999999999999999e-01  -3.5210000000000002e-01  -1.0525000000000000e+00  -3.1295000000000002e+00   9.3389999999999995e-01   6.9648000000000003e+00  -1.0600000000000000e-01   5.1959999999999995e-01   1.1811000000000000e+00
   2.3365000000000000e+00  -5.9360000000000002e-01   4.9755000000000003e+00   1.6230000000000000e-01  -3.8059999999999999e-01  -1.0568000000000000e+00  -3.2404999999999999e+00   6.6710000000000003e-01   6.1813000000000002e+00  -1.6380000000000000e-01   4.1370000000000001e-01   1.1147000000000000e+00
   2.4466999999999999e+00  -7.2550000000000003e-01   5.1470000000000002e+00   9.5500000000000002e-02  -3.5210000000000002e-01  -1.0085999999999999e+00  -3.1516999999999999e+00   1.0672999999999999e+00   6.4424999999999999e+00  -9.6299999999999997e-02   4.4259999999999999e-01   1.1589000000000000e+00
   2.6010000000000000e+00  -6.5949999999999998e-01   5.2328000000000001e+00   2.7689999999999998e-01  -2.4740000000000001e-01  -1.0525000000000000e+00  -3.1739000000000002e+00   1.0227999999999999e+00   6.7035999999999998e+00  -1.2520000000000001e-01   4.9070000000000003e-01   1.1589000000000000e+00
   2.2924000000000002e+00  -6.3749999999999996e-01   4.5465000000000000e+00   2.0050000000000001e-01  -4.9480000000000002e-01  -9.9980000000000002e-01  -3.0629000000000000e+00   1.0894999999999999e+00   5.4847999999999999e+00  -5.7799999999999997e-02   3.8490000000000002e-01   1.1811000000000000e+00
   2.3365000000000000e+00  -5.0560000000000005e-01   4.1176000000000004e+00   2.6729999999999998e-01  -3.9970000000000000e-01  -1.0437000000000001e+00  -3.1295000000000002e+00   1.0005999999999999e+00   6.2683000000000000e+00  -7.7100000000000002e-02   4.7149999999999997e-01   1.1811000000000000e+00
   2.2263000000000002e+00  -4.1770000000000002e-01   5.0612000000000004e+00   6.6799999999999998e-02  -4.8530000000000001e-01  -1.0568000000000000e+00  -3.1073000000000000e+00   7.3380000000000001e-01   6.5294999999999996e+00  -5.7799999999999997e-02   4.0410000000000001e-01   1.1634000000000000e+00
   2.3144000000000000e+00  -4.1770000000000002e-01   3.8603000000000001e+00   2.4820000000000000e-01  -4.0920000000000001e-01  -1.0174000000000001e+00  -3.0629000000000000e+00   8.6719999999999997e-01   6.0072000000000001e+00  -2.8899999999999999e-02   3.5599999999999998e-01   1.1766000000000001e+00
   2.3144000000000000e+00  -5.0560000000000005e-01   5.3186000000000000e+00   1.8140000000000001e-01  -3.9970000000000000e-01  -1.0437000000000001e+00  -3.1073000000000000e+00   1.0005999999999999e+00   7.1388999999999996e+00   2.8899999999999999e-02   4.2340000000000000e-01   1.1413000000000000e+00
   2.2483000000000000e+00  -6.8149999999999999e-01   4.4607999999999999e+00   1.6230000000000000e-01  -4.9480000000000002e-01  -1.0656000000000001e+00  -3.1739000000000002e+00   1.0450999999999999e+00   5.5719000000000003e+00  -1.3489999999999999e-01   4.1370000000000001e-01   1.1677999999999999e+00
   2.3365000000000000e+00  -7.0350000000000001e-01   4.7180999999999997e+00   2.0050000000000001e-01  -3.8059999999999999e-01  -1.0218000000000000e+00  -3.0629000000000000e+00   9.1169999999999995e-01   6.8777999999999997e+00   0.0000000000000000e+00   4.5219999999999999e-01   1.1721999999999999e+00
   2.3805999999999998e+00  -4.1770000000000002e-01   5.5758999999999999e+00   1.5279999999999999e-01  -3.6159999999999998e-01  -1.0129999999999999e+00  -3.0407000000000002e+00   9.1169999999999995e-01   6.6166000000000000e+00  -6.7400000000000002e-02   4.3300000000000000e-01   1.1235999999999999e+00
   2.3584999999999998e+00  -4.3969999999999998e-01   5.0612000000000004e+00   1.4319999999999999e-01  -3.3310000000000001e-01  -9.9539999999999995e-01  -3.1073000000000000e+00   8.2269999999999999e-01   6.0941999999999998e+00  -1.1559999999999999e-01   4.9070000000000003e-01   1.1279999999999999e+00
   2.3365000000000000e+00  -3.2979999999999998e-01   4.2034000000000002e+00   2.8639999999999999e-01  -3.9970000000000000e-01  -1.0042000000000000e+00  -3.3069999999999999e+00   1.0672999999999999e+00   6.8777999999999997e+00  -8.6699999999999999e-02   3.6559999999999998e-01   1.1855000000000000e+00
   2.4466999999999999e+00  -8.3540000000000003e-01   4.9755000000000003e+00   2.6729999999999998e-01  -4.7580000000000000e-01  -1.0611999999999999e+00  -2.9963000000000002e+00   8.4499999999999997e-01   6.2683000000000000e+00  -1.0600000000000000e-01   4.5219999999999999e-01   1.1766000000000001e+00
   2.4908000000000001e+00  -6.5949999999999998e-01   4.8897000000000004e+00   1.5279999999999999e-01  -3.8059999999999999e-01  -9.8229999999999995e-01  -3.0851000000000002e+00   9.1169999999999995e-01   6.2683000000000000e+00   0.0000000000000000e+00   4.1370000000000001e-01   1.1059000000000001e+00
   2.1600999999999999e+00  -1.7590000000000000e-01   4.5465000000000000e+00   2.0999999999999999e-01  -3.8059999999999999e-01  -1.0174000000000001e+00  -3.2404999999999999e+00   9.7840000000000005e-01   7.2260000000000000e+00  -2.8899999999999999e-02   3.9450000000000002e-01   1.0749000000000000e+00
   2.2703000000000002e+00  -3.5170000000000001e-01   4.2034000000000002e+00   4.7699999999999999e-02  -5.0429999999999997e-01  -1.0305000000000000e+00  -2.9963000000000002e+00   7.1150000000000002e-01   5.8330000000000002e+00  -1.9300000000000001e-02   4.3300000000000000e-01   1.1589000000000000e+00
   2.1600999999999999e+00  -5.7160000000000000e-01   4.7180999999999997e+00   1.5279999999999999e-01  -5.2339999999999998e-01  -9.8229999999999995e-01  -3.0629000000000000e+00   9.5609999999999995e-01   6.5294999999999996e+00  -7.7100000000000002e-02   3.0790000000000001e-01   1.1545000000000001e+00
   2.2483000000000000e+00  -7.4739999999999995e-01   4.8897000000000004e+00   1.7190000000000000e-01  -3.9010000000000000e-01  -1.0129999999999999e+00  -3.1295000000000002e+00   1.0894999999999999e+00   6.0941999999999998e+00  -8.6699999999999999e-02   5.0029999999999997e-01   1.1811000000000000e+00
   2.2703000000000002e+00  -6.1550000000000005e-01   4.6322999999999999e+00   2.2910000000000000e-01  -3.9970000000000000e-01  -1.0129999999999999e+00  -3.0185000000000000e+00   8.8939999999999997e-01   5.7460000000000004e+00  -1.0600000000000000e-01   4.8110000000000003e-01   1.1324000000000001e+00
   2.4908000000000001e+00  -3.2979999999999998e-01   4.8038999999999996e+00   1.7190000000000000e-01  -3.8059999999999999e-01  -1.0481000000000000e+00  -3.1739000000000002e+00   1.0227999999999999e+00   6.8777999999999997e+00  -7.7100000000000002e-02   4.6189999999999998e-01   1.1324000000000001e+00
   2.3144000000000000e+00  -2.6379999999999998e-01   4.2892000000000001e+00   2.1959999999999999e-01  -4.8530000000000001e-01  -9.7789999999999999e-01  -3.1960999999999999e+00   9.3389999999999995e-01   6.6166000000000000e+00  -1.0600000000000000e-01   5.3879999999999995e-01   1.1413000000000000e+00
   2.1600999999999999e+00  -4.6170000000000000e-01   4.3750000000000000e+00   2.3870000000000000e-01  -3.9010000000000000e-01  -1.0261000000000000e+00  -3.1516999999999999e+00   1.1339999999999999e+00   6.4424999999999999e+00  -8.6699999999999999e-02   4.4259999999999999e-01   1.1368000000000000e+00
   2.2042000000000002e+00  -7.0350000000000001e-01   4.8038999999999996e+00   2.6729999999999998e-01  -3.2350000000000001e-01  -1.0700000000000001e+00  -3.1295000000000002e+00   1.1117999999999999e+00   6.6166000000000000e+00  -1.1559999999999999e-01   3.5599999999999998e-01   1.1191000000000000e+00
   2.1821999999999999e+00  -6.3749999999999996e-01   4.9755000000000003e+00   2.4820000000000000e-01  -3.4260000000000002e-01  -9.9980000000000002e-01  -2.9741000000000000e+00   9.1169999999999995e-01   6.2683000000000000e+00  -4.8200000000000000e-02   5.9660000000000002e-01   1.1235999999999999e+00
   2.2924000000000002e+00  -5.9360000000000002e-01   4.9755000000000003e+00   1.7190000000000000e-01  -3.7109999999999999e-01  -9.9109999999999998e-01  -3.2404999999999999e+00   8.4499999999999997e-01   6.1813000000000002e+00  -6.7400000000000002e-02   4.6189999999999998e-01   1.1413000000000000e+00
   2.1381000000000001e+00  -6.3749999999999996e-01   4.7180999999999997e+00   2.1959999999999999e-01  -5.0429999999999997e-01  -1.0305000000000000e+00  -3.2404999999999999e+00   8.2269999999999999e-01   6.6166000000000000e+00  -1.9270000000000001e-01   4.4259999999999999e-01   1.1677999999999999e+00
   2.2483000000000000e+00  -7.2550000000000003e-01   5.1470000000000002e+00   1.9089999999999999e-01  -4.6629999999999999e-01  -9.8670000000000002e-01  -3.1739000000000002e+00   1.2452000000000001e+00   6.0072000000000001e+00  -9.6299999999999997e-02   4.5219999999999999e-01   1.1456999999999999e+00
   2.2483000000000000e+00  -4.6170000000000000e-01   4.8897000000000004e+00   2.5779999999999997e-01  -3.8059999999999999e-01  -9.7789999999999999e-01  -3.1739000000000002e+00   7.7820000000000000e-01   6.4424999999999999e+00  -1.1559999999999999e-01   5.0029999999999997e-01   1.1368000000000000e+00
   2.2703000000000002e+00  -6.1550000000000005e-01   5.1470000000000002e+00   1.9089999999999999e-01  -4.2820000000000003e-01  -1.0437000000000001e+00  -3.0185000000000000e+00   9.1169999999999995e-01   7.1388999999999996e+00  -1.6380000000000000e-01   4.7149999999999997e-01   1.1059000000000001e+00
   2.2042000000000002e+00  -5.9360000000000002e-01   4.5465000000000000e+00   2.8639999999999999e-01  -4.1870000000000002e-01  -1.0218000000000000e+00  -2.9297000000000000e+00   1.0894999999999999e+00   5.8330000000000002e+00  -6.7400000000000002e-02   3.8490000000000002e-01   1.1103000000000001e+00
   2.3584999999999998e+00  -5.7160000000000000e-01   4.5465000000000000e+00   1.8140000000000001e-01  -3.8059999999999999e-01  -9.7789999999999999e-01  -2.9741000000000000e+00   9.1169999999999995e-01   6.1813000000000002e+00  -9.6299999999999997e-02   4.5219999999999999e-01   1.1456999999999999e+00
   2.1381000000000001e+00  -5.4959999999999998e-01   5.3186000000000000e+00   3.2460000000000000e-01  -4.2820000000000003e-01  -1.0129999999999999e+00  -3.0407000000000002e+00   1.0450999999999999e+00   6.3554000000000004e+00   3.8500000000000000e-02   4.2340000000000000e-01   1.1059000000000001e+00
   2.1381000000000001e+00  -4.3969999999999998e-01   5.0612000000000004e+00   2.1959999999999999e-01  -5.0429999999999997e-01  -9.5599999999999996e-01  -3.0185000000000000e+00   9.1169999999999995e-01   6.1813000000000002e+00  -1.4449999999999999e-01   4.5219999999999999e-01   1.1279999999999999e+00
   2.3365000000000000e+00  -7.6939999999999997e-01   4.3750000000000000e+00   1.4319999999999999e-01  -4.2820000000000003e-01  -9.9980000000000002e-01  -3.0185000000000000e+00   1.0894999999999999e+00   6.1813000000000002e+00  -9.5999999999999992e-03   4.0410000000000001e-01   1.1589000000000000e+00
   2.2263000000000002e+00  -5.7160000000000000e-01   4.8897000000000004e+00   1.3370000000000001e-01  -4.3769999999999998e-01  -9.8229999999999995e-01  -3.1516999999999999e+00   1.1339999999999999e+00   6.0072000000000001e+00  -6.7400000000000002e-02   4.5219999999999999e-01   1.1191000000000000e+00
   2.3144000000000000e+00  -5.4959999999999998e-01   5.1470000000000002e+00   2.7689999999999998e-01  -4.3769999999999998e-01  -9.8229999999999995e-01  -2.9741000000000000e+00   1.1563000000000001e+00   6.6166000000000000e+00  -1.1559999999999999e-01   4.9070000000000003e-01   1.1191000000000000e+00
   2.2483000000000000e+00  -5.9360000000000002e-01   4.1176000000000004e+00   9.5500000000000002e-02  -4.1870000000000002e-01  -1.0129999999999999e+00  -3.2848999999999999e+00   8.8939999999999997e-01   6.0941999999999998e+00  -5.7799999999999997e-02   4.0410000000000001e-01   1.1059000000000001e+00
   2.1821999999999999e+00  -6.5949999999999998e-01   4.5465000000000000e+00   1.4319999999999999e-01  -5.0429999999999997e-01  -9.5599999999999996e-01  -3.0851000000000002e+00   8.4499999999999997e-01   6.7907000000000002e+00   1.9300000000000001e-02   4.6189999999999998e-01   1.1456999999999999e+00
   2.0499000000000001e+00  -7.0350000000000001e-01   4.7180999999999997e+00   2.4820000000000000e-01  -4.4719999999999999e-01  -1.0085999999999999e+00  -2.9741000000000000e+00   9.7840000000000005e-01   5.5719000000000003e+00  -1.2520000000000001e-01   3.8490000000000002e-01   1.0926000000000000e+00
   2.2924000000000002e+00  -4.1770000000000002e-01   4.2034000000000002e+00   2.7689999999999998e-01  -4.6629999999999999e-01  -1.0085999999999999e+00  -3.0851000000000002e+00   9.3389999999999995e-01   5.4847999999999999e+00  -9.6299999999999997e-02   4.7149999999999997e-01   1.1191000000000000e+00
   2.2483000000000000e+00  -3.5170000000000001e-01   4.2892000000000001e+00   2.0999999999999999e-01  -3.6159999999999998e-01  -9.9539999999999995e-01  -3.1295000000000002e+00   1.1117999999999999e+00   6.4424999999999999e+00  -5.7799999999999997e-02   4.7149999999999997e-01   1.1279999999999999e+00
   2.1600999999999999e+00  -6.3749999999999996e-01   4.8897000000000004e+00   1.5279999999999999e-01  -3.6159999999999998e-01  -9.8229999999999995e-01  -3.0629000000000000e+00   8.6719999999999997e-01   6.1813000000000002e+00  -5.7799999999999997e-02   4.7149999999999997e-01   1.1413000000000000e+00
   2.3805999999999998e+00  -5.4959999999999998e-01   4.9755000000000003e+00   2.0050000000000001e-01  -3.6159999999999998e-01  -9.9980000000000002e-01  -3.2404999999999999e+00   1.0005999999999999e+00   5.6589000000000000e+00  -1.6380000000000000e-01   4.0410000000000001e-01   1.1147000000000000e+00
   2.2042000000000002e+00  -6.5949999999999998e-01   4.8897000000000004e+00   2.1959999999999999e-01  -4.7580000000000000e-01  -9.8229999999999995e-01  -3.3069999999999999e+00   8.8939999999999997e-01   6.2683000000000000e+00  -6.7400000000000002e-02   4.8110000000000003e-01   1.1147000000000000e+00
   2.1381000000000001e+00  -4.1770000000000002e-01   4.8897000000000004e+00   2.1959999999999999e-01  -4.4719999999999999e-01  -9.9109999999999998e-01  -3.1295000000000002e+00   1.0005999999999999e+00   6.8777999999999997e+00  -5.7799999999999997e-02   4.4259999999999999e-01   1.1103000000000001e+00
   2.0939999999999999e+00  -4.6170000000000000e-01   5.0612000000000004e+00   1.7190000000000000e-01  -5.3290000000000004e-01  -9.9109999999999998e-01  -2.9519000000000002e+00   8.0049999999999999e-01   6.5294999999999996e+00  -8.6699999999999999e-02   4.5219999999999999e-01   1.1235999999999999e+00
   2.1600999999999999e+00  -5.9360000000000002e-01   4.8038999999999996e+00   7.6399999999999996e-02  -4.1870000000000002e-01  -9.8670000000000002e-01  -2.8853000000000000e+00   8.6719999999999997e-01   5.7460000000000004e+00  -1.0600000000000000e-01   4.3300000000000000e-01   1.1545000000000001e+00
   2.3584999999999998e+00  -5.4959999999999998e-01   4.3750000000000000e+00   1.3370000000000001e-01  -4.2820000000000003e-01  -1.0129999999999999e+00  -3.1295000000000002e+00   1.1339999999999999e+00   6.0941999999999998e+00  -1.1559999999999999e-01   4.4259999999999999e-01   1.1235999999999999e+00
   2.2703000000000002e+00  -5.0560000000000005e-01   4.2034000000000002e+00   1.4319999999999999e-01  -3.8059999999999999e-01  -1.0261000000000000e+00  -3.0407000000000002e+00   1.0005999999999999e+00   6.4424999999999999e+00  -9.5999999999999992e-03   4.4259999999999999e-01   1.1324000000000001e+00
   2.1600999999999999e+00  -4.1770000000000002e-01   5.1470000000000002e+00   1.7190000000000000e-01  -3.9970000000000000e-01  -9.9539999999999995e-01  -2.9741000000000000e+00   1.0450999999999999e+00   6.0941999999999998e+00  -7.7100000000000002e-02   4.5219999999999999e-01   1.0838000000000001e+00
   2.2263000000000002e+00  -4.1770000000000002e-01   5.3186000000000000e+00   1.2410000000000000e-01  -3.9970000000000000e-01  -9.9980000000000002e-01  -3.1073000000000000e+00   1.1785000000000001e+00   6.3554000000000004e+00  -7.7100000000000002e-02   4.9070000000000003e-01   1.0970000000000000e+00
   2.1821999999999999e+00  -4.3969999999999998e-01   4.7180999999999997e+00   1.8140000000000001e-01  -4.2820000000000003e-01  -9.9539999999999995e-01  -3.1295000000000002e+00   1.0005999999999999e+00   6.0072000000000001e+00  -6.7400000000000002e-02   4.3300000000000000e-01   1.0970000000000000e+00
   2.4466999999999999e+00  -5.2759999999999996e-01   5.4043999999999999e+00   1.4319999999999999e-01  -3.8059999999999999e-01  -9.9539999999999995e-01  -3.1073000000000000e+00   9.7840000000000005e-01   6.7035999999999998e+00  -1.3489999999999999e-01   3.6559999999999998e-01   1.1279999999999999e+00
   2.1381000000000001e+00  -7.6939999999999997e-01   4.3750000000000000e+00   1.1459999999999999e-01  -4.7580000000000000e-01  -9.7350000000000003e-01  -3.0851000000000002e+00   8.4499999999999997e-01   6.0072000000000001e+00  -1.8300000000000000e-01   4.0410000000000001e-01   1.1413000000000000e+00
   2.4466999999999999e+00  -8.1340000000000001e-01   4.4607999999999999e+00   1.4319999999999999e-01  -4.7580000000000000e-01  -9.6909999999999996e-01  -2.9963000000000002e+00   9.1169999999999995e-01   5.7460000000000004e+00  -3.8500000000000000e-02   4.7149999999999997e-01   1.1235999999999999e+00
   2.2042000000000002e+00  -3.5170000000000001e-01   3.8603000000000001e+00   2.0999999999999999e-01  -3.9010000000000000e-01  -9.9980000000000002e-01  -2.9741000000000000e+00   1.0450999999999999e+00   5.8330000000000002e+00  -8.6699999999999999e-02   5.1000000000000001e-01   1.1413000000000000e+00
   2.4026000000000001e+00  -6.8149999999999999e-01   4.5465000000000000e+00   5.7299999999999997e-02  -4.5679999999999998e-01  -9.6470000000000000e-01  -3.0407000000000002e+00   1.0672999999999999e+00   6.1813000000000002e+00  -1.7340000000000000e-01   4.1370000000000001e-01   1.1059000000000001e+00
   2.1600999999999999e+00  -5.0560000000000005e-01   4.7180999999999997e+00   1.4319999999999999e-01  -5.2339999999999998e-01  -9.5160000000000000e-01  -3.0407000000000002e+00   9.5609999999999995e-01   5.7460000000000004e+00  -1.1559999999999999e-01   4.4259999999999999e-01   1.1191000000000000e+00
   2.2042000000000002e+00  -6.1550000000000005e-01   5.1470000000000002e+00   1.9089999999999999e-01  -4.9480000000000002e-01  -9.7350000000000003e-01  -3.1516999999999999e+00   1.0894999999999999e+00   5.7460000000000004e+00  -1.2520000000000001e-01   4.3300000000000000e-01   1.0926000000000000e+00
   2.3144000000000000e+00  -6.1550000000000005e-01   4.2892000000000001e+00   3.2460000000000000e-01  -3.1400000000000000e-01  -1.0085999999999999e+00  -2.9963000000000002e+00   9.1169999999999995e-01   6.4424999999999999e+00  -1.2520000000000001e-01   4.1370000000000001e-01   1.1634000000000000e+00
   2.0499000000000001e+00  -5.7160000000000000e-01   4.9755000000000003e+00   2.8639999999999999e-01  -3.9010000000000000e-01  -9.6470000000000000e-01  -3.1516999999999999e+00   9.3389999999999995e-01   5.9200999999999997e+00  -1.4449999999999999e-01   3.6559999999999998e-01   1.1413000000000000e+00
   2.4245999999999999e+00  -4.3969999999999998e-01   4.8038999999999996e+00   1.9089999999999999e-01  -3.4260000000000002e-01  -1.0261000000000000e+00  -3.1073000000000000e+00   1.2007000000000001e+00   7.1388999999999996e+00  -8.6699999999999999e-02   3.9450000000000002e-01   1.0882000000000001e+00
   2.4026000000000001e+00  -3.5170000000000001e-01   4.0317999999999996e+00   2.0999999999999999e-01  -3.5210000000000002e-01  -1.0174000000000001e+00  -3.0629000000000000e+00   9.3389999999999995e-01   6.6166000000000000e+00  -3.8500000000000000e-02   4.3300000000000000e-01   1.1545000000000001e+00
   2.3144000000000000e+00  -7.0350000000000001e-01   4.0317999999999996e+00   1.4319999999999999e-01  -3.9970000000000000e-01  -9.9539999999999995e-01  -3.1516999999999999e+00   8.2269999999999999e-01   6.0941999999999998e+00   9.5999999999999992e-03   4.5219999999999999e-01   1.0970000000000000e+00
   1.9177000000000000e+00  -7.0350000000000001e-01   4.2034000000000002e+00   2.2910000000000000e-01  -4.3769999999999998e-01  -9.8670000000000002e-01  -3.1295000000000002e+00   8.8939999999999997e-01   6.3554000000000004e+00  -1.3489999999999999e-01   4.5219999999999999e-01   1.1589000000000000e+00
   2.1600999999999999e+00  -5.7160000000000000e-01   4.6322999999999999e+00   2.0050000000000001e-01  -4.8530000000000001e-01  -1.0305000000000000e+00  -3.0407000000000002e+00   9.7840000000000005e-01   5.5719000000000003e+00  -7.7100000000000002e-02   4.5219999999999999e-01   1.1191000000000000e+00
   2.1600999999999999e+00  -7.4739999999999995e-01   4.3750000000000000e+00   1.6230000000000000e-01  -4.5679999999999998e-01  -9.7350000000000003e-01  -3.1073000000000000e+00   1.0005999999999999e+00   6.2683000000000000e+00  -1.0600000000000000e-01   5.1000000000000001e-01   1.0970000000000000e+00
   2.1600999999999999e+00  -5.2759999999999996e-01   5.1470000000000002e+00   1.7190000000000000e-01  -4.4719999999999999e-01  -9.8670000000000002e-01  -2.9963000000000002e+00   1.0450999999999999e+00   6.2683000000000000e+00   1.9300000000000001e-02   3.7530000000000002e-01   1.1500999999999999e+00
   2.2924000000000002e+00  -5.4959999999999998e-01   5.4043999999999999e+00   1.5279999999999999e-01  -4.1870000000000002e-01  -1.0042000000000000e+00  -2.9297000000000000e+00   8.8939999999999997e-01   6.8777999999999997e+00  -1.1559999999999999e-01   4.0410000000000001e-01   1.0970000000000000e+00
   2.2263000000000002e+00  -5.2759999999999996e-01   4.8897000000000004e+00   1.6230000000000000e-01  -3.9970000000000000e-01  -9.5599999999999996e-01  -3.1295000000000002e+00   9.3389999999999995e-01   6.7035999999999998e+00  -6.7400000000000002e-02   4.6189999999999998e-01   1.0616000000000001e+00
   2.1160000000000001e+00  -4.3969999999999998e-01   4.1176000000000004e+00   1.6230000000000000e-01  -5.0429999999999997e-01  -9.8229999999999995e-01  -3.0185000000000000e+00   1.0227999999999999e+00   6.4424999999999999e+00  -1.3489999999999999e-01   4.6189999999999998e-01   1.1059000000000001e+00
   2.1600999999999999e+00  -7.6939999999999997e-01   4.8897000000000004e+00   2.0050000000000001e-01  -3.8059999999999999e-01  -9.8229999999999995e-01  -3.3292000000000002e+00   8.8939999999999997e-01   6.1813000000000002e+00  -7.7100000000000002e-02   3.6559999999999998e-01   1.1368000000000000e+00
   2.3365000000000000e+00  -4.3969999999999998e-01   4.7180999999999997e+00   2.3870000000000000e-01  -4.4719999999999999e-01  -9.9980000000000002e-01  -3.1073000000000000e+00   9.7840000000000005e-01   6.7907000000000002e+00  -3.8500000000000000e-02   4.6189999999999998e-01   1.1059000000000001e+00
   2.3365000000000000e+00  -5.7160000000000000e-01   5.1470000000000002e+00   1.8140000000000001e-01  -3.7109999999999999e-01  -1.0174000000000001e+00  -3.1960999999999999e+00   8.0049999999999999e-01   6.2683000000000000e+00  -1.0600000000000000e-01   5.0029999999999997e-01   1.1147000000000000e+00
   2.3365000000000000e+00  -4.6170000000000000e-01   4.5465000000000000e+00   1.2410000000000000e-01  -4.2820000000000003e-01  -1.0174000000000001e+00  -2.9297000000000000e+00   8.2269999999999999e-01   6.9648000000000003e+00  -2.0230000000000001e-01   4.3300000000000000e-01   1.1191000000000000e+00
   2.2924000000000002e+00  -5.2759999999999996e-01   4.2892000000000001e+00   2.3870000000000000e-01  -4.1870000000000002e-01  -9.9539999999999995e-01  -3.1516999999999999e+00   1.0894999999999999e+00   6.7035999999999998e+00  -1.2520000000000001e-01   4.1370000000000001e-01   1.0970000000000000e+00
   2.3365000000000000e+00  -4.8359999999999997e-01   4.7180999999999997e+00   1.5279999999999999e-01  -4.6629999999999999e-01  -9.5599999999999996e-01  -2.9741000000000000e+00   9.7840000000000005e-01   6.2683000000000000e+00  -1.1559999999999999e-01   3.9450000000000002e-01   1.1147000000000000e+00
   2.3584999999999998e+00  -6.8149999999999999e-01   4.2892000000000001e+00   1.7190000000000000e-01  -3.9970000000000000e-01  -9.7789999999999999e-01  -3.1295000000000002e+00   9.7840000000000005e-01   6.6166000000000000e+00  -8.6699999999999999e-02   4.5219999999999999e-01   1.1589000000000000e+00
   2.2483000000000000e+00  -5.4959999999999998e-01   5.1470000000000002e+00   2.1959999999999999e-01  -3.9970000000000000e-01  -1.0085999999999999e+00  -3.0185000000000000e+00   9.1169999999999995e-01   6.7035999999999998e+00  -1.2520000000000001e-01   5.0029999999999997e-01   1.1500999999999999e+00
   2.1381000000000001e+00  -5.0560000000000005e-01   4.7180999999999997e+00   2.7689999999999998e-01  -4.6629999999999999e-01  -1.0305000000000000e+00  -2.9075000000000002e+00   1.0450999999999999e+00   5.9200999999999997e+00  -5.7799999999999997e-02   4.5219999999999999e-01   1.1013999999999999e+00
   2.3144000000000000e+00  -6.1550000000000005e-01   4.5465000000000000e+00   1.1459999999999999e-01  -4.4719999999999999e-01  -9.7350000000000003e-01  -2.8853000000000000e+00   1.0894999999999999e+00   5.8330000000000002e+00  -8.6699999999999999e-02   4.5219999999999999e-01   1.1279999999999999e+00
   2.3805999999999998e+00  -4.6170000000000000e-01   4.8897000000000004e+00   2.0050000000000001e-01  -4.3769999999999998e-01  -1.0085999999999999e+00  -3.0629000000000000e+00   1.0005999999999999e+00   6.2683000000000000e+00  -1.2520000000000001e-01   3.9450000000000002e-01   1.1235999999999999e+00
   2.4908000000000001e+00  -3.9570000000000000e-01   4.3750000000000000e+00   1.6230000000000000e-01  -4.1870000000000002e-01  -1.0042000000000000e+00  -3.0851000000000002e+00   9.3389999999999995e-01   6.3554000000000004e+00  -8.6699999999999999e-02   3.9450000000000002e-01   1.1059000000000001e+00
   2.0939999999999999e+00  -3.9570000000000000e-01   4.8897000000000004e+00   1.9089999999999999e-01  -3.1400000000000000e-01  -9.6040000000000003e-01  -2.9297000000000000e+00   1.0227999999999999e+00   6.6166000000000000e+00  -1.1559999999999999e-01   4.4259999999999999e-01   1.1147000000000000e+00
   2.3584999999999998e+00  -5.2759999999999996e-01   5.1470000000000002e+00   2.7689999999999998e-01  -4.7580000000000000e-01  -9.6909999999999996e-01  -3.1516999999999999e+00   1.1563000000000001e+00   6.0072000000000001e+00  -1.9300000000000001e-02   3.4639999999999999e-01   1.1413000000000000e+00
   2.1600999999999999e+00  -5.9360000000000002e-01   4.6322999999999999e+00   8.5900000000000004e-02  -3.3310000000000001e-01  -9.5160000000000000e-01  -2.9963000000000002e+00   9.3389999999999995e-01   6.0072000000000001e+00   0.0000000000000000e+00   4.1370000000000001e-01   1.1191000000000000e+00
   2.2263000000000002e+00  -5.9360000000000002e-01   5.3186000000000000e+00   2.1959999999999999e-01  -4.2820000000000003e-01  -9.7789999999999999e-01  -2.9297000000000000e+00   8.8939999999999997e-01   5.9200999999999997e+00  -1.1559999999999999e-01   4.0410000000000001e-01   1.1589000000000000e+00
   2.2042000000000002e+00  -5.2759999999999996e-01   4.8038999999999996e+00   1.4319999999999999e-01  -4.7580000000000000e-01  -1.0392999999999999e+00  -3.0629000000000000e+00   1.0227999999999999e+00   6.7035999999999998e+00  -6.7400000000000002e-02   4.9070000000000003e-01   1.0970000000000000e+00
   2.2483000000000000e+00  -5.0560000000000005e-01   4.8038999999999996e+00   2.3870000000000000e-01  -3.9970000000000000e-01  -9.7789999999999999e-01  -3.1516999999999999e+00   1.1785000000000001e+00   5.8330000000000002e+00  -3.8500000000000000e-02   4.3300000000000000e-01   1.1545000000000001e+00
   2.4245999999999999e+00  -7.6939999999999997e-01   4.4607999999999999e+00   2.9599999999999999e-01  -4.1870000000000002e-01  -9.9539999999999995e-01  -3.2404999999999999e+00   1.1117999999999999e+00   6.7035999999999998e+00  -1.0600000000000000e-01   4.7149999999999997e-01   1.0838000000000001e+00
   2.2483000000000000e+00  -5.0560000000000005e-01   4.3750000000000000e+00   2.4820000000000000e-01  -4.3769999999999998e-01  -1.0218000000000000e+00  -3.0851000000000002e+00   1.2230000000000001e+00   5.8330000000000002e+00  -1.0600000000000000e-01   4.3300000000000000e-01   1.0970000000000000e+00
   2.2703000000000002e+00  -4.3969999999999998e-01   4.5465000000000000e+00   2.6729999999999998e-01  -4.5679999999999998e-01  -9.7350000000000003e-01  -2.9741000000000000e+00   1.0227999999999999e+00   6.6166000000000000e+00  -1.4449999999999999e-01   4.1370000000000001e-01   1.1235999999999999e+00
   2.1600999999999999e+00  -4.3969999999999998e-01   4.4607999999999999e+00   1.9089999999999999e-01  -3.9970000000000000e-01  -1.0042000000000000e+00  -3.2404999999999999e+00   1.0450999999999999e+00   6.7907000000000002e+00  -1.3489999999999999e-01   4.2340000000000000e-01   1.1235999999999999e+00
   2.2924000000000002e+00  -6.3749999999999996e-01   4.9755000000000003e+00   1.8140000000000001e-01  -4.3769999999999998e-01  -9.8229999999999995e-01  -3.1295000000000002e+00   9.7840000000000005e-01   6.7907000000000002e+00  -4.8200000000000000e-02   4.1370000000000001e-01   1.1368000000000000e+00
   2.2042000000000002e+00  -3.0780000000000002e-01   5.1470000000000002e+00   2.6729999999999998e-01  -5.2339999999999998e-01  -9.9109999999999998e-01  -3.3513999999999999e+00   9.7840000000000005e-01   6.2683000000000000e+00  -1.0600000000000000e-01   4.6189999999999998e-01   1.0838000000000001e+00
   2.3584999999999998e+00  -3.2979999999999998e-01   4.2034000000000002e+00   2.3870000000000000e-01  -4.1870000000000002e-01  -9.8670000000000002e-01  -3.2404999999999999e+00   9.3389999999999995e-01   6.3554000000000004e+00  -9.6299999999999997e-02   5.3879999999999995e-01   1.1235999999999999e+00
   2.2042000000000002e+00  -7.0350000000000001e-01   4.1176000000000004e+00   2.0050000000000001e-01  -4.6629999999999999e-01  -1.0042000000000000e+00  -3.2404999999999999e+00   8.2269999999999999e-01   6.7035999999999998e+00  -1.1559999999999999e-01   4.8110000000000003e-01   1.0749000000000000e+00
   2.2703000000000002e+00  -3.5170000000000001e-01   4.8897000000000004e+00   2.0999999999999999e-01  -4.0920000000000001e-01  -9.9539999999999995e-01  -3.1960999999999999e+00   1.1785000000000001e+00   6.3554000000000004e+00  -8.6699999999999999e-02   4.0410000000000001e-01   1.1500999999999999e+00
   2.3365000000000000e+00  -4.8359999999999997e-01   4.4607999999999999e+00   2.8639999999999999e-01  -4.8530000000000001e-01  -9.9980000000000002e-01  -2.9519000000000002e+00   9.3389999999999995e-01   6.1813000000000002e+00  -4.8200000000000000e-02   3.7530000000000002e-01   1.0970000000000000e+00
   2.0720000000000001e+00  -4.8359999999999997e-01   4.3750000000000000e+00   3.2460000000000000e-01  -4.4719999999999999e-01  -1.0129999999999999e+00  -3.2848999999999999e+00   1.1785000000000001e+00   6.1813000000000002e+00   4.8200000000000000e-02   4.5219999999999999e-01   1.1103000000000001e+00
   2.2263000000000002e+00  -5.4959999999999998e-01   4.5465000000000000e+00   2.0999999999999999e-01  -4.0920000000000001e-01  -1.0261000000000000e+00  -3.1739000000000002e+00   1.0894999999999999e+00   6.0072000000000001e+00  -9.6299999999999997e-02   3.8490000000000002e-01   1.1811000000000000e+00
   2.3584999999999998e+00  -7.0350000000000001e-01   4.8897000000000004e+00   1.6230000000000000e-01  -3.1400000000000000e-01  -1.0042000000000000e+00  -3.1739000000000002e+00   9.7840000000000005e-01   6.0072000000000001e+00  -6.7400000000000002e-02   4.0410000000000001e-01   1.1103000000000001e+00
   2.1381000000000001e+00  -7.4739999999999995e-01   4.5465000000000000e+00   1.0500000000000000e-01  -3.5210000000000002e-01  -1.0042000000000000e+00  -3.0185000000000000e+00   1.1785000000000001e+00   6.1813000000000002e+00  -8.6699999999999999e-02   4.4259999999999999e-01   1.1634000000000000e+00
   2.2042000000000002e+00  -5.2759999999999996e-01   4.7180999999999997e+00   1.5279999999999999e-01  -4.7580000000000000e-01  -9.3410000000000004e-01  -2.9963000000000002e+00   1.1563000000000001e+00   6.2683000000000000e+00  -4.8200000000000000e-02   4.2340000000000000e-01   1.1589000000000000e+00
   2.3584999999999998e+00  -5.4959999999999998e-01   5.0612000000000004e+00   1.7190000000000000e-01  -4.4719999999999999e-01  -9.6470000000000000e-01  -2.9741000000000000e+00   8.0049999999999999e-01   7.1388999999999996e+00  -1.7340000000000000e-01   4.1370000000000001e-01   1.0882000000000001e+00
   2.1160000000000001e+00  -6.3749999999999996e-01   5.0612000000000004e+00   1.6230000000000000e-01  -4.3769999999999998e-01  -9.8229999999999995e-01  -3.0851000000000002e+00   1.0672999999999999e+00   6.4424999999999999e+00  -2.8899999999999999e-02   3.1750000000000000e-01   1.1634000000000000e+00
   2.3144000000000000e+00  -6.8149999999999999e-01   4.8038999999999996e+00   1.0500000000000000e-01  -3.9970000000000000e-01  -9.7350000000000003e-01  -2.9519000000000002e+00   8.6719999999999997e-01   6.8777999999999997e+00  -7.7100000000000002e-02   4.4259999999999999e-01   1.1147000000000000e+00
   2.2483000000000000e+00  -5.4959999999999998e-01   4.1176000000000004e+00   2.0050000000000001e-01  -4.0920000000000001e-01  -9.9109999999999998e-01  -3.1073000000000000e+00   1.2452000000000001e+00   6.7907000000000002e+00  -6.7400000000000002e-02   4.2340000000000000e-01   1.1013999999999999e+00
   2.1600999999999999e+00  -5.7160000000000000e-01   5.1470000000000002e+00   2.3870000000000000e-01  -4.6629999999999999e-01  -9.9539999999999995e-01  -2.9741000000000000e+00   1.0450999999999999e+00   6.0072000000000001e+00  -2.8899999999999999e-02   3.4639999999999999e-01   1.1147000000000000e+00
   2.4026000000000001e+00  -6.5949999999999998e-01   4.8897000000000004e+00   2.5779999999999997e-01  -3.9010000000000000e-01  -9.7789999999999999e-01  -3.1073000000000000e+00   9.5609999999999995e-01   6.2683000000000000e+00   2.8899999999999999e-02   4.7149999999999997e-01   1.1013999999999999e+00
   2.3365000000000000e+00  -7.2550000000000003e-01   4.5465000000000000e+00   2.6729999999999998e-01  -4.8530000000000001e-01  -1.0305000000000000e+00  -3.2627000000000002e+00   1.2007000000000001e+00   5.6589000000000000e+00  -4.8200000000000000e-02   4.3300000000000000e-01   1.1103000000000001e+00
   2.1600999999999999e+00  -6.3749999999999996e-01   5.1470000000000002e+00   2.3870000000000000e-01  -3.4260000000000002e-01  -1.0129999999999999e+00  -2.9519000000000002e+00   1.0672999999999999e+00   6.1813000000000002e+00  -9.6299999999999997e-02   4.5219999999999999e-01   1.1279999999999999e+00
   2.4026000000000001e+00  -6.3749999999999996e-01   4.4607999999999999e+00   2.0999999999999999e-01  -4.0920000000000001e-01  -9.6470000000000000e-01  -2.9519000000000002e+00   1.1117999999999999e+00   5.9200999999999997e+00  -9.6299999999999997e-02   5.4849999999999999e-01   1.1324000000000001e+00
   2.4026000000000001e+00  -4.8359999999999997e-01   4.9755000000000003e+00   1.4319999999999999e-01  -4.4719999999999999e-01  -9.7789999999999999e-01  -3.0851000000000002e+00   1.0672999999999999e+00   6.3554000000000004e+00  -6.7400000000000002e-02   4.8110000000000003e-01   1.0970000000000000e+00
   2.2483000000000000e+00  -5.4959999999999998e-01   5.4901999999999997e+00   1.8140000000000001e-01  -4.6629999999999999e-01  -1.0085999999999999e+00  -3.1516999999999999e+00   1.1785000000000001e+00   6.7907000000000002e+00   0.0000000000000000e+00   3.4639999999999999e-01   1.1677999999999999e+00
   2.2924000000000002e+00  -5.9360000000000002e-01   4.4607999999999999e+00   2.0050000000000001e-01  -4.6629999999999999e-01  -1.0174000000000001e+00  -3.2848999999999999e+00   1.0450999999999999e+00   6.5294999999999996e+00  -4.8200000000000000e-02   4.2340000000000000e-01   1.1235999999999999e+00
   2.4026000000000001e+00  -7.0350000000000001e-01   4.7180999999999997e+00   1.8140000000000001e-01  -4.1870000000000002e-01  -9.9109999999999998e-01  -2.9519000000000002e+00   1.0450999999999999e+00   5.4847999999999999e+00  -3.8500000000000000e-02   3.8490000000000002e-01   1.1413000000000000e+00
   2.3144000000000000e+00  -5.0560000000000005e-01   5.1470000000000002e+00   1.7190000000000000e-01  -3.7109999999999999e-01  -9.5599999999999996e-01  -3.0185000000000000e+00   1.0894999999999999e+00   5.4847999999999999e+00  -4.8200000000000000e-02   4.9070000000000003e-01   1.1147000000000000e+00
   2.2483000000000000e+00  -7.0350000000000001e-01   4.6322999999999999e+00   2.2910000000000000e-01  -4.0920000000000001e-01  -9.7350000000000003e-01  -2.9075000000000002e+00   1.0227999999999999e+00   6.1813000000000002e+00  -4.8200000000000000e-02   4.1370000000000001e-01   1.0926000000000000e+00
   2.0939999999999999e+00  -7.0350000000000001e-01   3.6029000000000000e+00   2.1959999999999999e-01  -4.6629999999999999e-01  -9.6040000000000003e-01  -2.9075000000000002e+00   1.0450999999999999e+00   5.6589000000000000e+00  -9.6299999999999997e-02   4.5219999999999999e-01   1.1545000000000001e+00
   2.3144000000000000e+00  -4.6170000000000000e-01   5.4043999999999999e+00   2.6729999999999998e-01  -5.7099999999999995e-01  -1.0085999999999999e+00  -2.9741000000000000e+00   1.2007000000000001e+00   6.0072000000000001e+00  -1.0600000000000000e-01   3.8490000000000002e-01   1.1013999999999999e+00
   2.1160000000000001e+00  -5.2759999999999996e-01   4.7180999999999997e+00   1.1459999999999999e-01  -3.7109999999999999e-01  -1.0525000000000000e+00  -3.1739000000000002e+00   9.5609999999999995e-01   6.0941999999999998e+00  -3.8500000000000000e-02   3.2710000000000000e-01   1.1103000000000001e+00
   2.2483000000000000e+00  -5.9360000000000002e-01   5.2328000000000001e+00   2.1959999999999999e-01  -4.8530000000000001e-01  -9.9539999999999995e-01  -3.2848999999999999e+00   1.0005999999999999e+00   5.9200999999999997e+00  -9.6299999999999997e-02   3.5599999999999998e-01   1.0926000000000000e+00
   2.3584999999999998e+00  -7.2550000000000003e-01   4.4607999999999999e+00   2.0050000000000001e-01  -4.5679999999999998e-01  -9.9109999999999998e-01  -3.1960999999999999e+00   9.7840000000000005e-01   6.0072000000000001e+00  -1.0600000000000000e-01   4.6189999999999998e-01   1.1147000000000000e+00
   2.5127999999999999e+00  -6.3749999999999996e-01   4.6322999999999999e+00   2.6729999999999998e-01  -4.5679999999999998e-01  -1.0437000000000001e+00  -2.9963000000000002e+00   9.5609999999999995e-01   5.8330000000000002e+00  -2.8899999999999999e-02   3.9450000000000002e-01   1.1324000000000001e+00
   2.2924000000000002e+00  -9.0129999999999999e-01   4.6322999999999999e+00   1.8140000000000001e-01  -4.6629999999999999e-01  -9.3840000000000001e-01  -3.2404999999999999e+00   9.3389999999999995e-01   5.7460000000000004e+00  -4.8200000000000000e-02   4.2340000000000000e-01   1.1545000000000001e+00
   2.3144000000000000e+00  -6.1550000000000005e-01   4.1176000000000004e+00   2.2910000000000000e-01  -4.8530000000000001e-01  -9.6909999999999996e-01  -3.0629000000000000e+00   8.6719999999999997e-01   6.1813000000000002e+00  -2.8899999999999999e-02   3.8490000000000002e-01   1.1147000000000000e+00
   2.2703000000000002e+00  -6.1550000000000005e-01   4.3750000000000000e+00   2.8639999999999999e-01  -4.5679999999999998e-01  -9.7789999999999999e-01  -3.1516999999999999e+00   1.0227999999999999e+00   5.8330000000000002e+00  -1.3489999999999999e-01   4.3300000000000000e-01   1.1279999999999999e+00
   2.2703000000000002e+00  -8.1340000000000001e-01   4.9755000000000003e+00   2.5779999999999997e-01  -4.0920000000000001e-01  -1.0174000000000001e+00  -3.2627000000000002e+00   1.0005999999999999e+00   6.8777999999999997e+00  -1.5409999999999999e-01   4.4259999999999999e-01   1.1235999999999999e+00
   2.4026000000000001e+00  -3.0780000000000002e-01   4.8038999999999996e+00   1.4319999999999999e-01  -3.9970000000000000e-01  -1.0305000000000000e+00  -2.9519000000000002e+00   1.0005999999999999e+00   6.0072000000000001e+00  -1.1559999999999999e-01   4.6189999999999998e-01   1.1324000000000001e+00
   2.3144000000000000e+00  -6.3749999999999996e-01   5.1470000000000002e+00   5.7299999999999997e-02  -4.7580000000000000e-01  -1.0437000000000001e+00  -3.2404999999999999e+00   1.2230000000000001e+00   6.4424999999999999e+00  -2.8899999999999999e-02   4.1370000000000001e-01   1.0970000000000000e+00
   2.3805999999999998e+00  -4.3969999999999998e-01   4.6322999999999999e+00   3.8190000000000002e-01  -3.9970000000000000e-01  -9.8229999999999995e-01  -3.2183000000000002e+00   1.0450999999999999e+00   6.3554000000000004e+00  -1.1559999999999999e-01   4.6189999999999998e-01   1.0882000000000001e+00
   2.2483000000000000e+00  -5.9360000000000002e-01   4.4607999999999999e+00   2.4820000000000000e-01  -4.2820000000000003e-01  -1.0261000000000000e+00  -3.0629000000000000e+00   1.1117999999999999e+00   6.0941999999999998e+00  -5.7799999999999997e-02   4.1370000000000001e-01   1.1235999999999999e+00
   2.2263000000000002e+00  -7.0350000000000001e-01   4.6322999999999999e+00   1.1459999999999999e-01  -3.9970000000000000e-01  -9.9980000000000002e-01  -2.9741000000000000e+00   1.0450999999999999e+00   6.0941999999999998e+00  -1.2520000000000001e-01   4.3300000000000000e-01   1.0970000000000000e+00
   2.3584999999999998e+00  -6.5949999999999998e-01   4.8038999999999996e+00   2.4820000000000000e-01  -5.0429999999999997e-01  -9.4279999999999997e-01  -2.9075000000000002e+00   8.0049999999999999e-01   6.6166000000000000e+00  -1.2520000000000001e-01   3.6559999999999998e-01   1.1368000000000000e+00
   2.2483000000000000e+00  -6.8149999999999999e-01   4.9755000000000003e+00   1.8140000000000001e-01  -4.5679999999999998e-01  -9.9539999999999995e-01  -3.0407000000000002e+00   1.0227999999999999e+00   7.0518999999999998e+00  -7.7100000000000002e-02   4.3300000000000000e-01   1.1235999999999999e+00
   2.2483000000000000e+00  -5.2759999999999996e-01   4.5465000000000000e+00   1.2410000000000000e-01  -5.3290000000000004e-01  -9.6909999999999996e-01  -3.0629000000000000e+00   8.8939999999999997e-01   6.1813000000000002e+00  -1.4449999999999999e-01   4.3300000000000000e-01   1.1013999999999999e+00
   2.5127999999999999e+00  -6.3749999999999996e-01   4.2892000000000001e+00   1.5279999999999999e-01  -3.9010000000000000e-01  -1.0261000000000000e+00  -3.1516999999999999e+00   1.0227999999999999e+00   6.4424999999999999e+00  -5.7799999999999997e-02   4.9070000000000003e-01   1.1500999999999999e+00
   2.2263000000000002e+00  -6.1550000000000005e-01   3.9460999999999999e+00   1.6230000000000000e-01  -4.1870000000000002e-01  -9.6040000000000003e-01  -3.1073000000000000e+00   1.2007000000000001e+00   6.9648000000000003e+00  -1.9270000000000001e-01   4.8110000000000003e-01   1.1059000000000001e+00
   2.2924000000000002e+00  -5.7160000000000000e-01   4.6322999999999999e+00   2.4820000000000000e-01  -4.0920000000000001e-01  -9.2969999999999997e-01  -3.1516999999999999e+00   1.1785000000000001e+00   5.6589000000000000e+00  -9.6299999999999997e-02   4.6189999999999998e-01   1.1279999999999999e+00
   2.3584999999999998e+00  -5.0560000000000005e-01   4.8038999999999996e+00   1.3370000000000001e-01  -4.4719999999999999e-01  -9.6909999999999996e-01  -3.1516999999999999e+00   9.1169999999999995e-01   6.5294999999999996e+00  -9.6299999999999997e-02   3.5599999999999998e-01   1.1324000000000001e+00
   2.4026000000000001e+00  -6.5949999999999998e-01   5.0612000000000004e+00   2.4820000000000000e-01  -4.4719999999999999e-01  -1.0218000000000000e+00  -2.9741000000000000e+00   7.7820000000000000e-01   6.2683000000000000e+00  -1.4449999999999999e-01   4.1370000000000001e-01   1.1059000000000001e+00
   2.0720000000000001e+00  -5.4959999999999998e-01   4.8897000000000004e+00   1.9089999999999999e-01  -2.9499999999999998e-01  -9.5160000000000000e-01  -3.1295000000000002e+00   1.1117999999999999e+00   7.1388999999999996e+00  -4.8200000000000000e-02   4.0410000000000001e-01   1.1721999999999999e+00
   2.2924000000000002e+00  -7.0350000000000001e-01   4.9755000000000003e+00   1.7190000000000000e-01  -4.1870000000000002e-01  -9.9539999999999995e-01  -3.0629000000000000e+00   9.1169999999999995e-01   6.9648000000000003e+00  -7.7100000000000002e-02   4.4259999999999999e-01   1.0970000000000000e+00
   2.3365000000000000e+00  -7.6939999999999997e-01   4.6322999999999999e+00   1.7190000000000000e-01  -5.1390000000000002e-01  -9.8229999999999995e-01  -3.0185000000000000e+00   1.0894999999999999e+00   6.4424999999999999e+00  -1.4449999999999999e-01   4.2340000000000000e-01   1.0970000000000000e+00
   2.5127999999999999e+00  -5.4959999999999998e-01   3.8603000000000001e+00   1.9089999999999999e-01  -3.4260000000000002e-01  -9.5599999999999996e-01  -2.7966000000000002e+00   8.6719999999999997e-01   6.6166000000000000e+00  -1.4449999999999999e-01   4.0410000000000001e-01   1.1500999999999999e+00
   2.2703000000000002e+00  -7.0350000000000001e-01   4.7180999999999997e+00   2.2910000000000000e-01  -4.8530000000000001e-01  -9.7350000000000003e-01  -2.9297000000000000e+00   9.5609999999999995e-01   6.3554000000000004e+00  -4.8200000000000000e-02   4.4259999999999999e-01   1.1545000000000001e+00
   2.0499000000000001e+00  -8.1340000000000001e-01   4.8038999999999996e+00   1.5279999999999999e-01  -4.3769999999999998e-01  -9.9109999999999998e-01  -3.1073000000000000e+00   1.0450999999999999e+00   6.5294999999999996e+00  -9.6299999999999997e-02   4.3300000000000000e-01   1.1368000000000000e+00
   2.2483000000000000e+00  -5.9360000000000002e-01   4.3750000000000000e+00   1.7190000000000000e-01  -4.3769999999999998e-01  -9.7350000000000003e-01  -2.9297000000000000e+00   9.1169999999999995e-01   6.9648000000000003e+00  -1.3489999999999999e-01   3.6559999999999998e-01   1.1013999999999999e+00
   2.2263000000000002e+00  -5.0560000000000005e-01   4.2892000000000001e+00   5.7299999999999997e-02  -4.2820000000000003e-01  -9.9980000000000002e-01  -3.1516999999999999e+00   8.6719999999999997e-01   5.6589000000000000e+00  -1.2520000000000001e-01   4.8110000000000003e-01   1.1191000000000000e+00
   2.4687000000000001e+00  -6.5949999999999998e-01   5.4901999999999997e+00   2.1959999999999999e-01  -4.1870000000000002e-01  -9.8229999999999995e-01  -3.0185000000000000e+00   1.0227999999999999e+00   6.0072000000000001e+00  -1.4449999999999999e-01   4.7149999999999997e-01   1.1059000000000001e+00
   2.2483000000000000e+00  -6.1550000000000005e-01   4.0317999999999996e+00   2.1959999999999999e-01  -4.6629999999999999e-01  -9.9109999999999998e-01  -2.8853000000000000e+00   1.1339999999999999e+00   6.2683000000000000e+00  -2.8899999999999999e-02   4.0410000000000001e-01   1.1634000000000000e+00
   2.4908000000000001e+00  -5.4959999999999998e-01   5.1470000000000002e+00   2.4820000000000000e-01  -4.6629999999999999e-01  -9.8670000000000002e-01  -3.1516999999999999e+00   1.1117999999999999e+00   6.8777999999999997e+00  -1.9300000000000001e-02   3.2710000000000000e-01   1.1634000000000000e+00
   2.0278999999999998e+00  -5.9360000000000002e-01   5.1470000000000002e+00   1.6230000000000000e-01  -4.7580000000000000e-01  -9.6470000000000000e-01  -3.0629000000000000e+00   9.7840000000000005e-01   5.9200999999999997e+00   9.5999999999999992e-03   4.5219999999999999e-01   1.1191000000000000e+00
   2.3584999999999998e+00  -6.3749999999999996e-01   4.7180999999999997e+00   8.5900000000000004e-02  -5.1390000000000002e-01  -9.8670000000000002e-01  -3.1960999999999999e+00   1.1785000000000001e+00   6.7035999999999998e+00  -1.5409999999999999e-01   4.2340000000000000e-01   1.1191000000000000e+00
   2.1600999999999999e+00  -7.2550000000000003e-01   4.7180999999999997e+00   2.5779999999999997e-01  -4.0920000000000001e-01  -9.5160000000000000e-01  -3.2627000000000002e+00   8.4499999999999997e-01   7.0518999999999998e+00  -9.5999999999999992e-03   4.4259999999999999e-01   1.1500999999999999e+00
   2.2703000000000002e+00  -7.2550000000000003e-01   4.8038999999999996e+00   1.5279999999999999e-01  -5.3290000000000004e-01  -9.9109999999999998e-01  -3.2404999999999999e+00   1.1339999999999999e+00   6.1813000000000002e+00  -3.8500000000000000e-02   4.5219999999999999e-01   1.1456999999999999e+00
   2.3365000000000000e+00  -7.2550000000000003e-01   4.1176000000000004e+00   1.1459999999999999e-01  -4.1870000000000002e-01  -9.7350000000000003e-01  -3.2404999999999999e+00   8.4499999999999997e-01   6.6166000000000000e+00  -7.7100000000000002e-02   4.6189999999999998e-01   1.1103000000000001e+00
   2.1381000000000001e+00  -6.1550000000000005e-01   4.3750000000000000e+00   2.0999999999999999e-01  -4.1870000000000002e-01  -9.8229999999999995e-01  -3.0851000000000002e+00   1.1339999999999999e+00   6.1813000000000002e+00  -5.7799999999999997e-02   4.5219999999999999e-01   1.1013999999999999e+00
   2.4466999999999999e+00  -5.7160000000000000e-01   4.8038999999999996e+00   2.0050000000000001e-01  -4.2820000000000003e-01  -9.9980000000000002e-01  -3.1516999999999999e+00   9.7840000000000005e-01   5.9200999999999997e+00  -6.7400000000000002e-02   4.7149999999999997e-01   1.1059000000000001e+00
   2.3144000000000000e+00  -4.8359999999999997e-01   5.3186000000000000e+00   2.3870000000000000e-01  -5.5189999999999995e-01  -1.0129999999999999e+00  -3.1295000000000002e+00   1.0005999999999999e+00   6.0941999999999998e+00  -2.8899999999999999e-02   4.1370000000000001e-01   1.1279999999999999e+00
   2.2703000000000002e+00  -4.1770000000000002e-01   4.8038999999999996e+00   2.5779999999999997e-01  -3.7109999999999999e-01  -9.5160000000000000e-01  -3.0851000000000002e+00   1.2674000000000001e+00   5.9200999999999997e+00  -4.8200000000000000e-02   3.9450000000000002e-01   1.1103000000000001e+00
   2.2703000000000002e+00  -3.9570000000000000e-01   4.8038999999999996e+00   1.8140000000000001e-01  -3.9970000000000000e-01  -9.9980000000000002e-01  -3.1739000000000002e+00   1.0005999999999999e+00   6.2683000000000000e+00  -5.7799999999999997e-02   3.4639999999999999e-01   1.1589000000000000e+00
   2.2483000000000000e+00  -7.2550000000000003e-01   5.1470000000000002e+00   2.1959999999999999e-01  -3.9970000000000000e-01  -9.7350000000000003e-01  -3.1516999999999999e+00   8.4499999999999997e-01   5.9200999999999997e+00  -3.8500000000000000e-02   4.9070000000000003e-01   1.1456999999999999e+00
   2.2924000000000002e+00  -7.6939999999999997e-01   4.8897000000000004e+00   1.1459999999999999e-01  -5.3290000000000004e-01  -1.0085999999999999e+00  -3.1739000000000002e+00   1.1785000000000001e+00   7.0518999999999998e+00  -1.9300000000000001e-02   2.9830000000000001e-01   1.1456999999999999e+00
   2.2703000000000002e+00  -5.0560000000000005e-01   4.8897000000000004e+00   2.0999999999999999e-01  -4.3769999999999998e-01  -9.7350000000000003e-01  -3.2183000000000002e+00   8.4499999999999997e-01   6.0072000000000001e+00  -1.2520000000000001e-01   3.9450000000000002e-01   1.1103000000000001e+00
   2.5127999999999999e+00  -7.6939999999999997e-01   4.7180999999999997e+00   2.5779999999999997e-01  -4.1870000000000002e-01  -9.6040000000000003e-01  -2.9519000000000002e+00   1.0227999999999999e+00   6.3554000000000004e+00  -3.8500000000000000e-02   4.4259999999999999e-01   1.1368000000000000e+00
   2.1381000000000001e+00  -6.3749999999999996e-01   4.4607999999999999e+00   2.1959999999999999e-01  -4.7580000000000000e-01  -9.6909999999999996e-01  -3.2848999999999999e+00   9.7840000000000005e-01   5.7460000000000004e+00  -5.7799999999999997e-02   4.8110000000000003e-01   1.0970000000000000e+00
   2.2483000000000000e+00  -5.9360000000000002e-01   4.3750000000000000e+00   1.1459999999999999e-01  -4.1870000000000002e-01  -9.8670000000000002e-01  -3.1073000000000000e+00   1.1563000000000001e+00   5.7460000000000004e+00  -7.7100000000000002e-02   4.0410000000000001e-01   1.1235999999999999e+00
   2.3365000000000000e+00  -4.1770000000000002e-01   4.9755000000000003e+00   2.1959999999999999e-01  -3.5210000000000002e-01  -1.0305000000000000e+00  -3.2183000000000002e+00   1.1117999999999999e+00   6.7035999999999998e+00  -1.3489999999999999e-01   4.1370000000000001e-01   1.1545000000000001e+00
   2.2483000000000000e+00  -3.9570000000000000e-01   4.7180999999999997e+00   2.2910000000000000e-01  -4.1870000000000002e-01  -9.7789999999999999e-01  -3.0407000000000002e+00   1.0005999999999999e+00   6.0941999999999998e+00  -1.5409999999999999e-01   3.6559999999999998e-01   1.0926000000000000e+00
   2.2263000000000002e+00  -5.4959999999999998e-01   4.8897000000000004e+00   1.8140000000000001e-01  -3.3310000000000001e-01  -9.6909999999999996e-01  -3.1516999999999999e+00   1.1117999999999999e+00   6.0941999999999998e+00  -3.8500000000000000e-02   4.1370000000000001e-01   1.1368000000000000e+00
   2.2042000000000002e+00  -7.6939999999999997e-01   5.2328000000000001e+00   2.3870000000000000e-01  -3.7109999999999999e-01  -9.6470000000000000e-01  -3.1960999999999999e+00   9.1169999999999995e-01   6.4424999999999999e+00  -9.6299999999999997e-02   3.2710000000000000e-01   1.1500999999999999e+00
   2.2924000000000002e+00  -6.3749999999999996e-01   5.1470000000000002e+00   1.2410000000000000e-01  -4.7580000000000000e-01  -9.9109999999999998e-01  -3.0407000000000002e+00   1.0005999999999999e+00   6.7907000000000002e+00  -9.6299999999999997e-02   4.5219999999999999e-01   1.1677999999999999e+00
   2.3805999999999998e+00  -6.3749999999999996e-01   4.8038999999999996e+00   1.1459999999999999e-01  -4.5679999999999998e-01  -9.6470000000000000e-01  -3.1073000000000000e+00   9.1169999999999995e-01   5.8330000000000002e+00  -5.7799999999999997e-02   4.3300000000000000e-01   1.1368000000000000e+00
   2.2263000000000002e+00  -5.9360000000000002e-01   4.3750000000000000e+00   1.2410000000000000e-01  -4.5679999999999998e-01  -9.5160000000000000e-01  -3.3292000000000002e+00   1.0450999999999999e+00   6.0072000000000001e+00  -5.7799999999999997e-02   3.3679999999999999e-01   1.1279999999999999e+00
   2.1821999999999999e+00  -3.7369999999999998e-01   4.0317999999999996e+00   1.4319999999999999e-01  -4.1870000000000002e-01  -9.3410000000000004e-01  -3.2183000000000002e+00   1.0450999999999999e+00   5.8330000000000002e+00  -4.8200000000000000e-02   4.2340000000000000e-01   1.1324000000000001e+00
   2.3365000000000000e+00  -6.1550000000000005e-01   4.3750000000000000e+00   1.8140000000000001e-01  -4.1870000000000002e-01  -9.9109999999999998e-01  -3.1739000000000002e+00   1.1117999999999999e+00   5.6589000000000000e+00  -8.6699999999999999e-02   4.5219999999999999e-01   1.0882000000000001e+00
   2.2924000000000002e+00  -5.7160000000000000e-01   4.7180999999999997e+00   1.9089999999999999e-01  -4.6629999999999999e-01  -1.0042000000000000e+00  -3.3513999999999999e+00   8.8939999999999997e-01   5.7460000000000004e+00  -1.1559999999999999e-01   3.2710000000000000e-01   1.1103000000000001e+00
   2.3365000000000000e+00  -6.5949999999999998e-01   4.1176000000000004e+00   2.3870000000000000e-01  -3.5210000000000002e-01  -9.9980000000000002e-01  -3.3513999999999999e+00   1.0894999999999999e+00   5.7460000000000004e+00  -9.5999999999999992e-03   3.8490000000000002e-01   1.1013999999999999e+00
   2.3805999999999998e+00  -6.1550000000000005e-01   4.6322999999999999e+00   1.4319999999999999e-01  -3.8059999999999999e-01  -9.6909999999999996e-01  -3.1739000000000002e+00   1.0672999999999999e+00   5.7460000000000004e+00  -1.0600000000000000e-01   4.1370000000000001e-01   1.1279999999999999e+00
   2.3144000000000000e+00  -5.0560000000000005e-01   4.8897000000000004e+00   2.8639999999999999e-01  -4.6629999999999999e-01  -9.8670000000000002e-01  -3.0851000000000002e+00   1.0227999999999999e+00   6.2683000000000000e+00  -1.9300000000000001e-02   4.1370000000000001e-01   1.1147000000000000e+00
   2.2703000000000002e+00  -6.3749999999999996e-01   5.5758999999999999e+00   2.2910000000000000e-01  -4.9480000000000002e-01  -9.9980000000000002e-01  -3.0407000000000002e+00   1.1339999999999999e+00   6.8777999999999997e+00  -8.6699999999999999e-02   5.1959999999999995e-01   1.1103000000000001e+00
   2.1381000000000001e+00  -6.8149999999999999e-01   5.1470000000000002e+00   1.7190000000000000e-01  -4.1870000000000002e-01  -9.5160000000000000e-01  -3.1295000000000002e+00   1.0005999999999999e+00   6.5294999999999996e+00   3.8500000000000000e-02   4.6189999999999998e-01   1.1500999999999999e+00
   2.4026000000000001e+00  -6.1550000000000005e-01   4.8897000000000004e+00   1.0500000000000000e-01  -4.0920000000000001e-01  -9.3410000000000004e-01  -3.1516999999999999e+00   1.0450999999999999e+00   5.4847999999999999e+00  -1.2520000000000001e-01   4.5219999999999999e-01   1.1103000000000001e+00
   1.9838000000000000e+00  -5.2759999999999996e-01   4.4607999999999999e+00   2.1959999999999999e-01  -3.8059999999999999e-01  -9.7789999999999999e-01  -3.2183000000000002e+00   1.0005999999999999e+00   6.7035999999999998e+00  -2.8899999999999999e-02   4.6189999999999998e-01   1.1013999999999999e+00
   2.2042000000000002e+00  -5.9360000000000002e-01   4.7180999999999997e+00   1.4319999999999999e-01  -4.9480000000000002e-01  -9.7789999999999999e-01  -3.1516999999999999e+00   9.3389999999999995e-01   5.2236000000000002e+00  -8.6699999999999999e-02   4.1370000000000001e-01   1.1368000000000000e+00
   2.2483000000000000e+00  -8.1340000000000001e-01   4.4607999999999999e+00   1.7190000000000000e-01  -4.7580000000000000e-01  -9.4720000000000004e-01  -2.9741000000000000e+00   9.5609999999999995e-01   5.4847999999999999e+00  -4.8200000000000000e-02   4.3300000000000000e-01   1.1279999999999999e+00
   2.5348000000000002e+00  -5.9360000000000002e-01   4.3750000000000000e+00   1.9089999999999999e-01  -4.4719999999999999e-01  -1.0085999999999999e+00  -3.0407000000000002e+00   1.0450999999999999e+00   6.2683000000000000e+00  -1.1559999999999999e-01   3.9450000000000002e-01   1.0882000000000001e+00
   2.2483000000000000e+00  -6.1550000000000005e-01   4.4607999999999999e+00   2.2910000000000000e-01  -4.3769999999999998e-01  -9.6909999999999996e-01  -3.2183000000000002e+00   1.0450999999999999e+00   6.6166000000000000e+00  -6.7400000000000002e-02   4.7149999999999997e-01   1.1013999999999999e+00
   2.3584999999999998e+00  -5.9360000000000002e-01   5.2328000000000001e+00   1.7190000000000000e-01  -4.5679999999999998e-01  -9.9980000000000002e-01  -3.1739000000000002e+00   9.1169999999999995e-01   6.4424999999999999e+00  -1.9270000000000001e-01   4.9070000000000003e-01   1.1456999999999999e+00
   2.3365000000000000e+00  -4.3969999999999998e-01   4.8897000000000004e+00   1.8140000000000001e-01  -3.6159999999999998e-01  -9.5160000000000000e-01  -3.2627000000000002e+00   1.0005999999999999e+00   6.5294999999999996e+00  -5.7799999999999997e-02   4.9070000000000003e-01   1.1456999999999999e+00
   2.4466999999999999e+00  -4.8359999999999997e-01   4.8038999999999996e+00   2.6729999999999998e-01  -3.3310000000000001e-01  -9.1649999999999998e-01  -3.1739000000000002e+00   7.7820000000000000e-01   6.0941999999999998e+00  -5.7799999999999997e-02   3.5599999999999998e-01   1.0792999999999999e+00
   2.2924000000000002e+00  -6.3749999999999996e-01   4.7180999999999997e+00   1.3370000000000001e-01  -3.9970000000000000e-01  -9.8229999999999995e-01  -3.1739000000000002e+00   1.0450999999999999e+00   5.5719000000000003e+00  -1.9300000000000001e-02   4.4259999999999999e-01   1.1368000000000000e+00
   2.1600999999999999e+00  -5.4959999999999998e-01   5.1470000000000002e+00   5.7299999999999997e-02  -4.9480000000000002e-01  -9.1649999999999998e-01  -3.3513999999999999e+00   1.0227999999999999e+00   6.1813000000000002e+00  -1.7340000000000000e-01   3.8490000000000002e-01   1.0970000000000000e+00
   2.2924000000000002e+00  -5.2759999999999996e-01   4.1176000000000004e+00   2.5779999999999997e-01  -4.8530000000000001e-01  -9.9539999999999995e-01  -3.1516999999999999e+00   9.5609999999999995e-01   6.0072000000000001e+00  -3.8500000000000000e-02   4.8110000000000003e-01   1.1279999999999999e+00
   2.2042000000000002e+00  -5.9360000000000002e-01   4.6322999999999999e+00   1.4319999999999999e-01  -5.1390000000000002e-01  -9.6040000000000003e-01  -3.1073000000000000e+00   1.0227999999999999e+00   5.9200999999999997e+00  -9.6299999999999997e-02   4.1370000000000001e-01   1.1368000000000000e+00
   2.3805999999999998e+00  -5.7160000000000000e-01   3.8603000000000001e+00   1.6230000000000000e-01  -4.7580000000000000e-01  -9.5160000000000000e-01  -3.0851000000000002e+00   1.0005999999999999e+00   6.0941999999999998e+00  -1.1559999999999999e-01   4.9070000000000003e-01   1.1413000000000000e+00
   2.2924000000000002e+00  -5.2759999999999996e-01   4.6322999999999999e+00   1.9089999999999999e-01  -4.7580000000000000e-01  -9.4720000000000004e-01  -3.1960999999999999e+00   9.5609999999999995e-01   6.0941999999999998e+00  -2.8899999999999999e-02   4.3300000000000000e-01   1.1368000000000000e+00
   2.1381000000000001e+00  -7.0350000000000001e-01   5.1470000000000002e+00   2.3870000000000000e-01  -4.6629999999999999e-01  -1.0218000000000000e+00  -2.9519000000000002e+00   1.1785000000000001e+00   6.4424999999999999e+00  -4.8200000000000000e-02   5.1959999999999995e-01   1.1103000000000001e+00
   2.2703000000000002e+00  -5.9360000000000002e-01   4.4607999999999999e+00   2.3870000000000000e-01  -5.4239999999999999e-01  -1.0042000000000000e+00  -2.9963000000000002e+00   1.0450999999999999e+00   6.2683000000000000e+00  -1.3489999999999999e-01   4.3300000000000000e-01   1.0838000000000001e+00
   2.3365000000000000e+00  -5.4959999999999998e-01   4.3750000000000000e+00   1.5279999999999999e-01  -3.9970000000000000e-01  -9.9539999999999995e-01  -3.1516999999999999e+00   1.0005999999999999e+00   7.2260000000000000e+00   9.5999999999999992e-03   3.4639999999999999e-01   1.1279999999999999e+00
   2.2924000000000002e+00  -5.4959999999999998e-01   4.4607999999999999e+00   2.3870000000000000e-01  -4.1870000000000002e-01  -9.9109999999999998e-01  -3.2627000000000002e+00   1.1339999999999999e+00   6.2683000000000000e+00  -8.6699999999999999e-02   3.8490000000000002e-01   1.1677999999999999e+00
   2.1600999999999999e+00  -7.2550000000000003e-01   5.4901999999999997e+00   1.5279999999999999e-01  -5.2339999999999998e-01  -9.9109999999999998e-01  -3.2404999999999999e+00   1.0005999999999999e+00   6.0941999999999998e+00  -1.5409999999999999e-01   4.5219999999999999e-01   1.1059000000000001e+00
   2.4026000000000001e+00  -6.3749999999999996e-01   4.8897000000000004e+00   1.1459999999999999e-01  -4.7580000000000000e-01  -9.7789999999999999e-01  -3.1073000000000000e+00   9.5609999999999995e-01   6.7035999999999998e+00  -1.9300000000000001e-02   4.3300000000000000e-01   1.1545000000000001e+00
   2.4026000000000001e+00  -7.2550000000000003e-01   4.2892000000000001e+00   1.9089999999999999e-01  -4.2820000000000003e-01  -9.6470000000000000e-01  -3.1295000000000002e+00   1.0450999999999999e+00   7.0518999999999998e+00  -6.7400000000000002e-02   3.7530000000000002e-01   1.1013999999999999e+00
   2.2483000000000000e+00  -5.7160000000000000e-01   4.2892000000000001e+00   1.8140000000000001e-01  -4.5679999999999998e-01  -1.0129999999999999e+00  -3.0407000000000002e+00   1.0450999999999999e+00   6.7035999999999998e+00  -1.2520000000000001e-01   4.2340000000000000e-01   1.1235999999999999e+00
   2.1600999999999999e+00  -4.1770000000000002e-01   4.0317999999999996e+00   1.7190000000000000e-01  -4.1870000000000002e-01  -9.8229999999999995e-01  -2.9075000000000002e+00   9.3389999999999995e-01   5.0495000000000001e+00  -1.9300000000000001e-02   4.2340000000000000e-01   1.1059000000000001e+00
   2.2263000000000002e+00  -7.6939999999999997e-01   5.4043999999999999e+00   1.4319999999999999e-01  -4.5679999999999998e-01  -9.4720000000000004e-01  -3.1960999999999999e+00   1.2007000000000001e+00   5.8330000000000002e+00  -1.0600000000000000e-01   4.8110000000000003e-01   1.0926000000000000e+00
   2.3365000000000000e+00  -5.2759999999999996e-01   4.8897000000000004e+00   1.7190000000000000e-01  -3.9970000000000000e-01  -1.0174000000000001e+00  -3.0185000000000000e+00   1.0005999999999999e+00   6.2683000000000000e+00  -7.7100000000000002e-02   4.2340000000000000e-01   1.1456999999999999e+00
   2.3584999999999998e+00  -5.0560000000000005e-01   4.1176000000000004e+00   1.4319999999999999e-01  -5.1390000000000002e-01  -9.9109999999999998e-01  -3.1739000000000002e+00   8.8939999999999997e-01   6.1813000000000002e+00  -3.8500000000000000e-02   4.7149999999999997e-01   1.1589000000000000e+00
   2.3144000000000000e+00  -6.5949999999999998e-01   4.6322999999999999e+00   1.1459999999999999e-01  -3.7109999999999999e-01  -9.6470000000000000e-01  -3.0185000000000000e+00   1.0227999999999999e+00   7.3131000000000004e+00  -8.6699999999999999e-02   4.4259999999999999e-01   1.1324000000000001e+00
   2.3805999999999998e+00  -5.4959999999999998e-01   4.8038999999999996e+00   1.7190000000000000e-01  -5.4239999999999999e-01  -9.5599999999999996e-01  -3.0851000000000002e+00   1.0005999999999999e+00   6.7035999999999998e+00   9.5999999999999992e-03   5.1000000000000001e-01   1.1191000000000000e+00
   2.2042000000000002e+00  -7.4739999999999995e-01   4.8038999999999996e+00   2.1959999999999999e-01  -4.2820000000000003e-01  -9.8670000000000002e-01  -3.1739000000000002e+00   1.0672999999999999e+00   6.5294999999999996e+00  -1.1559999999999999e-01   3.8490000000000002e-01   1.1677999999999999e+00
   2.2924000000000002e+00  -5.7160000000000000e-01   4.2892000000000001e+00   1.5279999999999999e-01  -4.6629999999999999e-01  -9.6470000000000000e-01  -3.1739000000000002e+00   8.4499999999999997e-01   6.0072000000000001e+00  -7.7100000000000002e-02   3.6559999999999998e-01   1.1279999999999999e+00
   2.2703000000000002e+00  -5.9360000000000002e-01   4.8038999999999996e+00   1.8140000000000001e-01  -3.3310000000000001e-01  -9.9109999999999998e-01  -3.0407000000000002e+00   1.0894999999999999e+00   6.2683000000000000e+00  -6.7400000000000002e-02   4.3300000000000000e-01   1.1368000000000000e+00
   2.2483000000000000e+00  -7.0350000000000001e-01   4.8038999999999996e+00   2.0050000000000001e-01  -4.7580000000000000e-01  -9.9109999999999998e-01  -3.2627000000000002e+00   9.1169999999999995e-01   6.0072000000000001e+00  -2.2159999999999999e-01   3.8490000000000002e-01   1.1103000000000001e+00
   2.3144000000000000e+00  -4.8359999999999997e-01   4.3750000000000000e+00   2.0999999999999999e-01  -4.7580000000000000e-01  -9.9109999999999998e-01  -3.1739000000000002e+00   1.0227999999999999e+00   6.5294999999999996e+00  -4.8200000000000000e-02   5.1959999999999995e-01   1.1013999999999999e+00
   2.2924000000000002e+00  -7.0350000000000001e-01   4.8897000000000004e+00   2.0050000000000001e-01  -4.3769999999999998e-01  -9.6909999999999996e-01  -3.2183000000000002e+00   1.2230000000000001e+00   6.6166000000000000e+00  -9.6299999999999997e-02   4.5219999999999999e-01   1.0882000000000001e+00
   2.2263000000000002e+00  -5.7160000000000000e-01   4.2034000000000002e+00   1.7190000000000000e-01  -4.4719999999999999e-01  -9.6040000000000003e-01  -3.1295000000000002e+00   1.1339999999999999e+00   6.2683000000000000e+00   9.5999999999999992e-03   4.4259999999999999e-01   1.1368000000000000e+00
   2.3144000000000000e+00  -5.4959999999999998e-01   4.5465000000000000e+00   2.6729999999999998e-01  -4.5679999999999998e-01  -9.8670000000000002e-01  -3.1073000000000000e+00   1.0450999999999999e+00   6.3554000000000004e+00  -2.8899999999999999e-02   5.2920000000000000e-01   1.1235999999999999e+00
   2.4026000000000001e+00  -3.7369999999999998e-01   4.0317999999999996e+00   2.4820000000000000e-01  -3.4260000000000002e-01  -9.9539999999999995e-01  -3.1073000000000000e+00   1.0672999999999999e+00   6.3554000000000004e+00  -6.7400000000000002e-02   4.4259999999999999e-01   1.1545000000000001e+00
   2.2263000000000002e+00  -9.2330000000000001e-01   5.1470000000000002e+00   1.7190000000000000e-01  -4.3769999999999998e-01  -9.7350000000000003e-01  -3.2404999999999999e+00   1.1563000000000001e+00   6.0941999999999998e+00  -1.9300000000000001e-02   3.8490000000000002e-01   1.1147000000000000e+00
   2.3584999999999998e+00  -6.3749999999999996e-01   4.2892000000000001e+00   2.6729999999999998e-01  -4.1870000000000002e-01  -9.8229999999999995e-01  -3.3069999999999999e+00   9.3389999999999995e-01   6.8777999999999997e+00   1.9300000000000001e-02   4.1370000000000001e-01   1.1279999999999999e+00
   2.4466999999999999e+00  -5.0560000000000005e-01   3.9460999999999999e+00   1.8140000000000001e-01  -4.9480000000000002e-01  -9.7789999999999999e-01  -3.1960999999999999e+00   9.7840000000000005e-01   6.0941999999999998e+00  -1.1559999999999999e-01   3.8490000000000002e-01   1.1279999999999999e+00
   2.2263000000000002e+00  -4.3969999999999998e-01   4.6322999999999999e+00   2.7689999999999998e-01  -3.9970000000000000e-01  -9.9109999999999998e-01  -3.0407000000000002e+00   1.2897000000000001e+00   6.6166000000000000e+00  -1.0600000000000000e-01   4.0410000000000001e-01   1.1545000000000001e+00
   2.2263000000000002e+00  -7.0350000000000001e-01   4.7180999999999997e+00   9.5500000000000002e-02  -4.6629999999999999e-01  -9.5160000000000000e-01  -3.1516999999999999e+00   1.0894999999999999e+00   6.3554000000000004e+00  -1.3489999999999999e-01   5.0029999999999997e-01   1.1279999999999999e+00
   2.3805999999999998e+00  -6.1550000000000005e-01   4.3750000000000000e+00   1.9089999999999999e-01  -4.4719999999999999e-01  -9.6040000000000003e-01  -3.3292000000000002e+00   9.5609999999999995e-01   6.3554000000000004e+00  -1.6380000000000000e-01   5.1000000000000001e-01   1.1059000000000001e+00
   2.3144000000000000e+00  -8.1340000000000001e-01   4.2892000000000001e+00   1.5279999999999999e-01  -3.7109999999999999e-01  -9.8670000000000002e-01  -3.1960999999999999e+00   1.2230000000000001e+00   6.5294999999999996e+00  -1.0600000000000000e-01   4.1370000000000001e-01   1.1766000000000001e+00
   2.2924000000000002e+00  -6.8149999999999999e-01   5.2328000000000001e+00   1.7190000000000000e-01  -4.4719999999999999e-01  -9.8229999999999995e-01  -3.3292000000000002e+00   9.3389999999999995e-01   5.6589000000000000e+00  -1.3489999999999999e-01   4.6189999999999998e-01   1.0882000000000001e+00
   2.0939999999999999e+00  -4.6170000000000000e-01   4.6322999999999999e+00   1.8140000000000001e-01  -4.1870000000000002e-01  -9.7350000000000003e-01  -3.0629000000000000e+00   8.8939999999999997e-01   6.4424999999999999e+00  -1.1559999999999999e-01   4.9070000000000003e-01   1.1147000000000000e+00
   2.2483000000000000e+00  -3.7369999999999998e-01   4.0317999999999996e+00   2.6729999999999998e-01  -4.3769999999999998e-01  -9.7789999999999999e-01  -3.1295000000000002e+00   1.0005999999999999e+00   6.0941999999999998e+00  -1.6380000000000000e-01   3.8490000000000002e-01   1.1235999999999999e+00
   2.3144000000000000e+00  -6.8149999999999999e-01   5.4043999999999999e+00   1.4319999999999999e-01  -4.5679999999999998e-01  -9.6040000000000003e-01  -3.0185000000000000e+00   1.0005999999999999e+00   6.4424999999999999e+00  -8.6699999999999999e-02   4.5219999999999999e-01   1.1103000000000001e+00
   2.2483000000000000e+00  -6.8149999999999999e-01   4.8897000000000004e+00   1.8140000000000001e-01  -4.3769999999999998e-01  -9.8229999999999995e-01  -3.1295000000000002e+00   1.1563000000000001e+00   5.8330000000000002e+00   9.5999999999999992e-03   4.3300000000000000e-01   1.1545000000000001e+00
   2.3144000000000000e+00  -6.1550000000000005e-01   3.9460999999999999e+00   1.1459999999999999e-01  -4.0920000000000001e-01  -9.6040000000000003e-01  -3.1073000000000000e+00   7.1150000000000002e-01   6.7035999999999998e+00  -1.8300000000000000e-01   3.8490000000000002e-01   1.1324000000000001e+00
   2.3805999999999998e+00  -6.1550000000000005e-01   5.9191000000000003e+00   2.0999999999999999e-01  -4.5679999999999998e-01  -9.6909999999999996e-01  -3.0851000000000002e+00   1.0450999999999999e+00   6.0072000000000001e+00  -1.9300000000000001e-02   3.8490000000000002e-01   1.1811000000000000e+00
   2.4026000000000001e+00  -5.4959999999999998e-01   4.9755000000000003e+00   1.2410000000000000e-01  -4.4719999999999999e-01  -9.6909999999999996e-01  -3.0629000000000000e+00   1.3119000000000001e+00   7.2260000000000000e+00  -1.0600000000000000e-01   4.0410000000000001e-01   1.1147000000000000e+00
   2.2924000000000002e+00  -5.7160000000000000e-01   4.6322999999999999e+00   1.7190000000000000e-01  -3.9970000000000000e-01  -9.2969999999999997e-01  -3.0851000000000002e+00   1.2230000000000001e+00   7.0518999999999998e+00  -8.6699999999999999e-02   4.5219999999999999e-01   1.1013999999999999e+00
   2.2483000000000000e+00  -6.1550000000000005e-01   4.0317999999999996e+00   1.6230000000000000e-01  -4.5679999999999998e-01  -9.6040000000000003e-01  -3.2848999999999999e+00   9.1169999999999995e-01   6.1813000000000002e+00  -1.3489999999999999e-01   4.6189999999999998e-01   1.1103000000000001e+00
   2.2042000000000002e+00  -6.3749999999999996e-01   4.3750000000000000e+00   2.0050000000000001e-01  -4.2820000000000003e-01  -9.5599999999999996e-01  -3.0851000000000002e+00   8.8939999999999997e-01   6.6166000000000000e+00  -1.3489999999999999e-01   5.0029999999999997e-01   1.1103000000000001e+00
   2.3365000000000000e+00  -5.9360000000000002e-01   5.5758999999999999e+00   2.7689999999999998e-01  -4.2820000000000003e-01  -9.3410000000000004e-01  -3.0629000000000000e+00   1.0450999999999999e+00   5.6589000000000000e+00  -6.7400000000000002e-02   4.1370000000000001e-01   1.0970000000000000e+00
   2.2263000000000002e+00  -4.1770000000000002e-01   4.7180999999999997e+00   1.8140000000000001e-01  -4.0920000000000001e-01  -9.6040000000000003e-01  -3.2183000000000002e+00   8.6719999999999997e-01   6.4424999999999999e+00  -2.8899999999999999e-02   4.4259999999999999e-01   1.1324000000000001e+00
   2.2703000000000002e+00  -7.0350000000000001e-01   4.4607999999999999e+00   1.6230000000000000e-01  -4.1870000000000002e-01  -9.6909999999999996e-01  -3.2183000000000002e+00   1.0672999999999999e+00   5.8330000000000002e+00  -7.7100000000000002e-02   3.6559999999999998e-01   1.0616000000000001e+00
   2.3144000000000000e+00  -5.7160000000000000e-01   4.8897000000000004e+00   1.8140000000000001e-01  -4.3769999999999998e-01  -1.0218000000000000e+00  -3.1073000000000000e+00   1.1563000000000001e+00   6.7035999999999998e+00  -1.2520000000000001e-01   4.8110000000000003e-01   1.1191000000000000e+00
   2.1600999999999999e+00  -6.8149999999999999e-01   4.1176000000000004e+00   2.1959999999999999e-01  -3.8059999999999999e-01  -9.4720000000000004e-01  -3.1073000000000000e+00   1.1339999999999999e+00   5.8330000000000002e+00  -1.5409999999999999e-01   3.8490000000000002e-01   1.0838000000000001e+00
   2.3144000000000000e+00  -5.0560000000000005e-01   4.1176000000000004e+00   1.9089999999999999e-01  -3.5210000000000002e-01  -9.5599999999999996e-01  -3.0629000000000000e+00   8.8939999999999997e-01   5.9200999999999997e+00  -6.7400000000000002e-02   4.2340000000000000e-01   1.0838000000000001e+00
   2.2703000000000002e+00  -9.2330000000000001e-01   4.0317999999999996e+00   8.5900000000000004e-02  -4.1870000000000002e-01  -9.6470000000000000e-01  -3.1073000000000000e+00   1.1563000000000001e+00   5.7460000000000004e+00  -1.2520000000000001e-01   4.1370000000000001e-01   1.0970000000000000e+00
   2.3584999999999998e+00  -7.6939999999999997e-01   4.6322999999999999e+00   1.9089999999999999e-01  -3.9010000000000000e-01  -9.9109999999999998e-01  -3.1295000000000002e+00   9.5609999999999995e-01   6.3554000000000004e+00  -4.8200000000000000e-02   4.5219999999999999e-01   1.0970000000000000e+00
   2.4908000000000001e+00  -5.7160000000000000e-01   5.2328000000000001e+00   2.0999999999999999e-01  -4.3769999999999998e-01  -9.7350000000000003e-01  -3.2183000000000002e+00   1.0227999999999999e+00   6.5294999999999996e+00  -9.6299999999999997e-02   4.0410000000000001e-01   1.1413000000000000e+00
   2.4026000000000001e+00  -5.7160000000000000e-01   4.7180999999999997e+00   2.4820000000000000e-01  -3.6159999999999998e-01  -9.5160000000000000e-01  -3.1073000000000000e+00   1.0227999999999999e+00   6.8777999999999997e+00  -5.7799999999999997e-02   4.8110000000000003e-01   1.0882000000000001e+00
   2.4026000000000001e+00  -4.8359999999999997e-01   4.2892000000000001e+00   2.2910000000000000e-01  -3.7109999999999999e-01  -9.6040000000000003e-01  -3.4845999999999999e+00   9.7840000000000005e-01   6.4424999999999999e+00  -5.7799999999999997e-02   4.5219999999999999e-01   1.0749000000000000e+00
   2.4908000000000001e+00  -7.2550000000000003e-01   5.5758999999999999e+00   2.3870000000000000e-01  -4.3769999999999998e-01  -9.8670000000000002e-01  -3.1073000000000000e+00   1.1117999999999999e+00   6.3554000000000004e+00  -1.7340000000000000e-01   4.3300000000000000e-01   1.0792999999999999e+00
   2.2263000000000002e+00  -7.9139999999999999e-01   5.0612000000000004e+00   1.9089999999999999e-01  -3.9970000000000000e-01  -9.5599999999999996e-01  -3.1073000000000000e+00   1.1117999999999999e+00   6.7907000000000002e+00  -1.0600000000000000e-01   5.0029999999999997e-01   1.1545000000000001e+00
   2.3144000000000000e+00  -4.3969999999999998e-01   5.0612000000000004e+00   2.1959999999999999e-01  -4.5679999999999998e-01  -9.7789999999999999e-01  -3.1295000000000002e+00   1.0450999999999999e+00   6.0941999999999998e+00  -1.4449999999999999e-01   4.4259999999999999e-01   1.1324000000000001e+00
   2.3584999999999998e+00  -8.1340000000000001e-01   4.1176000000000004e+00   1.5279999999999999e-01  -4.4719999999999999e-01  -9.8229999999999995e-01  -3.3292000000000002e+00   1.1785000000000001e+00   5.9200999999999997e+00   0.0000000000000000e+00   3.7530000000000002e-01   1.1147000000000000e+00
   2.2703000000000002e+00  -6.3749999999999996e-01   4.6322999999999999e+00   2.8639999999999999e-01  -4.0920000000000001e-01  -9.6909999999999996e-01  -3.1295000000000002e+00   1.0450999999999999e+00   5.4847999999999999e+00  -1.5409999999999999e-01   4.4259999999999999e-01   1.0970000000000000e+00
   2.3365000000000000e+00  -5.9360000000000002e-01   4.1176000000000004e+00   1.5279999999999999e-01  -4.6629999999999999e-01  -9.7350000000000003e-01  -3.1960999999999999e+00   1.0894999999999999e+00   6.4424999999999999e+00  -8.6699999999999999e-02   4.2340000000000000e-01   1.1324000000000001e+00
   2.3144000000000000e+00  -7.4739999999999995e-01   4.5465000000000000e+00   1.6230000000000000e-01  -4.4719999999999999e-01  -9.6040000000000003e-01  -3.3292000000000002e+00   1.0672999999999999e+00   6.3554000000000004e+00  -6.7400000000000002e-02   4.7149999999999997e-01   1.1103000000000001e+00
   2.0278999999999998e+00  -5.7160000000000000e-01   4.4607999999999999e+00   1.3370000000000001e-01  -3.9010000000000000e-01  -9.6470000000000000e-01  -3.1960999999999999e+00   1.1785000000000001e+00   6.8777999999999997e+00  -6.7400000000000002e-02   4.4259999999999999e-01   1.1147000000000000e+00
   2.2483000000000000e+00  -5.7160000000000000e-01   3.6886999999999999e+00   2.1959999999999999e-01  -4.0920000000000001e-01  -9.6040000000000003e-01  -3.1960999999999999e+00   9.7840000000000005e-01   5.9200999999999997e+00  -2.8899999999999999e-02   4.0410000000000001e-01   1.0838000000000001e+00
   2.2042000000000002e+00  -7.0350000000000001e-01   4.8897000000000004e+00   1.5279999999999999e-01  -5.3290000000000004e-01  -1.0085999999999999e+00  -3.1516999999999999e+00   1.1785000000000001e+00   6.0941999999999998e+00  -1.9300000000000001e-02   4.2340000000000000e-01   1.0970000000000000e+00
   2.4908000000000001e+00  -6.8149999999999999e-01   3.9460999999999999e+00   8.5900000000000004e-02  -4.7580000000000000e-01  -9.5160000000000000e-01  -2.9741000000000000e+00   9.3389999999999995e-01   6.2683000000000000e+00  -9.5999999999999992e-03   4.4259999999999999e-01   1.0926000000000000e+00
   2.3365000000000000e+00  -5.7160000000000000e-01   4.2892000000000001e+00   1.7190000000000000e-01  -5.1390000000000002e-01  -9.8670000000000002e-01  -3.0629000000000000e+00   1.1339999999999999e+00   5.5719000000000003e+00  -3.8500000000000000e-02   4.5219999999999999e-01   1.1013999999999999e+00
   2.2924000000000002e+00  -4.6170000000000000e-01   4.8038999999999996e+00   1.0500000000000000e-01  -4.7580000000000000e-01  -9.3410000000000004e-01  -3.1516999999999999e+00   1.0450999999999999e+00   6.4424999999999999e+00  -4.8200000000000000e-02   4.1370000000000001e-01   1.0838000000000001e+00
   2.2263000000000002e+00  -7.0350000000000001e-01   5.6616999999999997e+00   2.0050000000000001e-01  -4.9480000000000002e-01  -9.8229999999999995e-01  -3.1516999999999999e+00   9.7840000000000005e-01   5.6589000000000000e+00  -1.1559999999999999e-01   3.7530000000000002e-01   1.1147000000000000e+00
   2.2924000000000002e+00  -9.2330000000000001e-01   5.4901999999999997e+00   2.4820000000000000e-01  -4.3769999999999998e-01  -9.8229999999999995e-01  -3.1295000000000002e+00   9.1169999999999995e-01   6.7907000000000002e+00  -1.0600000000000000e-01   4.3300000000000000e-01   1.1103000000000001e+00
   2.2042000000000002e+00  -3.9570000000000000e-01   5.0612000000000004e+00   2.0050000000000001e-01  -5.0429999999999997e-01  -9.4720000000000004e-01  -3.3292000000000002e+00   8.8939999999999997e-01   5.5719000000000003e+00  -5.7799999999999997e-02   3.0790000000000001e-01   1.1147000000000000e+00
   2.4687000000000001e+00  -6.5949999999999998e-01   4.0317999999999996e+00   1.1459999999999999e-01  -3.9970000000000000e-01  -1.0042000000000000e+00  -3.2404999999999999e+00   1.0005999999999999e+00   6.0941999999999998e+00  -4.8200000000000000e-02   4.7149999999999997e-01   1.1147000000000000e+00
   2.4026000000000001e+00  -5.9360000000000002e-01   4.3750000000000000e+00   2.0999999999999999e-01  -4.3769999999999998e-01  -1.0129999999999999e+00  -3.2183000000000002e+00   1.0227999999999999e+00   6.8777999999999997e+00  -1.2520000000000001e-01   4.5219999999999999e-01   1.0926000000000000e+00
   2.3144000000000000e+00  -3.7369999999999998e-01   4.2034000000000002e+00   2.0999999999999999e-01  -3.5210000000000002e-01  -9.8229999999999995e-01  -3.0629000000000000e+00   1.1117999999999999e+00   6.7907000000000002e+00  -2.8899999999999999e-02   3.9450000000000002e-01   1.1013999999999999e+00
   2.2924000000000002e+00  -7.0350000000000001e-01   4.3750000000000000e+00   2.2910000000000000e-01  -4.0920000000000001e-01  -9.5160000000000000e-01  -3.0851000000000002e+00   1.0227999999999999e+00   5.6589000000000000e+00  -2.8899999999999999e-02   4.7149999999999997e-01   1.1013999999999999e+00
   2.2483000000000000e+00  -5.2759999999999996e-01   4.8897000000000004e+00   2.7689999999999998e-01  -4.8530000000000001e-01  -9.7789999999999999e-01  -3.2627000000000002e+00   1.2230000000000001e+00   6.3554000000000004e+00  -9.6299999999999997e-02   5.1959999999999995e-01   1.1413000000000000e+00
   2.0278999999999998e+00  -5.9360000000000002e-01   4.7180999999999997e+00   1.9089999999999999e-01  -4.5679999999999998e-01  -9.6470000000000000e-01  -3.1295000000000002e+00   1.0005999999999999e+00   5.7460000000000004e+00   1.9300000000000001e-02   3.5599999999999998e-01   1.1368000000000000e+00
   2.3805999999999998e+00  -6.8149999999999999e-01   5.4901999999999997e+00   2.2910000000000000e-01  -4.2820000000000003e-01  -9.9980000000000002e-01  -3.0629000000000000e+00   1.1785000000000001e+00   6.7035999999999998e+00  -5.7799999999999997e-02   4.6189999999999998e-01   1.1500999999999999e+00
   2.2483000000000000e+00  -8.7929999999999997e-01   4.8038999999999996e+00   9.5500000000000002e-02  -4.7580000000000000e-01  -9.6040000000000003e-01  -3.2627000000000002e+00   1.0450999999999999e+00   6.2683000000000000e+00  -6.7400000000000002e-02   3.5599999999999998e-01   1.1279999999999999e+00
   2.4026000000000001e+00  -5.4959999999999998e-01   4.0317999999999996e+00   2.1959999999999999e-01  -4.4719999999999999e-01  -9.5160000000000000e-01  -3.1960999999999999e+00   1.0227999999999999e+00   6.0941999999999998e+00  -8.6699999999999999e-02   4.2340000000000000e-01   1.1059000000000001e+00
   2.4687000000000001e+00  -5.9360000000000002e-01   4.6322999999999999e+00   1.6230000000000000e-01  -4.0920000000000001e-01  -9.9109999999999998e-01  -2.9963000000000002e+00   8.8939999999999997e-01   5.3106999999999998e+00  -6.7400000000000002e-02   4.0410000000000001e-01   1.1147000000000000e+00
   2.2703000000000002e+00  -6.5949999999999998e-01   4.6322999999999999e+00   2.2910000000000000e-01  -4.3769999999999998e-01  -9.2969999999999997e-01  -2.8188000000000000e+00   1.0450999999999999e+00   6.6166000000000000e+00   8.6699999999999999e-02   4.7149999999999997e-01   1.1235999999999999e+00
   2.2483000000000000e+00  -7.2550000000000003e-01   4.8897000000000004e+00   1.6230000000000000e-01  -3.9010000000000000e-01  -9.8670000000000002e-01  -3.2848999999999999e+00   1.0450999999999999e+00   6.6166000000000000e+00  -6.7400000000000002e-02   3.3679999999999999e-01   1.1324000000000001e+00
   2.4026000000000001e+00  -5.4959999999999998e-01   4.0317999999999996e+00   1.6230000000000000e-01  -3.7109999999999999e-01  -9.6470000000000000e-01  -3.0407000000000002e+00   9.7840000000000005e-01   6.4424999999999999e+00  -1.4449999999999999e-01   4.4259999999999999e-01   1.1191000000000000e+00
   2.3584999999999998e+00  -5.7160000000000000e-01   4.8897000000000004e+00   2.3870000000000000e-01  -4.1870000000000002e-01  -9.9980000000000002e-01  -3.1739000000000002e+00   1.0005999999999999e+00   5.9200999999999997e+00  -7.7100000000000002e-02   4.8110000000000003e-01   1.0926000000000000e+00
   2.2703000000000002e+00  -7.2550000000000003e-01   4.7180999999999997e+00   2.2910000000000000e-01  -3.8059999999999999e-01  -9.6909999999999996e-01  -3.1739000000000002e+00   1.2452000000000001e+00   6.0941999999999998e+00  -5.7799999999999997e-02   4.5219999999999999e-01   1.1191000000000000e+00
   2.2703000000000002e+00  -4.3969999999999998e-01   5.0612000000000004e+00   2.0050000000000001e-01  -4.7580000000000000e-01  -9.4279999999999997e-01  -3.1295000000000002e+00   1.0227999999999999e+00   6.4424999999999999e+00  -9.5999999999999992e-03   4.1370000000000001e-01   1.1368000000000000e+00
   2.2042000000000002e+00  -5.0560000000000005e-01   4.8038999999999996e+00   1.8140000000000001e-01  -4.4719999999999999e-01  -9.5599999999999996e-01  -3.2183000000000002e+00   1.0672999999999999e+00   6.2683000000000000e+00  -1.2520000000000001e-01   4.5219999999999999e-01   1.1013999999999999e+00
   2.2483000000000000e+00  -6.1550000000000005e-01   4.0317999999999996e+00   1.4319999999999999e-01  -4.6629999999999999e-01  -9.4279999999999997e-01  -3.1739000000000002e+00   1.1563000000000001e+00   6.0941999999999998e+00  -1.4449999999999999e-01   3.5599999999999998e-01   1.1235999999999999e+00
   2.2703000000000002e+00  -4.3969999999999998e-01   4.2034000000000002e+00   2.2910000000000000e-01  -4.0920000000000001e-01  -1.0218000000000000e+00  -3.3957999999999999e+00   9.7840000000000005e-01   6.5294999999999996e+00  -2.8899999999999999e-02   3.7530000000000002e-01   1.1324000000000001e+00
   2.4026000000000001e+00  -6.5949999999999998e-01   4.1176000000000004e+00   8.5900000000000004e-02  -4.1870000000000002e-01  -9.7789999999999999e-01  -3.1073000000000000e+00   1.0450999999999999e+00   6.1813000000000002e+00  -1.0600000000000000e-01   4.3300000000000000e-01   1.1147000000000000e+00
   2.3365000000000000e+00  -5.9360000000000002e-01   4.4607999999999999e+00   1.4319999999999999e-01  -4.7580000000000000e-01  -9.5160000000000000e-01  -3.1073000000000000e+00   9.5609999999999995e-01   5.4847999999999999e+00  -1.6380000000000000e-01   5.2920000000000000e-01   1.1059000000000001e+00
   2.2483000000000000e+00  -4.8359999999999997e-01   4.8038999999999996e+00   2.4820000000000000e-01  -4.3769999999999998e-01  -9.9980000000000002e-01  -3.2848999999999999e+00   1.0450999999999999e+00   6.5294999999999996e+00  -7.7100000000000002e-02   4.4259999999999999e-01   1.1235999999999999e+00
   2.4466999999999999e+00  -5.7160000000000000e-01   5.0612000000000004e+00   2.5779999999999997e-01  -3.6159999999999998e-01  -9.8229999999999995e-01  -3.0629000000000000e+00   1.0450999999999999e+00   6.3554000000000004e+00  -7.7100000000000002e-02   4.7149999999999997e-01   1.0792999999999999e+00
   2.2703000000000002e+00  -4.1770000000000002e-01   4.4607999999999999e+00   1.1459999999999999e-01  -4.0920000000000001e-01  -9.7350000000000003e-01  -3.0185000000000000e+00   1.0227999999999999e+00   6.1813000000000002e+00  -3.8500000000000000e-02   4.5219999999999999e-01   1.0838000000000001e+00
   2.2703000000000002e+00  -5.0560000000000005e-01   5.2328000000000001e+00   1.6230000000000000e-01  -4.2820000000000003e-01  -9.9980000000000002e-01  -2.9741000000000000e+00   1.0005999999999999e+00   6.0941999999999998e+00  -7.7100000000000002e-02   3.9450000000000002e-01   1.1279999999999999e+00
   2.5127999999999999e+00  -7.9139999999999999e-01   4.7180999999999997e+00   2.0050000000000001e-01  -4.8530000000000001e-01  -9.8229999999999995e-01  -3.0185000000000000e+00   1.2674000000000001e+00   5.6589000000000000e+00   9.5999999999999992e-03   4.6189999999999998e-01   1.1235999999999999e+00
   2.3144000000000000e+00  -4.8359999999999997e-01   4.8897000000000004e+00   1.2410000000000000e-01  -4.2820000000000003e-01  -9.6040000000000003e-01  -2.9963000000000002e+00   1.0894999999999999e+00   6.0072000000000001e+00  -7.7100000000000002e-02   3.7530000000000002e-01   1.0970000000000000e+00
   2.3584999999999998e+00  -7.4739999999999995e-01   4.8897000000000004e+00   1.4319999999999999e-01  -5.0429999999999997e-01  -9.6909999999999996e-01  -3.2183000000000002e+00   1.0894999999999999e+00   6.3554000000000004e+00  -1.1559999999999999e-01   3.9450000000000002e-01   1.0838000000000001e+00
   2.2924000000000002e+00  -5.7160000000000000e-01   4.5465000000000000e+00   2.4820000000000000e-01  -4.5679999999999998e-01  -9.8670000000000002e-01  -3.2183000000000002e+00   1.0450999999999999e+00   5.3977000000000004e+00  -9.6299999999999997e-02   4.6189999999999998e-01   1.1147000000000000e+00
   2.3584999999999998e+00  -7.6939999999999997e-01   3.9460999999999999e+00   2.0999999999999999e-01  -5.4239999999999999e-01  -9.5160000000000000e-01  -3.0851000000000002e+00   9.7840000000000005e-01   6.2683000000000000e+00  -3.8500000000000000e-02   4.0410000000000001e-01   1.1059000000000001e+00
   2.3805999999999998e+00  -6.3749999999999996e-01   4.1176000000000004e+00   1.3370000000000001e-01  -4.0920000000000001e-01  -9.6909999999999996e-01  -3.3292000000000002e+00   1.1563000000000001e+00   6.1813000000000002e+00   7.7100000000000002e-02   3.9450000000000002e-01   1.0926000000000000e+00
   2.3144000000000000e+00  -5.9360000000000002e-01   4.8897000000000004e+00   1.6230000000000000e-01  -4.1870000000000002e-01  -1.0481000000000000e+00  -3.1960999999999999e+00   1.0227999999999999e+00   6.1813000000000002e+00  -9.6299999999999997e-02   4.0410000000000001e-01   1.1545000000000001e+00
   2.4245999999999999e+00  -3.9570000000000000e-01   4.2892000000000001e+00   2.0999999999999999e-01  -3.4260000000000002e-01  -9.5599999999999996e-01  -3.1073000000000000e+00   1.0005999999999999e+00   5.9200999999999997e+00  -8.6699999999999999e-02   4.9070000000000003e-01   1.0749000000000000e+00
   2.1160000000000001e+00  -4.8359999999999997e-01   4.5465000000000000e+00   2.0999999999999999e-01  -4.1870000000000002e-01  -9.8229999999999995e-01  -3.2848999999999999e+00   1.0894999999999999e+00   5.4847999999999999e+00  -5.7799999999999997e-02   4.6189999999999998e-01   1.0792999999999999e+00
   2.4466999999999999e+00  -6.1550000000000005e-01   4.5465000000000000e+00   2.0999999999999999e-01  -3.4260000000000002e-01  -1.0348999999999999e+00  -3.1516999999999999e+00   9.1169999999999995e-01   6.7035999999999998e+00  -7.7100000000000002e-02   5.0029999999999997e-01   1.1103000000000001e+00
   2.4026000000000001e+00  -5.7160000000000000e-01   4.6322999999999999e+00   1.5279999999999999e-01  -3.9010000000000000e-01  -9.4720000000000004e-01  -3.2183000000000002e+00   1.1117999999999999e+00   6.3554000000000004e+00  -1.2520000000000001e-01   4.6189999999999998e-01   1.1103000000000001e+00
   2.1821999999999999e+00  -6.3749999999999996e-01   4.7180999999999997e+00   2.2910000000000000e-01  -4.2820000000000003e-01  -9.4720000000000004e-01  -3.1073000000000000e+00   1.0450999999999999e+00   6.0941999999999998e+00   1.9300000000000001e-02   4.1370000000000001e-01   1.1589000000000000e+00
   2.1600999999999999e+00  -7.4739999999999995e-01   4.6322999999999999e+00   1.3370000000000001e-01  -4.5679999999999998e-01  -9.6040000000000003e-01  -3.0851000000000002e+00   9.7840000000000005e-01   6.4424999999999999e+00  -1.7340000000000000e-01   4.2340000000000000e-01   1.0882000000000001e+00
   2.1821999999999999e+00  -7.0350000000000001e-01   4.2892000000000001e+00   1.7190000000000000e-01  -4.0920000000000001e-01  -9.9539999999999995e-01  -3.2404999999999999e+00   9.3389999999999995e-01   6.0941999999999998e+00  -1.9300000000000001e-02   4.8110000000000003e-01   1.1147000000000000e+00
   2.4908000000000001e+00  -6.3749999999999996e-01   4.3750000000000000e+00   2.2910000000000000e-01  -4.5679999999999998e-01  -9.9539999999999995e-01  -3.1739000000000002e+00   1.0005999999999999e+00   6.3554000000000004e+00   2.8899999999999999e-02   3.2710000000000000e-01   1.1191000000000000e+00
   2.3365000000000000e+00  -5.2759999999999996e-01   3.9460999999999999e+00   1.4319999999999999e-01  -5.1390000000000002e-01  -9.2969999999999997e-01  -3.2848999999999999e+00   9.3389999999999995e-01   6.6166000000000000e+00  -2.8899999999999999e-02   4.6189999999999998e-01   1.1147000000000000e+00
   2.2924000000000002e+00  -4.8359999999999997e-01   4.6322999999999999e+00   2.7689999999999998e-01  -4.3769999999999998e-01  -9.8229999999999995e-01  -3.2627000000000002e+00   1.2230000000000001e+00   6.8777999999999997e+00  -9.6299999999999997e-02   4.0410000000000001e-01   1.0661000000000000e+00
   2.2703000000000002e+00  -4.6170000000000000e-01   4.8038999999999996e+00   2.9599999999999999e-01  -4.0920000000000001e-01  -9.6040000000000003e-01  -2.9519000000000002e+00   9.3389999999999995e-01   5.6589000000000000e+00  -7.7100000000000002e-02   5.1000000000000001e-01   1.0970000000000000e+00
   2.2042000000000002e+00  -7.0350000000000001e-01   4.2034000000000002e+00   2.1959999999999999e-01  -5.0429999999999997e-01  -9.2090000000000005e-01  -3.1073000000000000e+00   9.5609999999999995e-01   5.6589000000000000e+00  -1.1559999999999999e-01   3.8490000000000002e-01   1.1103000000000001e+00
   2.4466999999999999e+00  -5.7160000000000000e-01   4.3750000000000000e+00   1.8140000000000001e-01  -4.7580000000000000e-01  -9.3840000000000001e-01  -3.1739000000000002e+00   1.0672999999999999e+00   6.4424999999999999e+00  -9.6299999999999997e-02   4.3300000000000000e-01   1.1545000000000001e+00
   2.3144000000000000e+00  -4.6170000000000000e-01   4.0317999999999996e+00   2.2910000000000000e-01  -3.9010000000000000e-01  -9.5599999999999996e-01  -3.2627000000000002e+00   1.0894999999999999e+00   5.9200999999999997e+00  -1.7340000000000000e-01   3.6559999999999998e-01   1.1191000000000000e+00
   2.3365000000000000e+00  -7.0350000000000001e-01   4.2892000000000001e+00   1.5279999999999999e-01  -5.1390000000000002e-01  -9.1649999999999998e-01  -3.2183000000000002e+00   1.0450999999999999e+00   6.4424999999999999e+00  -5.7799999999999997e-02   4.0410000000000001e-01   1.1279999999999999e+00
   2.0939999999999999e+00  -8.5740000000000005e-01   3.9460999999999999e+00   1.1459999999999999e-01  -4.5679999999999998e-01  -9.8229999999999995e-01  -3.1516999999999999e+00   8.2269999999999999e-01   5.6589000000000000e+00  -7.7100000000000002e-02   4.1370000000000001e-01   1.1147000000000000e+00
   2.2924000000000002e+00  -5.0560000000000005e-01   4.5465000000000000e+00   1.8140000000000001e-01  -4.0920000000000001e-01  -1.0085999999999999e+00  -3.2404999999999999e+00   1.0450999999999999e+00   6.6166000000000000e+00  -2.3119999999999999e-01   4.2340000000000000e-01   1.0838000000000001e+00
   2.2924000000000002e+00  -7.0350000000000001e-01   3.8603000000000001e+00   8.5900000000000004e-02  -4.3769999999999998e-01  -9.1210000000000002e-01  -3.3069999999999999e+00   9.7840000000000005e-01   6.3554000000000004e+00  -1.4449999999999999e-01   3.7530000000000002e-01   1.1456999999999999e+00
   2.4245999999999999e+00  -6.5949999999999998e-01   4.3750000000000000e+00   1.0500000000000000e-01  -4.6629999999999999e-01  -9.4279999999999997e-01  -3.3069999999999999e+00   8.6719999999999997e-01   5.6589000000000000e+00  -1.4449999999999999e-01   4.3300000000000000e-01   1.1013999999999999e+00
   2.3365000000000000e+00  -5.4959999999999998e-01   4.5465000000000000e+00   2.6729999999999998e-01  -5.0429999999999997e-01  -9.3410000000000004e-01  -3.1739000000000002e+00   1.2452000000000001e+00   6.7035999999999998e+00  -5.7799999999999997e-02   5.0029999999999997e-01   1.1059000000000001e+00
   2.4026000000000001e+00  -4.1770000000000002e-01   4.9755000000000003e+00   2.0050000000000001e-01  -4.5679999999999998e-01  -9.2090000000000005e-01  -3.2183000000000002e+00   1.1785000000000001e+00   6.5294999999999996e+00  -1.5409999999999999e-01   4.2340000000000000e-01   1.0350999999999999e+00
   2.2483000000000000e+00  -4.3969999999999998e-01   4.6322999999999999e+00   1.8140000000000001e-01  -4.1870000000000002e-01  -9.3410000000000004e-01  -3.0407000000000002e+00   9.1169999999999995e-01   6.3554000000000004e+00  -1.5409999999999999e-01   5.6769999999999998e-01   1.1279999999999999e+00
   2.4908000000000001e+00  -5.2759999999999996e-01   4.8038999999999996e+00   2.5779999999999997e-01  -4.3769999999999998e-01  -9.5599999999999996e-01  -3.1739000000000002e+00   9.7840000000000005e-01   5.9200999999999997e+00  -1.0600000000000000e-01   5.1000000000000001e-01   1.1191000000000000e+00
   2.2924000000000002e+00  -7.9139999999999999e-01   4.4607999999999999e+00   1.8140000000000001e-01  -4.7580000000000000e-01  -9.6909999999999996e-01  -3.1739000000000002e+00   1.0227999999999999e+00   5.9200999999999997e+00  -3.8500000000000000e-02   4.3300000000000000e-01   1.1013999999999999e+00
   2.2042000000000002e+00  -5.2759999999999996e-01   5.0612000000000004e+00   1.2410000000000000e-01  -4.6629999999999999e-01  -9.6909999999999996e-01  -3.1960999999999999e+00   1.0672999999999999e+00   6.2683000000000000e+00  -9.5999999999999992e-03   3.8490000000000002e-01   1.1456999999999999e+00
   2.2042000000000002e+00  -4.3969999999999998e-01   4.3750000000000000e+00   1.1459999999999999e-01  -4.5679999999999998e-01  -9.5599999999999996e-01  -3.1073000000000000e+00   9.7840000000000005e-01   6.0941999999999998e+00  -1.1559999999999999e-01   3.9450000000000002e-01   1.0882000000000001e+00
   2.4687000000000001e+00  -6.3749999999999996e-01   3.9460999999999999e+00   1.5279999999999999e-01  -4.4719999999999999e-01  -9.3410000000000004e-01  -3.1739000000000002e+00   1.0672999999999999e+00   6.3554000000000004e+00  -1.9300000000000001e-02   3.9450000000000002e-01   1.0970000000000000e+00
   2.2703000000000002e+00  -5.4959999999999998e-01   4.7180999999999997e+00   1.6230000000000000e-01  -4.5679999999999998e-01  -9.2530000000000001e-01  -3.1739000000000002e+00   8.6719999999999997e-01   6.6166000000000000e+00  -1.3489999999999999e-01   3.6559999999999998e-01   1.0749000000000000e+00
   2.3584999999999998e+00  -5.7160000000000000e-01   4.7180999999999997e+00   1.3370000000000001e-01  -4.2820000000000003e-01  -9.5599999999999996e-01  -3.3736000000000002e+00   1.1563000000000001e+00   5.9200999999999997e+00  -2.8899999999999999e-02   4.8110000000000003e-01   1.0926000000000000e+00
   2.3805999999999998e+00  -6.5949999999999998e-01   4.5465000000000000e+00   2.0050000000000001e-01  -4.0920000000000001e-01  -8.9900000000000002e-01  -3.0407000000000002e+00   1.1339999999999999e+00   6.4424999999999999e+00  -1.1559999999999999e-01   4.4259999999999999e-01   1.0970000000000000e+00
   2.3365000000000000e+00  -4.6170000000000000e-01   5.0612000000000004e+00   2.4820000000000000e-01  -3.3310000000000001e-01  -1.0085999999999999e+00  -3.1516999999999999e+00   8.8939999999999997e-01   6.0941999999999998e+00  -1.0600000000000000e-01   3.7530000000000002e-01   1.0838000000000001e+00
   2.4026000000000001e+00  -6.3749999999999996e-01   4.5465000000000000e+00   2.7689999999999998e-01  -4.9480000000000002e-01  -9.3840000000000001e-01  -3.2627000000000002e+00   1.0450999999999999e+00   5.7460000000000004e+00  -6.7400000000000002e-02   4.3300000000000000e-01   1.1103000000000001e+00
   2.3584999999999998e+00  -5.2759999999999996e-01   3.8603000000000001e+00   1.7190000000000000e-01  -3.9970000000000000e-01  -9.7789999999999999e-01  -3.0629000000000000e+00   9.5609999999999995e-01   6.7035999999999998e+00  -5.7799999999999997e-02   3.8490000000000002e-01   1.0970000000000000e+00
   2.3144000000000000e+00  -5.9360000000000002e-01   4.7180999999999997e+00   1.9089999999999999e-01  -3.7109999999999999e-01  -9.5160000000000000e-01  -3.1516999999999999e+00   1.0005999999999999e+00   5.9200999999999997e+00  -1.4449999999999999e-01   4.2340000000000000e-01   1.1147000000000000e+00
   2.4026000000000001e+00  -5.9360000000000002e-01   4.2892000000000001e+00   2.1959999999999999e-01  -5.2339999999999998e-01  -9.3410000000000004e-01  -3.0185000000000000e+00   1.2230000000000001e+00   6.1813000000000002e+00   1.9300000000000001e-02   4.1370000000000001e-01   1.1103000000000001e+00
   2.3144000000000000e+00  -5.9360000000000002e-01   5.2328000000000001e+00   1.5279999999999999e-01  -4.0920000000000001e-01  -9.4720000000000004e-01  -3.0851000000000002e+00   1.0672999999999999e+00   6.0941999999999998e+00  -7.7100000000000002e-02   3.3679999999999999e-01   1.0705000000000000e+00
   2.4466999999999999e+00  -7.0350000000000001e-01   4.6322999999999999e+00   1.6230000000000000e-01  -4.5679999999999998e-01  -9.9980000000000002e-01  -3.1960999999999999e+00   1.0672999999999999e+00   6.3554000000000004e+00  -1.2520000000000001e-01   4.0410000000000001e-01   1.0792999999999999e+00
   2.3144000000000000e+00  -5.9360000000000002e-01   4.9755000000000003e+00   1.0500000000000000e-01  -4.3769999999999998e-01  -9.6909999999999996e-01  -3.3513999999999999e+00   1.1117999999999999e+00   6.2683000000000000e+00  -9.6299999999999997e-02   4.2340000000000000e-01   1.1013999999999999e+00
   2.3144000000000000e+00  -5.4959999999999998e-01   4.0317999999999996e+00   2.5779999999999997e-01  -4.7580000000000000e-01  -9.7789999999999999e-01  -3.2627000000000002e+00   1.0672999999999999e+00   6.5294999999999996e+00  -1.2520000000000001e-01   4.6189999999999998e-01   1.1191000000000000e+00
   2.1160000000000001e+00  -6.5949999999999998e-01   4.8038999999999996e+00   2.2910000000000000e-01  -3.9970000000000000e-01  -1.0042000000000000e+00  -3.2848999999999999e+00   8.0049999999999999e-01   5.6589000000000000e+00  -7.7100000000000002e-02   4.5219999999999999e-01   1.0926000000000000e+00
   2.4908000000000001e+00  -5.9360000000000002e-01   5.0612000000000004e+00   1.5279999999999999e-01  -3.7109999999999999e-01  -9.7350000000000003e-01  -3.3513999999999999e+00   9.7840000000000005e-01   5.7460000000000004e+00  -4.8200000000000000e-02   4.1370000000000001e-01   1.0926000000000000e+00
   2.2924000000000002e+00  -5.4959999999999998e-01   3.6886999999999999e+00   1.2410000000000000e-01  -4.3769999999999998e-01  -9.9539999999999995e-01  -3.2848999999999999e+00   1.0227999999999999e+00   5.3977000000000004e+00  -8.6699999999999999e-02   4.2340000000000000e-01   1.0882000000000001e+00
   2.5569000000000002e+00  -6.8149999999999999e-01   4.7180999999999997e+00   2.4820000000000000e-01  -3.7109999999999999e-01  -1.0218000000000000e+00  -3.1516999999999999e+00   1.0450999999999999e+00   5.9200999999999997e+00   2.8899999999999999e-02   4.2340000000000000e-01   1.1147000000000000e+00
   2.3144000000000000e+00  -6.5949999999999998e-01   4.7180999999999997e+00   1.2410000000000000e-01  -3.5210000000000002e-01  -1.0174000000000001e+00  -3.2627000000000002e+00   9.5609999999999995e-01   6.2683000000000000e+00  -2.8899999999999999e-02   3.5599999999999998e-01   1.1500999999999999e+00
   2.4245999999999999e+00  -6.8149999999999999e-01   4.0317999999999996e+00   1.3370000000000001e-01  -4.7580000000000000e-01  -9.4279999999999997e-01  -3.0851000000000002e+00   1.0894999999999999e+00   6.0941999999999998e+00  -1.9300000000000001e-02   3.8490000000000002e-01   1.0970000000000000e+00
   2.5127999999999999e+00  -6.1550000000000005e-01   3.9460999999999999e+00   1.6230000000000000e-01  -4.5679999999999998e-01  -9.5599999999999996e-01  -3.2404999999999999e+00   1.0672999999999999e+00   5.9200999999999997e+00  -5.7799999999999997e-02   3.8490000000000002e-01   1.1368000000000000e+00
   2.4687000000000001e+00  -5.2759999999999996e-01   4.0317999999999996e+00   1.2410000000000000e-01  -4.8530000000000001e-01  -9.8229999999999995e-01  -3.1073000000000000e+00   1.0672999999999999e+00   6.6166000000000000e+00  -4.8200000000000000e-02   2.8870000000000001e-01   1.1013999999999999e+00
   2.3365000000000000e+00  -6.5949999999999998e-01   4.5465000000000000e+00   1.1459999999999999e-01  -4.3769999999999998e-01  -9.4720000000000004e-01  -3.2404999999999999e+00   1.0005999999999999e+00   6.1813000000000002e+00  -8.6699999999999999e-02   3.8490000000000002e-01   1.1013999999999999e+00
   2.4908000000000001e+00  -5.0560000000000005e-01   4.4607999999999999e+00   2.0999999999999999e-01  -4.8530000000000001e-01  -9.3840000000000001e-01  -3.0185000000000000e+00   1.0005999999999999e+00   6.6166000000000000e+00  -1.3489999999999999e-01   3.9450000000000002e-01   1.1059000000000001e+00
   2.5348000000000002e+00  -3.5170000000000001e-01   4.7180999999999997e+00   1.7190000000000000e-01  -4.1870000000000002e-01  -1.0042000000000000e+00  -3.1739000000000002e+00   1.1117999999999999e+00   6.2683000000000000e+00  -2.8899999999999999e-02   5.1959999999999995e-01   1.0926000000000000e+00
   2.2924000000000002e+00  -3.9570000000000000e-01   4.0317999999999996e+00   2.1959999999999999e-01  -4.6629999999999999e-01  -9.6040000000000003e-01  -3.2183000000000002e+00   1.0450999999999999e+00   6.2683000000000000e+00  -8.6699999999999999e-02   4.2340000000000000e-01   1.1013999999999999e+00
   2.3584999999999998e+00  -4.6170000000000000e-01   4.8897000000000004e+00   1.8140000000000001e-01  -4.0920000000000001e-01  -1.0085999999999999e+00  -3.1516999999999999e+00   1.0227999999999999e+00   6.7035999999999998e+00  -7.7100000000000002e-02   4.1370000000000001e-01   1.1545000000000001e+00
   2.4245999999999999e+00  -4.3969999999999998e-01   4.6322999999999999e+00   2.6729999999999998e-01  -5.7099999999999995e-01  -9.6909999999999996e-01  -3.2404999999999999e+00   9.1169999999999995e-01   6.3554000000000004e+00  -1.1559999999999999e-01   2.9830000000000001e-01   1.0970000000000000e+00
   2.2263000000000002e+00  -9.0129999999999999e-01   4.6322999999999999e+00   2.4820000000000000e-01  -4.4719999999999999e-01  -9.5599999999999996e-01  -3.0629000000000000e+00   9.5609999999999995e-01   6.7035999999999998e+00  -8.6699999999999999e-02   3.6559999999999998e-01   1.1103000000000001e+00
   2.6010000000000000e+00  -3.5170000000000001e-01   4.9755000000000003e+00   1.7190000000000000e-01  -4.2820000000000003e-01  -9.7789999999999999e-01  -3.2183000000000002e+00   1.0005999999999999e+00   6.0941999999999998e+00  -7.7100000000000002e-02   4.0410000000000001e-01   1.1811000000000000e+00
   2.3584999999999998e+00  -6.8149999999999999e-01   4.6322999999999999e+00   1.5279999999999999e-01  -3.7109999999999999e-01  -9.7350000000000003e-01  -3.1295000000000002e+00   1.0005999999999999e+00   6.0072000000000001e+00  -7.7100000000000002e-02   4.1370000000000001e-01   1.1324000000000001e+00
   2.4908000000000001e+00  -5.0560000000000005e-01   4.7180999999999997e+00   2.3870000000000000e-01  -4.7580000000000000e-01  -1.0042000000000000e+00  -3.1295000000000002e+00   8.0049999999999999e-01   6.4424999999999999e+00  -5.7799999999999997e-02   4.0410000000000001e-01   1.0926000000000000e+00
   2.3805999999999998e+00  -6.1550000000000005e-01   5.1470000000000002e+00   1.5279999999999999e-01  -5.7099999999999995e-01  -9.5160000000000000e-01  -3.1073000000000000e+00   9.5609999999999995e-01   6.9648000000000003e+00  -5.7799999999999997e-02   3.4639999999999999e-01   1.1191000000000000e+00
   2.3805999999999998e+00  -5.4959999999999998e-01   5.1470000000000002e+00   1.1459999999999999e-01  -4.1870000000000002e-01  -9.8670000000000002e-01  -3.2183000000000002e+00   1.0450999999999999e+00   6.0072000000000001e+00  -1.4449999999999999e-01   5.4849999999999999e-01   1.1279999999999999e+00
   2.2483000000000000e+00  -4.8359999999999997e-01   4.0317999999999996e+00   1.2410000000000000e-01  -4.3769999999999998e-01  -9.5599999999999996e-01  -3.2404999999999999e+00   1.0894999999999999e+00   5.6589000000000000e+00  -5.7799999999999997e-02   4.2340000000000000e-01   1.1147000000000000e+00
   2.5127999999999999e+00  -6.5949999999999998e-01   4.2892000000000001e+00   2.0999999999999999e-01  -4.5679999999999998e-01  -9.5599999999999996e-01  -2.9741000000000000e+00   1.0005999999999999e+00   5.2236000000000002e+00  -1.0600000000000000e-01   4.2340000000000000e-01   1.0882000000000001e+00
   2.4687000000000001e+00  -4.1770000000000002e-01   4.4607999999999999e+00   2.5779999999999997e-01  -3.9970000000000000e-01  -1.0042000000000000e+00  -3.0851000000000002e+00   8.2269999999999999e-01   6.7035999999999998e+00  -1.3489999999999999e-01   4.2340000000000000e-01   1.0882000000000001e+00
   2.2483000000000000e+00  -8.1340000000000001e-01   5.1470000000000002e+00   3.0549999999999999e-01  -4.1870000000000002e-01  -9.5599999999999996e-01  -3.2404999999999999e+00   9.5609999999999995e-01   6.6166000000000000e+00  -9.6299999999999997e-02   3.1750000000000000e-01   1.1235999999999999e+00
   2.4026000000000001e+00  -6.8149999999999999e-01   4.6322999999999999e+00   2.4820000000000000e-01  -3.6159999999999998e-01  -9.8229999999999995e-01  -3.1073000000000000e+00   1.2007000000000001e+00   6.7907000000000002e+00   0.0000000000000000e+00   4.5219999999999999e-01   1.1324000000000001e+00
   2.4026000000000001e+00  -7.4739999999999995e-01   3.9460999999999999e+00   1.6230000000000000e-01  -4.9480000000000002e-01  -9.7350000000000003e-01  -3.2848999999999999e+00   8.8939999999999997e-01   6.5294999999999996e+00  -7.7100000000000002e-02   4.8110000000000003e-01   1.1059000000000001e+00
   2.3584999999999998e+00  -7.0350000000000001e-01   5.2328000000000001e+00   1.2410000000000000e-01  -4.6629999999999999e-01  -9.9109999999999998e-01  -3.1960999999999999e+00   1.1339999999999999e+00   7.1388999999999996e+00  -9.6299999999999997e-02   3.6559999999999998e-01   1.0926000000000000e+00
   2.2924000000000002e+00  -6.1550000000000005e-01   3.6886999999999999e+00   1.1459999999999999e-01  -4.5679999999999998e-01  -9.9980000000000002e-01  -3.2183000000000002e+00   1.1117999999999999e+00   5.8330000000000002e+00  -4.8200000000000000e-02   5.0029999999999997e-01   1.1413000000000000e+00
   2.3584999999999998e+00  -8.5740000000000005e-01   4.2892000000000001e+00   1.3370000000000001e-01  -3.9010000000000000e-01  -9.2090000000000005e-01  -3.2848999999999999e+00   1.0005999999999999e+00   6.0072000000000001e+00  -6.7400000000000002e-02   3.5599999999999998e-01   1.1147000000000000e+00
   2.4026000000000001e+00  -4.8359999999999997e-01   4.5465000000000000e+00   1.7190000000000000e-01  -4.2820000000000003e-01  -9.9980000000000002e-01  -3.0185000000000000e+00   1.0672999999999999e+00   6.0941999999999998e+00  -1.1559999999999999e-01   5.0029999999999997e-01   1.1191000000000000e+00
   2.4245999999999999e+00  -7.0350000000000001e-01   4.7180999999999997e+00   2.2910000000000000e-01  -4.3769999999999998e-01  -9.8229999999999995e-01  -3.3513999999999999e+00   1.2007000000000001e+00   6.7035999999999998e+00  -6.7400000000000002e-02   3.8490000000000002e-01   1.1191000000000000e+00
   2.4026000000000001e+00  -4.6170000000000000e-01   4.8897000000000004e+00   2.0050000000000001e-01  -5.0429999999999997e-01  -9.7789999999999999e-01  -3.2627000000000002e+00   1.0227999999999999e+00   5.9200999999999997e+00  -2.8899999999999999e-02   4.0410000000000001e-01   1.1324000000000001e+00
   2.4245999999999999e+00  -5.7160000000000000e-01   4.2892000000000001e+00   1.1459999999999999e-01  -4.6629999999999999e-01  -1.0218000000000000e+00  -3.2183000000000002e+00   1.2897000000000001e+00   5.8330000000000002e+00  -1.1559999999999999e-01   4.1370000000000001e-01   1.1147000000000000e+00
   2.4026000000000001e+00  -5.2759999999999996e-01   3.7745000000000002e+00   2.1959999999999999e-01  -5.0429999999999997e-01  -9.5599999999999996e-01  -3.3513999999999999e+00   9.7840000000000005e-01   6.0941999999999998e+00  -6.7400000000000002e-02   4.2340000000000000e-01   1.1279999999999999e+00
   2.4466999999999999e+00  -4.8359999999999997e-01   4.8897000000000004e+00   2.5779999999999997e-01  -4.0920000000000001e-01  -9.8670000000000002e-01  -3.4180000000000001e+00   9.7840000000000005e-01   6.2683000000000000e+00  -1.2520000000000001e-01   4.4259999999999999e-01   1.0926000000000000e+00
   2.4687000000000001e+00  -6.5949999999999998e-01   4.8038999999999996e+00   1.3370000000000001e-01  -5.0429999999999997e-01  -9.7789999999999999e-01  -3.2404999999999999e+00   1.1339999999999999e+00   5.3977000000000004e+00  -9.6299999999999997e-02   4.8110000000000003e-01   1.1235999999999999e+00
   2.3144000000000000e+00  -5.9360000000000002e-01   4.2034000000000002e+00   8.5900000000000004e-02  -4.2820000000000003e-01  -9.3410000000000004e-01  -3.1960999999999999e+00   9.5609999999999995e-01   6.7035999999999998e+00  -6.7400000000000002e-02   3.8490000000000002e-01   1.0661000000000000e+00
   2.4245999999999999e+00  -7.4739999999999995e-01   4.4607999999999999e+00   1.4319999999999999e-01  -5.4239999999999999e-01  -9.6040000000000003e-01  -3.3069999999999999e+00   9.5609999999999995e-01   6.0941999999999998e+00   3.8500000000000000e-02   3.5599999999999998e-01   1.1413000000000000e+00
   2.3365000000000000e+00  -6.8149999999999999e-01   4.5465000000000000e+00   1.5279999999999999e-01  -3.9970000000000000e-01  -9.8229999999999995e-01  -3.2627000000000002e+00   1.0227999999999999e+00   6.0941999999999998e+00  -7.7100000000000002e-02   3.7530000000000002e-01   1.0882000000000001e+00
   2.4908000000000001e+00  -6.5949999999999998e-01   4.4607999999999999e+00   1.8140000000000001e-01  -3.7109999999999999e-01  -9.6909999999999996e-01  -3.2848999999999999e+00   9.7840000000000005e-01   5.9200999999999997e+00  -1.2520000000000001e-01   4.1370000000000001e-01   1.1191000000000000e+00
   2.2924000000000002e+00  -6.1550000000000005e-01   4.2892000000000001e+00   2.4820000000000000e-01  -5.3290000000000004e-01  -9.8229999999999995e-01  -3.2404999999999999e+00   1.0894999999999999e+00   6.0941999999999998e+00  -7.7100000000000002e-02   4.2340000000000000e-01   1.1059000000000001e+00
   2.2924000000000002e+00  -4.1770000000000002e-01   3.7745000000000002e+00   1.4319999999999999e-01  -4.0920000000000001e-01  -1.0218000000000000e+00  -3.0185000000000000e+00   1.0672999999999999e+00   6.0072000000000001e+00  -9.6299999999999997e-02   4.5219999999999999e-01   1.1103000000000001e+00
   2.4466999999999999e+00  -6.5949999999999998e-01   4.6322999999999999e+00   1.7190000000000000e-01  -4.4719999999999999e-01  -1.0174000000000001e+00  -3.2183000000000002e+00   1.1785000000000001e+00   6.1813000000000002e+00  -6.7400000000000002e-02   4.0410000000000001e-01   1.1191000000000000e+00
   2.6671000000000000e+00  -6.8149999999999999e-01   4.5465000000000000e+00   2.0050000000000001e-01  -4.6629999999999999e-01  -9.6909999999999996e-01  -3.3513999999999999e+00   9.1169999999999995e-01   7.0518999999999998e+00  -7.7100000000000002e-02   4.0410000000000001e-01   1.1103000000000001e+00
   2.3365000000000000e+00  -7.0350000000000001e-01   4.1176000000000004e+00   2.5779999999999997e-01  -4.2820000000000003e-01  -9.9539999999999995e-01  -3.0407000000000002e+00   9.5609999999999995e-01   6.5294999999999996e+00  -6.7400000000000002e-02   3.6559999999999998e-01   1.0970000000000000e+00
   2.4687000000000001e+00  -6.8149999999999999e-01   4.4607999999999999e+00   1.8140000000000001e-01  -4.2820000000000003e-01  -9.9109999999999998e-01  -3.3513999999999999e+00   7.7820000000000000e-01   6.5294999999999996e+00  -8.6699999999999999e-02   4.1370000000000001e-01   1.1413000000000000e+00
   2.2042000000000002e+00  -4.3969999999999998e-01   4.2892000000000001e+00   6.6799999999999998e-02  -4.8530000000000001e-01  -9.8229999999999995e-01  -3.3513999999999999e+00   9.1169999999999995e-01   6.5294999999999996e+00  -7.7100000000000002e-02   4.1370000000000001e-01   1.1147000000000000e+00
   2.4245999999999999e+00  -5.7160000000000000e-01   4.1176000000000004e+00   2.1959999999999999e-01  -3.8059999999999999e-01  -9.3840000000000001e-01  -3.2848999999999999e+00   9.5609999999999995e-01   6.3554000000000004e+00  -3.8500000000000000e-02   4.2340000000000000e-01   1.0838000000000001e+00
   2.3365000000000000e+00  -5.2759999999999996e-01   4.8897000000000004e+00   2.0050000000000001e-01  -4.4719999999999999e-01  -9.9980000000000002e-01  -3.2627000000000002e+00   1.0005999999999999e+00   6.7035999999999998e+00  -2.8899999999999999e-02   4.6189999999999998e-01   1.1191000000000000e+00
   2.3144000000000000e+00  -8.5740000000000005e-01   4.7180999999999997e+00   2.1959999999999999e-01  -5.2339999999999998e-01  -9.6470000000000000e-01  -3.5289999999999999e+00   1.2452000000000001e+00   6.7035999999999998e+00  -1.5409999999999999e-01   4.7149999999999997e-01   1.1191000000000000e+00
   2.3584999999999998e+00  -7.9139999999999999e-01   4.2034000000000002e+00   1.9089999999999999e-01  -3.6159999999999998e-01  -9.6909999999999996e-01  -3.2627000000000002e+00   1.0005999999999999e+00   6.2683000000000000e+00  -5.7799999999999997e-02   5.0029999999999997e-01   1.0970000000000000e+00
   2.3805999999999998e+00  -4.8359999999999997e-01   4.5465000000000000e+00   1.7190000000000000e-01  -3.5210000000000002e-01  -9.8229999999999995e-01  -3.1516999999999999e+00   1.1339999999999999e+00   6.0072000000000001e+00  -7.7100000000000002e-02   4.5219999999999999e-01   1.1235999999999999e+00
   2.2924000000000002e+00  -8.7929999999999997e-01   4.9755000000000003e+00   1.4319999999999999e-01  -4.8530000000000001e-01  -9.4720000000000004e-01  -3.0629000000000000e+00   1.0894999999999999e+00   6.1813000000000002e+00  -4.8200000000000000e-02   5.0029999999999997e-01   1.1013999999999999e+00
   2.4687000000000001e+00  -6.5949999999999998e-01   4.2034000000000002e+00   2.3870000000000000e-01  -3.0449999999999999e-01  -9.9109999999999998e-01  -3.0407000000000002e+00   1.2230000000000001e+00   5.8330000000000002e+00  -8.6699999999999999e-02   4.3300000000000000e-01   1.1013999999999999e+00
   2.6450999999999998e+00  -5.4959999999999998e-01   4.2034000000000002e+00   2.1959999999999999e-01  -4.6629999999999999e-01  -1.0042000000000000e+00  -3.3292000000000002e+00   1.1339999999999999e+00   7.1388999999999996e+00  -1.3489999999999999e-01   3.8490000000000002e-01   1.1235999999999999e+00
   2.5348000000000002e+00  -7.4739999999999995e-01   4.7180999999999997e+00   1.4319999999999999e-01  -4.3769999999999998e-01  -9.8229999999999995e-01  -3.2627000000000002e+00   8.6719999999999997e-01   6.6166000000000000e+00  -9.6299999999999997e-02   3.1750000000000000e-01   1.0882000000000001e+00
   2.5127999999999999e+00  -5.4959999999999998e-01   4.5465000000000000e+00   1.3370000000000001e-01  -5.2339999999999998e-01  -9.1649999999999998e-01  -3.0629000000000000e+00   1.0894999999999999e+00   6.3554000000000004e+00  -6.7400000000000002e-02   4.4259999999999999e-01   1.1500999999999999e+00
   2.4908000000000001e+00  -7.9139999999999999e-01   4.8038999999999996e+00   1.8140000000000001e-01  -4.6629999999999999e-01  -1.0129999999999999e+00  -3.3957999999999999e+00   1.1339999999999999e+00   6.4424999999999999e+00  -3.8500000000000000e-02   3.8490000000000002e-01   1.1500999999999999e+00
   2.3144000000000000e+00  -4.8359999999999997e-01   4.5465000000000000e+00   2.0999999999999999e-01  -4.9480000000000002e-01  -9.6040000000000003e-01  -3.1739000000000002e+00   1.0005999999999999e+00   6.0941999999999998e+00  -4.8200000000000000e-02   4.1370000000000001e-01   1.1279999999999999e+00
   2.4245999999999999e+00  -6.3749999999999996e-01   4.6322999999999999e+00   2.0999999999999999e-01  -5.1390000000000002e-01  -9.6909999999999996e-01  -3.2404999999999999e+00   8.0049999999999999e-01   5.3106999999999998e+00  -1.9300000000000001e-02   4.9070000000000003e-01   1.0882000000000001e+00
   2.2924000000000002e+00  -7.0350000000000001e-01   4.8038999999999996e+00   1.4319999999999999e-01  -3.9970000000000000e-01  -9.9539999999999995e-01  -3.0629000000000000e+00   1.0672999999999999e+00   6.4424999999999999e+00  -2.8899999999999999e-02   3.8490000000000002e-01   1.1235999999999999e+00
   2.5789000000000000e+00  -4.8359999999999997e-01   4.7180999999999997e+00   1.5279999999999999e-01  -4.8530000000000001e-01  -1.0348999999999999e+00  -3.5289999999999999e+00   1.3341000000000001e+00   6.1813000000000002e+00   0.0000000000000000e+00   3.9450000000000002e-01   1.0970000000000000e+00
   2.5569000000000002e+00  -5.7160000000000000e-01   5.0612000000000004e+00   1.4319999999999999e-01  -4.3769999999999998e-01  -9.6470000000000000e-01  -3.0851000000000002e+00   1.0005999999999999e+00   5.5719000000000003e+00  -1.0600000000000000e-01   5.0029999999999997e-01   1.0882000000000001e+00
   2.4687000000000001e+00  -7.9139999999999999e-01   4.2892000000000001e+00   2.0050000000000001e-01  -3.8059999999999999e-01  -9.5160000000000000e-01  -3.3292000000000002e+00   1.0894999999999999e+00   6.0941999999999998e+00  -1.3489999999999999e-01   5.1000000000000001e-01   1.1147000000000000e+00
   2.3584999999999998e+00  -3.0780000000000002e-01   5.0612000000000004e+00   1.7190000000000000e-01  -3.2350000000000001e-01  -9.9109999999999998e-01  -3.2627000000000002e+00   1.1117999999999999e+00   5.6589000000000000e+00  -1.1559999999999999e-01   4.3300000000000000e-01   1.1191000000000000e+00
   2.4687000000000001e+00  -5.7160000000000000e-01   4.6322999999999999e+00   2.1959999999999999e-01  -4.2820000000000003e-01  -9.4720000000000004e-01  -3.2183000000000002e+00   8.2269999999999999e-01   6.4424999999999999e+00  -9.5999999999999992e-03   4.1370000000000001e-01   1.1279999999999999e+00
   2.5127999999999999e+00  -7.9139999999999999e-01   4.2892000000000001e+00   2.0050000000000001e-01  -4.1870000000000002e-01  -9.6470000000000000e-01  -3.3957999999999999e+00   1.1117999999999999e+00   5.8330000000000002e+00   9.5999999999999992e-03   3.7530000000000002e-01   1.1235999999999999e+00
   2.4687000000000001e+00  -5.7160000000000000e-01   4.9755000000000003e+00   2.9599999999999999e-01  -4.8530000000000001e-01  -9.5160000000000000e-01  -3.0851000000000002e+00   1.1785000000000001e+00   6.3554000000000004e+00  -1.4449999999999999e-01   4.5219999999999999e-01   1.1279999999999999e+00
   2.4245999999999999e+00  -7.6939999999999997e-01   4.2892000000000001e+00   1.3370000000000001e-01  -4.6629999999999999e-01  -9.2969999999999997e-01  -3.3957999999999999e+00   8.8939999999999997e-01   6.9648000000000003e+00  -1.1559999999999999e-01   5.0029999999999997e-01   1.1324000000000001e+00
   2.4466999999999999e+00  -5.0560000000000005e-01   4.6322999999999999e+00   1.1459999999999999e-01  -4.2820000000000003e-01  -9.7350000000000003e-01  -3.1960999999999999e+00   7.7820000000000000e-01   6.3554000000000004e+00  -2.8899999999999999e-02   4.7149999999999997e-01   1.1456999999999999e+00
   2.4026000000000001e+00  -5.9360000000000002e-01   4.5465000000000000e+00   2.2910000000000000e-01  -4.3769999999999998e-01  -1.0085999999999999e+00  -3.3292000000000002e+00   1.0450999999999999e+00   5.9200999999999997e+00  -2.0230000000000001e-01   4.5219999999999999e-01   1.1235999999999999e+00
   2.4466999999999999e+00  -4.6170000000000000e-01   4.5465000000000000e+00   2.0050000000000001e-01  -4.9480000000000002e-01  -1.0085999999999999e+00  -3.1960999999999999e+00   1.1339999999999999e+00   6.3554000000000004e+00  -8.6699999999999999e-02   4.3300000000000000e-01   1.1235999999999999e+00
   2.3365000000000000e+00  -4.8359999999999997e-01   4.9755000000000003e+00   1.5279999999999999e-01  -4.9480000000000002e-01  -9.9109999999999998e-01  -3.1295000000000002e+00   1.1785000000000001e+00   6.2683000000000000e+00  -9.5999999999999992e-03   4.3300000000000000e-01   1.1059000000000001e+00
   2.2703000000000002e+00  -5.0560000000000005e-01   4.9755000000000003e+00   2.1959999999999999e-01  -3.7109999999999999e-01  -9.4720000000000004e-01  -3.1295000000000002e+00   1.0672999999999999e+00   6.3554000000000004e+00  -1.4449999999999999e-01   4.2340000000000000e-01   1.1191000000000000e+00
   2.2924000000000002e+00  -7.2550000000000003e-01   4.5465000000000000e+00   2.4820000000000000e-01  -3.9970000000000000e-01  -9.6040000000000003e-01  -3.2848999999999999e+00   1.0005999999999999e+00   6.7035999999999998e+00  -3.8500000000000000e-02   4.5219999999999999e-01   1.1235999999999999e+00
   2.3144000000000000e+00  -4.1770000000000002e-01   4.3750000000000000e+00   1.7190000000000000e-01  -4.5679999999999998e-01  -9.8229999999999995e-01  -3.1960999999999999e+00   1.1117999999999999e+00   6.0072000000000001e+00  -6.7400000000000002e-02   3.4639999999999999e-01   1.1279999999999999e+00
   2.4466999999999999e+00  -3.5170000000000001e-01   4.3750000000000000e+00   1.6230000000000000e-01  -4.8530000000000001e-01  -9.4720000000000004e-01  -3.2848999999999999e+00   9.3389999999999995e-01   6.5294999999999996e+00  -7.7100000000000002e-02   3.0790000000000001e-01   1.1279999999999999e+00
   2.4466999999999999e+00  -8.3540000000000003e-01   4.6322999999999999e+00   1.6230000000000000e-01  -5.0429999999999997e-01  -9.9980000000000002e-01  -3.1295000000000002e+00   8.2269999999999999e-01   6.5294999999999996e+00  -3.8500000000000000e-02   4.1370000000000001e-01   1.1368000000000000e+00
   2.4245999999999999e+00  -5.9360000000000002e-01   4.5465000000000000e+00   9.5500000000000002e-02  -5.3290000000000004e-01  -9.7350000000000003e-01  -3.3069999999999999e+00   1.1117999999999999e+00   6.2683000000000000e+00  -6.7400000000000002e-02   4.0410000000000001e-01   1.1235999999999999e+00
   2.4245999999999999e+00  -5.2759999999999996e-01   4.1176000000000004e+00   1.3370000000000001e-01  -4.4719999999999999e-01  -9.8670000000000002e-01  -3.1739000000000002e+00   1.0227999999999999e+00   6.6166000000000000e+00  -2.8899999999999999e-02   5.2920000000000000e-01   1.1147000000000000e+00
   2.2703000000000002e+00  -6.1550000000000005e-01   4.8897000000000004e+00   1.4319999999999999e-01  -4.1870000000000002e-01  -9.8670000000000002e-01  -3.3513999999999999e+00   1.2007000000000001e+00   6.0072000000000001e+00  -9.6299999999999997e-02   4.3300000000000000e-01   1.1324000000000001e+00
   2.4687000000000001e+00  -4.6170000000000000e-01   4.6322999999999999e+00   1.7190000000000000e-01  -5.0429999999999997e-01  -9.7350000000000003e-01  -3.1960999999999999e+00   1.0450999999999999e+00   6.0072000000000001e+00  -2.8899999999999999e-02   4.4259999999999999e-01   1.1103000000000001e+00
   2.4245999999999999e+00  -5.9360000000000002e-01   4.7180999999999997e+00   2.0050000000000001e-01  -4.8530000000000001e-01  -9.4720000000000004e-01  -3.3736000000000002e+00   1.0005999999999999e+00   7.4001000000000001e+00  -2.8899999999999999e-02   4.5219999999999999e-01   1.1059000000000001e+00
   2.5127999999999999e+00  -7.6939999999999997e-01   4.4607999999999999e+00   1.3370000000000001e-01  -4.2820000000000003e-01  -1.0042000000000000e+00  -3.1073000000000000e+00   8.6719999999999997e-01   6.3554000000000004e+00  -7.7100000000000002e-02   3.9450000000000002e-01   1.1456999999999999e+00
   2.5127999999999999e+00  -5.2759999999999996e-01   4.6322999999999999e+00   2.3870000000000000e-01  -3.8059999999999999e-01  -9.9980000000000002e-01  -3.1739000000000002e+00   9.5609999999999995e-01   6.2683000000000000e+00  -1.1559999999999999e-01   5.1959999999999995e-01   1.1103000000000001e+00
   2.3365000000000000e+00  -4.3969999999999998e-01   5.1470000000000002e+00   2.1959999999999999e-01  -3.7109999999999999e-01  -1.0042000000000000e+00  -3.2183000000000002e+00   1.2897000000000001e+00   5.8330000000000002e+00  -6.7400000000000002e-02   4.5219999999999999e-01   1.1235999999999999e+00
   2.6010000000000000e+00  -7.0350000000000001e-01   4.2034000000000002e+00   1.8140000000000001e-01  -5.5189999999999995e-01  -9.5599999999999996e-01  -3.4401999999999999e+00   9.1169999999999995e-01   5.9200999999999997e+00  -1.2520000000000001e-01   3.8490000000000002e-01   1.1191000000000000e+00
   2.3584999999999998e+00  -5.2759999999999996e-01   4.6322999999999999e+00   2.0050000000000001e-01  -3.9970000000000000e-01  -9.9539999999999995e-01  -3.1739000000000002e+00   1.3119000000000001e+00   5.8330000000000002e+00  -1.1559999999999999e-01   3.6559999999999998e-01   1.1456999999999999e+00
   2.2263000000000002e+00  -5.4959999999999998e-01   4.2034000000000002e+00   1.9089999999999999e-01  -4.9480000000000002e-01  -9.6040000000000003e-01  -3.1073000000000000e+00   9.3389999999999995e-01   6.7035999999999998e+00  -1.3489999999999999e-01   4.4259999999999999e-01   1.1413000000000000e+00
   2.4026000000000001e+00  -5.2759999999999996e-01   4.7180999999999997e+00   2.4820000000000000e-01  -4.4719999999999999e-01  -9.3410000000000004e-01  -3.1739000000000002e+00   1.2452000000000001e+00   6.2683000000000000e+00   1.9300000000000001e-02   4.2340000000000000e-01   1.1279999999999999e+00
   2.3584999999999998e+00  -5.7160000000000000e-01   4.5465000000000000e+00   2.4820000000000000e-01  -4.2820000000000003e-01  -1.0129999999999999e+00  -3.2404999999999999e+00   1.0672999999999999e+00   6.1813000000000002e+00  -2.8899999999999999e-02   4.4259999999999999e-01   1.1456999999999999e+00
   2.4908000000000001e+00  -6.5949999999999998e-01   4.1176000000000004e+00   2.0050000000000001e-01  -4.0920000000000001e-01  -1.0042000000000000e+00  -3.1960999999999999e+00   1.0450999999999999e+00   7.0518999999999998e+00  -6.7400000000000002e-02   5.0029999999999997e-01   1.0970000000000000e+00
   2.3365000000000000e+00  -7.0350000000000001e-01   3.9460999999999999e+00   1.2410000000000000e-01  -4.7580000000000000e-01  -1.0042000000000000e+00  -3.3513999999999999e+00   1.0894999999999999e+00   5.6589000000000000e+00  -3.8500000000000000e-02   4.0410000000000001e-01   1.1147000000000000e+00
   2.5569000000000002e+00  -7.2550000000000003e-01   4.3750000000000000e+00   2.5779999999999997e-01  -4.1870000000000002e-01  -9.1649999999999998e-01  -3.3957999999999999e+00   1.0450999999999999e+00   5.7460000000000004e+00  -9.6299999999999997e-02   4.0410000000000001e-01   1.1324000000000001e+00
   2.2924000000000002e+00  -6.8149999999999999e-01   4.8038999999999996e+00   8.5900000000000004e-02  -3.5210000000000002e-01  -9.8229999999999995e-01  -3.1516999999999999e+00   1.0005999999999999e+00   6.1813000000000002e+00  -9.5999999999999992e-03   4.3300000000000000e-01   1.1147000000000000e+00
   2.4245999999999999e+00  -7.6939999999999997e-01   4.8038999999999996e+00   1.2410000000000000e-01  -4.2820000000000003e-01  -9.8229999999999995e-01  -3.2183000000000002e+00   9.7840000000000005e-01   6.4424999999999999e+00  -1.0600000000000000e-01   4.1370000000000001e-01   1.1324000000000001e+00
   2.4026000000000001e+00  -5.9360000000000002e-01   4.5465000000000000e+00   1.0500000000000000e-01  -4.4719999999999999e-01  -9.8670000000000002e-01  -3.1960999999999999e+00   1.1785000000000001e+00   5.9200999999999997e+00   9.5999999999999992e-03   4.1370000000000001e-01   1.1589000000000000e+00
   2.4908000000000001e+00  -6.3749999999999996e-01   4.8038999999999996e+00   1.9089999999999999e-01  -4.1870000000000002e-01  -9.7789999999999999e-01  -3.3513999999999999e+00   8.4499999999999997e-01   6.7035999999999998e+00  -3.8500000000000000e-02   4.5219999999999999e-01   1.1235999999999999e+00
   2.3144000000000000e+00  -6.1550000000000005e-01   4.4607999999999999e+00   1.7190000000000000e-01  -3.9010000000000000e-01  -1.0174000000000001e+00  -3.1960999999999999e+00   9.1169999999999995e-01   6.3554000000000004e+00  -1.6380000000000000e-01   4.4259999999999999e-01   1.1589000000000000e+00
   2.2263000000000002e+00  -6.1550000000000005e-01   3.6886999999999999e+00   1.3370000000000001e-01  -4.2820000000000003e-01  -9.6470000000000000e-01  -3.2627000000000002e+00   1.1785000000000001e+00   6.2683000000000000e+00  -1.9270000000000001e-01   4.6189999999999998e-01   1.1191000000000000e+00
   2.5569000000000002e+00  -7.0350000000000001e-01   4.6322999999999999e+00   1.7190000000000000e-01  -3.8059999999999999e-01  -9.8229999999999995e-01  -3.0629000000000000e+00   1.1339999999999999e+00   6.0941999999999998e+00  -2.8899999999999999e-02   4.1370000000000001e-01   1.1103000000000001e+00
   2.3805999999999998e+00  -7.4739999999999995e-01   4.6322999999999999e+00   1.6230000000000000e-01  -4.2820000000000003e-01  -1.0085999999999999e+00  -3.1073000000000000e+00   1.1117999999999999e+00   5.7460000000000004e+00  -3.8500000000000000e-02   4.6189999999999998e-01   1.1235999999999999e+00
   2.4245999999999999e+00  -5.0560000000000005e-01   4.6322999999999999e+00   2.2910000000000000e-01  -4.5679999999999998e-01  -1.0218000000000000e+00  -3.2404999999999999e+00   9.1169999999999995e-01   5.6589000000000000e+00  -9.6299999999999997e-02   4.6189999999999998e-01   1.1147000000000000e+00
   2.4026000000000001e+00  -4.8359999999999997e-01   4.8038999999999996e+00   2.0999999999999999e-01  -3.8059999999999999e-01  -9.7789999999999999e-01  -3.4624000000000001e+00   1.0894999999999999e+00   6.2683000000000000e+00  -7.7100000000000002e-02   4.0410000000000001e-01   1.1191000000000000e+00
   2.2703000000000002e+00  -6.1550000000000005e-01   4.6322999999999999e+00   1.8140000000000001e-01  -5.0429999999999997e-01  -9.7789999999999999e-01  -3.2627000000000002e+00   9.7840000000000005e-01   6.1813000000000002e+00  -1.9300000000000001e-02   3.5599999999999998e-01   1.1456999999999999e+00
   2.3144000000000000e+00  -7.9139999999999999e-01   3.9460999999999999e+00   2.2910000000000000e-01  -4.4719999999999999e-01  -9.6470000000000000e-01  -3.1073000000000000e+00   1.1117999999999999e+00   6.0072000000000001e+00  -3.8500000000000000e-02   4.9070000000000003e-01   1.1013999999999999e+00
   2.3365000000000000e+00  -7.4739999999999995e-01   4.8038999999999996e+00   2.0050000000000001e-01  -4.2820000000000003e-01  -1.0042000000000000e+00  -3.2183000000000002e+00   1.0227999999999999e+00   5.6589000000000000e+00  -1.2520000000000001e-01   4.7149999999999997e-01   1.1324000000000001e+00
   2.4466999999999999e+00  -5.0560000000000005e-01   4.6322999999999999e+00   2.8639999999999999e-01  -4.0920000000000001e-01  -9.9980000000000002e-01  -3.2404999999999999e+00   1.0672999999999999e+00   6.3554000000000004e+00  -3.8500000000000000e-02   4.8110000000000003e-01   1.1456999999999999e+00
   2.4245999999999999e+00  -6.8149999999999999e-01   4.8897000000000004e+00   7.6399999999999996e-02  -5.5189999999999995e-01  -9.5599999999999996e-01  -3.3513999999999999e+00   1.2452000000000001e+00   6.8777999999999997e+00  -8.6699999999999999e-02   3.9450000000000002e-01   1.1013999999999999e+00
   2.5348000000000002e+00  -5.0560000000000005e-01   4.2892000000000001e+00   2.3870000000000000e-01  -4.5679999999999998e-01  -1.0042000000000000e+00  -3.2627000000000002e+00   1.1117999999999999e+00   6.2683000000000000e+00  -8.6699999999999999e-02   3.9450000000000002e-01   1.0926000000000000e+00
   2.2483000000000000e+00  -5.7160000000000000e-01   4.4607999999999999e+00   2.1959999999999999e-01  -4.4719999999999999e-01  -9.6909999999999996e-01  -3.3513999999999999e+00   1.0672999999999999e+00   6.1813000000000002e+00  -7.7100000000000002e-02   4.6189999999999998e-01   1.1013999999999999e+00
   2.3805999999999998e+00  -3.7369999999999998e-01   4.7180999999999997e+00   2.1959999999999999e-01  -5.0429999999999997e-01  -9.8229999999999995e-01  -3.0629000000000000e+00   1.0005999999999999e+00   5.8330000000000002e+00  -6.7400000000000002e-02   5.0029999999999997e-01   1.1013999999999999e+00
   2.6010000000000000e+00  -6.8149999999999999e-01   4.5465000000000000e+00   1.4319999999999999e-01  -3.6159999999999998e-01  -9.3840000000000001e-01  -3.3736000000000002e+00   1.1785000000000001e+00   6.2683000000000000e+00  -1.5409999999999999e-01   4.8110000000000003e-01   1.1368000000000000e+00
   2.4245999999999999e+00  -5.0560000000000005e-01   4.1176000000000004e+00   1.7190000000000000e-01  -3.9970000000000000e-01  -1.0392999999999999e+00  -3.1960999999999999e+00   1.0005999999999999e+00   5.9200999999999997e+00  -9.5999999999999992e-03   3.9450000000000002e-01   1.0838000000000001e+00
   2.5569000000000002e+00  -6.5949999999999998e-01   4.7180999999999997e+00   1.9089999999999999e-01  -3.3310000000000001e-01  -9.6909999999999996e-01  -3.3069999999999999e+00   1.0894999999999999e+00   5.9200999999999997e+00  -1.5409999999999999e-01   4.2340000000000000e-01   1.1368000000000000e+00
   2.6010000000000000e+00  -7.0350000000000001e-01   4.6322999999999999e+00   2.0999999999999999e-01  -4.7580000000000000e-01  -9.9109999999999998e-01  -3.3069999999999999e+00   1.0672999999999999e+00   6.0941999999999998e+00  -6.7400000000000002e-02   5.0029999999999997e-01   1.1368000000000000e+00
   2.4908000000000001e+00  -5.7160000000000000e-01   4.2892000000000001e+00   1.4319999999999999e-01  -4.5679999999999998e-01  -9.5599999999999996e-01  -3.2848999999999999e+00   9.3389999999999995e-01   6.2683000000000000e+00  -1.5409999999999999e-01   3.8490000000000002e-01   1.1589000000000000e+00
   2.4466999999999999e+00  -7.9139999999999999e-01   4.2892000000000001e+00   1.1459999999999999e-01  -4.1870000000000002e-01  -9.6470000000000000e-01  -3.2848999999999999e+00   8.0049999999999999e-01   6.0941999999999998e+00  -8.6699999999999999e-02   4.5219999999999999e-01   1.1589000000000000e+00
   2.5569000000000002e+00  -6.8149999999999999e-01   4.5465000000000000e+00   6.6799999999999998e-02  -4.5679999999999998e-01  -9.7789999999999999e-01  -3.2848999999999999e+00   1.3564000000000001e+00   6.4424999999999999e+00  -6.7400000000000002e-02   3.8490000000000002e-01   1.1413000000000000e+00
   2.2924000000000002e+00  -6.8149999999999999e-01   3.5171000000000001e+00   1.6230000000000000e-01  -4.8530000000000001e-01  -9.7350000000000003e-01  -3.1295000000000002e+00   1.2230000000000001e+00   6.0941999999999998e+00   4.8200000000000000e-02   4.8110000000000003e-01   1.1147000000000000e+00
   2.2924000000000002e+00  -7.0350000000000001e-01   4.6322999999999999e+00   1.3370000000000001e-01  -3.9010000000000000e-01  -1.0085999999999999e+00  -3.1295000000000002e+00   1.2674000000000001e+00   5.8330000000000002e+00  -6.7400000000000002e-02   4.5219999999999999e-01   1.1368000000000000e+00
   2.4908000000000001e+00  -6.3749999999999996e-01   4.8038999999999996e+00   2.0999999999999999e-01  -4.4719999999999999e-01  -9.8670000000000002e-01  -3.2404999999999999e+00   1.1117999999999999e+00   6.0072000000000001e+00  -1.9300000000000001e-02   4.5219999999999999e-01   1.0926000000000000e+00
   2.4687000000000001e+00  -7.0350000000000001e-01   4.2892000000000001e+00   2.2910000000000000e-01  -5.2339999999999998e-01  -1.0085999999999999e+00  -3.3292000000000002e+00   1.0450999999999999e+00   6.1813000000000002e+00  -7.7100000000000002e-02   4.3300000000000000e-01   1.0970000000000000e+00
   2.5127999999999999e+00  -7.9139999999999999e-01   4.5465000000000000e+00   1.9089999999999999e-01  -4.8530000000000001e-01  -1.0129999999999999e+00  -3.0185000000000000e+00   9.3389999999999995e-01   5.7460000000000004e+00  -5.7799999999999997e-02   4.2340000000000000e-01   1.1013999999999999e+00
   2.6010000000000000e+00  -5.0560000000000005e-01   5.0612000000000004e+00   1.6230000000000000e-01  -3.9970000000000000e-01  -9.8229999999999995e-01  -3.3957999999999999e+00   1.1563000000000001e+00   6.0072000000000001e+00  -1.6380000000000000e-01   4.6189999999999998e-01   1.1545000000000001e+00
   2.2483000000000000e+00  -3.2979999999999998e-01   5.0612000000000004e+00   1.8140000000000001e-01  -4.9480000000000002e-01  -9.6470000000000000e-01  -3.2183000000000002e+00   1.0894999999999999e+00   6.2683000000000000e+00  -9.5999999999999992e-03   4.6189999999999998e-01   1.1147000000000000e+00
   2.5127999999999999e+00  -7.6939999999999997e-01   4.6322999999999999e+00   1.5279999999999999e-01  -4.9480000000000002e-01  -1.0174000000000001e+00  -3.3292000000000002e+00   9.7840000000000005e-01   6.5294999999999996e+00  -5.7799999999999997e-02   3.9450000000000002e-01   1.0792999999999999e+00
   2.5569000000000002e+00  -6.3749999999999996e-01   4.8038999999999996e+00   1.8140000000000001e-01  -3.7109999999999999e-01  -9.9539999999999995e-01  -3.3069999999999999e+00   1.0672999999999999e+00   6.9648000000000003e+00  -1.0600000000000000e-01   4.2340000000000000e-01   1.1013999999999999e+00
   2.3805999999999998e+00  -8.5740000000000005e-01   4.9755000000000003e+00   1.4319999999999999e-01  -4.9480000000000002e-01  -9.6040000000000003e-01  -3.3069999999999999e+00   1.1563000000000001e+00   5.8330000000000002e+00  -9.6299999999999997e-02   4.1370000000000001e-01   1.1103000000000001e+00
   2.4245999999999999e+00  -7.9139999999999999e-01   5.2328000000000001e+00   1.5279999999999999e-01  -4.5679999999999998e-01  -1.0085999999999999e+00  -3.1295000000000002e+00   1.0894999999999999e+00   6.4424999999999999e+00  -9.6299999999999997e-02   4.4259999999999999e-01   1.1191000000000000e+00
   2.4466999999999999e+00  -7.6939999999999997e-01   4.8038999999999996e+00   2.2910000000000000e-01  -4.4719999999999999e-01  -1.0481000000000000e+00  -3.1960999999999999e+00   9.7840000000000005e-01   5.4847999999999999e+00  -4.8200000000000000e-02   3.7530000000000002e-01   1.1013999999999999e+00
   2.4908000000000001e+00  -4.3969999999999998e-01   3.8603000000000001e+00   2.0050000000000001e-01  -3.7109999999999999e-01  -9.6040000000000003e-01  -3.2848999999999999e+00   1.0005999999999999e+00   5.9200999999999997e+00  -5.7799999999999997e-02   4.4259999999999999e-01   1.1235999999999999e+00
   2.4245999999999999e+00  -7.9139999999999999e-01   4.7180999999999997e+00   1.8140000000000001e-01  -4.2820000000000003e-01  -9.9980000000000002e-01  -3.4180000000000001e+00   1.0672999999999999e+00   6.4424999999999999e+00  -8.6699999999999999e-02   3.7530000000000002e-01   1.1456999999999999e+00
   2.5348000000000002e+00  -3.7369999999999998e-01   4.1176000000000004e+00   1.4319999999999999e-01  -4.3769999999999998e-01  -9.6040000000000003e-01  -3.2848999999999999e+00   9.7840000000000005e-01   6.4424999999999999e+00  -1.8300000000000000e-01   3.1750000000000000e-01   1.1677999999999999e+00
   2.3144000000000000e+00  -5.2759999999999996e-01   4.0317999999999996e+00   5.7299999999999997e-02  -4.4719999999999999e-01  -1.0218000000000000e+00  -3.3736000000000002e+00   1.1117999999999999e+00   6.5294999999999996e+00  -3.8500000000000000e-02   4.3300000000000000e-01   1.1413000000000000e+00
   2.3584999999999998e+00  -5.2759999999999996e-01   4.2892000000000001e+00   1.7190000000000000e-01  -4.6629999999999999e-01  -9.7789999999999999e-01  -3.4180000000000001e+00   1.2452000000000001e+00   6.4424999999999999e+00  -1.2520000000000001e-01   4.4259999999999999e-01   1.1013999999999999e+00
   2.4908000000000001e+00  -8.5740000000000005e-01   4.7180999999999997e+00   1.1459999999999999e-01  -4.5679999999999998e-01  -9.6470000000000000e-01  -3.1295000000000002e+00   1.1563000000000001e+00   6.4424999999999999e+00   1.9300000000000001e-02   4.2340000000000000e-01   1.1545000000000001e+00
   2.4687000000000001e+00  -6.5949999999999998e-01   4.2892000000000001e+00   2.2910000000000000e-01  -5.5189999999999995e-01  -9.8229999999999995e-01  -3.3069999999999999e+00   1.0227999999999999e+00   6.7907000000000002e+00  -8.6699999999999999e-02   3.9450000000000002e-01   1.1191000000000000e+00
   2.4466999999999999e+00  -5.9360000000000002e-01   4.9755000000000003e+00   8.5900000000000004e-02  -4.5679999999999998e-01  -9.5160000000000000e-01  -3.1739000000000002e+00   1.0672999999999999e+00   6.0941999999999998e+00  -8.6699999999999999e-02   4.8110000000000003e-01   1.1235999999999999e+00
   2.4687000000000001e+00  -3.7369999999999998e-01   4.8897000000000004e+00   2.9599999999999999e-01  -4.7580000000000000e-01  -9.7350000000000003e-01  -3.2404999999999999e+00   1.0227999999999999e+00   6.6166000000000000e+00  -1.6380000000000000e-01   3.9450000000000002e-01   1.1456999999999999e+00
   2.3805999999999998e+00   0.0000000000000000e+00   4.5465000000000000e+00   6.6799999999999998e-02  -4.1870000000000002e-01  -1.0129999999999999e+00  -3.4845999999999999e+00   1.0227999999999999e+00   6.1813000000000002e+00  -5.7799999999999997e-02   3.4639999999999999e-01   1.1147000000000000e+00
   2.2924000000000002e+00  -1.1431000000000000e+00   4.5465000000000000e+00   1.9089999999999999e-01  -4.8530000000000001e-01  -9.6040000000000003e-01  -3.3069999999999999e+00   9.5609999999999995e-01   5.2236000000000002e+00  -6.7400000000000002e-02   5.1000000000000001e-01   1.0705000000000000e+00
   2.4245999999999999e+00  -1.0771999999999999e+00   6.6910999999999996e+00   1.4319999999999999e-01  -4.1870000000000002e-01  -1.0831000000000000e+00  -3.2627000000000002e+00   1.2897000000000001e+00   6.9648000000000003e+00  -3.8500000000000000e-02   3.8490000000000002e-01   1.1103000000000001e+00
   2.5348000000000002e+00   3.0780000000000002e-01   3.7745000000000002e+00   2.1959999999999999e-01  -4.6629999999999999e-01  -9.6909999999999996e-01  -3.4624000000000001e+00   1.0227999999999999e+00   6.1813000000000002e+00  -1.5409999999999999e-01   4.1370000000000001e-01   1.0792999999999999e+00
   2.0939999999999999e+00  -1.5390000000000001e-01   4.8897000000000004e+00   7.6399999999999996e-02  -5.1390000000000002e-01  -9.2530000000000001e-01  -3.3292000000000002e+00   9.7840000000000005e-01   6.0941999999999998e+00  -1.4449999999999999e-01   4.8110000000000003e-01   1.1103000000000001e+00
   2.6671000000000000e+00  -1.4069000000000000e+00   5.6616999999999997e+00   1.5279999999999999e-01  -3.3310000000000001e-01  -1.0611999999999999e+00  -3.2183000000000002e+00   9.7840000000000005e-01   6.7907000000000002e+00  -1.4449999999999999e-01   4.8110000000000003e-01   1.1500999999999999e+00
   2.4026000000000001e+00  -1.0112000000000001e+00   3.8603000000000001e+00   1.9089999999999999e-01  -4.6629999999999999e-01  -9.5599999999999996e-01  -3.1295000000000002e+00   1.0894999999999999e+00   7.1388999999999996e+00  -6.7400000000000002e-02   4.0410000000000001e-01   1.1191000000000000e+00
   2.3584999999999998e+00  -7.4739999999999995e-01   4.8038999999999996e+00   7.6399999999999996e-02  -4.5679999999999998e-01  -9.1210000000000002e-01  -3.4180000000000001e+00   1.2452000000000001e+00   6.0072000000000001e+00   9.5999999999999992e-03   4.5219999999999999e-01   1.2650999999999999e+00
   2.5789000000000000e+00  -3.2979999999999998e-01   4.6322999999999999e+00   1.9089999999999999e-01  -4.8530000000000001e-01  -1.0831000000000000e+00  -3.5068000000000001e+00   1.0894999999999999e+00   5.8330000000000002e+00  -7.7100000000000002e-02   3.9450000000000002e-01   1.1456999999999999e+00
   2.1600999999999999e+00  -8.7929999999999997e-01   4.5465000000000000e+00   1.1459999999999999e-01  -4.5679999999999998e-01  -9.9980000000000002e-01  -3.6621999999999999e+00   9.1169999999999995e-01   6.7035999999999998e+00  -8.6699999999999999e-02   4.8110000000000003e-01   1.0882000000000001e+00
   2.4687000000000001e+00  -9.4530000000000003e-01   4.1176000000000004e+00   1.6230000000000000e-01  -5.5189999999999995e-01  -9.2090000000000005e-01  -3.5289999999999999e+00   1.4008000000000000e+00   6.3554000000000004e+00  -5.7799999999999997e-02   4.7149999999999997e-01   1.0882000000000001e+00
   2.7993999999999999e+00  -5.4959999999999998e-01   5.5758999999999999e+00   1.2410000000000000e-01  -3.6159999999999998e-01  -1.0874999999999999e+00  -3.4401999999999999e+00   1.3341000000000001e+00   5.4847999999999999e+00   0.0000000000000000e+00   4.4259999999999999e-01   1.1413000000000000e+00
   2.5789000000000000e+00  -5.7160000000000000e-01   4.8038999999999996e+00   1.0500000000000000e-01  -4.2820000000000003e-01  -9.1210000000000002e-01  -3.4180000000000001e+00   4.0020000000000000e-01   7.1388999999999996e+00   0.0000000000000000e+00   4.8110000000000003e-01   1.1634000000000000e+00
   2.4026000000000001e+00  -1.9789999999999999e-01   5.0612000000000004e+00   2.4820000000000000e-01  -4.0920000000000001e-01  -9.8670000000000002e-01  -3.1739000000000002e+00   1.4676000000000000e+00   5.9200999999999997e+00  -1.2520000000000001e-01   3.8490000000000002e-01   1.1279999999999999e+00
   2.4245999999999999e+00  -5.9360000000000002e-01   6.0049000000000001e+00   2.0999999999999999e-01  -3.8059999999999999e-01  -1.0129999999999999e+00  -3.5733999999999999e+00   1.2007000000000001e+00   6.0941999999999998e+00  -1.3489999999999999e-01   3.8490000000000002e-01   1.1500999999999999e+00
   2.6671000000000000e+00  -5.9360000000000002e-01   4.2892000000000001e+00   2.6729999999999998e-01  -4.7580000000000000e-01  -9.7350000000000003e-01  -3.6844000000000001e+00   9.3389999999999995e-01   6.4424999999999999e+00  -1.5409999999999999e-01   4.3300000000000000e-01   1.1147000000000000e+00
