# Supplementary material for: Footwear and Foam Surface Alter Gait Initiation of Typical Subjects
Source: PLoS One. 2015 Aug 13;10(8):e0135821. doi: 10.1371/journal.pone.0135821 (PMC4536224; doi:10.1371/journal.pone.0135821)
Supplement: S1 Dataset — (ZIP) [file pone.0135821.s001.zip › 14_foam_av1_03.txt]

   1.3908600000000000e+01  -1.0331999999999999e+00   2.9784129999999999e+02   9.2227999999999994e+00   3.9690600000000003e+01  -2.9994999999999998e+00  -1.4848400000000000e+01  -1.7565999999999999e+00   2.9713639999999998e+02   4.4695999999999998e+00  -3.5851700000000001e+01   2.2957999999999998e+00
   1.3820399999999999e+01  -9.8929999999999996e-01   2.9569670000000002e+02   9.2706000000000000e+00   3.9747599999999998e+01  -3.0520999999999998e+00  -1.4715199999999999e+01  -2.1568999999999998e+00   2.9591759999999999e+02   4.4889000000000001e+00  -3.5745899999999999e+01   2.3222999999999998e+00
   1.3754300000000001e+01  -1.1212000000000000e+00   2.9509620000000001e+02   9.0986999999999991e+00   3.9719099999999997e+01  -2.9906999999999999e+00  -1.4870600000000000e+01  -2.2902999999999998e+00   2.9617880000000002e+02   4.4406999999999996e+00  -3.5707400000000000e+01   2.3443999999999998e+00
   1.3688200000000000e+01  -1.4069000000000000e+00   2.9458150000000001e+02   9.0128000000000004e+00   3.9585900000000002e+01  -2.9775999999999998e+00  -1.4848400000000000e+01  -2.4237000000000002e+00   2.9678820000000002e+02   4.5080999999999998e+00  -3.5813200000000002e+01   2.3443999999999998e+00
   1.3776300000000001e+01  -1.6927000000000001e+00   2.9346629999999999e+02   8.8123000000000005e+00   3.9566800000000001e+01  -2.9117999999999999e+00  -1.4959400000000000e+01  -2.2902999999999998e+00   2.9617880000000002e+02   4.3348000000000004e+00  -3.5813200000000002e+01   2.3355999999999999e+00
   1.3577999999999999e+01  -2.0884000000000000e+00   2.9286579999999998e+02   8.5736000000000008e+00   3.9366999999999997e+01  -2.9074000000000000e+00  -1.5247900000000000e+01  -2.6015999999999999e+00   2.9739760000000001e+02   4.3155000000000001e+00  -3.5919100000000000e+01   2.3001999999999998e+00
   1.3732200000000001e+01  -2.3742000000000001e+00   2.9166489999999999e+02   8.3826999999999998e+00   3.9262300000000003e+01  -2.8285000000000000e+00  -1.5270099999999999e+01  -2.7795000000000001e+00   2.9835530000000000e+02   4.1421000000000001e+00  -3.6015300000000003e+01   2.2869000000000002e+00
   1.3445700000000000e+01  -2.6819999999999999e+00   2.8986340000000001e+02   8.0579999999999998e+00   3.9157699999999998e+01  -2.8241000000000001e+00  -1.5469900000000001e+01  -2.9573000000000000e+00   2.9939999999999998e+02   4.0938999999999997e+00  -3.6188499999999998e+01   2.2471000000000001e+00
   1.3401600000000000e+01  -2.9678000000000000e+00   2.8823349999999999e+02   7.7716000000000003e+00   3.8786499999999997e+01  -2.7890000000000001e+00  -1.5625200000000000e+01  -2.9350999999999998e+00   3.0122829999999999e+02   3.9302000000000001e+00  -3.6332799999999999e+01   2.2250000000000001e+00
   1.3335500000000000e+01  -3.3414999999999999e+00   2.8626049999999998e+02   7.6093000000000002e+00   3.8681899999999999e+01  -2.7450999999999999e+00  -1.5736200000000000e+01  -3.0684999999999998e+00   3.0140240000000000e+02   3.8338999999999999e+00  -3.6496400000000001e+01   2.1541999999999999e+00
   1.3401600000000000e+01  -3.3635000000000002e+00   2.8428750000000002e+02   7.4184000000000001e+00   3.8339300000000001e+01  -2.7057000000000002e+00  -1.6046900000000001e+01  -3.0017999999999998e+00   3.0384010000000001e+02   3.6989999999999998e+00  -3.6756200000000000e+01   2.1852000000000000e+00
   1.3511799999999999e+01  -3.6932000000000000e+00   2.8128500000000003e+02   7.1605999999999996e+00   3.8234600000000000e+01  -2.7408000000000001e+00  -1.6135700000000000e+01  -3.2909000000000002e+00   3.0462360000000001e+02   3.5834000000000001e+00  -3.6987099999999998e+01   2.0834999999999999e+00
   1.3159200000000000e+01  -4.1109000000000000e+00   2.8051299999999998e+02   6.8455000000000004e+00   3.7939599999999999e+01  -2.6749999999999998e+00  -1.6557400000000001e+01  -3.4910000000000001e+00   3.0732249999999999e+02   3.4582000000000002e+00  -3.7169899999999998e+01   2.1276999999999999e+00
   1.3225300000000001e+01  -4.1548999999999996e+00   2.7785370000000000e+02   6.7119000000000000e+00   3.7777900000000002e+01  -2.7057000000000002e+00  -1.6823799999999999e+01  -3.3797999999999999e+00   3.0897660000000002e+02   3.2848000000000002e+00  -3.7391199999999998e+01   2.0746000000000002e+00
   1.3048900000000000e+01  -4.2868000000000004e+00   2.7630959999999999e+02   6.3967999999999998e+00   3.7501899999999999e+01  -2.7101000000000002e+00  -1.7312100000000001e+01  -3.9579000000000000e+00   3.1071780000000001e+02   3.1114000000000002e+00  -3.7631799999999998e+01   2.0259999999999998e+00
   1.3048900000000000e+01  -4.6384999999999996e+00   2.7485120000000001e+02   6.2248999999999999e+00   3.7330599999999997e+01  -2.7187999999999999e+00  -1.7689399999999999e+01  -4.7807000000000004e+00   3.1211079999999998e+02   2.7357000000000000e+00  -3.7910800000000002e+01   1.9905999999999999e+00
   1.2740399999999999e+01  -4.8803999999999998e+00   2.7099099999999999e+02   6.0244000000000000e+00   3.7102200000000003e+01  -2.6749999999999998e+00  -1.8066700000000001e+01  -5.1364000000000001e+00   3.1541910000000001e+02   2.3504000000000000e+00  -3.8180300000000003e+01   1.9419000000000000e+00
   1.2696300000000001e+01  -4.8803999999999998e+00   2.6876060000000001e+02   5.7571000000000003e+00   3.6683500000000002e+01  -2.6267000000000000e+00  -1.8643699999999999e+01  -5.9146999999999998e+00   3.1672500000000002e+02   1.9843999999999999e+00  -3.8594000000000001e+01   1.8490000000000000e+00
   1.2674200000000001e+01  -5.1881000000000004e+00   2.6498610000000002e+02   5.5662000000000003e+00   3.6064999999999998e+01  -2.6442999999999999e+00  -1.8754700000000000e+01  -6.7374000000000001e+00   3.1933679999999998e+02   1.5893999999999999e+00  -3.8988500000000002e+01   1.7605000000000000e+00
   1.2542000000000000e+01  -5.4298999999999999e+00   2.6052539999999999e+02   5.2606000000000002e+00   3.5503599999999999e+01  -2.6574000000000000e+00  -1.9198599999999999e+01  -7.1821000000000002e+00   3.2308040000000000e+02   1.0691999999999999e+00  -3.9305999999999997e+01   1.6765000000000001e+00
   1.1990900000000000e+01  -5.1441999999999997e+00   2.5537830000000000e+02   5.2320000000000002e+00   3.4942200000000000e+01  -2.6530999999999998e+00  -1.9731300000000001e+01  -7.9158999999999997e+00   3.2612750000000000e+02   6.4539999999999997e-01  -3.9729399999999998e+01   1.6190000000000000e+00
   1.1858700000000001e+01  -5.3860000000000001e+00   2.5126070000000001e+02   5.0983000000000001e+00   3.4333100000000002e+01  -2.6661999999999999e+00  -2.0152999999999999e+01  -8.5162999999999993e+00   3.2778160000000003e+02   2.6010000000000000e-01  -4.0152799999999999e+01   1.5348999999999999e+00
   1.1704400000000000e+01  -5.4519000000000002e+00   2.4705730000000000e+02   4.8597000000000001e+00   3.3733600000000003e+01  -2.6267000000000000e+00  -2.0064200000000000e+01  -9.1832999999999991e+00   3.3065460000000002e+02  -1.5409999999999999e-01  -4.0499200000000002e+01   1.4509000000000001e+00
   1.1263500000000001e+01  -5.6277999999999997e+00   2.4216759999999999e+02   4.7545999999999999e+00   3.3191200000000002e+01  -2.5609999999999999e+00  -2.0419300000000000e+01  -1.0006000000000000e+01   3.3187349999999998e+02  -5.8760000000000001e-01  -4.0922499999999999e+01   1.4155000000000000e+00
   1.1065099999999999e+01  -5.6277999999999997e+00   2.3813579999999999e+02   4.5731999999999999e+00   3.2667900000000003e+01  -2.5347000000000000e+00  -2.1218399999999999e+01  -1.0561900000000000e+01   3.3361470000000003e+02  -1.0306999999999999e+00  -4.1115000000000002e+01   1.3314999999999999e+00
   1.0822699999999999e+01  -6.1113999999999997e+00   2.3376079999999999e+02   4.2868000000000004e+00   3.2001800000000003e+01  -2.5259000000000000e+00  -2.1373699999999999e+01  -1.1495799999999999e+01   3.3814179999999999e+02  -1.4257000000000000e+00  -4.1586500000000001e+01   1.2297000000000000e+00
   1.0514099999999999e+01  -6.1554000000000002e+00   2.2947160000000000e+02   4.1436000000000002e+00   3.1573499999999999e+01  -2.5259000000000000e+00  -2.1861999999999998e+01  -1.1962800000000000e+01   3.4084070000000003e+02  -1.7627999999999999e+00  -4.2202300000000001e+01   1.0970000000000000e+00
   9.9850999999999992e+00  -6.4631999999999996e+00   2.2629759999999999e+02   3.7808000000000002e+00   3.0983599999999999e+01  -2.4557000000000002e+00  -2.2039600000000000e+01  -1.2540900000000001e+01   3.4441010000000000e+02  -2.1865999999999999e+00  -4.2702599999999997e+01   1.1059000000000001e+00
   9.6765000000000008e+00  -6.4412000000000003e+00   2.2192269999999999e+02   3.5135000000000001e+00   3.0507800000000000e+01  -2.3942999999999999e+00  -2.2705400000000001e+01  -1.2941200000000000e+01   3.4867610000000002e+02  -2.5623000000000000e+00  -4.3231800000000000e+01   9.3779999999999997e-01
   9.4339999999999993e+00  -6.7929000000000004e+00   2.1729030000000000e+02   3.1983999999999999e+00   2.9974900000000002e+01  -2.4338000000000002e+00  -2.3215900000000001e+01  -1.3096800000000000e+01   3.5172320000000002e+02  -2.9668999999999999e+00  -4.3712899999999998e+01   8.8029999999999997e-01
   9.2576999999999998e+00  -6.6609999999999996e+00   2.1291540000000001e+02   3.0647000000000002e+00   2.9575199999999999e+01  -2.3986999999999998e+00  -2.3792999999999999e+01  -1.3319200000000000e+01   3.5494439999999997e+02  -3.2944000000000000e+00  -4.4194000000000003e+01   8.6260000000000003e-01
   8.9490999999999996e+00  -6.4851999999999999e+00   2.1017030000000000e+02   2.8641999999999999e+00   2.9004300000000001e+01  -2.4205999999999999e+00  -2.4591999999999999e+01  -1.3274699999999999e+01   3.5833980000000003e+02  -3.6412000000000000e+00  -4.4549999999999997e+01   7.8739999999999999e-01
   8.7728000000000002e+00  -5.7816999999999998e+00   2.0579530000000000e+02   2.5874000000000001e+00   2.8509399999999999e+01  -2.5215000000000001e+00  -2.5324400000000001e+01  -1.3296900000000001e+01   3.6086450000000002e+02  -3.9687000000000001e+00  -4.4963799999999999e+01   7.5200000000000000e-01
   8.5303000000000004e+00  -5.5399000000000003e+00   2.0159190000000001e+02   2.6446000000000001e+00   2.7995600000000000e+01  -2.5127000000000002e+00  -2.5746099999999998e+01  -1.3274699999999999e+01   3.6347629999999998e+02  -4.2481000000000000e+00  -4.5377499999999998e+01   6.5469999999999995e-01
   8.4420999999999999e+00  -4.6384999999999996e+00   1.9678800000000001e+02   2.5301000000000000e+00   2.7377099999999999e+01  -2.5872999999999999e+00  -2.6411999999999999e+01  -1.2785500000000001e+01   3.6556580000000002e+02  -4.5369999999999999e+00  -4.5675800000000002e+01   6.5469999999999995e-01
   8.1334999999999997e+00  -3.9569999999999999e+00   1.9335669999999999e+02   2.3008999999999999e+00   2.6844200000000001e+01  -2.6661999999999999e+00  -2.7011199999999999e+01  -1.2852200000000000e+01   3.6826459999999997e+02  -4.8259999999999996e+00  -4.6012599999999999e+01   6.5469999999999995e-01
   8.2878000000000007e+00  -3.1656000000000000e+00   1.9078309999999999e+02   2.3008999999999999e+00   2.6387400000000000e+01  -2.6749999999999998e+00  -2.7677099999999999e+01  -1.2763299999999999e+01   3.7070229999999998e+02  -5.2112999999999996e+00  -4.6436000000000000e+01   6.3260000000000005e-01
   7.8910999999999998e+00  -2.4182000000000001e+00   1.8683709999999999e+02   2.1194999999999999e+00   2.5959199999999999e+01  -2.7145000000000001e+00  -2.7876799999999999e+01  -1.3052300000000001e+01   3.7374939999999998e+02  -5.4424999999999999e+00  -4.6955599999999997e+01   6.1490000000000000e-01
   7.8910999999999998e+00  -1.6048000000000000e+00   1.8289099999999999e+02   2.1291000000000002e+00   2.5502400000000002e+01  -2.8635999999999999e+00  -2.8342900000000000e+01  -1.3541499999999999e+01   3.7697059999999999e+02  -5.9722999999999997e+00  -4.7330800000000004e+01   5.6620000000000004e-01
   7.6486000000000001e+00  -5.2759999999999996e-01   1.8074639999999999e+02   2.0621999999999998e+00   2.5074200000000001e+01  -2.9293000000000000e+00  -2.8809000000000001e+01  -1.4453200000000001e+01   3.8097539999999998e+02  -6.4154000000000000e+00  -4.7956200000000003e+01   5.1749999999999996e-01
   7.6044999999999998e+00   3.0780000000000002e-01   1.7774400000000000e+02   2.0813000000000001e+00   2.4722100000000001e+01  -2.9863000000000000e+00  -2.9363900000000001e+01  -1.4920100000000000e+01   3.8402249999999998e+02  -6.9356000000000000e+00  -4.8447000000000003e+01   4.6000000000000002e-01
   7.4282000000000004e+00   9.4530000000000003e-01   1.7594250000000000e+02   2.0718000000000001e+00   2.4389099999999999e+01  -3.1091000000000002e+00  -2.9408300000000001e+01  -1.5698399999999999e+01   3.8672140000000002e+02  -7.4364999999999997e+00  -4.8725999999999999e+01   3.3620000000000000e-01
   7.2739000000000003e+00   1.7586999999999999e+00   1.7285429999999999e+02   2.0240999999999998e+00   2.4170200000000001e+01  -3.1004000000000000e+00  -2.9874400000000001e+01  -1.6009699999999999e+01   3.8959440000000001e+02  -7.7447999999999997e+00  -4.9149400000000000e+01   2.6100000000000001e-01
   7.3841000000000001e+00   2.3302999999999998e+00   1.7122440000000000e+02   1.9668000000000001e+00   2.3818100000000001e+01  -3.1837000000000000e+00  -3.0185099999999998e+01  -1.6899100000000001e+01   3.9281560000000002e+02  -8.1685999999999996e+00  -4.9601599999999998e+01   2.2120000000000001e-01
   7.0313999999999997e+00   2.6160000000000001e+00   1.6787889999999999e+02   1.8140000000000001e+00   2.3504100000000001e+01  -3.2056000000000000e+00  -3.0429300000000001e+01  -1.7521699999999999e+01   3.9455680000000001e+02  -8.4672000000000001e+00  -4.9996099999999998e+01   1.2390000000000000e-01
   7.1856999999999998e+00   3.1656000000000000e+00   1.6590580000000000e+02   1.6134999999999999e+00   2.3180599999999998e+01  -3.2406999999999999e+00  -3.0739999999999998e+01  -1.8077600000000000e+01   3.9699450000000002e+02  -8.8140000000000001e+00  -5.0332900000000002e+01   4.4200000000000003e-02
   6.7449000000000003e+00   3.2536000000000000e+00   1.6393279999999999e+02   1.5562000000000000e+00   2.2885600000000000e+01  -3.2625999999999999e+00  -3.0917600000000000e+01  -1.8544499999999999e+01   3.9969340000000000e+02  -9.0645000000000007e+00  -5.0659999999999997e+01  -7.5200000000000003e-02
   6.7449000000000003e+00   3.4293999999999998e+00   1.6281760000000000e+02   1.4894000000000001e+00   2.2752400000000002e+01  -3.2538000000000000e+00  -3.1783200000000001e+01  -1.9256100000000000e+01   4.0230520000000001e+02  -9.4208999999999996e+00  -5.0977600000000002e+01  -1.2390000000000000e-01
   6.5244999999999997e+00   3.1876000000000002e+00   1.6170240000000001e+02   1.2506999999999999e+00   2.2542999999999999e+01  -3.2012000000000000e+00  -3.1760999999999999e+01  -1.9923200000000001e+01   4.0465580000000000e+02  -9.5654000000000003e+00  -5.1218100000000000e+01  -2.2120000000000001e-01
   6.5244999999999997e+00   3.1436999999999999e+00   1.6127350000000001e+02   1.0692999999999999e+00   2.2552499999999998e+01  -3.2363000000000000e+00  -3.2204900000000002e+01  -2.0723600000000001e+01   4.0700639999999999e+02  -9.8446999999999996e+00  -5.1526000000000003e+01  -3.4499999999999997e-01
   6.4363000000000001e+00   2.8799000000000001e+00   1.6058720000000000e+02   8.2110000000000005e-01   2.2638200000000001e+01  -3.1530000000000000e+00  -3.2915100000000002e+01  -2.1279499999999999e+01   4.0944409999999999e+02  -1.0085500000000000e+01  -5.1814700000000002e+01  -4.6000000000000002e-01
   6.4363000000000001e+00   2.4182000000000001e+00   1.6118770000000001e+02   6.9699999999999995e-01   2.2676200000000001e+01  -3.1530000000000000e+00  -3.3314599999999999e+01  -2.2235700000000001e+01   4.1153350000000000e+02  -1.0278200000000000e+01  -5.2170699999999997e+01  -6.4139999999999997e-01
   6.1497999999999999e+00   2.1543999999999999e+00   1.6187400000000000e+02   5.2510000000000001e-01   2.2723800000000001e+01  -3.1354000000000002e+00  -3.3669699999999999e+01  -2.3013900000000000e+01   4.1449360000000001e+02  -1.0663500000000001e+01  -5.2411299999999997e+01  -7.6080000000000003e-01
   6.1938000000000004e+00   1.6048000000000000e+00   1.6187400000000000e+02   3.8190000000000002e-01   2.2952200000000001e+01  -3.1309999999999998e+00  -3.4424399999999999e+01  -2.3925599999999999e+01   4.1727949999999998e+02  -1.0836900000000000e+01  -5.2699900000000000e+01  -8.7580000000000002e-01
   6.2378999999999998e+00   1.4069000000000000e+00   1.6401859999999999e+02   1.9089999999999999e-01   2.3104399999999998e+01  -3.0301999999999998e+00  -3.5201200000000000e+01  -2.4503699999999998e+01   4.1936900000000003e+02  -1.1145099999999999e+01  -5.2902000000000001e+01  -1.0041000000000000e+00
   6.3261000000000003e+00   9.6730000000000005e-01   1.6453330000000000e+02  -4.7699999999999999e-02   2.3304300000000001e+01  -3.0083000000000002e+00  -3.5822600000000001e+01  -2.5126300000000001e+01   4.2102310000000000e+02  -1.1202900000000000e+01  -5.3161799999999999e+01  -1.1059000000000001e+00
   6.0616000000000003e+00   3.9570000000000000e-01   1.6822200000000001e+02  -1.5279999999999999e-01   2.3580200000000001e+01  -2.9950999999999999e+00  -3.6355300000000000e+01  -2.5771100000000001e+01   4.2319959999999998e+02  -1.1405200000000001e+01  -5.3469700000000003e+01  -1.3182000000000000e+00
   6.2820000000000000e+00  -5.7160000000000000e-01   1.6933720000000000e+02  -4.5829999999999999e-01   2.3894300000000001e+01  -2.8898999999999999e+00  -3.6799199999999999e+01  -2.6393699999999999e+01   4.2467959999999999e+02  -1.1501600000000000e+01  -5.3642899999999997e+01  -1.3535999999999999e+00
   6.3040000000000003e+00  -1.1651000000000000e+00   1.7165340000000000e+02  -5.6330000000000002e-01   2.4160699999999999e+01  -2.8460000000000001e+00  -3.7531599999999997e+01  -2.7038599999999999e+01   4.2694319999999999e+02  -1.1588200000000001e+01  -5.3748699999999999e+01  -1.4420999999999999e+00
   6.6787999999999998e+00  -1.5608000000000000e+00   1.7354060000000001e+02  -6.6830000000000001e-01   2.4550899999999999e+01  -2.7846000000000002e+00  -3.8108699999999999e+01  -2.7794599999999999e+01   4.2729140000000001e+02  -1.1780900000000001e+01  -5.3950800000000001e+01  -1.5659000000000001e+00
   6.9874000000000001e+00  -2.3742000000000001e+00   1.7542779999999999e+02  -8.3060000000000000e-01   2.4684100000000001e+01  -2.7231999999999998e+00  -3.8264099999999999e+01  -2.8439399999999999e+01   4.2964210000000003e+02  -1.1954300000000000e+01  -5.4114400000000003e+01  -1.6323000000000001e+00
   7.4062000000000001e+00  -2.7919000000000000e+00   1.7722929999999999e+02  -9.6430000000000005e-01   2.5083700000000000e+01  -2.6705999999999999e+00  -3.8619199999999999e+01  -2.9084199999999999e+01   4.3051270000000000e+02  -1.1963900000000001e+01  -5.4104700000000001e+01  -1.7296000000000000e+00
   7.3841000000000001e+00  -3.5613000000000001e+00   1.7920230000000001e+02  -1.0884000000000000e+00   2.5369199999999999e+01  -2.6179999999999999e+00  -3.8885500000000000e+01  -2.9640100000000000e+01   4.2972910000000002e+02  -1.2118000000000000e+01  -5.4162500000000001e+01  -1.8091999999999999e+00
   7.9572000000000003e+00  -4.0229999999999997e+00   1.8151849999999999e+02  -1.0980000000000001e+00   2.5664200000000001e+01  -2.5390000000000001e+00  -3.9262799999999999e+01  -3.0440600000000000e+01   4.2964210000000003e+02  -1.2137300000000000e+01  -5.4191299999999998e+01  -1.8755999999999999e+00
   8.2438000000000002e+00  -4.6166000000000000e+00   1.8434940000000000e+02  -1.2412000000000001e+00   2.5892600000000002e+01  -2.5171000000000001e+00  -3.9151899999999998e+01  -3.1152200000000001e+01   4.2842320000000001e+02  -1.2214399999999999e+01  -5.3950800000000001e+01  -1.9683999999999999e+00
   8.5083000000000002e+00  -5.1002000000000001e+00   1.8683709999999999e+02  -1.2221000000000000e+00   2.6073399999999999e+01  -2.3679999999999999e+00  -3.9484800000000000e+01  -3.1930399999999999e+01   4.2711730000000000e+02  -1.2281800000000000e+01  -5.3825699999999998e+01  -2.0569000000000002e+00
   8.9490999999999996e+00  -5.6497999999999999e+00   1.8872430000000000e+02  -1.3556999999999999e+00   2.6425500000000000e+01  -2.3285999999999998e+00  -3.9462600000000002e+01  -3.2575200000000002e+01   4.2441840000000002e+02  -1.2214399999999999e+01  -5.3440800000000003e+01  -2.1143999999999998e+00
   9.5221999999999998e+00  -5.9135999999999997e+00   1.9155520000000001e+02  -1.3080000000000001e+00   2.6720500000000001e+01  -2.2058000000000000e+00  -3.9129700000000000e+01  -3.3575800000000001e+01   4.2302550000000002e+02  -1.2204700000000001e+01  -5.3325299999999999e+01  -2.2780999999999998e+00
   1.0007099999999999e+01  -6.3093000000000004e+00   1.9284190000000001e+02  -1.2698000000000000e+00   2.6920300000000001e+01  -2.1926000000000001e+00  -3.9174100000000003e+01  -3.4131700000000002e+01   4.2111020000000002e+02  -1.2262499999999999e+01  -5.2998199999999997e+01  -2.3222999999999998e+00
   1.0227499999999999e+01  -6.6170999999999998e+00   1.9490080000000000e+02  -1.2985000000000000e+00   2.7224799999999998e+01  -2.1488000000000000e+00  -3.8974299999999999e+01  -3.4709899999999998e+01   4.1815010000000001e+02  -1.2252900000000000e+01  -5.2728800000000000e+01  -2.3443999999999998e+00
   1.0712500000000000e+01  -6.8808999999999996e+00   1.9764580000000001e+02  -1.1742999999999999e+00   2.7519800000000000e+01  -2.0040000000000000e+00  -3.9174100000000003e+01  -3.5443600000000004e+01   4.1562540000000001e+02  -1.2060300000000000e+01  -5.2324700000000000e+01  -2.4639000000000002e+00
   1.1197400000000000e+01  -7.3644999999999996e+00   2.0064830000000001e+02  -1.0789000000000000e+00   2.7919499999999999e+01  -1.9339000000000000e+00  -3.8863300000000002e+01  -3.5999499999999998e+01   4.1257830000000001e+02  -1.2002500000000000e+01  -5.1843600000000002e+01  -2.5478999999999998e+00
   1.1572100000000001e+01  -7.6943000000000001e+00   2.0407960000000000e+02  -1.0024999999999999e+00   2.8271500000000000e+01  -1.8023000000000000e+00  -3.8730200000000004e+01  -3.6488700000000001e+01   4.0892169999999999e+02  -1.1983200000000000e+01  -5.1381700000000002e+01  -2.6053999999999999e+00
   1.2035000000000000e+01  -8.1778999999999993e+00   2.0785409999999999e+02  -8.5929999999999995e-01   2.8756900000000002e+01  -1.7628999999999999e+00  -3.8352899999999998e+01  -3.7111300000000000e+01   4.0430750000000000e+02  -1.1665300000000000e+01  -5.0958300000000001e+01  -2.6364000000000001e+00
   1.2343600000000000e+01  -8.4417000000000009e+00   2.1102809999999999e+02  -8.1150000000000000e-01   2.9299299999999999e+01  -1.6882999999999999e+00  -3.8308500000000002e+01  -3.7400399999999998e+01   4.0108629999999999e+02  -1.1549700000000000e+01  -5.0496499999999997e+01  -2.7160000000000002e+00
   1.2189299999999999e+01  -9.0571999999999999e+00   2.1626089999999999e+02  -7.2560000000000002e-01   2.9822600000000001e+01  -1.5391999999999999e+00  -3.8108699999999999e+01  -3.7778399999999998e+01   3.9708150000000001e+02  -1.1424500000000000e+01  -5.0034599999999998e+01  -2.7381000000000002e+00
   1.2211300000000000e+01  -9.2331000000000003e+00   2.2123640000000000e+02  -7.6380000000000003e-01   3.0669499999999999e+01  -1.4208000000000001e+00  -3.7775799999999997e+01  -3.8223100000000002e+01   3.9290269999999998e+02  -1.1251099999999999e+01  -4.9486199999999997e+01  -2.8178000000000001e+00
   1.2431800000000001e+01  -9.9146000000000001e+00   2.2706970000000001e+02  -6.5880000000000005e-01   3.1402300000000000e+01  -1.3243000000000000e+00  -3.7620399999999997e+01  -3.8423200000000001e+01   3.8907200000000000e+02  -1.0962100000000000e+01  -4.8889600000000002e+01  -2.8443000000000001e+00
   1.2718299999999999e+01  -1.0618100000000000e+01   2.3410400000000001e+02  -5.7279999999999998e-01   3.2268200000000000e+01  -1.1709000000000001e+00  -3.7420699999999997e+01  -3.8534399999999998e+01   3.8393549999999999e+02  -1.0682800000000000e+01  -4.8158299999999997e+01  -2.8797000000000001e+00
   1.2806500000000000e+01  -1.0969799999999999e+01   2.4105240000000001e+02  -6.3970000000000005e-01   3.3438600000000001e+01  -9.8670000000000002e-01  -3.6932400000000001e+01  -3.8779000000000003e+01   3.7958240000000001e+02  -1.0374499999999999e+01  -4.7446300000000001e+01  -2.9504999999999999e+00
   1.2916700000000001e+01  -1.1849200000000000e+01   2.4997399999999999e+02  -5.7279999999999998e-01   3.4542499999999997e+01  -9.1210000000000002e-01  -3.6887999999999998e+01  -3.9312600000000003e+01   3.7322710000000001e+02  -1.0153000000000000e+01  -4.6782400000000003e+01  -3.0388999999999999e+00
   1.2762400000000000e+01  -1.2728500000000000e+01   2.5932440000000003e+02  -5.7279999999999998e-01   3.5922300000000000e+01  -7.2789999999999999e-01  -3.6621699999999997e+01  -3.9690700000000000e+01   3.6721990000000000e+02  -9.6616999999999997e+00  -4.5743200000000002e+01  -3.1009000000000002e+00
   1.2828500000000000e+01  -1.3300100000000000e+01   2.6936110000000002e+02  -5.5379999999999996e-01   3.7244999999999997e+01  -6.0519999999999996e-01  -3.6555100000000003e+01  -3.9512799999999999e+01   3.6016800000000001e+02  -8.9969999999999999e+00  -4.4771400000000000e+01  -3.1892999999999998e+00
   1.3026899999999999e+01  -1.4553100000000001e+01   2.7862569999999999e+02  -5.9189999999999998e-01   3.8719900000000003e+01  -4.5169999999999999e-01  -3.6932400000000001e+01  -3.9068100000000001e+01   3.5181020000000001e+02  -8.3131000000000004e+00  -4.3587800000000001e+01  -3.1362000000000001e+00
   1.3115100000000000e+01  -1.5740200000000000e+01   2.9089280000000002e+02  -5.6330000000000002e-01   4.0442300000000003e+01  -2.6310000000000000e-01  -3.6688200000000002e+01  -3.8556600000000003e+01   3.4388780000000003e+02  -7.4653999999999998e+00  -4.2211900000000000e+01  -3.0432999999999999e+00
   1.3247299999999999e+01  -1.6861400000000000e+01   3.0376040000000000e+02  -5.6330000000000002e-01   4.2240800000000000e+01  -1.0520000000000000e-01  -3.6377499999999998e+01  -3.7645000000000003e+01   3.3518169999999998e+02  -6.5021000000000004e+00  -4.0787799999999997e+01  -3.0432999999999999e+00
   1.3622000000000000e+01  -1.7982600000000001e+01   3.1697109999999998e+02  -5.7279999999999998e-01   4.4048800000000000e+01   1.0520000000000000e-01  -3.5822600000000001e+01  -3.6421999999999997e+01   3.2569220000000001e+02  -5.5003000000000002e+00  -3.9536999999999999e+01  -2.8974000000000002e+00
   1.4283300000000001e+01  -1.8774000000000001e+01   3.3164010000000002e+02  -4.2959999999999998e-01   4.6075699999999998e+01   2.6750000000000002e-01  -3.5067999999999998e+01  -3.4954500000000003e+01   3.1480970000000002e+02  -4.2770000000000001e+00  -3.7930100000000003e+01  -2.7115999999999998e+00
   1.4944599999999999e+01  -1.9873200000000001e+01   3.4630910000000000e+02  -3.7240000000000001e-01   4.8169199999999996e+01   3.6840000000000001e-01  -3.4380000000000003e+01  -3.3286799999999999e+01   3.0436239999999998e+02  -2.9573000000000000e+00  -3.6313600000000001e+01  -2.4727000000000001e+00
   1.6201000000000001e+01  -2.1082300000000000e+01   3.6252229999999997e+02  -3.1509999999999999e-01   5.0177000000000000e+01   4.6479999999999999e-01  -3.3469999999999999e+01  -3.0974299999999999e+01   2.9347989999999999e+02  -1.4064000000000001e+00  -3.4677799999999998e+01  -2.1454000000000000e+00
   1.7677800000000001e+01  -2.1719799999999999e+01   3.7710550000000001e+02  -2.0050000000000001e-01   5.2222900000000003e+01   6.1390000000000000e-01  -3.2227100000000000e+01  -2.8795200000000001e+01   2.8251029999999997e+02  -1.0600000000000000e-01  -3.2955500000000001e+01  -1.8180000000000001e+00
   1.9154599999999999e+01  -2.3302600000000002e+01   3.9074509999999998e+02  -2.8600000000000000e-02   5.4078499999999998e+01   7.7620000000000000e-01  -3.0562400000000000e+01  -2.6193600000000000e+01   2.7006070000000000e+02   1.5026999999999999e+00  -3.1069600000000001e+01  -1.4685999999999999e+00
   2.0609400000000001e+01  -2.3918099999999999e+01   4.0489949999999999e+02   0.0000000000000000e+00   5.5810400000000001e+01   8.6829999999999996e-01  -2.9474900000000002e+01  -2.3747699999999998e+01   2.5848169999999999e+02   3.3426000000000000e+00  -2.9356800000000000e+01  -1.0661000000000000e+00
   2.2284600000000001e+01  -2.5369100000000000e+01   4.1768130000000002e+02   1.1459999999999999e-01   5.7513700000000000e+01   9.6470000000000000e-01  -2.8076599999999999e+01  -2.0100999999999999e+01   2.4577090000000001e+02   5.0667999999999997e+00  -2.7605599999999999e+01  -5.5740000000000001e-01
   2.4114100000000001e+01  -2.6578199999999999e+01   4.3046300000000002e+02   2.4820000000000000e-01   5.9112400000000001e+01   1.0525000000000000e+00  -2.6833700000000000e+01  -1.6298700000000000e+01   2.3602019999999999e+02   7.0994000000000002e+00  -2.5960300000000000e+01   2.6499999999999999e-02
   2.5701100000000000e+01  -2.7897200000000002e+01   4.4118599999999998e+02   1.8140000000000001e-01   6.0492199999999997e+01   1.2322000000000000e+00  -2.5346599999999999e+01  -1.2229600000000000e+01   2.2461529999999999e+02   8.8043999999999993e+00  -2.4382200000000001e+01   5.9719999999999995e-01
   2.7707000000000001e+01  -2.9106300000000001e+01   4.5285260000000000e+02   2.7689999999999998e-01   6.1919499999999999e+01   1.3593999999999999e+00  -2.4281300000000002e+01  -8.2716999999999992e+00   2.1538690000000000e+02   1.0644200000000000e+01  -2.3054400000000001e+01   1.1811000000000000e+00
   2.9271899999999999e+01  -3.0359300000000001e+01   4.6297510000000000e+02   2.9599999999999999e-01   6.3194699999999997e+01   1.5041000000000000e+00  -2.2860800000000001e+01  -4.7362000000000002e+00   2.0763860000000000e+02   1.2387800000000000e+01  -2.1832400000000000e+01   1.7870999999999999e+00
   3.0947199999999999e+01  -3.1744299999999999e+01   4.7344069999999999e+02   9.5500000000000002e-02   6.4526899999999998e+01   1.6532000000000000e+00  -2.1773199999999999e+01  -1.2674000000000001e+00   2.0206670000000000e+02   1.4025300000000000e+01  -2.0908700000000000e+01   2.2339000000000002e+00
   3.2027200000000001e+01  -3.3195200000000000e+01   4.8287689999999998e+02   7.6399999999999996e-02   6.5592699999999994e+01   1.7672000000000001e+00  -2.0996400000000001e+01   9.1169999999999995e-01   1.9684309999999999e+02   1.5383599999999999e+01  -2.0225500000000000e+01   2.6364000000000001e+00
   3.3041200000000003e+01  -3.4602200000000003e+01   4.9128370000000001e+02   1.6230000000000000e-01   6.6791700000000006e+01   2.0040000000000000e+00  -2.0330600000000000e+01   2.6905000000000001e+00   1.9510190000000000e+02   1.6616599999999998e+01  -1.9879100000000001e+01   2.9725999999999999e+00
   3.4363700000000001e+01  -3.5987099999999998e+01   5.0003370000000001e+02   5.7299999999999997e-02   6.7800299999999993e+01   2.1444000000000001e+00  -1.9775700000000001e+01   3.0017999999999998e+00   1.9431840000000000e+02   1.7589500000000001e+01  -1.9705900000000000e+01   3.1495000000000002e+00
   3.4694299999999998e+01  -3.6998399999999997e+01   5.0723950000000002e+02   4.7699999999999999e-02   6.8866100000000003e+01   2.2759000000000000e+00  -1.9132000000000001e+01   2.7572000000000001e+00   1.9266419999999999e+02   1.8157800000000002e+01  -1.9667400000000001e+01   3.1892999999999998e+00
   3.5774400000000000e+01  -3.8471299999999999e+01   5.1453110000000004e+02   7.6399999999999996e-02   6.9798699999999997e+01   2.3460999999999999e+00  -1.8998899999999999e+01   1.4898000000000000e+00   1.9388310000000001e+02   1.8678000000000001e+01  -1.9773299999999999e+01   3.1097000000000001e+00
   3.6766300000000001e+01  -3.9724299999999999e+01   5.2216589999999997e+02   2.8600000000000000e-02   7.0655100000000004e+01   2.4908000000000001e+00  -1.8532800000000002e+01  -2.2239999999999999e-01   1.9336070000000001e+02   1.8928400000000000e+01  -1.9763700000000000e+01   2.9460000000000002e+00
   3.6766300000000001e+01  -4.0867500000000000e+01   5.2902859999999998e+02   1.9099999999999999e-02   7.1549599999999998e+01   2.5916999999999999e+00  -1.8288599999999999e+01  -2.1791000000000000e+00   1.9344780000000000e+02   1.9149999999999999e+01  -1.9859900000000000e+01   2.8045000000000000e+00
   3.6854399999999998e+01  -4.1944699999999997e+01   5.3563400000000001e+02  -4.7699999999999999e-02   7.2577299999999994e+01   2.6968999999999999e+00  -1.7334199999999999e+01  -3.5798999999999999e+00   1.9309950000000001e+02   1.9188500000000001e+01  -2.0033100000000001e+01   2.7734999999999999e+00
   3.6634000000000000e+01  -4.3417600000000000e+01   5.4069520000000000e+02   1.9099999999999999e-02   7.3043599999999998e+01   2.8285000000000000e+00  -1.6646200000000000e+01  -5.7145999999999999e+00   1.9127119999999999e+02   1.9053699999999999e+01  -1.9984999999999999e+01   2.5789000000000000e+00
   3.6369500000000002e+01  -4.4604700000000001e+01   5.4472699999999998e+02   4.7699999999999999e-02   7.3785799999999995e+01   2.9820000000000002e+00  -1.6424299999999999e+01  -7.4489000000000001e+00   1.8744059999999999e+02   1.8745400000000000e+01  -1.9725200000000001e+01   2.4108000000000001e+00
   3.6281300000000002e+01  -4.5725900000000003e+01   5.5038879999999995e+02   1.3370000000000001e-01   7.4366299999999995e+01   3.1574000000000000e+00  -1.5514300000000000e+01  -9.7392000000000003e+00   1.8178170000000000e+02   1.8042200000000001e+01  -1.9234500000000001e+01   2.1276999999999999e+00
   3.5752299999999998e+01  -4.6671199999999999e+01   5.5484950000000003e+02   3.8190000000000002e-01   7.4946700000000007e+01   3.3546999999999998e+00  -1.5314500000000001e+01  -1.0317299999999999e+01   1.7586160000000001e+02   1.7425699999999999e+01  -1.8686000000000000e+01   2.0701999999999998e+00
   3.5686199999999999e+01  -4.7748399999999997e+01   5.5853819999999996e+02   4.3919999999999998e-01   7.5384500000000003e+01   3.5783000000000000e+00  -1.3805300000000001e+01  -1.3586000000000000e+01   1.6689439999999999e+02   1.6549099999999999e+01  -1.7896999999999998e+01   1.6367000000000000e+00
   3.5686199999999999e+01  -4.8693600000000004e+01   5.6162639999999999e+02   4.7739999999999999e-01   7.5822199999999995e+01   3.7713000000000001e+00  -1.2762100000000000e+01  -1.6721200000000000e+01   1.5592480000000000e+02   1.5364300000000000e+01  -1.6838600000000000e+01   1.2253000000000001e+00
   3.5906599999999997e+01  -4.9880800000000001e+01   5.6428570000000002e+02   7.4470000000000003e-01   7.6183800000000005e+01   4.1177000000000001e+00  -1.1807700000000001e+01  -1.6632300000000001e+01   1.4504230000000001e+02   1.4324000000000000e+01  -1.5770500000000000e+01   1.1500999999999999e+00
   3.5994799999999998e+01  -5.0606200000000001e+01   5.6660190000000000e+02   8.4019999999999995e-01   7.6364599999999996e+01   4.3063000000000002e+00  -1.0942100000000000e+01  -1.5387100000000000e+01   1.3381150000000000e+02   1.3379899999999999e+01  -1.4712100000000000e+01   1.2032000000000000e+00
   3.6479700000000001e+01  -5.1551499999999997e+01   5.6926120000000003e+02   1.0120000000000000e+00   7.6573899999999995e+01   4.5035999999999996e+00  -9.6547999999999998e+00  -1.4631100000000000e+01   1.2153600000000000e+02   1.1992800000000001e+01  -1.3355399999999999e+01   1.1103000000000001e+00
   3.7118899999999996e+01  -5.1991199999999999e+01   5.7114840000000004e+02   1.2030000000000001e+00   7.6659599999999998e+01   4.6833999999999998e+00  -8.4785000000000004e+00  -1.4008500000000000e+01   1.0917350000000000e+02   1.0721299999999999e+01  -1.2008300000000000e+01   1.0439000000000001e+00
   3.7780200000000001e+01  -5.2892499999999998e+01   5.7277829999999994e+02   1.2985000000000000e+00   7.6992599999999996e+01   4.8018000000000001e+00  -7.5240999999999998e+00  -1.3163500000000001e+01   9.4286199999999994e+01   9.2088999999999999e+00  -1.0516900000000000e+01   9.5099999999999996e-01
   3.8639899999999997e+01  -5.3573999999999998e+01   5.7483709999999996e+02   1.5944000000000000e+00   7.6916499999999999e+01   4.8982999999999999e+00  -6.0591999999999997e+00  -1.2074000000000000e+01   8.0965999999999994e+01   7.7061999999999999e+00  -8.9966000000000008e+00   8.4050000000000002e-01
   3.8948399999999999e+01  -5.3969700000000003e+01   5.7638130000000001e+02   1.9286000000000001e+00   7.7087800000000001e+01   4.9333999999999998e+00  -5.0160999999999998e+00  -1.0339600000000001e+01   6.7732799999999997e+01   6.3575999999999997e+00  -7.5437000000000003e+00   8.4489999999999998e-01
   3.8926400000000001e+01  -5.4827100000000002e+01   5.7852580000000000e+02   2.3105000000000002e+00   7.7316199999999995e+01   5.1132000000000000e+00  -4.0838999999999999e+00  -8.1827000000000005e+00   5.4935000000000002e+01   5.1054000000000004e+00  -6.0330000000000004e+00   9.0239999999999998e-01
   3.7780200000000001e+01  -5.5200800000000001e+01   5.8049890000000005e+02   2.6637000000000000e+00   7.7611199999999997e+01   5.2359999999999998e+00  -3.4180000000000001e+00  -6.2037000000000004e+00   4.3617199999999997e+01   3.9398000000000000e+00  -4.7244000000000002e+00   8.8029999999999997e-01
   3.8507599999999996e+01  -5.6783600000000000e+01   5.8247190000000001e+02   2.8833000000000002e+00   7.7573099999999997e+01   5.4683999999999999e+00  -3.3069999999999999e+00  -3.3797999999999999e+00   3.3692300000000003e+01   3.0053999999999998e+00  -3.4832000000000001e+00   9.9090000000000000e-01
   3.8992500000000000e+01  -5.8630200000000002e+01   5.8307240000000002e+02   3.1219999999999999e+00   7.7725300000000004e+01   5.6612999999999998e+00  -3.3513999999999999e+00  -1.1785000000000001e+00   2.6466300000000000e+01   2.2155000000000000e+00  -2.5691000000000002e+00   1.0882000000000001e+00
   3.8353299999999997e+01  -5.9179800000000000e+01   5.8375869999999998e+02   3.2269999999999999e+00   7.7753900000000002e+01   5.7797000000000001e+00  -3.6400000000000001e+00   1.2674000000000001e+00   2.0981500000000000e+01   1.6568000000000001e+00  -1.6550000000000000e+00   1.1811000000000000e+00
   3.8154899999999998e+01  -6.0059199999999997e+01   5.8375869999999998e+02   3.6949000000000001e+00   7.7611199999999997e+01   5.8015999999999996e+00  -3.7953000000000001e+00   2.8906000000000001e+00   1.5757899999999999e+01   1.1558999999999999e+00  -1.0296000000000001e+00   1.3048999999999999e+00
   3.7405500000000004e+01  -6.0938499999999998e+01   5.8332970000000000e+02   4.0768000000000004e+00   7.7439899999999994e+01   5.9024999999999999e+00  -3.8174999999999999e+00   3.9802000000000000e+00   1.2536700000000000e+01   8.1879999999999997e-01  -6.6390000000000005e-01   1.3624000000000001e+00
   3.7229199999999999e+01  -6.1334200000000003e+01   5.8118510000000003e+02   4.5922999999999998e+00   7.7144900000000007e+01   6.0077999999999996e+00  -4.2169999999999996e+00   5.0030000000000001e+00   1.1056600000000000e+01   5.2020000000000000e-01  -3.9450000000000002e-01   1.4198999999999999e+00
   3.6700099999999999e+01  -6.2037700000000001e+01   5.7938369999999998e+02   4.8215000000000003e+00   7.6707200000000000e+01   6.0164999999999997e+00  -4.8163000000000000e+00   4.4027000000000003e+00   9.1412999999999993e+00   4.1420000000000001e-01  -3.2710000000000000e-01   1.4641999999999999e+00
   3.5928699999999999e+01  -6.2323500000000003e+01   5.7681020000000001e+02   5.2702000000000000e+00   7.6155199999999994e+01   6.0560000000000000e+00  -5.4600000000000000e+00   4.7807000000000004e+00   8.6189999999999998e+00   2.1190000000000001e-01  -9.6199999999999994e-02   1.6588000000000001e+00
   3.5245399999999997e+01  -6.2235500000000002e+01   5.7337879999999996e+02   6.0816999999999997e+00   7.5755600000000001e+01   5.9771000000000001e+00  -5.1269999999999998e+00   3.4910000000000001e+00   7.9225000000000003e+00   2.4079999999999999e-01  -3.8500000000000000e-02   1.3048999999999999e+00
   3.4606099999999998e+01  -6.2257500000000000e+01   5.7054800000000000e+02   6.7786999999999997e+00   7.5203699999999998e+01   5.9595000000000002e+00  -4.5278000000000000e+00   2.4459000000000000e+00   6.7035999999999998e+00  -1.5409999999999999e-01   1.3469999999999999e-01   1.2209000000000001e+00
   3.3790599999999998e+01  -6.1751899999999999e+01   5.6771709999999996e+02   7.3611000000000004e+00   7.4708799999999997e+01   5.8673999999999999e+00  -4.6830999999999996e+00   2.1791000000000000e+00   6.6166000000000000e+00  -1.4449999999999999e-01   2.3089999999999999e-01   1.2784000000000000e+00
   3.2997100000000003e+01  -6.1861800000000002e+01   5.6428570000000002e+02   8.0198999999999998e+00   7.4242599999999996e+01   5.8060000000000000e+00  -4.3502000000000001e+00   2.7572000000000001e+00   7.0518999999999998e+00  -5.7799999999999997e-02   1.4430000000000001e-01   1.3138000000000001e+00
   3.2335799999999999e+01  -6.2499299999999998e+01   5.6188379999999995e+02   8.6022999999999996e+00   7.3623999999999995e+01   5.8367000000000004e+00  -4.3502000000000001e+00   2.0901999999999998e+00   6.8777999999999997e+00  -9.6299999999999997e-02   1.5400000000000000e-01   1.2827999999999999e+00
   3.1674499999999998e+01  -6.2719200000000001e+01   5.5931029999999998e+02   9.3565000000000005e+00   7.3148200000000003e+01   5.8235999999999999e+00  -4.2835999999999999e+00   1.7565999999999999e+00   6.8777999999999997e+00  -1.7340000000000000e-01   1.5400000000000000e-01   1.3226000000000000e+00
   3.0814900000000002e+01  -6.2917000000000002e+01   5.5742300000000000e+02   1.0015300000000000e+01   7.2682000000000002e+01   5.8192000000000004e+00  -4.2392000000000003e+00   1.9790000000000001e+00   7.1388999999999996e+00  -3.8500000000000000e-02   1.1550000000000001e-01   1.3182000000000000e+00
   3.0241800000000001e+01  -6.2543300000000002e+01   5.5493529999999998e+02   1.0960500000000000e+01   7.2367900000000006e+01   5.7008000000000001e+00  -4.0838999999999999e+00   1.6232000000000000e+00   7.4001000000000001e+00  -9.6299999999999997e-02   9.6199999999999994e-02   1.3138000000000001e+00
   2.9426200000000001e+01  -6.2191600000000001e+01   5.5236180000000002e+02   1.1743399999999999e+01   7.1778000000000006e+01   5.6086999999999998e+00  -3.9950999999999999e+00   1.9123000000000001e+00   6.2683000000000000e+00  -1.9300000000000001e-02   2.4060000000000001e-01   1.3669000000000000e+00
   2.9095600000000001e+01  -6.2125599999999999e+01   5.4953089999999997e+02   1.2726800000000001e+01   7.1302199999999999e+01   5.4814999999999996e+00  -3.7065999999999999e+00   1.4453000000000000e+00   6.6166000000000000e+00  -1.0600000000000000e-01   1.7319999999999999e-01   1.3492000000000000e+00
   2.9007400000000001e+01  -6.1707900000000002e+01   5.4772950000000003e+02   1.3614699999999999e+01   7.0902500000000003e+01   5.4420999999999999e+00  -3.8618999999999999e+00   1.5787000000000000e+00   7.1388999999999996e+00  -1.8300000000000000e-01   1.4430000000000001e-01   1.3314999999999999e+00
   2.9073599999999999e+01  -6.1246299999999998e+01   5.4652850000000001e+02   1.4540800000000001e+01   7.0350600000000000e+01   5.2754000000000003e+00  -3.7953000000000001e+00   1.5343000000000000e+00   7.0518999999999998e+00  -2.2159999999999999e-01   1.4430000000000001e-01   1.3447000000000000e+00
   2.8853100000000001e+01  -6.0806600000000003e+01   5.4446969999999999e+02   1.5495500000000000e+01   6.9874799999999993e+01   5.1877000000000004e+00  -3.7509000000000001e+00   1.2452000000000001e+00   7.4871999999999996e+00  -1.5409999999999999e-01   1.6360000000000000e-01   1.3447000000000000e+00
   2.8809100000000001e+01  -6.0103099999999998e+01   5.4241089999999997e+02   1.6564800000000002e+01   6.9437100000000001e+01   5.0956000000000001e+00  -3.9062999999999999e+00   1.3564000000000001e+00   6.8777999999999997e+00  -2.3119999999999999e-01   1.0580000000000001e-01   1.4021999999999999e+00
   2.8809100000000001e+01  -5.9377699999999997e+01   5.4172460000000001e+02   1.7758299999999998e+01   6.9008799999999994e+01   4.9992000000000001e+00  -3.6177999999999999e+00   1.6677000000000000e+00   8.2706999999999997e+00  -2.1190000000000001e-01   1.7319999999999999e-01   1.4021999999999999e+00
   2.9139700000000001e+01  -5.8102600000000002e+01   5.3932270000000005e+02   1.8779800000000002e+01   6.8475999999999999e+01   4.8106000000000000e+00  -3.7065999999999999e+00   1.6677000000000000e+00   7.0518999999999998e+00  -1.9270000000000001e-01   1.6360000000000000e-01   1.4597000000000000e+00
   2.9294000000000000e+01  -5.7179299999999998e+01   5.3803589999999997e+02   2.0126000000000001e+01   6.7962100000000007e+01   4.6527000000000003e+00  -3.6844000000000001e+00   1.8455999999999999e+00   7.4001000000000001e+00  -1.4449999999999999e-01   1.5400000000000000e-01   1.4332000000000000e+00
   2.9426200000000001e+01  -5.6036200000000001e+01   5.3597709999999995e+02   2.1414899999999999e+01   6.7486300000000000e+01   4.5255000000000001e+00  -3.6177999999999999e+00   1.5787000000000000e+00   6.4424999999999999e+00  -1.3489999999999999e-01   4.8099999999999997e-02   1.4067000000000001e+00
   2.9734800000000000e+01  -5.5310699999999997e+01   5.3520500000000004e+02   2.2512899999999998e+01   6.7115200000000002e+01   4.3281999999999998e+00  -3.5512000000000001e+00   1.8010999999999999e+00   6.7907000000000002e+00  -1.4449999999999999e-01   3.8500000000000000e-02   1.3934000000000000e+00
   2.9999300000000002e+01  -5.4717199999999998e+01   5.3408979999999997e+02   2.3859100000000002e+01   6.6744100000000003e+01   4.2186000000000003e+00  -3.3292000000000002e+00   1.9123000000000001e+00   8.0966000000000005e+00  -1.2520000000000001e-01   1.2509999999999999e-01   1.3713000000000000e+00
   3.0153600000000001e+01  -5.4321399999999997e+01   5.3297469999999998e+02   2.5109800000000000e+01   6.6382499999999993e+01   4.1528000000000000e+00  -3.1516999999999999e+00   1.6454000000000000e+00   7.4871999999999996e+00  -1.4449999999999999e-01   6.7400000000000002e-02   1.3801000000000001e+00
   3.0043399999999998e+01  -5.4079599999999999e+01   5.3211680000000001e+02   2.6503699999999998e+01   6.6049400000000006e+01   4.0606999999999998e+00  -3.1739000000000002e+00   1.9345000000000001e+00   6.6166000000000000e+00  -1.5409999999999999e-01   1.3469999999999999e-01   1.3359000000000001e+00
   3.0153600000000001e+01  -5.3859800000000000e+01   5.3117319999999995e+02   2.7783100000000001e+01   6.5668800000000005e+01   3.9422999999999999e+00  -3.1073000000000000e+00   1.9345000000000001e+00   6.8777999999999997e+00  -1.4449999999999999e-01   1.7319999999999999e-01   1.2695000000000001e+00
   2.9977300000000000e+01  -5.3661900000000003e+01   5.3168790000000001e+02   2.9091100000000001e+01   6.5345200000000006e+01   3.8458000000000001e+00  -3.2183000000000002e+00   2.0457000000000001e+00   6.5294999999999996e+00  -8.6699999999999999e-02   1.0580000000000001e-01   1.2784000000000000e+00
   2.9933199999999999e+01  -5.3200299999999999e+01   5.3151630000000000e+02   3.0427700000000002e+01   6.5192999999999998e+01   3.7143000000000002e+00  -3.0851000000000002e+00   2.1124000000000001e+00   6.5294999999999996e+00  -2.1190000000000001e-01   1.4430000000000001e-01   1.2430000000000001e+00
   2.9756900000000002e+01  -5.3288200000000003e+01   5.3168790000000001e+02   3.1792999999999999e+01   6.4869500000000002e+01   3.6617000000000002e+00  -2.8410000000000002e+00   2.0457000000000001e+00   6.6166000000000000e+00  -2.3119999999999999e-01   9.6199999999999994e-02   1.2120000000000000e+00
   2.9712800000000001e+01  -5.2562800000000003e+01   5.3160209999999995e+02   3.3435200000000002e+01   6.4564899999999994e+01   3.4468000000000001e+00  -2.6190000000000002e+00   1.9567000000000001e+00   6.2683000000000000e+00  -2.8899999999999998e-01   7.6999999999999999e-02   1.1634000000000000e+00
   2.9382200000000001e+01  -5.1749400000000001e+01   5.3280309999999997e+02   3.5000999999999998e+01   6.4346100000000007e+01   3.2494000000000001e+00  -2.5968000000000000e+00   2.0457000000000001e+00   6.7907000000000002e+00  -1.2520000000000001e-01   7.6999999999999999e-02   1.0970000000000000e+00
   2.9536500000000000e+01  -5.1111800000000002e+01   5.3237419999999997e+02   3.6528500000000001e+01   6.3984499999999997e+01   3.0783999999999998e+00  -2.2639000000000000e+00   2.0234000000000001e+00   6.1813000000000002e+00  -2.2159999999999999e-01   9.6199999999999994e-02   1.0174000000000001e+00
   2.9271899999999999e+01  -5.0254500000000000e+01   5.3297469999999998e+02   3.8103900000000003e+01   6.3784599999999998e+01   2.8548000000000000e+00  -2.4636000000000000e+00   2.2012999999999998e+00   6.0072000000000001e+00  -1.7340000000000000e-01  -2.8899999999999999e-02   1.0262000000000000e+00
   2.9536500000000000e+01  -4.9397100000000002e+01   5.3323199999999997e+02   3.9917900000000003e+01   6.3641900000000000e+01   2.6135999999999999e+00  -2.3083000000000000e+00   2.1791000000000000e+00   6.0941999999999998e+00  -1.4449999999999999e-01   6.7400000000000002e-02   1.0129999999999999e+00
   2.9382200000000001e+01  -4.8693600000000004e+01   5.3477610000000004e+02   4.1454999999999998e+01   6.3499200000000002e+01   2.4119000000000002e+00  -2.1307000000000000e+00   2.1568999999999998e+00   6.1813000000000002e+00  -1.3489999999999999e-01   5.7700000000000001e-02   9.3779999999999997e-01
   2.9514399999999998e+01  -4.8034100000000002e+01   5.3529079999999999e+02   4.3183100000000003e+01   6.3356400000000001e+01   2.2584000000000000e+00  -2.2860999999999998e+00   2.2012999999999998e+00   6.9648000000000003e+00  -1.7340000000000000e-01   1.5400000000000000e-01   9.5989999999999998e-01
   2.9778900000000000e+01  -4.7132800000000003e+01   5.3795010000000002e+02   4.4796599999999998e+01   6.3318399999999997e+01   2.0215999999999998e+00  -2.1307000000000000e+00   2.0678999999999998e+00   6.3554000000000004e+00  -1.1559999999999999e-01   1.1550000000000001e-01   8.8910000000000000e-01
   2.9690799999999999e+01  -4.6605200000000004e+01   5.4035209999999995e+02   4.6534300000000002e+01   6.3299300000000002e+01   1.8506000000000000e+00  -2.1972999999999998e+00   2.1124000000000001e+00   5.6589000000000000e+00  -2.1190000000000001e-01   1.1550000000000001e-01   8.3160000000000001e-01
   2.9977300000000000e+01  -4.6539299999999997e+01   5.4352610000000004e+02   4.7975900000000003e+01   6.3442100000000003e+01   1.7278000000000000e+00  -2.0419000000000000e+00   1.9790000000000001e+00   5.4847999999999999e+00  -1.8300000000000000e-01   2.8899999999999999e-02   8.0510000000000004e-01
   3.0528400000000001e+01  -4.6495300000000000e+01   5.4601379999999995e+02   4.9570399999999999e+01   6.3584800000000001e+01   1.6576000000000000e+00  -1.9753000000000001e+00   2.1568999999999998e+00   5.6589000000000000e+00  -1.4449999999999999e-01   1.3469999999999999e-01   7.5639999999999996e-01
   3.1035299999999999e+01  -4.6869000000000000e+01   5.4995979999999997e+02   5.1078899999999997e+01   6.3603800000000000e+01   1.5217000000000001e+00  -2.1528999999999998e+00   2.2012999999999998e+00   5.5719000000000003e+00  -2.2159999999999999e-01   1.1550000000000001e-01   7.6529999999999998e-01
   3.1718599999999999e+01  -4.7594499999999996e+01   5.5364859999999999e+02   5.2472799999999999e+01   6.3822699999999998e+01   1.4954000000000001e+00  -1.7756000000000001e+00   1.8232999999999999e+00   6.0941999999999998e+00  -2.3119999999999999e-01   9.6199999999999994e-02   6.3260000000000005e-01
   3.2247599999999998e+01  -4.8078099999999999e+01   5.5742300000000000e+02   5.3971699999999998e+01   6.4003500000000003e+01   1.4559000000000000e+00  -1.7534000000000001e+00   1.7788999999999999e+00   5.3106999999999998e+00  -1.1559999999999999e-01   1.7319999999999999e-01   5.8389999999999997e-01
   3.2842799999999997e+01  -4.9221299999999999e+01   5.6162639999999999e+02   5.5442000000000000e+01   6.4365099999999998e+01   1.4690000000000001e+00  -1.4649000000000001e+00   1.9790000000000001e+00   6.0072000000000001e+00  -1.7340000000000000e-01   7.6999999999999999e-02   5.4849999999999999e-01
   3.3570200000000000e+01  -5.0518300000000004e+01   5.6660190000000000e+02   5.6702300000000001e+01   6.4574500000000000e+01   1.5173000000000001e+00  -1.4427000000000001e+00   2.0678999999999998e+00   6.0941999999999998e+00  -2.3119999999999999e-01   1.0580000000000001e-01   5.1749999999999996e-01
   3.4319600000000001e+01  -5.1947200000000002e+01   5.6994749999999999e+02   5.8038899999999998e+01   6.4907499999999999e+01   1.5041000000000000e+00  -1.1318999999999999e+00   1.9790000000000001e+00   6.1813000000000002e+00  -2.1190000000000001e-01   2.2130000000000000e-01   4.3350000000000000e-01
   3.5069000000000003e+01  -5.3464100000000002e+01   5.7483709999999996e+02   5.9432899999999997e+01   6.5202500000000001e+01   1.5654999999999999e+00  -1.1318999999999999e+00   2.0457000000000001e+00   6.2683000000000000e+00  -2.1190000000000001e-01   1.4430000000000001e-01   4.4230000000000003e-01
   3.5818500000000000e+01  -5.4299500000000002e+01   5.7801110000000006e+02   6.0578600000000002e+01   6.5497500000000002e+01   1.4910000000000001e+00  -1.1540999999999999e+00   1.8455999999999999e+00   5.6589000000000000e+00  -2.2159999999999999e-01   9.6199999999999994e-02   3.7159999999999999e-01
   3.6612000000000002e+01  -5.6014200000000002e+01   5.8247190000000001e+02   6.1791100000000000e+01   6.5935199999999995e+01   1.3900999999999999e+00  -8.4340000000000004e-01   1.7343999999999999e+00   5.9200999999999997e+00  -2.1190000000000001e-01   1.8279999999999999e-01   3.1850000000000001e-01
   3.6722200000000001e+01  -5.7619000000000000e+01   5.8856259999999997e+02   6.2803100000000001e+01   6.6096999999999994e+01   1.3419000000000001e+00  -7.9900000000000004e-01   1.8677999999999999e+00   6.3554000000000004e+00  -1.8300000000000000e-01   1.4430000000000001e-01   2.7429999999999999e-01
   3.8088799999999999e+01  -5.8586300000000001e+01   5.9310910000000001e+02   6.4044300000000007e+01   6.6696500000000000e+01   1.5918000000000001e+00  -7.3240000000000005e-01   1.7788999999999999e+00   5.6589000000000000e+00  -2.0230000000000001e-01   1.5400000000000000e-01   2.4329999999999999e-01
   3.8926400000000001e+01  -6.0279000000000003e+01   5.9774140000000000e+02   6.5056299999999993e+01   6.6915400000000005e+01   1.4778000000000000e+00  -6.8799999999999994e-01   1.8899999999999999e+00   5.7460000000000004e+00  -2.9859999999999998e-01   2.6939999999999997e-01   1.6810000000000000e-01
   3.9918300000000002e+01  -6.1927799999999998e+01   6.0185900000000004e+02   6.5963300000000004e+01   6.7324500000000000e+01   1.5918000000000001e+00  -5.5489999999999995e-01   1.6232000000000000e+00   5.7460000000000004e+00  -2.8899999999999998e-01   1.7319999999999999e-01   1.6370000000000001e-01
   4.0623600000000003e+01  -6.3796399999999998e+01   6.0597670000000005e+02   6.6965800000000002e+01   6.7809799999999996e+01   1.6795000000000000e+00  -6.6579999999999995e-01   1.6232000000000000e+00   6.0941999999999998e+00  -2.6010000000000000e-01   2.1170000000000000e-01   1.3710000000000000e-01
   4.1350999999999999e+01  -6.6346500000000006e+01   6.1112369999999999e+02   6.7720100000000002e+01   6.8218999999999994e+01   1.8286000000000000e+00  -3.1069999999999998e-01   1.5120000000000000e+00   6.0072000000000001e+00  -2.4079999999999999e-01   2.1170000000000000e-01   7.0800000000000002e-02
   4.2232700000000001e+01  -6.8566800000000001e+01   6.1549869999999999e+02   6.8503000000000000e+01   6.8704300000000003e+01   1.9777000000000000e+00  -5.9930000000000005e-01   1.5565000000000000e+00   5.8330000000000002e+00  -2.8899999999999998e-01   2.2130000000000000e-01   3.9800000000000002e-02
   4.3114400000000003e+01  -7.1160899999999998e+01   6.2107460000000003e+02   6.9333600000000004e+01   6.9218199999999996e+01   2.1400000000000001e+00  -6.8799999999999994e-01   9.1169999999999995e-01   5.6589000000000000e+00  -2.5050000000000000e-01   2.5019999999999998e-01   4.4000000000000003e-03
   4.4084299999999999e+01  -7.3798900000000003e+01   6.2502070000000003e+02   6.9829999999999998e+01   6.9598799999999997e+01   2.3241999999999998e+00  -1.5540000000000001e-01   1.0005999999999999e+00   5.6589000000000000e+00  -2.8899999999999998e-01   2.4060000000000001e-01  -4.4000000000000003e-03
   4.4943899999999999e+01  -6.8259000000000000e+01   6.3111130000000003e+02   7.0698899999999995e+01   6.9950900000000004e+01   1.3331000000000000e+00  -7.1020000000000005e-01   1.1339999999999999e+00   4.9623999999999997e+00  -3.0819999999999997e-01   2.0210000000000000e-01   2.6499999999999999e-02
   4.2298800000000000e+01  -8.8308099999999996e+01   6.3154020000000003e+02   6.9705900000000000e+01   7.0322000000000003e+01   4.1791000000000000e+00  -3.1069999999999998e-01   1.0672999999999999e+00   5.4847999999999999e+00  -3.2750000000000001e-01   2.4060000000000001e-01  -4.4200000000000003e-02
   4.5671300000000002e+01  -8.3471699999999998e+01   6.3351329999999996e+02   7.1071200000000005e+01   7.0103200000000001e+01   3.2801000000000000e+00  -4.6610000000000001e-01   8.4499999999999997e-01   4.7012999999999998e+00  -2.6970000000000000e-01   2.6939999999999997e-01   0.0000000000000000e+00
   4.7368499999999997e+01  -8.6351500000000001e+01   6.3771669999999995e+02   7.1109399999999994e+01   7.0483800000000002e+01   3.4028999999999998e+00  -4.4390000000000002e-01   1.0450999999999999e+00   5.6589000000000000e+00  -2.7939999999999998e-01   2.7900000000000003e-01  -7.9600000000000004e-02
   4.6619100000000003e+01  -8.9407300000000006e+01   6.3908920000000001e+02   7.1672700000000006e+01   7.0645600000000002e+01   3.8984999999999999e+00  -3.3289999999999997e-01   9.1169999999999995e-01   5.6589000000000000e+00  -3.1790000000000002e-01   2.6939999999999997e-01  -6.1899999999999997e-02
   4.7500799999999998e+01  -9.1539699999999996e+01   6.4037599999999998e+02   7.1892300000000006e+01   7.1026200000000003e+01   3.9554999999999998e+00  -2.4410000000000001e-01   9.5609999999999995e-01   5.6589000000000000e+00  -3.7569999999999998e-01   2.7900000000000003e-01  -2.2100000000000002e-02
   4.8713099999999997e+01  -9.4067800000000005e+01   6.4200580000000002e+02   7.2054599999999994e+01   7.0912000000000006e+01   4.0957999999999997e+00  -1.9980000000000001e-01   1.0894999999999999e+00   6.1813000000000002e+00  -3.2750000000000001e-01   2.9830000000000001e-01  -8.4000000000000005e-02
   4.9374400000000001e+01  -9.5914400000000001e+01   6.4174850000000004e+02   7.2522400000000005e+01   7.0950100000000006e+01   4.4028000000000000e+00  -2.2189999999999999e-01   1.0894999999999999e+00   5.4847999999999999e+00  -3.0819999999999997e-01   3.1750000000000000e-01   0.0000000000000000e+00
   5.0300100000000000e+01  -9.8992099999999994e+01   6.4192010000000005e+02   7.2493799999999993e+01   7.0721699999999998e+01   4.4949000000000003e+00   2.4410000000000001e-01   1.6010000000000000e+00   5.7460000000000004e+00  -3.3710000000000001e-01   1.7319999999999999e-01   2.9189999999999999e-01
   5.1071599999999997e+01  -1.0088270000000000e+02   6.4131960000000004e+02   7.2589299999999994e+01   7.0626499999999993e+01   4.7624000000000004e+00  -2.6629999999999998e-01   1.8010999999999999e+00   5.7460000000000004e+00  -3.3710000000000001e-01   2.0210000000000000e-01   0.0000000000000000e+00
   5.1887200000000000e+01  -1.0277330000000001e+02   6.4020439999999996e+02   7.2570200000000000e+01   7.0388599999999997e+01   4.9465000000000003e+00  -1.3320000000000001e-01   1.9123000000000001e+00   4.9623999999999997e+00  -3.1790000000000002e-01   1.9239999999999999e-01   1.1500000000000000e-01
   5.2350099999999998e+01  -1.0490570000000000e+02   6.3745929999999998e+02   7.2445999999999998e+01   7.0017499999999998e+01   5.1614000000000004e+00   1.1100000000000000e-01   1.2674000000000001e+00   6.1813000000000002e+00  -1.9270000000000001e-01   1.9239999999999999e-01   1.5040000000000001e-01
   5.2790900000000001e+01  -1.0646650000000000e+02   6.3394219999999996e+02   7.2226500000000001e+01   6.9503699999999995e+01   5.3851000000000004e+00   1.1100000000000000e-01   2.1124000000000001e+00   4.7882999999999996e+00  -2.7939999999999998e-01   1.3469999999999999e-01   9.7299999999999998e-02
   5.2812899999999999e+01  -1.0743380000000001e+02   6.2707950000000005e+02   7.1796800000000005e+01   6.8808999999999997e+01   5.5166000000000004e+00   2.2189999999999999e-01   1.4231000000000000e+00   5.9200999999999997e+00  -3.3710000000000001e-01   2.9830000000000001e-01   1.0170000000000000e-01
   5.2812899999999999e+01  -1.0824720000000001e+02   6.1978779999999995e+02   7.1090299999999999e+01   6.7943100000000001e+01   5.6963999999999997e+00   4.4390000000000002e-01   1.8232999999999999e+00   6.0072000000000001e+00  -1.6380000000000000e-01   2.0210000000000000e-01   1.4599999999999999e-01
   5.2526400000000002e+01  -1.0941230000000000e+02   6.1060900000000004e+02   7.0469700000000003e+01   6.7001000000000005e+01   5.9638999999999998e+00   3.7730000000000002e-01   1.8455999999999999e+00   5.4847999999999999e+00  -3.0819999999999997e-01   2.0210000000000000e-01   1.7700000000000000e-02
   5.1710799999999999e+01  -1.1020370000000000e+02   6.0151589999999999e+02   6.9667699999999996e+01   6.6001800000000003e+01   6.1261999999999999e+00   1.1100000000000000e-01   1.7343999999999999e+00   6.5294999999999996e+00  -2.4079999999999999e-01   2.9830000000000001e-01   2.1679999999999999e-01
   5.0762999999999998e+01  -1.0978600000000000e+02   5.9079290000000003e+02   6.8789400000000001e+01   6.4726699999999994e+01   6.2095000000000002e+00   2.8849999999999998e-01   2.0457000000000001e+00   5.4847999999999999e+00  -2.6010000000000000e-01   1.7319999999999999e-01   8.4000000000000005e-02
   4.9087800000000001e+01  -1.0928040000000000e+02   5.7921209999999996e+02   6.7729600000000005e+01   6.3670499999999997e+01   6.3761000000000001e+00   4.4400000000000002e-02   1.9567000000000001e+00   5.3977000000000004e+00  -4.0460000000000002e-01   1.9239999999999999e-01   1.2390000000000000e-01
   4.7324500000000000e+01  -1.0866490000000000e+02   5.6608720000000005e+02   6.6622100000000003e+01   6.2395299999999999e+01   6.4813999999999998e+00   1.9980000000000001e-01   1.8232999999999999e+00   5.6589000000000000e+00  -2.0230000000000001e-01   3.1750000000000000e-01   1.5479999999999999e-01
   4.5120199999999997e+01  -1.0752170000000000e+02   5.5236180000000002e+02   6.5371399999999994e+01   6.0910899999999998e+01   6.6261000000000001e+00  -8.8800000000000004e-02   1.9567000000000001e+00   5.4847999999999999e+00  -2.7939999999999998e-01   2.8870000000000001e-01   1.0620000000000000e-01
   4.2915999999999997e+01  -1.0644450000000001e+02   5.3709230000000002e+02   6.3891500000000001e+01   5.9312199999999997e+01   6.7488999999999999e+00   2.4410000000000001e-01   1.8899999999999999e+00   5.6589000000000000e+00  -1.7340000000000000e-01   2.5019999999999998e-01   1.1940000000000001e-01
   4.0491399999999999e+01  -1.0492770000000000e+02   5.1976400000000001e+02   6.2354399999999998e+01   5.7713500000000003e+01   6.9111000000000002e+00   3.3289999999999997e-01   2.0011999999999999e+00   5.0495000000000001e+00  -2.2159999999999999e-01   1.7319999999999999e-01   1.2390000000000000e-01
   3.8088799999999999e+01  -1.0321290000000000e+02   5.0312189999999998e+02   6.0626300000000001e+01   5.6010199999999998e+01   7.0382999999999996e+00   3.7730000000000002e-01   1.8677999999999999e+00   5.6589000000000000e+00  -2.9859999999999998e-01   2.5979999999999998e-01   1.1940000000000001e-01
   3.5333500000000001e+01  -1.0145430000000000e+02   4.8467840000000001e+02   5.8793199999999999e+01   5.4154600000000002e+01   7.1566999999999998e+00   5.3269999999999995e-01   1.8677999999999999e+00   6.0941999999999998e+00  -1.9270000000000001e-01   2.3089999999999999e-01   1.3270000000000001e-01
   3.2666400000000003e+01  -9.9607600000000005e+01   4.6692110000000002e+02   5.6912300000000002e+01   5.2308599999999998e+01   7.2531999999999996e+00   3.5510000000000003e-01   1.8899999999999999e+00   5.3106999999999998e+00  -2.3119999999999999e-01   3.0790000000000001e-01   8.4000000000000005e-02
   3.0153600000000001e+01  -9.7211399999999998e+01   4.4779140000000001e+02   5.4964700000000001e+01   5.0319699999999997e+01   7.2400000000000002e+00   3.9950000000000002e-01   1.8899999999999999e+00   5.8330000000000002e+00  -2.1190000000000001e-01   1.8279999999999999e-01   1.1060000000000000e-01
   2.7266100000000002e+01  -9.4331599999999995e+01   4.2849000000000001e+02   5.2730600000000003e+01   4.8302399999999999e+01   7.2969999999999997e+00   4.2170000000000002e-01   1.8455999999999999e+00   5.7460000000000004e+00  -2.2159999999999999e-01   2.3089999999999999e-01   1.3710000000000000e-01
   2.4665099999999999e+01  -9.1957300000000004e+01   4.0755880000000002e+02   5.0420099999999998e+01   4.6142299999999999e+01   7.3277000000000001e+00   3.7730000000000002e-01   1.9123000000000001e+00   5.3977000000000004e+00  -3.1790000000000002e-01   2.0210000000000000e-01   1.4599999999999999e-01
   2.2108300000000000e+01  -8.9121499999999997e+01   3.8679910000000001e+02   4.8090499999999999e+01   4.3953600000000002e+01   7.2969999999999997e+00   3.1069999999999998e-01   2.0011999999999999e+00   5.5719000000000003e+00  -1.9270000000000001e-01   2.4060000000000001e-01   1.5479999999999999e-01
   1.9926100000000002e+01  -8.5911900000000003e+01   3.6578210000000001e+02   4.5608199999999997e+01   4.1707900000000002e+01   7.2355999999999998e+00   3.9950000000000002e-01   1.7565999999999999e+00   5.4847999999999999e+00  -1.5409999999999999e-01   2.1170000000000000e-01   1.3270000000000001e-01
   1.7545500000000001e+01  -8.2592299999999994e+01   3.4407880000000000e+02   4.3135399999999997e+01   3.9386000000000003e+01   7.1391000000000000e+00   4.2170000000000002e-01   1.8455999999999999e+00   5.8330000000000002e+00  -2.6010000000000000e-01   1.7319999999999999e-01   1.9020000000000001e-01
   1.5275200000000000e+01  -7.9228899999999996e+01   3.2246120000000002e+02   4.0519399999999997e+01   3.7073700000000002e+01   7.0382999999999996e+00   3.1069999999999998e-01   2.0457000000000001e+00   5.8330000000000002e+00  -2.8899999999999998e-01   1.5400000000000000e-01   1.8579999999999999e-01
   1.2872600000000000e+01  -7.5909300000000002e+01   3.0067219999999998e+02   3.7760199999999998e+01   3.4599600000000002e+01   6.9592999999999998e+00   3.1069999999999998e-01   1.6899000000000000e+00   5.9200999999999997e+00  -2.8899999999999998e-01   2.0210000000000000e-01   1.8579999999999999e-01
   1.1065099999999999e+01  -7.1974299999999999e+01   2.7896890000000002e+02   3.5125100000000003e+01   3.2144500000000001e+01   6.7664000000000000e+00   3.3289999999999997e-01   1.8899999999999999e+00   5.3977000000000004e+00  -2.6970000000000000e-01   2.5019999999999998e-01   2.1229999999999999e-01
   9.0814000000000004e+00  -6.7599500000000006e+01   2.5666510000000000e+02   3.2575899999999997e+01   2.9756000000000000e+01   6.5033000000000003e+00   2.8849999999999998e-01   1.8232999999999999e+00   5.6589000000000000e+00  -2.7939999999999998e-01   2.5979999999999998e-01   2.2559999999999999e-01
   6.9211999999999998e+00  -6.2829099999999997e+01   2.3513339999999999e+02   2.9864400000000000e+01   2.7320000000000000e+01   6.1962999999999999e+00   3.1069999999999998e-01   1.8010999999999999e+00   6.1813000000000002e+00  -2.8899999999999998e-01   2.2130000000000000e-01   2.3440000000000000e-01
   5.2680999999999996e+00  -5.8146599999999999e+01   2.1265799999999999e+02   2.7152899999999999e+01   2.4731700000000000e+01   5.9157000000000002e+00   1.1100000000000000e-01   1.9345000000000001e+00   5.6589000000000000e+00  -2.1190000000000001e-01   1.9239999999999999e-01   2.7429999999999999e-01
   3.9676000000000000e+00  -5.3595999999999997e+01   1.9035419999999999e+02   2.4431899999999999e+01   2.2190899999999999e+01   5.5166000000000004e+00   2.8849999999999998e-01   1.7121000000000000e+00   5.8330000000000002e+00  -2.0230000000000001e-01   2.0210000000000000e-01   3.0080000000000001e-01
   2.0939999999999999e+00  -4.8539800000000000e+01   1.6847940000000000e+02   2.1682300000000001e+01   1.9621700000000001e+01   5.0648999999999997e+00  -1.3320000000000001e-01   1.7565999999999999e+00   5.8330000000000002e+00  -2.3119999999999999e-01   2.4060000000000001e-01   2.8749999999999998e-01
   1.1681999999999999e+00  -4.2890000000000001e+01   1.4720500000000001e+02   1.8942100000000000e+01   1.6938199999999998e+01   4.5561999999999996e+00  -1.9980000000000001e-01   1.7121000000000000e+00   5.6589000000000000e+00  -3.4680000000000000e-01   1.8279999999999999e-01   3.6270000000000002e-01
  -4.4100000000000000e-02  -3.7174199999999999e+01   1.2490120000000000e+02   1.6402500000000000e+01   1.4559200000000001e+01   4.0080999999999998e+00  -5.5489999999999995e-01   1.9123000000000001e+00   5.6589000000000000e+00  -3.2750000000000001e-01   2.5979999999999998e-01   4.3350000000000000e-01
  -6.6130000000000000e-01  -3.0733100000000000e+01   1.0499939999999999e+02   1.4139799999999999e+01   1.2208800000000000e+01   3.3635000000000002e+00  -4.8830000000000001e-01   1.6232000000000000e+00   5.2236000000000002e+00  -2.8899999999999998e-01   1.0580000000000001e-01   4.6450000000000002e-01
  -9.6989999999999998e-01  -2.4116000000000000e+01   9.0072999999999993e+01   1.2239800000000001e+01   1.0267600000000000e+01   2.6092000000000000e+00  -9.3220000000000003e-01   1.6232000000000000e+00   5.0495000000000001e+00  -3.1790000000000002e-01   2.9830000000000001e-01   4.8659999999999998e-01
  -1.0139000000000000e+00  -1.6707500000000000e+01   7.6519099999999995e+01   1.0750400000000001e+01   8.6593999999999998e+00   1.7936000000000001e+00  -7.5460000000000005e-01   1.5787000000000000e+00   5.5719000000000003e+00  -2.4079999999999999e-01   2.1170000000000000e-01   5.5289999999999995e-01
  -1.3225000000000000e+00  -1.2420700000000000e+01   6.5881900000000002e+01   9.3469999999999995e+00   7.3556999999999997e+00   1.3550000000000000e+00  -8.6560000000000004e-01   1.8232999999999999e+00   6.0941999999999998e+00  -2.6970000000000000e-01   2.2130000000000000e-01   5.6179999999999997e-01
  -1.8956000000000000e+00  -8.7714999999999996e+00   5.6617300000000000e+01   8.1917000000000009e+00   6.2995000000000001e+00   9.2969999999999997e-01  -1.1984999999999999e+00   1.8232999999999999e+00   4.7882999999999996e+00  -2.2159999999999999e-01   2.5979999999999998e-01   5.5289999999999995e-01
  -1.3005000000000000e+00  -3.4733999999999998e+00   4.8639400000000002e+01   7.1797000000000004e+00   5.4240000000000004e+00   1.5790000000000001e-01  -1.0431999999999999e+00   1.6454000000000000e+00   5.3977000000000004e+00  -2.5050000000000000e-01   3.5599999999999998e-01   6.0599999999999998e-01
  -1.9617000000000000e+00  -3.5613000000000001e+00   4.1176200000000001e+01   6.1581000000000001e+00   4.5010000000000003e+00   2.4120000000000000e-01  -1.0875999999999999e+00   1.5565000000000000e+00   5.1365999999999996e+00  -2.8899999999999998e-01   2.7900000000000003e-01   5.9270000000000000e-01
  -1.5649999999999999e+00  -2.6160000000000001e+00   3.3713000000000001e+01   5.1555999999999997e+00   3.7302000000000000e+00   5.2600000000000001e-02  -9.1000000000000003e-01   1.6232000000000000e+00   5.9200999999999997e+00  -2.9859999999999998e-01   2.9830000000000001e-01   5.7950000000000002e-01
  -6.3919999999999999e-01  -1.2969999999999999e+00   2.7965499999999999e+01   4.1245000000000003e+00   2.8643000000000001e+00  -2.5430000000000003e-01  -9.3220000000000003e-01   1.4676000000000000e+00   5.4847999999999999e+00  -2.9859999999999998e-01   1.9239999999999999e-01   5.4849999999999999e-01
  -8.5960000000000003e-01   1.0331999999999999e+00   2.2389600000000002e+01   3.5230000000000001e+00   2.3028000000000000e+00  -4.8240000000000000e-01  -8.6560000000000004e-01   1.4898000000000000e+00   5.7460000000000004e+00  -2.9859999999999998e-01   3.5599999999999998e-01   5.2200000000000002e-01
  -2.8649999999999998e-01   1.6488000000000000e+00   1.9301400000000001e+01   2.8641999999999999e+00   1.7604000000000000e+00  -7.8500000000000003e-01  -8.2120000000000004e-01   1.3786000000000000e+00   5.7460000000000004e+00  -3.0819999999999997e-01   2.8870000000000001e-01   4.6450000000000002e-01
  -3.5270000000000001e-01   2.7040000000000002e+00   1.6298900000000000e+01   2.4918999999999998e+00   1.3131999999999999e+00  -9.0339999999999998e-01  -6.4370000000000005e-01   1.3341000000000001e+00   5.8330000000000002e+00  -2.6970000000000000e-01   1.9239999999999999e-01   4.3790000000000001e-01
  -6.8330000000000002e-01   3.2096000000000000e+00   1.3811199999999999e+01   1.9668000000000001e+00   1.0563000000000000e+00  -1.0042000000000000e+00  -4.8830000000000001e-01   1.1563000000000001e+00   6.0941999999999998e+00  -2.1190000000000001e-01   2.8870000000000001e-01   4.4679999999999997e-01
  -7.7149999999999996e-01   4.3308000000000000e+00   1.0894500000000001e+01   1.7758000000000000e+00   7.6129999999999998e-01  -1.1051000000000000e+00  -4.4390000000000002e-01   1.4231000000000000e+00   5.6589000000000000e+00  -2.8899999999999998e-01   2.8870000000000001e-01   4.3350000000000000e-01
   8.8200000000000001e-02   4.5506000000000002e+00   9.6077999999999992e+00   1.4226000000000001e+00   4.3769999999999998e-01  -1.2410000000000001e+00  -4.6610000000000001e-01   1.1785000000000001e+00   4.9623999999999997e+00  -2.6970000000000000e-01   2.8870000000000001e-01   3.9369999999999999e-01
   6.1719999999999997e-01   4.7484999999999999e+00   7.7205000000000004e+00   1.1456999999999999e+00   1.9030000000000000e-01  -1.3374999999999999e+00  -3.1069999999999998e-01   1.3564000000000001e+00   5.3977000000000004e+00  -2.9859999999999998e-01   2.7900000000000003e-01   3.6709999999999998e-01
  -2.1999999999999999e-02   3.6932000000000000e+00   6.3479999999999999e+00   8.8790000000000002e-01   1.1420000000000000e-01  -8.9900000000000002e-01  -1.5540000000000001e-01   9.7840000000000005e-01   5.3106999999999998e+00  -2.6010000000000000e-01   3.2710000000000000e-01   3.4060000000000001e-01
  -4.1880000000000001e-01   2.0445000000000002e+00   6.3479999999999999e+00   7.5419999999999998e-01   9.4999999999999998e-03  -8.7270000000000003e-01  -4.2170000000000002e-01   1.0894999999999999e+00   5.9200999999999997e+00  -2.8899999999999998e-01   2.7900000000000003e-01   3.6270000000000002e-01
  -7.4939999999999996e-01   1.6927000000000001e+00   5.9191000000000003e+00   7.7329999999999999e-01  -1.6180000000000000e-01  -7.0599999999999996e-01  -1.9980000000000001e-01   5.3369999999999995e-01   5.9200999999999997e+00  -2.8899999999999998e-01   3.1750000000000000e-01   3.3179999999999998e-01
  -5.2900000000000003e-01   1.5388999999999999e+00   6.6054000000000004e+00   6.7789999999999995e-01  -1.8079999999999999e-01  -6.2709999999999999e-01   8.8800000000000004e-02   6.8930000000000002e-01   5.7460000000000004e+00  -3.0819999999999997e-01   2.0210000000000000e-01   3.6270000000000002e-01
  -3.5270000000000001e-01   6.1550000000000005e-01   6.0049000000000001e+00   4.9650000000000000e-01  -3.4260000000000002e-01  -6.4459999999999995e-01   0.0000000000000000e+00   4.0020000000000000e-01   6.6166000000000000e+00  -2.7939999999999998e-01   2.6939999999999997e-01   3.7159999999999999e-01
  -4.4080000000000003e-01   5.9360000000000002e-01   5.3186000000000000e+00   4.7739999999999999e-01  -3.4260000000000002e-01  -6.3149999999999995e-01   4.4400000000000002e-02   2.8910000000000002e-01   5.7460000000000004e+00  -2.8899999999999998e-01   1.1550000000000001e-01   3.2729999999999998e-01
  -3.0859999999999999e-01  -1.5390000000000001e-01   4.5465000000000000e+00   3.0549999999999999e-01  -3.6159999999999998e-01  -5.4820000000000002e-01   1.7760000000000001e-01   3.5580000000000001e-01   5.9200999999999997e+00  -2.3119999999999999e-01   2.1170000000000000e-01   3.4499999999999997e-01
  -4.8490000000000000e-01   1.9789999999999999e-01   5.0612000000000004e+00   4.2959999999999998e-01  -3.4260000000000002e-01  -5.3939999999999999e-01  -4.4400000000000002e-02   5.1139999999999997e-01   6.0941999999999998e+00  -2.0230000000000001e-01   2.1170000000000000e-01   3.8479999999999998e-01
  -5.2900000000000003e-01  -1.0990000000000000e-01   5.2328000000000001e+00   3.7240000000000001e-01  -3.2350000000000001e-01  -5.3500000000000003e-01  -4.4390000000000002e-01   5.7809999999999995e-01   6.5294999999999996e+00  -2.0230000000000001e-01   2.5979999999999998e-01   2.3000000000000001e-01
  -3.9679999999999999e-01   1.0990000000000000e-01   4.8038999999999996e+00   3.7240000000000001e-01  -2.8549999999999998e-01  -5.2620000000000000e-01  -2.2189999999999999e-01  -2.0010000000000000e-01   6.4424999999999999e+00  -2.1190000000000001e-01   2.9830000000000001e-01   2.6540000000000002e-01
  -3.9679999999999999e-01  -1.9789999999999999e-01   5.6616999999999997e+00   2.9599999999999999e-01  -2.1890000000000001e-01  -5.3059999999999996e-01   4.4400000000000002e-02   8.8900000000000007e-02   6.2683000000000000e+00  -2.0230000000000001e-01   2.2130000000000000e-01   3.1850000000000001e-01
  -5.2900000000000003e-01  -6.6000000000000003e-02   4.2892000000000001e+00   3.3420000000000000e-01  -1.9980000000000001e-01  -5.2180000000000004e-01  -2.2200000000000001e-02   4.4469999999999998e-01   7.3131000000000004e+00  -9.6299999999999997e-02   3.4639999999999999e-01   3.4949999999999998e-01
  -5.9509999999999996e-01  -6.6000000000000003e-02   5.0612000000000004e+00   3.0549999999999999e-01  -2.9499999999999998e-01  -5.3939999999999999e-01  -1.9980000000000001e-01   3.1130000000000002e-01   6.7035999999999998e+00  -1.7340000000000000e-01   4.0410000000000001e-01   3.3179999999999998e-01
  -4.4080000000000003e-01  -2.4179999999999999e-01   4.9755000000000003e+00   2.0050000000000001e-01  -1.5229999999999999e-01  -5.0870000000000004e-01  -1.5540000000000001e-01   3.3350000000000002e-01   7.1388999999999996e+00  -2.3119999999999999e-01   2.1170000000000000e-01   3.5389999999999999e-01
  -3.3060000000000000e-01   4.3999999999999997e-02   4.8897000000000004e+00   3.3420000000000000e-01  -2.9499999999999998e-01  -4.8680000000000001e-01  -4.8830000000000001e-01   1.5559999999999999e-01   7.3131000000000004e+00  -2.4079999999999999e-01   2.4060000000000001e-01   3.8929999999999998e-01
  -5.2900000000000003e-01  -2.1980000000000000e-01   4.4607999999999999e+00   2.0999999999999999e-01  -3.0449999999999999e-01  -4.6479999999999999e-01  -4.4400000000000002e-02   3.3350000000000002e-01   6.5294999999999996e+00  -1.1559999999999999e-01   4.6189999999999998e-01   4.4230000000000003e-01
  -5.9509999999999996e-01  -1.9789999999999999e-01   4.9755000000000003e+00   1.0500000000000000e-01  -2.4740000000000001e-01  -4.2540000000000000e-01  -3.7730000000000002e-01   4.6689999999999998e-01   6.9648000000000003e+00  -2.2159999999999999e-01   3.9450000000000002e-01   3.7600000000000000e-01
  -4.4080000000000003e-01  -1.3189999999999999e-01   4.8897000000000004e+00   1.6230000000000000e-01  -2.9499999999999998e-01  -5.0429999999999997e-01  -1.7760000000000001e-01   6.8930000000000002e-01   6.7035999999999998e+00  -8.6699999999999999e-02   2.7900000000000003e-01   4.1580000000000000e-01
  -3.5270000000000001e-01  -2.4179999999999999e-01   5.2328000000000001e+00   3.0549999999999999e-01  -2.6640000000000003e-01  -4.8680000000000001e-01   2.2200000000000001e-02   5.3369999999999995e-01   6.2683000000000000e+00  -1.5409999999999999e-01   2.1170000000000000e-01   4.1580000000000000e-01
  -6.3919999999999999e-01   6.6000000000000003e-02   5.0612000000000004e+00   3.2460000000000000e-01  -2.6640000000000003e-01  -4.9550000000000000e-01  -2.2189999999999999e-01   3.3350000000000002e-01   6.7035999999999998e+00  -1.3489999999999999e-01   3.6559999999999998e-01   4.2470000000000002e-01
  -5.9509999999999996e-01  -1.5390000000000001e-01   5.2328000000000001e+00   3.2460000000000000e-01  -2.9499999999999998e-01  -4.9109999999999998e-01  -3.3289999999999997e-01   5.3369999999999995e-01   5.7460000000000004e+00  -8.6699999999999999e-02   3.3679999999999999e-01   4.2909999999999998e-01
  -6.6130000000000000e-01  -1.0990000000000000e-01   4.5465000000000000e+00   4.2009999999999997e-01  -3.0449999999999999e-01  -4.6039999999999998e-01  -2.6629999999999998e-01   4.8920000000000002e-01   6.4424999999999999e+00  -2.4079999999999999e-01   3.3679999999999999e-01   4.2470000000000002e-01
  -4.6289999999999998e-01  -1.7590000000000000e-01   5.4043999999999999e+00   2.6729999999999998e-01  -3.6159999999999998e-01  -4.9109999999999998e-01  -2.8849999999999998e-01   8.8939999999999997e-01   6.8777999999999997e+00  -2.0230000000000001e-01   2.8870000000000001e-01   4.4230000000000003e-01
  -4.4080000000000003e-01  -2.1980000000000000e-01   5.0612000000000004e+00   2.4820000000000000e-01  -3.0449999999999999e-01  -4.5169999999999999e-01  -3.1069999999999998e-01   5.5589999999999995e-01   6.9648000000000003e+00  -2.2159999999999999e-01   3.2710000000000000e-01   4.5119999999999999e-01
  -8.1559999999999999e-01  -3.7369999999999998e-01   5.5758999999999999e+00   2.0050000000000001e-01  -2.6640000000000003e-01  -4.4290000000000002e-01  -1.9980000000000001e-01   8.8939999999999997e-01   6.3554000000000004e+00  -1.8300000000000000e-01   3.2710000000000000e-01   4.5119999999999999e-01
  -5.0700000000000001e-01  -1.7590000000000000e-01   5.6616999999999997e+00   2.1959999999999999e-01  -3.2350000000000001e-01  -4.7799999999999998e-01  -2.4410000000000001e-01   7.3380000000000001e-01   6.6166000000000000e+00  -2.3119999999999999e-01   3.2710000000000000e-01   4.4230000000000003e-01
  -7.0530000000000004e-01  -1.5390000000000001e-01   4.8897000000000004e+00   1.8140000000000001e-01  -3.0449999999999999e-01  -4.7799999999999998e-01  -1.1100000000000000e-01   5.3369999999999995e-01   7.4001000000000001e+00  -1.8300000000000000e-01   3.2710000000000000e-01   4.3350000000000000e-01
  -6.6130000000000000e-01  -2.1980000000000000e-01   4.8038999999999996e+00   1.5279999999999999e-01  -3.1400000000000000e-01  -4.5610000000000001e-01   1.1100000000000000e-01   7.7820000000000000e-01   6.2683000000000000e+00  -1.8300000000000000e-01   3.0790000000000001e-01   4.4679999999999997e-01
  -7.7149999999999996e-01  -2.8580000000000000e-01   4.7180999999999997e+00   2.7689999999999998e-01  -3.0449999999999999e-01  -4.2540000000000000e-01  -1.5540000000000001e-01   7.5600000000000001e-01   6.7035999999999998e+00  -2.2159999999999999e-01   3.4639999999999999e-01   4.0699999999999997e-01
  -6.1719999999999997e-01  -2.6379999999999998e-01   5.0612000000000004e+00   2.3870000000000000e-01  -2.8549999999999998e-01  -4.5610000000000001e-01   1.3320000000000001e-01   7.5600000000000001e-01   5.6589000000000000e+00  -1.8300000000000000e-01   3.7530000000000002e-01   4.2020000000000002e-01
  -7.0530000000000004e-01  -3.0780000000000002e-01   4.8038999999999996e+00   2.3870000000000000e-01  -3.1400000000000000e-01  -4.0339999999999998e-01  -1.7760000000000001e-01   6.4480000000000004e-01   6.2683000000000000e+00  -1.8300000000000000e-01   2.9830000000000001e-01   4.1580000000000000e-01
  -7.2740000000000005e-01  -6.6000000000000003e-02   5.0612000000000004e+00   3.3420000000000000e-01  -2.8549999999999998e-01  -4.3850000000000000e-01   4.4400000000000002e-02   9.3389999999999995e-01   6.5294999999999996e+00  -1.3489999999999999e-01   3.1750000000000000e-01   4.6889999999999998e-01
  -5.7310000000000005e-01  -2.4179999999999999e-01   4.9755000000000003e+00   2.2910000000000000e-01  -3.3310000000000001e-01  -4.2099999999999999e-01  -2.2200000000000001e-02   7.5600000000000001e-01   7.0518999999999998e+00  -1.8300000000000000e-01   2.9830000000000001e-01   4.2909999999999998e-01
  -5.9509999999999996e-01  -2.6379999999999998e-01   5.2328000000000001e+00   2.7689999999999998e-01  -2.1890000000000001e-01  -4.1220000000000001e-01  -1.7760000000000001e-01   9.5609999999999995e-01   5.9200999999999997e+00  -2.2159999999999999e-01   3.2710000000000000e-01   4.9540000000000001e-01
  -6.3919999999999999e-01  -3.9570000000000000e-01   4.8038999999999996e+00   2.7689999999999998e-01  -2.8549999999999998e-01  -4.2099999999999999e-01  -1.7760000000000001e-01   9.5609999999999995e-01   6.0941999999999998e+00  -1.2520000000000001e-01   3.9450000000000002e-01   4.8220000000000002e-01
  -5.5110000000000003e-01  -2.1980000000000000e-01   4.8038999999999996e+00   2.3870000000000000e-01  -3.8059999999999999e-01  -3.9910000000000001e-01   4.4400000000000002e-02   7.3380000000000001e-01   6.2683000000000000e+00  -1.7340000000000000e-01   3.5599999999999998e-01   4.7330000000000000e-01
  -7.4939999999999996e-01  -1.3189999999999999e-01   4.7180999999999997e+00   2.2910000000000000e-01  -4.3769999999999998e-01  -3.9470000000000000e-01  -2.2189999999999999e-01   6.0040000000000004e-01   7.0518999999999998e+00  -1.2520000000000001e-01   3.5599999999999998e-01   4.6450000000000002e-01
  -7.9349999999999998e-01  -3.0780000000000002e-01   4.9755000000000003e+00   1.9089999999999999e-01  -3.1400000000000000e-01  -3.7269999999999998e-01  -1.5540000000000001e-01   8.2269999999999999e-01   6.4424999999999999e+00  -1.6380000000000000e-01   2.9830000000000001e-01   4.6450000000000002e-01
  -7.9349999999999998e-01  -3.2979999999999998e-01   4.5465000000000000e+00   2.0050000000000001e-01  -3.0449999999999999e-01  -3.9910000000000001e-01  -6.6600000000000006e-02   1.0227999999999999e+00   6.2683000000000000e+00  -1.7340000000000000e-01   3.5599999999999998e-01   4.5119999999999999e-01
  -7.9349999999999998e-01  -4.1770000000000002e-01   4.7180999999999997e+00   1.7190000000000000e-01  -2.8549999999999998e-01  -4.2540000000000000e-01   8.8800000000000004e-02   7.3380000000000001e-01   6.2683000000000000e+00  -1.3489999999999999e-01   3.1750000000000000e-01   4.4230000000000003e-01
  -8.1559999999999999e-01  -2.1980000000000000e-01   5.2328000000000001e+00   2.1959999999999999e-01  -2.9499999999999998e-01  -4.4290000000000002e-01  -4.4400000000000002e-02   8.8939999999999997e-01   6.6166000000000000e+00  -9.6299999999999997e-02   3.8490000000000002e-01   4.2909999999999998e-01
  -5.9509999999999996e-01  -2.8580000000000000e-01   5.6616999999999997e+00   2.9599999999999999e-01  -2.8549999999999998e-01  -3.8590000000000002e-01  -1.3320000000000001e-01   9.1169999999999995e-01   6.3554000000000004e+00  -2.3119999999999999e-01   3.4639999999999999e-01   4.5119999999999999e-01
  -6.6130000000000000e-01  -4.1770000000000002e-01   4.5465000000000000e+00   3.5330000000000000e-01  -3.8059999999999999e-01  -4.0339999999999998e-01  -2.8849999999999998e-01   8.8939999999999997e-01   6.1813000000000002e+00  -2.6010000000000000e-01   4.0410000000000001e-01   4.6889999999999998e-01
  -4.6289999999999998e-01  -2.6379999999999998e-01   4.6322999999999999e+00   2.5779999999999997e-01  -2.7600000000000002e-01  -3.9029999999999998e-01  -6.6600000000000006e-02   8.8939999999999997e-01   6.5294999999999996e+00  -2.0230000000000001e-01   3.1750000000000000e-01   4.4230000000000003e-01
  -6.1719999999999997e-01  -3.0780000000000002e-01   4.4607999999999999e+00   2.8639999999999999e-01  -3.4260000000000002e-01  -4.0780000000000000e-01   4.4400000000000002e-02   8.4499999999999997e-01   6.4424999999999999e+00  -1.4449999999999999e-01   2.8870000000000001e-01   4.5560000000000000e-01
  -6.6130000000000000e-01  -3.0780000000000002e-01   5.6616999999999997e+00   1.7190000000000000e-01  -4.2820000000000003e-01  -3.7269999999999998e-01  -2.2189999999999999e-01   8.6719999999999997e-01   6.1813000000000002e+00  -2.0230000000000001e-01   2.8870000000000001e-01   4.2020000000000002e-01
  -5.9509999999999996e-01  -3.9570000000000000e-01   4.9755000000000003e+00   2.6729999999999998e-01  -3.9010000000000000e-01  -4.0780000000000000e-01  -1.1100000000000000e-01   8.4499999999999997e-01   6.7907000000000002e+00  -1.3489999999999999e-01   3.2710000000000000e-01   4.3790000000000001e-01
  -1.0139000000000000e+00  -1.3189999999999999e-01   4.6322999999999999e+00   2.1959999999999999e-01  -3.5210000000000002e-01  -3.8590000000000002e-01  -1.3320000000000001e-01   8.6719999999999997e-01   6.8777999999999997e+00  -1.1559999999999999e-01   3.6559999999999998e-01   4.3350000000000000e-01
  -6.6130000000000000e-01  -3.2979999999999998e-01   5.3186000000000000e+00   2.1959999999999999e-01  -3.4260000000000002e-01  -3.7269999999999998e-01  -2.2200000000000001e-02   9.5609999999999995e-01   6.3554000000000004e+00  -8.6699999999999999e-02   2.5979999999999998e-01   4.6450000000000002e-01
  -7.2740000000000005e-01  -4.8359999999999997e-01   5.0612000000000004e+00   2.9599999999999999e-01  -3.4260000000000002e-01  -4.2980000000000002e-01   4.4400000000000002e-02   9.5609999999999995e-01   6.6166000000000000e+00  -4.8200000000000000e-02   3.1750000000000000e-01   4.6889999999999998e-01
  -7.0530000000000004e-01  -3.5170000000000001e-01   4.4607999999999999e+00   2.2910000000000000e-01  -2.2839999999999999e-01  -3.9470000000000000e-01  -1.3320000000000001e-01   7.7820000000000000e-01   7.4001000000000001e+00  -1.6380000000000000e-01   2.4060000000000001e-01   3.9810000000000001e-01
  -7.7149999999999996e-01  -2.6379999999999998e-01   5.0612000000000004e+00   2.7689999999999998e-01  -2.8549999999999998e-01  -4.0339999999999998e-01  -1.9980000000000001e-01   7.7820000000000000e-01   5.9200999999999997e+00  -1.2520000000000001e-01   3.4639999999999999e-01   4.4679999999999997e-01
  -6.1719999999999997e-01  -4.6170000000000000e-01   4.8897000000000004e+00   1.6230000000000000e-01  -3.8059999999999999e-01  -3.9910000000000001e-01   6.6600000000000006e-02   8.8939999999999997e-01   6.2683000000000000e+00  -1.0600000000000000e-01   3.4639999999999999e-01   4.4230000000000003e-01
  -6.1719999999999997e-01  -1.7590000000000000e-01   5.3186000000000000e+00   2.3870000000000000e-01  -3.1400000000000000e-01  -3.6399999999999999e-01  -1.7760000000000001e-01   1.0005999999999999e+00   6.9648000000000003e+00  -1.0600000000000000e-01   2.8870000000000001e-01   4.4679999999999997e-01
  -5.9509999999999996e-01  -3.5170000000000001e-01   4.9755000000000003e+00   2.1959999999999999e-01  -2.5690000000000002e-01  -3.7709999999999999e-01  -1.5540000000000001e-01   8.2269999999999999e-01   6.8777999999999997e+00  -6.7400000000000002e-02   2.5019999999999998e-01   4.4230000000000003e-01
  -5.5110000000000003e-01  -3.0780000000000002e-01   4.8897000000000004e+00   1.5279999999999999e-01  -4.4719999999999999e-01  -4.2099999999999999e-01  -1.3320000000000001e-01   7.3380000000000001e-01   7.1388999999999996e+00  -1.5409999999999999e-01   3.2710000000000000e-01   4.6000000000000002e-01
  -5.7310000000000005e-01  -4.1770000000000002e-01   5.1470000000000002e+00   2.0999999999999999e-01  -3.9970000000000000e-01  -4.1660000000000003e-01  -1.9980000000000001e-01   8.4499999999999997e-01   6.4424999999999999e+00  -1.2520000000000001e-01   3.3679999999999999e-01   4.6000000000000002e-01
  -6.3919999999999999e-01  -3.0780000000000002e-01   4.7180999999999997e+00   2.1959999999999999e-01  -2.9499999999999998e-01  -3.9029999999999998e-01  -1.3320000000000001e-01   8.0049999999999999e-01   6.4424999999999999e+00  -2.1190000000000001e-01   3.0790000000000001e-01   4.4679999999999997e-01
  -7.9349999999999998e-01  -3.0780000000000002e-01   4.2034000000000002e+00   1.5279999999999999e-01  -3.4260000000000002e-01  -3.9470000000000000e-01  -1.5540000000000001e-01   7.1150000000000002e-01   6.3554000000000004e+00  -1.1559999999999999e-01   3.9450000000000002e-01   4.6000000000000002e-01
  -8.5960000000000003e-01  -3.0780000000000002e-01   5.3186000000000000e+00   1.7190000000000000e-01  -3.6159999999999998e-01  -3.8150000000000001e-01   0.0000000000000000e+00   9.3389999999999995e-01   6.7907000000000002e+00  -1.0600000000000000e-01   3.2710000000000000e-01   4.6450000000000002e-01
  -5.7310000000000005e-01  -4.3969999999999998e-01   4.3750000000000000e+00   2.8639999999999999e-01  -2.4740000000000001e-01  -4.2099999999999999e-01  -2.4410000000000001e-01   9.7840000000000005e-01   6.1813000000000002e+00  -1.6380000000000000e-01   2.4060000000000001e-01   4.6000000000000002e-01
  -7.0530000000000004e-01  -3.2979999999999998e-01   4.9755000000000003e+00   2.2910000000000000e-01  -3.0449999999999999e-01  -4.0780000000000000e-01  -1.3320000000000001e-01   8.6719999999999997e-01   6.4424999999999999e+00  -1.9270000000000001e-01   2.3089999999999999e-01   4.4230000000000003e-01
  -7.7149999999999996e-01  -5.0560000000000005e-01   4.8038999999999996e+00   2.0999999999999999e-01  -2.6640000000000003e-01  -3.9910000000000001e-01  -4.4400000000000002e-02   9.7840000000000005e-01   6.7035999999999998e+00  -1.4449999999999999e-01   3.6559999999999998e-01   5.0429999999999997e-01
  -5.9509999999999996e-01  -2.6379999999999998e-01   4.9755000000000003e+00   2.2910000000000000e-01  -3.0449999999999999e-01  -4.2099999999999999e-01  -1.3320000000000001e-01   9.3389999999999995e-01   6.5294999999999996e+00  -1.3489999999999999e-01   2.6939999999999997e-01   4.5119999999999999e-01
  -7.9349999999999998e-01  -3.5170000000000001e-01   4.8038999999999996e+00   2.5779999999999997e-01  -2.9499999999999998e-01  -3.2450000000000001e-01  -1.1100000000000000e-01   9.5609999999999995e-01   6.2683000000000000e+00  -2.6010000000000000e-01   2.0210000000000000e-01   4.6889999999999998e-01
  -7.9349999999999998e-01  -5.2759999999999996e-01   5.3186000000000000e+00   1.7190000000000000e-01  -4.3769999999999998e-01  -3.8590000000000002e-01  -2.2189999999999999e-01   1.0450999999999999e+00   6.2683000000000000e+00  -1.2520000000000001e-01   2.6939999999999997e-01   4.3350000000000000e-01
  -6.3919999999999999e-01  -5.7160000000000000e-01   4.9755000000000003e+00   1.2410000000000000e-01  -3.2350000000000001e-01  -3.7709999999999999e-01  -1.7760000000000001e-01   9.1169999999999995e-01   6.4424999999999999e+00  -1.0600000000000000e-01   2.5019999999999998e-01   4.7770000000000001e-01
  -6.3919999999999999e-01  -3.0780000000000002e-01   5.6616999999999997e+00   2.4820000000000000e-01  -4.0920000000000001e-01  -4.2540000000000000e-01  -2.2200000000000001e-02   7.3380000000000001e-01   6.0072000000000001e+00  -1.5409999999999999e-01   2.5019999999999998e-01   4.5560000000000000e-01
  -5.7310000000000005e-01  -3.2979999999999998e-01   4.2892000000000001e+00   2.2910000000000000e-01  -2.9499999999999998e-01  -3.7269999999999998e-01  -2.2189999999999999e-01   7.1150000000000002e-01   6.5294999999999996e+00  -6.7400000000000002e-02   3.7530000000000002e-01   4.6450000000000002e-01
  -7.4939999999999996e-01  -3.7369999999999998e-01   4.7180999999999997e+00   1.9089999999999999e-01  -3.1400000000000000e-01  -3.7269999999999998e-01  -1.5540000000000001e-01   1.0005999999999999e+00   6.4424999999999999e+00  -1.7340000000000000e-01   3.5599999999999998e-01   4.2470000000000002e-01
  -7.7149999999999996e-01  -1.9789999999999999e-01   4.5465000000000000e+00   2.3870000000000000e-01  -3.4260000000000002e-01  -4.3409999999999999e-01  -8.8800000000000004e-02   1.0005999999999999e+00   6.7035999999999998e+00  -1.2520000000000001e-01   2.9830000000000001e-01   4.6889999999999998e-01
  -7.9349999999999998e-01  -3.9570000000000000e-01   4.8897000000000004e+00   2.2910000000000000e-01  -3.8059999999999999e-01  -4.3409999999999999e-01  -8.8800000000000004e-02   9.3389999999999995e-01   6.7907000000000002e+00  -1.8300000000000000e-01   3.6559999999999998e-01   4.1139999999999999e-01
  -7.0530000000000004e-01  -2.6379999999999998e-01   5.0612000000000004e+00   3.0549999999999999e-01  -3.6159999999999998e-01  -3.8150000000000001e-01  -1.5540000000000001e-01   9.5609999999999995e-01   7.0518999999999998e+00  -4.8200000000000000e-02   2.6939999999999997e-01   4.2909999999999998e-01
  -7.4939999999999996e-01  -2.1980000000000000e-01   4.8038999999999996e+00   2.3870000000000000e-01  -3.6159999999999998e-01  -3.4639999999999999e-01  -2.4410000000000001e-01   8.6719999999999997e-01   6.7035999999999998e+00  -7.7100000000000002e-02   3.0790000000000001e-01   4.4679999999999997e-01
  -8.5960000000000003e-01  -3.0780000000000002e-01   4.8038999999999996e+00   2.0050000000000001e-01  -3.3310000000000001e-01  -4.0780000000000000e-01   0.0000000000000000e+00   9.1169999999999995e-01   6.9648000000000003e+00  -1.8300000000000000e-01   2.6939999999999997e-01   4.2470000000000002e-01
  -7.0530000000000004e-01  -4.6170000000000000e-01   4.7180999999999997e+00   1.5279999999999999e-01  -3.5210000000000002e-01  -3.7709999999999999e-01  -8.8800000000000004e-02   9.5609999999999995e-01   5.5719000000000003e+00  -1.0600000000000000e-01   2.5979999999999998e-01   4.6450000000000002e-01
  -6.8330000000000002e-01  -5.2759999999999996e-01   4.7180999999999997e+00   1.4319999999999999e-01  -3.9970000000000000e-01  -3.7269999999999998e-01  -8.8800000000000004e-02   9.7840000000000005e-01   6.6166000000000000e+00  -1.3489999999999999e-01   2.7900000000000003e-01   4.5119999999999999e-01
  -3.5270000000000001e-01  -2.8580000000000000e-01   4.9755000000000003e+00   2.3870000000000000e-01  -3.9970000000000000e-01  -3.8590000000000002e-01  -8.8800000000000004e-02   9.1169999999999995e-01   6.7907000000000002e+00  -1.8300000000000000e-01   3.3679999999999999e-01   4.6450000000000002e-01
  -9.0369999999999995e-01  -1.9789999999999999e-01   4.5465000000000000e+00   2.0999999999999999e-01  -3.3310000000000001e-01  -3.4639999999999999e-01   1.5540000000000001e-01   1.1563000000000001e+00   6.7035999999999998e+00  -1.9270000000000001e-01   3.3679999999999999e-01   4.2909999999999998e-01
  -7.7149999999999996e-01  -5.4959999999999998e-01   4.3750000000000000e+00   2.7689999999999998e-01  -3.4260000000000002e-01  -3.8590000000000002e-01  -4.4400000000000002e-02   9.7840000000000005e-01   6.5294999999999996e+00  -1.8300000000000000e-01   4.3300000000000000e-01   4.3790000000000001e-01
  -7.4939999999999996e-01  -4.3969999999999998e-01   4.9755000000000003e+00   3.3420000000000000e-01  -3.1400000000000000e-01  -4.1660000000000003e-01   1.1100000000000000e-01   1.0894999999999999e+00   6.4424999999999999e+00  -1.0600000000000000e-01   2.9830000000000001e-01   4.5560000000000000e-01
  -8.5960000000000003e-01  -3.5170000000000001e-01   4.3750000000000000e+00   1.7190000000000000e-01  -4.5679999999999998e-01  -3.5959999999999998e-01   0.0000000000000000e+00   8.8939999999999997e-01   5.8330000000000002e+00  -9.6299999999999997e-02   3.0790000000000001e-01   4.5560000000000000e-01
  -6.8330000000000002e-01  -3.7369999999999998e-01   5.4901999999999997e+00   1.7190000000000000e-01  -4.0920000000000001e-01  -3.9910000000000001e-01  -1.9980000000000001e-01   8.6719999999999997e-01   6.5294999999999996e+00  -5.7799999999999997e-02   2.8870000000000001e-01   4.4230000000000003e-01
  -8.1559999999999999e-01  -3.0780000000000002e-01   5.4043999999999999e+00   2.3870000000000000e-01  -3.5210000000000002e-01  -3.6399999999999999e-01   8.8800000000000004e-02   8.2269999999999999e-01   6.2683000000000000e+00  -1.3489999999999999e-01   2.5979999999999998e-01   4.6889999999999998e-01
  -6.3919999999999999e-01  -6.1550000000000005e-01   4.8038999999999996e+00   1.4319999999999999e-01  -3.7109999999999999e-01  -4.0339999999999998e-01  -2.2200000000000001e-02   8.4499999999999997e-01   6.4424999999999999e+00  -1.0600000000000000e-01   3.3679999999999999e-01   4.8220000000000002e-01
  -8.1559999999999999e-01  -2.1999999999999999e-02   4.8897000000000004e+00   2.3870000000000000e-01  -3.7109999999999999e-01  -3.7709999999999999e-01  -8.8800000000000004e-02   8.6719999999999997e-01   6.0072000000000001e+00  -1.0600000000000000e-01   3.7530000000000002e-01   4.5119999999999999e-01
  -8.3760000000000001e-01  -5.0560000000000005e-01   5.5758999999999999e+00   1.9099999999999999e-02  -3.3310000000000001e-01  -4.0780000000000000e-01   0.0000000000000000e+00   9.5609999999999995e-01   6.7907000000000002e+00  -1.2520000000000001e-01   3.2710000000000000e-01   4.7770000000000001e-01
  -5.2900000000000003e-01  -2.1980000000000000e-01   5.0612000000000004e+00   2.0999999999999999e-01  -3.7109999999999999e-01  -3.1569999999999998e-01  -3.7730000000000002e-01   1.0450999999999999e+00   6.4424999999999999e+00  -2.3119999999999999e-01   3.1750000000000000e-01   4.9540000000000001e-01
  -6.6130000000000000e-01  -2.8580000000000000e-01   4.4607999999999999e+00   2.2910000000000000e-01  -3.7109999999999999e-01  -3.5080000000000000e-01   1.9980000000000001e-01   1.1785000000000001e+00   6.5294999999999996e+00  -9.6299999999999997e-02   2.5979999999999998e-01   4.2909999999999998e-01
  -6.6130000000000000e-01  -5.2759999999999996e-01   4.3750000000000000e+00   2.0050000000000001e-01  -3.2350000000000001e-01  -3.5080000000000000e-01  -6.6600000000000006e-02   8.6719999999999997e-01   7.0518999999999998e+00  -3.8500000000000000e-02   3.8490000000000002e-01   4.2470000000000002e-01
  -7.9349999999999998e-01  -3.9570000000000000e-01   5.3186000000000000e+00   2.3870000000000000e-01  -2.7600000000000002e-01  -2.9820000000000002e-01   0.0000000000000000e+00   8.6719999999999997e-01   5.9200999999999997e+00  -8.6699999999999999e-02   1.9239999999999999e-01   4.3350000000000000e-01
  -6.3919999999999999e-01  -5.9360000000000002e-01   4.6322999999999999e+00   2.3870000000000000e-01  -3.2350000000000001e-01  -4.2980000000000002e-01  -1.7760000000000001e-01   8.8939999999999997e-01   6.7035999999999998e+00  -7.7100000000000002e-02   3.3679999999999999e-01   4.1139999999999999e-01
  -7.7149999999999996e-01  -2.4179999999999999e-01   4.5465000000000000e+00   2.4820000000000000e-01  -3.8059999999999999e-01  -3.8590000000000002e-01   0.0000000000000000e+00   9.5609999999999995e-01   6.2683000000000000e+00  -1.2520000000000001e-01   3.3679999999999999e-01   4.0250000000000002e-01
  -5.2900000000000003e-01  -3.5170000000000001e-01   5.0612000000000004e+00   2.4820000000000000e-01  -2.7600000000000002e-01  -3.5080000000000000e-01  -1.1100000000000000e-01   1.0672999999999999e+00   6.4424999999999999e+00  -1.0600000000000000e-01   2.5979999999999998e-01   4.4679999999999997e-01
  -8.1559999999999999e-01  -2.6379999999999998e-01   4.8038999999999996e+00   2.4820000000000000e-01  -3.4260000000000002e-01  -3.6399999999999999e-01  -1.1100000000000000e-01   9.7840000000000005e-01   6.0072000000000001e+00  -1.3489999999999999e-01   2.6939999999999997e-01   4.7330000000000000e-01
  -7.7149999999999996e-01  -2.4179999999999999e-01   5.1470000000000002e+00   1.5279999999999999e-01  -4.3769999999999998e-01  -3.8150000000000001e-01  -1.7760000000000001e-01   1.0450999999999999e+00   6.5294999999999996e+00  -1.1559999999999999e-01   3.5599999999999998e-01   4.6889999999999998e-01
  -7.9349999999999998e-01  -3.5170000000000001e-01   4.8897000000000004e+00   1.5279999999999999e-01  -3.9010000000000000e-01  -3.2450000000000001e-01  -1.5540000000000001e-01   9.3389999999999995e-01   5.9200999999999997e+00  -1.8300000000000000e-01   3.7530000000000002e-01   4.4230000000000003e-01
  -8.1559999999999999e-01  -3.9570000000000000e-01   4.2892000000000001e+00   1.8140000000000001e-01  -3.1400000000000000e-01  -3.5520000000000002e-01   2.2200000000000001e-02   9.5609999999999995e-01   6.6166000000000000e+00  -6.7400000000000002e-02   3.0790000000000001e-01   5.1749999999999996e-01
  -7.4939999999999996e-01  -3.9570000000000000e-01   5.4901999999999997e+00   2.1959999999999999e-01  -3.4260000000000002e-01  -3.2450000000000001e-01  -8.8800000000000004e-02   9.7840000000000005e-01   6.9648000000000003e+00  -2.8899999999999999e-02   2.6939999999999997e-01   4.5119999999999999e-01
  -7.7149999999999996e-01  -4.1770000000000002e-01   4.9755000000000003e+00   1.2410000000000000e-01  -4.1870000000000002e-01  -3.2890000000000003e-01   2.2200000000000001e-02   1.0005999999999999e+00   7.4001000000000001e+00  -9.6299999999999997e-02   3.4639999999999999e-01   4.4679999999999997e-01
  -7.2740000000000005e-01  -4.8359999999999997e-01   4.5465000000000000e+00   2.8639999999999999e-01  -3.6159999999999998e-01  -3.7709999999999999e-01  -4.4400000000000002e-02   9.1169999999999995e-01   6.7035999999999998e+00  -1.9300000000000001e-02   2.5979999999999998e-01   4.0250000000000002e-01
  -6.6130000000000000e-01  -3.7369999999999998e-01   5.2328000000000001e+00   1.3370000000000001e-01  -3.0449999999999999e-01  -3.2010000000000000e-01  -2.4410000000000001e-01   8.2269999999999999e-01   6.3554000000000004e+00  -1.1559999999999999e-01   2.5019999999999998e-01   4.4230000000000003e-01
  -6.3919999999999999e-01  -2.8580000000000000e-01   5.2328000000000001e+00   2.6729999999999998e-01  -4.0920000000000001e-01  -4.0339999999999998e-01   8.8800000000000004e-02   9.1169999999999995e-01   7.0518999999999998e+00  -7.7100000000000002e-02   3.3679999999999999e-01   4.6000000000000002e-01
  -4.4080000000000003e-01  -5.0560000000000005e-01   4.6322999999999999e+00   2.7689999999999998e-01  -3.3310000000000001e-01  -3.5080000000000000e-01  -2.4410000000000001e-01   1.0227999999999999e+00   6.7035999999999998e+00  -1.6380000000000000e-01   3.5599999999999998e-01   4.4679999999999997e-01
  -9.0369999999999995e-01  -3.5170000000000001e-01   5.0612000000000004e+00   2.5779999999999997e-01  -3.8059999999999999e-01  -3.5080000000000000e-01  -1.7760000000000001e-01   7.1150000000000002e-01   6.7035999999999998e+00  -9.5999999999999992e-03   2.7900000000000003e-01   4.3790000000000001e-01
  -1.1462000000000001e+00  -3.5170000000000001e-01   4.4607999999999999e+00   1.7190000000000000e-01  -3.2350000000000001e-01  -3.4639999999999999e-01   6.6600000000000006e-02   7.3380000000000001e-01   6.2683000000000000e+00  -5.7799999999999997e-02   2.5979999999999998e-01   4.2470000000000002e-01
  -6.6130000000000000e-01  -4.1770000000000002e-01   4.3750000000000000e+00   2.0999999999999999e-01  -4.4719999999999999e-01  -3.4639999999999999e-01  -4.4400000000000002e-02   8.4499999999999997e-01   7.1388999999999996e+00  -1.9270000000000001e-01   2.7900000000000003e-01   4.6889999999999998e-01
  -6.1719999999999997e-01  -4.1770000000000002e-01   4.7180999999999997e+00   2.5779999999999997e-01  -3.9970000000000000e-01  -3.5520000000000002e-01  -4.4400000000000002e-02   9.7840000000000005e-01   6.0072000000000001e+00  -8.6699999999999999e-02   3.0790000000000001e-01   4.6000000000000002e-01
  -8.5960000000000003e-01  -3.2979999999999998e-01   4.5465000000000000e+00   2.0999999999999999e-01  -4.0920000000000001e-01  -3.7709999999999999e-01   1.3320000000000001e-01   1.0227999999999999e+00   6.3554000000000004e+00  -1.2520000000000001e-01   2.9830000000000001e-01   4.0699999999999997e-01
  -6.1719999999999997e-01  -4.6170000000000000e-01   5.0612000000000004e+00   1.8140000000000001e-01  -3.7109999999999999e-01  -3.3770000000000000e-01  -6.6600000000000006e-02   8.8939999999999997e-01   6.2683000000000000e+00  -1.6380000000000000e-01   2.6939999999999997e-01   4.1580000000000000e-01
  -6.8330000000000002e-01  -4.3969999999999998e-01   5.2328000000000001e+00   2.7689999999999998e-01  -2.8549999999999998e-01  -2.8499999999999998e-01   1.3320000000000001e-01   9.3389999999999995e-01   6.9648000000000003e+00  -1.8300000000000000e-01   3.0790000000000001e-01   4.0699999999999997e-01
  -8.8170000000000004e-01  -4.6170000000000000e-01   4.8038999999999996e+00   1.6230000000000000e-01  -2.9499999999999998e-01  -3.4639999999999999e-01   8.8800000000000004e-02   1.0005999999999999e+00   6.0941999999999998e+00  -1.6380000000000000e-01   3.2710000000000000e-01   4.0250000000000002e-01
  -7.0530000000000004e-01  -3.9570000000000000e-01   4.8038999999999996e+00   2.0999999999999999e-01  -3.9970000000000000e-01  -3.1569999999999998e-01  -2.2200000000000001e-02   9.1169999999999995e-01   6.2683000000000000e+00  -1.4449999999999999e-01   2.9830000000000001e-01   4.4230000000000003e-01
  -8.5960000000000003e-01  -3.9570000000000000e-01   3.9460999999999999e+00   1.5279999999999999e-01  -3.4260000000000002e-01  -3.8150000000000001e-01  -2.2200000000000001e-02   8.6719999999999997e-01   7.0518999999999998e+00  -4.8200000000000000e-02   3.1750000000000000e-01   4.0699999999999997e-01
  -8.5960000000000003e-01  -3.7369999999999998e-01   4.7180999999999997e+00   2.7689999999999998e-01  -3.6159999999999998e-01  -3.5080000000000000e-01  -1.1100000000000000e-01   9.1169999999999995e-01   7.1388999999999996e+00  -9.6299999999999997e-02   2.6939999999999997e-01   4.2020000000000002e-01
  -7.4939999999999996e-01  -3.2979999999999998e-01   4.6322999999999999e+00   1.3370000000000001e-01  -3.1400000000000000e-01  -3.0700000000000000e-01   2.2189999999999999e-01   1.0450999999999999e+00   6.2683000000000000e+00  -8.6699999999999999e-02   3.1750000000000000e-01   4.1580000000000000e-01
  -8.3760000000000001e-01  -3.2979999999999998e-01   4.9755000000000003e+00   2.0050000000000001e-01  -2.9499999999999998e-01  -3.7269999999999998e-01  -1.3320000000000001e-01   9.5609999999999995e-01   6.6166000000000000e+00  -1.3489999999999999e-01   3.3679999999999999e-01   4.5560000000000000e-01
  -8.1559999999999999e-01  -4.1770000000000002e-01   5.3186000000000000e+00   2.0050000000000001e-01  -3.0449999999999999e-01  -3.0700000000000000e-01  -4.4400000000000002e-02   9.7840000000000005e-01   7.1388999999999996e+00  -7.7100000000000002e-02   3.2710000000000000e-01   4.6450000000000002e-01
  -6.8330000000000002e-01  -3.7369999999999998e-01   4.6322999999999999e+00   2.1959999999999999e-01  -3.4260000000000002e-01  -3.2450000000000001e-01   6.6600000000000006e-02   1.0005999999999999e+00   6.5294999999999996e+00  -2.0230000000000001e-01   2.4060000000000001e-01   4.4679999999999997e-01
  -7.2740000000000005e-01  -3.0780000000000002e-01   4.7180999999999997e+00   2.8639999999999999e-01  -3.4260000000000002e-01  -3.7269999999999998e-01  -2.2200000000000001e-02   8.6719999999999997e-01   7.0518999999999998e+00  -6.7400000000000002e-02   3.1750000000000000e-01   4.1580000000000000e-01
  -5.7310000000000005e-01  -4.1770000000000002e-01   4.6322999999999999e+00   2.3870000000000000e-01  -3.0449999999999999e-01  -3.2450000000000001e-01  -6.6600000000000006e-02   8.6719999999999997e-01   6.0072000000000001e+00  -1.7340000000000000e-01   2.9830000000000001e-01   4.3350000000000000e-01
  -7.0530000000000004e-01  -3.2979999999999998e-01   5.4901999999999997e+00   2.0999999999999999e-01  -3.6159999999999998e-01  -3.2890000000000003e-01  -1.3320000000000001e-01   1.0005999999999999e+00   6.6166000000000000e+00  -3.8500000000000000e-02   4.1370000000000001e-01   4.3350000000000000e-01
  -5.7310000000000005e-01  -4.1770000000000002e-01   5.4901999999999997e+00   2.0050000000000001e-01  -3.1400000000000000e-01  -3.5080000000000000e-01   4.4400000000000002e-02   9.7840000000000005e-01   7.4001000000000001e+00  -3.8500000000000000e-02   3.4639999999999999e-01   4.4679999999999997e-01
  -7.0530000000000004e-01  -4.1770000000000002e-01   5.0612000000000004e+00   1.4319999999999999e-01  -2.8549999999999998e-01  -3.4200000000000003e-01   2.2200000000000001e-02   1.0894999999999999e+00   6.3554000000000004e+00  -3.8500000000000000e-02   3.8490000000000002e-01   4.3350000000000000e-01
  -5.7310000000000005e-01  -2.6379999999999998e-01   4.2892000000000001e+00   1.7190000000000000e-01  -3.9970000000000000e-01  -3.4639999999999999e-01  -4.4400000000000002e-02   9.7840000000000005e-01   5.7460000000000004e+00  -1.5409999999999999e-01   2.7900000000000003e-01   4.5119999999999999e-01
  -6.1719999999999997e-01  -3.0780000000000002e-01   5.4043999999999999e+00   1.6230000000000000e-01  -3.8059999999999999e-01  -3.5520000000000002e-01  -2.2200000000000001e-02   9.3389999999999995e-01   6.4424999999999999e+00  -1.4449999999999999e-01   2.9830000000000001e-01   4.2020000000000002e-01
  -9.2579999999999996e-01  -1.9789999999999999e-01   4.8897000000000004e+00   1.2410000000000000e-01  -3.9010000000000000e-01  -3.2010000000000000e-01   2.2200000000000001e-02   9.7840000000000005e-01   6.3554000000000004e+00  -1.4449999999999999e-01   2.2130000000000000e-01   4.2909999999999998e-01
  -6.8330000000000002e-01  -2.1980000000000000e-01   5.1470000000000002e+00   9.5500000000000002e-02  -3.1400000000000000e-01  -3.0700000000000000e-01   2.2200000000000001e-02   9.3389999999999995e-01   6.4424999999999999e+00  -1.5409999999999999e-01   3.5599999999999998e-01   4.2470000000000002e-01
  -7.9349999999999998e-01  -1.9789999999999999e-01   4.3750000000000000e+00   2.3870000000000000e-01  -3.5210000000000002e-01  -3.2890000000000003e-01  -2.2200000000000001e-02   1.0005999999999999e+00   6.8777999999999997e+00  -9.5999999999999992e-03   3.4639999999999999e-01   4.2470000000000002e-01
  -8.5960000000000003e-01  -3.7369999999999998e-01   4.9755000000000003e+00   2.0050000000000001e-01  -3.3310000000000001e-01  -3.5080000000000000e-01   4.4400000000000002e-02   1.1117999999999999e+00   5.6589000000000000e+00  -1.9300000000000001e-02   2.5019999999999998e-01   4.2470000000000002e-01
  -8.3760000000000001e-01  -5.2759999999999996e-01   4.2034000000000002e+00   1.2410000000000000e-01  -3.2350000000000001e-01  -2.8939999999999999e-01   0.0000000000000000e+00   1.0227999999999999e+00   6.4424999999999999e+00  -1.3489999999999999e-01   3.0790000000000001e-01   4.4230000000000003e-01
  -7.7149999999999996e-01  -2.8580000000000000e-01   4.4607999999999999e+00   2.3870000000000000e-01  -3.8059999999999999e-01  -3.5080000000000000e-01   8.8800000000000004e-02   8.6719999999999997e-01   5.8330000000000002e+00  -2.8899999999999999e-02   3.3679999999999999e-01   4.4230000000000003e-01
  -9.0369999999999995e-01  -2.8580000000000000e-01   4.6322999999999999e+00   1.9089999999999999e-01  -2.8549999999999998e-01  -3.6399999999999999e-01  -8.8800000000000004e-02   9.7840000000000005e-01   6.0941999999999998e+00  -8.6699999999999999e-02   3.5599999999999998e-01   4.2909999999999998e-01
  -7.9349999999999998e-01  -4.1770000000000002e-01   4.0317999999999996e+00   1.8140000000000001e-01  -3.4260000000000002e-01  -3.7709999999999999e-01   8.8800000000000004e-02   1.1117999999999999e+00   6.5294999999999996e+00  -8.6699999999999999e-02   2.6939999999999997e-01   4.4230000000000003e-01
  -7.0530000000000004e-01  -5.0560000000000005e-01   4.6322999999999999e+00   1.7190000000000000e-01  -4.5679999999999998e-01  -3.7709999999999999e-01   0.0000000000000000e+00   8.2269999999999999e-01   6.0941999999999998e+00  -2.0230000000000001e-01   2.3089999999999999e-01   4.2909999999999998e-01
  -8.3760000000000001e-01  -4.6170000000000000e-01   4.7180999999999997e+00   1.4319999999999999e-01  -3.8059999999999999e-01  -3.0259999999999998e-01   2.2200000000000001e-02   7.3380000000000001e-01   6.1813000000000002e+00  -5.7799999999999997e-02   4.3300000000000000e-01   4.2020000000000002e-01
  -7.7149999999999996e-01  -5.2759999999999996e-01   4.4607999999999999e+00   8.5900000000000004e-02  -4.2820000000000003e-01  -3.4200000000000003e-01  -2.2200000000000001e-02   1.1563000000000001e+00   6.6166000000000000e+00  -9.6299999999999997e-02   2.4060000000000001e-01   4.5119999999999999e-01
  -7.0530000000000004e-01  -4.6170000000000000e-01   4.3750000000000000e+00   1.0500000000000000e-01  -3.3310000000000001e-01  -3.1140000000000001e-01   2.2189999999999999e-01   1.1563000000000001e+00   6.2683000000000000e+00  -9.6299999999999997e-02   3.1750000000000000e-01   4.8220000000000002e-01
  -7.9349999999999998e-01  -4.1770000000000002e-01   4.2892000000000001e+00   1.8140000000000001e-01  -3.8059999999999999e-01  -3.5080000000000000e-01   1.5540000000000001e-01   1.0005999999999999e+00   5.4847999999999999e+00  -8.6699999999999999e-02   2.6939999999999997e-01   4.1580000000000000e-01
  -6.1719999999999997e-01  -4.8359999999999997e-01   4.6322999999999999e+00   1.9089999999999999e-01  -3.5210000000000002e-01  -3.0259999999999998e-01   0.0000000000000000e+00   8.8939999999999997e-01   6.6166000000000000e+00  -7.7100000000000002e-02   3.4639999999999999e-01   4.5119999999999999e-01
  -7.7149999999999996e-01  -3.7369999999999998e-01   4.6322999999999999e+00   3.3420000000000000e-01  -2.4740000000000001e-01  -3.2010000000000000e-01   4.4400000000000002e-02   8.2269999999999999e-01   6.3554000000000004e+00  -6.7400000000000002e-02   2.7900000000000003e-01   4.6000000000000002e-01
  -8.3760000000000001e-01  -4.1770000000000002e-01   5.2328000000000001e+00   2.3870000000000000e-01  -3.1400000000000000e-01  -3.3329999999999999e-01   6.6600000000000006e-02   8.6719999999999997e-01   6.3554000000000004e+00  -5.7799999999999997e-02   3.2710000000000000e-01   4.4230000000000003e-01
  -7.4939999999999996e-01  -5.9360000000000002e-01   4.5465000000000000e+00   1.7190000000000000e-01  -3.1400000000000000e-01  -3.5080000000000000e-01  -1.1100000000000000e-01   8.4499999999999997e-01   6.2683000000000000e+00  -4.8200000000000000e-02   2.9830000000000001e-01   3.9369999999999999e-01
  -6.1719999999999997e-01  -4.8359999999999997e-01   5.0612000000000004e+00   2.2910000000000000e-01  -3.0449999999999999e-01  -3.9910000000000001e-01  -2.2189999999999999e-01   1.0005999999999999e+00   5.3106999999999998e+00  -9.6299999999999997e-02   2.7900000000000003e-01   4.9099999999999999e-01
  -7.2740000000000005e-01  -3.0780000000000002e-01   4.1176000000000004e+00   1.8140000000000001e-01  -4.0920000000000001e-01  -3.2890000000000003e-01  -8.8800000000000004e-02   1.1117999999999999e+00   6.6166000000000000e+00  -1.7340000000000000e-01   3.2710000000000000e-01   4.2909999999999998e-01
  -8.8170000000000004e-01  -7.0350000000000001e-01   4.7180999999999997e+00   1.7190000000000000e-01  -3.9970000000000000e-01  -3.5520000000000002e-01  -1.3320000000000001e-01   1.0672999999999999e+00   6.9648000000000003e+00  -1.1559999999999999e-01   3.3679999999999999e-01   4.2470000000000002e-01
  -7.9349999999999998e-01  -4.8359999999999997e-01   4.9755000000000003e+00   1.3370000000000001e-01  -4.5679999999999998e-01  -3.0700000000000000e-01   6.6600000000000006e-02   9.7840000000000005e-01   7.1388999999999996e+00  -1.2520000000000001e-01   2.6939999999999997e-01   4.1139999999999999e-01
  -8.8170000000000004e-01  -3.7369999999999998e-01   4.3750000000000000e+00   2.1959999999999999e-01  -4.0920000000000001e-01  -3.3329999999999999e-01   8.8800000000000004e-02   9.7840000000000005e-01   6.3554000000000004e+00  -9.6299999999999997e-02   2.6939999999999997e-01   4.2470000000000002e-01
  -6.6130000000000000e-01  -5.2759999999999996e-01   4.3750000000000000e+00   3.8199999999999998e-02  -3.6159999999999998e-01  -3.6399999999999999e-01   1.3320000000000001e-01   8.0049999999999999e-01   6.3554000000000004e+00  -2.8899999999999999e-02   3.2710000000000000e-01   4.1580000000000000e-01
  -7.4939999999999996e-01  -3.0780000000000002e-01   5.1470000000000002e+00   1.9089999999999999e-01  -4.2820000000000003e-01  -3.2450000000000001e-01   6.6600000000000006e-02   8.4499999999999997e-01   6.3554000000000004e+00  -5.7799999999999997e-02   3.1750000000000000e-01   4.4679999999999997e-01
  -8.1559999999999999e-01  -5.4959999999999998e-01   5.1470000000000002e+00   2.2910000000000000e-01  -3.6159999999999998e-01  -3.5520000000000002e-01   4.4400000000000002e-02   9.5609999999999995e-01   6.1813000000000002e+00  -1.0600000000000000e-01   2.9830000000000001e-01   4.0250000000000002e-01
  -6.1719999999999997e-01  -3.9570000000000000e-01   4.8038999999999996e+00   1.6230000000000000e-01  -4.4719999999999999e-01  -3.2890000000000003e-01  -2.2200000000000001e-02   9.5609999999999995e-01   6.4424999999999999e+00  -1.9300000000000001e-02   3.1750000000000000e-01   4.5560000000000000e-01
  -7.9349999999999998e-01  -4.3969999999999998e-01   4.5465000000000000e+00   1.2410000000000000e-01  -3.9970000000000000e-01  -3.2450000000000001e-01   4.4400000000000002e-02   1.0672999999999999e+00   6.5294999999999996e+00  -1.9300000000000001e-02   3.2710000000000000e-01   3.9810000000000001e-01
  -6.6130000000000000e-01  -4.3969999999999998e-01   3.9460999999999999e+00   1.9089999999999999e-01  -3.9010000000000000e-01  -3.7269999999999998e-01   0.0000000000000000e+00   1.2007000000000001e+00   5.6589000000000000e+00  -1.1559999999999999e-01   2.5019999999999998e-01   4.3790000000000001e-01
  -6.6130000000000000e-01  -3.7369999999999998e-01   4.8038999999999996e+00   1.5279999999999999e-01  -3.6159999999999998e-01  -2.8499999999999998e-01  -6.6600000000000006e-02   9.1169999999999995e-01   6.4424999999999999e+00  -1.3489999999999999e-01   2.3089999999999999e-01   4.1580000000000000e-01
  -8.8170000000000004e-01  -4.6170000000000000e-01   4.8038999999999996e+00   1.1459999999999999e-01  -3.5210000000000002e-01  -3.1569999999999998e-01   4.4400000000000002e-02   1.0005999999999999e+00   6.0941999999999998e+00  -1.6380000000000000e-01   2.6939999999999997e-01   4.2909999999999998e-01
  -7.7149999999999996e-01  -3.0780000000000002e-01   4.5465000000000000e+00   1.3370000000000001e-01  -4.2820000000000003e-01  -3.8590000000000002e-01   1.1100000000000000e-01   1.0450999999999999e+00   6.8777999999999997e+00   2.8899999999999999e-02   3.5599999999999998e-01   4.4230000000000003e-01
  -5.9509999999999996e-01  -4.6170000000000000e-01   4.2034000000000002e+00   1.5279999999999999e-01  -4.2820000000000003e-01  -3.6840000000000001e-01  -4.4400000000000002e-02   9.7840000000000005e-01   6.2683000000000000e+00   9.5999999999999992e-03   3.0790000000000001e-01   4.7330000000000000e-01
  -8.5960000000000003e-01  -3.7369999999999998e-01   4.8897000000000004e+00   1.8140000000000001e-01  -3.4260000000000002e-01  -3.5959999999999998e-01  -4.4400000000000002e-02   1.2007000000000001e+00   6.5294999999999996e+00  -1.4449999999999999e-01   2.9830000000000001e-01   4.3790000000000001e-01
  -6.8330000000000002e-01  -1.9789999999999999e-01   4.2892000000000001e+00   2.0050000000000001e-01  -3.7109999999999999e-01  -3.1569999999999998e-01  -4.4400000000000002e-02   9.5609999999999995e-01   6.7035999999999998e+00  -1.3489999999999999e-01   3.8490000000000002e-01   4.6000000000000002e-01
  -6.3919999999999999e-01  -2.8580000000000000e-01   4.6322999999999999e+00   2.0999999999999999e-01  -2.8549999999999998e-01  -3.5520000000000002e-01  -8.8800000000000004e-02   1.0450999999999999e+00   6.3554000000000004e+00  -2.8899999999999999e-02   3.5599999999999998e-01   4.5119999999999999e-01
  -6.1719999999999997e-01  -5.4959999999999998e-01   5.4043999999999999e+00   1.9089999999999999e-01  -4.2820000000000003e-01  -3.2890000000000003e-01  -6.6600000000000006e-02   1.0227999999999999e+00   6.4424999999999999e+00  -4.8200000000000000e-02   2.9830000000000001e-01   4.0699999999999997e-01
  -6.6130000000000000e-01  -3.9570000000000000e-01   4.6322999999999999e+00   2.1959999999999999e-01  -4.4719999999999999e-01  -3.4639999999999999e-01  -1.1100000000000000e-01   1.1117999999999999e+00   6.1813000000000002e+00  -7.7100000000000002e-02   3.7530000000000002e-01   4.2470000000000002e-01
  -7.7149999999999996e-01  -4.6170000000000000e-01   4.8897000000000004e+00   1.4319999999999999e-01  -3.3310000000000001e-01  -2.9820000000000002e-01  -2.8849999999999998e-01   1.0005999999999999e+00   6.7035999999999998e+00  -1.3489999999999999e-01   2.3089999999999999e-01   4.6000000000000002e-01
  -7.9349999999999998e-01  -4.6170000000000000e-01   4.8897000000000004e+00   1.7190000000000000e-01  -4.6629999999999999e-01  -3.2450000000000001e-01  -6.6600000000000006e-02   8.4499999999999997e-01   6.1813000000000002e+00  -2.8899999999999999e-02   2.9830000000000001e-01   4.5119999999999999e-01
  -8.3760000000000001e-01  -4.3969999999999998e-01   5.1470000000000002e+00   1.4319999999999999e-01  -3.2350000000000001e-01  -3.2890000000000003e-01   6.6600000000000006e-02   1.0227999999999999e+00   5.9200999999999997e+00  -2.8899999999999999e-02   2.7900000000000003e-01   4.2909999999999998e-01
  -7.0530000000000004e-01  -3.7369999999999998e-01   5.1470000000000002e+00   1.2410000000000000e-01  -4.4719999999999999e-01  -2.8939999999999999e-01   1.1100000000000000e-01   1.0450999999999999e+00   6.2683000000000000e+00  -1.1559999999999999e-01   3.6559999999999998e-01   4.2470000000000002e-01
  -8.1559999999999999e-01  -4.8359999999999997e-01   5.0612000000000004e+00   1.8140000000000001e-01  -3.2350000000000001e-01  -3.7709999999999999e-01  -8.8800000000000004e-02   1.0672999999999999e+00   6.3554000000000004e+00  -4.8200000000000000e-02   2.8870000000000001e-01   4.4679999999999997e-01
  -6.1719999999999997e-01  -3.7369999999999998e-01   5.5758999999999999e+00   1.3370000000000001e-01  -3.0449999999999999e-01  -4.0339999999999998e-01   2.2200000000000001e-02   1.0227999999999999e+00   5.6589000000000000e+00  -1.2520000000000001e-01   2.7900000000000003e-01   4.5119999999999999e-01
  -7.7149999999999996e-01  -4.1770000000000002e-01   4.2892000000000001e+00   2.0999999999999999e-01  -3.4260000000000002e-01  -3.1140000000000001e-01  -6.6600000000000006e-02   8.6719999999999997e-01   6.4424999999999999e+00  -5.7799999999999997e-02   2.9830000000000001e-01   4.5560000000000000e-01
  -6.1719999999999997e-01  -3.2979999999999998e-01   4.2034000000000002e+00   2.7689999999999998e-01  -3.5210000000000002e-01  -3.2010000000000000e-01  -6.6600000000000006e-02   8.8939999999999997e-01   6.2683000000000000e+00  -1.1559999999999999e-01   2.6939999999999997e-01   4.5560000000000000e-01
  -7.0530000000000004e-01  -2.4179999999999999e-01   4.4607999999999999e+00   2.6729999999999998e-01  -2.5690000000000002e-01  -3.2010000000000000e-01   2.2200000000000001e-02   1.1785000000000001e+00   7.0518999999999998e+00  -6.7400000000000002e-02   3.2710000000000000e-01   4.5119999999999999e-01
  -7.9349999999999998e-01  -5.4959999999999998e-01   4.2892000000000001e+00   1.6230000000000000e-01  -3.8059999999999999e-01  -3.5520000000000002e-01  -1.5540000000000001e-01   1.2674000000000001e+00   6.7035999999999998e+00  -2.8899999999999999e-02   3.1750000000000000e-01   4.4679999999999997e-01
  -7.9349999999999998e-01  -4.6170000000000000e-01   4.8897000000000004e+00   1.0500000000000000e-01  -3.9970000000000000e-01  -3.6840000000000001e-01   6.6600000000000006e-02   8.0049999999999999e-01   6.3554000000000004e+00  -1.2520000000000001e-01   2.5019999999999998e-01   4.3350000000000000e-01
  -7.4939999999999996e-01  -5.4959999999999998e-01   4.6322999999999999e+00   1.0500000000000000e-01  -3.2350000000000001e-01  -3.3329999999999999e-01  -1.5540000000000001e-01   9.7840000000000005e-01   6.4424999999999999e+00  -1.1559999999999999e-01   3.0790000000000001e-01   4.5119999999999999e-01
  -5.5110000000000003e-01  -2.6379999999999998e-01   4.3750000000000000e+00   9.5500000000000002e-02  -3.8059999999999999e-01  -3.2890000000000003e-01  -1.3320000000000001e-01   9.7840000000000005e-01   6.0941999999999998e+00  -9.6299999999999997e-02   2.5979999999999998e-01   4.2909999999999998e-01
  -7.2740000000000005e-01  -1.9789999999999999e-01   4.2892000000000001e+00   1.0500000000000000e-01  -4.0920000000000001e-01  -3.2450000000000001e-01  -1.1100000000000000e-01   8.8939999999999997e-01   6.6166000000000000e+00  -8.6699999999999999e-02   3.4639999999999999e-01   4.2470000000000002e-01
  -8.3760000000000001e-01  -3.2979999999999998e-01   3.9460999999999999e+00   2.0999999999999999e-01  -4.2820000000000003e-01  -3.2010000000000000e-01  -6.6600000000000006e-02   1.0672999999999999e+00   7.4871999999999996e+00  -1.3489999999999999e-01   2.7900000000000003e-01   4.6889999999999998e-01
  -5.7310000000000005e-01  -5.9360000000000002e-01   4.2892000000000001e+00   1.0500000000000000e-01  -3.6159999999999998e-01  -3.6399999999999999e-01  -8.8800000000000004e-02   9.7840000000000005e-01   5.5719000000000003e+00  -2.8899999999999999e-02   3.5599999999999998e-01   3.9369999999999999e-01
  -7.0530000000000004e-01  -5.0560000000000005e-01   4.5465000000000000e+00   1.3370000000000001e-01  -3.4260000000000002e-01  -2.9820000000000002e-01  -1.5540000000000001e-01   1.0894999999999999e+00   6.6166000000000000e+00  -1.9300000000000001e-02   3.1750000000000000e-01   4.6000000000000002e-01
  -7.4939999999999996e-01  -3.0780000000000002e-01   4.7180999999999997e+00   2.3870000000000000e-01  -3.2350000000000001e-01  -3.7709999999999999e-01  -1.9980000000000001e-01   1.1117999999999999e+00   6.0941999999999998e+00  -1.0600000000000000e-01   2.5019999999999998e-01   4.2909999999999998e-01
  -6.8330000000000002e-01  -2.6379999999999998e-01   4.8038999999999996e+00   1.5279999999999999e-01  -3.2350000000000001e-01  -3.1569999999999998e-01  -1.7760000000000001e-01   9.5609999999999995e-01   6.3554000000000004e+00  -9.6299999999999997e-02   2.9830000000000001e-01   3.8479999999999998e-01
  -6.6130000000000000e-01  -6.8149999999999999e-01   4.7180999999999997e+00   1.2410000000000000e-01  -4.6629999999999999e-01  -2.9820000000000002e-01  -2.8849999999999998e-01   9.7840000000000005e-01   6.0072000000000001e+00  -1.7340000000000000e-01   3.3679999999999999e-01   4.0699999999999997e-01
  -7.0530000000000004e-01  -2.4179999999999999e-01   4.8038999999999996e+00   1.9089999999999999e-01  -3.0449999999999999e-01  -3.7269999999999998e-01  -1.1100000000000000e-01   1.0450999999999999e+00   6.2683000000000000e+00  -1.3489999999999999e-01   2.6939999999999997e-01   4.2909999999999998e-01
  -5.9509999999999996e-01  -4.6170000000000000e-01   5.0612000000000004e+00   1.8140000000000001e-01  -3.7109999999999999e-01  -3.2450000000000001e-01  -4.4400000000000002e-02   9.3389999999999995e-01   6.2683000000000000e+00  -7.7100000000000002e-02   2.2130000000000000e-01   4.5560000000000000e-01
  -7.2740000000000005e-01  -3.2979999999999998e-01   5.0612000000000004e+00   1.1459999999999999e-01  -3.0449999999999999e-01  -3.2890000000000003e-01  -1.9980000000000001e-01   8.6719999999999997e-01   6.7035999999999998e+00  -1.1559999999999999e-01   3.0790000000000001e-01   4.5119999999999999e-01
  -5.2900000000000003e-01  -4.6170000000000000e-01   4.8897000000000004e+00   1.6230000000000000e-01  -3.6159999999999998e-01  -3.1569999999999998e-01  -1.3320000000000001e-01   1.0450999999999999e+00   6.0072000000000001e+00  -1.4449999999999999e-01   3.1750000000000000e-01   4.3790000000000001e-01
  -5.0700000000000001e-01  -6.3749999999999996e-01   5.3186000000000000e+00   1.8140000000000001e-01  -3.2350000000000001e-01  -3.3329999999999999e-01  -1.5540000000000001e-01   1.0005999999999999e+00   6.3554000000000004e+00  -6.7400000000000002e-02   3.1750000000000000e-01   4.0699999999999997e-01
  -7.7149999999999996e-01  -5.7160000000000000e-01   4.8897000000000004e+00   1.2410000000000000e-01  -3.6159999999999998e-01  -3.7709999999999999e-01  -4.4400000000000002e-02   8.8939999999999997e-01   6.5294999999999996e+00  -6.7400000000000002e-02   3.5599999999999998e-01   4.2909999999999998e-01
  -5.5110000000000003e-01  -5.4959999999999998e-01   4.5465000000000000e+00   1.0500000000000000e-01  -3.9970000000000000e-01  -3.1569999999999998e-01  -1.9980000000000001e-01   1.0450999999999999e+00   7.4001000000000001e+00  -5.7799999999999997e-02   3.4639999999999999e-01   4.1580000000000000e-01
  -5.7310000000000005e-01  -4.8359999999999997e-01   4.9755000000000003e+00   3.1509999999999999e-01  -3.3310000000000001e-01  -3.2890000000000003e-01  -1.9980000000000001e-01   1.1117999999999999e+00   6.7907000000000002e+00  -1.5409999999999999e-01   3.1750000000000000e-01   4.2470000000000002e-01
  -6.1719999999999997e-01  -1.7590000000000000e-01   4.2034000000000002e+00   2.4820000000000000e-01  -3.9010000000000000e-01  -3.1569999999999998e-01  -2.2200000000000001e-02   1.1339999999999999e+00   6.7907000000000002e+00  -1.1559999999999999e-01   3.3679999999999999e-01   4.4679999999999997e-01
  -6.3919999999999999e-01  -2.4179999999999999e-01   4.7180999999999997e+00   1.5279999999999999e-01  -3.7109999999999999e-01  -3.6840000000000001e-01  -4.4400000000000002e-02   1.0450999999999999e+00   6.1813000000000002e+00  -1.2520000000000001e-01   3.5599999999999998e-01   4.4679999999999997e-01
  -8.1559999999999999e-01  -2.6379999999999998e-01   4.9755000000000003e+00   2.6729999999999998e-01  -3.7109999999999999e-01  -3.3770000000000000e-01  -1.9980000000000001e-01   1.1117999999999999e+00   5.9200999999999997e+00  -7.7100000000000002e-02   2.4060000000000001e-01   4.3790000000000001e-01
  -8.3760000000000001e-01  -5.4959999999999998e-01   4.7180999999999997e+00   2.0050000000000001e-01  -3.5210000000000002e-01  -2.6750000000000002e-01  -1.9980000000000001e-01   1.0450999999999999e+00   7.1388999999999996e+00  -3.8500000000000000e-02   2.1170000000000000e-01   4.4230000000000003e-01
  -6.6130000000000000e-01  -3.9570000000000000e-01   4.3750000000000000e+00   4.7699999999999999e-02  -3.8059999999999999e-01  -2.8499999999999998e-01  -2.2189999999999999e-01   1.0672999999999999e+00   5.5719000000000003e+00  -1.0600000000000000e-01   3.4639999999999999e-01   4.3790000000000001e-01
  -7.7149999999999996e-01  -4.8359999999999997e-01   4.5465000000000000e+00   9.5500000000000002e-02  -4.8530000000000001e-01  -3.1140000000000001e-01  -8.8800000000000004e-02   9.3389999999999995e-01   6.5294999999999996e+00  -1.6380000000000000e-01   2.9830000000000001e-01   4.4230000000000003e-01
  -7.0530000000000004e-01  -5.0560000000000005e-01   4.4607999999999999e+00   9.5500000000000002e-02  -4.7580000000000000e-01  -3.2890000000000003e-01  -1.9980000000000001e-01   1.0450999999999999e+00   6.0072000000000001e+00  -5.7799999999999997e-02   2.8870000000000001e-01   4.2470000000000002e-01
  -8.3760000000000001e-01  -4.1770000000000002e-01   4.4607999999999999e+00   1.2410000000000000e-01  -3.7109999999999999e-01  -3.5520000000000002e-01  -2.2200000000000001e-02   9.3389999999999995e-01   6.8777999999999997e+00  -7.7100000000000002e-02   2.9830000000000001e-01   4.0250000000000002e-01
  -6.6130000000000000e-01  -5.4959999999999998e-01   5.6616999999999997e+00   8.5900000000000004e-02  -3.8059999999999999e-01  -3.6399999999999999e-01   6.6600000000000006e-02   9.3389999999999995e-01   6.4424999999999999e+00  -2.8899999999999999e-02   3.2710000000000000e-01   4.4230000000000003e-01
  -5.2900000000000003e-01  -5.0560000000000005e-01   4.7180999999999997e+00   2.6729999999999998e-01  -3.1400000000000000e-01  -3.4639999999999999e-01  -4.4400000000000002e-02   9.5609999999999995e-01   5.6589000000000000e+00  -5.7799999999999997e-02   4.2340000000000000e-01   4.8659999999999998e-01
  -7.0530000000000004e-01  -4.1770000000000002e-01   4.6322999999999999e+00   1.1459999999999999e-01  -3.3310000000000001e-01  -2.8070000000000001e-01  -1.1100000000000000e-01   1.1785000000000001e+00   5.8330000000000002e+00  -9.6299999999999997e-02   3.4639999999999999e-01   4.4230000000000003e-01
  -4.6289999999999998e-01  -5.2759999999999996e-01   4.6322999999999999e+00   1.0500000000000000e-01  -2.3790000000000000e-01  -3.5959999999999998e-01  -2.2200000000000001e-02   1.0227999999999999e+00   6.7035999999999998e+00  -1.0600000000000000e-01   3.2710000000000000e-01   4.2909999999999998e-01
  -7.2740000000000005e-01  -5.0560000000000005e-01   4.1176000000000004e+00   2.5779999999999997e-01  -3.0449999999999999e-01  -3.1140000000000001e-01  -2.2189999999999999e-01   1.0894999999999999e+00   6.7907000000000002e+00  -1.0600000000000000e-01   2.5979999999999998e-01   4.5119999999999999e-01
  -5.5110000000000003e-01  -5.2759999999999996e-01   4.1176000000000004e+00   1.5279999999999999e-01  -3.7109999999999999e-01  -2.8939999999999999e-01  -8.8800000000000004e-02   8.6719999999999997e-01   6.9648000000000003e+00  -7.7100000000000002e-02   3.9450000000000002e-01   4.2909999999999998e-01
  -7.9349999999999998e-01  -5.9360000000000002e-01   5.2328000000000001e+00   1.7190000000000000e-01  -3.4260000000000002e-01  -3.0259999999999998e-01  -1.3320000000000001e-01   1.0005999999999999e+00   6.5294999999999996e+00  -1.5409999999999999e-01   2.1170000000000000e-01   4.3350000000000000e-01
  -3.7469999999999998e-01  -5.9360000000000002e-01   4.7180999999999997e+00   1.6230000000000000e-01  -4.5679999999999998e-01  -2.9820000000000002e-01  -1.1100000000000000e-01   9.5609999999999995e-01   6.0941999999999998e+00  -1.6380000000000000e-01   2.9830000000000001e-01   4.6450000000000002e-01
  -5.5110000000000003e-01  -6.3749999999999996e-01   4.7180999999999997e+00   1.9089999999999999e-01  -4.5679999999999998e-01  -3.6840000000000001e-01  -1.5540000000000001e-01   1.0672999999999999e+00   6.7035999999999998e+00  -9.5999999999999992e-03   3.6559999999999998e-01   4.4679999999999997e-01
  -6.8330000000000002e-01  -2.1980000000000000e-01   4.2034000000000002e+00   4.7699999999999999e-02  -4.0920000000000001e-01  -3.4200000000000003e-01  -1.1100000000000000e-01   8.8939999999999997e-01   7.4871999999999996e+00  -4.8200000000000000e-02   4.5219999999999999e-01   4.0250000000000002e-01
  -5.5110000000000003e-01  -5.0560000000000005e-01   3.9460999999999999e+00   1.0500000000000000e-01  -2.5690000000000002e-01  -3.2450000000000001e-01  -2.8849999999999998e-01   1.0005999999999999e+00   6.3554000000000004e+00  -6.7400000000000002e-02   3.8490000000000002e-01   4.6889999999999998e-01
  -7.0530000000000004e-01  -5.0560000000000005e-01   4.2892000000000001e+00   1.7190000000000000e-01  -2.7600000000000002e-01  -3.3770000000000000e-01   2.2200000000000001e-02   1.0227999999999999e+00   6.9648000000000003e+00  -1.8300000000000000e-01   2.5019999999999998e-01   4.4679999999999997e-01
  -6.8330000000000002e-01  -4.1770000000000002e-01   4.5465000000000000e+00   1.7190000000000000e-01  -3.0449999999999999e-01  -3.2450000000000001e-01  -4.4390000000000002e-01   7.7820000000000000e-01   5.6589000000000000e+00  -9.5999999999999992e-03   3.1750000000000000e-01   3.9810000000000001e-01
  -6.6130000000000000e-01  -5.4959999999999998e-01   4.8897000000000004e+00   1.6230000000000000e-01  -4.2820000000000003e-01  -2.7189999999999998e-01  -6.6600000000000006e-02   9.7840000000000005e-01   6.3554000000000004e+00  -1.9270000000000001e-01   2.4060000000000001e-01   4.6450000000000002e-01
  -4.6289999999999998e-01  -3.5170000000000001e-01   5.7474999999999996e+00   2.2910000000000000e-01  -3.7109999999999999e-01  -3.0700000000000000e-01  -2.2189999999999999e-01   8.6719999999999997e-01   6.4424999999999999e+00  -2.1190000000000001e-01   4.1370000000000001e-01   4.4679999999999997e-01
  -6.1719999999999997e-01  -3.2979999999999998e-01   4.4607999999999999e+00   2.3870000000000000e-01  -3.3310000000000001e-01  -3.3329999999999999e-01  -1.7760000000000001e-01   1.0450999999999999e+00   7.0518999999999998e+00  -9.6299999999999997e-02   2.5019999999999998e-01   4.5560000000000000e-01
  -6.3919999999999999e-01  -2.4179999999999999e-01   4.8897000000000004e+00   1.2410000000000000e-01  -4.0920000000000001e-01  -3.3770000000000000e-01  -4.4400000000000002e-02   6.8930000000000002e-01   6.3554000000000004e+00  -4.8200000000000000e-02   2.6939999999999997e-01   4.5119999999999999e-01
  -7.0530000000000004e-01  -2.8580000000000000e-01   4.2034000000000002e+00   2.0999999999999999e-01  -3.9010000000000000e-01  -2.6310000000000000e-01  -1.3320000000000001e-01   9.7840000000000005e-01   6.6166000000000000e+00  -8.6699999999999999e-02   3.6559999999999998e-01   4.4679999999999997e-01
  -7.2740000000000005e-01  -4.1770000000000002e-01   4.0317999999999996e+00   1.8140000000000001e-01  -3.8059999999999999e-01  -2.5430000000000003e-01   6.6600000000000006e-02   1.0005999999999999e+00   6.7035999999999998e+00  -1.1559999999999999e-01   2.5019999999999998e-01   4.3790000000000001e-01
  -5.5110000000000003e-01  -4.1770000000000002e-01   4.2892000000000001e+00   2.0999999999999999e-01  -4.4719999999999999e-01  -3.0259999999999998e-01  -6.6600000000000006e-02   8.4499999999999997e-01   6.0941999999999998e+00  -4.8200000000000000e-02   3.8490000000000002e-01   4.5560000000000000e-01
  -4.8490000000000000e-01  -4.1770000000000002e-01   5.4901999999999997e+00   2.0999999999999999e-01  -3.7109999999999999e-01  -3.0259999999999998e-01   4.4400000000000002e-02   1.2230000000000001e+00   7.0518999999999998e+00  -9.6299999999999997e-02   3.9450000000000002e-01   4.0699999999999997e-01
  -7.0530000000000004e-01  -3.7369999999999998e-01   4.0317999999999996e+00   2.6729999999999998e-01  -3.6159999999999998e-01  -3.5520000000000002e-01  -1.7760000000000001e-01   1.0894999999999999e+00   6.6166000000000000e+00  -8.6699999999999999e-02   3.6559999999999998e-01   4.5119999999999999e-01
  -5.9509999999999996e-01  -4.3969999999999998e-01   6.0049000000000001e+00   1.9089999999999999e-01  -3.0449999999999999e-01  -3.1569999999999998e-01  -2.4410000000000001e-01   1.0450999999999999e+00   6.7035999999999998e+00  -6.7400000000000002e-02   2.8870000000000001e-01   4.5560000000000000e-01
  -5.9509999999999996e-01  -3.5170000000000001e-01   4.2892000000000001e+00   2.2910000000000000e-01  -3.9010000000000000e-01  -2.9820000000000002e-01  -1.3320000000000001e-01   8.4499999999999997e-01   6.1813000000000002e+00  -4.8200000000000000e-02   2.4060000000000001e-01   4.4230000000000003e-01
  -8.5960000000000003e-01  -3.5170000000000001e-01   4.2034000000000002e+00   1.6230000000000000e-01  -3.0449999999999999e-01  -3.2890000000000003e-01  -2.2189999999999999e-01   1.2007000000000001e+00   5.4847999999999999e+00  -4.8200000000000000e-02   3.4639999999999999e-01   4.8220000000000002e-01
  -6.6130000000000000e-01  -4.3969999999999998e-01   4.1176000000000004e+00   2.3870000000000000e-01  -3.7109999999999999e-01  -3.1140000000000001e-01  -1.9980000000000001e-01   1.0450999999999999e+00   6.7035999999999998e+00  -3.8500000000000000e-02   2.8870000000000001e-01   4.7770000000000001e-01
  -6.8330000000000002e-01  -3.5170000000000001e-01   4.5465000000000000e+00   1.4319999999999999e-01  -4.0920000000000001e-01  -3.1569999999999998e-01   2.2200000000000001e-02   9.7840000000000005e-01   6.6166000000000000e+00   9.5999999999999992e-03   2.8870000000000001e-01   4.0699999999999997e-01
  -7.2740000000000005e-01  -5.9360000000000002e-01   5.1470000000000002e+00   1.9099999999999999e-02  -3.9010000000000000e-01  -3.3329999999999999e-01  -1.9980000000000001e-01   1.0894999999999999e+00   5.8330000000000002e+00  -1.6380000000000000e-01   2.6939999999999997e-01   4.3790000000000001e-01
  -6.3919999999999999e-01  -4.1770000000000002e-01   4.4607999999999999e+00   2.3870000000000000e-01  -3.9010000000000000e-01  -3.5080000000000000e-01  -4.4400000000000002e-02   1.1339999999999999e+00   6.5294999999999996e+00  -8.6699999999999999e-02   3.4639999999999999e-01   4.2020000000000002e-01
  -5.7310000000000005e-01  -3.5170000000000001e-01   5.3186000000000000e+00   1.0500000000000000e-01  -4.0920000000000001e-01  -3.4639999999999999e-01  -1.5540000000000001e-01   1.0227999999999999e+00   5.4847999999999999e+00  -4.8200000000000000e-02   2.4060000000000001e-01   4.3350000000000000e-01
  -7.7149999999999996e-01  -4.8359999999999997e-01   5.5758999999999999e+00   1.3370000000000001e-01  -3.9970000000000000e-01  -2.4120000000000000e-01  -3.5510000000000003e-01   1.2452000000000001e+00   7.2260000000000000e+00  -6.7400000000000002e-02   3.3679999999999999e-01   4.6000000000000002e-01
  -6.6130000000000000e-01  -4.6170000000000000e-01   4.3750000000000000e+00   2.1959999999999999e-01  -3.7109999999999999e-01  -3.4639999999999999e-01  -1.3320000000000001e-01   1.0672999999999999e+00   5.7460000000000004e+00  -1.4449999999999999e-01   3.0790000000000001e-01   4.2020000000000002e-01
  -4.8490000000000000e-01  -1.7590000000000000e-01   5.2328000000000001e+00   2.3870000000000000e-01  -3.8059999999999999e-01  -3.8150000000000001e-01  -8.8800000000000004e-02   1.0005999999999999e+00   6.2683000000000000e+00  -9.6299999999999997e-02   3.3679999999999999e-01   4.6450000000000002e-01
  -4.6289999999999998e-01  -3.9570000000000000e-01   4.1176000000000004e+00   1.4319999999999999e-01  -4.0920000000000001e-01  -3.0700000000000000e-01  -1.3320000000000001e-01   1.0450999999999999e+00   6.1813000000000002e+00  -9.6299999999999997e-02   2.5019999999999998e-01   4.3790000000000001e-01
  -5.5110000000000003e-01  -2.8580000000000000e-01   4.7180999999999997e+00   2.2910000000000000e-01  -4.2820000000000003e-01  -3.2450000000000001e-01  -8.8800000000000004e-02   1.2674000000000001e+00   6.8777999999999997e+00  -6.7400000000000002e-02   2.7900000000000003e-01   4.2470000000000002e-01
  -5.0700000000000001e-01  -5.0560000000000005e-01   4.9755000000000003e+00   1.6230000000000000e-01  -3.2350000000000001e-01  -3.0259999999999998e-01  -1.5540000000000001e-01   1.0894999999999999e+00   6.4424999999999999e+00  -7.7100000000000002e-02   2.4060000000000001e-01   4.6450000000000002e-01
  -7.7149999999999996e-01  -4.8359999999999997e-01   4.8897000000000004e+00   1.3370000000000001e-01  -3.9010000000000000e-01  -3.2450000000000001e-01  -1.9980000000000001e-01   1.2007000000000001e+00   6.3554000000000004e+00  -9.6299999999999997e-02   3.4639999999999999e-01   4.1580000000000000e-01
  -7.2740000000000005e-01  -4.1770000000000002e-01   4.7180999999999997e+00   1.5279999999999999e-01  -4.5679999999999998e-01  -2.9380000000000001e-01  -8.8800000000000004e-02   1.2674000000000001e+00   6.3554000000000004e+00  -8.6699999999999999e-02   3.5599999999999998e-01   4.0250000000000002e-01
  -7.2740000000000005e-01  -5.2759999999999996e-01   4.0317999999999996e+00   2.3870000000000000e-01  -3.5210000000000002e-01  -3.6840000000000001e-01  -2.4410000000000001e-01   1.0672999999999999e+00   6.5294999999999996e+00  -1.8300000000000000e-01   2.7900000000000003e-01   4.2020000000000002e-01
  -6.8330000000000002e-01  -5.4959999999999998e-01   4.0317999999999996e+00   1.8140000000000001e-01  -3.9970000000000000e-01  -2.9380000000000001e-01  -1.7760000000000001e-01   1.0894999999999999e+00   6.2683000000000000e+00  -1.2520000000000001e-01   3.0790000000000001e-01   4.2470000000000002e-01
  -5.0700000000000001e-01  -3.5170000000000001e-01   4.3750000000000000e+00   1.6230000000000000e-01  -4.5679999999999998e-01  -3.6840000000000001e-01  -6.6600000000000006e-02   9.1169999999999995e-01   6.2683000000000000e+00  -8.6699999999999999e-02   3.5599999999999998e-01   4.3350000000000000e-01
  -6.1719999999999997e-01  -4.8359999999999997e-01   4.7180999999999997e+00   1.1459999999999999e-01  -3.3310000000000001e-01  -3.4639999999999999e-01   8.8800000000000004e-02   9.7840000000000005e-01   6.9648000000000003e+00   0.0000000000000000e+00   3.1750000000000000e-01   4.2020000000000002e-01
  -5.2900000000000003e-01  -4.1770000000000002e-01   5.1470000000000002e+00   2.9599999999999999e-01  -3.9010000000000000e-01  -3.1569999999999998e-01  -2.2189999999999999e-01   9.5609999999999995e-01   6.3554000000000004e+00  -1.0600000000000000e-01   3.4639999999999999e-01   4.2470000000000002e-01
  -6.8330000000000002e-01  -3.0780000000000002e-01   4.4607999999999999e+00   1.6230000000000000e-01  -4.0920000000000001e-01  -3.1569999999999998e-01  -1.3320000000000001e-01   1.0894999999999999e+00   6.1813000000000002e+00  -1.1559999999999999e-01   3.0790000000000001e-01   4.6000000000000002e-01
  -5.2900000000000003e-01  -4.6170000000000000e-01   4.8897000000000004e+00   2.5779999999999997e-01  -3.1400000000000000e-01  -3.1569999999999998e-01  -6.6600000000000006e-02   1.1117999999999999e+00   6.4424999999999999e+00  -8.6699999999999999e-02   2.7900000000000003e-01   4.3790000000000001e-01
  -7.7149999999999996e-01  -3.2979999999999998e-01   3.9460999999999999e+00   2.2910000000000000e-01  -4.1870000000000002e-01  -2.8499999999999998e-01  -3.5510000000000003e-01   1.0227999999999999e+00   6.1813000000000002e+00  -4.8200000000000000e-02   2.6939999999999997e-01   4.4679999999999997e-01
  -5.9509999999999996e-01  -6.5949999999999998e-01   4.2892000000000001e+00   1.6230000000000000e-01  -3.6159999999999998e-01  -3.0259999999999998e-01  -1.9980000000000001e-01   1.2230000000000001e+00   6.3554000000000004e+00  -7.7100000000000002e-02   3.5599999999999998e-01   4.3350000000000000e-01
  -5.7310000000000005e-01  -7.0350000000000001e-01   4.8038999999999996e+00   6.6799999999999998e-02  -3.5210000000000002e-01  -3.2890000000000003e-01  -3.3289999999999997e-01   9.1169999999999995e-01   5.9200999999999997e+00  -9.6299999999999997e-02   2.5979999999999998e-01   4.8659999999999998e-01
  -6.1719999999999997e-01  -3.5170000000000001e-01   4.3750000000000000e+00   2.3870000000000000e-01  -3.7109999999999999e-01  -3.8150000000000001e-01  -1.9980000000000001e-01   1.0005999999999999e+00   5.7460000000000004e+00  -8.6699999999999999e-02   2.2130000000000000e-01   4.2909999999999998e-01
  -6.6130000000000000e-01  -3.2979999999999998e-01   4.8897000000000004e+00   2.2910000000000000e-01  -4.0920000000000001e-01  -3.4200000000000003e-01  -1.9980000000000001e-01   1.0227999999999999e+00   6.3554000000000004e+00  -1.0600000000000000e-01   3.3679999999999999e-01   4.4230000000000003e-01
  -5.5110000000000003e-01  -3.5170000000000001e-01   4.7180999999999997e+00   1.7190000000000000e-01  -4.1870000000000002e-01  -3.2450000000000001e-01  -1.1100000000000000e-01   1.2230000000000001e+00   6.4424999999999999e+00  -6.7400000000000002e-02   3.4639999999999999e-01   4.7330000000000000e-01
  -5.9509999999999996e-01  -2.6379999999999998e-01   5.2328000000000001e+00   2.6729999999999998e-01  -3.4260000000000002e-01  -3.7269999999999998e-01  -6.6600000000000006e-02   1.0450999999999999e+00   6.7907000000000002e+00  -9.6299999999999997e-02   3.3679999999999999e-01   4.1139999999999999e-01
  -5.7310000000000005e-01  -4.8359999999999997e-01   4.3750000000000000e+00   2.1959999999999999e-01  -3.3310000000000001e-01  -3.5080000000000000e-01  -2.4410000000000001e-01   1.0672999999999999e+00   6.0941999999999998e+00  -4.8200000000000000e-02   3.0790000000000001e-01   4.3790000000000001e-01
  -6.8330000000000002e-01  -5.0560000000000005e-01   5.0612000000000004e+00   1.1459999999999999e-01  -2.7600000000000002e-01  -3.3329999999999999e-01  -3.7730000000000002e-01   1.0227999999999999e+00   5.6589000000000000e+00   2.8899999999999999e-02   3.8490000000000002e-01   4.7330000000000000e-01
  -6.6130000000000000e-01  -4.3969999999999998e-01   4.1176000000000004e+00   1.2410000000000000e-01  -3.4260000000000002e-01  -3.2450000000000001e-01  -2.6629999999999998e-01   1.0227999999999999e+00   6.6166000000000000e+00  -6.7400000000000002e-02   3.2710000000000000e-01   4.4230000000000003e-01
  -7.9349999999999998e-01  -4.6170000000000000e-01   5.0612000000000004e+00   2.5779999999999997e-01  -3.5210000000000002e-01  -3.1140000000000001e-01  -1.5540000000000001e-01   9.1169999999999995e-01   6.3554000000000004e+00  -7.7100000000000002e-02   2.5979999999999998e-01   4.2470000000000002e-01
  -6.1719999999999997e-01  -5.0560000000000005e-01   4.3750000000000000e+00   1.4319999999999999e-01  -4.5679999999999998e-01  -2.8939999999999999e-01  -1.9980000000000001e-01   1.0672999999999999e+00   6.4424999999999999e+00  -3.8500000000000000e-02   3.5599999999999998e-01   4.5560000000000000e-01
  -5.9509999999999996e-01  -5.0560000000000005e-01   4.8897000000000004e+00   8.5900000000000004e-02  -3.9970000000000000e-01  -3.4639999999999999e-01  -1.3320000000000001e-01   9.3389999999999995e-01   6.6166000000000000e+00   0.0000000000000000e+00   3.3679999999999999e-01   4.4230000000000003e-01
  -7.2740000000000005e-01  -3.9570000000000000e-01   5.1470000000000002e+00   1.6230000000000000e-01  -3.6159999999999998e-01  -3.0259999999999998e-01  -2.4410000000000001e-01   1.0227999999999999e+00   7.1388999999999996e+00  -1.1559999999999999e-01   3.6559999999999998e-01   4.1139999999999999e-01
  -7.9349999999999998e-01  -4.1770000000000002e-01   4.9755000000000003e+00   1.9089999999999999e-01  -3.6159999999999998e-01  -3.0259999999999998e-01  -8.8800000000000004e-02   1.2007000000000001e+00   7.4001000000000001e+00  -6.7400000000000002e-02   3.5599999999999998e-01   4.8659999999999998e-01
  -5.0700000000000001e-01  -4.6170000000000000e-01   4.2034000000000002e+00   2.0999999999999999e-01  -3.9010000000000000e-01  -3.4639999999999999e-01   0.0000000000000000e+00   9.3389999999999995e-01   5.9200999999999997e+00  -9.6299999999999997e-02   3.8490000000000002e-01   4.5560000000000000e-01
  -6.1719999999999997e-01  -4.8359999999999997e-01   5.6616999999999997e+00   2.2910000000000000e-01  -4.0920000000000001e-01  -3.1140000000000001e-01  -1.3320000000000001e-01   1.0894999999999999e+00   6.7907000000000002e+00  -1.8300000000000000e-01   3.1750000000000000e-01   4.4230000000000003e-01
  -5.5110000000000003e-01  -3.9570000000000000e-01   4.5465000000000000e+00   2.3870000000000000e-01  -3.2350000000000001e-01  -2.8070000000000001e-01  -3.7730000000000002e-01   1.0894999999999999e+00   6.4424999999999999e+00  -6.7400000000000002e-02   3.5599999999999998e-01   4.3790000000000001e-01
  -5.7310000000000005e-01  -4.6170000000000000e-01   5.1470000000000002e+00   2.5779999999999997e-01  -3.2350000000000001e-01  -2.8939999999999999e-01  -2.4410000000000001e-01   1.1117999999999999e+00   6.3554000000000004e+00  -1.9300000000000001e-02   2.9830000000000001e-01   4.3350000000000000e-01
  -6.8330000000000002e-01  -3.9570000000000000e-01   5.4901999999999997e+00   1.9089999999999999e-01  -3.4260000000000002e-01  -3.4639999999999999e-01  -3.5510000000000003e-01   1.0227999999999999e+00   6.7035999999999998e+00  -1.3489999999999999e-01   2.6939999999999997e-01   4.5560000000000000e-01
  -5.9509999999999996e-01  -3.7369999999999998e-01   4.6322999999999999e+00   2.0050000000000001e-01  -3.8059999999999999e-01  -3.1569999999999998e-01  -2.2189999999999999e-01   1.1117999999999999e+00   7.0518999999999998e+00  -7.7100000000000002e-02   1.3469999999999999e-01   4.2909999999999998e-01
  -5.9509999999999996e-01  -2.6379999999999998e-01   4.4607999999999999e+00   1.0500000000000000e-01  -3.2350000000000001e-01  -3.2010000000000000e-01  -2.2189999999999999e-01   1.1339999999999999e+00   6.4424999999999999e+00  -1.3489999999999999e-01   3.4639999999999999e-01   4.3350000000000000e-01
  -6.1719999999999997e-01  -5.4959999999999998e-01   4.1176000000000004e+00   2.4820000000000000e-01  -4.0920000000000001e-01  -3.4200000000000003e-01  -1.9980000000000001e-01   1.1117999999999999e+00   6.4424999999999999e+00  -1.0600000000000000e-01   2.9830000000000001e-01   4.6889999999999998e-01
  -4.6289999999999998e-01  -4.3969999999999998e-01   5.2328000000000001e+00   1.6230000000000000e-01  -3.1400000000000000e-01  -3.2450000000000001e-01  -2.2200000000000001e-02   1.0450999999999999e+00   6.7907000000000002e+00  -3.8500000000000000e-02   2.5979999999999998e-01   4.4230000000000003e-01
  -5.9509999999999996e-01  -6.5949999999999998e-01   3.9460999999999999e+00   6.6799999999999998e-02  -4.5679999999999998e-01  -2.8499999999999998e-01  -8.8800000000000004e-02   1.0227999999999999e+00   6.1813000000000002e+00  -8.6699999999999999e-02   3.3679999999999999e-01   4.6000000000000002e-01
  -6.6130000000000000e-01  -3.9570000000000000e-01   3.6029000000000000e+00   1.0500000000000000e-01  -3.2350000000000001e-01  -3.3770000000000000e-01   4.4400000000000002e-02   1.1563000000000001e+00   7.0518999999999998e+00  -3.8500000000000000e-02   4.0410000000000001e-01   4.3790000000000001e-01
  -4.1880000000000001e-01  -4.1770000000000002e-01   4.5465000000000000e+00   2.1959999999999999e-01  -4.2820000000000003e-01  -3.0259999999999998e-01  -2.2189999999999999e-01   8.8939999999999997e-01   6.3554000000000004e+00  -1.2520000000000001e-01   2.8870000000000001e-01   4.2909999999999998e-01
  -7.4939999999999996e-01  -5.4959999999999998e-01   4.1176000000000004e+00   1.2410000000000000e-01  -3.2350000000000001e-01  -3.2890000000000003e-01  -1.3320000000000001e-01   1.0005999999999999e+00   6.1813000000000002e+00  -3.8500000000000000e-02   3.3679999999999999e-01   4.3790000000000001e-01
  -6.3919999999999999e-01  -5.2759999999999996e-01   4.8897000000000004e+00   1.8140000000000001e-01  -4.1870000000000002e-01  -2.9380000000000001e-01  -2.2189999999999999e-01   1.0672999999999999e+00   6.8777999999999997e+00  -9.6299999999999997e-02   2.5019999999999998e-01   4.4679999999999997e-01
  -5.5110000000000003e-01  -5.0560000000000005e-01   4.4607999999999999e+00   1.4319999999999999e-01  -3.1400000000000000e-01  -3.3329999999999999e-01  -4.4390000000000002e-01   9.5609999999999995e-01   6.4424999999999999e+00  -1.3489999999999999e-01   2.8870000000000001e-01   4.7770000000000001e-01
  -6.8330000000000002e-01  -4.8359999999999997e-01   4.6322999999999999e+00   1.1459999999999999e-01  -4.0920000000000001e-01  -2.6750000000000002e-01  -4.4400000000000002e-02   1.0672999999999999e+00   6.1813000000000002e+00  -3.8500000000000000e-02   2.5979999999999998e-01   4.5560000000000000e-01
  -6.3919999999999999e-01  -5.4959999999999998e-01   4.9755000000000003e+00   1.7190000000000000e-01  -4.7580000000000000e-01  -3.1569999999999998e-01  -2.4410000000000001e-01   1.1117999999999999e+00   5.3977000000000004e+00  -9.6299999999999997e-02   2.7900000000000003e-01   4.1580000000000000e-01
  -6.8330000000000002e-01  -5.0560000000000005e-01   4.9755000000000003e+00   1.8140000000000001e-01  -3.6159999999999998e-01  -2.8499999999999998e-01  -1.7760000000000001e-01   9.7840000000000005e-01   6.2683000000000000e+00  -1.2520000000000001e-01   2.9830000000000001e-01   4.4679999999999997e-01
  -5.7310000000000005e-01  -6.5949999999999998e-01   5.1470000000000002e+00   2.4820000000000000e-01  -4.4719999999999999e-01  -3.1140000000000001e-01  -1.3320000000000001e-01   1.1785000000000001e+00   6.7907000000000002e+00  -8.6699999999999999e-02   3.6559999999999998e-01   4.4679999999999997e-01
  -6.1719999999999997e-01  -4.1770000000000002e-01   3.4314000000000000e+00   1.3370000000000001e-01  -4.0920000000000001e-01  -3.0259999999999998e-01  -1.5540000000000001e-01   1.1563000000000001e+00   6.0941999999999998e+00  -1.5409999999999999e-01   2.7900000000000003e-01   4.5119999999999999e-01
  -4.4080000000000003e-01  -2.4179999999999999e-01   5.1470000000000002e+00   1.6230000000000000e-01  -3.8059999999999999e-01  -3.6399999999999999e-01  -4.4400000000000002e-02   9.7840000000000005e-01   6.9648000000000003e+00  -9.6299999999999997e-02   3.8490000000000002e-01   4.0699999999999997e-01
  -7.7149999999999996e-01  -6.1550000000000005e-01   5.1470000000000002e+00   1.9089999999999999e-01  -4.3769999999999998e-01  -3.2010000000000000e-01  -8.8800000000000004e-02   9.1169999999999995e-01   6.6166000000000000e+00  -1.2520000000000001e-01   3.4639999999999999e-01   4.2909999999999998e-01
  -6.3919999999999999e-01  -1.9789999999999999e-01   4.4607999999999999e+00   2.1959999999999999e-01  -3.9970000000000000e-01  -3.2890000000000003e-01  -1.1100000000000000e-01   9.3389999999999995e-01   6.4424999999999999e+00  -9.5999999999999992e-03   3.7530000000000002e-01   4.3350000000000000e-01
  -6.8330000000000002e-01  -5.2759999999999996e-01   4.6322999999999999e+00   1.1459999999999999e-01  -4.1870000000000002e-01  -2.8499999999999998e-01  -1.7760000000000001e-01   1.2007000000000001e+00   6.7035999999999998e+00  -1.2520000000000001e-01   3.5599999999999998e-01   4.5560000000000000e-01
  -6.8330000000000002e-01  -4.3969999999999998e-01   5.0612000000000004e+00   1.9089999999999999e-01  -3.0449999999999999e-01  -3.1140000000000001e-01  -3.9950000000000002e-01   1.0450999999999999e+00   6.1813000000000002e+00  -7.7100000000000002e-02   2.7900000000000003e-01   4.4679999999999997e-01
  -4.8490000000000000e-01  -5.2759999999999996e-01   4.8038999999999996e+00   2.1959999999999999e-01  -3.5210000000000002e-01  -3.5520000000000002e-01  -1.7760000000000001e-01   9.3389999999999995e-01   6.0941999999999998e+00  -5.7799999999999997e-02   3.8490000000000002e-01   4.3790000000000001e-01
  -7.2740000000000005e-01  -5.4959999999999998e-01   5.2328000000000001e+00   1.6230000000000000e-01  -4.9480000000000002e-01  -3.2890000000000003e-01  -1.7760000000000001e-01   1.1563000000000001e+00   5.7460000000000004e+00   9.5999999999999992e-03   3.4639999999999999e-01   4.0250000000000002e-01
  -5.9509999999999996e-01  -5.9360000000000002e-01   4.6322999999999999e+00   1.3370000000000001e-01  -4.7580000000000000e-01  -2.5869999999999999e-01  -2.6629999999999998e-01   8.4499999999999997e-01   6.0072000000000001e+00  -6.7400000000000002e-02   2.7900000000000003e-01   4.3350000000000000e-01
  -4.8490000000000000e-01  -1.9789999999999999e-01   4.8897000000000004e+00   2.2910000000000000e-01  -4.1870000000000002e-01  -3.0259999999999998e-01  -8.8800000000000004e-02   1.0005999999999999e+00   6.7035999999999998e+00  -9.6299999999999997e-02   3.7530000000000002e-01   4.6000000000000002e-01
  -7.0530000000000004e-01  -2.8580000000000000e-01   4.7180999999999997e+00   1.2410000000000000e-01  -4.1870000000000002e-01  -2.6310000000000000e-01  -3.1069999999999998e-01   1.2007000000000001e+00   6.1813000000000002e+00   1.9300000000000001e-02   3.7530000000000002e-01   4.3350000000000000e-01
  -6.3919999999999999e-01  -7.4739999999999995e-01   4.8897000000000004e+00   1.7190000000000000e-01  -3.8059999999999999e-01  -3.2010000000000000e-01  -4.4400000000000002e-02   9.5609999999999995e-01   6.6166000000000000e+00  -1.0600000000000000e-01   2.7900000000000003e-01   4.5119999999999999e-01
  -5.9509999999999996e-01  -4.1770000000000002e-01   4.5465000000000000e+00   1.8140000000000001e-01  -3.2350000000000001e-01  -3.3329999999999999e-01  -2.2189999999999999e-01   1.1563000000000001e+00   7.8353999999999999e+00  -5.7799999999999997e-02   3.9450000000000002e-01   4.5119999999999999e-01
  -5.9509999999999996e-01  -4.1770000000000002e-01   4.3750000000000000e+00   1.7190000000000000e-01  -3.2350000000000001e-01  -3.0700000000000000e-01  -1.3320000000000001e-01   1.0227999999999999e+00   5.5719000000000003e+00  -9.6299999999999997e-02   2.7900000000000003e-01   4.5119999999999999e-01
  -5.2900000000000003e-01  -3.5170000000000001e-01   4.2034000000000002e+00   7.6399999999999996e-02  -3.4260000000000002e-01  -3.6399999999999999e-01  -4.2170000000000002e-01   9.7840000000000005e-01   5.9200999999999997e+00  -8.6699999999999999e-02   3.6559999999999998e-01   4.4230000000000003e-01
  -7.4939999999999996e-01  -3.5170000000000001e-01   4.8038999999999996e+00   2.4820000000000000e-01  -3.8059999999999999e-01  -2.5000000000000000e-01  -1.9980000000000001e-01   9.7840000000000005e-01   5.7460000000000004e+00  -7.7100000000000002e-02   3.0790000000000001e-01   4.6000000000000002e-01
  -3.3060000000000000e-01  -3.9570000000000000e-01   4.5465000000000000e+00   2.2910000000000000e-01  -3.9970000000000000e-01  -3.2890000000000003e-01  -2.6629999999999998e-01   1.1117999999999999e+00   6.6166000000000000e+00  -6.7400000000000002e-02   1.9239999999999999e-01   4.7330000000000000e-01
  -5.9509999999999996e-01  -4.6170000000000000e-01   4.5465000000000000e+00   8.5900000000000004e-02  -3.6159999999999998e-01  -3.0700000000000000e-01  -1.1100000000000000e-01   1.0672999999999999e+00   5.8330000000000002e+00  -1.3489999999999999e-01   3.3679999999999999e-01   4.7770000000000001e-01
  -5.5110000000000003e-01  -6.3749999999999996e-01   4.2892000000000001e+00   1.9089999999999999e-01  -4.6629999999999999e-01  -2.9380000000000001e-01  -4.4400000000000002e-02   1.1785000000000001e+00   5.9200999999999997e+00  -1.0600000000000000e-01   2.7900000000000003e-01   4.4230000000000003e-01
  -5.0700000000000001e-01  -4.3969999999999998e-01   4.3750000000000000e+00   2.9599999999999999e-01  -3.9010000000000000e-01  -3.5959999999999998e-01  -2.8849999999999998e-01   1.0450999999999999e+00   7.4001000000000001e+00  -8.6699999999999999e-02   2.7900000000000003e-01   4.6000000000000002e-01
  -7.2740000000000005e-01  -6.5949999999999998e-01   4.9755000000000003e+00   1.3370000000000001e-01  -3.9010000000000000e-01  -3.0700000000000000e-01  -3.5510000000000003e-01   9.7840000000000005e-01   6.4424999999999999e+00  -1.2520000000000001e-01   3.2710000000000000e-01   4.6000000000000002e-01
  -5.0700000000000001e-01  -4.6170000000000000e-01   4.8038999999999996e+00   1.3370000000000001e-01  -3.5210000000000002e-01  -3.5080000000000000e-01  -1.3320000000000001e-01   9.5609999999999995e-01   5.9200999999999997e+00  -5.7799999999999997e-02   3.2710000000000000e-01   4.2909999999999998e-01
  -6.3919999999999999e-01  -4.3969999999999998e-01   4.1176000000000004e+00   2.4820000000000000e-01  -3.2350000000000001e-01  -3.4639999999999999e-01  -2.8849999999999998e-01   1.1117999999999999e+00   6.0941999999999998e+00  -1.2520000000000001e-01   2.9830000000000001e-01   4.6000000000000002e-01
  -5.9509999999999996e-01  -3.7369999999999998e-01   3.4314000000000000e+00   2.3870000000000000e-01  -3.9010000000000000e-01  -3.1569999999999998e-01  -6.6600000000000006e-02   9.3389999999999995e-01   6.5294999999999996e+00  -1.0600000000000000e-01   3.8490000000000002e-01   4.2020000000000002e-01
  -6.1719999999999997e-01  -5.9360000000000002e-01   4.5465000000000000e+00   1.2410000000000000e-01  -3.6159999999999998e-01  -3.0259999999999998e-01  -2.8849999999999998e-01   1.1339999999999999e+00   7.2260000000000000e+00  -1.1559999999999999e-01   2.8870000000000001e-01   4.4679999999999997e-01
  -6.8330000000000002e-01  -4.1770000000000002e-01   5.2328000000000001e+00   2.2910000000000000e-01  -3.5210000000000002e-01  -2.7189999999999998e-01  -3.3289999999999997e-01   9.5609999999999995e-01   6.0072000000000001e+00  -5.7799999999999997e-02   3.3679999999999999e-01   4.7770000000000001e-01
  -6.6130000000000000e-01  -3.2979999999999998e-01   4.8897000000000004e+00   1.5279999999999999e-01  -3.9010000000000000e-01  -3.8150000000000001e-01  -3.9950000000000002e-01   9.1169999999999995e-01   6.0941999999999998e+00  -7.7100000000000002e-02   3.0790000000000001e-01   4.3790000000000001e-01
  -6.8330000000000002e-01  -4.8359999999999997e-01   4.1176000000000004e+00   1.2410000000000000e-01  -3.6159999999999998e-01  -2.8070000000000001e-01  -1.5540000000000001e-01   1.0005999999999999e+00   6.4424999999999999e+00  -4.8200000000000000e-02   3.1750000000000000e-01   4.1580000000000000e-01
  -5.5110000000000003e-01  -5.9360000000000002e-01   4.7180999999999997e+00   1.2410000000000000e-01  -4.1870000000000002e-01  -3.0700000000000000e-01  -2.2189999999999999e-01   1.1339999999999999e+00   6.5294999999999996e+00  -8.6699999999999999e-02   3.1750000000000000e-01   4.4230000000000003e-01
  -5.5110000000000003e-01  -1.9789999999999999e-01   4.5465000000000000e+00   1.1459999999999999e-01  -3.8059999999999999e-01  -2.8939999999999999e-01  -2.4410000000000001e-01   9.3389999999999995e-01   6.2683000000000000e+00  -7.7100000000000002e-02   2.3089999999999999e-01   4.7330000000000000e-01
  -5.9509999999999996e-01  -5.7160000000000000e-01   4.2892000000000001e+00   1.2410000000000000e-01  -3.3310000000000001e-01  -3.0700000000000000e-01  -2.4410000000000001e-01   1.0005999999999999e+00   6.1813000000000002e+00  -1.2520000000000001e-01   3.5599999999999998e-01   3.9810000000000001e-01
  -4.1880000000000001e-01  -3.7369999999999998e-01   4.4607999999999999e+00   1.8140000000000001e-01  -3.9970000000000000e-01  -3.2450000000000001e-01  -1.3320000000000001e-01   1.0894999999999999e+00   6.1813000000000002e+00   6.7400000000000002e-02   3.2710000000000000e-01   4.0250000000000002e-01
  -5.9509999999999996e-01  -5.0560000000000005e-01   4.3750000000000000e+00   1.6230000000000000e-01  -3.3310000000000001e-01  -3.2010000000000000e-01  -4.2170000000000002e-01   1.1785000000000001e+00   6.4424999999999999e+00  -5.7799999999999997e-02   2.7900000000000003e-01   3.9810000000000001e-01
  -3.7469999999999998e-01  -3.9570000000000000e-01   4.7180999999999997e+00   1.8140000000000001e-01  -3.8059999999999999e-01  -3.6399999999999999e-01  -1.5540000000000001e-01   8.8939999999999997e-01   6.2683000000000000e+00  -1.0600000000000000e-01   3.5599999999999998e-01   4.4679999999999997e-01
  -2.6450000000000001e-01  -5.4959999999999998e-01   4.2892000000000001e+00   2.3870000000000000e-01  -3.4260000000000002e-01  -3.5080000000000000e-01  -1.9980000000000001e-01   1.1117999999999999e+00   7.1388999999999996e+00   9.5999999999999992e-03   2.8870000000000001e-01   4.6450000000000002e-01
  -5.7310000000000005e-01  -1.5390000000000001e-01   4.3750000000000000e+00   2.9599999999999999e-01  -3.7109999999999999e-01  -3.1569999999999998e-01  -2.4410000000000001e-01   1.0227999999999999e+00   6.6166000000000000e+00  -1.8300000000000000e-01   2.4060000000000001e-01   4.1580000000000000e-01
  -2.8649999999999998e-01  -2.8580000000000000e-01   5.8333000000000004e+00   2.4820000000000000e-01  -3.0449999999999999e-01  -2.5430000000000003e-01  -3.3289999999999997e-01   1.3119000000000001e+00   6.1813000000000002e+00  -1.6380000000000000e-01   2.3089999999999999e-01   4.2909999999999998e-01
  -1.5429999999999999e-01  -2.1980000000000000e-01   4.8038999999999996e+00   2.1959999999999999e-01  -3.9010000000000000e-01  -2.9820000000000002e-01   2.2200000000000001e-02   9.5609999999999995e-01   6.6166000000000000e+00  -9.5999999999999992e-03   3.2710000000000000e-01   4.6000000000000002e-01
  -2.8649999999999998e-01  -5.4959999999999998e-01   4.2034000000000002e+00   1.8140000000000001e-01  -4.6629999999999999e-01  -3.4200000000000003e-01  -1.7760000000000001e-01   8.4499999999999997e-01   6.0072000000000001e+00  -9.6299999999999997e-02   2.9830000000000001e-01   4.4679999999999997e-01
  -2.8649999999999998e-01  -4.8359999999999997e-01   4.2034000000000002e+00   1.3370000000000001e-01  -4.5679999999999998e-01  -2.6750000000000002e-01  -3.9950000000000002e-01   8.8939999999999997e-01   6.1813000000000002e+00  -1.1559999999999999e-01   3.1750000000000000e-01   4.2470000000000002e-01
  -3.7469999999999998e-01  -3.2979999999999998e-01   5.0612000000000004e+00   2.3870000000000000e-01  -3.5210000000000002e-01  -3.2010000000000000e-01  -1.3320000000000001e-01   1.0227999999999999e+00   5.8330000000000002e+00  -7.7100000000000002e-02   2.5979999999999998e-01   4.7770000000000001e-01
  -4.6289999999999998e-01  -5.2759999999999996e-01   4.6322999999999999e+00   2.8600000000000000e-02  -3.3310000000000001e-01  -3.4200000000000003e-01  -8.8800000000000004e-02   1.1117999999999999e+00   5.7460000000000004e+00  -5.7799999999999997e-02   3.0790000000000001e-01   4.1139999999999999e-01
  -3.9679999999999999e-01  -5.0560000000000005e-01   4.7180999999999997e+00   2.1959999999999999e-01  -3.7109999999999999e-01  -3.5520000000000002e-01  -2.8849999999999998e-01   1.0005999999999999e+00   7.2260000000000000e+00   2.8899999999999999e-02   3.4639999999999999e-01   4.5119999999999999e-01
  -5.0700000000000001e-01  -5.7160000000000000e-01   4.1176000000000004e+00   1.9089999999999999e-01  -3.8059999999999999e-01  -3.1140000000000001e-01  -6.6600000000000006e-02   1.0450999999999999e+00   6.3554000000000004e+00  -8.6699999999999999e-02   2.5019999999999998e-01   4.3790000000000001e-01
  -5.2900000000000003e-01  -5.7160000000000000e-01   4.4607999999999999e+00   6.6799999999999998e-02  -4.2820000000000003e-01  -2.9380000000000001e-01  -1.5540000000000001e-01   1.0005999999999999e+00   6.7907000000000002e+00  -3.8500000000000000e-02   3.2710000000000000e-01   4.2020000000000002e-01
  -4.4080000000000003e-01  -5.4959999999999998e-01   5.2328000000000001e+00   5.7299999999999997e-02  -3.3310000000000001e-01  -3.6399999999999999e-01  -2.2189999999999999e-01   1.1785000000000001e+00   5.8330000000000002e+00  -1.1559999999999999e-01   2.4060000000000001e-01   4.5119999999999999e-01
  -4.1880000000000001e-01  -5.0560000000000005e-01   4.8897000000000004e+00   2.4820000000000000e-01  -3.7109999999999999e-01  -3.0259999999999998e-01  -2.2189999999999999e-01   1.0672999999999999e+00   5.8330000000000002e+00  -1.5409999999999999e-01   2.7900000000000003e-01   4.3790000000000001e-01
  -4.1880000000000001e-01  -3.5170000000000001e-01   4.1176000000000004e+00   1.6230000000000000e-01  -3.9010000000000000e-01  -2.8939999999999999e-01  -2.8849999999999998e-01   9.7840000000000005e-01   6.5294999999999996e+00  -1.5409999999999999e-01   3.2710000000000000e-01   4.1139999999999999e-01
  -7.2740000000000005e-01  -6.1550000000000005e-01   4.2892000000000001e+00   1.2410000000000000e-01  -4.2820000000000003e-01  -2.7189999999999998e-01  -1.7760000000000001e-01   8.2269999999999999e-01   5.9200999999999997e+00  -1.3489999999999999e-01   2.9830000000000001e-01   4.4230000000000003e-01
  -4.4080000000000003e-01  -4.8359999999999997e-01   4.2892000000000001e+00   2.0050000000000001e-01  -4.3769999999999998e-01  -3.2450000000000001e-01  -2.8849999999999998e-01   9.1169999999999995e-01   6.6166000000000000e+00  -6.7400000000000002e-02   2.5979999999999998e-01   4.2020000000000002e-01
  -3.9679999999999999e-01  -3.2979999999999998e-01   4.8038999999999996e+00   1.8140000000000001e-01  -4.3769999999999998e-01  -2.8939999999999999e-01  -2.2189999999999999e-01   6.6710000000000003e-01   6.4424999999999999e+00  -7.7100000000000002e-02   3.2710000000000000e-01   4.4679999999999997e-01
  -5.5110000000000003e-01  -5.4959999999999998e-01   4.0317999999999996e+00   1.5279999999999999e-01  -3.8059999999999999e-01  -2.8939999999999999e-01  -1.5540000000000001e-01   1.0005999999999999e+00   6.0941999999999998e+00  -4.8200000000000000e-02   2.9830000000000001e-01   4.2470000000000002e-01
  -7.0530000000000004e-01  -5.4959999999999998e-01   4.8038999999999996e+00   1.9089999999999999e-01  -3.8059999999999999e-01  -3.1569999999999998e-01  -3.1069999999999998e-01   1.0894999999999999e+00   6.7907000000000002e+00  -6.7400000000000002e-02   3.7530000000000002e-01   4.7770000000000001e-01
  -7.7149999999999996e-01  -5.0560000000000005e-01   5.1470000000000002e+00   1.5279999999999999e-01  -2.8549999999999998e-01  -3.3770000000000000e-01  -2.2189999999999999e-01   1.0672999999999999e+00   6.1813000000000002e+00  -1.2520000000000001e-01   3.3679999999999999e-01   4.4230000000000003e-01
  -5.5110000000000003e-01  -3.9570000000000000e-01   5.0612000000000004e+00   2.1959999999999999e-01  -3.5210000000000002e-01  -3.1569999999999998e-01  -8.8800000000000004e-02   1.0894999999999999e+00   6.7035999999999998e+00  -7.7100000000000002e-02   3.7530000000000002e-01   4.3790000000000001e-01
  -6.1719999999999997e-01  -5.9360000000000002e-01   5.0612000000000004e+00   1.8140000000000001e-01  -3.9010000000000000e-01  -3.3329999999999999e-01  -3.7730000000000002e-01   9.5609999999999995e-01   6.6166000000000000e+00  -1.0600000000000000e-01   2.6939999999999997e-01   4.5560000000000000e-01
  -5.0700000000000001e-01  -6.3749999999999996e-01   4.8038999999999996e+00   2.2910000000000000e-01  -3.2350000000000001e-01  -3.0700000000000000e-01  -8.8800000000000004e-02   1.1117999999999999e+00   6.3554000000000004e+00  -2.0230000000000001e-01   2.6939999999999997e-01   4.8220000000000002e-01
  -3.9679999999999999e-01  -4.8359999999999997e-01   4.6322999999999999e+00   6.6799999999999998e-02  -4.8530000000000001e-01  -2.9380000000000001e-01  -2.8849999999999998e-01   1.1339999999999999e+00   6.2683000000000000e+00  -1.1559999999999999e-01   2.9830000000000001e-01   4.5560000000000000e-01
  -6.1719999999999997e-01  -5.7160000000000000e-01   4.6322999999999999e+00   1.3370000000000001e-01  -4.8530000000000001e-01  -3.0700000000000000e-01  -3.1069999999999998e-01   1.0227999999999999e+00   5.5719000000000003e+00  -1.1559999999999999e-01   3.0790000000000001e-01   4.8220000000000002e-01
  -5.0700000000000001e-01  -5.0560000000000005e-01   3.9460999999999999e+00   1.5279999999999999e-01  -3.8059999999999999e-01  -2.9380000000000001e-01  -1.5540000000000001e-01   1.0672999999999999e+00   6.4424999999999999e+00  -1.4449999999999999e-01   2.1170000000000000e-01   4.0699999999999997e-01
  -5.9509999999999996e-01  -7.2550000000000003e-01   5.3186000000000000e+00   1.4319999999999999e-01  -3.8059999999999999e-01  -3.5520000000000002e-01  -1.3320000000000001e-01   9.3389999999999995e-01   6.4424999999999999e+00  -9.6299999999999997e-02   2.3089999999999999e-01   3.8929999999999998e-01
  -6.6130000000000000e-01  -5.0560000000000005e-01   4.1176000000000004e+00   1.2410000000000000e-01  -3.9010000000000000e-01  -3.0700000000000000e-01  -2.8849999999999998e-01   1.0672999999999999e+00   6.2683000000000000e+00  -1.2520000000000001e-01   3.6559999999999998e-01   4.6450000000000002e-01
  -7.7149999999999996e-01  -6.3749999999999996e-01   4.2892000000000001e+00   1.7190000000000000e-01  -3.9970000000000000e-01  -3.2890000000000003e-01  -1.9980000000000001e-01   1.4008000000000000e+00   6.7035999999999998e+00  -9.5999999999999992e-03   2.9830000000000001e-01   4.1580000000000000e-01
  -6.3919999999999999e-01  -1.7590000000000000e-01   4.4607999999999999e+00   2.0050000000000001e-01  -3.5210000000000002e-01  -3.3770000000000000e-01  -1.9980000000000001e-01   8.4499999999999997e-01   6.7035999999999998e+00  -8.6699999999999999e-02   3.0790000000000001e-01   4.4679999999999997e-01
  -4.4080000000000003e-01  -4.6170000000000000e-01   3.9460999999999999e+00   1.8140000000000001e-01  -3.8059999999999999e-01  -3.4639999999999999e-01  -3.1069999999999998e-01   1.0894999999999999e+00   6.3554000000000004e+00  -1.6380000000000000e-01   3.5599999999999998e-01   4.2020000000000002e-01
  -7.4939999999999996e-01  -4.6170000000000000e-01   3.6886999999999999e+00   2.9599999999999999e-01  -3.9010000000000000e-01  -3.3770000000000000e-01  -5.1049999999999995e-01   9.1169999999999995e-01   7.0518999999999998e+00  -7.7100000000000002e-02   3.7530000000000002e-01   4.2909999999999998e-01
  -4.8490000000000000e-01  -5.0560000000000005e-01   4.8038999999999996e+00   1.5279999999999999e-01  -3.3310000000000001e-01  -3.1569999999999998e-01  -1.5540000000000001e-01   1.1117999999999999e+00   6.9648000000000003e+00  -1.3489999999999999e-01   2.1170000000000000e-01   4.2020000000000002e-01
  -5.5110000000000003e-01  -3.7369999999999998e-01   4.6322999999999999e+00   1.8140000000000001e-01  -3.4260000000000002e-01  -3.0700000000000000e-01  -2.8849999999999998e-01   9.7840000000000005e-01   6.7907000000000002e+00  -1.1559999999999999e-01   3.3679999999999999e-01   4.2020000000000002e-01
  -5.0700000000000001e-01  -3.9570000000000000e-01   3.8603000000000001e+00   2.0050000000000001e-01  -3.4260000000000002e-01  -2.4560000000000001e-01  -3.9950000000000002e-01   9.7840000000000005e-01   7.4871999999999996e+00  -1.2520000000000001e-01   2.6939999999999997e-01   4.4230000000000003e-01
  -6.8330000000000002e-01  -5.7160000000000000e-01   4.2892000000000001e+00   1.6230000000000000e-01  -3.9970000000000000e-01  -2.9820000000000002e-01  -3.3289999999999997e-01   1.2230000000000001e+00   6.1813000000000002e+00  -9.6299999999999997e-02   3.4639999999999999e-01   3.9810000000000001e-01
  -5.7310000000000005e-01  -4.6170000000000000e-01   4.8897000000000004e+00   2.4820000000000000e-01  -3.8059999999999999e-01  -3.0700000000000000e-01  -8.8800000000000004e-02   9.5609999999999995e-01   6.5294999999999996e+00  -7.7100000000000002e-02   2.5979999999999998e-01   4.3350000000000000e-01
  -5.5110000000000003e-01  -5.7160000000000000e-01   4.7180999999999997e+00   1.3370000000000001e-01  -3.4260000000000002e-01  -3.0259999999999998e-01  -1.9980000000000001e-01   9.5609999999999995e-01   5.8330000000000002e+00  -1.9300000000000001e-02   3.4639999999999999e-01   4.2470000000000002e-01
  -5.0700000000000001e-01  -3.0780000000000002e-01   4.1176000000000004e+00   2.3870000000000000e-01  -3.1400000000000000e-01  -3.2890000000000003e-01  -2.8849999999999998e-01   1.0894999999999999e+00   6.6166000000000000e+00  -1.4449999999999999e-01   4.1370000000000001e-01   4.4230000000000003e-01
  -5.7310000000000005e-01  -3.9570000000000000e-01   4.7180999999999997e+00   2.0999999999999999e-01  -3.2350000000000001e-01  -3.4200000000000003e-01  -3.3289999999999997e-01   9.7840000000000005e-01   6.1813000000000002e+00  -7.7100000000000002e-02   3.0790000000000001e-01   4.1139999999999999e-01
  -5.5110000000000003e-01  -3.0780000000000002e-01   4.4607999999999999e+00   1.9089999999999999e-01  -3.1400000000000000e-01  -3.3770000000000000e-01  -1.9980000000000001e-01   1.2230000000000001e+00   6.3554000000000004e+00  -1.4449999999999999e-01   3.4639999999999999e-01   4.2470000000000002e-01
  -3.9679999999999999e-01  -3.5170000000000001e-01   4.6322999999999999e+00   2.7689999999999998e-01  -3.9970000000000000e-01  -2.9380000000000001e-01  -2.2189999999999999e-01   1.0227999999999999e+00   6.2683000000000000e+00  -1.5409999999999999e-01   3.4639999999999999e-01   4.4230000000000003e-01
  -3.7469999999999998e-01  -6.1550000000000005e-01   5.3186000000000000e+00   1.9089999999999999e-01  -3.4260000000000002e-01  -3.1140000000000001e-01  -4.2170000000000002e-01   9.1169999999999995e-01   6.7907000000000002e+00  -1.1559999999999999e-01   3.1750000000000000e-01   4.3790000000000001e-01
  -4.1880000000000001e-01  -3.7369999999999998e-01   4.3750000000000000e+00   1.4319999999999999e-01  -3.8059999999999999e-01  -3.0700000000000000e-01  -1.5540000000000001e-01   8.8939999999999997e-01   6.6166000000000000e+00  -2.8899999999999999e-02   3.4639999999999999e-01   4.2020000000000002e-01
  -7.0530000000000004e-01  -6.1550000000000005e-01   4.3750000000000000e+00   9.5500000000000002e-02  -4.2820000000000003e-01  -2.6750000000000002e-01  -2.8849999999999998e-01   1.0672999999999999e+00   5.9200999999999997e+00  -1.5409999999999999e-01   2.6939999999999997e-01   4.6000000000000002e-01
  -7.0530000000000004e-01  -5.0560000000000005e-01   3.7745000000000002e+00   1.4319999999999999e-01  -2.8549999999999998e-01  -3.6399999999999999e-01  -2.4410000000000001e-01   9.5609999999999995e-01   6.7907000000000002e+00  -4.8200000000000000e-02   2.4060000000000001e-01   4.2909999999999998e-01
  -5.5110000000000003e-01  -3.5170000000000001e-01   4.7180999999999997e+00   1.5279999999999999e-01  -3.8059999999999999e-01  -2.9820000000000002e-01  -1.9980000000000001e-01   9.3389999999999995e-01   5.3106999999999998e+00  -4.8200000000000000e-02   3.4639999999999999e-01   4.3790000000000001e-01
  -3.7469999999999998e-01  -4.8359999999999997e-01   4.1176000000000004e+00   1.1459999999999999e-01  -4.2820000000000003e-01  -2.7189999999999998e-01  -2.6629999999999998e-01   1.0672999999999999e+00   7.3131000000000004e+00  -9.6299999999999997e-02   4.1370000000000001e-01   4.3350000000000000e-01
  -2.4249999999999999e-01  -4.3969999999999998e-01   4.5465000000000000e+00   2.0050000000000001e-01  -4.1870000000000002e-01  -3.2450000000000001e-01  -1.9980000000000001e-01   1.0672999999999999e+00   6.6166000000000000e+00  -9.6299999999999997e-02   3.4639999999999999e-01   4.1580000000000000e-01
  -4.8490000000000000e-01  -4.8359999999999997e-01   5.0612000000000004e+00   1.7190000000000000e-01  -4.0920000000000001e-01  -2.7629999999999999e-01  -2.8849999999999998e-01   9.5609999999999995e-01   6.7907000000000002e+00  -1.3489999999999999e-01   3.4639999999999999e-01   4.4679999999999997e-01
  -4.8490000000000000e-01  -3.5170000000000001e-01   4.8897000000000004e+00   1.2410000000000000e-01  -4.3769999999999998e-01  -2.9380000000000001e-01  -4.6610000000000001e-01   1.0005999999999999e+00   6.9648000000000003e+00  -2.2159999999999999e-01   3.5599999999999998e-01   4.3790000000000001e-01
  -5.0700000000000001e-01  -4.8359999999999997e-01   4.2892000000000001e+00   2.2910000000000000e-01  -3.4260000000000002e-01  -3.2010000000000000e-01  -3.3289999999999997e-01   1.1339999999999999e+00   6.5294999999999996e+00  -1.6380000000000000e-01   2.6939999999999997e-01   4.6000000000000002e-01
  -5.0700000000000001e-01  -4.8359999999999997e-01   4.7180999999999997e+00   1.5279999999999999e-01  -3.9010000000000000e-01  -3.1569999999999998e-01  -2.6629999999999998e-01   9.3389999999999995e-01   5.5719000000000003e+00  -9.5999999999999992e-03   2.7900000000000003e-01   4.9990000000000001e-01
  -4.4080000000000003e-01  -3.9570000000000000e-01   4.5465000000000000e+00   2.1959999999999999e-01  -3.8059999999999999e-01  -2.8070000000000001e-01  -3.3289999999999997e-01   1.0450999999999999e+00   6.7035999999999998e+00  -1.5409999999999999e-01   2.8870000000000001e-01   4.2909999999999998e-01
  -4.1880000000000001e-01  -6.1550000000000005e-01   5.3186000000000000e+00   9.5500000000000002e-02  -3.9970000000000000e-01  -2.8070000000000001e-01  -4.4390000000000002e-01   8.8939999999999997e-01   6.5294999999999996e+00  -4.8200000000000000e-02   2.9830000000000001e-01   4.1139999999999999e-01
  -5.2900000000000003e-01  -5.2759999999999996e-01   4.1176000000000004e+00   1.5279999999999999e-01  -3.8059999999999999e-01  -3.4639999999999999e-01  -2.8849999999999998e-01   1.0005999999999999e+00   6.8777999999999997e+00  -3.8500000000000000e-02   3.2710000000000000e-01   4.5119999999999999e-01
  -3.9679999999999999e-01  -2.8580000000000000e-01   5.0612000000000004e+00   1.8140000000000001e-01  -4.3769999999999998e-01  -3.0259999999999998e-01  -2.4410000000000001e-01   1.0672999999999999e+00   5.9200999999999997e+00  -1.1559999999999999e-01   3.7530000000000002e-01   3.8040000000000002e-01
  -5.2900000000000003e-01  -5.9360000000000002e-01   4.1176000000000004e+00   1.3370000000000001e-01  -4.5679999999999998e-01  -2.8499999999999998e-01  -3.9950000000000002e-01   1.1339999999999999e+00   6.4424999999999999e+00  -1.6380000000000000e-01   3.0790000000000001e-01   4.2909999999999998e-01
  -3.3060000000000000e-01  -5.2759999999999996e-01   4.3750000000000000e+00   1.9089999999999999e-01  -3.7109999999999999e-01  -3.5080000000000000e-01  -1.7760000000000001e-01   9.3389999999999995e-01   5.7460000000000004e+00  -7.7100000000000002e-02   3.3679999999999999e-01   4.5119999999999999e-01
  -5.5110000000000003e-01  -6.8149999999999999e-01   4.5465000000000000e+00   2.2910000000000000e-01  -3.5210000000000002e-01  -3.1140000000000001e-01  -1.3320000000000001e-01   1.1785000000000001e+00   6.7035999999999998e+00  -8.6699999999999999e-02   2.6939999999999997e-01   4.0250000000000002e-01
  -4.6289999999999998e-01  -6.1550000000000005e-01   4.9755000000000003e+00   1.5279999999999999e-01  -3.0449999999999999e-01  -2.7189999999999998e-01  -1.5540000000000001e-01   1.1339999999999999e+00   6.7035999999999998e+00  -1.3489999999999999e-01   3.0790000000000001e-01   4.4679999999999997e-01
  -5.0700000000000001e-01  -3.5170000000000001e-01   4.5465000000000000e+00   1.7190000000000000e-01  -4.1870000000000002e-01  -3.3770000000000000e-01  -2.6629999999999998e-01   7.1150000000000002e-01   6.5294999999999996e+00  -8.6699999999999999e-02   2.9830000000000001e-01   4.2020000000000002e-01
  -4.6289999999999998e-01  -4.1770000000000002e-01   3.7745000000000002e+00   1.8140000000000001e-01  -3.8059999999999999e-01  -3.1140000000000001e-01  -3.1069999999999998e-01   9.3389999999999995e-01   6.7035999999999998e+00  -7.7100000000000002e-02   3.2710000000000000e-01   3.8929999999999998e-01
  -4.8490000000000000e-01  -3.9570000000000000e-01   4.2892000000000001e+00   1.6230000000000000e-01  -3.4260000000000002e-01  -2.5869999999999999e-01  -1.5540000000000001e-01   9.1169999999999995e-01   6.9648000000000003e+00  -8.6699999999999999e-02   2.7900000000000003e-01   4.4230000000000003e-01
  -6.8330000000000002e-01  -3.9570000000000000e-01   4.5465000000000000e+00   1.3370000000000001e-01  -4.9480000000000002e-01  -2.6310000000000000e-01  -4.6610000000000001e-01   1.0894999999999999e+00   6.1813000000000002e+00  -1.0600000000000000e-01   2.8870000000000001e-01   4.5560000000000000e-01
  -4.8490000000000000e-01  -2.4179999999999999e-01   4.2892000000000001e+00   1.1459999999999999e-01  -4.1870000000000002e-01  -3.1569999999999998e-01  -2.8849999999999998e-01   1.0450999999999999e+00   6.0072000000000001e+00  -9.6299999999999997e-02   2.9830000000000001e-01   4.2470000000000002e-01
  -4.6289999999999998e-01  -3.5170000000000001e-01   5.0612000000000004e+00   6.6799999999999998e-02  -4.5679999999999998e-01  -3.5080000000000000e-01  -1.3320000000000001e-01   1.0450999999999999e+00   6.7035999999999998e+00   0.0000000000000000e+00   2.8870000000000001e-01   3.9810000000000001e-01
  -6.3919999999999999e-01  -4.8359999999999997e-01   4.5465000000000000e+00   1.8140000000000001e-01  -4.3769999999999998e-01  -2.6750000000000002e-01  -3.5510000000000003e-01   1.0894999999999999e+00   6.0072000000000001e+00  -1.3489999999999999e-01   2.9830000000000001e-01   4.2909999999999998e-01
  -4.6289999999999998e-01  -4.8359999999999997e-01   4.1176000000000004e+00   2.0050000000000001e-01  -3.2350000000000001e-01  -2.9820000000000002e-01  -1.5540000000000001e-01   1.0005999999999999e+00   6.8777999999999997e+00  -1.0600000000000000e-01   2.5019999999999998e-01   3.9810000000000001e-01
  -6.1719999999999997e-01  -4.3969999999999998e-01   3.8603000000000001e+00   1.8140000000000001e-01  -4.6629999999999999e-01  -2.5869999999999999e-01  -1.9980000000000001e-01   9.1169999999999995e-01   6.4424999999999999e+00  -1.3489999999999999e-01   3.3679999999999999e-01   4.3350000000000000e-01
  -4.4080000000000003e-01  -2.8580000000000000e-01   4.4607999999999999e+00   2.5779999999999997e-01  -3.9010000000000000e-01  -3.5080000000000000e-01  -1.9980000000000001e-01   1.0450999999999999e+00   6.4424999999999999e+00  -1.6380000000000000e-01   3.0790000000000001e-01   4.1580000000000000e-01
  -2.8649999999999998e-01  -3.0780000000000002e-01   5.4043999999999999e+00   1.5279999999999999e-01  -4.3769999999999998e-01  -3.3770000000000000e-01  -3.5510000000000003e-01   1.0672999999999999e+00   6.9648000000000003e+00  -6.7400000000000002e-02   3.3679999999999999e-01   4.4230000000000003e-01
  -4.6289999999999998e-01  -4.6170000000000000e-01   4.2034000000000002e+00   1.3370000000000001e-01  -4.1870000000000002e-01  -3.4200000000000003e-01  -2.6629999999999998e-01   1.0672999999999999e+00   5.9200999999999997e+00   0.0000000000000000e+00   3.3679999999999999e-01   4.2020000000000002e-01
  -6.1719999999999997e-01  -5.9360000000000002e-01   4.8897000000000004e+00   2.0050000000000001e-01  -4.3769999999999998e-01  -2.8499999999999998e-01  -2.2189999999999999e-01   9.5609999999999995e-01   6.2683000000000000e+00   1.9300000000000001e-02   3.1750000000000000e-01   4.2470000000000002e-01
  -4.4080000000000003e-01  -4.8359999999999997e-01   4.0317999999999996e+00   6.6799999999999998e-02  -4.6629999999999999e-01  -2.4560000000000001e-01  -2.4410000000000001e-01   1.0227999999999999e+00   6.7035999999999998e+00  -1.6380000000000000e-01   2.4060000000000001e-01   4.6450000000000002e-01
  -3.9679999999999999e-01  -3.7369999999999998e-01   4.2034000000000002e+00   9.5500000000000002e-02  -4.1870000000000002e-01  -3.2890000000000003e-01  -2.2189999999999999e-01   1.0005999999999999e+00   7.0518999999999998e+00  -1.8300000000000000e-01   3.6559999999999998e-01   4.2470000000000002e-01
  -3.9679999999999999e-01  -4.3969999999999998e-01   4.8897000000000004e+00   1.9089999999999999e-01  -3.9970000000000000e-01  -2.7629999999999999e-01  -2.6629999999999998e-01   8.8939999999999997e-01   6.3554000000000004e+00  -8.6699999999999999e-02   3.4639999999999999e-01   4.4679999999999997e-01
  -5.0700000000000001e-01  -5.2759999999999996e-01   4.9755000000000003e+00   1.6230000000000000e-01  -3.9010000000000000e-01  -3.3770000000000000e-01  -1.9980000000000001e-01   1.0450999999999999e+00   6.3554000000000004e+00  -1.0600000000000000e-01   4.0410000000000001e-01   4.2020000000000002e-01
  -5.2900000000000003e-01  -2.4179999999999999e-01   4.1176000000000004e+00   1.9089999999999999e-01  -3.7109999999999999e-01  -2.6750000000000002e-01  -3.7730000000000002e-01   1.0005999999999999e+00   6.8777999999999997e+00  -8.6699999999999999e-02   3.0790000000000001e-01   4.0250000000000002e-01
  -5.7310000000000005e-01  -6.1550000000000005e-01   3.9460999999999999e+00   1.4319999999999999e-01  -3.9970000000000000e-01  -2.9380000000000001e-01  -1.7760000000000001e-01   8.4499999999999997e-01   6.5294999999999996e+00   1.9300000000000001e-02   2.5979999999999998e-01   4.0699999999999997e-01
  -5.9509999999999996e-01  -5.9360000000000002e-01   4.8897000000000004e+00   1.3370000000000001e-01  -4.4719999999999999e-01  -2.8499999999999998e-01  -1.9980000000000001e-01   9.3389999999999995e-01   5.7460000000000004e+00  -4.8200000000000000e-02   3.1750000000000000e-01   3.8479999999999998e-01
  -5.7310000000000005e-01  -2.8580000000000000e-01   4.6322999999999999e+00   1.6230000000000000e-01  -3.9970000000000000e-01  -2.9820000000000002e-01  -2.2189999999999999e-01   1.2007000000000001e+00   6.2683000000000000e+00  -1.6380000000000000e-01   2.9830000000000001e-01   4.2909999999999998e-01
  -5.2900000000000003e-01  -6.3749999999999996e-01   4.9755000000000003e+00   1.9089999999999999e-01  -4.2820000000000003e-01  -3.3329999999999999e-01  -1.9980000000000001e-01   1.0227999999999999e+00   6.1813000000000002e+00  -1.2520000000000001e-01   2.6939999999999997e-01   4.2909999999999998e-01
  -3.5270000000000001e-01  -5.9360000000000002e-01   4.0317999999999996e+00   1.4319999999999999e-01  -4.1870000000000002e-01  -2.7189999999999998e-01  -2.2189999999999999e-01   8.8939999999999997e-01   5.9200999999999997e+00  -5.7799999999999997e-02   3.1750000000000000e-01   4.2470000000000002e-01
  -5.7310000000000005e-01  -3.9570000000000000e-01   3.7745000000000002e+00   2.2910000000000000e-01  -4.5679999999999998e-01  -3.0259999999999998e-01  -3.3289999999999997e-01   1.0005999999999999e+00   5.9200999999999997e+00  -9.5999999999999992e-03   2.9830000000000001e-01   4.0699999999999997e-01
  -3.0859999999999999e-01  -5.0560000000000005e-01   4.7180999999999997e+00   1.4319999999999999e-01  -3.3310000000000001e-01  -3.1140000000000001e-01  -2.8849999999999998e-01   9.5609999999999995e-01   5.5719000000000003e+00  -4.8200000000000000e-02   3.3679999999999999e-01   4.5119999999999999e-01
  -5.5110000000000003e-01  -5.2759999999999996e-01   4.6322999999999999e+00   1.6230000000000000e-01  -4.5679999999999998e-01  -2.8499999999999998e-01  -2.6629999999999998e-01   1.0450999999999999e+00   6.4424999999999999e+00  -7.7100000000000002e-02   3.1750000000000000e-01   4.4230000000000003e-01
  -5.2900000000000003e-01  -3.9570000000000000e-01   4.0317999999999996e+00   2.4820000000000000e-01  -4.0920000000000001e-01  -2.5869999999999999e-01  -2.2189999999999999e-01   1.2452000000000001e+00   6.7035999999999998e+00  -1.2520000000000001e-01   3.1750000000000000e-01   4.3790000000000001e-01
  -3.7469999999999998e-01  -6.3749999999999996e-01   5.1470000000000002e+00   1.2410000000000000e-01  -3.8059999999999999e-01  -3.2010000000000000e-01  -2.6629999999999998e-01   1.0450999999999999e+00   6.2683000000000000e+00  -1.1559999999999999e-01   2.8870000000000001e-01   4.4230000000000003e-01
  -4.8490000000000000e-01  -3.9570000000000000e-01   4.8038999999999996e+00   1.1459999999999999e-01  -3.9010000000000000e-01  -2.8499999999999998e-01  -2.6629999999999998e-01   1.0894999999999999e+00   5.7460000000000004e+00  -2.8899999999999999e-02   3.2710000000000000e-01   3.9810000000000001e-01
  -4.8490000000000000e-01  -4.6170000000000000e-01   4.8038999999999996e+00   1.9089999999999999e-01  -3.4260000000000002e-01  -2.6750000000000002e-01  -3.7730000000000002e-01   9.3389999999999995e-01   7.1388999999999996e+00  -1.0600000000000000e-01   3.4639999999999999e-01   4.6889999999999998e-01
  -4.4080000000000003e-01  -5.0560000000000005e-01   3.9460999999999999e+00   2.0999999999999999e-01  -4.1870000000000002e-01  -3.0700000000000000e-01  -2.2189999999999999e-01   9.3389999999999995e-01   5.8330000000000002e+00  -1.6380000000000000e-01   2.5019999999999998e-01   4.3790000000000001e-01
  -5.0700000000000001e-01  -8.3540000000000003e-01   4.2034000000000002e+00   1.8140000000000001e-01  -3.0449999999999999e-01  -3.0259999999999998e-01  -3.5510000000000003e-01   1.2007000000000001e+00   6.7907000000000002e+00  -1.4449999999999999e-01   2.5979999999999998e-01   4.4230000000000003e-01
  -4.6289999999999998e-01  -5.2759999999999996e-01   4.8038999999999996e+00   1.2410000000000000e-01  -3.2350000000000001e-01  -3.2010000000000000e-01  -3.5510000000000003e-01   8.2269999999999999e-01   6.5294999999999996e+00  -4.8200000000000000e-02   3.5599999999999998e-01   4.0699999999999997e-01
  -5.5110000000000003e-01  -3.7369999999999998e-01   4.7180999999999997e+00   9.5500000000000002e-02  -4.5679999999999998e-01  -2.9820000000000002e-01  -3.1069999999999998e-01   1.0894999999999999e+00   6.5294999999999996e+00  -1.5409999999999999e-01   2.6939999999999997e-01   3.9369999999999999e-01
  -5.9509999999999996e-01  -2.8580000000000000e-01   5.0612000000000004e+00   1.5279999999999999e-01  -3.4260000000000002e-01  -3.4200000000000003e-01  -3.1069999999999998e-01   1.0005999999999999e+00   6.0941999999999998e+00  -6.7400000000000002e-02   2.9830000000000001e-01   4.0250000000000002e-01
  -6.8330000000000002e-01  -5.2759999999999996e-01   4.4607999999999999e+00   1.8140000000000001e-01  -4.0920000000000001e-01  -3.1140000000000001e-01  -1.7760000000000001e-01   8.4499999999999997e-01   6.0941999999999998e+00  -1.6380000000000000e-01   2.8870000000000001e-01   4.0250000000000002e-01
  -4.6289999999999998e-01  -4.3969999999999998e-01   4.2892000000000001e+00   1.3370000000000001e-01  -3.7109999999999999e-01  -3.2890000000000003e-01  -1.5540000000000001e-01   1.1563000000000001e+00   6.0072000000000001e+00  -5.7799999999999997e-02   3.3679999999999999e-01   4.0699999999999997e-01
  -4.1880000000000001e-01  -4.6170000000000000e-01   3.9460999999999999e+00   2.0999999999999999e-01  -3.6159999999999998e-01  -3.2890000000000003e-01  -1.9980000000000001e-01   9.5609999999999995e-01   5.9200999999999997e+00  -1.2520000000000001e-01   3.7530000000000002e-01   4.2909999999999998e-01
  -4.1880000000000001e-01  -3.7369999999999998e-01   4.4607999999999999e+00   1.8140000000000001e-01  -3.6159999999999998e-01  -2.8499999999999998e-01  -5.5489999999999995e-01   1.0005999999999999e+00   5.8330000000000002e+00  -5.7799999999999997e-02   3.2710000000000000e-01   4.2470000000000002e-01
  -4.6289999999999998e-01  -3.7369999999999998e-01   5.1470000000000002e+00   1.0500000000000000e-01  -4.1870000000000002e-01  -3.0700000000000000e-01  -5.3269999999999995e-01   1.2452000000000001e+00   6.2683000000000000e+00  -1.2520000000000001e-01   2.4060000000000001e-01   3.9369999999999999e-01
  -6.1719999999999997e-01  -4.6170000000000000e-01   4.2034000000000002e+00   2.4820000000000000e-01  -3.9970000000000000e-01  -3.1140000000000001e-01  -4.2170000000000002e-01   1.0005999999999999e+00   7.0518999999999998e+00  -7.7100000000000002e-02   3.4639999999999999e-01   4.2470000000000002e-01
  -6.6130000000000000e-01  -6.3749999999999996e-01   4.7180999999999997e+00   8.5900000000000004e-02  -3.6159999999999998e-01  -2.7629999999999999e-01  -2.4410000000000001e-01   1.1339999999999999e+00   6.6166000000000000e+00  -2.8899999999999999e-02   2.8870000000000001e-01   4.4230000000000003e-01
  -3.7469999999999998e-01  -4.1770000000000002e-01   4.1176000000000004e+00   1.4319999999999999e-01  -4.4719999999999999e-01  -3.2010000000000000e-01  -2.4410000000000001e-01   1.1339999999999999e+00   6.2683000000000000e+00  -4.8200000000000000e-02   3.2710000000000000e-01   4.5560000000000000e-01
  -5.5110000000000003e-01  -4.1770000000000002e-01   4.4607999999999999e+00   8.5900000000000004e-02  -3.2350000000000001e-01  -2.7629999999999999e-01  -5.1049999999999995e-01   1.2230000000000001e+00   6.8777999999999997e+00  -2.8899999999999999e-02   2.6939999999999997e-01   3.8479999999999998e-01
  -4.1880000000000001e-01  -4.6170000000000000e-01   4.8038999999999996e+00   1.8140000000000001e-01  -3.2350000000000001e-01  -2.6310000000000000e-01  -2.4410000000000001e-01   1.0894999999999999e+00   6.1813000000000002e+00  -7.7100000000000002e-02   3.6559999999999998e-01   3.8929999999999998e-01
  -5.0700000000000001e-01  -6.1550000000000005e-01   4.9755000000000003e+00   1.0500000000000000e-01  -4.0920000000000001e-01  -2.8070000000000001e-01  -3.3289999999999997e-01   1.1339999999999999e+00   6.1813000000000002e+00  -1.0600000000000000e-01   3.0790000000000001e-01   3.7159999999999999e-01
  -3.9679999999999999e-01  -5.7160000000000000e-01   3.9460999999999999e+00   2.1959999999999999e-01  -3.4260000000000002e-01  -2.7629999999999999e-01  -8.8800000000000004e-02   1.2452000000000001e+00   6.0072000000000001e+00  -4.8200000000000000e-02   3.4639999999999999e-01   3.8929999999999998e-01
  -3.5270000000000001e-01  -5.9360000000000002e-01   4.6322999999999999e+00   2.2910000000000000e-01  -3.9010000000000000e-01  -2.9380000000000001e-01  -3.9950000000000002e-01   9.1169999999999995e-01   6.2683000000000000e+00  -5.7799999999999997e-02   3.1750000000000000e-01   4.2470000000000002e-01
  -4.1880000000000001e-01  -3.7369999999999998e-01   4.6322999999999999e+00   2.2910000000000000e-01  -4.0920000000000001e-01  -2.8939999999999999e-01  -3.3289999999999997e-01   9.3389999999999995e-01   7.0518999999999998e+00  -7.7100000000000002e-02   3.3679999999999999e-01   4.4679999999999997e-01
  -4.1880000000000001e-01  -3.2979999999999998e-01   4.2034000000000002e+00   1.4319999999999999e-01  -2.6640000000000003e-01  -2.4560000000000001e-01  -2.6629999999999998e-01   1.0450999999999999e+00   6.0941999999999998e+00  -7.7100000000000002e-02   3.0790000000000001e-01   4.2020000000000002e-01
  -5.9509999999999996e-01  -5.2759999999999996e-01   4.2892000000000001e+00   1.6230000000000000e-01  -3.6159999999999998e-01  -3.1140000000000001e-01  -3.3289999999999997e-01   1.1563000000000001e+00   6.4424999999999999e+00  -8.6699999999999999e-02   2.6939999999999997e-01   4.3790000000000001e-01
  -4.6289999999999998e-01  -5.9360000000000002e-01   4.8897000000000004e+00   1.2410000000000000e-01  -3.0449999999999999e-01  -3.2890000000000003e-01  -1.3320000000000001e-01   1.0005999999999999e+00   5.6589000000000000e+00  -1.2520000000000001e-01   2.2130000000000000e-01   4.3350000000000000e-01
  -4.6289999999999998e-01  -3.9570000000000000e-01   5.1470000000000002e+00   1.4319999999999999e-01  -4.1870000000000002e-01  -3.0700000000000000e-01  -4.2170000000000002e-01   1.1563000000000001e+00   6.2683000000000000e+00  -5.7799999999999997e-02   2.9830000000000001e-01   4.4679999999999997e-01
  -5.0700000000000001e-01  -5.4959999999999998e-01   4.6322999999999999e+00   2.0050000000000001e-01  -4.0920000000000001e-01  -3.0700000000000000e-01  -3.3289999999999997e-01   1.1339999999999999e+00   5.7460000000000004e+00  -1.0600000000000000e-01   2.9830000000000001e-01   4.7770000000000001e-01
  -3.7469999999999998e-01  -2.8580000000000000e-01   4.7180999999999997e+00   1.8140000000000001e-01  -3.7109999999999999e-01  -3.0259999999999998e-01  -4.8830000000000001e-01   9.3389999999999995e-01   5.7460000000000004e+00  -7.7100000000000002e-02   2.4060000000000001e-01   4.6889999999999998e-01
  -3.7469999999999998e-01  -4.6170000000000000e-01   4.1176000000000004e+00   2.0050000000000001e-01  -4.0920000000000001e-01  -2.6750000000000002e-01  -1.9980000000000001e-01   8.4499999999999997e-01   6.7907000000000002e+00  -9.6299999999999997e-02   2.7900000000000003e-01   4.0250000000000002e-01
  -5.2900000000000003e-01  -4.8359999999999997e-01   3.9460999999999999e+00   1.9089999999999999e-01  -3.2350000000000001e-01  -3.1569999999999998e-01  -1.5540000000000001e-01   1.0672999999999999e+00   6.4424999999999999e+00  -1.2520000000000001e-01   4.3300000000000000e-01   3.9810000000000001e-01
  -5.5110000000000003e-01  -2.8580000000000000e-01   4.9755000000000003e+00   1.5279999999999999e-01  -3.3310000000000001e-01  -3.3770000000000000e-01  -3.1069999999999998e-01   9.7840000000000005e-01   7.1388999999999996e+00  -1.0600000000000000e-01   3.1750000000000000e-01   4.0699999999999997e-01
  -5.0700000000000001e-01  -4.3969999999999998e-01   4.5465000000000000e+00   1.8140000000000001e-01  -3.8059999999999999e-01  -3.4639999999999999e-01  -3.9950000000000002e-01   8.4499999999999997e-01   5.2236000000000002e+00  -7.7100000000000002e-02   3.2710000000000000e-01   4.2909999999999998e-01
  -3.7469999999999998e-01  -4.1770000000000002e-01   4.8038999999999996e+00   2.0999999999999999e-01  -3.4260000000000002e-01  -3.1569999999999998e-01  -2.6629999999999998e-01   1.0227999999999999e+00   6.4424999999999999e+00  -1.2520000000000001e-01   3.7530000000000002e-01   4.4230000000000003e-01
  -3.3060000000000000e-01  -5.0560000000000005e-01   4.8897000000000004e+00   1.6230000000000000e-01  -3.9010000000000000e-01  -2.4560000000000001e-01  -3.7730000000000002e-01   8.2269999999999999e-01   6.9648000000000003e+00  -6.7400000000000002e-02   3.5599999999999998e-01   3.9369999999999999e-01
  -7.0530000000000004e-01  -3.9570000000000000e-01   4.2034000000000002e+00   1.7190000000000000e-01  -3.7109999999999999e-01  -2.7629999999999999e-01  -4.6610000000000001e-01   8.8939999999999997e-01   5.6589000000000000e+00   9.5999999999999992e-03   2.9830000000000001e-01   4.0699999999999997e-01
  -3.5270000000000001e-01  -5.0560000000000005e-01   4.6322999999999999e+00   1.9089999999999999e-01  -4.0920000000000001e-01  -3.0259999999999998e-01  -3.7730000000000002e-01   1.2230000000000001e+00   6.0072000000000001e+00  -1.2520000000000001e-01   3.2710000000000000e-01   4.0250000000000002e-01
  -5.5110000000000003e-01  -3.9570000000000000e-01   3.7745000000000002e+00   2.2910000000000000e-01  -4.8530000000000001e-01  -2.5869999999999999e-01  -2.6629999999999998e-01   1.2007000000000001e+00   6.8777999999999997e+00  -1.5409999999999999e-01   2.5979999999999998e-01   4.4230000000000003e-01
  -4.4080000000000003e-01  -3.5170000000000001e-01   4.3750000000000000e+00   1.5279999999999999e-01  -4.0920000000000001e-01  -3.3770000000000000e-01  -1.3320000000000001e-01   9.5609999999999995e-01   6.1813000000000002e+00  -1.2520000000000001e-01   3.6559999999999998e-01   3.8479999999999998e-01
  -3.9679999999999999e-01  -5.2759999999999996e-01   4.0317999999999996e+00   1.5279999999999999e-01  -3.6159999999999998e-01  -2.8939999999999999e-01  -2.8849999999999998e-01   9.7840000000000005e-01   5.9200999999999997e+00  -8.6699999999999999e-02   3.2710000000000000e-01   3.9810000000000001e-01
  -4.6289999999999998e-01  -3.2979999999999998e-01   4.5465000000000000e+00   2.0050000000000001e-01  -3.9010000000000000e-01  -3.4639999999999999e-01  -1.9980000000000001e-01   1.0227999999999999e+00   5.6589000000000000e+00  -1.1559999999999999e-01   3.1750000000000000e-01   4.1580000000000000e-01
  -6.1719999999999997e-01  -3.7369999999999998e-01   4.3750000000000000e+00   2.0999999999999999e-01  -3.6159999999999998e-01  -2.7629999999999999e-01  -4.2170000000000002e-01   1.1117999999999999e+00   6.5294999999999996e+00  -1.0600000000000000e-01   3.5599999999999998e-01   4.0699999999999997e-01
  -5.5110000000000003e-01  -4.6170000000000000e-01   4.4607999999999999e+00   1.1459999999999999e-01  -3.4260000000000002e-01  -3.1140000000000001e-01  -2.2189999999999999e-01   9.1169999999999995e-01   6.9648000000000003e+00  -8.6699999999999999e-02   3.0790000000000001e-01   4.1139999999999999e-01
  -3.9679999999999999e-01  -3.9570000000000000e-01   4.8897000000000004e+00   1.5279999999999999e-01  -3.1400000000000000e-01  -2.7629999999999999e-01  -2.2189999999999999e-01   1.1563000000000001e+00   6.0941999999999998e+00  -5.7799999999999997e-02   3.0790000000000001e-01   4.2909999999999998e-01
  -4.8490000000000000e-01  -3.7369999999999998e-01   4.6322999999999999e+00   2.1959999999999999e-01  -4.2820000000000003e-01  -3.0259999999999998e-01  -4.2170000000000002e-01   1.0005999999999999e+00   6.8777999999999997e+00  -9.6299999999999997e-02   3.3679999999999999e-01   4.3790000000000001e-01
  -5.0700000000000001e-01  -3.5170000000000001e-01   5.0612000000000004e+00   1.9089999999999999e-01  -3.9010000000000000e-01  -3.4639999999999999e-01  -2.6629999999999998e-01   1.0005999999999999e+00   6.0941999999999998e+00  -1.2520000000000001e-01   2.6939999999999997e-01   3.8040000000000002e-01
  -3.5270000000000001e-01  -5.7160000000000000e-01   3.8603000000000001e+00   8.5900000000000004e-02  -4.6629999999999999e-01  -2.8499999999999998e-01  -2.6629999999999998e-01   7.5600000000000001e-01   5.8330000000000002e+00  -1.6380000000000000e-01   3.3679999999999999e-01   4.0699999999999997e-01
  -3.9679999999999999e-01  -5.9360000000000002e-01   4.8038999999999996e+00   1.3370000000000001e-01  -3.9010000000000000e-01  -3.2890000000000003e-01  -4.2170000000000002e-01   8.8939999999999997e-01   6.0941999999999998e+00  -9.6299999999999997e-02   3.0790000000000001e-01   4.3790000000000001e-01
  -5.2900000000000003e-01  -5.9360000000000002e-01   4.2892000000000001e+00   2.0050000000000001e-01  -3.9010000000000000e-01  -3.0259999999999998e-01  -3.5510000000000003e-01   1.0894999999999999e+00   6.2683000000000000e+00  -1.2520000000000001e-01   2.9830000000000001e-01   4.0250000000000002e-01
  -3.5270000000000001e-01  -3.7369999999999998e-01   5.3186000000000000e+00   1.5279999999999999e-01  -4.1870000000000002e-01  -3.2010000000000000e-01  -3.9950000000000002e-01   9.7840000000000005e-01   6.5294999999999996e+00  -1.3489999999999999e-01   2.6939999999999997e-01   4.1139999999999999e-01
  -4.8490000000000000e-01  -3.0780000000000002e-01   4.5465000000000000e+00   1.3370000000000001e-01  -3.8059999999999999e-01  -3.0700000000000000e-01  -2.4410000000000001e-01   1.1785000000000001e+00   6.8777999999999997e+00  -9.6299999999999997e-02   3.5599999999999998e-01   4.1139999999999999e-01
  -3.7469999999999998e-01  -5.0560000000000005e-01   4.9755000000000003e+00   2.0999999999999999e-01  -5.3290000000000004e-01  -3.1569999999999998e-01  -3.3289999999999997e-01   9.1169999999999995e-01   6.1813000000000002e+00  -8.6699999999999999e-02   3.6559999999999998e-01   4.2909999999999998e-01
  -5.9509999999999996e-01  -4.1770000000000002e-01   4.4607999999999999e+00   2.0050000000000001e-01  -3.9010000000000000e-01  -3.2010000000000000e-01  -1.5540000000000001e-01   9.7840000000000005e-01   6.0941999999999998e+00  -8.6699999999999999e-02   3.3679999999999999e-01   4.1580000000000000e-01
  -3.5270000000000001e-01  -5.2759999999999996e-01   4.6322999999999999e+00   1.9089999999999999e-01  -3.8059999999999999e-01  -3.0700000000000000e-01  -1.5540000000000001e-01   8.2269999999999999e-01   6.0941999999999998e+00  -1.3489999999999999e-01   3.4639999999999999e-01   4.1139999999999999e-01
  -3.7469999999999998e-01  -3.5170000000000001e-01   3.8603000000000001e+00   2.2910000000000000e-01  -4.1870000000000002e-01  -3.1569999999999998e-01  -2.4410000000000001e-01   1.0450999999999999e+00   6.1813000000000002e+00  -1.9270000000000001e-01   2.5019999999999998e-01   4.3350000000000000e-01
  -3.9679999999999999e-01  -3.7369999999999998e-01   4.4607999999999999e+00   2.0050000000000001e-01  -3.3310000000000001e-01  -3.4200000000000003e-01  -5.3269999999999995e-01   8.6719999999999997e-01   6.6166000000000000e+00  -1.3489999999999999e-01   2.5979999999999998e-01   4.4679999999999997e-01
  -4.4080000000000003e-01  -4.3969999999999998e-01   4.2892000000000001e+00   2.2910000000000000e-01  -4.2820000000000003e-01  -3.0700000000000000e-01  -3.1069999999999998e-01   1.1339999999999999e+00   6.6166000000000000e+00  -8.6699999999999999e-02   3.4639999999999999e-01   4.4230000000000003e-01
  -4.8490000000000000e-01  -5.2759999999999996e-01   4.8038999999999996e+00   1.2410000000000000e-01  -3.9010000000000000e-01  -2.9820000000000002e-01  -2.6629999999999998e-01   9.1169999999999995e-01   6.6166000000000000e+00  -1.0600000000000000e-01   3.4639999999999999e-01   4.3350000000000000e-01
  -4.4080000000000003e-01  -4.1770000000000002e-01   4.2034000000000002e+00   2.2910000000000000e-01  -4.5679999999999998e-01  -3.0700000000000000e-01  -3.1069999999999998e-01   9.5609999999999995e-01   7.4001000000000001e+00  -1.6380000000000000e-01   3.6559999999999998e-01   3.8479999999999998e-01
  -5.7310000000000005e-01  -2.8580000000000000e-01   5.2328000000000001e+00   7.6399999999999996e-02  -3.9010000000000000e-01  -2.8499999999999998e-01  -2.6629999999999998e-01   8.2269999999999999e-01   6.0072000000000001e+00  -3.8500000000000000e-02   2.4060000000000001e-01   4.0250000000000002e-01
  -5.7310000000000005e-01  -5.7160000000000000e-01   4.4607999999999999e+00   1.5279999999999999e-01  -3.5210000000000002e-01  -3.2890000000000003e-01  -3.5510000000000003e-01   1.0672999999999999e+00   6.6166000000000000e+00  -1.2520000000000001e-01   2.8870000000000001e-01   4.1139999999999999e-01
  -6.3919999999999999e-01  -3.9570000000000000e-01   4.1176000000000004e+00   1.4319999999999999e-01  -3.7109999999999999e-01  -3.0700000000000000e-01  -3.3289999999999997e-01   1.0672999999999999e+00   6.6166000000000000e+00  -1.9300000000000001e-02   2.5979999999999998e-01   4.2909999999999998e-01
  -5.2900000000000003e-01  -4.8359999999999997e-01   4.5465000000000000e+00   1.9089999999999999e-01  -4.2820000000000003e-01  -2.5430000000000003e-01  -4.4390000000000002e-01   1.0672999999999999e+00   5.7460000000000004e+00  -8.6699999999999999e-02   3.6559999999999998e-01   4.0699999999999997e-01
  -5.0700000000000001e-01  -3.5170000000000001e-01   4.0317999999999996e+00   1.2410000000000000e-01  -3.9970000000000000e-01  -2.9820000000000002e-01  -4.8830000000000001e-01   1.2230000000000001e+00   5.5719000000000003e+00  -9.6299999999999997e-02   3.3679999999999999e-01   4.3350000000000000e-01
  -5.7310000000000005e-01  -5.0560000000000005e-01   4.8897000000000004e+00   1.7190000000000000e-01  -3.6159999999999998e-01  -3.1140000000000001e-01  -4.8830000000000001e-01   1.0227999999999999e+00   6.3554000000000004e+00  -1.5409999999999999e-01   3.0790000000000001e-01   3.8479999999999998e-01
  -3.0859999999999999e-01  -5.2759999999999996e-01   4.3750000000000000e+00   1.6230000000000000e-01  -4.6629999999999999e-01  -2.9820000000000002e-01  -2.4410000000000001e-01   8.8939999999999997e-01   6.0941999999999998e+00  -1.4449999999999999e-01   2.9830000000000001e-01   4.2470000000000002e-01
  -5.0700000000000001e-01  -3.9570000000000000e-01   4.8897000000000004e+00   1.9089999999999999e-01  -3.8059999999999999e-01  -2.9380000000000001e-01  -2.6629999999999998e-01   1.1563000000000001e+00   6.1813000000000002e+00  -8.6699999999999999e-02   3.1750000000000000e-01   4.2020000000000002e-01
  -5.9509999999999996e-01  -4.8359999999999997e-01   4.3750000000000000e+00   1.6230000000000000e-01  -4.0920000000000001e-01  -2.7629999999999999e-01  -4.6610000000000001e-01   8.6719999999999997e-01   6.7035999999999998e+00  -5.7799999999999997e-02   2.6939999999999997e-01   4.6000000000000002e-01
  -4.4080000000000003e-01  -3.0780000000000002e-01   4.8038999999999996e+00   1.9089999999999999e-01  -3.2350000000000001e-01  -3.3329999999999999e-01  -4.4390000000000002e-01   7.7820000000000000e-01   6.6166000000000000e+00  -1.0600000000000000e-01   2.9830000000000001e-01   4.2909999999999998e-01
  -4.1880000000000001e-01  -3.0780000000000002e-01   4.0317999999999996e+00   1.2410000000000000e-01  -4.8530000000000001e-01  -2.7189999999999998e-01  -2.4410000000000001e-01   9.5609999999999995e-01   5.6589000000000000e+00  -1.0600000000000000e-01   3.8490000000000002e-01   4.0250000000000002e-01
  -5.5110000000000003e-01  -5.9360000000000002e-01   4.3750000000000000e+00   1.7190000000000000e-01  -4.4719999999999999e-01  -3.1140000000000001e-01  -2.8849999999999998e-01   1.1563000000000001e+00   6.0941999999999998e+00  -6.7400000000000002e-02   3.1750000000000000e-01   3.9369999999999999e-01
  -4.6289999999999998e-01  -5.0560000000000005e-01   4.5465000000000000e+00   1.8140000000000001e-01  -3.2350000000000001e-01  -2.9820000000000002e-01  -3.3289999999999997e-01   9.1169999999999995e-01   7.1388999999999996e+00  -1.0600000000000000e-01   3.2710000000000000e-01   4.3350000000000000e-01
  -3.7469999999999998e-01  -5.2759999999999996e-01   5.1470000000000002e+00   2.2910000000000000e-01  -2.9499999999999998e-01  -3.2890000000000003e-01  -3.1069999999999998e-01   9.7840000000000005e-01   6.1813000000000002e+00  -1.9300000000000001e-02   3.2710000000000000e-01   3.8479999999999998e-01
  -6.8330000000000002e-01  -3.2979999999999998e-01   4.2892000000000001e+00   1.9089999999999999e-01  -4.7580000000000000e-01  -2.9380000000000001e-01  -3.9950000000000002e-01   8.2269999999999999e-01   6.1813000000000002e+00  -1.3489999999999999e-01   2.9830000000000001e-01   3.8479999999999998e-01
  -5.2900000000000003e-01  -4.8359999999999997e-01   4.8897000000000004e+00   2.7689999999999998e-01  -3.9970000000000000e-01  -2.9380000000000001e-01  -3.1069999999999998e-01   1.1563000000000001e+00   6.5294999999999996e+00  -3.8500000000000000e-02   3.5599999999999998e-01   4.2470000000000002e-01
  -5.5110000000000003e-01  -5.2759999999999996e-01   3.9460999999999999e+00   1.9089999999999999e-01  -3.5210000000000002e-01  -3.0700000000000000e-01  -3.3289999999999997e-01   8.2269999999999999e-01   6.3554000000000004e+00  -5.7799999999999997e-02   2.9830000000000001e-01   4.0699999999999997e-01
  -5.9509999999999996e-01  -3.5170000000000001e-01   3.8603000000000001e+00   1.9089999999999999e-01  -3.7109999999999999e-01  -2.8070000000000001e-01  -3.5510000000000003e-01   1.0672999999999999e+00   6.0072000000000001e+00  -1.3489999999999999e-01   2.5979999999999998e-01   4.4679999999999997e-01
  -4.4080000000000003e-01  -6.3749999999999996e-01   5.4901999999999997e+00   1.8140000000000001e-01  -4.0920000000000001e-01  -2.7629999999999999e-01  -4.4390000000000002e-01   1.1785000000000001e+00   6.1813000000000002e+00  -8.6699999999999999e-02   2.9830000000000001e-01   4.5560000000000000e-01
  -4.4080000000000003e-01  -3.5170000000000001e-01   5.1470000000000002e+00   1.7190000000000000e-01  -3.5210000000000002e-01  -2.9820000000000002e-01  -1.7760000000000001e-01   9.3389999999999995e-01   6.3554000000000004e+00   0.0000000000000000e+00   2.0210000000000000e-01   3.8929999999999998e-01
  -6.1719999999999997e-01  -5.2759999999999996e-01   4.8897000000000004e+00   1.8140000000000001e-01  -5.0429999999999997e-01  -3.1569999999999998e-01  -3.1069999999999998e-01   1.0227999999999999e+00   6.7907000000000002e+00  -4.8200000000000000e-02   3.3679999999999999e-01   3.7159999999999999e-01
  -3.3060000000000000e-01  -2.8580000000000000e-01   4.7180999999999997e+00   1.7190000000000000e-01  -4.3769999999999998e-01  -3.0700000000000000e-01  -2.4410000000000001e-01   7.5600000000000001e-01   6.4424999999999999e+00  -1.0600000000000000e-01   2.6939999999999997e-01   3.3620000000000000e-01
  -5.5110000000000003e-01  -3.7369999999999998e-01   4.4607999999999999e+00   1.6230000000000000e-01  -3.4260000000000002e-01  -3.1140000000000001e-01  -5.1049999999999995e-01   8.4499999999999997e-01   5.4847999999999999e+00  -1.1559999999999999e-01   3.8490000000000002e-01   4.2020000000000002e-01
  -6.1719999999999997e-01  -4.1770000000000002e-01   4.1176000000000004e+00   1.7190000000000000e-01  -3.7109999999999999e-01  -2.9380000000000001e-01  -2.2189999999999999e-01   8.2269999999999999e-01   6.3554000000000004e+00   0.0000000000000000e+00   2.9830000000000001e-01   3.6709999999999998e-01
  -6.1719999999999997e-01  -4.6170000000000000e-01   3.9460999999999999e+00   1.8140000000000001e-01  -3.8059999999999999e-01  -3.0700000000000000e-01  -5.3269999999999995e-01   1.1117999999999999e+00   6.3554000000000004e+00  -3.8500000000000000e-02   3.6559999999999998e-01   3.7159999999999999e-01
  -3.0859999999999999e-01  -3.7369999999999998e-01   4.7180999999999997e+00   8.5900000000000004e-02  -3.2350000000000001e-01  -3.1569999999999998e-01  -3.9950000000000002e-01   1.1117999999999999e+00   6.5294999999999996e+00  -1.4449999999999999e-01   3.7530000000000002e-01   3.9369999999999999e-01
  -1.7630000000000001e-01  -4.8359999999999997e-01   4.3750000000000000e+00   1.8140000000000001e-01  -3.5210000000000002e-01  -3.5959999999999998e-01  -3.5510000000000003e-01   1.0005999999999999e+00   6.4424999999999999e+00  -1.7340000000000000e-01   2.1170000000000000e-01   4.3790000000000001e-01
  -4.1880000000000001e-01  -3.5170000000000001e-01   5.1470000000000002e+00   1.1459999999999999e-01  -4.0920000000000001e-01  -2.5869999999999999e-01  -4.2170000000000002e-01   1.0894999999999999e+00   6.3554000000000004e+00  -1.0600000000000000e-01   2.2130000000000000e-01   4.1139999999999999e-01
  -6.1719999999999997e-01  -4.6170000000000000e-01   4.1176000000000004e+00   8.5900000000000004e-02  -3.9010000000000000e-01  -3.0259999999999998e-01  -3.5510000000000003e-01   9.1169999999999995e-01   5.9200999999999997e+00  -7.7100000000000002e-02   2.8870000000000001e-01   4.0699999999999997e-01
  -5.5110000000000003e-01  -5.7160000000000000e-01   3.8603000000000001e+00   1.9089999999999999e-01  -4.3769999999999998e-01  -2.5869999999999999e-01  -1.9980000000000001e-01   8.6719999999999997e-01   6.3554000000000004e+00  -8.6699999999999999e-02   2.5979999999999998e-01   3.7159999999999999e-01
  -5.2900000000000003e-01  -5.2759999999999996e-01   4.3750000000000000e+00   8.5900000000000004e-02  -3.4260000000000002e-01  -2.7189999999999998e-01  -1.7760000000000001e-01   9.7840000000000005e-01   6.0072000000000001e+00  -9.6299999999999997e-02   2.9830000000000001e-01   3.8929999999999998e-01
  -5.5110000000000003e-01  -3.7369999999999998e-01   4.3750000000000000e+00   1.8140000000000001e-01  -3.3310000000000001e-01  -3.0700000000000000e-01  -4.2170000000000002e-01   9.5609999999999995e-01   6.0072000000000001e+00  -9.5999999999999992e-03   2.5979999999999998e-01   4.0250000000000002e-01
  -5.7310000000000005e-01  -3.7369999999999998e-01   4.4607999999999999e+00   9.5500000000000002e-02  -3.6159999999999998e-01  -3.1140000000000001e-01  -2.6629999999999998e-01   8.8939999999999997e-01   6.4424999999999999e+00  -2.8899999999999999e-02   3.2710000000000000e-01   4.2020000000000002e-01
  -5.7310000000000005e-01  -3.0780000000000002e-01   4.5465000000000000e+00   1.9089999999999999e-01  -3.9010000000000000e-01  -2.9820000000000002e-01  -1.9980000000000001e-01   9.5609999999999995e-01   6.2683000000000000e+00  -6.7400000000000002e-02   3.6559999999999998e-01   4.0699999999999997e-01
  -3.9679999999999999e-01  -3.9570000000000000e-01   4.2892000000000001e+00   2.0050000000000001e-01  -4.0920000000000001e-01  -3.0259999999999998e-01  -4.6610000000000001e-01   9.3389999999999995e-01   5.6589000000000000e+00  -1.6380000000000000e-01   3.8490000000000002e-01   3.8929999999999998e-01
  -4.6289999999999998e-01  -4.3969999999999998e-01   5.2328000000000001e+00   2.5779999999999997e-01  -3.7109999999999999e-01  -3.0259999999999998e-01  -3.7730000000000002e-01   9.3389999999999995e-01   5.6589000000000000e+00  -6.7400000000000002e-02   3.5599999999999998e-01   3.8479999999999998e-01
  -4.4080000000000003e-01  -3.5170000000000001e-01   3.7745000000000002e+00   2.1959999999999999e-01  -3.5210000000000002e-01  -2.8499999999999998e-01  -3.9950000000000002e-01   9.1169999999999995e-01   6.1813000000000002e+00  -7.7100000000000002e-02   2.4060000000000001e-01   3.8929999999999998e-01
  -4.6289999999999998e-01  -3.7369999999999998e-01   4.3750000000000000e+00   9.5500000000000002e-02  -3.6159999999999998e-01  -2.8070000000000001e-01  -3.5510000000000003e-01   1.0450999999999999e+00   6.0072000000000001e+00  -4.8200000000000000e-02   2.7900000000000003e-01   3.8040000000000002e-01
  -1.9839999999999999e-01  -3.9570000000000000e-01   4.5465000000000000e+00   2.6729999999999998e-01  -4.1870000000000002e-01  -2.9380000000000001e-01  -2.6629999999999998e-01   8.8939999999999997e-01   7.1388999999999996e+00  -1.3489999999999999e-01   2.9830000000000001e-01   3.7600000000000000e-01
  -4.4080000000000003e-01  -4.3969999999999998e-01   4.8038999999999996e+00   1.8140000000000001e-01  -4.4719999999999999e-01  -2.3680000000000001e-01  -2.4410000000000001e-01   1.0894999999999999e+00   6.3554000000000004e+00  -7.7100000000000002e-02   3.5599999999999998e-01   3.7159999999999999e-01
  -4.6289999999999998e-01  -4.6170000000000000e-01   5.2328000000000001e+00   0.0000000000000000e+00  -4.4719999999999999e-01  -3.0700000000000000e-01  -8.8800000000000004e-02   1.0005999999999999e+00   6.2683000000000000e+00  -1.0600000000000000e-01   3.4639999999999999e-01   4.1139999999999999e-01
  -4.8490000000000000e-01  -3.9570000000000000e-01   4.2034000000000002e+00   1.5279999999999999e-01  -4.7580000000000000e-01  -2.5430000000000003e-01  -2.4410000000000001e-01   9.1169999999999995e-01   6.2683000000000000e+00  -3.8500000000000000e-02   2.8870000000000001e-01   3.6709999999999998e-01
  -5.7310000000000005e-01  -6.1550000000000005e-01   3.7745000000000002e+00   2.0050000000000001e-01  -3.8059999999999999e-01  -3.1140000000000001e-01  -2.6629999999999998e-01   8.4499999999999997e-01   6.3554000000000004e+00  -9.6299999999999997e-02   2.6939999999999997e-01   4.1139999999999999e-01
  -5.2900000000000003e-01  -3.0780000000000002e-01   4.3750000000000000e+00   1.8140000000000001e-01  -4.6629999999999999e-01  -3.4639999999999999e-01  -1.9980000000000001e-01   8.2269999999999999e-01   6.3554000000000004e+00  -5.7799999999999997e-02   3.0790000000000001e-01   4.0699999999999997e-01
  -5.9509999999999996e-01  -6.1550000000000005e-01   5.0612000000000004e+00   1.1459999999999999e-01  -3.8059999999999999e-01  -2.4560000000000001e-01  -3.9950000000000002e-01   9.5609999999999995e-01   6.8777999999999997e+00  -1.2520000000000001e-01   3.9450000000000002e-01   4.0699999999999997e-01
  -3.7469999999999998e-01  -4.8359999999999997e-01   4.4607999999999999e+00   1.9089999999999999e-01  -3.2350000000000001e-01  -3.2010000000000000e-01  -4.6610000000000001e-01   8.2269999999999999e-01   6.2683000000000000e+00  -1.4449999999999999e-01   3.6559999999999998e-01   4.3350000000000000e-01
  -4.6289999999999998e-01  -6.8149999999999999e-01   4.8038999999999996e+00   1.2410000000000000e-01  -4.1870000000000002e-01  -3.1569999999999998e-01  -4.2170000000000002e-01   1.0227999999999999e+00   6.4424999999999999e+00  -1.3489999999999999e-01   2.8870000000000001e-01   3.9369999999999999e-01
  -3.0859999999999999e-01  -3.9570000000000000e-01   4.2034000000000002e+00   1.0500000000000000e-01  -4.6629999999999999e-01  -2.5869999999999999e-01  -1.9980000000000001e-01   8.8939999999999997e-01   6.5294999999999996e+00  -9.6299999999999997e-02   2.5979999999999998e-01   4.0699999999999997e-01
  -7.2740000000000005e-01  -4.8359999999999997e-01   4.5465000000000000e+00   1.5279999999999999e-01  -3.8059999999999999e-01  -3.0259999999999998e-01  -2.8849999999999998e-01   1.0894999999999999e+00   6.7907000000000002e+00  -1.5409999999999999e-01   2.3089999999999999e-01   4.0699999999999997e-01
  -5.5110000000000003e-01  -3.0780000000000002e-01   4.8038999999999996e+00   3.8199999999999998e-02  -4.6629999999999999e-01  -2.8499999999999998e-01  -5.3269999999999995e-01   8.8939999999999997e-01   7.0518999999999998e+00  -1.5409999999999999e-01   2.9830000000000001e-01   3.9369999999999999e-01
  -6.3919999999999999e-01  -3.2979999999999998e-01   4.8897000000000004e+00   1.0500000000000000e-01  -4.3769999999999998e-01  -2.5869999999999999e-01  -3.9950000000000002e-01   8.4499999999999997e-01   6.2683000000000000e+00  -4.8200000000000000e-02   3.6559999999999998e-01   3.8040000000000002e-01
  -4.4080000000000003e-01  -2.6379999999999998e-01   3.6029000000000000e+00   1.5279999999999999e-01  -3.3310000000000001e-01  -2.8070000000000001e-01  -4.6610000000000001e-01   1.1339999999999999e+00   6.2683000000000000e+00  -1.2520000000000001e-01   3.6559999999999998e-01   3.7159999999999999e-01
  -3.5270000000000001e-01  -4.8359999999999997e-01   4.6322999999999999e+00   2.7689999999999998e-01  -3.4260000000000002e-01  -3.2890000000000003e-01  -1.5540000000000001e-01   9.5609999999999995e-01   6.1813000000000002e+00  -8.6699999999999999e-02   3.1750000000000000e-01   4.0699999999999997e-01
  -3.3060000000000000e-01  -3.7369999999999998e-01   4.8897000000000004e+00   1.3370000000000001e-01  -3.0449999999999999e-01  -2.7629999999999999e-01  -2.2189999999999999e-01   7.7820000000000000e-01   6.0072000000000001e+00  -6.7400000000000002e-02   3.0790000000000001e-01   4.1580000000000000e-01
  -5.2900000000000003e-01  -4.6170000000000000e-01   5.6616999999999997e+00   1.0500000000000000e-01  -3.3310000000000001e-01  -3.0259999999999998e-01  -3.9950000000000002e-01   1.0450999999999999e+00   5.3977000000000004e+00  -1.2520000000000001e-01   2.9830000000000001e-01   3.8040000000000002e-01
  -3.3060000000000000e-01  -7.0350000000000001e-01   4.7180999999999997e+00   1.8140000000000001e-01  -3.5210000000000002e-01  -2.9820000000000002e-01  -4.8830000000000001e-01   1.2007000000000001e+00   6.2683000000000000e+00  -1.7340000000000000e-01   3.0790000000000001e-01   4.1580000000000000e-01
  -3.7469999999999998e-01  -5.2759999999999996e-01   4.5465000000000000e+00   3.1509999999999999e-01  -4.5679999999999998e-01  -2.8070000000000001e-01  -3.1069999999999998e-01   8.2269999999999999e-01   7.1388999999999996e+00  -1.0600000000000000e-01   2.5979999999999998e-01   4.0699999999999997e-01
  -3.9679999999999999e-01  -5.4959999999999998e-01   4.7180999999999997e+00   1.8140000000000001e-01  -4.4719999999999999e-01  -3.0700000000000000e-01  -4.6610000000000001e-01   1.1563000000000001e+00   6.7035999999999998e+00  -4.8200000000000000e-02   2.5019999999999998e-01   3.6270000000000002e-01
  -5.0700000000000001e-01  -5.0560000000000005e-01   4.0317999999999996e+00   5.7299999999999997e-02  -3.9970000000000000e-01  -3.0259999999999998e-01  -3.7730000000000002e-01   8.8939999999999997e-01   6.1813000000000002e+00  -9.6299999999999997e-02   3.1750000000000000e-01   4.2909999999999998e-01
  -4.8490000000000000e-01  -4.8359999999999997e-01   3.9460999999999999e+00   2.0050000000000001e-01  -4.0920000000000001e-01  -2.8070000000000001e-01  -4.6610000000000001e-01   9.7840000000000005e-01   6.7907000000000002e+00  -1.3489999999999999e-01   3.3679999999999999e-01   3.9369999999999999e-01
  -6.1719999999999997e-01  -5.4959999999999998e-01   4.7180999999999997e+00   7.6399999999999996e-02  -3.4260000000000002e-01  -2.7629999999999999e-01  -3.7730000000000002e-01   9.1169999999999995e-01   6.0941999999999998e+00  -1.9270000000000001e-01   2.8870000000000001e-01   4.2909999999999998e-01
  -4.1880000000000001e-01  -5.4959999999999998e-01   4.2034000000000002e+00   1.3370000000000001e-01  -3.9010000000000000e-01  -2.9820000000000002e-01  -4.6610000000000001e-01   1.0005999999999999e+00   5.7460000000000004e+00  -1.0600000000000000e-01   2.8870000000000001e-01   3.5830000000000001e-01
  -4.4080000000000003e-01  -4.6170000000000000e-01   4.5465000000000000e+00   1.6230000000000000e-01  -4.3769999999999998e-01  -3.2450000000000001e-01  -3.7730000000000002e-01   1.0672999999999999e+00   6.9648000000000003e+00  -2.8899999999999999e-02   3.0790000000000001e-01   3.8929999999999998e-01
  -4.8490000000000000e-01  -5.4959999999999998e-01   4.8897000000000004e+00   2.0050000000000001e-01  -3.2350000000000001e-01  -3.0259999999999998e-01  -1.3320000000000001e-01   9.7840000000000005e-01   6.7907000000000002e+00  -9.6299999999999997e-02   2.6939999999999997e-01   4.0699999999999997e-01
  -3.7469999999999998e-01  -3.0780000000000002e-01   4.1176000000000004e+00   1.4319999999999999e-01  -4.1870000000000002e-01  -3.2450000000000001e-01  -1.5540000000000001e-01   1.0450999999999999e+00   7.5742000000000003e+00  -1.2520000000000001e-01   3.1750000000000000e-01   3.7159999999999999e-01
  -6.3919999999999999e-01  -3.7369999999999998e-01   4.4607999999999999e+00   3.1509999999999999e-01  -3.7109999999999999e-01  -3.4639999999999999e-01  -4.8830000000000001e-01   1.1117999999999999e+00   5.3977000000000004e+00  -1.0600000000000000e-01   2.9830000000000001e-01   3.9810000000000001e-01
  -4.8490000000000000e-01  -3.5170000000000001e-01   3.6029000000000000e+00   2.1959999999999999e-01  -3.9970000000000000e-01  -2.9820000000000002e-01  -5.1049999999999995e-01   9.7840000000000005e-01   5.9200999999999997e+00  -1.3489999999999999e-01   3.0790000000000001e-01   4.0699999999999997e-01
  -3.7469999999999998e-01  -3.5170000000000001e-01   4.3750000000000000e+00   1.2410000000000000e-01  -3.6159999999999998e-01  -3.1569999999999998e-01  -4.6610000000000001e-01   1.2230000000000001e+00   6.1813000000000002e+00  -8.6699999999999999e-02   2.6939999999999997e-01   3.9369999999999999e-01
  -3.9679999999999999e-01  -4.3969999999999998e-01   4.2892000000000001e+00   8.5900000000000004e-02  -4.1870000000000002e-01  -3.2010000000000000e-01  -6.2150000000000005e-01   9.1169999999999995e-01   6.6166000000000000e+00  -8.6699999999999999e-02   3.4639999999999999e-01   3.6270000000000002e-01
  -4.1880000000000001e-01  -4.8359999999999997e-01   4.5465000000000000e+00   2.0050000000000001e-01  -4.6629999999999999e-01  -3.1569999999999998e-01  -3.9950000000000002e-01   7.5600000000000001e-01   5.5719000000000003e+00  -1.9300000000000001e-02   2.2130000000000000e-01   4.0699999999999997e-01
  -2.6450000000000001e-01  -4.3969999999999998e-01   4.0317999999999996e+00   1.4319999999999999e-01  -3.9970000000000000e-01  -2.5869999999999999e-01  -1.9980000000000001e-01   9.3389999999999995e-01   6.5294999999999996e+00  -1.4449999999999999e-01   3.5599999999999998e-01   4.0250000000000002e-01
  -4.4080000000000003e-01  -5.0560000000000005e-01   4.5465000000000000e+00   1.7190000000000000e-01  -4.1870000000000002e-01  -2.6310000000000000e-01  -2.2189999999999999e-01   9.5609999999999995e-01   6.4424999999999999e+00  -3.8500000000000000e-02   3.8490000000000002e-01   4.3350000000000000e-01
  -4.1880000000000001e-01  -4.3969999999999998e-01   4.1176000000000004e+00   1.2410000000000000e-01  -3.7109999999999999e-01  -3.2010000000000000e-01  -5.5489999999999995e-01   1.0672999999999999e+00   6.7035999999999998e+00  -1.6380000000000000e-01   3.4639999999999999e-01   3.6709999999999998e-01
  -3.0859999999999999e-01  -3.7369999999999998e-01   4.6322999999999999e+00   2.1959999999999999e-01  -3.4260000000000002e-01  -3.0259999999999998e-01  -1.9980000000000001e-01   8.4499999999999997e-01   6.6166000000000000e+00  -8.6699999999999999e-02   2.9830000000000001e-01   3.8929999999999998e-01
  -5.0700000000000001e-01  -3.9570000000000000e-01   4.2892000000000001e+00   1.5279999999999999e-01  -3.8059999999999999e-01  -2.7629999999999999e-01  -3.7730000000000002e-01   9.3389999999999995e-01   6.0941999999999998e+00  -1.9270000000000001e-01   3.2710000000000000e-01   4.2020000000000002e-01
  -3.5270000000000001e-01  -3.5170000000000001e-01   4.5465000000000000e+00   2.0050000000000001e-01  -3.6159999999999998e-01  -2.7629999999999999e-01  -3.9950000000000002e-01   9.7840000000000005e-01   6.0941999999999998e+00  -6.7400000000000002e-02   3.4639999999999999e-01   3.8040000000000002e-01
  -3.9679999999999999e-01  -3.7369999999999998e-01   4.2034000000000002e+00   1.9089999999999999e-01  -4.2820000000000003e-01  -2.6310000000000000e-01  -5.5489999999999995e-01   8.6719999999999997e-01   6.4424999999999999e+00  -6.7400000000000002e-02   3.0790000000000001e-01   4.4230000000000003e-01
  -3.9679999999999999e-01  -3.5170000000000001e-01   5.1470000000000002e+00   1.6230000000000000e-01  -3.9970000000000000e-01  -2.8070000000000001e-01  -2.8849999999999998e-01   8.0049999999999999e-01   6.4424999999999999e+00  -2.0230000000000001e-01   2.8870000000000001e-01   4.0250000000000002e-01
  -4.4080000000000003e-01  -3.9570000000000000e-01   5.1470000000000002e+00   1.8140000000000001e-01  -3.5210000000000002e-01  -2.9820000000000002e-01  -3.3289999999999997e-01   1.0005999999999999e+00   6.8777999999999997e+00  -1.2520000000000001e-01   3.3679999999999999e-01   3.6270000000000002e-01
  -4.6289999999999998e-01  -5.0560000000000005e-01   4.9755000000000003e+00   1.8140000000000001e-01  -3.3310000000000001e-01  -2.7629999999999999e-01  -2.6629999999999998e-01   9.1169999999999995e-01   6.5294999999999996e+00  -1.0600000000000000e-01   2.5979999999999998e-01   3.8929999999999998e-01
  -5.9509999999999996e-01  -2.8580000000000000e-01   4.7180999999999997e+00   1.4319999999999999e-01  -3.2350000000000001e-01  -2.8499999999999998e-01  -4.6610000000000001e-01   9.1169999999999995e-01   6.2683000000000000e+00  -7.7100000000000002e-02   2.9830000000000001e-01   3.8479999999999998e-01
  -3.5270000000000001e-01  -4.1770000000000002e-01   4.8038999999999996e+00   2.5779999999999997e-01  -3.9970000000000000e-01  -2.4560000000000001e-01  -2.8849999999999998e-01   1.1563000000000001e+00   6.0072000000000001e+00   2.8899999999999999e-02   3.3679999999999999e-01   3.8929999999999998e-01
  -3.9679999999999999e-01  -3.2979999999999998e-01   4.8038999999999996e+00   3.1509999999999999e-01  -3.3310000000000001e-01  -2.6750000000000002e-01  -4.4390000000000002e-01   9.5609999999999995e-01   6.2683000000000000e+00  -1.0600000000000000e-01   3.2710000000000000e-01   3.8929999999999998e-01
  -4.6289999999999998e-01  -3.0780000000000002e-01   4.2034000000000002e+00   1.6230000000000000e-01  -4.1870000000000002e-01  -3.3329999999999999e-01  -3.9950000000000002e-01   1.0672999999999999e+00   5.3977000000000004e+00  -6.7400000000000002e-02   3.1750000000000000e-01   3.6709999999999998e-01
  -4.4080000000000003e-01  -3.0780000000000002e-01   4.7180999999999997e+00   1.8140000000000001e-01  -3.9970000000000000e-01  -2.3240000000000000e-01  -3.1069999999999998e-01   1.0227999999999999e+00   6.1813000000000002e+00  -5.7799999999999997e-02   2.9830000000000001e-01   4.1580000000000000e-01
  -1.3230000000000000e-01  -3.0780000000000002e-01   4.7180999999999997e+00   1.9089999999999999e-01  -4.0920000000000001e-01  -3.2450000000000001e-01  -2.8849999999999998e-01   8.8939999999999997e-01   6.6166000000000000e+00  -1.2520000000000001e-01   3.4639999999999999e-01   3.8929999999999998e-01
  -2.6450000000000001e-01  -5.2759999999999996e-01   4.7180999999999997e+00   1.6230000000000000e-01  -4.1870000000000002e-01  -2.8499999999999998e-01  -3.3289999999999997e-01   1.0450999999999999e+00   5.4847999999999999e+00  -6.7400000000000002e-02   3.9450000000000002e-01   3.7159999999999999e-01
  -4.8490000000000000e-01  -2.1980000000000000e-01   5.0612000000000004e+00   1.4319999999999999e-01  -4.0920000000000001e-01  -3.0700000000000000e-01  -4.6610000000000001e-01   7.7820000000000000e-01   6.0072000000000001e+00  -1.9300000000000001e-02   3.3679999999999999e-01   3.9369999999999999e-01
  -3.9679999999999999e-01  -6.1550000000000005e-01   4.3750000000000000e+00   1.2410000000000000e-01  -5.4239999999999999e-01  -2.5869999999999999e-01  -3.5510000000000003e-01   9.3389999999999995e-01   7.1388999999999996e+00   3.8500000000000000e-02   3.1750000000000000e-01   4.1139999999999999e-01
  -4.1880000000000001e-01  -4.6170000000000000e-01   4.2034000000000002e+00   2.0999999999999999e-01  -4.2820000000000003e-01  -2.8499999999999998e-01  -4.2170000000000002e-01   1.0005999999999999e+00   6.8777999999999997e+00  -1.6380000000000000e-01   2.6939999999999997e-01   3.6709999999999998e-01
  -4.8490000000000000e-01  -5.9360000000000002e-01   3.9460999999999999e+00   1.7190000000000000e-01  -4.5679999999999998e-01  -2.9380000000000001e-01  -2.8849999999999998e-01   9.7840000000000005e-01   6.4424999999999999e+00  -4.8200000000000000e-02   3.1750000000000000e-01   3.7600000000000000e-01
  -5.0700000000000001e-01  -3.5170000000000001e-01   4.2034000000000002e+00   1.2410000000000000e-01  -4.3769999999999998e-01  -2.4560000000000001e-01  -3.1069999999999998e-01   1.1785000000000001e+00   6.0941999999999998e+00  -8.6699999999999999e-02   3.0790000000000001e-01   3.7600000000000000e-01
  -2.4249999999999999e-01  -5.9360000000000002e-01   4.4607999999999999e+00   9.5500000000000002e-02  -3.7109999999999999e-01  -3.2010000000000000e-01  -1.9980000000000001e-01   1.1785000000000001e+00   5.8330000000000002e+00  -1.0600000000000000e-01   2.6939999999999997e-01   3.8040000000000002e-01
  -4.8490000000000000e-01  -5.4959999999999998e-01   4.4607999999999999e+00   3.1509999999999999e-01  -4.1870000000000002e-01  -3.0700000000000000e-01  -8.8800000000000004e-02   8.6719999999999997e-01   6.5294999999999996e+00  -1.6380000000000000e-01   3.1750000000000000e-01   4.2909999999999998e-01
  -3.7469999999999998e-01  -4.8359999999999997e-01   4.5465000000000000e+00   1.8140000000000001e-01  -3.9010000000000000e-01  -2.8939999999999999e-01  -4.8830000000000001e-01   1.0005999999999999e+00   5.9200999999999997e+00  -1.6380000000000000e-01   3.6559999999999998e-01   4.1139999999999999e-01
  -5.9509999999999996e-01  -6.5949999999999998e-01   4.4607999999999999e+00   1.6230000000000000e-01  -3.1400000000000000e-01  -3.2890000000000003e-01  -2.6629999999999998e-01   9.5609999999999995e-01   6.7035999999999998e+00  -8.6699999999999999e-02   3.1750000000000000e-01   4.1580000000000000e-01
  -3.7469999999999998e-01  -2.6379999999999998e-01   5.1470000000000002e+00   1.9089999999999999e-01  -3.8059999999999999e-01  -2.7629999999999999e-01  -4.2170000000000002e-01   1.0450999999999999e+00   6.3554000000000004e+00  -4.8200000000000000e-02   2.7900000000000003e-01   4.1139999999999999e-01
  -4.1880000000000001e-01  -3.9570000000000000e-01   4.5465000000000000e+00   2.0050000000000001e-01  -4.7580000000000000e-01  -2.8939999999999999e-01  -4.6610000000000001e-01   9.3389999999999995e-01   6.0072000000000001e+00  -7.7100000000000002e-02   3.2710000000000000e-01   4.2909999999999998e-01
  -5.2900000000000003e-01  -5.2759999999999996e-01   4.4607999999999999e+00   8.5900000000000004e-02  -3.8059999999999999e-01  -3.3770000000000000e-01  -4.2170000000000002e-01   7.5600000000000001e-01   7.0518999999999998e+00  -1.9270000000000001e-01   2.6939999999999997e-01   3.9369999999999999e-01
  -5.2900000000000003e-01  -6.5949999999999998e-01   3.8603000000000001e+00   1.6230000000000000e-01  -4.8530000000000001e-01  -2.9380000000000001e-01  -6.2150000000000005e-01   8.6719999999999997e-01   7.3131000000000004e+00  -5.7799999999999997e-02   3.1750000000000000e-01   3.8040000000000002e-01
  -3.7469999999999998e-01  -5.2759999999999996e-01   4.9755000000000003e+00   7.6399999999999996e-02  -4.4719999999999999e-01  -3.2890000000000003e-01  -3.7730000000000002e-01   1.0672999999999999e+00   5.8330000000000002e+00  -3.8500000000000000e-02   3.6559999999999998e-01   3.9810000000000001e-01
  -5.5110000000000003e-01  -5.4959999999999998e-01   4.4607999999999999e+00   5.7299999999999997e-02  -5.0429999999999997e-01  -2.8499999999999998e-01  -4.4390000000000002e-01   8.2269999999999999e-01   5.2236000000000002e+00  -1.2520000000000001e-01   3.3679999999999999e-01   4.0250000000000002e-01
  -4.1880000000000001e-01  -4.8359999999999997e-01   4.2034000000000002e+00   2.5779999999999997e-01  -3.7109999999999999e-01  -2.9820000000000002e-01  -3.9950000000000002e-01   9.7840000000000005e-01   7.4001000000000001e+00  -9.6299999999999997e-02   3.4639999999999999e-01   4.0699999999999997e-01
  -1.9839999999999999e-01  -5.7160000000000000e-01   4.8038999999999996e+00   2.3870000000000000e-01  -3.5210000000000002e-01  -3.3770000000000000e-01  -3.1069999999999998e-01   8.6719999999999997e-01   5.9200999999999997e+00  -4.8200000000000000e-02   2.5019999999999998e-01   4.2909999999999998e-01
  -4.4080000000000003e-01  -6.1550000000000005e-01   4.2892000000000001e+00   1.6230000000000000e-01  -4.9480000000000002e-01  -3.4639999999999999e-01  -3.7730000000000002e-01   1.0450999999999999e+00   6.6166000000000000e+00  -8.6699999999999999e-02   2.8870000000000001e-01   3.9810000000000001e-01
  -3.3060000000000000e-01  -5.0560000000000005e-01   5.0612000000000004e+00   2.3870000000000000e-01  -3.3310000000000001e-01  -3.0259999999999998e-01  -3.3289999999999997e-01   1.2007000000000001e+00   5.8330000000000002e+00  -6.7400000000000002e-02   2.9830000000000001e-01   4.1139999999999999e-01
  -3.0859999999999999e-01  -3.9570000000000000e-01   4.4607999999999999e+00   1.8140000000000001e-01  -3.5210000000000002e-01  -2.5430000000000003e-01  -3.7730000000000002e-01   9.7840000000000005e-01   6.4424999999999999e+00  -8.6699999999999999e-02   3.8490000000000002e-01   3.6709999999999998e-01
  -4.8490000000000000e-01  -6.3749999999999996e-01   4.9755000000000003e+00   1.1459999999999999e-01  -4.4719999999999999e-01  -2.8499999999999998e-01  -4.2170000000000002e-01   9.1169999999999995e-01   6.9648000000000003e+00  -1.3489999999999999e-01   2.8870000000000001e-01   3.5830000000000001e-01
  -3.0859999999999999e-01  -7.2550000000000003e-01   4.5465000000000000e+00   1.3370000000000001e-01  -4.7580000000000000e-01  -2.8499999999999998e-01  -3.5510000000000003e-01   1.0005999999999999e+00   6.3554000000000004e+00  -4.8200000000000000e-02   3.0790000000000001e-01   4.0699999999999997e-01
  -3.7469999999999998e-01  -6.5949999999999998e-01   4.6322999999999999e+00   2.1959999999999999e-01  -3.2350000000000001e-01  -2.5430000000000003e-01  -6.2150000000000005e-01   9.3389999999999995e-01   6.6166000000000000e+00  -1.0600000000000000e-01   3.2710000000000000e-01   3.9369999999999999e-01
  -4.6289999999999998e-01  -4.6170000000000000e-01   4.4607999999999999e+00   2.3870000000000000e-01  -3.8059999999999999e-01  -3.3329999999999999e-01  -1.7760000000000001e-01   7.5600000000000001e-01   5.9200999999999997e+00  -9.5999999999999992e-03   2.7900000000000003e-01   3.5830000000000001e-01
  -2.4249999999999999e-01  -3.2979999999999998e-01   4.9755000000000003e+00   2.0050000000000001e-01  -3.9010000000000000e-01  -3.0700000000000000e-01  -6.6579999999999995e-01   9.1169999999999995e-01   5.7460000000000004e+00  -6.7400000000000002e-02   3.6559999999999998e-01   3.9369999999999999e-01
  -3.9679999999999999e-01  -4.6170000000000000e-01   4.2892000000000001e+00   2.3870000000000000e-01  -3.7109999999999999e-01  -3.4200000000000003e-01  -3.3289999999999997e-01   1.1563000000000001e+00   6.1813000000000002e+00  -1.2520000000000001e-01   2.9830000000000001e-01   4.0699999999999997e-01
  -2.8649999999999998e-01  -3.0780000000000002e-01   4.3750000000000000e+00   2.2910000000000000e-01  -2.9499999999999998e-01  -2.9380000000000001e-01  -4.2170000000000002e-01   8.2269999999999999e-01   6.9648000000000003e+00  -1.8300000000000000e-01   3.5599999999999998e-01   3.7159999999999999e-01
  -1.9839999999999999e-01  -4.6170000000000000e-01   4.7180999999999997e+00   2.4820000000000000e-01  -3.0449999999999999e-01  -3.5959999999999998e-01  -3.3289999999999997e-01   1.0450999999999999e+00   6.4424999999999999e+00  -6.7400000000000002e-02   3.9450000000000002e-01   3.5830000000000001e-01
  -3.9679999999999999e-01  -3.0780000000000002e-01   4.4607999999999999e+00   1.8140000000000001e-01  -3.9010000000000000e-01  -2.8939999999999999e-01  -3.5510000000000003e-01   8.8939999999999997e-01   6.4424999999999999e+00  -9.6299999999999997e-02   3.2710000000000000e-01   3.8479999999999998e-01
  -4.4080000000000003e-01  -5.4959999999999998e-01   4.9755000000000003e+00   2.2910000000000000e-01  -3.4260000000000002e-01  -2.8499999999999998e-01  -5.1049999999999995e-01   7.3380000000000001e-01   6.3554000000000004e+00  -9.6299999999999997e-02   2.3089999999999999e-01   3.9810000000000001e-01
  -3.9679999999999999e-01  -3.7369999999999998e-01   4.6322999999999999e+00   1.6230000000000000e-01  -4.2820000000000003e-01  -2.8499999999999998e-01  -4.2170000000000002e-01   8.4499999999999997e-01   5.8330000000000002e+00  -5.7799999999999997e-02   3.2710000000000000e-01   3.9369999999999999e-01
  -3.3060000000000000e-01  -4.6170000000000000e-01   4.2892000000000001e+00   1.1459999999999999e-01  -4.1870000000000002e-01  -2.8499999999999998e-01  -3.5510000000000003e-01   9.5609999999999995e-01   6.7035999999999998e+00  -6.7400000000000002e-02   2.5979999999999998e-01   3.4499999999999997e-01
  -5.2900000000000003e-01  -5.9360000000000002e-01   4.5465000000000000e+00   1.4319999999999999e-01  -4.0920000000000001e-01  -2.5000000000000000e-01  -5.1049999999999995e-01   1.0894999999999999e+00   6.8777999999999997e+00  -1.0600000000000000e-01   2.8870000000000001e-01   4.2470000000000002e-01
  -5.0700000000000001e-01  -2.8580000000000000e-01   4.7180999999999997e+00   1.5279999999999999e-01  -4.3769999999999998e-01  -2.8070000000000001e-01  -5.3269999999999995e-01   9.3389999999999995e-01   5.2236000000000002e+00  -1.4449999999999999e-01   3.0790000000000001e-01   4.1139999999999999e-01
  -4.8490000000000000e-01  -4.1770000000000002e-01   4.7180999999999997e+00   1.9089999999999999e-01  -3.5210000000000002e-01  -2.5430000000000003e-01  -1.9980000000000001e-01   9.3389999999999995e-01   6.4424999999999999e+00  -3.8500000000000000e-02   3.1750000000000000e-01   3.4949999999999998e-01
  -5.5110000000000003e-01  -3.2979999999999998e-01   4.5465000000000000e+00   2.2910000000000000e-01  -4.1870000000000002e-01  -3.1569999999999998e-01  -2.6629999999999998e-01   1.0005999999999999e+00   5.8330000000000002e+00  -1.0600000000000000e-01   2.5979999999999998e-01   4.0699999999999997e-01
  -4.1880000000000001e-01  -3.7369999999999998e-01   4.4607999999999999e+00   2.0050000000000001e-01  -3.6159999999999998e-01  -2.7629999999999999e-01  -3.5510000000000003e-01   8.6719999999999997e-01   6.8777999999999997e+00  -9.6299999999999997e-02   4.2340000000000000e-01   3.8479999999999998e-01
  -4.8490000000000000e-01  -3.9570000000000000e-01   5.0612000000000004e+00   1.4319999999999999e-01  -3.6159999999999998e-01  -3.0700000000000000e-01  -3.9950000000000002e-01   8.6719999999999997e-01   5.9200999999999997e+00  -1.1559999999999999e-01   3.4639999999999999e-01   4.0250000000000002e-01
  -3.9679999999999999e-01  -2.8580000000000000e-01   4.4607999999999999e+00   1.5279999999999999e-01  -4.0920000000000001e-01  -3.2010000000000000e-01  -3.5510000000000003e-01   1.0894999999999999e+00   6.8777999999999997e+00  -1.9270000000000001e-01   2.8870000000000001e-01   3.5389999999999999e-01
  -4.4080000000000003e-01  -3.5170000000000001e-01   5.2328000000000001e+00   2.0050000000000001e-01  -3.2350000000000001e-01  -3.1569999999999998e-01  -4.6610000000000001e-01   1.0005999999999999e+00   5.9200999999999997e+00  -1.0600000000000000e-01   3.0790000000000001e-01   3.9369999999999999e-01
  -3.3060000000000000e-01  -3.7369999999999998e-01   4.2892000000000001e+00   4.7699999999999999e-02  -3.6159999999999998e-01  -3.1140000000000001e-01  -3.9950000000000002e-01   9.1169999999999995e-01   6.8777999999999997e+00  -4.8200000000000000e-02   3.0790000000000001e-01   3.7600000000000000e-01
  -5.7310000000000005e-01  -5.7160000000000000e-01   3.6886999999999999e+00   1.6230000000000000e-01  -3.6159999999999998e-01  -3.1569999999999998e-01  -3.3289999999999997e-01   1.0894999999999999e+00   5.8330000000000002e+00  -1.3489999999999999e-01   2.9830000000000001e-01   3.8479999999999998e-01
  -3.9679999999999999e-01  -6.3749999999999996e-01   4.3750000000000000e+00   2.0999999999999999e-01  -4.2820000000000003e-01  -2.8939999999999999e-01  -3.9950000000000002e-01   9.1169999999999995e-01   6.0941999999999998e+00  -1.1559999999999999e-01   2.4060000000000001e-01   3.9810000000000001e-01
  -3.9679999999999999e-01  -4.6170000000000000e-01   5.4901999999999997e+00   1.7190000000000000e-01  -3.9970000000000000e-01  -2.6310000000000000e-01  -3.7730000000000002e-01   9.7840000000000005e-01   6.2683000000000000e+00  -1.1559999999999999e-01   3.1750000000000000e-01   3.7159999999999999e-01
  -4.1880000000000001e-01  -3.7369999999999998e-01   4.6322999999999999e+00   9.5500000000000002e-02  -3.9970000000000000e-01  -3.2890000000000003e-01  -3.9950000000000002e-01   8.2269999999999999e-01   5.6589000000000000e+00  -1.1559999999999999e-01   3.4639999999999999e-01   3.6270000000000002e-01
  -3.9679999999999999e-01  -1.7590000000000000e-01   5.3186000000000000e+00   1.8140000000000001e-01  -3.7109999999999999e-01  -3.0259999999999998e-01  -3.5510000000000003e-01   1.1339999999999999e+00   6.7907000000000002e+00  -1.5409999999999999e-01   3.9450000000000002e-01   3.9369999999999999e-01
  -4.6289999999999998e-01  -4.1770000000000002e-01   4.8038999999999996e+00   1.7190000000000000e-01  -2.9499999999999998e-01  -2.6750000000000002e-01  -2.8849999999999998e-01   1.0005999999999999e+00   5.8330000000000002e+00  -2.8899999999999999e-02   3.5599999999999998e-01   3.8479999999999998e-01
  -7.4939999999999996e-01  -5.0560000000000005e-01   4.0317999999999996e+00   2.0050000000000001e-01  -4.6629999999999999e-01  -2.5869999999999999e-01  -2.8849999999999998e-01   8.6719999999999997e-01   5.3106999999999998e+00  -4.8200000000000000e-02   3.1750000000000000e-01   3.8929999999999998e-01
  -5.7310000000000005e-01  -2.6379999999999998e-01   4.6322999999999999e+00   2.8639999999999999e-01  -4.7580000000000000e-01  -3.2450000000000001e-01  -5.9930000000000005e-01   8.8939999999999997e-01   6.3554000000000004e+00  -7.7100000000000002e-02   3.2710000000000000e-01   4.0250000000000002e-01
  -3.5270000000000001e-01  -3.9570000000000000e-01   4.9755000000000003e+00   2.0999999999999999e-01  -3.7109999999999999e-01  -3.4200000000000003e-01  -4.6610000000000001e-01   8.2269999999999999e-01   6.6166000000000000e+00  -8.6699999999999999e-02   2.1170000000000000e-01   4.2909999999999998e-01
  -3.9679999999999999e-01  -4.6170000000000000e-01   4.6322999999999999e+00   1.5279999999999999e-01  -4.8530000000000001e-01  -2.9820000000000002e-01  -5.7709999999999995e-01   9.5609999999999995e-01   6.6166000000000000e+00  -8.6699999999999999e-02   3.3679999999999999e-01   3.9369999999999999e-01
  -5.5110000000000003e-01  -4.3969999999999998e-01   4.6322999999999999e+00   2.1959999999999999e-01  -4.3769999999999998e-01  -3.0700000000000000e-01  -4.8830000000000001e-01   8.2269999999999999e-01   6.5294999999999996e+00  -8.6699999999999999e-02   2.5979999999999998e-01   3.9810000000000001e-01
  -2.8649999999999998e-01  -4.3969999999999998e-01   4.0317999999999996e+00   2.0050000000000001e-01  -3.4260000000000002e-01  -2.8499999999999998e-01  -5.1049999999999995e-01   1.0672999999999999e+00   6.7907000000000002e+00  -6.7400000000000002e-02   3.2710000000000000e-01   3.8040000000000002e-01
  -2.6450000000000001e-01  -5.2759999999999996e-01   4.3750000000000000e+00   1.4319999999999999e-01  -4.4719999999999999e-01  -3.0700000000000000e-01  -3.1069999999999998e-01   1.0005999999999999e+00   6.3554000000000004e+00  -1.2520000000000001e-01   2.9830000000000001e-01   3.8479999999999998e-01
  -5.0700000000000001e-01  -7.0350000000000001e-01   4.4607999999999999e+00   3.0549999999999999e-01  -4.3769999999999998e-01  -3.0259999999999998e-01  -3.1069999999999998e-01   1.0672999999999999e+00   6.4424999999999999e+00  -4.8200000000000000e-02   2.9830000000000001e-01   3.5830000000000001e-01
  -5.2900000000000003e-01  -4.3969999999999998e-01   4.5465000000000000e+00   1.7190000000000000e-01  -3.4260000000000002e-01  -3.1140000000000001e-01  -4.2170000000000002e-01   8.8939999999999997e-01   6.7907000000000002e+00  -8.6699999999999999e-02   2.8870000000000001e-01   4.1580000000000000e-01
  -4.6289999999999998e-01  -3.9570000000000000e-01   3.7745000000000002e+00   1.7190000000000000e-01  -4.1870000000000002e-01  -2.8499999999999998e-01  -1.9980000000000001e-01   9.1169999999999995e-01   6.7035999999999998e+00  -2.8899999999999999e-02   3.9450000000000002e-01   4.0699999999999997e-01
  -4.6289999999999998e-01  -5.0560000000000005e-01   4.7180999999999997e+00   5.7299999999999997e-02  -3.4260000000000002e-01  -3.5080000000000000e-01  -2.6629999999999998e-01   1.3341000000000001e+00   6.5294999999999996e+00  -3.8500000000000000e-02   2.4060000000000001e-01   3.5389999999999999e-01
  -3.9679999999999999e-01  -5.7160000000000000e-01   3.6886999999999999e+00   2.5779999999999997e-01  -3.4260000000000002e-01  -3.2010000000000000e-01  -3.1069999999999998e-01   9.5609999999999995e-01   6.1813000000000002e+00  -1.0600000000000000e-01   3.3679999999999999e-01   3.9369999999999999e-01
  -1.9839999999999999e-01  -3.9570000000000000e-01   5.3186000000000000e+00   1.9089999999999999e-01  -4.3769999999999998e-01  -2.7189999999999998e-01  -3.5510000000000003e-01   9.5609999999999995e-01   6.3554000000000004e+00  -9.6299999999999997e-02   2.7900000000000003e-01   4.0250000000000002e-01
  -3.9679999999999999e-01  -3.5170000000000001e-01   4.2892000000000001e+00   1.4319999999999999e-01  -3.1400000000000000e-01  -2.8070000000000001e-01  -3.1069999999999998e-01   8.6719999999999997e-01   6.5294999999999996e+00  -8.6699999999999999e-02   2.4060000000000001e-01   4.3790000000000001e-01
  -3.7469999999999998e-01  -5.2759999999999996e-01   4.2034000000000002e+00   1.1459999999999999e-01  -5.0429999999999997e-01  -2.9820000000000002e-01  -4.8830000000000001e-01   1.0005999999999999e+00   6.3554000000000004e+00  -8.6699999999999999e-02   2.7900000000000003e-01   4.1139999999999999e-01
  -4.4080000000000003e-01  -5.4959999999999998e-01   4.3750000000000000e+00   3.0549999999999999e-01  -3.2350000000000001e-01  -3.3329999999999999e-01  -3.5510000000000003e-01   1.1339999999999999e+00   6.2683000000000000e+00  -8.6699999999999999e-02   2.9830000000000001e-01   3.9810000000000001e-01
  -5.5110000000000003e-01  -3.9570000000000000e-01   5.1470000000000002e+00   4.7699999999999999e-02  -4.2820000000000003e-01  -3.1140000000000001e-01  -3.3289999999999997e-01   1.0450999999999999e+00   6.4424999999999999e+00  -1.5409999999999999e-01   3.2710000000000000e-01   3.6270000000000002e-01
  -6.3919999999999999e-01  -2.4179999999999999e-01   4.2034000000000002e+00   1.6230000000000000e-01  -4.0920000000000001e-01  -2.9380000000000001e-01  -3.7730000000000002e-01   1.0450999999999999e+00   6.5294999999999996e+00  -8.6699999999999999e-02   3.5599999999999998e-01   4.0250000000000002e-01
  -4.6289999999999998e-01  -4.6170000000000000e-01   3.9460999999999999e+00   1.8140000000000001e-01  -4.2820000000000003e-01  -2.6310000000000000e-01  -3.9950000000000002e-01   1.0005999999999999e+00   6.2683000000000000e+00  -3.8500000000000000e-02   3.0790000000000001e-01   4.2909999999999998e-01
  -5.0700000000000001e-01  -3.9570000000000000e-01   4.5465000000000000e+00   2.0050000000000001e-01  -2.7600000000000002e-01  -3.0700000000000000e-01  -3.1069999999999998e-01   9.5609999999999995e-01   6.0072000000000001e+00  -9.6299999999999997e-02   3.3679999999999999e-01   3.8040000000000002e-01
  -4.6289999999999998e-01  -3.9570000000000000e-01   4.8038999999999996e+00   9.5500000000000002e-02  -3.9010000000000000e-01  -2.8499999999999998e-01  -4.2170000000000002e-01   1.0227999999999999e+00   5.3977000000000004e+00  -1.3489999999999999e-01   2.8870000000000001e-01   3.7600000000000000e-01
  -3.9679999999999999e-01  -5.0560000000000005e-01   4.3750000000000000e+00   1.8140000000000001e-01  -3.7109999999999999e-01  -3.1569999999999998e-01  -4.8830000000000001e-01   1.0450999999999999e+00   6.6166000000000000e+00  -2.8899999999999999e-02   4.1370000000000001e-01   3.8040000000000002e-01
  -3.0859999999999999e-01  -6.1550000000000005e-01   5.4901999999999997e+00   1.8140000000000001e-01  -2.9499999999999998e-01  -3.1140000000000001e-01  -4.2170000000000002e-01   9.3389999999999995e-01   5.9200999999999997e+00   1.9300000000000001e-02   2.8870000000000001e-01   3.9369999999999999e-01
  -3.7469999999999998e-01  -4.3969999999999998e-01   4.0317999999999996e+00   1.7190000000000000e-01  -3.5210000000000002e-01  -2.8499999999999998e-01  -3.3289999999999997e-01   8.6719999999999997e-01   6.7907000000000002e+00  -5.7799999999999997e-02   3.8490000000000002e-01   3.6709999999999998e-01
  -3.0859999999999999e-01  -3.0780000000000002e-01   4.2892000000000001e+00   2.0999999999999999e-01  -3.9970000000000000e-01  -2.4120000000000000e-01  -3.5510000000000003e-01   8.8939999999999997e-01   5.6589000000000000e+00  -6.7400000000000002e-02   3.3679999999999999e-01   4.4230000000000003e-01
  -4.6289999999999998e-01  -4.8359999999999997e-01   4.8038999999999996e+00   3.0549999999999999e-01  -3.9970000000000000e-01  -2.8070000000000001e-01  -3.5510000000000003e-01   9.1169999999999995e-01   5.5719000000000003e+00  -1.6380000000000000e-01   2.9830000000000001e-01   3.9369999999999999e-01
  -4.8490000000000000e-01  -4.8359999999999997e-01   4.7180999999999997e+00   1.5279999999999999e-01  -3.8059999999999999e-01  -2.9820000000000002e-01  -3.9950000000000002e-01   8.6719999999999997e-01   6.9648000000000003e+00  -1.5409999999999999e-01   2.9830000000000001e-01   3.7600000000000000e-01
  -5.9509999999999996e-01  -3.7369999999999998e-01   4.7180999999999997e+00   1.6230000000000000e-01  -4.1870000000000002e-01  -2.4120000000000000e-01  -4.8830000000000001e-01   9.5609999999999995e-01   5.9200999999999997e+00  -8.6699999999999999e-02   3.5599999999999998e-01   3.6709999999999998e-01
  -4.1880000000000001e-01  -3.9570000000000000e-01   4.8897000000000004e+00   1.3370000000000001e-01  -3.9010000000000000e-01  -2.9380000000000001e-01  -3.9950000000000002e-01   9.7840000000000005e-01   6.1813000000000002e+00  -1.0600000000000000e-01   2.8870000000000001e-01   3.7600000000000000e-01
  -3.0859999999999999e-01  -4.6170000000000000e-01   4.9755000000000003e+00   1.5279999999999999e-01  -4.2820000000000003e-01  -3.4639999999999999e-01  -3.7730000000000002e-01   1.0894999999999999e+00   6.0941999999999998e+00  -1.0600000000000000e-01   3.7530000000000002e-01   4.2470000000000002e-01
  -4.1880000000000001e-01  -6.3749999999999996e-01   4.7180999999999997e+00   6.6799999999999998e-02  -3.6159999999999998e-01  -2.8939999999999999e-01  -3.3289999999999997e-01   9.1169999999999995e-01   5.8330000000000002e+00  -3.8500000000000000e-02   2.9830000000000001e-01   3.5389999999999999e-01
  -2.4249999999999999e-01  -4.6170000000000000e-01   5.0612000000000004e+00   2.1959999999999999e-01  -4.1870000000000002e-01  -2.8939999999999999e-01  -6.2150000000000005e-01   9.7840000000000005e-01   6.6166000000000000e+00  -7.7100000000000002e-02   2.7900000000000003e-01   4.0699999999999997e-01
  -7.0530000000000004e-01  -4.1770000000000002e-01   4.8038999999999996e+00   1.9089999999999999e-01  -4.5679999999999998e-01  -2.9380000000000001e-01  -4.6610000000000001e-01   7.7820000000000000e-01   6.4424999999999999e+00  -1.3489999999999999e-01   2.4060000000000001e-01   3.7600000000000000e-01
  -2.2040000000000001e-01  -2.8580000000000000e-01   4.9755000000000003e+00   9.5500000000000002e-02  -4.2820000000000003e-01  -3.0700000000000000e-01  -3.5510000000000003e-01   1.0672999999999999e+00   6.3554000000000004e+00  -9.6299999999999997e-02   3.6559999999999998e-01   4.0699999999999997e-01
  -3.5270000000000001e-01  -5.7160000000000000e-01   4.2034000000000002e+00   1.7190000000000000e-01  -3.8059999999999999e-01  -2.8939999999999999e-01  -4.6610000000000001e-01   1.0005999999999999e+00   7.4871999999999996e+00  -4.8200000000000000e-02   2.7900000000000003e-01   3.8929999999999998e-01
  -6.6130000000000000e-01  -6.3749999999999996e-01   4.8897000000000004e+00   1.3370000000000001e-01  -3.9010000000000000e-01  -3.1140000000000001e-01  -3.7730000000000002e-01   1.0450999999999999e+00   6.3554000000000004e+00  -6.7400000000000002e-02   2.8870000000000001e-01   3.9369999999999999e-01
  -4.1880000000000001e-01  -4.8359999999999997e-01   4.8897000000000004e+00   1.1459999999999999e-01  -4.3769999999999998e-01  -2.8939999999999999e-01  -1.5540000000000001e-01   8.4499999999999997e-01   5.9200999999999997e+00  -8.6699999999999999e-02   2.6939999999999997e-01   3.7159999999999999e-01
  -3.5270000000000001e-01  -3.5170000000000001e-01   4.2034000000000002e+00   1.8140000000000001e-01  -4.6629999999999999e-01  -2.8499999999999998e-01  -5.7709999999999995e-01   8.6719999999999997e-01   6.2683000000000000e+00  -1.7340000000000000e-01   2.8870000000000001e-01   4.1580000000000000e-01
  -3.7469999999999998e-01  -4.6170000000000000e-01   3.7745000000000002e+00   1.7190000000000000e-01  -3.2350000000000001e-01  -3.0259999999999998e-01  -4.2170000000000002e-01   9.1169999999999995e-01   6.5294999999999996e+00  -8.6699999999999999e-02   3.1750000000000000e-01   4.1139999999999999e-01
  -3.5270000000000001e-01  -4.8359999999999997e-01   4.3750000000000000e+00   2.9599999999999999e-01  -2.9499999999999998e-01  -2.8499999999999998e-01  -2.6629999999999998e-01   1.0450999999999999e+00   6.5294999999999996e+00  -1.2520000000000001e-01   3.0790000000000001e-01   4.0250000000000002e-01
  -5.2900000000000003e-01  -5.0560000000000005e-01   4.6322999999999999e+00   2.6729999999999998e-01  -3.8059999999999999e-01  -2.9380000000000001e-01  -4.2170000000000002e-01   9.3389999999999995e-01   6.7907000000000002e+00  -7.7100000000000002e-02   2.8870000000000001e-01   3.7159999999999999e-01
  -2.8649999999999998e-01  -4.1770000000000002e-01   4.2034000000000002e+00   2.0050000000000001e-01  -3.1400000000000000e-01  -3.0700000000000000e-01  -4.6610000000000001e-01   9.7840000000000005e-01   6.0072000000000001e+00  -3.8500000000000000e-02   3.2710000000000000e-01   3.5830000000000001e-01
  -4.6289999999999998e-01  -6.5949999999999998e-01   4.4607999999999999e+00   1.1459999999999999e-01  -4.2820000000000003e-01  -2.8939999999999999e-01  -5.3269999999999995e-01   1.1339999999999999e+00   6.4424999999999999e+00  -1.1559999999999999e-01   3.3679999999999999e-01   3.8040000000000002e-01
  -3.5270000000000001e-01  -3.7369999999999998e-01   4.4607999999999999e+00   1.8140000000000001e-01  -4.7580000000000000e-01  -2.7629999999999999e-01  -3.1069999999999998e-01   1.0227999999999999e+00   6.1813000000000002e+00   9.5999999999999992e-03   3.9450000000000002e-01   3.4949999999999998e-01
  -4.8490000000000000e-01  -5.0560000000000005e-01   3.7745000000000002e+00   1.3370000000000001e-01  -4.3769999999999998e-01  -2.8499999999999998e-01  -2.4410000000000001e-01   9.1169999999999995e-01   6.0941999999999998e+00  -9.5999999999999992e-03   3.2710000000000000e-01   3.6709999999999998e-01
  -5.2900000000000003e-01  -4.6170000000000000e-01   4.1176000000000004e+00   1.8140000000000001e-01  -4.0920000000000001e-01  -2.5869999999999999e-01  -4.6610000000000001e-01   8.4499999999999997e-01   6.2683000000000000e+00  -9.6299999999999997e-02   2.7900000000000003e-01   3.7159999999999999e-01
  -5.7310000000000005e-01  -5.0560000000000005e-01   4.4607999999999999e+00   1.4319999999999999e-01  -3.4260000000000002e-01  -2.9820000000000002e-01  -3.3289999999999997e-01   8.2269999999999999e-01   6.4424999999999999e+00  -5.7799999999999997e-02   3.4639999999999999e-01   3.7600000000000000e-01
  -3.5270000000000001e-01  -3.2979999999999998e-01   4.2034000000000002e+00   2.0050000000000001e-01  -3.9970000000000000e-01  -3.2890000000000003e-01  -5.5489999999999995e-01   1.0005999999999999e+00   6.8777999999999997e+00  -1.1559999999999999e-01   2.7900000000000003e-01   3.6270000000000002e-01
  -3.7469999999999998e-01  -4.8359999999999997e-01   4.9755000000000003e+00   1.3370000000000001e-01  -2.9499999999999998e-01  -2.9820000000000002e-01  -3.1069999999999998e-01   1.0005999999999999e+00   6.5294999999999996e+00  -6.7400000000000002e-02   2.8870000000000001e-01   4.0250000000000002e-01
  -4.4080000000000003e-01  -2.8580000000000000e-01   4.4607999999999999e+00   1.3370000000000001e-01  -3.2350000000000001e-01  -3.1569999999999998e-01  -3.3289999999999997e-01   1.0450999999999999e+00   6.0072000000000001e+00  -9.6299999999999997e-02   3.0790000000000001e-01   3.4060000000000001e-01
  -5.9509999999999996e-01  -3.0780000000000002e-01   4.2034000000000002e+00   6.6799999999999998e-02  -4.4719999999999999e-01  -2.9820000000000002e-01  -5.5489999999999995e-01   8.4499999999999997e-01   6.2683000000000000e+00  -1.1559999999999999e-01   3.5599999999999998e-01   3.8929999999999998e-01
  -4.6289999999999998e-01  -3.5170000000000001e-01   4.5465000000000000e+00   2.6729999999999998e-01  -4.1870000000000002e-01  -2.9820000000000002e-01  -4.6610000000000001e-01   9.7840000000000005e-01   7.1388999999999996e+00  -9.6299999999999997e-02   4.2340000000000000e-01   3.9369999999999999e-01
  -5.7310000000000005e-01  -3.9570000000000000e-01   4.8038999999999996e+00   2.0050000000000001e-01  -4.1870000000000002e-01  -2.7629999999999999e-01  -3.9950000000000002e-01   1.1339999999999999e+00   6.0941999999999998e+00  -5.7799999999999997e-02   3.4639999999999999e-01   3.8479999999999998e-01
  -4.8490000000000000e-01  -3.7369999999999998e-01   4.3750000000000000e+00   1.3370000000000001e-01  -3.3310000000000001e-01  -2.8939999999999999e-01  -3.5510000000000003e-01   1.0005999999999999e+00   6.0072000000000001e+00  -8.6699999999999999e-02   3.3679999999999999e-01   3.8479999999999998e-01
  -3.7469999999999998e-01  -7.0350000000000001e-01   4.1176000000000004e+00   1.9089999999999999e-01  -3.4260000000000002e-01  -2.8939999999999999e-01  -3.5510000000000003e-01   9.7840000000000005e-01   6.7035999999999998e+00  -1.5409999999999999e-01   2.8870000000000001e-01   4.0699999999999997e-01
  -6.3919999999999999e-01  -4.1770000000000002e-01   4.2892000000000001e+00   1.2410000000000000e-01  -4.2820000000000003e-01  -2.8070000000000001e-01  -3.5510000000000003e-01   8.4499999999999997e-01   5.4847999999999999e+00  -5.7799999999999997e-02   3.5599999999999998e-01   3.2729999999999998e-01
  -4.1880000000000001e-01  -3.5170000000000001e-01   4.1176000000000004e+00   2.3870000000000000e-01  -3.9010000000000000e-01  -2.8499999999999998e-01  -5.1049999999999995e-01   9.3389999999999995e-01   6.6166000000000000e+00  -1.2520000000000001e-01   3.1750000000000000e-01   4.2020000000000002e-01
  -2.6450000000000001e-01  -3.2979999999999998e-01   4.3750000000000000e+00   1.0500000000000000e-01  -4.1870000000000002e-01  -3.1569999999999998e-01  -3.5510000000000003e-01   1.0005999999999999e+00   6.2683000000000000e+00  -9.6299999999999997e-02   2.5979999999999998e-01   3.8479999999999998e-01
  -5.0700000000000001e-01  -4.1770000000000002e-01   4.3750000000000000e+00   1.9089999999999999e-01  -4.2820000000000003e-01  -2.6750000000000002e-01  -4.2170000000000002e-01   1.0450999999999999e+00   5.9200999999999997e+00  -9.6299999999999997e-02   3.9450000000000002e-01   3.6709999999999998e-01
  -4.1880000000000001e-01  -4.8359999999999997e-01   4.2892000000000001e+00   2.0999999999999999e-01  -3.7109999999999999e-01  -2.5430000000000003e-01  -2.8849999999999998e-01   7.7820000000000000e-01   6.9648000000000003e+00  -1.4449999999999999e-01   3.4639999999999999e-01   3.6270000000000002e-01
  -3.9679999999999999e-01  -1.3189999999999999e-01   5.2328000000000001e+00   1.8140000000000001e-01  -3.8059999999999999e-01  -2.4120000000000000e-01  -5.5489999999999995e-01   8.6719999999999997e-01   5.9200999999999997e+00  -1.5409999999999999e-01   3.6559999999999998e-01   3.8929999999999998e-01
  -3.7469999999999998e-01  -4.3969999999999998e-01   3.9460999999999999e+00   2.0050000000000001e-01  -3.4260000000000002e-01  -2.8070000000000001e-01  -3.1069999999999998e-01   9.1169999999999995e-01   6.1813000000000002e+00  -1.2520000000000001e-01   4.1370000000000001e-01   3.4949999999999998e-01
  -3.7469999999999998e-01  -4.3969999999999998e-01   4.7180999999999997e+00   2.0050000000000001e-01  -3.5210000000000002e-01  -3.1569999999999998e-01  -1.5540000000000001e-01   8.8939999999999997e-01   6.5294999999999996e+00  -9.6299999999999997e-02   2.8870000000000001e-01   4.0699999999999997e-01
  -5.0700000000000001e-01  -5.2759999999999996e-01   3.9460999999999999e+00   9.5500000000000002e-02  -3.8059999999999999e-01  -2.8939999999999999e-01  -4.4390000000000002e-01   1.0005999999999999e+00   6.1813000000000002e+00   2.8899999999999999e-02   3.9450000000000002e-01   3.8040000000000002e-01
  -4.8490000000000000e-01  -5.7160000000000000e-01   4.4607999999999999e+00   6.6799999999999998e-02  -4.0920000000000001e-01  -2.5869999999999999e-01  -3.7730000000000002e-01   1.0227999999999999e+00   6.7907000000000002e+00  -1.3489999999999999e-01   3.0790000000000001e-01   3.8040000000000002e-01
  -5.9509999999999996e-01  -4.1770000000000002e-01   4.8897000000000004e+00   7.6399999999999996e-02  -3.2350000000000001e-01  -3.0259999999999998e-01  -3.1069999999999998e-01   8.8939999999999997e-01   6.1813000000000002e+00  -9.6299999999999997e-02   2.4060000000000001e-01   3.8040000000000002e-01
  -3.3060000000000000e-01  -4.3969999999999998e-01   4.8038999999999996e+00   6.6799999999999998e-02  -4.8530000000000001e-01  -2.6750000000000002e-01  -4.2170000000000002e-01   8.8939999999999997e-01   6.1813000000000002e+00  -9.5999999999999992e-03   3.4639999999999999e-01   4.0250000000000002e-01
  -3.7469999999999998e-01  -5.2759999999999996e-01   4.2034000000000002e+00   4.7699999999999999e-02  -3.7109999999999999e-01  -2.9820000000000002e-01  -2.2189999999999999e-01   8.2269999999999999e-01   6.3554000000000004e+00  -1.0600000000000000e-01   3.1750000000000000e-01   3.8040000000000002e-01
  -3.3060000000000000e-01  -6.8149999999999999e-01   5.4901999999999997e+00   2.8639999999999999e-01  -4.4719999999999999e-01  -2.8499999999999998e-01  -3.3289999999999997e-01   1.0227999999999999e+00   5.8330000000000002e+00  -1.3489999999999999e-01   2.1170000000000000e-01   3.9369999999999999e-01
  -2.2040000000000001e-01  -4.1770000000000002e-01   4.4607999999999999e+00   2.4820000000000000e-01  -3.8059999999999999e-01  -2.7189999999999998e-01  -3.9950000000000002e-01   9.5609999999999995e-01   6.1813000000000002e+00  -3.8500000000000000e-02   3.3679999999999999e-01   3.6709999999999998e-01
  -4.6289999999999998e-01  -5.4959999999999998e-01   4.3750000000000000e+00   1.4319999999999999e-01  -4.1870000000000002e-01  -2.5430000000000003e-01  -2.4410000000000001e-01   7.7820000000000000e-01   6.4424999999999999e+00  -9.6299999999999997e-02   3.8490000000000002e-01   4.0699999999999997e-01
  -4.6289999999999998e-01  -4.8359999999999997e-01   4.4607999999999999e+00   2.2910000000000000e-01  -3.7109999999999999e-01  -3.6399999999999999e-01  -2.6629999999999998e-01   9.7840000000000005e-01   6.0941999999999998e+00  -1.6380000000000000e-01   3.7530000000000002e-01   3.8929999999999998e-01
  -5.0700000000000001e-01  -2.1980000000000000e-01   4.8038999999999996e+00   2.1959999999999999e-01  -4.3769999999999998e-01  -2.8499999999999998e-01  -3.3289999999999997e-01   8.4499999999999997e-01   6.3554000000000004e+00  -1.1559999999999999e-01   3.0790000000000001e-01   3.7159999999999999e-01
  -4.4080000000000003e-01  -7.0350000000000001e-01   4.8897000000000004e+00   8.5900000000000004e-02  -3.9010000000000000e-01  -2.4120000000000000e-01  -3.9950000000000002e-01   9.1169999999999995e-01   6.6166000000000000e+00  -1.4449999999999999e-01   3.8490000000000002e-01   3.6270000000000002e-01
  -3.7469999999999998e-01  -3.9570000000000000e-01   4.2034000000000002e+00   1.6230000000000000e-01  -4.0920000000000001e-01  -2.4120000000000000e-01  -6.2150000000000005e-01   1.0005999999999999e+00   6.1813000000000002e+00  -9.6299999999999997e-02   2.9830000000000001e-01   3.9810000000000001e-01
  -4.1880000000000001e-01  -3.9570000000000000e-01   4.4607999999999999e+00   2.4820000000000000e-01  -4.0920000000000001e-01  -2.6750000000000002e-01  -3.5510000000000003e-01   9.7840000000000005e-01   6.4424999999999999e+00  -4.8200000000000000e-02   2.8870000000000001e-01   3.9369999999999999e-01
  -2.8649999999999998e-01  -4.8359999999999997e-01   4.3750000000000000e+00   3.8199999999999998e-02  -4.5679999999999998e-01  -2.6310000000000000e-01  -5.9930000000000005e-01   8.4499999999999997e-01   6.3554000000000004e+00  -1.2520000000000001e-01   3.3679999999999999e-01   3.7600000000000000e-01
  -4.1880000000000001e-01  -3.9570000000000000e-01   4.3750000000000000e+00   7.6399999999999996e-02  -3.3310000000000001e-01  -3.1569999999999998e-01  -2.2189999999999999e-01   9.3389999999999995e-01   5.6589000000000000e+00  -1.4449999999999999e-01   3.6559999999999998e-01   3.1850000000000001e-01
  -5.0700000000000001e-01  -5.4959999999999998e-01   4.7180999999999997e+00   1.6230000000000000e-01  -3.8059999999999999e-01  -3.0259999999999998e-01  -4.6610000000000001e-01   7.7820000000000000e-01   6.7907000000000002e+00  -1.6380000000000000e-01   3.7530000000000002e-01   3.9369999999999999e-01
  -3.5270000000000001e-01  -4.1770000000000002e-01   4.6322999999999999e+00   1.6230000000000000e-01  -3.9010000000000000e-01  -3.1569999999999998e-01  -3.9950000000000002e-01   6.8930000000000002e-01   6.0941999999999998e+00  -1.2520000000000001e-01   3.3679999999999999e-01   3.7600000000000000e-01
  -3.5270000000000001e-01  -5.2759999999999996e-01   4.1176000000000004e+00   1.8140000000000001e-01  -3.6159999999999998e-01  -2.7629999999999999e-01  -1.9980000000000001e-01   9.5609999999999995e-01   6.4424999999999999e+00  -9.6299999999999997e-02   3.1750000000000000e-01   3.5389999999999999e-01
  -2.6450000000000001e-01  -4.8359999999999997e-01   4.3750000000000000e+00   1.4319999999999999e-01  -3.7109999999999999e-01  -3.2450000000000001e-01  -4.4390000000000002e-01   9.3389999999999995e-01   5.6589000000000000e+00  -1.2520000000000001e-01   3.3679999999999999e-01   3.7600000000000000e-01
  -3.7469999999999998e-01  -2.6379999999999998e-01   4.7180999999999997e+00   2.0050000000000001e-01  -3.8059999999999999e-01  -2.8939999999999999e-01  -1.7760000000000001e-01   9.3389999999999995e-01   6.4424999999999999e+00  -2.8899999999999999e-02   3.9450000000000002e-01   3.9810000000000001e-01
  -3.5270000000000001e-01  -3.0780000000000002e-01   4.4607999999999999e+00   4.7699999999999999e-02  -3.9010000000000000e-01  -2.9820000000000002e-01  -5.1049999999999995e-01   8.8939999999999997e-01   6.0941999999999998e+00  -5.7799999999999997e-02   2.6939999999999997e-01   4.0250000000000002e-01
  -4.1880000000000001e-01  -5.0560000000000005e-01   3.6029000000000000e+00   1.7190000000000000e-01  -3.8059999999999999e-01  -2.7629999999999999e-01  -4.8830000000000001e-01   1.0005999999999999e+00   6.3554000000000004e+00  -9.6299999999999997e-02   2.6939999999999997e-01   3.9810000000000001e-01
  -3.7469999999999998e-01  -2.6379999999999998e-01   3.7745000000000002e+00   2.5779999999999997e-01  -3.6159999999999998e-01  -2.8499999999999998e-01  -4.8830000000000001e-01   9.1169999999999995e-01   6.1813000000000002e+00  -4.8200000000000000e-02   3.0790000000000001e-01   3.8479999999999998e-01
  -3.5270000000000001e-01  -5.4959999999999998e-01   4.5465000000000000e+00   1.0500000000000000e-01  -3.7109999999999999e-01  -2.9380000000000001e-01  -4.4390000000000002e-01   8.6719999999999997e-01   6.5294999999999996e+00  -4.8200000000000000e-02   2.3089999999999999e-01   3.9369999999999999e-01
  -5.0700000000000001e-01  -3.9570000000000000e-01   4.2034000000000002e+00   6.6799999999999998e-02  -3.8059999999999999e-01  -3.1140000000000001e-01  -3.9950000000000002e-01   9.1169999999999995e-01   5.8330000000000002e+00  -2.8899999999999999e-02   2.6939999999999997e-01   3.8929999999999998e-01
  -3.9679999999999999e-01  -4.1770000000000002e-01   4.2034000000000002e+00   1.1459999999999999e-01  -3.7109999999999999e-01  -2.9820000000000002e-01  -4.4390000000000002e-01   1.0672999999999999e+00   5.9200999999999997e+00  -2.3119999999999999e-01   3.3679999999999999e-01   4.0250000000000002e-01
  -4.6289999999999998e-01  -2.8580000000000000e-01   5.0612000000000004e+00   2.4820000000000000e-01  -3.4260000000000002e-01  -2.6750000000000002e-01  -3.5510000000000003e-01   1.1117999999999999e+00   6.6166000000000000e+00  -3.8500000000000000e-02   3.5599999999999998e-01   3.8479999999999998e-01
  -3.7469999999999998e-01  -3.5170000000000001e-01   4.5465000000000000e+00   9.5500000000000002e-02  -3.6159999999999998e-01  -3.0259999999999998e-01  -2.4410000000000001e-01   1.0672999999999999e+00   6.4424999999999999e+00  -2.8899999999999999e-02   2.5019999999999998e-01   3.4949999999999998e-01
  -3.3060000000000000e-01  -3.5170000000000001e-01   4.2034000000000002e+00   2.0999999999999999e-01  -3.3310000000000001e-01  -2.7629999999999999e-01  -2.6629999999999998e-01   9.5609999999999995e-01   6.9648000000000003e+00  -3.8500000000000000e-02   2.9830000000000001e-01   3.5389999999999999e-01
  -4.8490000000000000e-01  -5.9360000000000002e-01   4.5465000000000000e+00   8.5900000000000004e-02  -3.1400000000000000e-01  -2.9380000000000001e-01  -3.9950000000000002e-01   9.3389999999999995e-01   6.5294999999999996e+00  -9.6299999999999997e-02   3.2710000000000000e-01   3.7159999999999999e-01
  -2.6450000000000001e-01  -4.1770000000000002e-01   4.0317999999999996e+00   1.2410000000000000e-01  -3.3310000000000001e-01  -3.2450000000000001e-01  -2.8849999999999998e-01   1.0672999999999999e+00   6.1813000000000002e+00   0.0000000000000000e+00   2.8870000000000001e-01   3.7159999999999999e-01
   6.3919999999999999e-01   1.0771999999999999e+00   5.8333000000000004e+00   3.5330000000000000e-01  -5.3290000000000004e-01  -1.7979999999999999e-01  -5.5489999999999995e-01   1.0672999999999999e+00   5.4847999999999999e+00  -9.6299999999999997e-02   3.1750000000000000e-01   4.0699999999999997e-01
  -1.7630000000000001e-01  -1.4289000000000001e+00   3.2597999999999998e+00   1.3370000000000001e-01   9.4999999999999998e-03  -3.5080000000000000e-01  -1.9980000000000001e-01   9.5609999999999995e-01   6.4424999999999999e+00  -1.2520000000000001e-01   3.4639999999999999e-01   3.4060000000000001e-01
  -1.8294999999999999e+00  -7.9139999999999999e-01   3.4314000000000000e+00   4.2009999999999997e-01  -3.8059999999999999e-01  -1.1400000000000000e-01  -4.4390000000000002e-01   8.4499999999999997e-01   6.0941999999999998e+00  -8.6699999999999999e-02   3.0790000000000001e-01   4.0250000000000002e-01
   1.2343999999999999e+00   1.3630000000000000e+00   5.2328000000000001e+00   4.6779999999999999e-01   1.9000000000000000e-02  -5.6130000000000002e-01  -4.2170000000000002e-01   8.8939999999999997e-01   6.2683000000000000e+00  -9.6299999999999997e-02   3.4639999999999999e-01   3.8929999999999998e-01
  -4.4080000000000003e-01  -1.9789999999999999e-01   4.8897000000000004e+00   1.3370000000000001e-01  -6.6610000000000003e-01  -1.9289999999999999e-01  -5.1049999999999995e-01   9.7840000000000005e-01   6.6166000000000000e+00  -1.8300000000000000e-01   3.3679999999999999e-01   3.8929999999999998e-01
  -2.4249999999999999e-01  -1.1212000000000000e+00   4.8038999999999996e+00   4.7699999999999999e-02  -5.6140000000000001e-01  -1.7979999999999999e-01  -5.1049999999999995e-01   9.1169999999999995e-01   6.2683000000000000e+00  -9.6299999999999997e-02   2.7900000000000003e-01   3.4949999999999998e-01
  -1.9839999999999999e-01   6.6000000000000003e-02   4.9755000000000003e+00   1.5279999999999999e-01  -5.1390000000000002e-01  -4.1220000000000001e-01  -5.1049999999999995e-01   1.0227999999999999e+00   6.3554000000000004e+00  -1.8300000000000000e-01   3.2710000000000000e-01   4.0250000000000002e-01
   2.8649999999999998e-01   0.0000000000000000e+00   4.1176000000000004e+00   2.9599999999999999e-01  -4.1870000000000002e-01  -4.1220000000000001e-01  -5.3269999999999995e-01   1.0450999999999999e+00   6.8777999999999997e+00  -6.7400000000000002e-02   2.6939999999999997e-01   3.6270000000000002e-01
  -1.9839999999999999e-01  -3.9570000000000000e-01   4.3750000000000000e+00   3.8199999999999998e-02  -3.8059999999999999e-01  -2.5869999999999999e-01  -2.8849999999999998e-01   1.0672999999999999e+00   6.4424999999999999e+00  -5.7799999999999997e-02   2.2130000000000000e-01   4.1139999999999999e-01
  -3.5270000000000001e-01  -7.9139999999999999e-01   4.8897000000000004e+00   2.3870000000000000e-01  -6.1850000000000005e-01  -2.5430000000000003e-01  -9.9880000000000002e-01   3.3350000000000002e-01   5.6589000000000000e+00  -1.8300000000000000e-01   2.8870000000000001e-01   3.1409999999999999e-01
  -2.8649999999999998e-01  -2.8580000000000000e-01   4.3750000000000000e+00   9.4999999999999998e-03  -5.0429999999999997e-01  -4.7799999999999998e-01  -2.6629999999999998e-01   8.2269999999999999e-01   7.3131000000000004e+00  -1.8300000000000000e-01   2.1170000000000000e-01   3.8929999999999998e-01
  -1.5429999999999999e-01   1.0990000000000000e-01   4.0317999999999996e+00   2.2910000000000000e-01  -3.9970000000000000e-01  -2.9820000000000002e-01  -1.3320000000000001e-01   8.4499999999999997e-01   6.7907000000000002e+00  -1.5409999999999999e-01   2.2130000000000000e-01   3.4060000000000001e-01
  -4.8490000000000000e-01  -2.4179999999999999e-01   4.4607999999999999e+00   1.5279999999999999e-01  -4.1870000000000002e-01  -2.7629999999999999e-01  -2.8849999999999998e-01   7.5600000000000001e-01   5.4847999999999999e+00  -5.7799999999999997e-02   3.4639999999999999e-01   2.7870000000000000e-01
  -2.8649999999999998e-01  -7.6939999999999997e-01   4.4607999999999999e+00   5.7299999999999997e-02  -3.4260000000000002e-01  -3.9910000000000001e-01  -4.8830000000000001e-01   6.4480000000000004e-01   7.5742000000000003e+00  -1.7340000000000000e-01   4.1370000000000001e-01   5.4410000000000003e-01
  -1.7630000000000001e-01  -8.3540000000000003e-01   4.2034000000000002e+00   1.2410000000000000e-01  -4.8530000000000001e-01  -3.5520000000000002e-01  -6.2150000000000005e-01   1.2230000000000001e+00   5.3977000000000004e+00  -8.6699999999999999e-02   1.0580000000000001e-01   2.9640000000000000e-01
  -2.4249999999999999e-01  -2.8580000000000000e-01   4.6322999999999999e+00   3.1509999999999999e-01  -3.0449999999999999e-01  -3.4200000000000003e-01   0.0000000000000000e+00   9.7840000000000005e-01   5.7460000000000004e+00  -9.6299999999999997e-02   1.2509999999999999e-01   4.2909999999999998e-01
  -3.0859999999999999e-01  -2.6379999999999998e-01   5.4901999999999997e+00   9.5500000000000002e-02  -3.9970000000000000e-01  -2.8499999999999998e-01  -6.2150000000000005e-01   3.1130000000000002e-01   6.7907000000000002e+00  -1.7340000000000000e-01   3.3679999999999999e-01   4.4230000000000003e-01
  -2.8649999999999998e-01  -5.0560000000000005e-01   5.4043999999999999e+00   3.3420000000000000e-01  -3.2350000000000001e-01  -3.7269999999999998e-01   0.0000000000000000e+00   1.1563000000000001e+00   5.9200999999999997e+00  -1.5409999999999999e-01   4.1370000000000001e-01   3.0959999999999999e-01
  -4.4080000000000003e-01  -3.5170000000000001e-01   4.5465000000000000e+00   1.7190000000000000e-01  -3.4260000000000002e-01  -2.7189999999999998e-01  -4.8830000000000001e-01   1.2230000000000001e+00   6.8777999999999997e+00  -9.5999999999999992e-03   3.4639999999999999e-01   4.9540000000000001e-01
  -2.8649999999999998e-01  -4.8359999999999997e-01   4.7180999999999997e+00   1.8140000000000001e-01  -3.7109999999999999e-01  -2.6750000000000002e-01  -5.7709999999999995e-01   8.8939999999999997e-01   6.7907000000000002e+00  -1.8300000000000000e-01   2.5019999999999998e-01   2.7429999999999999e-01
  -3.9679999999999999e-01  -6.1550000000000005e-01   4.4607999999999999e+00   1.3370000000000001e-01  -4.4719999999999999e-01  -2.8939999999999999e-01  -2.6629999999999998e-01   1.0005999999999999e+00   5.6589000000000000e+00  -1.3489999999999999e-01   3.1750000000000000e-01   4.6450000000000002e-01
  -5.5110000000000003e-01   6.6000000000000003e-02   4.7180999999999997e+00   2.2910000000000000e-01  -4.0920000000000001e-01  -3.1569999999999998e-01  -4.4390000000000002e-01   5.1139999999999997e-01   7.1388999999999996e+00  -6.7400000000000002e-02   3.7530000000000002e-01   3.3620000000000000e-01
  -4.8490000000000000e-01  -2.1999999999999999e-02   4.8038999999999996e+00   1.6230000000000000e-01  -5.2339999999999998e-01  -2.4120000000000000e-01  -1.3320000000000001e-01   9.7840000000000005e-01   5.3977000000000004e+00  -1.2520000000000001e-01   3.5599999999999998e-01   3.6270000000000002e-01
  -4.8490000000000000e-01  -3.2979999999999998e-01   4.2892000000000001e+00   2.7689999999999998e-01  -3.9010000000000000e-01  -2.9380000000000001e-01  -4.6610000000000001e-01   1.1339999999999999e+00   6.0072000000000001e+00  -8.6699999999999999e-02   2.5979999999999998e-01   3.7600000000000000e-01
  -3.5270000000000001e-01  -6.1550000000000005e-01   4.8038999999999996e+00   1.4319999999999999e-01  -4.1870000000000002e-01  -2.6310000000000000e-01  -6.2150000000000005e-01   7.1150000000000002e-01   7.1388999999999996e+00  -1.4449999999999999e-01   3.6559999999999998e-01   3.7159999999999999e-01
  -4.1880000000000001e-01  -4.6170000000000000e-01   4.0317999999999996e+00   2.0999999999999999e-01  -3.9010000000000000e-01  -2.9820000000000002e-01  -2.4410000000000001e-01   1.0672999999999999e+00   5.6589000000000000e+00  -6.7400000000000002e-02   2.4060000000000001e-01   3.8929999999999998e-01
  -4.6289999999999998e-01  -3.2979999999999998e-01   4.7180999999999997e+00   1.3370000000000001e-01  -4.1870000000000002e-01  -2.9820000000000002e-01  -5.5489999999999995e-01   9.5609999999999995e-01   6.4424999999999999e+00  -1.3489999999999999e-01   3.7530000000000002e-01   3.7600000000000000e-01
  -5.2900000000000003e-01  -3.0780000000000002e-01   4.2892000000000001e+00   2.2910000000000000e-01  -3.7109999999999999e-01  -3.2010000000000000e-01  -6.4370000000000005e-01   9.7840000000000005e-01   6.7035999999999998e+00  -2.8899999999999999e-02   2.7900000000000003e-01   3.7600000000000000e-01
  -4.4080000000000003e-01  -5.2759999999999996e-01   4.2892000000000001e+00   2.1959999999999999e-01  -3.9970000000000000e-01  -3.0700000000000000e-01  -3.7730000000000002e-01   1.1563000000000001e+00   5.4847999999999999e+00  -3.8500000000000000e-02   2.8870000000000001e-01   3.8929999999999998e-01
  -5.0700000000000001e-01  -4.1770000000000002e-01   4.4607999999999999e+00   1.6230000000000000e-01  -4.5679999999999998e-01  -3.1569999999999998e-01  -3.9950000000000002e-01   7.5600000000000001e-01   5.9200999999999997e+00  -8.6699999999999999e-02   3.1750000000000000e-01   3.7600000000000000e-01
  -5.9509999999999996e-01  -6.5949999999999998e-01   4.2034000000000002e+00   2.0999999999999999e-01  -4.9480000000000002e-01  -2.4120000000000000e-01  -3.1069999999999998e-01   1.1117999999999999e+00   6.7035999999999998e+00  -8.6699999999999999e-02   2.4060000000000001e-01   3.5830000000000001e-01
  -4.1880000000000001e-01  -5.0560000000000005e-01   4.6322999999999999e+00   2.6729999999999998e-01  -3.6159999999999998e-01  -3.0700000000000000e-01  -5.1049999999999995e-01   7.7820000000000000e-01   6.3554000000000004e+00   1.9300000000000001e-02   3.7530000000000002e-01   3.9810000000000001e-01
  -6.8330000000000002e-01  -2.1980000000000000e-01   4.8038999999999996e+00   5.7299999999999997e-02  -3.6159999999999998e-01  -2.5869999999999999e-01  -5.1049999999999995e-01   8.0049999999999999e-01   6.8777999999999997e+00  -1.2520000000000001e-01   2.7900000000000003e-01   3.6270000000000002e-01
  -5.0700000000000001e-01  -6.1550000000000005e-01   4.2034000000000002e+00   1.3370000000000001e-01  -4.1870000000000002e-01  -2.4560000000000001e-01  -4.6610000000000001e-01   9.3389999999999995e-01   6.4424999999999999e+00  -1.4449999999999999e-01   2.8870000000000001e-01   3.6709999999999998e-01
  -3.5270000000000001e-01  -4.8359999999999997e-01   4.4607999999999999e+00   2.0050000000000001e-01  -3.0449999999999999e-01  -3.2890000000000003e-01  -2.4410000000000001e-01   9.7840000000000005e-01   6.4424999999999999e+00  -4.8200000000000000e-02   3.1750000000000000e-01   3.5389999999999999e-01
  -4.6289999999999998e-01  -1.9789999999999999e-01   4.2892000000000001e+00   1.5279999999999999e-01  -3.9010000000000000e-01  -2.8499999999999998e-01  -5.3269999999999995e-01   1.0227999999999999e+00   5.9200999999999997e+00  -5.7799999999999997e-02   3.0790000000000001e-01   3.4949999999999998e-01
  -3.5270000000000001e-01  -4.1770000000000002e-01   4.1176000000000004e+00   1.4319999999999999e-01  -3.1400000000000000e-01  -2.9820000000000002e-01  -4.6610000000000001e-01   9.3389999999999995e-01   6.5294999999999996e+00  -5.7799999999999997e-02   2.4060000000000001e-01   3.7600000000000000e-01
  -5.7310000000000005e-01  -3.7369999999999998e-01   4.8038999999999996e+00   1.0500000000000000e-01  -3.2350000000000001e-01  -3.0700000000000000e-01  -2.6629999999999998e-01   9.7840000000000005e-01   6.0072000000000001e+00  -3.8500000000000000e-02   3.1750000000000000e-01   4.0250000000000002e-01
  -4.1880000000000001e-01  -3.0780000000000002e-01   4.1176000000000004e+00   2.7689999999999998e-01  -3.7109999999999999e-01  -3.2010000000000000e-01  -2.8849999999999998e-01   7.1150000000000002e-01   6.8777999999999997e+00  -1.2520000000000001e-01   3.6559999999999998e-01   3.7600000000000000e-01
  -6.1719999999999997e-01  -1.7590000000000000e-01   4.2034000000000002e+00   1.0500000000000000e-01  -4.1870000000000002e-01  -2.5000000000000000e-01  -3.5510000000000003e-01   9.3389999999999995e-01   5.9200999999999997e+00  -7.7100000000000002e-02   2.9830000000000001e-01   3.8040000000000002e-01
  -3.5270000000000001e-01  -6.1550000000000005e-01   4.2892000000000001e+00   1.6230000000000000e-01  -3.4260000000000002e-01  -2.8499999999999998e-01  -2.6629999999999998e-01   1.1339999999999999e+00   6.3554000000000004e+00  -1.4449999999999999e-01   1.8279999999999999e-01   3.8929999999999998e-01
  -5.9509999999999996e-01  -3.9570000000000000e-01   5.2328000000000001e+00   2.0999999999999999e-01  -3.4260000000000002e-01  -2.7629999999999999e-01  -3.5510000000000003e-01   1.0672999999999999e+00   6.2683000000000000e+00  -3.8500000000000000e-02   2.6939999999999997e-01   3.6270000000000002e-01
  -2.8649999999999998e-01  -4.3969999999999998e-01   4.3750000000000000e+00   2.3870000000000000e-01  -4.0920000000000001e-01  -2.9380000000000001e-01  -4.6610000000000001e-01   8.8939999999999997e-01   6.8777999999999997e+00  -9.6299999999999997e-02   2.8870000000000001e-01   3.7600000000000000e-01
  -4.8490000000000000e-01  -4.8359999999999997e-01   4.3750000000000000e+00   1.0500000000000000e-01  -3.0449999999999999e-01  -2.6750000000000002e-01  -4.4390000000000002e-01   9.7840000000000005e-01   6.2683000000000000e+00  -8.6699999999999999e-02   3.2710000000000000e-01   3.3620000000000000e-01
  -2.6450000000000001e-01  -4.6170000000000000e-01   4.6322999999999999e+00   2.2910000000000000e-01  -3.7109999999999999e-01  -3.3329999999999999e-01  -5.1049999999999995e-01   1.0894999999999999e+00   6.6166000000000000e+00  -1.6380000000000000e-01   2.9830000000000001e-01   4.0699999999999997e-01
  -3.0859999999999999e-01  -3.5170000000000001e-01   4.5465000000000000e+00   2.8639999999999999e-01  -3.1400000000000000e-01  -2.8939999999999999e-01  -4.4390000000000002e-01   7.5600000000000001e-01   6.5294999999999996e+00  -9.6299999999999997e-02   3.0790000000000001e-01   3.9810000000000001e-01
  -4.8490000000000000e-01  -4.8359999999999997e-01   4.2034000000000002e+00   2.1959999999999999e-01  -3.7109999999999999e-01  -2.5869999999999999e-01  -3.5510000000000003e-01   8.4499999999999997e-01   6.2683000000000000e+00  -7.7100000000000002e-02   3.6559999999999998e-01   3.6709999999999998e-01
  -3.9679999999999999e-01  -5.7160000000000000e-01   5.0612000000000004e+00   2.0999999999999999e-01  -3.9970000000000000e-01  -3.0259999999999998e-01  -3.9950000000000002e-01   8.2269999999999999e-01   6.2683000000000000e+00  -1.1559999999999999e-01   3.4639999999999999e-01   4.1580000000000000e-01
  -3.3060000000000000e-01  -1.9789999999999999e-01   5.2328000000000001e+00   1.5279999999999999e-01  -3.6159999999999998e-01  -2.8070000000000001e-01  -5.1049999999999995e-01   9.1169999999999995e-01   6.9648000000000003e+00  -1.1559999999999999e-01   3.4639999999999999e-01   3.5830000000000001e-01
  -5.0700000000000001e-01  -3.2979999999999998e-01   4.8897000000000004e+00   1.7190000000000000e-01  -3.2350000000000001e-01  -3.5080000000000000e-01  -3.9950000000000002e-01   9.1169999999999995e-01   6.4424999999999999e+00  -5.7799999999999997e-02   2.5979999999999998e-01   3.9369999999999999e-01
  -2.8649999999999998e-01  -3.7369999999999998e-01   4.3750000000000000e+00   1.4319999999999999e-01  -4.0920000000000001e-01  -3.0259999999999998e-01  -4.6610000000000001e-01   9.7840000000000005e-01   6.2683000000000000e+00  -8.6699999999999999e-02   2.9830000000000001e-01   3.7600000000000000e-01
  -2.8649999999999998e-01  -5.2759999999999996e-01   4.4607999999999999e+00   1.9089999999999999e-01  -4.6629999999999999e-01  -2.4120000000000000e-01  -4.8830000000000001e-01   8.4499999999999997e-01   6.0941999999999998e+00  -5.7799999999999997e-02   2.6939999999999997e-01   3.8929999999999998e-01
  -2.8649999999999998e-01  -3.9570000000000000e-01   4.8897000000000004e+00  -9.4999999999999998e-03  -4.1870000000000002e-01  -3.1569999999999998e-01  -3.3289999999999997e-01   7.5600000000000001e-01   5.3977000000000004e+00  -1.5409999999999999e-01   3.1750000000000000e-01   3.2729999999999998e-01
  -4.4080000000000003e-01  -3.5170000000000001e-01   4.4607999999999999e+00   2.0999999999999999e-01  -3.6159999999999998e-01  -3.1140000000000001e-01  -4.2170000000000002e-01   8.4499999999999997e-01   6.2683000000000000e+00  -7.7100000000000002e-02   4.1370000000000001e-01   3.8040000000000002e-01
  -5.7310000000000005e-01  -3.5170000000000001e-01   3.9460999999999999e+00   1.7190000000000000e-01  -4.0920000000000001e-01  -2.8070000000000001e-01  -3.1069999999999998e-01   8.4499999999999997e-01   6.3554000000000004e+00   9.5999999999999992e-03   2.5979999999999998e-01   3.9810000000000001e-01
  -5.7310000000000005e-01  -4.1770000000000002e-01   4.1176000000000004e+00   2.4820000000000000e-01  -3.3310000000000001e-01  -2.9380000000000001e-01  -2.2189999999999999e-01   1.0450999999999999e+00   6.4424999999999999e+00  -1.2520000000000001e-01   3.2710000000000000e-01   3.6270000000000002e-01
  -4.6289999999999998e-01  -3.7369999999999998e-01   4.9755000000000003e+00   1.3370000000000001e-01  -3.2350000000000001e-01  -2.9380000000000001e-01  -4.4390000000000002e-01   7.3380000000000001e-01   6.3554000000000004e+00  -4.8200000000000000e-02   3.2710000000000000e-01   3.6270000000000002e-01
  -3.5270000000000001e-01  -2.4179999999999999e-01   4.5465000000000000e+00   2.0050000000000001e-01  -3.9970000000000000e-01  -2.9380000000000001e-01  -3.9950000000000002e-01   1.3119000000000001e+00   5.7460000000000004e+00  -6.7400000000000002e-02   2.5979999999999998e-01   3.5830000000000001e-01
  -4.6289999999999998e-01  -4.1770000000000002e-01   4.2034000000000002e+00   1.2410000000000000e-01  -3.2350000000000001e-01  -2.8499999999999998e-01  -3.5510000000000003e-01   9.3389999999999995e-01   6.3554000000000004e+00  -6.7400000000000002e-02   2.7900000000000003e-01   3.8040000000000002e-01
  -3.9679999999999999e-01  -4.1770000000000002e-01   5.1470000000000002e+00   1.6230000000000000e-01  -3.3310000000000001e-01  -3.3329999999999999e-01  -4.4390000000000002e-01   1.1117999999999999e+00   5.6589000000000000e+00  -6.7400000000000002e-02   3.0790000000000001e-01   3.4499999999999997e-01
  -2.4249999999999999e-01  -3.0780000000000002e-01   4.4607999999999999e+00   1.6230000000000000e-01  -4.4719999999999999e-01  -3.4639999999999999e-01  -3.1069999999999998e-01   9.5609999999999995e-01   6.9648000000000003e+00  -9.6299999999999997e-02   2.3089999999999999e-01   4.5560000000000000e-01
  -5.0700000000000001e-01  -2.4179999999999999e-01   4.7180999999999997e+00   2.6729999999999998e-01  -2.6640000000000003e-01  -3.0700000000000000e-01  -5.3269999999999995e-01   7.5600000000000001e-01   6.1813000000000002e+00  -1.3489999999999999e-01   2.9830000000000001e-01   3.6709999999999998e-01
  -4.1880000000000001e-01  -3.2979999999999998e-01   4.5465000000000000e+00   1.3370000000000001e-01  -4.2820000000000003e-01  -3.3329999999999999e-01  -3.9950000000000002e-01   1.0450999999999999e+00   6.7907000000000002e+00  -8.6699999999999999e-02   3.7530000000000002e-01   3.6270000000000002e-01
  -3.5270000000000001e-01  -4.3969999999999998e-01   4.9755000000000003e+00   1.7190000000000000e-01  -4.4719999999999999e-01  -2.8070000000000001e-01  -4.6610000000000001e-01   8.6719999999999997e-01   6.4424999999999999e+00  -1.9300000000000001e-02   2.8870000000000001e-01   3.8479999999999998e-01
  -2.8649999999999998e-01  -6.6000000000000003e-02   4.8897000000000004e+00   1.7190000000000000e-01  -4.1870000000000002e-01  -3.3329999999999999e-01  -5.7709999999999995e-01   1.2452000000000001e+00   6.3554000000000004e+00  -9.6299999999999997e-02   3.4639999999999999e-01   3.6270000000000002e-01
  -5.5110000000000003e-01  -5.9360000000000002e-01   4.0317999999999996e+00   1.3370000000000001e-01  -3.3310000000000001e-01  -3.4200000000000003e-01  -3.9950000000000002e-01   9.1169999999999995e-01   6.2683000000000000e+00  -9.5999999999999992e-03   2.7900000000000003e-01   3.6270000000000002e-01
  -3.5270000000000001e-01  -3.7369999999999998e-01   4.6322999999999999e+00   2.2910000000000000e-01  -4.4719999999999999e-01  -3.3329999999999999e-01  -3.5510000000000003e-01   9.1169999999999995e-01   6.0941999999999998e+00  -1.2520000000000001e-01   3.3679999999999999e-01   3.8929999999999998e-01
  -3.3060000000000000e-01  -4.1770000000000002e-01   4.8897000000000004e+00   2.0050000000000001e-01  -3.4260000000000002e-01  -2.7629999999999999e-01  -5.7709999999999995e-01   9.7840000000000005e-01   6.4424999999999999e+00  -9.6299999999999997e-02   3.5599999999999998e-01   3.8479999999999998e-01
  -5.0700000000000001e-01  -3.7369999999999998e-01   4.2892000000000001e+00   1.2410000000000000e-01  -3.4260000000000002e-01  -3.2450000000000001e-01  -4.4390000000000002e-01   7.5600000000000001e-01   6.4424999999999999e+00  -1.1559999999999999e-01   3.1750000000000000e-01   4.0699999999999997e-01
  -2.6450000000000001e-01  -3.7369999999999998e-01   4.2892000000000001e+00   8.5900000000000004e-02  -4.2820000000000003e-01  -2.9380000000000001e-01  -4.8830000000000001e-01   8.6719999999999997e-01   6.7035999999999998e+00   1.9300000000000001e-02   3.2710000000000000e-01   3.8040000000000002e-01
  -5.0700000000000001e-01  -4.6170000000000000e-01   3.4314000000000000e+00   1.8140000000000001e-01  -3.9970000000000000e-01  -2.2800000000000001e-01  -5.5489999999999995e-01   9.1169999999999995e-01   5.6589000000000000e+00  -4.8200000000000000e-02   3.6559999999999998e-01   3.7600000000000000e-01
  -4.1880000000000001e-01  -3.7369999999999998e-01   4.5465000000000000e+00   1.3370000000000001e-01  -4.4719999999999999e-01  -2.9380000000000001e-01  -2.8849999999999998e-01   1.0227999999999999e+00   6.3554000000000004e+00  -9.6299999999999997e-02   2.3089999999999999e-01   3.8479999999999998e-01
  -3.7469999999999998e-01  -4.6170000000000000e-01   5.3186000000000000e+00   1.1459999999999999e-01  -4.2820000000000003e-01  -3.1140000000000001e-01  -5.9930000000000005e-01   1.2007000000000001e+00   7.4871999999999996e+00  -1.0600000000000000e-01   2.5979999999999998e-01   3.6709999999999998e-01
  -2.4249999999999999e-01  -4.1770000000000002e-01   3.6029000000000000e+00   2.5779999999999997e-01  -4.1870000000000002e-01  -2.5000000000000000e-01  -5.3269999999999995e-01   9.1169999999999995e-01   7.1388999999999996e+00  -1.3489999999999999e-01   4.0410000000000001e-01   3.6709999999999998e-01
  -3.9679999999999999e-01  -3.7369999999999998e-01   3.8603000000000001e+00   1.6230000000000000e-01  -3.9970000000000000e-01  -2.8939999999999999e-01  -4.4390000000000002e-01   8.4499999999999997e-01   6.6166000000000000e+00  -1.1559999999999999e-01   3.3679999999999999e-01   3.3179999999999998e-01
  -6.1719999999999997e-01  -5.0560000000000005e-01   4.7180999999999997e+00   1.9089999999999999e-01  -4.0920000000000001e-01  -3.2010000000000000e-01  -3.9950000000000002e-01   9.5609999999999995e-01   6.3554000000000004e+00  -1.1559999999999999e-01   3.6559999999999998e-01   3.8479999999999998e-01
