# Supplementary material for: Footwear and Foam Surface Alter Gait Initiation of Typical Subjects
Source: PLoS One. 2015 Aug 13;10(8):e0135821. doi: 10.1371/journal.pone.0135821 (PMC4536224; doi:10.1371/journal.pone.0135821)
Supplement: S1 Dataset — (ZIP) [file pone.0135821.s001.zip › 14_shod_av1_01.txt]

   1.6134799999999998e+01  -7.9581000000000000e+00   2.9603980000000001e+02  -3.4083999999999999e+00   3.5046799999999998e+01   7.3670000000000002e-01  -1.8932300000000001e+01   1.3339999999999999e-01   2.9565640000000002e+02   4.8159999999999997e-01  -2.7413200000000000e+01   5.7509999999999994e-01
   1.6156900000000000e+01  -8.0679999999999996e+00   2.9526780000000002e+02  -3.5230000000000001e+00   3.4961199999999998e+01   7.1479999999999999e-01  -1.9176400000000001e+01  -2.4460000000000001e-01   2.9678820000000002e+02   2.7939999999999998e-01  -2.7586400000000001e+01   5.3520000000000001e-01
   1.6024600000000000e+01  -7.7161999999999997e+00   2.9398099999999999e+02  -3.7330999999999999e+00   3.4866000000000000e+01   7.4109999999999998e-01  -1.9242999999999999e+01  -4.4469999999999998e-01   2.9844229999999999e+02  -6.7400000000000002e-02  -2.7634499999999999e+01   4.4679999999999997e-01
   1.5649900000000001e+01  -8.3757000000000001e+00   2.9175069999999999e+02  -4.0194999999999999e+00   3.4799399999999999e+01   8.4199999999999997e-01  -1.9331800000000001e+01  -1.3119000000000001e+00   2.9931290000000001e+02  -3.4680000000000000e-01  -2.7952000000000002e+01   3.4499999999999997e-01
   1.5583800000000000e+01  -9.1232000000000006e+00   2.9097859999999997e+02  -4.3727000000000000e+00   3.4590100000000000e+01   9.0339999999999998e-01  -1.9531500000000001e+01  -1.6010000000000000e+00   3.0088000000000000e+02  -6.7430000000000001e-01  -2.8048200000000001e+01   2.9189999999999999e-01
   1.5341300000000000e+01  -9.6508000000000003e+00   2.9029230000000001e+02  -4.7069000000000001e+00   3.4485399999999998e+01   1.0305000000000000e+00  -1.9664700000000000e+01  -2.0901999999999998e+00   3.0270830000000001e+02  -1.0306999999999999e+00  -2.8269600000000001e+01   2.6540000000000002e-01
   1.5429500000000001e+01  -1.0508200000000000e+01   2.8823349999999999e+02  -5.0792000000000002e+00   3.4256999999999998e+01   1.1402000000000001e+00  -1.9908899999999999e+01  -2.6015999999999999e+00   3.0488479999999998e+02  -1.4159999999999999e+00  -2.8481200000000001e+01   1.5479999999999999e-01
   1.5231100000000000e+01  -1.0815899999999999e+01   2.8643209999999999e+02  -5.3083999999999998e+00   3.4104799999999997e+01   1.1665000000000001e+00  -1.9975400000000000e+01  -3.2464000000000000e+00   3.0471069999999997e+02  -1.7242999999999999e+00  -2.8644800000000000e+01   6.6400000000000001e-02
   1.5076800000000000e+01  -1.1343500000000001e+01   2.8411590000000001e+02  -5.6520999999999999e+00   3.3838299999999997e+01   1.3024000000000000e+00  -2.0197399999999998e+01  -3.5577000000000001e+00   3.0505889999999999e+02  -2.0518000000000001e+00  -2.8741000000000000e+01  -3.9800000000000002e-02
   1.4790300000000000e+01  -1.1695300000000000e+01   2.8179969999999997e+02  -5.8716999999999997e+00   3.3571899999999999e+01   1.3463000000000001e+00  -2.0463699999999999e+01  -4.0914000000000001e+00   3.0540719999999999e+02  -2.4466999999999999e+00  -2.8769900000000000e+01  -1.6370000000000001e-01
   1.4371499999999999e+01  -1.2266800000000000e+01   2.7802519999999998e+02  -6.0053000000000001e+00   3.3286400000000000e+01   1.4033000000000000e+00  -2.0330600000000000e+01  -4.6473000000000004e+00   3.0566829999999999e+02  -2.7067999999999999e+00  -2.8962299999999999e+01  -1.5920000000000001e-01
   1.3996800000000000e+01  -1.2684500000000000e+01   2.7347870000000000e+02  -6.1962999999999999e+00   3.2610799999999998e+01   1.4690000000000001e+00  -2.0419300000000000e+01  -5.2476000000000003e+00   3.0636480000000000e+02  -3.2463000000000002e+00  -2.8914200000000001e+01  -3.0080000000000001e-01
   1.3555899999999999e+01  -1.2904400000000001e+01   2.6713069999999999e+02  -6.5686000000000000e+00   3.2087400000000002e+01   1.5217000000000001e+00  -2.0685700000000001e+01  -6.0035999999999996e+00   3.0688720000000001e+02  -3.6989999999999998e+00  -2.9048900000000000e+01  -3.3620000000000000e-01
   1.2696300000000001e+01  -1.3388000000000000e+01   2.6292730000000000e+02  -6.7404999999999999e+00   3.1573499999999999e+01   1.6093999999999999e+00  -2.0419300000000000e+01  -6.6928999999999998e+00   3.0767070000000001e+02  -4.1614000000000004e+00  -2.9299099999999999e+01  -5.0429999999999997e-01
   1.1902799999999999e+01  -1.4531200000000000e+01   2.5589300000000000e+02  -7.0174000000000003e+00   3.1040700000000001e+01   1.7541000000000000e+00  -2.0774500000000000e+01  -7.5823999999999998e+00   3.1097899999999998e+02  -4.7778999999999998e+00  -2.9472300000000001e+01  -6.4139999999999997e-01
   1.0866800000000000e+01  -1.5410500000000001e+01   2.4997399999999999e+02  -7.3705999999999996e+00   3.0364999999999998e+01   1.8899999999999999e+00  -2.1173999999999999e+01  -8.7385999999999999e+00   3.1280730000000000e+02  -5.3558000000000003e+00  -2.9876400000000000e+01  -7.3429999999999995e-01
   9.6984999999999992e+00  -1.4773000000000000e+01   2.4396910000000000e+02  -7.5998000000000001e+00   2.9660900000000002e+01   1.8944000000000001e+00  -2.1262799999999999e+01  -9.1610999999999994e+00   3.1594139999999999e+02  -5.7699999999999996e+00  -3.0107399999999998e+01  -8.7139999999999995e-01
   8.8829999999999991e+00  -1.5278600000000001e+01   2.3667750000000001e+02  -7.8003000000000000e+00   2.9080400000000001e+01   1.9690000000000001e+00  -2.1573499999999999e+01  -9.8726000000000003e+00   3.1933679999999998e+02  -6.3479999999999999e+00  -3.0415299999999998e+01  -9.6870000000000001e-01
   8.2217000000000002e+00  -1.4992800000000001e+01   2.3273140000000001e+02  -7.9244000000000003e+00   2.8423800000000000e+01   2.0478999999999998e+00  -2.2172699999999999e+01  -1.0295100000000000e+01   3.2160039999999998e+02  -6.8874000000000004e+00  -3.0771300000000000e+01  -1.1191000000000000e+00
   7.3620999999999999e+00  -1.4113500000000000e+01   2.2672649999999999e+02  -8.0867000000000004e+00   2.7948000000000000e+01   1.8681000000000001e+00  -2.2194900000000001e+01  -1.0450799999999999e+01   3.2456040000000002e+02  -7.3883000000000001e+00  -3.1165800000000001e+01  -1.1766000000000001e+00
   6.2378999999999998e+00  -1.3519900000000000e+01   2.2063589999999999e+02  -7.9244000000000003e+00   2.7348500000000001e+01   1.8813000000000000e+00  -2.3060500000000001e+01  -1.0762100000000000e+01   3.2926170000000002e+02  -7.9855999999999998e+00  -3.1685400000000001e+01  -1.2253000000000001e+00
   5.7750000000000004e+00  -1.2662500000000000e+01   2.1566040000000001e+02  -7.8861999999999997e+00   2.6844200000000001e+01   1.7322000000000000e+00  -2.3282499999999999e+01  -1.1162300000000000e+01   3.3291820000000001e+02  -8.5635999999999992e+00  -3.2118400000000001e+01  -1.3403000000000000e+00
   4.7390999999999996e+00  -1.1013800000000000e+01   2.1094229999999999e+02  -7.7525000000000004e+00   2.6206600000000002e+01   1.5480000000000000e+00  -2.4037099999999999e+01  -1.1495799999999999e+01   3.3866419999999999e+02  -9.4497999999999998e+00  -3.2695700000000002e+01  -1.5217000000000001e+00
   4.4965999999999999e+00  -9.7386999999999997e+00   2.0459430000000000e+02  -7.5042999999999997e+00   2.5569099999999999e+01   1.4822000000000000e+00  -2.4947099999999999e+01  -1.1873799999999999e+01   3.4467129999999997e+02  -1.0085500000000000e+01  -3.3417299999999997e+01  -1.6941999999999999e+00
   3.9676000000000000e+00  -8.5296000000000003e+00   1.9773159999999999e+02  -7.3514999999999997e+00   2.4836300000000001e+01   1.4559000000000000e+00  -2.5834900000000001e+01  -1.2229600000000000e+01   3.5041730000000001e+02  -1.1010300000000001e+01  -3.4100499999999997e+01  -1.7782000000000000e+00
   3.8574000000000002e+00  -7.1886000000000001e+00   1.9121209999999999e+02  -7.2465000000000002e+00   2.3913300000000000e+01   1.2059000000000000e+00  -2.6523000000000000e+01  -1.2029500000000001e+01   3.5537970000000001e+02  -1.1752000000000001e+01  -3.4716299999999997e+01  -1.9154000000000000e+00
   3.5929000000000002e+00  -6.0674999999999999e+00   1.8512139999999999e+02  -6.9695999999999998e+00   2.3142499999999998e+01   1.0525000000000000e+00  -2.7144400000000001e+01  -1.2207400000000000e+01   3.6042919999999998e+02  -1.2368499999999999e+01  -3.5207000000000001e+01  -1.9861000000000000e+00
   2.8875000000000002e+00  -4.6384999999999996e+00   1.7671459999999999e+02  -6.7119000000000000e+00   2.2324200000000001e+01   9.2969999999999997e-01  -2.7699300000000001e+01  -1.2407500000000001e+01   3.6521749999999997e+02  -1.3013900000000000e+01  -3.5832500000000003e+01  -2.0834999999999999e+00
   2.6450999999999998e+00  -3.5832999999999999e+00   1.7173910000000001e+02  -6.5781999999999998e+00   2.1534300000000002e+01   8.0249999999999999e-01  -2.8564900000000002e+01  -1.2185100000000000e+01   3.6904820000000001e+02  -1.3524400000000000e+01  -3.6255800000000001e+01  -2.1940000000000000e+00
   2.1600999999999999e+00  -2.3302999999999998e+00   1.6530539999999999e+02  -6.4062999999999999e+00   2.0696899999999999e+01   6.7530000000000001e-01  -2.9097600000000000e+01  -1.2318600000000000e+01   3.7313999999999999e+02  -1.4092800000000000e+01  -3.6640700000000002e+01  -2.2825000000000002e+00
   2.0499000000000001e+00  -1.1212000000000000e+00   1.5818530000000001e+02  -6.0721999999999996e+00   2.0030799999999999e+01   5.2620000000000000e-01  -2.9807800000000000e+01  -1.2540900000000001e+01   3.7653530000000001e+02  -1.4632199999999999e+01  -3.7160299999999999e+01  -2.3975000000000000e+00
   1.7193000000000001e+00  -4.3999999999999997e-02   1.5226620000000000e+02  -5.8525999999999998e+00   1.9374199999999998e+01   4.2099999999999999e-01  -3.0140699999999999e+01  -1.2852200000000000e+01   3.8193310000000002e+02  -1.5239100000000001e+01  -3.7564399999999999e+01  -2.4860000000000002e+00
   1.3005000000000000e+00   3.5170000000000001e-01   1.4849170000000001e+02  -5.9385000000000003e+00   1.8736699999999999e+01   3.3329999999999999e-01  -3.0340499999999999e+01  -1.3608200000000000e+01   3.8602490000000000e+02  -1.6029000000000000e+01  -3.8228400000000001e+01  -2.6497000000000002e+00
   7.7149999999999996e-01   4.8359999999999997e-01   1.4343049999999999e+02  -5.7571000000000003e+00   1.8375100000000000e+01   2.7189999999999998e-01  -3.0806600000000000e+01  -1.4920100000000000e+01   3.9211910000000000e+02  -1.6780300000000000e+01  -3.8805700000000002e+01  -2.8178000000000001e+00
   7.7149999999999996e-01   4.8359999999999997e-01   1.4051380000000000e+02  -5.7188999999999997e+00   1.7870699999999999e+01   2.5869999999999999e-01  -3.1472400000000000e+01  -1.6521100000000001e+01   3.9882270000000000e+02  -1.7608699999999999e+01  -3.9642800000000001e+01  -3.1274000000000002e+00
   6.6130000000000000e-01   3.0780000000000002e-01   1.3716829999999999e+02  -5.7667000000000002e+00   1.7480599999999999e+01   3.3770000000000000e-01  -3.2227100000000000e+01  -1.8122100000000000e+01   4.0482990000000001e+02  -1.8379400000000000e+01  -4.0287500000000001e+01  -3.3353000000000002e+00
   5.2900000000000003e-01  -1.5390000000000001e-01   1.3570990000000000e+02  -5.7953000000000001e+00   1.7337900000000001e+01   3.8590000000000002e-01  -3.3359000000000002e+01  -1.9878699999999998e+01   4.1075000000000000e+02  -1.9188500000000001e+01  -4.0912900000000000e+01  -3.5476000000000001e+00
   1.3230000000000000e-01  -5.0560000000000005e-01   1.3433740000000000e+02  -5.8334999999999999e+00   1.7119000000000000e+01   4.0339999999999998e-01  -3.4202399999999997e+01  -2.1546399999999998e+01   4.1675709999999998e+02  -1.9968800000000002e+01  -4.1442100000000003e+01  -3.8130000000000002e+00
  -2.2040000000000001e-01  -5.4959999999999998e-01   1.3373689999999999e+02  -5.9481000000000002e+00   1.7014299999999999e+01   4.0339999999999998e-01  -3.5156799999999997e+01  -2.3569800000000001e+01   4.2067489999999998e+02  -2.0652699999999999e+01  -4.1971299999999999e+01  -4.1050000000000004e+00
  -8.8200000000000001e-02  -6.3749999999999996e-01   1.3347960000000000e+02  -5.8811999999999998e+00   1.7052399999999999e+01   4.2099999999999999e-01  -3.6244300000000003e+01  -2.4859500000000001e+01   4.2485370000000000e+02  -2.1249900000000000e+01  -4.2394700000000000e+01  -4.3350000000000000e+00
  -6.8330000000000002e-01  -9.6730000000000005e-01   1.3459479999999999e+02  -5.9002999999999997e+00   1.7290299999999998e+01   4.0780000000000000e-01  -3.7176499999999997e+01  -2.6149100000000001e+01   4.2842320000000001e+02  -2.1741199999999999e+01  -4.2818100000000001e+01  -4.6093000000000002e+00
  -5.5110000000000003e-01  -1.2311000000000001e+00   1.3665360000000001e+02  -6.1199000000000003e+00   1.7518699999999999e+01   4.0780000000000000e-01  -3.8219700000000003e+01  -2.7305399999999999e+01   4.3251499999999999e+02  -2.2271000000000001e+01  -4.3058599999999998e+01  -4.7641000000000000e+00
  -5.0700000000000001e-01  -1.4289000000000001e+00   1.3862660000000000e+02  -6.3204000000000002e+00   1.7709000000000000e+01   4.6479999999999999e-01  -3.9307200000000002e+01  -2.8572800000000001e+01   4.3547510000000000e+02  -2.2685199999999998e+01  -4.3328000000000003e+01  -4.9852999999999996e+00
  -5.7310000000000005e-01  -2.3742000000000001e+00   1.4042810000000000e+02  -6.5209000000000001e+00   1.8061100000000000e+01   5.0870000000000004e-01  -4.0505800000000001e+01  -2.9662400000000002e+01   4.3721629999999999e+02  -2.3128299999999999e+01  -4.3558999999999997e+01  -5.1444999999999999e+00
  -4.6289999999999998e-01  -2.9458000000000002e+00   1.4308740000000000e+02  -6.5972999999999997e+00   1.8546399999999998e+01   5.8320000000000005e-01  -4.1371400000000001e+01  -3.0618500000000001e+01   4.4069869999999997e+02  -2.3301700000000000e+01  -4.3578200000000002e+01  -5.3125999999999998e+00
  -1.1020000000000001e-01  -3.8910999999999998e+00   1.4669030000000001e+02  -6.8933000000000000e+00   1.8689100000000000e+01   7.0160000000000000e-01  -4.2325800000000001e+01  -3.1774799999999999e+01   4.4078579999999999e+02  -2.3677399999999999e+01  -4.3674399999999999e+01  -5.4939999999999998e+00
   1.9839999999999999e-01  -4.3528000000000002e+00   1.4883490000000000e+02  -6.9983000000000004e+00   1.9003100000000000e+01   8.0689999999999995e-01  -4.3146999999999998e+01  -3.2908799999999999e+01   4.4191750000000002e+02  -2.3821899999999999e+01  -4.3809100000000001e+01  -5.6001000000000003e+00
   4.4080000000000003e-01  -4.4187000000000003e+00   1.5097950000000000e+02  -7.1128999999999998e+00   1.9307600000000001e+01   7.8930000000000000e-01  -4.3723999999999997e+01  -3.3598100000000002e+01   4.4243990000000002e+02  -2.4053100000000001e+01  -4.3924599999999998e+01  -5.7770999999999999e+00
   5.0700000000000001e-01  -4.9242999999999997e+00   1.5423920000000001e+02  -7.3897000000000004e+00   1.9583600000000001e+01   8.7700000000000000e-01  -4.4345500000000001e+01  -3.4487499999999997e+01   4.4339760000000001e+02  -2.4091600000000000e+01  -4.3838000000000001e+01  -5.8390000000000004e+00
   8.5960000000000003e-01  -5.3860000000000001e+00   1.5689850000000001e+02  -7.4851999999999999e+00   2.0049900000000001e+01   8.9019999999999999e-01  -4.4989100000000001e+01  -3.5087899999999998e+01   4.4278809999999999e+02  -2.4197600000000001e+01  -4.3857300000000002e+01  -5.9318999999999997e+00
   1.2122999999999999e+00  -5.8916000000000004e+00   1.5998679999999999e+02  -7.6379999999999999e+00   2.0335300000000000e+01   1.0218000000000000e+00  -4.4900399999999998e+01  -3.5643799999999999e+01   4.4287520000000001e+02  -2.4236100000000000e+01  -4.3780299999999997e+01  -5.9893999999999998e+00
   1.8735999999999999e+00  -6.1993999999999998e+00   1.6213140000000001e+02  -7.8003000000000000e+00   2.0563700000000001e+01   1.0218000000000000e+00  -4.5166699999999999e+01  -3.6511000000000003e+01   4.4165640000000002e+02  -2.4178300000000000e+01  -4.3587800000000001e+01  -6.0690000000000000e+00
   2.4026000000000001e+00  -6.4851999999999999e+00   1.6530539999999999e+02  -7.9721000000000002e+00   2.0944400000000002e+01   1.1270000000000000e+00  -4.5188899999999997e+01  -3.7222499999999997e+01   4.4035050000000001e+02  -2.4313199999999998e+01  -4.3616700000000002e+01  -6.1707000000000001e+00
   2.9535999999999998e+00  -6.7270000000000003e+00   1.6813620000000000e+02  -8.0770999999999997e+00   2.1334499999999998e+01   1.1883999999999999e+00  -4.5455199999999998e+01  -3.8378700000000002e+01   4.3904460000000000e+02  -2.4110900000000001e+01  -4.3405000000000001e+01  -6.1883999999999997e+00
   3.7250999999999999e+00  -7.0128000000000004e+00   1.7251120000000000e+02  -8.3348999999999993e+00   2.1829300000000000e+01   1.2191000000000001e+00  -4.5543999999999997e+01  -3.9334899999999998e+01   4.3852220000000000e+02  -2.4024200000000000e+01  -4.3424300000000002e+01  -6.2591999999999999e+00
   4.2321000000000000e+00  -7.7161999999999997e+00   1.7688620000000000e+02  -8.6212999999999997e+00   2.2362200000000001e+01   1.3374999999999999e+00  -4.5499600000000001e+01  -4.0202100000000002e+01   4.3756450000000001e+02  -2.4033799999999999e+01  -4.3347299999999997e+01  -6.3433000000000002e+00
   5.3562000000000003e+00  -7.8921000000000001e+00   1.8323419999999999e+02  -8.9555000000000007e+00   2.2971200000000000e+01   1.4559000000000000e+00  -4.5610599999999998e+01  -4.1136000000000003e+01   4.3643279999999999e+02  -2.3706299999999999e+01  -4.3125999999999998e+01  -6.3654000000000002e+00
   6.0616000000000003e+00  -8.8374000000000006e+00   1.8992529999999999e+02  -9.1464999999999996e+00   2.3742000000000001e+01   1.5524000000000000e+00  -4.6165500000000002e+01  -4.1247100000000003e+01   4.3390800000000002e+02  -2.3176500000000001e+01  -4.2856600000000000e+01  -6.3433000000000002e+00
   6.8109999999999999e+00  -9.4528999999999996e+00   1.9558699999999999e+02  -9.6524999999999999e+00   2.4446200000000001e+01   1.6708000000000001e+00  -4.6897900000000000e+01  -4.0691299999999998e+01   4.3181860000000000e+02  -2.2492599999999999e+01  -4.2423600000000000e+01  -6.2725000000000000e+00
   7.8910999999999998e+00  -1.0486200000000000e+01   2.0313600000000000e+02  -9.9580000000000002e+00   2.5340699999999998e+01   1.8286000000000000e+00  -4.7075499999999998e+01  -4.0179800000000000e+01   4.2894560000000001e+02  -2.1770099999999999e+01  -4.1971299999999999e+01  -6.1441999999999997e+00
   8.8389000000000006e+00  -1.1629300000000001e+01   2.1059920000000000e+02  -1.0339900000000000e+01   2.6301800000000000e+01   2.0478999999999998e+00  -4.7208599999999997e+01  -3.9423800000000000e+01   4.2520200000000000e+02  -2.0951300000000000e+01  -4.1470999999999997e+01  -6.0071000000000003e+00
   1.0293699999999999e+01  -1.3014300000000000e+01   2.2080750000000000e+02  -1.0836399999999999e+01   2.7320000000000000e+01   2.2803000000000000e+00  -4.7164200000000001e+01  -3.8890200000000000e+01   4.2058780000000002e+02  -2.0103600000000000e+01  -4.0884000000000000e+01  -5.9009000000000000e+00
   1.1506000000000000e+01  -1.4135400000000001e+01   2.3118729999999999e+02  -1.1428300000000000e+01   2.8642700000000001e+01   2.4733000000000001e+00  -4.7608100000000000e+01  -3.8200899999999997e+01   4.1588650000000001e+02  -1.9053699999999999e+01  -4.0268200000000000e+01  -5.6886000000000001e+00
   1.2872600000000000e+01  -1.6047999999999998e+01   2.4233920000000001e+02  -1.1953400000000000e+01   3.0108100000000000e+01   2.7101000000000002e+00  -4.7430599999999998e+01  -3.7555999999999997e+01   4.0979230000000001e+02  -1.8071100000000001e+01  -3.9681300000000000e+01  -5.5823999999999998e+00
   1.4129000000000000e+01  -1.7652799999999999e+01   2.5640769999999998e+02  -1.2574000000000000e+01   3.1687700000000000e+01   3.0125999999999999e+00  -4.7142099999999999e+01  -3.7044600000000003e+01   4.0395929999999998e+02  -1.6944099999999999e+01  -3.8709499999999998e+01  -5.4142999999999999e+00
   1.5715999999999999e+01  -1.9389500000000002e+01   2.7202040000000000e+02  -1.3213699999999999e+01   3.3486199999999997e+01   3.2494000000000001e+00  -4.6920099999999998e+01  -3.6755499999999998e+01   3.9673329999999999e+02  -1.5730300000000000e+01  -3.7776100000000000e+01  -5.2859999999999996e+00
   1.7655700000000000e+01  -2.1653800000000000e+01   2.8883400000000000e+02  -1.4044300000000000e+01   3.5503599999999999e+01   3.6265999999999998e+00  -4.6254300000000001e+01  -3.6755499999999998e+01   3.8680840000000001e+02  -1.4487700000000000e+01  -3.6640700000000002e+01  -5.0957999999999997e+00
   1.9595500000000001e+01  -2.3830200000000001e+01   3.0616230000000002e+02  -1.4894000000000000e+01   3.7654200000000003e+01   3.9335000000000000e+00  -4.5876899999999999e+01  -3.6755499999999998e+01   3.7592590000000001e+02  -1.3013900000000000e+01  -3.5226300000000002e+01  -4.9676000000000000e+00
   2.1799700000000001e+01  -2.6248400000000000e+01   3.2640730000000002e+02  -1.5715100000000000e+01   3.9928400000000003e+01   4.2975000000000003e+00  -4.4900399999999998e+01  -3.6399799999999999e+01   3.6556580000000002e+02  -1.1462999999999999e+01  -3.3773400000000002e+01  -4.7685000000000004e+00
   2.3673200000000001e+01  -2.8754500000000000e+01   3.4613760000000002e+02  -1.6707999999999998e+01   4.2297899999999998e+01   4.7492000000000001e+00  -4.3968200000000003e+01  -3.5465899999999998e+01   3.5120080000000002e+02  -9.5460999999999991e+00  -3.2051000000000002e+01  -4.4633000000000003e+00
   2.6009699999999999e+01  -3.1392600000000002e+01   3.6784089999999998e+02  -1.7596000000000000e+01   4.4857700000000001e+01   5.1965000000000003e+00  -4.3058199999999999e+01  -3.3664800000000000e+01   3.3718410000000000e+02  -7.5810000000000004e+00  -3.0396000000000001e+01  -4.0739999999999998e+00
   2.8147800000000000e+01  -3.4030600000000000e+01   3.8877210000000002e+02  -1.8598400000000002e+01   4.7360300000000002e+01   5.5166000000000004e+00  -4.1659900000000000e+01  -3.1374500000000001e+01   3.2090390000000002e+02  -5.4810999999999996e+00  -2.8471599999999999e+01  -3.6006999999999998e+00
   3.0660599999999999e+01  -3.6932400000000001e+01   4.1090429999999998e+02  -1.9486300000000000e+01   4.9920099999999998e+01   6.0297000000000001e+00  -4.0017499999999998e+01  -2.8661799999999999e+01   3.0279539999999997e+02  -3.2463000000000002e+00  -2.6354800000000001e+01  -3.0124000000000000e+00
   3.2953000000000003e+01  -3.9570500000000003e+01   4.3260759999999999e+02  -2.0402899999999999e+01   5.2479799999999997e+01   6.4067999999999996e+00  -3.8019900000000000e+01  -2.4881699999999999e+01   2.8381619999999998e+02  -7.8029999999999999e-01  -2.4440000000000001e+01  -2.3489000000000000e+00
   3.5377600000000001e+01  -4.2692100000000003e+01   4.5413940000000002e+02  -2.1357600000000001e+01   5.4934899999999999e+01   6.8497000000000003e+00  -3.5955800000000004e+01  -2.0968200000000000e+01   2.6710070000000002e+02   1.5123000000000000e+00  -2.2332799999999999e+01  -1.6367000000000000e+00
   3.7890400000000000e+01  -4.5220199999999998e+01   4.7318340000000001e+02  -2.2216899999999999e+01   5.7009399999999999e+01   7.1523000000000003e+00  -3.3469999999999999e+01  -1.5876300000000001e+01   2.4968860000000001e+02   4.0842999999999998e+00  -2.0494900000000001e+01  -8.5370000000000001e-01
   4.0777900000000002e+01  -4.7528500000000001e+01   4.8991120000000001e+02  -2.3028400000000001e+01   5.9007700000000000e+01   7.5644999999999998e+00  -3.0917600000000000e+01  -1.1117800000000001e+01   2.3306010000000001e+02   6.3673000000000002e+00  -1.8753399999999999e+01  -3.9800000000000002e-02
   4.3621400000000001e+01  -5.0584200000000003e+01   5.0603850000000000e+02  -2.3715900000000001e+01   6.0710999999999999e+01   7.9459999999999997e+00  -2.8409500000000001e+01  -6.7374000000000001e+00   2.1886930000000001e+02   8.5347000000000008e+00  -1.7290800000000001e+01   6.7240000000000000e-01
   4.5737400000000001e+01  -5.1727400000000003e+01   5.2010709999999995e+02  -2.4279199999999999e+01   6.2119399999999999e+01   8.1082999999999998e+00  -2.5990300000000001e+01  -2.6015999999999999e+00   2.0798679999999999e+02   1.0307100000000000e+01  -1.6097700000000000e+01   1.3447000000000000e+00
   4.7500799999999998e+01  -5.3112299999999998e+01   5.3194529999999997e+02  -2.4718299999999999e+01   6.3375500000000002e+01   8.3802000000000003e+00  -2.3548800000000000e+01  -4.4499999999999998e-02   1.9614660000000001e+02   1.1771300000000000e+01  -1.5154700000000000e+01   1.8446000000000000e+00
   4.9264200000000002e+01  -5.4981000000000002e+01   5.4223929999999996e+02  -2.5014299999999999e+01   6.4612499999999997e+01   8.6082000000000001e+00  -2.2816400000000002e+01   1.7788999999999999e+00   1.8744059999999999e+02   1.2859800000000000e+01  -1.4356100000000000e+01   2.1675000000000000e+00
   5.0829200000000000e+01  -5.6739600000000003e+01   5.5201869999999997e+02  -2.5281600000000001e+01   6.5602199999999996e+01   8.8231000000000002e+00  -1.7312100000000001e+01   1.4453000000000000e+00   1.8648290000000000e+02   1.3302899999999999e+01  -1.4442700000000000e+01   2.3399999999999999e+00
   5.2438200000000002e+01  -5.7465100000000000e+01   5.6033969999999999e+02  -2.5501200000000001e+01   6.6363399999999999e+01   9.0029000000000003e+00  -1.5603000000000000e+01  -1.3119000000000001e+00   1.8160759999999999e+02   1.3408799999999999e+01  -1.4163600000000001e+01   2.1055999999999999e+00
   5.3606499999999997e+01  -5.8564300000000003e+01   5.6711659999999995e+02  -2.5577600000000000e+01   6.7200800000000001e+01   9.1432000000000002e+00  -1.4426700000000000e+01  -1.6232000000000000e+00   1.7472980000000001e+02   1.3466600000000000e+01  -1.3807600000000001e+01   2.1631000000000000e+00
   5.4157499999999999e+01  -5.9817300000000003e+01   5.7355039999999997e+02  -2.5749500000000001e+01   6.7828900000000004e+01   9.2966999999999995e+00  -1.3228199999999999e+01  -1.2674000000000001e+00   1.6767789999999999e+02   1.3418500000000000e+01  -1.3374599999999999e+01   2.1675000000000000e+00
   5.4444099999999999e+01  -6.1642000000000003e+01   5.8049890000000005e+02  -2.5988199999999999e+01   6.8618700000000004e+01   9.4764999999999997e+00  -1.2251600000000000e+01  -2.1345999999999998e+00   1.5853659999999999e+02   1.3071700000000000e+01  -1.2681800000000001e+01   2.0878999999999999e+00
   5.4554299999999998e+01  -6.2807099999999998e+01   5.8556010000000003e+02  -2.6055000000000000e+01   6.9218199999999996e+01   9.5379000000000005e+00  -1.1030900000000001e+01  -2.2679999999999998e+00   1.4983060000000000e+02   1.2628600000000000e+01  -1.1941000000000001e+01   1.9861000000000000e+00
   5.4421999999999997e+01  -6.3928300000000000e+01   5.9070709999999997e+02  -2.6093200000000000e+01   6.9808199999999999e+01   9.6123999999999992e+00  -9.8766999999999996e+00  -2.3570000000000002e+00   1.3755510000000001e+02   1.1935000000000000e+01  -1.1132700000000000e+01   1.9286000000000001e+00
   5.4399999999999999e+01  -6.5467100000000002e+01   5.9585419999999999e+02  -2.6150500000000001e+01   7.0217399999999998e+01   9.7483000000000004e+00  -8.2787000000000006e+00  -2.8462000000000001e+00   1.2510550000000001e+02   1.1183700000000000e+01  -1.0074299999999999e+01   1.6676000000000000e+00
   5.3937100000000001e+01  -6.6126599999999996e+01   5.9885659999999996e+02  -2.6026299999999999e+01   7.0807299999999998e+01   9.7746999999999993e+00  -7.2134000000000000e+00  -2.7795000000000001e+00   1.1178530000000001e+02   1.0249300000000000e+01  -8.9677000000000007e+00   1.4641999999999999e+00
   5.4025300000000001e+01  -6.6962000000000003e+01   6.0065809999999999e+02  -2.5835400000000000e+01   7.0959599999999995e+01   9.7878000000000007e+00  -6.3921000000000001e+00  -2.5792999999999999e+00   9.7072100000000006e+01   9.0451999999999995e+00  -7.8419999999999996e+00   1.2871999999999999e+00
   5.3452199999999998e+01  -6.7225800000000007e+01   6.0297420000000000e+02  -2.5558499999999999e+01   7.1083299999999994e+01   9.7746999999999993e+00  -5.4600000000000000e+00  -2.0234000000000001e+00   8.3316599999999994e+01   7.9760000000000000e+00  -6.6680999999999999e+00   1.0174000000000001e+00
   5.3033400000000000e+01  -6.7445599999999999e+01   6.0340309999999999e+02  -2.5176600000000001e+01   7.1083299999999994e+01   9.6913000000000000e+00  -4.5278000000000000e+00  -2.4460000000000001e-01   6.9996399999999994e+01   6.9260000000000002e+00  -5.5038000000000000e+00   9.7319999999999995e-01
   5.2592500000000001e+01  -6.7357699999999994e+01   6.0237369999999999e+02  -2.4689699999999998e+01   7.0940600000000003e+01   9.6649999999999991e+00  -3.7286999999999999e+00   1.1563000000000001e+00   5.7982100000000003e+01   5.8277999999999999e+00  -4.4645999999999999e+00   9.7760000000000002e-01
   5.1953299999999999e+01  -6.7577600000000004e+01   6.0151589999999999e+02  -2.4317399999999999e+01   7.0854900000000001e+01   9.5554000000000006e+00  -3.1073000000000000e+00   2.6015999999999999e+00   4.6228999999999999e+01   4.8935000000000004e+00  -3.4062000000000001e+00   8.8470000000000004e-01
   5.1380200000000002e+01  -6.7401700000000005e+01   6.0014340000000004e+02  -2.3706299999999999e+01   7.0512299999999996e+01   9.4544999999999995e+00  -2.7300000000000000e+00   4.3803999999999998e+00   3.6304099999999998e+01   4.0168999999999997e+00  -2.5691000000000002e+00   9.0680000000000005e-01
   5.0961399999999998e+01  -6.6896100000000004e+01   5.9654039999999998e+02  -2.3028400000000001e+01   7.0007999999999996e+01   9.3141999999999996e+00  -2.2195000000000000e+00   6.4927999999999999e+00   3.0035799999999998e+01   3.4003999999999999e+00  -1.9339999999999999e+00   9.7319999999999995e-01
   5.0454400000000000e+01  -6.6104600000000005e+01   5.9285170000000005e+02  -2.2131000000000000e+01   6.9579800000000006e+01   9.1387999999999998e+00  -1.7534000000000001e+00   8.6941000000000006e+00   2.5073300000000000e+01   2.8801999999999999e+00  -1.3663000000000001e+00   1.0571999999999999e+00
   4.9550699999999999e+01  -6.5225300000000004e+01   5.8899149999999997e+02  -2.1405400000000000e+01   6.8980300000000000e+01   8.9809000000000001e+00  -1.2650999999999999e+00   9.8726000000000003e+00   2.0720300000000002e+01   2.3408000000000002e+00  -1.0391999999999999e+00   1.1368000000000000e+00
   4.9021700000000003e+01  -6.4587800000000001e+01   5.8358709999999996e+02  -2.0469700000000000e+01   6.8428399999999996e+01   8.7529000000000003e+00  -4.8830000000000001e-01   8.0715000000000003e+00   1.5932000000000000e+01   1.7242999999999999e+00  -7.4090000000000000e-01   8.5819999999999996e-01
   4.8426600000000001e+01  -6.3972200000000001e+01   5.7895479999999998e+02  -1.9410000000000000e+01   6.7705200000000005e+01   8.5556000000000001e+00   2.2189999999999999e-01   5.3587999999999996e+00   1.1230800000000000e+01   1.1077999999999999e+00  -3.6559999999999998e-01   5.5289999999999995e-01
   4.8007800000000003e+01  -6.3840299999999999e+01   5.7329300000000001e+02  -1.8417000000000002e+01   6.6905799999999999e+01   8.3844999999999992e+00   5.5489999999999995e-01   2.9573000000000000e+00   6.2683000000000000e+00   4.6239999999999998e-01  -3.8500000000000000e-02   2.6979999999999998e-01
   4.7655099999999997e+01  -6.3114899999999999e+01   5.6831759999999997e+02  -1.7328600000000002e+01   6.6344399999999993e+01   8.2179000000000002e+00   4.6610000000000001e-01   1.0672999999999999e+00   3.6564999999999999e+00  -6.7400000000000002e-02   3.4639999999999999e-01   1.1940000000000001e-01
   4.7236300000000000e+01  -6.2279499999999999e+01   5.6351369999999997e+02  -1.6058800000000002e+01   6.5630700000000004e+01   7.9066000000000001e+00   6.6579999999999995e-01   1.2674000000000001e+00   4.5270999999999999e+00   3.8500000000000000e-02   2.0210000000000000e-01   1.3270000000000001e-01
   4.6597099999999998e+01  -6.1510100000000001e+01   5.5939610000000005e+02  -1.4922700000000001e+01   6.5126400000000004e+01   7.7180000000000000e+00   1.9980000000000001e-01   1.1117999999999999e+00   3.3083000000000000e+00  -7.7100000000000002e-02   3.7530000000000002e-01   1.3710000000000000e-01
   4.5517000000000003e+01  -6.0059199999999997e+01   5.5467800000000000e+02  -1.3729200000000001e+01   6.4593500000000006e+01   7.4592999999999998e+00   5.3269999999999995e-01   1.4676000000000000e+00   2.7858999999999998e+00   9.5999999999999992e-03   2.2130000000000000e-01   1.0170000000000000e-01
   4.4811700000000002e+01  -5.9245800000000003e+01   5.5107500000000005e+02  -1.2602600000000001e+01   6.4070099999999996e+01   7.2180999999999997e+00   3.1069999999999998e-01   1.0450999999999999e+00   3.9177000000000000e+00  -2.8899999999999999e-02   2.8870000000000001e-01   1.4160000000000000e-01
   4.3775700000000001e+01  -5.8938000000000002e+01   5.4850149999999996e+02  -1.1466500000000000e+01   6.3784599999999998e+01   7.0031999999999996e+00   5.3269999999999995e-01   1.2007000000000001e+00   3.8306000000000000e+00   2.8899999999999999e-02   2.3089999999999999e-01   1.2390000000000000e-01
   4.2849899999999998e+01  -5.8146599999999999e+01   5.4652850000000001e+02  -1.0397200000000000e+01   6.3556300000000000e+01   6.8102999999999998e+00   5.5489999999999995e-01   1.3341000000000001e+00   3.3083000000000000e+00  -1.0600000000000000e-01   2.3089999999999999e-01   1.2390000000000000e-01
   4.1813899999999997e+01  -5.7443100000000001e+01   5.4283979999999997e+02  -9.3659999999999997e+00   6.3280299999999997e+01   6.5384000000000002e+00   4.4390000000000002e-01   1.1339999999999999e+00   4.6142000000000003e+00  -2.8899999999999999e-02   3.2710000000000000e-01   1.1060000000000000e-01
   4.0888199999999998e+01  -5.6629700000000000e+01   5.4146730000000002e+02  -8.1725999999999992e+00   6.3099499999999999e+01   6.3630000000000004e+00   5.9930000000000005e-01   1.1785000000000001e+00   4.5270999999999999e+00  -7.7100000000000002e-02   2.7900000000000003e-01   1.1060000000000000e-01
   3.9984400000000001e+01  -5.6080100000000002e+01   5.3906529999999998e+02  -7.0269000000000004e+00   6.2833100000000002e+01   6.1218000000000004e+00   4.2170000000000002e-01   1.2452000000000001e+00   4.1788999999999996e+00  -9.5999999999999992e-03   2.5979999999999998e-01   1.1500000000000000e-01
   3.9146799999999999e+01  -5.5398600000000002e+01   5.3769280000000003e+02  -5.8716999999999997e+00   6.2614199999999997e+01   5.9157000000000002e+00   5.9930000000000005e-01   1.5787000000000000e+00   3.3083000000000000e+00  -5.7799999999999997e-02   3.0790000000000001e-01   1.1940000000000001e-01
   3.8441499999999998e+01  -5.4365400000000001e+01   5.3520500000000004e+02  -4.6304999999999996e+00   6.2518999999999998e+01   5.6482000000000001e+00   3.9950000000000002e-01   9.7840000000000005e-01   3.7435999999999998e+00  -6.7400000000000002e-02   2.4060000000000001e-01   1.4599999999999999e-01
   3.7934500000000000e+01  -5.4145600000000002e+01   5.3477610000000004e+02  -3.5707000000000000e+00   6.2252600000000001e+01   5.4333000000000000e+00   7.3240000000000005e-01   1.0672999999999999e+00   3.4824000000000002e+00   5.7799999999999997e-02   2.5979999999999998e-01   1.3270000000000001e-01
   3.7140999999999998e+01  -5.3332200000000000e+01   5.3366089999999997e+02  -2.5587000000000000e+00   6.1929099999999998e+01   5.2403000000000004e+00   3.5510000000000003e-01   1.0894999999999999e+00   3.2212000000000001e+00   0.0000000000000000e+00   3.2710000000000000e-01   1.6370000000000001e-01
   3.6303400000000003e+01  -5.2716600000000000e+01   5.3237419999999997e+02  -1.4799000000000000e+00   6.1805399999999999e+01   5.1132000000000000e+00   2.4410000000000001e-01   1.0672999999999999e+00   4.0048000000000004e+00  -1.2520000000000001e-01   2.7900000000000003e-01   1.0170000000000000e-01
   3.5950699999999998e+01  -5.2320900000000002e+01   5.3117319999999995e+02  -4.1049999999999998e-01   6.1757800000000003e+01   4.8939000000000004e+00   7.7680000000000005e-01   1.0005999999999999e+00   3.6564999999999999e+00  -9.5999999999999992e-03   2.4060000000000001e-01   1.4599999999999999e-01
   3.5730300000000000e+01  -5.2277000000000001e+01   5.3074429999999995e+02   5.7279999999999998e-01   6.1653100000000002e+01   4.8106000000000000e+00   5.9930000000000005e-01   1.0672999999999999e+00   3.4824000000000002e+00  -9.6299999999999997e-02   3.0790000000000001e-01   1.5040000000000001e-01
   3.5554000000000002e+01  -5.1771400000000000e+01   5.2988639999999998e+02   1.6516999999999999e+00   6.1624600000000001e+01   4.6482999999999999e+00   6.6579999999999995e-01   1.3341000000000001e+00   4.0918000000000001e+00  -9.5999999999999992e-03   2.4060000000000001e-01   1.0620000000000000e-01
   3.5509900000000002e+01  -5.1903300000000002e+01   5.3117319999999995e+02   2.7401000000000000e+00   6.1615000000000002e+01   4.6219999999999999e+00   3.1069999999999998e-01   1.1563000000000001e+00   3.1341999999999999e+00  -9.5999999999999992e-03   2.8870000000000001e-01   1.2390000000000000e-01
   3.4826599999999999e+01  -5.1837299999999999e+01   5.3194529999999997e+02   3.8285000000000000e+00   6.1672100000000000e+01   4.4817000000000000e+00   5.3269999999999995e-01   1.2452000000000001e+00   4.2659000000000002e+00   0.0000000000000000e+00   3.2710000000000000e-01   1.2390000000000000e-01
   3.4606099999999998e+01  -5.1639400000000002e+01   5.3323199999999997e+02   4.9169000000000000e+00   6.1757800000000003e+01   4.3940000000000001e+00   3.7730000000000002e-01   1.2007000000000001e+00   4.0048000000000004e+00   2.8899999999999999e-02   3.5599999999999998e-01   1.3270000000000001e-01
   3.4451900000000002e+01  -5.1375599999999999e+01   5.3417560000000003e+02   6.0530999999999997e+00   6.1890999999999998e+01   4.3369999999999997e+00   4.8830000000000001e-01   1.0005999999999999e+00   4.2659000000000002e+00  -1.0600000000000000e-01   3.0790000000000001e-01   1.1060000000000000e-01
   3.4518000000000001e+01  -5.1705399999999997e+01   5.3537660000000005e+02   7.1891999999999996e+00   6.2033700000000003e+01   4.2537000000000003e+00   5.1049999999999995e-01   1.2897000000000001e+00   3.4824000000000002e+00   1.9300000000000001e-02   2.5979999999999998e-01   1.8579999999999999e-01
   3.4341600000000000e+01  -5.1177799999999998e+01   5.3752120000000002e+02   8.3348999999999993e+00   6.2071800000000003e+01   4.1440000000000001e+00   2.4410000000000001e-01   1.2007000000000001e+00   3.9177000000000000e+00  -2.8899999999999999e-02   3.8490000000000002e-01   1.2830000000000000e-01
   3.4033000000000001e+01  -5.1309699999999999e+01   5.3915110000000004e+02   9.5092999999999996e+00   6.2262099999999997e+01   4.0606999999999998e+00   5.1049999999999995e-01   1.2674000000000001e+00   3.3953000000000002e+00  -4.8200000000000000e-02   3.0790000000000001e-01   1.5920000000000001e-01
   3.4055100000000003e+01  -5.1485599999999998e+01   5.4181039999999996e+02   1.0645400000000000e+01   6.2357300000000002e+01   3.9510999999999998e+00   3.9950000000000002e-01   1.0450999999999999e+00   4.0048000000000004e+00  -1.9300000000000001e-02   2.3089999999999999e-01   1.5040000000000001e-01
   3.3834699999999998e+01  -5.0826099999999997e+01   5.4352610000000004e+02   1.1915200000000000e+01   6.2481000000000002e+01   3.8940999999999999e+00   5.3269999999999995e-01   1.2007000000000001e+00   2.9600000000000000e+00  -3.8500000000000000e-02   2.7900000000000003e-01   1.1940000000000001e-01
   3.3966900000000003e+01  -5.1001899999999999e+01   5.4541330000000005e+02   1.3060900000000000e+01   6.2623699999999999e+01   3.7450000000000001e+00   5.3269999999999995e-01   1.2007000000000001e+00   3.7435999999999998e+00  -2.8899999999999999e-02   1.5400000000000000e-01   1.5040000000000001e-01
   4.7214199999999998e+01  -5.9993200000000002e+01   5.8804780000000005e+02   3.5058199999999999e+01   6.4289000000000001e+01   3.3765999999999998e+00   3.7730000000000002e-01   1.2452000000000001e+00   3.9177000000000000e+00  -6.7400000000000002e-02   2.6939999999999997e-01   1.5040000000000001e-01
   4.8140000000000001e+01  -6.0652700000000003e+01   5.8761890000000005e+02   3.6251700000000000e+01   6.4127200000000002e+01   3.2888999999999999e+00   3.7730000000000002e-01   1.1339999999999999e+00   3.3083000000000000e+00  -1.9300000000000001e-02   3.1750000000000000e-01   1.5920000000000001e-01
   4.8889400000000002e+01  -6.0410899999999998e+01   5.8761890000000005e+02   3.7378300000000003e+01   6.3822699999999998e+01   3.3020999999999998e+00   5.5489999999999995e-01   1.4898000000000000e+00   3.7435999999999998e+00  -4.8200000000000000e-02   2.5019999999999998e-01   1.2390000000000000e-01
   5.0057699999999997e+01  -6.3202800000000003e+01   5.8761890000000005e+02   3.8266199999999998e+01   6.3660899999999998e+01   3.3414999999999999e+00   5.9930000000000005e-01   1.3564000000000001e+00   4.2659000000000002e+00  -3.8500000000000000e-02   2.9830000000000001e-01   1.2390000000000000e-01
   5.1424300000000002e+01  -6.1883800000000001e+01   5.8804780000000005e+02   3.9669699999999999e+01   6.3708500000000001e+01   3.2275000000000000e+00   3.5510000000000003e-01   1.3341000000000001e+00   4.3529999999999998e+00   1.9300000000000001e-02   3.0790000000000001e-01   1.1940000000000001e-01
   5.2724800000000002e+01  -6.3818399999999997e+01   5.9113610000000006e+02   4.0538499999999999e+01   6.3489699999999999e+01   3.1661000000000001e+00   5.5489999999999995e-01   1.2674000000000001e+00   2.9600000000000000e+00  -6.7400000000000002e-02   2.5979999999999998e-01   1.1940000000000001e-01
   5.3848900000000000e+01  -6.4280000000000001e+01   5.9225130000000001e+02   4.1626899999999999e+01   6.3537199999999999e+01   3.2363000000000000e+00   2.8849999999999998e-01   1.1785000000000001e+00   3.5695000000000001e+00  -7.7100000000000002e-02   2.3089999999999999e-01   1.2830000000000000e-01
   5.4510199999999998e+01  -6.5291300000000007e+01   5.9250860000000000e+02   4.2667600000000000e+01   6.3565800000000003e+01   3.2187999999999999e+00   3.9950000000000002e-01   1.1117999999999999e+00   4.0918000000000001e+00   2.8899999999999999e-02   2.3089999999999999e-01   1.1500000000000000e-01
   5.5634300000000003e+01  -6.6302499999999995e+01   5.9439580000000001e+02   4.3393200000000000e+01   6.3499200000000002e+01   3.0697000000000001e+00   3.9950000000000002e-01   1.3564000000000001e+00   3.9177000000000000e+00  -1.1559999999999999e-01   3.3679999999999999e-01   1.5920000000000001e-01
   5.6075200000000002e+01  -6.7533600000000007e+01   5.9568259999999998e+02   4.4395600000000002e+01   6.3575299999999999e+01   3.2012000000000000e+00   3.9950000000000002e-01   1.2230000000000001e+00   3.6564999999999999e+00  -3.8500000000000000e-02   2.5019999999999998e-01   7.9600000000000004e-02
   5.6251500000000000e+01  -6.8940500000000000e+01   5.9705510000000004e+02   4.5245399999999997e+01   6.3451599999999999e+01   3.2100000000000000e+00   3.9950000000000002e-01   1.5565000000000000e+00   3.9177000000000000e+00  -5.7799999999999997e-02   3.4639999999999999e-01   1.6370000000000001e-01
   5.7441800000000001e+01  -7.0655299999999997e+01   5.9782719999999995e+02   4.5741799999999998e+01   6.3565800000000003e+01   3.1968000000000001e+00   2.4410000000000001e-01   1.2007000000000001e+00   3.1341999999999999e+00  -4.8200000000000000e-02   2.5019999999999998e-01   1.5040000000000001e-01
   5.7904699999999998e+01  -7.3381200000000007e+01   6.0117280000000005e+02   4.6200099999999999e+01   6.3851300000000002e+01   3.4906000000000001e+00   3.9950000000000002e-01   1.3564000000000001e+00   3.9177000000000000e+00   4.8200000000000000e-02   3.2710000000000000e-01   1.6810000000000000e-01
   5.8698200000000000e+01  -7.5161900000000003e+01   6.0374630000000002e+02   4.6706099999999999e+01   6.3965499999999999e+01   3.5608000000000000e+00   3.3289999999999997e-01   1.0227999999999999e+00   3.7435999999999998e+00  -4.8200000000000000e-02   2.9830000000000001e-01   9.7299999999999998e-02
   5.9094999999999999e+01  -7.6634799999999998e+01   6.0408939999999996e+02   4.7126199999999997e+01   6.4184299999999993e+01   3.6002999999999998e+00   4.4390000000000002e-01   1.2007000000000001e+00   3.2212000000000001e+00  -2.8899999999999999e-02   3.7530000000000002e-01   1.2390000000000000e-01
   5.9116999999999997e+01  -7.8679299999999998e+01   6.0460410000000002e+02   4.7498600000000003e+01   6.4174800000000005e+01   3.7976000000000001e+00   3.3289999999999997e-01   1.2007000000000001e+00   4.0048000000000004e+00  -2.8899999999999999e-02   4.0410000000000001e-01   1.3710000000000000e-01
   5.5634300000000003e+01  -6.6302499999999995e+01   5.9439580000000001e+02   4.3393200000000000e+01   6.3499200000000002e+01   3.0697000000000001e+00   1.9980000000000001e-01   1.3564000000000001e+00   3.0470999999999999e+00   8.6699999999999999e-02   3.5599999999999998e-01   1.1940000000000001e-01
   5.6075200000000002e+01  -6.7533600000000007e+01   5.9568259999999998e+02   4.4395600000000002e+01   6.3575299999999999e+01   3.2012000000000000e+00   3.9950000000000002e-01   1.4453000000000000e+00   2.7858999999999998e+00   1.0600000000000000e-01   2.8870000000000001e-01   1.8140000000000001e-01
   5.6251500000000000e+01  -6.8940500000000000e+01   5.9705510000000004e+02   4.5245399999999997e+01   6.3451599999999999e+01   3.2100000000000000e+00   2.6629999999999998e-01   1.1339999999999999e+00   3.6564999999999999e+00  -7.7100000000000002e-02   3.8490000000000002e-01   1.2390000000000000e-01
   5.7441800000000001e+01  -7.0655299999999997e+01   5.9782719999999995e+02   4.5741799999999998e+01   6.3565800000000003e+01   3.1968000000000001e+00   6.4370000000000005e-01   1.2897000000000001e+00   2.8730000000000002e+00   6.7400000000000002e-02   2.3089999999999999e-01   1.3710000000000000e-01
   5.7904699999999998e+01  -7.3381200000000007e+01   6.0117280000000005e+02   4.6200099999999999e+01   6.3851300000000002e+01   3.4906000000000001e+00   2.8849999999999998e-01   1.2897000000000001e+00   3.6564999999999999e+00  -1.2520000000000001e-01   2.9830000000000001e-01   1.4160000000000000e-01
   5.8698200000000000e+01  -7.5161900000000003e+01   6.0374630000000002e+02   4.6706099999999999e+01   6.3965499999999999e+01   3.5608000000000000e+00   4.4390000000000002e-01   1.2674000000000001e+00   2.7858999999999998e+00  -3.8500000000000000e-02   2.7900000000000003e-01   1.5040000000000001e-01
   5.9094999999999999e+01  -7.6634799999999998e+01   6.0408939999999996e+02   4.7126199999999997e+01   6.4184299999999993e+01   3.6002999999999998e+00   7.5460000000000005e-01   1.3119000000000001e+00   4.1788999999999996e+00   4.8200000000000000e-02   2.2130000000000000e-01   1.5040000000000001e-01
   5.9116999999999997e+01  -7.8679299999999998e+01   6.0460410000000002e+02   4.7498600000000003e+01   6.4174800000000005e+01   3.7976000000000001e+00   5.5489999999999995e-01   1.3564000000000001e+00   3.4824000000000002e+00  -6.7400000000000002e-02   2.4060000000000001e-01   1.5920000000000001e-01
   5.5634300000000003e+01  -6.6302499999999995e+01   5.9439580000000001e+02   4.3393200000000000e+01   6.3499200000000002e+01   3.0697000000000001e+00   1.9980000000000001e-01   1.3564000000000001e+00   3.0470999999999999e+00   8.6699999999999999e-02   3.5599999999999998e-01   1.1940000000000001e-01
   5.6075200000000002e+01  -6.7533600000000007e+01   5.9568259999999998e+02   4.4395600000000002e+01   6.3575299999999999e+01   3.2012000000000000e+00   3.9950000000000002e-01   1.4453000000000000e+00   2.7858999999999998e+00   1.0600000000000000e-01   2.8870000000000001e-01   1.8140000000000001e-01
   5.6251500000000000e+01  -6.8940500000000000e+01   5.9705510000000004e+02   4.5245399999999997e+01   6.3451599999999999e+01   3.2100000000000000e+00   2.6629999999999998e-01   1.1339999999999999e+00   3.6564999999999999e+00  -7.7100000000000002e-02   3.8490000000000002e-01   1.2390000000000000e-01
   5.7441800000000001e+01  -7.0655299999999997e+01   5.9782719999999995e+02   4.5741799999999998e+01   6.3565800000000003e+01   3.1968000000000001e+00   6.4370000000000005e-01   1.2897000000000001e+00   2.8730000000000002e+00   6.7400000000000002e-02   2.3089999999999999e-01   1.3710000000000000e-01
   5.7904699999999998e+01  -7.3381200000000007e+01   6.0117280000000005e+02   4.6200099999999999e+01   6.3851300000000002e+01   3.4906000000000001e+00   2.8849999999999998e-01   1.2897000000000001e+00   3.6564999999999999e+00  -1.2520000000000001e-01   2.9830000000000001e-01   1.4160000000000000e-01
   5.8698200000000000e+01  -7.5161900000000003e+01   6.0374630000000002e+02   4.6706099999999999e+01   6.3965499999999999e+01   3.5608000000000000e+00   4.4390000000000002e-01   1.2674000000000001e+00   2.7858999999999998e+00  -3.8500000000000000e-02   2.7900000000000003e-01   1.5040000000000001e-01
   5.9094999999999999e+01  -7.6634799999999998e+01   6.0408939999999996e+02   4.7126199999999997e+01   6.4184299999999993e+01   3.6002999999999998e+00   7.5460000000000005e-01   1.3119000000000001e+00   4.1788999999999996e+00   4.8200000000000000e-02   2.2130000000000000e-01   1.5040000000000001e-01
   5.9116999999999997e+01  -7.8679299999999998e+01   6.0460410000000002e+02   4.7498600000000003e+01   6.4174800000000005e+01   3.7976000000000001e+00   5.5489999999999995e-01   1.3564000000000001e+00   3.4824000000000002e+00  -6.7400000000000002e-02   2.4060000000000001e-01   1.5920000000000001e-01
   5.9403500000000001e+01  -8.0811700000000002e+01   6.0383209999999997e+02   4.7899600000000000e+01   6.4089200000000005e+01   3.8677999999999999e+00   1.9980000000000001e-01   1.3564000000000001e+00   3.0470999999999999e+00   8.6699999999999999e-02   3.5599999999999998e-01   1.1940000000000001e-01
   5.9800300000000000e+01  -8.2196600000000004e+01   6.0271690000000001e+02   4.8290999999999997e+01   6.3994000000000000e+01   3.9510999999999998e+00   3.9950000000000002e-01   1.4453000000000000e+00   2.7858999999999998e+00   1.0600000000000000e-01   2.8870000000000001e-01   1.8140000000000001e-01
   5.9888500000000001e+01  -8.3581599999999995e+01   6.0125860000000000e+02   4.8510599999999997e+01   6.3660899999999998e+01   4.1660000000000004e+00   2.6629999999999998e-01   1.1339999999999999e+00   3.6564999999999999e+00  -7.7100000000000002e-02   3.8490000000000002e-01   1.2390000000000000e-01
   5.9822299999999998e+01  -8.5626099999999994e+01   5.9722670000000005e+02   4.8606099999999998e+01   6.3356400000000001e+01   4.2449000000000003e+00   6.4370000000000005e-01   1.2897000000000001e+00   2.8730000000000002e+00   6.7400000000000002e-02   2.3089999999999999e-01   1.3710000000000000e-01
   5.9800300000000000e+01  -8.6307599999999994e+01   5.9370960000000002e+02   4.8816099999999999e+01   6.2833100000000002e+01   4.2449000000000003e+00   2.8849999999999998e-01   1.2897000000000001e+00   3.6564999999999999e+00  -1.2520000000000001e-01   2.9830000000000001e-01   1.4160000000000000e-01
   5.9690100000000001e+01  -8.7538600000000002e+01   5.8907730000000004e+02   4.8863799999999998e+01   6.2252600000000001e+01   4.3063000000000002e+00   4.4390000000000002e-01   1.2674000000000001e+00   2.7858999999999998e+00  -3.8500000000000000e-02   2.7900000000000003e-01   1.5040000000000001e-01
   5.8940700000000000e+01  -8.8505899999999997e+01   5.8169979999999998e+02   4.8796999999999997e+01   6.1500799999999998e+01   4.4203000000000001e+00   7.5460000000000005e-01   1.3119000000000001e+00   4.1788999999999996e+00   4.8200000000000000e-02   2.2130000000000000e-01   1.5040000000000001e-01
   5.8345500000000001e+01  -8.9759000000000000e+01   5.7483709999999996e+02   4.8634700000000002e+01   6.0796700000000001e+01   4.4772999999999996e+00   5.5489999999999995e-01   1.3564000000000001e+00   3.4824000000000002e+00  -6.7400000000000002e-02   2.4060000000000001e-01   1.5920000000000001e-01
   5.7684300000000000e+01  -9.0242599999999996e+01   5.6788869999999997e+02   4.8453299999999999e+01   5.9968800000000002e+01   4.5298999999999996e+00   2.8849999999999998e-01   1.3786000000000000e+00   3.6564999999999999e+00  -2.8899999999999999e-02   2.9830000000000001e-01   1.2390000000000000e-01
   5.6824599999999997e+01  -9.0704300000000003e+01   5.5991079999999999e+02   4.8252800000000001e+01   5.9026699999999998e+01   4.5781999999999998e+00   4.6610000000000001e-01   8.6719999999999997e-01   4.7882999999999996e+00  -7.7100000000000002e-02   2.5019999999999998e-01   1.2830000000000000e-01
   5.5524099999999997e+01  -9.1671599999999998e+01   5.4987410000000000e+02   4.7861400000000003e+01   5.8027600000000000e+01   4.7184999999999997e+00   4.6610000000000001e-01   9.5609999999999995e-01   3.3083000000000000e+00   9.5999999999999992e-03   3.3679999999999999e-01   1.1940000000000001e-01
   5.4620399999999997e+01  -9.1913399999999996e+01   5.4018050000000005e+02   4.7431699999999999e+01   5.7133099999999999e+01   4.7580000000000000e+00   5.5489999999999995e-01   1.2897000000000001e+00   3.7435999999999998e+00   2.8899999999999999e-02   2.8870000000000001e-01   1.3710000000000000e-01
   5.3474200000000003e+01  -9.1561599999999999e+01   5.2885699999999997e+02   4.6963900000000002e+01   5.5886499999999998e+01   4.7710999999999997e+00   4.8830000000000001e-01   1.1563000000000001e+00   3.8306000000000000e+00  -6.7400000000000002e-02   3.2710000000000000e-01   8.8499999999999995e-02
   5.2239800000000002e+01  -9.1627600000000001e+01   5.1770510000000002e+02   4.6410200000000003e+01   5.4639899999999997e+01   4.8236999999999997e+00   6.2150000000000005e-01   1.4453000000000000e+00   3.7435999999999998e+00  -1.9300000000000001e-02   2.3089999999999999e-01   1.0170000000000000e-01
   5.0785100000000000e+01  -9.1341800000000006e+01   5.0458019999999999e+02   4.5722700000000003e+01   5.3288699999999999e+01   4.8456999999999999e+00   1.9980000000000001e-01   1.2007000000000001e+00   3.8306000000000000e+00  -7.7100000000000002e-02   3.2710000000000000e-01   1.2830000000000000e-01
   4.9616799999999998e+01  -9.1012100000000004e+01   4.9188420000000002e+02   4.4911200000000001e+01   5.1880299999999998e+01   4.9553000000000003e+00   5.7709999999999995e-01   1.2452000000000001e+00   3.1341999999999999e+00  -1.9300000000000001e-02   3.5599999999999998e-01   1.8140000000000001e-01
   4.8073900000000002e+01  -9.0286600000000007e+01   4.7798730000000000e+02   4.3927799999999998e+01   5.0538600000000002e+01   4.9070999999999998e+00   6.2150000000000005e-01   1.2007000000000001e+00   3.2212000000000001e+00   9.5999999999999992e-03   2.5979999999999998e-01   1.4599999999999999e-01
   4.6420699999999997e+01  -8.9539199999999994e+01   4.6297510000000000e+02   4.3087600000000002e+01   4.8873300000000000e+01   4.8895000000000000e+00   3.5510000000000003e-01   1.2674000000000001e+00   3.9177000000000000e+00   0.0000000000000000e+00   2.6939999999999997e-01   1.6370000000000001e-01
   4.4767600000000002e+01  -8.8703800000000001e+01   4.4779140000000001e+02   4.2075600000000001e+01   4.7341299999999997e+01   4.9027000000000003e+00   2.8849999999999998e-01   1.2007000000000001e+00   3.7435999999999998e+00  -9.5999999999999992e-03   2.7900000000000003e-01   1.5920000000000001e-01
   4.3158499999999997e+01  -8.6813199999999995e+01   4.3080619999999999e+02   4.1044499999999999e+01   4.5856800000000000e+01   4.8807999999999998e+00   5.5489999999999995e-01   1.1339999999999999e+00   3.1341999999999999e+00  -9.5999999999999992e-03   2.4060000000000001e-01   9.7299999999999998e-02
   4.1284900000000000e+01  -8.5274299999999997e+01   4.1553670000000000e+02   4.0013399999999997e+01   4.4258200000000002e+01   4.8851000000000004e+00   4.8830000000000001e-01   1.2897000000000001e+00   4.1788999999999996e+00   5.7799999999999997e-02   3.2710000000000000e-01   1.5040000000000001e-01
   3.8904400000000003e+01  -8.3757499999999993e+01   3.9829410000000001e+02   3.8877200000000002e+01   4.2716600000000000e+01   4.7710999999999997e+00   3.5510000000000003e-01   1.0227999999999999e+00   3.3953000000000002e+00  -6.7400000000000002e-02   3.1750000000000000e-01   1.6810000000000000e-01
   3.6876500000000000e+01  -8.1405199999999994e+01   3.8173779999999999e+02   3.7683799999999998e+01   4.0984699999999997e+01   4.7755000000000001e+00   4.6610000000000001e-01   1.1339999999999999e+00   3.7435999999999998e+00   4.8200000000000000e-02   2.3089999999999999e-01   1.5479999999999999e-01
   3.4848599999999998e+01  -7.9514600000000002e+01   3.6449529999999999e+02   3.6289900000000003e+01   3.9224299999999999e+01   4.6658999999999997e+00   6.2150000000000005e-01   1.2452000000000001e+00   4.0048000000000004e+00  -6.7400000000000002e-02   2.2130000000000000e-01   1.4160000000000000e-01
   3.2622399999999999e+01  -7.6898600000000002e+01   3.4622340000000003e+02   3.4972299999999997e+01   3.7463799999999999e+01   4.6352000000000002e+00   3.3289999999999997e-01   1.3786000000000000e+00   3.6564999999999999e+00   8.6699999999999999e-02   2.5979999999999998e-01   1.1500000000000000e-01
   3.0352000000000000e+01  -7.4348500000000001e+01   3.2743669999999997e+02   3.3339700000000001e+01   3.5608300000000000e+01   4.6307999999999998e+00   5.1049999999999995e-01   1.1563000000000001e+00   3.9177000000000000e+00  -2.8899999999999999e-02   1.1550000000000001e-01   1.6370000000000001e-01
   2.8147800000000000e+01  -7.1710499999999996e+01   3.0890740000000000e+02   3.1802600000000002e+01   3.3676499999999997e+01   4.5475000000000003e+00   4.4390000000000002e-01   1.2674000000000001e+00   3.5695000000000001e+00  -1.9300000000000001e-02   3.8490000000000002e-01   1.3710000000000000e-01
   2.5348500000000001e+01  -6.8566800000000001e+01   2.8943450000000001e+02   3.0169899999999998e+01   3.1706800000000001e+01   4.5124000000000004e+00   4.4390000000000002e-01   1.4453000000000000e+00   3.5695000000000001e+00  -9.5999999999999992e-03   2.7900000000000003e-01   1.3710000000000000e-01
   2.2857700000000001e+01  -6.5401200000000003e+01   2.6987580000000003e+02   2.8489599999999999e+01   2.9736999999999998e+01   4.3677000000000001e+00   3.1069999999999998e-01   1.1563000000000001e+00   3.1341999999999999e+00  -8.6699999999999999e-02   2.9830000000000001e-01   1.6810000000000000e-01
   2.0477100000000000e+01  -6.2213600000000000e+01   2.5057440000000000e+02   2.6561000000000000e+01   2.7710100000000001e+01   4.2712000000000003e+00   3.3289999999999997e-01   1.1117999999999999e+00   3.7435999999999998e+00  -9.5999999999999992e-03   3.0790000000000001e-01   1.2390000000000000e-01
   1.8405200000000001e+01  -5.8520299999999999e+01   2.3153039999999999e+02   2.4708800000000000e+01   2.5626100000000001e+01   4.0869999999999997e+00   4.2170000000000002e-01   8.2269999999999999e-01   5.0495000000000001e+00  -6.7400000000000002e-02   3.2710000000000000e-01   1.6810000000000000e-01
   1.6443400000000000e+01  -5.4321399999999997e+01   2.1145699999999999e+02   2.2837499999999999e+01   2.3418500000000002e+01   3.8371000000000000e+00   3.7730000000000002e-01   1.1339999999999999e+00   3.4824000000000002e+00   9.5999999999999992e-03   2.9830000000000001e-01   1.8579999999999999e-01
   1.4635999999999999e+01  -5.0100600000000000e+01   1.9078309999999999e+02   2.1033000000000001e+01   2.1144200000000001e+01   3.6528999999999998e+00   7.1020000000000005e-01   1.1339999999999999e+00   3.8306000000000000e+00  -9.5999999999999992e-03   2.4060000000000001e-01   1.1940000000000001e-01
   1.2696300000000001e+01  -4.5681899999999999e+01   1.7122440000000000e+02   1.9018500000000000e+01   1.8908000000000001e+01   3.3898000000000001e+00   1.3320000000000001e-01   1.1785000000000001e+00   4.0048000000000004e+00  -3.8500000000000000e-02   3.1750000000000000e-01   1.6370000000000001e-01
   1.1329700000000001e+01  -4.0999400000000001e+01   1.5055050000000000e+02   1.7118600000000001e+01   1.6614599999999999e+01   3.0697000000000001e+00   3.3289999999999997e-01   1.5120000000000000e+00   2.9600000000000000e+00  -9.5999999999999992e-03   3.1750000000000000e-01   1.1940000000000001e-01
   9.6765000000000008e+00  -3.6470799999999997e+01   1.3167810000000000e+02   1.5256800000000000e+01   1.4502100000000000e+01   2.6223999999999998e+00  -1.3320000000000001e-01   1.0450999999999999e+00   4.0918000000000001e+00  -9.5999999999999992e-03   3.1750000000000000e-01   1.3710000000000000e-01
   8.6845999999999997e+00  -3.1436499999999999e+01   1.1400670000000000e+02   1.3595599999999999e+01   1.2437200000000001e+01   2.2364999999999999e+00   3.1069999999999998e-01   1.4453000000000000e+00   3.6564999999999999e+00  -3.8500000000000000e-02   3.2710000000000000e-01   1.2390000000000000e-01
   7.6707000000000001e+00  -2.5984600000000000e+01   1.0028120000000000e+02   1.2106199999999999e+01   1.0762400000000000e+01   1.7628999999999999e+00   3.1069999999999998e-01   1.2674000000000001e+00   3.1341999999999999e+00   7.7100000000000002e-02   3.1750000000000000e-01   1.0620000000000000e-01
   6.8771000000000004e+00  -2.1016300000000001e+01   8.5697999999999993e+01   1.0616800000000000e+01   9.2018000000000004e+00   1.2761000000000000e+00   3.1069999999999998e-01   1.4898000000000000e+00   3.1341999999999999e+00  -9.5999999999999992e-03   3.4639999999999999e-01   1.9460000000000000e-01
   5.7971000000000004e+00  -1.8356300000000001e+01   7.1972600000000000e+01   9.1464999999999996e+00   7.5936000000000003e+00   1.1007000000000000e+00   5.5489999999999995e-01   1.3341000000000001e+00   3.6564999999999999e+00  -5.7799999999999997e-02   3.1750000000000000e-01   1.0170000000000000e-01
   4.5848000000000004e+00  -1.5190700000000000e+01   6.0134399999999999e+01   7.5902000000000003e+00   6.2519000000000000e+00   9.1649999999999998e-01   2.8849999999999998e-01   1.2007000000000001e+00   4.0048000000000004e+00   1.9300000000000001e-02   2.4060000000000001e-01   1.2830000000000000e-01
   3.5266999999999999e+00  -1.2244899999999999e+01   4.9497199999999999e+01   6.2727000000000004e+00   5.0148000000000001e+00   7.4109999999999998e-01   4.4390000000000002e-01   1.2674000000000001e+00   3.3953000000000002e+00   9.5999999999999992e-03   3.2710000000000000e-01   1.3710000000000000e-01
   2.4026000000000001e+00  -9.9586000000000006e+00   4.0404200000000003e+01   5.1364999999999998e+00   3.9775999999999998e+00   5.8320000000000005e-01   2.4410000000000001e-01   1.3119000000000001e+00   3.4824000000000002e+00   5.7799999999999997e-02   3.1750000000000000e-01   1.3270000000000001e-01
   1.8514999999999999e+00  -7.7382000000000000e+00   3.0024300000000000e+01   4.0004000000000000e+00   3.0259999999999998e+00   4.6920000000000001e-01   4.4390000000000002e-01   1.3564000000000001e+00   4.6142000000000003e+00   9.5999999999999992e-03   2.5019999999999998e-01   1.2830000000000000e-01
   1.1902999999999999e+00  -6.0015000000000001e+00   2.2818500000000000e+01   3.0074000000000001e+00   2.2077000000000000e+00   4.1220000000000001e-01   2.8849999999999998e-01   1.2674000000000001e+00   2.9600000000000000e+00   3.8500000000000000e-02   3.4639999999999999e-01   1.5479999999999999e-01
  -6.6100000000000006e-02  -1.8906000000000001e+00   1.6899400000000000e+01   2.3487000000000000e+00   1.5891000000000000e+00   1.0960000000000000e-01   4.2170000000000002e-01   1.2452000000000001e+00   4.0918000000000001e+00   9.5999999999999992e-03   2.6939999999999997e-01   1.0620000000000000e-01
  -4.8490000000000000e-01   1.0992000000000000e+00   1.3296500000000000e+01   1.9380999999999999e+00   1.2084999999999999e+00  -1.1400000000000000e-01   5.1049999999999995e-01   1.2452000000000001e+00   4.2659000000000002e+00  -1.2520000000000001e-01   3.0790000000000001e-01   1.5920000000000001e-01
  -1.0139000000000000e+00   1.1212000000000000e+00   7.4631999999999996e+00   1.2030000000000001e+00   5.5189999999999995e-01  -9.2100000000000001e-02   5.3269999999999995e-01   1.1339999999999999e+00   3.6564999999999999e+00  -1.2520000000000001e-01   3.1750000000000000e-01   1.5040000000000001e-01
  -9.2579999999999996e-01   6.3749999999999996e-01   1.8015000000000001e+00   4.2009999999999997e-01   4.7600000000000003e-02  -5.2600000000000001e-02   4.4390000000000002e-01   1.3119000000000001e+00   3.7435999999999998e+00  -4.8200000000000000e-02   2.3089999999999999e-01   1.7249999999999999e-01
  -2.4249999999999999e-01  -4.1770000000000002e-01   1.3725000000000001e+00   8.5900000000000004e-02  -9.4999999999999998e-03   1.3200000000000000e-02   4.4390000000000002e-01   1.2230000000000001e+00   3.4824000000000002e+00   3.8500000000000000e-02   3.0790000000000001e-01   1.3270000000000001e-01
  -6.3919999999999999e-01   2.6379999999999998e-01   2.5735000000000001e+00   3.2460000000000000e-01   9.4999999999999998e-03   4.3900000000000002e-02   7.1020000000000005e-01   1.1563000000000001e+00   3.3953000000000002e+00   0.0000000000000000e+00   3.2710000000000000e-01   1.3270000000000001e-01
  -5.5110000000000003e-01  -2.1999999999999999e-02   1.2010000000000001e+00   3.2460000000000000e-01  -2.8500000000000001e-02  -3.9500000000000000e-02   4.4390000000000002e-01   1.1339999999999999e+00   3.9177000000000000e+00  -2.8899999999999999e-02   2.8870000000000001e-01   1.5040000000000001e-01
  -3.5270000000000001e-01  -3.2979999999999998e-01   1.7157000000000000e+00   2.8639999999999999e-01  -9.4999999999999998e-03  -1.0520000000000000e-01   6.2150000000000005e-01   1.3119000000000001e+00   2.9600000000000000e+00   1.9300000000000001e-02   2.9830000000000001e-01   1.2390000000000000e-01
  -5.2900000000000003e-01  -2.1999999999999999e-02   1.4582999999999999e+00   2.1959999999999999e-01   8.5599999999999996e-02  -4.8200000000000000e-02   3.5510000000000003e-01   1.1563000000000001e+00   3.2212000000000001e+00  -2.8899999999999999e-02   3.4639999999999999e-01   1.2830000000000000e-01
  -3.7469999999999998e-01  -3.9570000000000000e-01   1.2010000000000001e+00   1.9089999999999999e-01  -6.6600000000000006e-02  -5.2600000000000001e-02   3.5510000000000003e-01   1.3786000000000000e+00   3.5695000000000001e+00  -2.8899999999999999e-02   2.5019999999999998e-01   1.7249999999999999e-01
  -6.1719999999999997e-01   3.0780000000000002e-01   1.5441000000000000e+00   3.0549999999999999e-01   4.7600000000000003e-02  -3.9500000000000000e-02   3.5510000000000003e-01   1.1563000000000001e+00   3.3953000000000002e+00  -7.7100000000000002e-02   1.9239999999999999e-01   1.1940000000000001e-01
  -4.4100000000000000e-02  -5.9360000000000002e-01   1.2867999999999999e+00   1.5279999999999999e-01  -2.8500000000000001e-02  -1.3200000000000000e-02   1.7760000000000001e-01   1.2007000000000001e+00   3.2212000000000001e+00  -3.8500000000000000e-02   3.1750000000000000e-01   1.1060000000000000e-01
  -4.6289999999999998e-01  -8.7900000000000006e-02   2.0588000000000002e+00   2.8639999999999999e-01  -1.9000000000000000e-02  -2.1899999999999999e-02   5.9930000000000005e-01   1.1339999999999999e+00   3.3083000000000000e+00  -1.0600000000000000e-01   3.4639999999999999e-01   1.0170000000000000e-01
  -3.5270000000000001e-01  -1.9789999999999999e-01   1.6298999999999999e+00   2.4820000000000000e-01   9.4999999999999998e-03  -6.1400000000000003e-02   2.4410000000000001e-01   1.2007000000000001e+00   3.5695000000000001e+00  -6.7400000000000002e-02   3.4639999999999999e-01   1.5920000000000001e-01
  -3.9679999999999999e-01   2.1999999999999999e-02   1.9730000000000001e+00   2.4820000000000000e-01  -2.8500000000000001e-02  -4.4000000000000003e-03   3.5510000000000003e-01   1.1785000000000001e+00   3.4824000000000002e+00   0.0000000000000000e+00   3.1750000000000000e-01   1.3710000000000000e-01
  -4.4080000000000003e-01  -2.6379999999999998e-01   1.8872000000000000e+00   3.8190000000000002e-01  -6.6600000000000006e-02  -4.4000000000000003e-03   2.8849999999999998e-01   1.4231000000000000e+00   3.8306000000000000e+00   1.9300000000000001e-02   2.7900000000000003e-01   1.3710000000000000e-01
  -2.8649999999999998e-01  -1.5390000000000001e-01   1.3725000000000001e+00   2.3870000000000000e-01  -8.5599999999999996e-02  -4.4000000000000003e-03   1.9980000000000001e-01   1.2230000000000001e+00   3.8306000000000000e+00   1.9300000000000001e-02   2.6939999999999997e-01   1.9460000000000000e-01
  -2.4249999999999999e-01   2.1980000000000000e-01   1.2867999999999999e+00   3.5330000000000000e-01   9.4999999999999998e-03  -1.3200000000000000e-02   2.6629999999999998e-01   1.3786000000000000e+00   4.3529999999999998e+00  -2.8899999999999999e-02   3.1750000000000000e-01   9.7299999999999998e-02
  -5.2900000000000003e-01  -3.7369999999999998e-01   2.4876999999999998e+00   2.0999999999999999e-01  -2.8500000000000001e-02   2.6300000000000000e-02   2.6629999999999998e-01   1.2674000000000001e+00   2.8730000000000002e+00   6.7400000000000002e-02   2.9830000000000001e-01   1.1940000000000001e-01
  -4.4080000000000003e-01  -4.3999999999999997e-02   9.4359999999999999e-01   3.4370000000000001e-01   4.7600000000000003e-02   1.7500000000000002e-02   3.1069999999999998e-01   1.3119000000000001e+00   3.8306000000000000e+00   2.8899999999999999e-02   2.6939999999999997e-01   1.7690000000000000e-01
  -5.0700000000000001e-01  -1.5390000000000001e-01   7.7210000000000001e-01   2.1959999999999999e-01  -5.7099999999999998e-02  -3.5099999999999999e-02   3.7730000000000002e-01   1.3564000000000001e+00   3.4824000000000002e+00  -9.5999999999999992e-03   3.0790000000000001e-01   1.1060000000000000e-01
  -5.2900000000000003e-01  -2.6379999999999998e-01   1.7157000000000000e+00   2.2910000000000000e-01  -1.0470000000000000e-01  -4.4000000000000003e-03   4.2170000000000002e-01   1.4231000000000000e+00   3.6564999999999999e+00   3.8500000000000000e-02   2.5979999999999998e-01   1.2830000000000000e-01
  -3.3060000000000000e-01  -4.6170000000000000e-01   1.3725000000000001e+00   1.4319999999999999e-01   9.4999999999999998e-03  -6.1400000000000003e-02   3.3289999999999997e-01   1.2452000000000001e+00   4.1788999999999996e+00   0.0000000000000000e+00   3.3679999999999999e-01   1.3710000000000000e-01
  -3.3060000000000000e-01  -2.1999999999999999e-02   1.5441000000000000e+00   2.6729999999999998e-01   0.0000000000000000e+00  -4.4000000000000003e-03   2.8849999999999998e-01   1.3119000000000001e+00   4.1788999999999996e+00   0.0000000000000000e+00   2.6939999999999997e-01   1.4599999999999999e-01
  -3.5270000000000001e-01   2.1999999999999999e-02   1.6298999999999999e+00   2.1959999999999999e-01  -4.7600000000000003e-02   2.1899999999999999e-02   3.3289999999999997e-01   1.1117999999999999e+00   4.0048000000000004e+00  -5.7799999999999997e-02   3.0790000000000001e-01   1.5920000000000001e-01
  -3.5270000000000001e-01  -8.7900000000000006e-02   1.3725000000000001e+00   3.0549999999999999e-01  -7.6100000000000001e-02  -4.4000000000000003e-03   5.9930000000000005e-01   1.2452000000000001e+00   3.1341999999999999e+00  -2.8899999999999999e-02   4.0410000000000001e-01   1.1940000000000001e-01
  -4.1880000000000001e-01  -1.3189999999999999e-01   9.4359999999999999e-01   3.2460000000000000e-01  -1.9000000000000000e-02  -4.8200000000000000e-02   3.7730000000000002e-01   1.2230000000000001e+00   3.7435999999999998e+00  -8.6699999999999999e-02   2.7900000000000003e-01   1.5479999999999999e-01
  -2.2040000000000001e-01  -1.7590000000000000e-01   2.4018999999999999e+00   2.6729999999999998e-01   1.9000000000000000e-02  -5.2600000000000001e-02   5.5489999999999995e-01   1.2007000000000001e+00   3.3083000000000000e+00   0.0000000000000000e+00   2.9830000000000001e-01   1.1060000000000000e-01
  -5.9509999999999996e-01  -1.5390000000000001e-01   6.8630000000000002e-01   2.0999999999999999e-01  -9.5200000000000007e-02   0.0000000000000000e+00   4.4390000000000002e-01   1.3786000000000000e+00   3.5695000000000001e+00  -2.8899999999999999e-02   2.3089999999999999e-01   1.1060000000000000e-01
  -2.4249999999999999e-01  -1.5390000000000001e-01   1.1152000000000000e+00   3.5330000000000000e-01  -1.1420000000000000e-01  -1.3200000000000000e-02   4.2170000000000002e-01   1.2007000000000001e+00   3.0470999999999999e+00  -3.8500000000000000e-02   2.5979999999999998e-01   1.2390000000000000e-01
  -5.0700000000000001e-01  -2.1999999999999999e-02   2.0588000000000002e+00   2.1959999999999999e-01  -9.5200000000000007e-02  -2.1899999999999999e-02   1.3320000000000001e-01   1.2452000000000001e+00   3.8306000000000000e+00  -5.7799999999999997e-02   3.6559999999999998e-01   1.5479999999999999e-01
  -4.6289999999999998e-01  -2.1980000000000000e-01   1.2010000000000001e+00   2.2910000000000000e-01  -4.7600000000000003e-02  -5.2600000000000001e-02   2.4410000000000001e-01   1.3119000000000001e+00   3.3953000000000002e+00   2.8899999999999999e-02   3.9450000000000002e-01   1.1940000000000001e-01
  -4.1880000000000001e-01  -2.1980000000000000e-01   1.8872000000000000e+00   1.6230000000000000e-01  -6.6600000000000006e-02  -5.2600000000000001e-02   3.5510000000000003e-01   1.4008000000000000e+00   4.1788999999999996e+00   3.8500000000000000e-02   2.2130000000000000e-01   1.5479999999999999e-01
  -6.6130000000000000e-01  -4.3999999999999997e-02   9.4359999999999999e-01   2.2910000000000000e-01  -2.8500000000000001e-02  -3.9500000000000000e-02   3.9950000000000002e-01   1.0894999999999999e+00   3.3953000000000002e+00  -3.8500000000000000e-02   3.3679999999999999e-01   1.5920000000000001e-01
  -2.4249999999999999e-01  -1.9789999999999999e-01   2.2303999999999999e+00   2.7689999999999998e-01  -2.8500000000000001e-02  -4.8200000000000000e-02   3.1069999999999998e-01   1.3564000000000001e+00   3.7435999999999998e+00   5.7799999999999997e-02   2.5979999999999998e-01   1.2390000000000000e-01
  -4.8490000000000000e-01  -3.0780000000000002e-01   1.8872000000000000e+00   2.5779999999999997e-01  -3.8100000000000002e-02  -2.6300000000000000e-02   4.8830000000000001e-01   1.2452000000000001e+00   3.6564999999999999e+00  -5.7799999999999997e-02   2.6939999999999997e-01   1.4599999999999999e-01
  -3.9679999999999999e-01  -2.1999999999999999e-02   2.1446000000000001e+00   2.8639999999999999e-01  -4.7600000000000003e-02  -8.8000000000000005e-03   3.5510000000000003e-01   1.2674000000000001e+00   3.9177000000000000e+00  -3.8500000000000000e-02   2.9830000000000001e-01   1.7249999999999999e-01
  -3.0859999999999999e-01  -8.7900000000000006e-02   8.5780000000000001e-01   3.4370000000000001e-01  -1.9000000000000000e-02   0.0000000000000000e+00   3.1069999999999998e-01   1.1785000000000001e+00   4.3529999999999998e+00  -4.8200000000000000e-02   2.4060000000000001e-01   1.4599999999999999e-01
  -1.5429999999999999e-01  -2.1980000000000000e-01   9.4359999999999999e-01   2.0999999999999999e-01  -9.4999999999999998e-03  -3.5099999999999999e-02   3.7730000000000002e-01   1.1563000000000001e+00   3.7435999999999998e+00  -1.9300000000000001e-02   3.5599999999999998e-01   1.1500000000000000e-01
  -3.0859999999999999e-01   0.0000000000000000e+00   1.9730000000000001e+00   3.6280000000000001e-01  -9.4999999999999998e-03  -2.6300000000000000e-02   3.5510000000000003e-01   1.2452000000000001e+00   3.8306000000000000e+00   0.0000000000000000e+00   2.6939999999999997e-01   1.5040000000000001e-01
  -2.4249999999999999e-01  -4.3999999999999997e-02   1.7157000000000000e+00   1.5279999999999999e-01  -3.8100000000000002e-02   4.4000000000000003e-03   3.7730000000000002e-01   1.2230000000000001e+00   3.3083000000000000e+00  -4.8200000000000000e-02   2.3089999999999999e-01   1.6810000000000000e-01
  -4.8490000000000000e-01  -1.7590000000000000e-01   2.3161999999999998e+00   2.0999999999999999e-01   2.8500000000000001e-02   4.3900000000000002e-02   3.9950000000000002e-01   1.3119000000000001e+00   3.3083000000000000e+00  -2.8899999999999999e-02   3.4639999999999999e-01   1.2390000000000000e-01
  -4.4080000000000003e-01  -4.3999999999999997e-02   1.2867999999999999e+00   2.6729999999999998e-01  -1.9000000000000000e-02   3.0700000000000002e-02   3.7730000000000002e-01   1.2230000000000001e+00   3.7435999999999998e+00  -1.9300000000000001e-02   2.5979999999999998e-01   1.0170000000000000e-01
  -2.8649999999999998e-01   6.6000000000000003e-02   2.1446000000000001e+00   2.1959999999999999e-01  -8.5599999999999996e-02   8.8000000000000005e-03   4.6610000000000001e-01   1.3786000000000000e+00   4.0918000000000001e+00  -2.8899999999999999e-02   3.6559999999999998e-01   1.4160000000000000e-01
  -5.2900000000000003e-01   8.7900000000000006e-02   1.2867999999999999e+00   2.4820000000000000e-01   8.5599999999999996e-02  -3.9500000000000000e-02   4.6610000000000001e-01   1.4008000000000000e+00   4.0918000000000001e+00  -6.7400000000000002e-02   2.8870000000000001e-01   1.5040000000000001e-01
  -4.4080000000000003e-01   6.6000000000000003e-02   2.0588000000000002e+00   2.1959999999999999e-01  -1.9000000000000000e-02   8.8000000000000005e-03   6.2150000000000005e-01   1.2674000000000001e+00   3.4824000000000002e+00  -2.8899999999999999e-02   3.4639999999999999e-01   1.0620000000000000e-01
  -5.5110000000000003e-01  -2.1999999999999999e-02   1.4582999999999999e+00   2.8639999999999999e-01  -4.7600000000000003e-02   8.8000000000000005e-03   1.9980000000000001e-01   1.1785000000000001e+00   4.0048000000000004e+00   1.9300000000000001e-02   3.1750000000000000e-01   1.3270000000000001e-01
  -3.7469999999999998e-01  -8.7900000000000006e-02   1.4582999999999999e+00   2.6729999999999998e-01   1.9000000000000000e-02  -1.7500000000000002e-02   3.5510000000000003e-01   1.2897000000000001e+00   3.5695000000000001e+00  -9.5999999999999992e-03   2.8870000000000001e-01   1.1500000000000000e-01
  -2.8649999999999998e-01  -1.5390000000000001e-01   2.1446000000000001e+00   2.3870000000000000e-01  -5.7099999999999998e-02   3.0700000000000002e-02   4.6610000000000001e-01   1.3564000000000001e+00   4.0918000000000001e+00   1.9300000000000001e-02   3.9450000000000002e-01   1.4599999999999999e-01
  -4.4080000000000003e-01  -8.7900000000000006e-02   1.5441000000000000e+00   2.6729999999999998e-01  -1.9000000000000000e-02  -6.1400000000000003e-02   3.5510000000000003e-01   1.1563000000000001e+00   4.0918000000000001e+00  -1.9300000000000001e-02   3.5599999999999998e-01   1.3270000000000001e-01
  -4.6289999999999998e-01   2.1999999999999999e-02   1.8872000000000000e+00   1.9089999999999999e-01  -6.6600000000000006e-02  -3.0700000000000002e-02   3.9950000000000002e-01   1.1339999999999999e+00   4.0048000000000004e+00  -2.8899999999999999e-02   3.5599999999999998e-01   1.7249999999999999e-01
  -3.9679999999999999e-01  -2.1999999999999999e-02   1.4582999999999999e+00   1.7190000000000000e-01  -1.0470000000000000e-01   4.4000000000000003e-03   1.7760000000000001e-01   1.1785000000000001e+00   3.4824000000000002e+00   4.8200000000000000e-02   2.5979999999999998e-01   1.5040000000000001e-01
  -6.1719999999999997e-01  -1.3189999999999999e-01   9.4359999999999999e-01   2.4820000000000000e-01  -4.7600000000000003e-02   2.1899999999999999e-02   4.2170000000000002e-01   1.2230000000000001e+00   3.4824000000000002e+00  -5.7799999999999997e-02   2.6939999999999997e-01   1.3710000000000000e-01
  -3.7469999999999998e-01  -8.7900000000000006e-02   1.6298999999999999e+00   2.7689999999999998e-01  -8.5599999999999996e-02  -1.7500000000000002e-02   5.3269999999999995e-01   1.2007000000000001e+00   4.1788999999999996e+00   6.7400000000000002e-02   3.1750000000000000e-01   1.5479999999999999e-01
  -4.4080000000000003e-01   0.0000000000000000e+00   1.1152000000000000e+00   2.1959999999999999e-01  -6.6600000000000006e-02   8.8000000000000005e-03   4.4390000000000002e-01   1.2452000000000001e+00   3.3953000000000002e+00   9.5999999999999992e-03   2.6939999999999997e-01   1.3270000000000001e-01
  -4.6289999999999998e-01  -6.6000000000000003e-02   1.6298999999999999e+00   2.0999999999999999e-01  -9.4999999999999998e-03  -1.3200000000000000e-02   4.4390000000000002e-01   1.2007000000000001e+00   4.0918000000000001e+00  -2.8899999999999999e-02   3.2710000000000000e-01   1.7249999999999999e-01
  -2.2040000000000001e-01  -1.5390000000000001e-01   1.8015000000000001e+00   2.4820000000000000e-01   1.9000000000000000e-02  -2.1899999999999999e-02   2.2189999999999999e-01   1.3119000000000001e+00   3.5695000000000001e+00  -9.5999999999999992e-03   2.5019999999999998e-01   1.0620000000000000e-01
  -3.9679999999999999e-01   4.3999999999999997e-02   1.3725000000000001e+00   2.7689999999999998e-01   0.0000000000000000e+00  -4.8200000000000000e-02   4.2170000000000002e-01   1.0005999999999999e+00   3.2212000000000001e+00   0.0000000000000000e+00   2.7900000000000003e-01   1.3710000000000000e-01
  -4.4080000000000003e-01  -1.9789999999999999e-01   1.5441000000000000e+00   1.8140000000000001e-01  -2.8500000000000001e-02   3.0700000000000002e-02   3.3289999999999997e-01   1.1563000000000001e+00   3.5695000000000001e+00   0.0000000000000000e+00   3.3679999999999999e-01   1.4160000000000000e-01
  -3.5270000000000001e-01  -4.3999999999999997e-02   8.5780000000000001e-01   2.3870000000000000e-01   9.4999999999999998e-03  -4.8200000000000000e-02   4.2170000000000002e-01   1.3341000000000001e+00   3.4824000000000002e+00  -3.8500000000000000e-02   3.7530000000000002e-01   1.5920000000000001e-01
  -4.6289999999999998e-01  -1.7590000000000000e-01   1.2867999999999999e+00   1.6230000000000000e-01  -9.5200000000000007e-02  -1.7500000000000002e-02   2.6629999999999998e-01   1.1563000000000001e+00   3.7435999999999998e+00   2.8899999999999999e-02   2.1170000000000000e-01   1.9910000000000000e-01
  -2.8649999999999998e-01  -1.9789999999999999e-01   2.0588000000000002e+00   2.5779999999999997e-01  -6.6600000000000006e-02   1.3200000000000000e-02   4.2170000000000002e-01   1.1339999999999999e+00   3.9177000000000000e+00  -2.8899999999999999e-02   2.8870000000000001e-01   1.3710000000000000e-01
  -2.8649999999999998e-01  -2.6379999999999998e-01   9.4359999999999999e-01   2.1959999999999999e-01  -9.5200000000000007e-02  -1.3200000000000000e-02   5.3269999999999995e-01   1.2897000000000001e+00   4.1788999999999996e+00   5.7799999999999997e-02   2.5019999999999998e-01   1.8579999999999999e-01
  -3.3060000000000000e-01  -1.7590000000000000e-01   1.8015000000000001e+00   2.3870000000000000e-01  -6.6600000000000006e-02  -8.8000000000000005e-03   3.1069999999999998e-01   1.2452000000000001e+00   3.7435999999999998e+00  -2.8899999999999999e-02   3.4639999999999999e-01   1.9460000000000000e-01
  -5.0700000000000001e-01  -1.5390000000000001e-01   1.5441000000000000e+00   2.1959999999999999e-01   3.8100000000000002e-02  -2.1899999999999999e-02   5.1049999999999995e-01   1.5120000000000000e+00   2.7858999999999998e+00  -4.8200000000000000e-02   2.8870000000000001e-01   1.3270000000000001e-01
  -3.0859999999999999e-01  -6.6000000000000003e-02   1.6298999999999999e+00   2.2910000000000000e-01  -6.6600000000000006e-02  -4.3900000000000002e-02   4.8830000000000001e-01   1.2897000000000001e+00   3.4824000000000002e+00  -1.9300000000000001e-02   2.6939999999999997e-01   1.1940000000000001e-01
  -4.1880000000000001e-01   4.3999999999999997e-02   1.5441000000000000e+00   2.8639999999999999e-01   4.7600000000000003e-02  -8.8000000000000005e-03   2.8849999999999998e-01   1.3341000000000001e+00   3.2212000000000001e+00  -1.9300000000000001e-02   2.7900000000000003e-01   1.2390000000000000e-01
  -4.4080000000000003e-01   0.0000000000000000e+00   1.4582999999999999e+00   2.5779999999999997e-01   1.0470000000000000e-01  -8.8000000000000005e-03   3.9950000000000002e-01   1.2452000000000001e+00   3.5695000000000001e+00   3.8500000000000000e-02   3.8490000000000002e-01   1.0620000000000000e-01
  -1.9839999999999999e-01  -4.3999999999999997e-02   1.8015000000000001e+00   1.8140000000000001e-01  -6.6600000000000006e-02   8.8000000000000005e-03   5.3269999999999995e-01   1.2897000000000001e+00   3.5695000000000001e+00  -9.5999999999999992e-03   3.0790000000000001e-01   1.3710000000000000e-01
  -4.4080000000000003e-01  -1.5390000000000001e-01   1.2010000000000001e+00   3.2460000000000000e-01   1.9000000000000000e-02   1.3200000000000000e-02   1.7760000000000001e-01   1.1785000000000001e+00   4.0048000000000004e+00  -2.8899999999999999e-02   3.3679999999999999e-01   1.7690000000000000e-01
  -4.6289999999999998e-01   0.0000000000000000e+00   1.0294000000000001e+00   1.8140000000000001e-01  -6.6600000000000006e-02  -4.3900000000000002e-02   2.8849999999999998e-01   1.4676000000000000e+00   2.6989000000000001e+00  -1.9300000000000001e-02   2.5019999999999998e-01   1.5479999999999999e-01
  -2.8649999999999998e-01  -8.7900000000000006e-02   1.4582999999999999e+00   1.8140000000000001e-01  -6.6600000000000006e-02  -8.8000000000000005e-03   5.3269999999999995e-01   1.3786000000000000e+00   3.8306000000000000e+00   2.8899999999999999e-02   2.5979999999999998e-01   1.4160000000000000e-01
  -3.0859999999999999e-01  -2.4179999999999999e-01   1.4582999999999999e+00   1.7190000000000000e-01  -8.5599999999999996e-02   4.4000000000000003e-03   5.7709999999999995e-01   1.2897000000000001e+00   3.3953000000000002e+00   2.8899999999999999e-02   1.9239999999999999e-01   1.7249999999999999e-01
  -4.1880000000000001e-01  -8.7900000000000006e-02   1.8872000000000000e+00   2.2910000000000000e-01  -9.5200000000000007e-02  -5.2600000000000001e-02   2.8849999999999998e-01   1.1563000000000001e+00   4.0918000000000001e+00   4.8200000000000000e-02   2.5979999999999998e-01   1.6810000000000000e-01
  -3.0859999999999999e-01  -1.7590000000000000e-01   1.5441000000000000e+00   2.2910000000000000e-01  -9.5200000000000007e-02  -8.8000000000000005e-03   4.2170000000000002e-01   1.3119000000000001e+00   2.9600000000000000e+00   6.7400000000000002e-02   3.2710000000000000e-01   1.2390000000000000e-01
  -3.0859999999999999e-01   4.3999999999999997e-02   8.5780000000000001e-01   2.1959999999999999e-01  -7.6100000000000001e-02  -3.5099999999999999e-02   2.8849999999999998e-01   1.2452000000000001e+00   3.4824000000000002e+00   5.7799999999999997e-02   3.0790000000000001e-01   1.3710000000000000e-01
  -4.4080000000000003e-01  -2.1980000000000000e-01   9.4359999999999999e-01   2.2910000000000000e-01  -1.9000000000000000e-02  -2.6300000000000000e-02   2.2189999999999999e-01   1.1339999999999999e+00   3.0470999999999999e+00   2.8899999999999999e-02   2.8870000000000001e-01   1.6370000000000001e-01
  -2.8649999999999998e-01   2.1999999999999999e-02   1.6298999999999999e+00   1.5279999999999999e-01  -3.8100000000000002e-02   2.6300000000000000e-02   4.2170000000000002e-01   1.2230000000000001e+00   3.4824000000000002e+00   6.7400000000000002e-02   3.2710000000000000e-01   1.8140000000000001e-01
  -6.1719999999999997e-01   6.6000000000000003e-02   1.7157000000000000e+00   3.4370000000000001e-01   0.0000000000000000e+00  -8.8000000000000005e-03   5.5489999999999995e-01   1.3119000000000001e+00   2.5247000000000002e+00  -1.9300000000000001e-02   3.7530000000000002e-01   1.2390000000000000e-01
  -4.4080000000000003e-01  -2.1999999999999999e-02   1.8015000000000001e+00   2.0999999999999999e-01  -3.8100000000000002e-02   4.4000000000000003e-03   2.8849999999999998e-01   1.0672999999999999e+00   3.8306000000000000e+00  -3.8500000000000000e-02   1.9239999999999999e-01   1.4160000000000000e-01
  -3.0859999999999999e-01  -2.4179999999999999e-01   1.3725000000000001e+00   2.3870000000000000e-01  -5.7099999999999998e-02  -4.3900000000000002e-02   4.8830000000000001e-01   1.3786000000000000e+00   3.4824000000000002e+00   9.5999999999999992e-03   2.5979999999999998e-01   1.1060000000000000e-01
  -5.7310000000000005e-01   2.1999999999999999e-02   1.1152000000000000e+00   2.4820000000000000e-01  -9.5200000000000007e-02   5.7000000000000002e-02   3.5510000000000003e-01   9.7840000000000005e-01   3.6564999999999999e+00   1.9300000000000001e-02   2.7900000000000003e-01   1.1940000000000001e-01
  -3.9679999999999999e-01   1.7590000000000000e-01   1.7157000000000000e+00   2.6729999999999998e-01  -1.1420000000000000e-01  -1.7500000000000002e-02   5.1049999999999995e-01   1.0450999999999999e+00   3.0470999999999999e+00  -3.8500000000000000e-02   3.1750000000000000e-01   1.5040000000000001e-01
  -3.5270000000000001e-01   6.6000000000000003e-02   8.5780000000000001e-01   3.1509999999999999e-01  -1.1420000000000000e-01   1.3200000000000000e-02   1.5540000000000001e-01   1.2007000000000001e+00   3.4824000000000002e+00  -1.0600000000000000e-01   2.7900000000000003e-01   1.4599999999999999e-01
  -3.5270000000000001e-01  -1.9789999999999999e-01   1.6298999999999999e+00   2.0999999999999999e-01  -2.8500000000000001e-02  -4.3900000000000002e-02   3.1069999999999998e-01   1.2897000000000001e+00   2.8730000000000002e+00   9.5999999999999992e-03   2.8870000000000001e-01   1.5479999999999999e-01
  -3.3060000000000000e-01  -4.3999999999999997e-02   1.3725000000000001e+00   2.4820000000000000e-01   6.6600000000000006e-02   8.8000000000000005e-03   3.3289999999999997e-01   1.4676000000000000e+00   3.7435999999999998e+00  -8.6699999999999999e-02   3.9450000000000002e-01   1.2390000000000000e-01
  -4.6289999999999998e-01  -6.6000000000000003e-02   1.2867999999999999e+00   3.0549999999999999e-01  -1.1420000000000000e-01  -8.8000000000000005e-03   2.8849999999999998e-01   1.4231000000000000e+00   4.2659000000000002e+00  -9.6299999999999997e-02   2.4060000000000001e-01   1.4160000000000000e-01
  -2.8649999999999998e-01  -1.0990000000000000e-01   1.2867999999999999e+00   2.6729999999999998e-01  -4.7600000000000003e-02  -4.8200000000000000e-02   3.3289999999999997e-01   1.2674000000000001e+00   3.6564999999999999e+00   2.8899999999999999e-02   3.4639999999999999e-01   1.5040000000000001e-01
  -3.5270000000000001e-01   6.6000000000000003e-02   1.4582999999999999e+00   2.5779999999999997e-01  -1.0470000000000000e-01  -1.7500000000000002e-02   4.4390000000000002e-01   1.2007000000000001e+00   3.4824000000000002e+00   0.0000000000000000e+00   2.5979999999999998e-01   1.5479999999999999e-01
  -4.1880000000000001e-01  -3.5170000000000001e-01   2.1446000000000001e+00   2.2910000000000000e-01   3.8100000000000002e-02  -1.3200000000000000e-02   2.8849999999999998e-01   1.2230000000000001e+00   4.0048000000000004e+00   2.8899999999999999e-02   2.7900000000000003e-01   1.5479999999999999e-01
  -3.5270000000000001e-01  -1.9789999999999999e-01   1.5441000000000000e+00   2.8639999999999999e-01  -1.9000000000000000e-02  -1.7500000000000002e-02   3.1069999999999998e-01   1.2674000000000001e+00   3.3083000000000000e+00   0.0000000000000000e+00   2.5019999999999998e-01   1.1940000000000001e-01
  -3.7469999999999998e-01   1.0990000000000000e-01   1.8015000000000001e+00   1.8140000000000001e-01  -3.8100000000000002e-02  -3.0700000000000002e-02   3.3289999999999997e-01   1.3341000000000001e+00   3.5695000000000001e+00  -5.7799999999999997e-02   2.5019999999999998e-01   1.5920000000000001e-01
  -2.6450000000000001e-01   2.1999999999999999e-02   2.2303999999999999e+00   2.3870000000000000e-01  -7.6100000000000001e-02  -1.7500000000000002e-02   3.1069999999999998e-01   1.1339999999999999e+00   3.8306000000000000e+00   6.7400000000000002e-02   2.4060000000000001e-01   1.7690000000000000e-01
  -3.5270000000000001e-01  -1.9789999999999999e-01   9.4359999999999999e-01   2.1959999999999999e-01  -1.0470000000000000e-01  -4.4000000000000003e-03   1.7760000000000001e-01   1.2007000000000001e+00   3.9177000000000000e+00   2.8899999999999999e-02   3.7530000000000002e-01   1.8140000000000001e-01
  -3.5270000000000001e-01   1.3189999999999999e-01   1.8015000000000001e+00   1.8140000000000001e-01  -4.7600000000000003e-02  -4.4000000000000003e-03   4.8830000000000001e-01   1.1563000000000001e+00   3.7435999999999998e+00  -4.8200000000000000e-02   2.5019999999999998e-01   1.3710000000000000e-01
  -5.7310000000000005e-01  -1.3189999999999999e-01   8.5780000000000001e-01   2.5779999999999997e-01  -7.6100000000000001e-02   8.8000000000000005e-03   3.5510000000000003e-01   1.3119000000000001e+00   3.6564999999999999e+00   2.8899999999999999e-02   3.3679999999999999e-01   1.3710000000000000e-01
  -5.2900000000000003e-01  -6.6000000000000003e-02   1.0294000000000001e+00   2.8639999999999999e-01  -2.8500000000000001e-02  -4.4000000000000003e-03   3.7730000000000002e-01   1.0672999999999999e+00   3.2212000000000001e+00  -7.7100000000000002e-02   2.6939999999999997e-01   7.5200000000000003e-02
  -5.5110000000000003e-01   2.1999999999999999e-02   1.8015000000000001e+00   2.3870000000000000e-01  -4.7600000000000003e-02  -3.5099999999999999e-02   1.9980000000000001e-01   1.4231000000000000e+00   3.1341999999999999e+00   0.0000000000000000e+00   2.5979999999999998e-01   1.2830000000000000e-01
  -6.8330000000000002e-01  -6.6000000000000003e-02   1.0294000000000001e+00   1.8140000000000001e-01  -1.9000000000000000e-02  -8.8000000000000005e-03   3.3289999999999997e-01   1.1117999999999999e+00   3.3953000000000002e+00  -4.8200000000000000e-02   3.0790000000000001e-01   1.3710000000000000e-01
  -5.7310000000000005e-01   2.1999999999999999e-02   1.4582999999999999e+00   3.1509999999999999e-01   0.0000000000000000e+00  -6.5799999999999997e-02   3.5510000000000003e-01   1.4231000000000000e+00   3.6564999999999999e+00  -1.9300000000000001e-02   3.2710000000000000e-01   1.4599999999999999e-01
  -4.4080000000000003e-01  -6.6000000000000003e-02   1.2010000000000001e+00   1.6230000000000000e-01   9.4999999999999998e-03  -2.1899999999999999e-02   3.1069999999999998e-01   1.2452000000000001e+00   3.2212000000000001e+00  -9.5999999999999992e-03   3.0790000000000001e-01   1.5479999999999999e-01
  -5.9509999999999996e-01   1.5390000000000001e-01   1.4582999999999999e+00   1.7190000000000000e-01  -1.9000000000000000e-02  -2.6300000000000000e-02   1.9980000000000001e-01   1.3564000000000001e+00   3.7435999999999998e+00  -1.9300000000000001e-02   3.0790000000000001e-01   1.1940000000000001e-01
  -4.1880000000000001e-01  -2.8580000000000000e-01   1.2867999999999999e+00   2.3870000000000000e-01  -2.1890000000000001e-01  -2.6300000000000000e-02   2.8849999999999998e-01   1.0894999999999999e+00   3.5695000000000001e+00  -5.7799999999999997e-02   3.0790000000000001e-01   1.3710000000000000e-01
  -3.7469999999999998e-01  -1.5390000000000001e-01   6.0050000000000003e-01   2.5779999999999997e-01  -8.5599999999999996e-02   5.7000000000000002e-02   3.3289999999999997e-01   1.1785000000000001e+00   3.1341999999999999e+00  -5.7799999999999997e-02   2.5979999999999998e-01   1.2830000000000000e-01
  -3.9679999999999999e-01   1.3189999999999999e-01   1.2010000000000001e+00   1.9089999999999999e-01  -4.7600000000000003e-02   2.1899999999999999e-02   8.8800000000000004e-02   1.2674000000000001e+00   3.8306000000000000e+00   9.5999999999999992e-03   2.5019999999999998e-01   1.4160000000000000e-01
  -4.6289999999999998e-01  -2.4179999999999999e-01   1.5441000000000000e+00   1.6230000000000000e-01  -2.8500000000000001e-02  -3.0700000000000002e-02   3.5510000000000003e-01   1.2897000000000001e+00   3.1341999999999999e+00   1.9300000000000001e-02   2.9830000000000001e-01   1.5479999999999999e-01
  -5.2900000000000003e-01  -1.0990000000000000e-01   8.5780000000000001e-01   2.0050000000000001e-01   0.0000000000000000e+00  -3.9500000000000000e-02   4.4390000000000002e-01   1.2897000000000001e+00   3.6564999999999999e+00  -5.7799999999999997e-02   3.4639999999999999e-01   1.4160000000000000e-01
  -3.9679999999999999e-01   4.3999999999999997e-02   1.8872000000000000e+00   2.6729999999999998e-01   0.0000000000000000e+00  -3.9500000000000000e-02   3.5510000000000003e-01   1.2897000000000001e+00   3.4824000000000002e+00   5.7799999999999997e-02   2.6939999999999997e-01   1.4599999999999999e-01
  -2.8649999999999998e-01   6.6000000000000003e-02   1.4582999999999999e+00   2.2910000000000000e-01  -8.5599999999999996e-02   1.7500000000000002e-02   3.9950000000000002e-01   1.3786000000000000e+00   2.8730000000000002e+00  -2.8899999999999999e-02   2.3089999999999999e-01   1.2390000000000000e-01
  -4.8490000000000000e-01  -6.6000000000000003e-02   1.8872000000000000e+00   2.6729999999999998e-01   4.7600000000000003e-02  -1.3200000000000000e-02   3.9950000000000002e-01   1.1339999999999999e+00   3.8306000000000000e+00  -6.7400000000000002e-02   3.1750000000000000e-01   1.7690000000000000e-01
  -4.8490000000000000e-01  -4.3999999999999997e-02   6.0050000000000003e-01   2.5779999999999997e-01   2.8500000000000001e-02  -4.4000000000000003e-03   5.5489999999999995e-01   1.0005999999999999e+00   3.1341999999999999e+00   1.9300000000000001e-02   2.5019999999999998e-01   1.5479999999999999e-01
  -3.5270000000000001e-01   6.6000000000000003e-02   1.5441000000000000e+00   2.2910000000000000e-01  -1.0470000000000000e-01   1.3200000000000000e-02   4.6610000000000001e-01   1.0894999999999999e+00   4.0048000000000004e+00  -3.8500000000000000e-02   3.3679999999999999e-01   1.3710000000000000e-01
  -1.7630000000000001e-01   4.1770000000000002e-01   1.8015000000000001e+00   2.3870000000000000e-01  -5.7099999999999998e-02  -4.4000000000000003e-03   2.4410000000000001e-01   1.2452000000000001e+00   4.2659000000000002e+00  -8.6699999999999999e-02   3.4639999999999999e-01   1.5920000000000001e-01
  -2.4249999999999999e-01  -6.6000000000000003e-02   1.7157000000000000e+00   2.4820000000000000e-01  -1.0470000000000000e-01  -2.6300000000000000e-02   5.3269999999999995e-01   1.2230000000000001e+00   4.0918000000000001e+00  -2.8899999999999999e-02   3.4639999999999999e-01   1.3710000000000000e-01
  -1.7630000000000001e-01  -3.0780000000000002e-01   1.0294000000000001e+00   2.1959999999999999e-01  -1.6180000000000000e-01   1.3200000000000000e-02   4.4390000000000002e-01   1.4676000000000000e+00   3.3953000000000002e+00   3.8500000000000000e-02   3.0790000000000001e-01   1.6370000000000001e-01
  -4.8490000000000000e-01  -8.7900000000000006e-02   1.6298999999999999e+00   2.7689999999999998e-01  -3.8100000000000002e-02   8.8000000000000005e-03   4.8830000000000001e-01   1.0672999999999999e+00   3.3083000000000000e+00  -6.7400000000000002e-02   3.4639999999999999e-01   1.2390000000000000e-01
  -3.9679999999999999e-01  -8.7900000000000006e-02   1.7157000000000000e+00   2.0050000000000001e-01  -9.4999999999999998e-03   4.4000000000000003e-03   4.8830000000000001e-01   1.2230000000000001e+00   4.0918000000000001e+00   1.9300000000000001e-02   2.1170000000000000e-01   1.1940000000000001e-01
   8.8200000000000001e-02  -1.0990000000000000e-01   1.6298999999999999e+00   2.9599999999999999e-01  -9.4999999999999998e-03  -4.3900000000000002e-02   3.9950000000000002e-01   1.0450999999999999e+00   3.3083000000000000e+00  -1.0600000000000000e-01   3.4639999999999999e-01   1.5040000000000001e-01
  -3.7469999999999998e-01   2.1999999999999999e-02   1.2867999999999999e+00   2.7689999999999998e-01   2.8500000000000001e-02  -3.9500000000000000e-02   4.8830000000000001e-01   1.2007000000000001e+00   3.9177000000000000e+00  -9.5999999999999992e-03   2.9830000000000001e-01   1.6370000000000001e-01
  -3.0859999999999999e-01  -2.1999999999999999e-02   1.1152000000000000e+00   1.3370000000000001e-01  -1.5229999999999999e-01  -1.3200000000000000e-02   6.6579999999999995e-01   1.1339999999999999e+00   3.2212000000000001e+00  -9.5999999999999992e-03   2.7900000000000003e-01   2.0349999999999999e-01
  -2.2040000000000001e-01  -8.7900000000000006e-02   1.2867999999999999e+00   2.2910000000000000e-01  -3.8100000000000002e-02  -4.4000000000000003e-03   5.5489999999999995e-01   1.1785000000000001e+00   3.1341999999999999e+00   9.5999999999999992e-03   2.7900000000000003e-01   1.6370000000000001e-01
  -3.9679999999999999e-01   6.6000000000000003e-02   1.1152000000000000e+00   2.1959999999999999e-01  -9.4999999999999998e-03   0.0000000000000000e+00   6.2150000000000005e-01   8.8939999999999997e-01   3.8306000000000000e+00  -2.8899999999999999e-02   3.1750000000000000e-01   8.8499999999999995e-02
  -2.2040000000000001e-01  -1.0990000000000000e-01   1.3725000000000001e+00   2.7689999999999998e-01  -1.2370000000000000e-01   1.3200000000000000e-02   1.7760000000000001e-01   1.3119000000000001e+00   2.8730000000000002e+00  -5.7799999999999997e-02   2.8870000000000001e-01   1.7249999999999999e-01
  -3.9679999999999999e-01   4.3999999999999997e-02   1.3725000000000001e+00   2.3870000000000000e-01  -2.8500000000000001e-02   3.5099999999999999e-02   3.5510000000000003e-01   1.2452000000000001e+00   4.0918000000000001e+00   0.0000000000000000e+00   2.9830000000000001e-01   1.2830000000000000e-01
  -4.1880000000000001e-01   8.7900000000000006e-02   8.5780000000000001e-01   2.6729999999999998e-01  -5.7099999999999998e-02   4.4000000000000003e-03   4.4400000000000002e-02   1.2452000000000001e+00   3.3083000000000000e+00  -1.2520000000000001e-01   3.2710000000000000e-01   1.4599999999999999e-01
  -5.7310000000000005e-01   0.0000000000000000e+00   1.8015000000000001e+00   1.8140000000000001e-01   0.0000000000000000e+00  -8.8000000000000005e-03   5.1049999999999995e-01   1.4676000000000000e+00   3.2212000000000001e+00   2.8899999999999999e-02   2.0210000000000000e-01   1.1940000000000001e-01
  -4.8490000000000000e-01  -1.7590000000000000e-01   1.5441000000000000e+00   2.5779999999999997e-01   3.8100000000000002e-02  -2.1899999999999999e-02   8.8800000000000004e-02   1.2452000000000001e+00   3.8306000000000000e+00  -7.7100000000000002e-02   3.3679999999999999e-01   1.5479999999999999e-01
  -5.2900000000000003e-01  -4.3999999999999997e-02   2.4876999999999998e+00   2.9599999999999999e-01  -2.8500000000000001e-02   8.8000000000000005e-03   3.7730000000000002e-01   1.4898000000000000e+00   3.3083000000000000e+00   6.7400000000000002e-02   2.2130000000000000e-01   1.4160000000000000e-01
  -3.5270000000000001e-01   1.5390000000000001e-01   1.5441000000000000e+00   2.5779999999999997e-01  -9.5200000000000007e-02   2.1899999999999999e-02   2.6629999999999998e-01   1.2674000000000001e+00   4.1788999999999996e+00  -7.7100000000000002e-02   3.1750000000000000e-01   1.0620000000000000e-01
  -1.7630000000000001e-01  -6.6000000000000003e-02   6.8630000000000002e-01   3.4370000000000001e-01  -9.4999999999999998e-03  -4.4000000000000003e-03   3.7730000000000002e-01   1.0672999999999999e+00   3.9177000000000000e+00   0.0000000000000000e+00   3.8490000000000002e-01   1.9460000000000000e-01
  -1.9839999999999999e-01  -8.7900000000000006e-02   1.3725000000000001e+00   3.2460000000000000e-01   4.7600000000000003e-02  -1.3200000000000000e-02   7.1020000000000005e-01   1.2007000000000001e+00   2.9600000000000000e+00   0.0000000000000000e+00   2.1170000000000000e-01   1.4599999999999999e-01
  -8.8200000000000001e-02  -2.8580000000000000e-01   1.0294000000000001e+00   1.3370000000000001e-01  -7.6100000000000001e-02  -4.8200000000000000e-02   4.6610000000000001e-01   9.7840000000000005e-01   4.0918000000000001e+00  -9.5999999999999992e-03   2.4060000000000001e-01   1.2830000000000000e-01
  -3.9679999999999999e-01  -6.6000000000000003e-02   1.6298999999999999e+00   2.8639999999999999e-01  -2.8500000000000001e-02   1.3200000000000000e-02   4.4390000000000002e-01   1.4676000000000000e+00   3.5695000000000001e+00   2.8899999999999999e-02   1.9239999999999999e-01   1.8140000000000001e-01
  -3.5270000000000001e-01  -2.1980000000000000e-01   1.2010000000000001e+00   2.3870000000000000e-01  -1.1420000000000000e-01   1.7500000000000002e-02   2.2189999999999999e-01   9.5609999999999995e-01   4.0048000000000004e+00  -2.8899999999999999e-02   3.4639999999999999e-01   1.2830000000000000e-01
  -4.6289999999999998e-01  -6.6000000000000003e-02   1.0294000000000001e+00   2.2910000000000000e-01  -1.2370000000000000e-01  -4.4000000000000003e-03   4.2170000000000002e-01   1.2674000000000001e+00   3.3083000000000000e+00   2.8899999999999999e-02   2.7900000000000003e-01   1.5479999999999999e-01
  -4.1880000000000001e-01  -5.0560000000000005e-01   3.4310000000000002e-01   1.9089999999999999e-01  -8.5599999999999996e-02  -2.1899999999999999e-02   2.4410000000000001e-01   1.1339999999999999e+00   2.6118000000000001e+00  -2.8899999999999999e-02   2.6939999999999997e-01   1.3710000000000000e-01
  -4.4080000000000003e-01  -1.7590000000000000e-01   3.4310000000000002e-01   3.1509999999999999e-01  -3.8100000000000002e-02  -8.8000000000000005e-03   4.6610000000000001e-01   1.3119000000000001e+00   3.6564999999999999e+00   9.6299999999999997e-02   2.9830000000000001e-01   1.2390000000000000e-01
  -5.7310000000000005e-01  -4.3999999999999997e-02   1.1152000000000000e+00   1.9089999999999999e-01  -5.7099999999999998e-02  -2.1899999999999999e-02   5.9930000000000005e-01   9.5609999999999995e-01   3.8306000000000000e+00  -3.8500000000000000e-02   2.8870000000000001e-01   1.2390000000000000e-01
  -8.1559999999999999e-01   2.1999999999999999e-02   1.2010000000000001e+00   2.0999999999999999e-01  -3.8100000000000002e-02  -1.7500000000000002e-02   2.2189999999999999e-01   1.1339999999999999e+00   3.1341999999999999e+00  -1.1559999999999999e-01   3.4639999999999999e-01   1.1060000000000000e-01
  -5.0700000000000001e-01  -2.4179999999999999e-01   1.4582999999999999e+00   2.6729999999999998e-01   4.7600000000000003e-02   0.0000000000000000e+00   5.5489999999999995e-01   1.1785000000000001e+00   3.1341999999999999e+00   4.8200000000000000e-02   2.2130000000000000e-01   1.4160000000000000e-01
  -6.3919999999999999e-01  -2.8580000000000000e-01   1.1152000000000000e+00   2.6729999999999998e-01  -3.8100000000000002e-02  -4.8200000000000000e-02   1.9980000000000001e-01   1.2452000000000001e+00   4.0048000000000004e+00  -4.8200000000000000e-02   2.7900000000000003e-01   1.9020000000000001e-01
  -6.8330000000000002e-01   2.1999999999999999e-02   1.3725000000000001e+00   2.1959999999999999e-01  -4.7600000000000003e-02  -1.7500000000000002e-02   3.9950000000000002e-01   1.1785000000000001e+00   2.5247000000000002e+00   3.8500000000000000e-02   2.6939999999999997e-01   1.7249999999999999e-01
  -5.9509999999999996e-01   4.3999999999999997e-02   1.1152000000000000e+00   9.5500000000000002e-02  -4.7600000000000003e-02  -3.0700000000000002e-02   2.2189999999999999e-01   1.2674000000000001e+00   2.4377000000000000e+00  -3.8500000000000000e-02   2.9830000000000001e-01   1.1060000000000000e-01
  -4.1880000000000001e-01  -4.3999999999999997e-02   1.7157000000000000e+00   2.9599999999999999e-01  -9.4999999999999998e-03   0.0000000000000000e+00   4.2170000000000002e-01   1.6010000000000000e+00   4.0048000000000004e+00   9.5999999999999992e-03   3.1750000000000000e-01   1.1940000000000001e-01
  -4.1880000000000001e-01  -3.5170000000000001e-01   1.3725000000000001e+00   1.7190000000000000e-01  -7.6100000000000001e-02  -4.8200000000000000e-02   1.7760000000000001e-01   1.1339999999999999e+00   2.4377000000000000e+00  -4.8200000000000000e-02   2.7900000000000003e-01   1.1060000000000000e-01
  -5.2900000000000003e-01   2.1999999999999999e-02   8.5780000000000001e-01   3.0549999999999999e-01  -1.5229999999999999e-01  -1.7500000000000002e-02   4.2170000000000002e-01   1.3341000000000001e+00   3.5695000000000001e+00   4.8200000000000000e-02   3.0790000000000001e-01   1.5920000000000001e-01
  -4.4080000000000003e-01  -3.5170000000000001e-01   1.3725000000000001e+00   2.5779999999999997e-01  -6.6600000000000006e-02   4.4000000000000003e-03   4.4400000000000002e-02   1.1117999999999999e+00   3.9177000000000000e+00  -1.9300000000000001e-02   3.1750000000000000e-01   1.3270000000000001e-01
  -5.2900000000000003e-01   2.1999999999999999e-02   7.7210000000000001e-01   2.6729999999999998e-01   9.4999999999999998e-03   8.8000000000000005e-03   6.6579999999999995e-01   1.4453000000000000e+00   3.3083000000000000e+00   5.7799999999999997e-02   1.9239999999999999e-01   1.9020000000000001e-01
  -3.5270000000000001e-01  -1.9789999999999999e-01   8.5780000000000001e-01   2.1959999999999999e-01  -4.7600000000000003e-02  -3.5099999999999999e-02   2.4410000000000001e-01   1.0005999999999999e+00   4.6142000000000003e+00  -7.7100000000000002e-02   3.1750000000000000e-01   1.3270000000000001e-01
  -4.1880000000000001e-01  -6.6000000000000003e-02   1.9730000000000001e+00   2.5779999999999997e-01  -5.7099999999999998e-02  -3.9500000000000000e-02   6.8799999999999994e-01   1.0227999999999999e+00   3.4824000000000002e+00  -9.5999999999999992e-03   2.7900000000000003e-01   1.5479999999999999e-01
  -3.7469999999999998e-01  -3.2979999999999998e-01   1.0294000000000001e+00   2.0050000000000001e-01  -3.8100000000000002e-02  -2.1899999999999999e-02   5.5489999999999995e-01   1.2674000000000001e+00   3.9177000000000000e+00   4.8200000000000000e-02   2.2130000000000000e-01   1.9020000000000001e-01
  -4.6289999999999998e-01  -8.7900000000000006e-02   2.2303999999999999e+00   2.0999999999999999e-01  -1.8079999999999999e-01   1.7500000000000002e-02   1.1100000000000000e-01   1.1339999999999999e+00   3.2212000000000001e+00  -4.8200000000000000e-02   3.0790000000000001e-01   1.4160000000000000e-01
  -5.7310000000000005e-01  -8.7900000000000006e-02   2.2303999999999999e+00   1.4319999999999999e-01  -1.9000000000000000e-02  -3.0700000000000002e-02   8.4340000000000004e-01   1.2897000000000001e+00   3.7435999999999998e+00   6.7400000000000002e-02   2.5979999999999998e-01   1.4160000000000000e-01
  -5.7310000000000005e-01  -2.8580000000000000e-01   1.4582999999999999e+00   1.2410000000000000e-01  -1.3320000000000001e-01  -2.1899999999999999e-02  -1.1100000000000000e-01   1.1785000000000001e+00   3.3953000000000002e+00  -9.5999999999999992e-03   2.8870000000000001e-01   1.3270000000000001e-01
  -2.6450000000000001e-01  -2.6379999999999998e-01   1.1152000000000000e+00   2.1959999999999999e-01  -9.4999999999999998e-03   8.8000000000000005e-03   3.5510000000000003e-01   1.2897000000000001e+00   3.3083000000000000e+00   9.5999999999999992e-03   2.6939999999999997e-01   1.5920000000000001e-01
  -2.6450000000000001e-01  -2.8580000000000000e-01   1.2867999999999999e+00   2.5779999999999997e-01  -9.4999999999999998e-03   1.3200000000000000e-02   3.1069999999999998e-01   1.2007000000000001e+00   2.9600000000000000e+00  -4.8200000000000000e-02   3.0790000000000001e-01   1.2830000000000000e-01
  -3.9679999999999999e-01  -2.1999999999999999e-02   1.3725000000000001e+00   2.5779999999999997e-01  -9.4999999999999998e-03  -1.3200000000000000e-02   4.8830000000000001e-01   1.3564000000000001e+00   4.0918000000000001e+00   1.9300000000000001e-02   3.0790000000000001e-01   1.2390000000000000e-01
  -3.7469999999999998e-01  -1.9789999999999999e-01   1.3725000000000001e+00   2.4820000000000000e-01  -4.7600000000000003e-02  -2.1899999999999999e-02   3.9950000000000002e-01   1.4676000000000000e+00   3.5695000000000001e+00   7.7100000000000002e-02   2.5979999999999998e-01   1.6810000000000000e-01
  -3.9679999999999999e-01  -8.7900000000000006e-02   1.2010000000000001e+00   2.1959999999999999e-01  -1.0470000000000000e-01  -4.8200000000000000e-02   2.2189999999999999e-01   1.3564000000000001e+00   2.9600000000000000e+00  -9.5999999999999992e-03   2.5979999999999998e-01   1.2390000000000000e-01
  -4.8490000000000000e-01   6.6000000000000003e-02   6.8630000000000002e-01   2.6729999999999998e-01  -9.4999999999999998e-03  -3.0700000000000002e-02   3.9950000000000002e-01   1.5565000000000000e+00   3.5695000000000001e+00   1.9300000000000001e-02   3.4639999999999999e-01   1.1940000000000001e-01
  -5.0700000000000001e-01  -1.7590000000000000e-01   1.1152000000000000e+00   2.4820000000000000e-01  -9.5200000000000007e-02  -1.3200000000000000e-02   1.1100000000000000e-01   1.0227999999999999e+00   3.1341999999999999e+00  -1.9300000000000001e-02   2.7900000000000003e-01   1.8140000000000001e-01
  -3.3060000000000000e-01  -6.6000000000000003e-02   8.5780000000000001e-01   1.8140000000000001e-01  -7.6100000000000001e-02   3.5099999999999999e-02   3.9950000000000002e-01   1.1563000000000001e+00   3.4824000000000002e+00   4.8200000000000000e-02   2.4060000000000001e-01   1.2390000000000000e-01
  -3.7469999999999998e-01  -8.7900000000000006e-02   1.0294000000000001e+00   2.8639999999999999e-01  -8.5599999999999996e-02   0.0000000000000000e+00   1.9980000000000001e-01   1.4231000000000000e+00   3.2212000000000001e+00  -1.9300000000000001e-02   2.7900000000000003e-01   1.5920000000000001e-01
  -5.0700000000000001e-01  -6.6000000000000003e-02   6.0050000000000003e-01   2.6729999999999998e-01  -3.8100000000000002e-02  -1.0090000000000000e-01   5.5489999999999995e-01   1.2230000000000001e+00   4.0918000000000001e+00  -2.8899999999999999e-02   2.3089999999999999e-01   1.8140000000000001e-01
  -4.1880000000000001e-01  -1.7590000000000000e-01   1.4582999999999999e+00   2.0050000000000001e-01  -1.6180000000000000e-01   1.7500000000000002e-02   3.1069999999999998e-01   1.2674000000000001e+00   3.5695000000000001e+00   0.0000000000000000e+00   3.0790000000000001e-01   1.3710000000000000e-01
  -2.6450000000000001e-01  -2.1999999999999999e-02   1.2867999999999999e+00   2.2910000000000000e-01  -1.4269999999999999e-01  -8.8000000000000005e-03   3.3289999999999997e-01   1.1563000000000001e+00   3.3083000000000000e+00   4.8200000000000000e-02   2.5979999999999998e-01   1.3270000000000001e-01
  -3.3060000000000000e-01  -1.3189999999999999e-01   2.1446000000000001e+00   2.6729999999999998e-01  -9.4999999999999998e-03  -8.8000000000000005e-03   3.5510000000000003e-01   1.2897000000000001e+00   3.9177000000000000e+00  -2.8899999999999999e-02   3.1750000000000000e-01   1.3270000000000001e-01
  -1.3230000000000000e-01  -8.7900000000000006e-02   4.2890000000000000e-01   3.7240000000000001e-01  -4.7600000000000003e-02  -4.4000000000000003e-03   3.1069999999999998e-01   1.2897000000000001e+00   2.7858999999999998e+00  -1.9300000000000001e-02   2.5979999999999998e-01   1.5040000000000001e-01
  -5.9509999999999996e-01  -2.1999999999999999e-02   1.3725000000000001e+00   2.9599999999999999e-01  -1.2370000000000000e-01  -1.7500000000000002e-02   5.1049999999999995e-01   1.3119000000000001e+00   2.8730000000000002e+00  -3.8500000000000000e-02   3.1750000000000000e-01   1.3270000000000001e-01
  -4.8490000000000000e-01  -2.1999999999999999e-02   1.1152000000000000e+00   2.7689999999999998e-01  -2.8500000000000001e-02  -2.1899999999999999e-02   2.8849999999999998e-01   1.3119000000000001e+00   3.6564999999999999e+00  -4.8200000000000000e-02   2.5979999999999998e-01   1.7249999999999999e-01
  -3.9679999999999999e-01  -3.0780000000000002e-01   1.4582999999999999e+00   2.1959999999999999e-01  -2.8500000000000001e-02   4.4000000000000003e-03   3.7730000000000002e-01   1.2230000000000001e+00   2.9600000000000000e+00   2.8899999999999999e-02   2.6939999999999997e-01   1.6370000000000001e-01
  -3.7469999999999998e-01  -2.1999999999999999e-02   7.7210000000000001e-01   1.5279999999999999e-01  -1.9000000000000000e-02   6.5799999999999997e-02   3.3289999999999997e-01   1.0005999999999999e+00   3.1341999999999999e+00  -9.5999999999999992e-03   3.7530000000000002e-01   1.5920000000000001e-01
  -5.2900000000000003e-01  -3.7369999999999998e-01   1.8015000000000001e+00   1.7190000000000000e-01  -4.7600000000000003e-02  -1.7500000000000002e-02   3.7730000000000002e-01   1.1339999999999999e+00   4.0918000000000001e+00   1.9300000000000001e-02   2.1170000000000000e-01   1.5479999999999999e-01
  -3.7469999999999998e-01  -8.7900000000000006e-02   1.2010000000000001e+00   2.5779999999999997e-01  -4.7600000000000003e-02  -3.9500000000000000e-02   3.3289999999999997e-01   1.3341000000000001e+00   2.6989000000000001e+00   5.7799999999999997e-02   3.4639999999999999e-01   1.1940000000000001e-01
  -4.1880000000000001e-01  -1.0990000000000000e-01   1.0294000000000001e+00   6.6799999999999998e-02  -9.5200000000000007e-02  -3.0700000000000002e-02   1.9980000000000001e-01   1.3564000000000001e+00   3.5695000000000001e+00  -9.5999999999999992e-03   3.0790000000000001e-01   1.1060000000000000e-01
  -4.4080000000000003e-01  -1.5390000000000001e-01   1.2867999999999999e+00   2.2910000000000000e-01  -1.0470000000000000e-01  -3.5099999999999999e-02   2.8849999999999998e-01   1.3786000000000000e+00   3.5695000000000001e+00   1.9300000000000001e-02   3.1750000000000000e-01   1.5479999999999999e-01
  -3.5270000000000001e-01  -8.7900000000000006e-02   1.4582999999999999e+00   2.4820000000000000e-01  -1.1420000000000000e-01  -8.8000000000000005e-03   3.9950000000000002e-01   1.1563000000000001e+00   3.3083000000000000e+00   0.0000000000000000e+00   2.7900000000000003e-01   1.5040000000000001e-01
  -2.4249999999999999e-01  -8.7900000000000006e-02   6.8630000000000002e-01   1.9089999999999999e-01  -9.5200000000000007e-02  -2.6300000000000000e-02   5.7709999999999995e-01   1.1563000000000001e+00   3.2212000000000001e+00   2.8899999999999999e-02   3.0790000000000001e-01   1.4599999999999999e-01
  -4.8490000000000000e-01  -2.1980000000000000e-01   1.2867999999999999e+00   1.7190000000000000e-01   9.4999999999999998e-03   3.0700000000000002e-02   3.1069999999999998e-01   1.0227999999999999e+00   3.1341999999999999e+00   0.0000000000000000e+00   3.4639999999999999e-01   1.4599999999999999e-01
  -4.6289999999999998e-01  -2.1980000000000000e-01   1.4582999999999999e+00   2.1959999999999999e-01  -3.8100000000000002e-02  -3.0700000000000002e-02   1.7760000000000001e-01   1.2007000000000001e+00   3.6564999999999999e+00  -5.7799999999999997e-02   2.8870000000000001e-01   1.4599999999999999e-01
  -3.9679999999999999e-01   4.3999999999999997e-02   1.8015000000000001e+00   2.3870000000000000e-01  -5.7099999999999998e-02   1.3200000000000000e-02   1.3320000000000001e-01   1.0227999999999999e+00   2.6989000000000001e+00  -2.8899999999999999e-02   2.8870000000000001e-01   1.3710000000000000e-01
  -4.1880000000000001e-01  -1.0990000000000000e-01   1.2867999999999999e+00   1.9089999999999999e-01  -9.4999999999999998e-03  -2.1899999999999999e-02   4.6610000000000001e-01   1.0894999999999999e+00   3.3953000000000002e+00  -3.8500000000000000e-02   2.9830000000000001e-01   1.6810000000000000e-01
  -3.9679999999999999e-01  -1.5390000000000001e-01   1.6298999999999999e+00   3.0549999999999999e-01   0.0000000000000000e+00  -1.3200000000000000e-02   3.5510000000000003e-01   1.1563000000000001e+00   3.3953000000000002e+00   0.0000000000000000e+00   2.2130000000000000e-01   1.5479999999999999e-01
  -1.9839999999999999e-01  -1.3189999999999999e-01   6.8630000000000002e-01   2.8639999999999999e-01  -6.6600000000000006e-02   5.7000000000000002e-02   4.6610000000000001e-01   1.3119000000000001e+00   3.6564999999999999e+00  -9.5999999999999992e-03   3.5599999999999998e-01   1.3270000000000001e-01
  -5.7310000000000005e-01  -1.3189999999999999e-01   1.4582999999999999e+00   1.3370000000000001e-01  -1.2370000000000000e-01   1.7500000000000002e-02   4.6610000000000001e-01   1.2007000000000001e+00   3.0470999999999999e+00  -3.8500000000000000e-02   3.3679999999999999e-01   1.5040000000000001e-01
  -4.6289999999999998e-01  -2.1980000000000000e-01   1.2867999999999999e+00   1.5279999999999999e-01  -6.6600000000000006e-02  -1.7500000000000002e-02   5.1049999999999995e-01   1.0005999999999999e+00   3.3953000000000002e+00  -1.9300000000000001e-02   3.0790000000000001e-01   1.0620000000000000e-01
  -3.7469999999999998e-01  -4.3999999999999997e-02   1.4582999999999999e+00   2.8639999999999999e-01   3.8100000000000002e-02  -2.1899999999999999e-02   2.6629999999999998e-01   1.4676000000000000e+00   3.8306000000000000e+00  -9.5999999999999992e-03   2.6939999999999997e-01   1.7690000000000000e-01
  -3.3060000000000000e-01  -1.7590000000000000e-01   1.2010000000000001e+00   2.0050000000000001e-01  -1.2370000000000000e-01   1.7500000000000002e-02   4.8830000000000001e-01   1.1339999999999999e+00   3.1341999999999999e+00   0.0000000000000000e+00   3.3679999999999999e-01   9.2899999999999996e-02
  -4.8490000000000000e-01  -1.5390000000000001e-01   1.2010000000000001e+00   2.0999999999999999e-01  -1.0470000000000000e-01  -5.7000000000000002e-02   3.5510000000000003e-01   1.3341000000000001e+00   3.6564999999999999e+00   3.8500000000000000e-02   2.7900000000000003e-01   8.4000000000000005e-02
  -5.9509999999999996e-01  -2.1999999999999999e-02   1.1152000000000000e+00   4.0100000000000002e-01   1.9000000000000000e-02  -3.0700000000000002e-02   1.9980000000000001e-01   1.3564000000000001e+00   4.0918000000000001e+00  -1.9300000000000001e-02   2.4060000000000001e-01   1.1500000000000000e-01
  -5.0700000000000001e-01   6.6000000000000003e-02   1.7157000000000000e+00   2.7689999999999998e-01  -3.8100000000000002e-02  -1.7500000000000002e-02   5.3269999999999995e-01   1.1339999999999999e+00   3.3083000000000000e+00  -9.5999999999999992e-03   2.9830000000000001e-01   1.8140000000000001e-01
  -4.4080000000000003e-01   8.7900000000000006e-02   1.2010000000000001e+00   2.6729999999999998e-01  -3.8100000000000002e-02   0.0000000000000000e+00   1.7760000000000001e-01   1.2007000000000001e+00   3.2212000000000001e+00  -1.9300000000000001e-02   3.6559999999999998e-01   1.6810000000000000e-01
  -5.9509999999999996e-01   2.1999999999999999e-02   1.8015000000000001e+00   2.3870000000000000e-01  -1.2370000000000000e-01  -8.8000000000000005e-03   3.9950000000000002e-01   1.4453000000000000e+00   3.6564999999999999e+00  -2.8899999999999999e-02   2.7900000000000003e-01   1.5920000000000001e-01
  -4.6289999999999998e-01   1.0990000000000000e-01   9.4359999999999999e-01   2.1959999999999999e-01  -1.9000000000000000e-02  -3.5099999999999999e-02   5.3269999999999995e-01   1.2897000000000001e+00   4.1788999999999996e+00   0.0000000000000000e+00   2.8870000000000001e-01   1.4599999999999999e-01
  -3.9679999999999999e-01  -8.7900000000000006e-02   0.0000000000000000e+00   2.0999999999999999e-01  -1.8079999999999999e-01   3.5099999999999999e-02   3.3289999999999997e-01   1.2230000000000001e+00   3.6564999999999999e+00  -4.8200000000000000e-02   3.2710000000000000e-01   1.5920000000000001e-01
  -4.4080000000000003e-01   4.3999999999999997e-02   1.8872000000000000e+00   2.7689999999999998e-01  -7.6100000000000001e-02  -8.8000000000000005e-03   3.7730000000000002e-01   1.3564000000000001e+00   3.9177000000000000e+00  -1.9300000000000001e-02   2.0210000000000000e-01   1.4599999999999999e-01
  -2.8649999999999998e-01  -1.5390000000000001e-01   1.1152000000000000e+00   2.7689999999999998e-01  -4.7600000000000003e-02  -8.8000000000000005e-03   3.5510000000000003e-01   1.1339999999999999e+00   3.2212000000000001e+00  -4.8200000000000000e-02   2.6939999999999997e-01   1.5479999999999999e-01
  -4.4080000000000003e-01   4.3999999999999997e-02   1.2010000000000001e+00   3.2460000000000000e-01  -3.8100000000000002e-02   3.9500000000000000e-02   5.3269999999999995e-01   1.2674000000000001e+00   3.3953000000000002e+00   1.9300000000000001e-02   2.6939999999999997e-01   1.4599999999999999e-01
  -4.8490000000000000e-01   2.1999999999999999e-02   1.8872000000000000e+00   2.8639999999999999e-01  -7.6100000000000001e-02   4.4000000000000003e-03   1.9980000000000001e-01   8.6719999999999997e-01   3.3083000000000000e+00  -5.7799999999999997e-02   3.3679999999999999e-01   1.1060000000000000e-01
  -2.4249999999999999e-01  -3.0780000000000002e-01   1.5441000000000000e+00   2.6729999999999998e-01  -9.5200000000000007e-02  -4.3900000000000002e-02   3.5510000000000003e-01   1.3341000000000001e+00   3.6564999999999999e+00  -2.8899999999999999e-02   2.7900000000000003e-01   1.4599999999999999e-01
  -4.6289999999999998e-01  -6.6000000000000003e-02   1.6298999999999999e+00   2.2910000000000000e-01  -1.9000000000000000e-02  -2.6300000000000000e-02   4.2170000000000002e-01   1.2897000000000001e+00   4.4401000000000002e+00  -4.8200000000000000e-02   2.5979999999999998e-01   1.4160000000000000e-01
  -4.4080000000000003e-01  -1.5390000000000001e-01   1.8872000000000000e+00   2.8639999999999999e-01  -8.5599999999999996e-02  -4.4000000000000003e-03   4.8830000000000001e-01   1.3341000000000001e+00   3.7435999999999998e+00   0.0000000000000000e+00   2.7900000000000003e-01   1.8140000000000001e-01
  -3.9679999999999999e-01  -4.3999999999999997e-02   8.5780000000000001e-01   2.1959999999999999e-01  -6.6600000000000006e-02  -8.8000000000000005e-03   3.5510000000000003e-01   1.3341000000000001e+00   2.8730000000000002e+00  -2.8899999999999999e-02   3.3679999999999999e-01   1.4599999999999999e-01
  -5.0700000000000001e-01   4.3999999999999997e-02   1.2010000000000001e+00   2.4820000000000000e-01  -9.5200000000000007e-02   4.4000000000000003e-03   4.6610000000000001e-01   1.3119000000000001e+00   4.0918000000000001e+00  -4.8200000000000000e-02   2.9830000000000001e-01   1.6370000000000001e-01
  -4.6289999999999998e-01  -1.5390000000000001e-01   8.5780000000000001e-01   1.9089999999999999e-01  -8.5599999999999996e-02  -8.8000000000000005e-03   3.3289999999999997e-01   1.1117999999999999e+00   3.8306000000000000e+00   7.7100000000000002e-02   2.9830000000000001e-01   1.3710000000000000e-01
  -4.4080000000000003e-01  -1.7590000000000000e-01   1.2867999999999999e+00   2.4820000000000000e-01  -9.4999999999999998e-03   0.0000000000000000e+00   4.8830000000000001e-01   1.1563000000000001e+00   3.5695000000000001e+00   0.0000000000000000e+00   3.3679999999999999e-01   1.5040000000000001e-01
  -3.9679999999999999e-01  -6.6000000000000003e-02   5.1470000000000005e-01   2.0999999999999999e-01  -1.0470000000000000e-01   3.5099999999999999e-02   4.2170000000000002e-01   1.1339999999999999e+00   2.8730000000000002e+00  -2.8899999999999999e-02   2.9830000000000001e-01   1.3270000000000001e-01
  -5.2900000000000003e-01  -8.7900000000000006e-02   9.4359999999999999e-01   3.3420000000000000e-01  -8.5599999999999996e-02   4.4000000000000003e-03   3.7730000000000002e-01   1.0450999999999999e+00   3.5695000000000001e+00   1.9300000000000001e-02   2.8870000000000001e-01   1.5040000000000001e-01
  -5.0700000000000001e-01  -1.0990000000000000e-01   1.4582999999999999e+00   2.0999999999999999e-01  -4.7600000000000003e-02   8.8000000000000005e-03   6.6579999999999995e-01   1.1785000000000001e+00   4.1788999999999996e+00  -1.9300000000000001e-02   4.0410000000000001e-01   1.6810000000000000e-01
  -5.5110000000000003e-01   0.0000000000000000e+00   7.7210000000000001e-01   2.8639999999999999e-01  -5.7099999999999998e-02  -5.7000000000000002e-02   4.6610000000000001e-01   1.3564000000000001e+00   3.1341999999999999e+00  -2.8899999999999999e-02   3.1750000000000000e-01   1.6370000000000001e-01
  -2.4249999999999999e-01  -2.1999999999999999e-02   1.5441000000000000e+00   2.7689999999999998e-01  -7.6100000000000001e-02  -1.3200000000000000e-02   2.4410000000000001e-01   1.2007000000000001e+00   2.7858999999999998e+00  -6.7400000000000002e-02   2.2130000000000000e-01   1.2390000000000000e-01
  -3.0859999999999999e-01   0.0000000000000000e+00   1.3725000000000001e+00   2.0050000000000001e-01  -5.7099999999999998e-02   3.5099999999999999e-02   4.2170000000000002e-01   1.0672999999999999e+00   2.9600000000000000e+00  -2.8899999999999999e-02   2.6939999999999997e-01   1.4599999999999999e-01
  -4.8490000000000000e-01  -1.9789999999999999e-01   1.3725000000000001e+00   2.0050000000000001e-01  -4.7600000000000003e-02   2.1899999999999999e-02   3.5510000000000003e-01   1.3564000000000001e+00   3.8306000000000000e+00  -8.6699999999999999e-02   3.3679999999999999e-01   1.6370000000000001e-01
  -3.9679999999999999e-01   0.0000000000000000e+00   5.1470000000000005e-01   2.4820000000000000e-01  -2.8500000000000001e-02  -4.4000000000000003e-03   3.9950000000000002e-01   1.1785000000000001e+00   3.3953000000000002e+00  -1.9300000000000001e-02   2.1170000000000000e-01   1.3710000000000000e-01
  -3.9679999999999999e-01  -1.3189999999999999e-01   1.6298999999999999e+00   2.4820000000000000e-01  -8.5599999999999996e-02  -1.3200000000000000e-02   5.1049999999999995e-01   1.0450999999999999e+00   3.3083000000000000e+00  -4.8200000000000000e-02   2.5979999999999998e-01   1.8579999999999999e-01
  -5.0700000000000001e-01  -1.3189999999999999e-01   1.2867999999999999e+00   1.5279999999999999e-01  -5.7099999999999998e-02   8.8000000000000005e-03   4.2170000000000002e-01   1.3564000000000001e+00   3.6564999999999999e+00  -5.7799999999999997e-02   4.5219999999999999e-01   1.1500000000000000e-01
  -5.5110000000000003e-01  -8.7900000000000006e-02   1.2867999999999999e+00   2.0050000000000001e-01  -7.6100000000000001e-02  -3.9500000000000000e-02   2.4410000000000001e-01   1.1117999999999999e+00   3.7435999999999998e+00  -4.8200000000000000e-02   2.5019999999999998e-01   1.5920000000000001e-01
  -4.6289999999999998e-01   4.3999999999999997e-02   1.8015000000000001e+00   2.7689999999999998e-01  -3.8100000000000002e-02  -4.4000000000000003e-03   4.8830000000000001e-01   1.0450999999999999e+00   3.1341999999999999e+00  -1.9300000000000001e-02   3.3679999999999999e-01   1.5479999999999999e-01
  -5.0700000000000001e-01   8.7900000000000006e-02   7.7210000000000001e-01   1.3370000000000001e-01  -2.8500000000000001e-02  -3.0700000000000002e-02   3.3289999999999997e-01   1.3119000000000001e+00   3.2212000000000001e+00  -3.8500000000000000e-02   2.5979999999999998e-01   2.1229999999999999e-01
  -3.0859999999999999e-01  -6.6000000000000003e-02   2.3161999999999998e+00   3.0549999999999999e-01  -5.7099999999999998e-02  -3.5099999999999999e-02   2.6629999999999998e-01   1.2897000000000001e+00   2.9600000000000000e+00   4.8200000000000000e-02   3.6559999999999998e-01   1.3710000000000000e-01
  -4.4080000000000003e-01  -8.7900000000000006e-02   1.1152000000000000e+00   2.8639999999999999e-01  -7.6100000000000001e-02   2.1899999999999999e-02   2.6629999999999998e-01   1.2674000000000001e+00   3.8306000000000000e+00   9.5999999999999992e-03   2.9830000000000001e-01   1.5479999999999999e-01
  -2.6450000000000001e-01   4.3999999999999997e-02   8.5780000000000001e-01   1.6230000000000000e-01  -1.2370000000000000e-01   4.4000000000000003e-03   3.5510000000000003e-01   1.2007000000000001e+00   4.0048000000000004e+00   0.0000000000000000e+00   3.0790000000000001e-01   1.8579999999999999e-01
  -5.2900000000000003e-01  -1.3189999999999999e-01   1.4582999999999999e+00   1.3370000000000001e-01  -3.8100000000000002e-02  -2.6300000000000000e-02   3.1069999999999998e-01   1.1785000000000001e+00   3.6564999999999999e+00   9.5999999999999992e-03   3.0790000000000001e-01   1.9460000000000000e-01
  -4.1880000000000001e-01   2.4179999999999999e-01   1.3725000000000001e+00   2.7689999999999998e-01  -4.7600000000000003e-02   1.3200000000000000e-02   4.6610000000000001e-01   1.3341000000000001e+00   4.0048000000000004e+00  -4.8200000000000000e-02   2.5979999999999998e-01   1.4160000000000000e-01
  -5.2900000000000003e-01  -2.6379999999999998e-01   1.1152000000000000e+00   2.1959999999999999e-01  -1.7130000000000001e-01  -1.3200000000000000e-02   4.4390000000000002e-01   1.2007000000000001e+00   4.0918000000000001e+00  -8.6699999999999999e-02   3.2710000000000000e-01   1.5479999999999999e-01
  -5.0700000000000001e-01   6.6000000000000003e-02   4.2890000000000000e-01   2.8639999999999999e-01  -7.6100000000000001e-02   0.0000000000000000e+00   3.9950000000000002e-01   1.2674000000000001e+00   4.2659000000000002e+00   2.8899999999999999e-02   3.0790000000000001e-01   1.8579999999999999e-01
  -2.4249999999999999e-01  -2.1980000000000000e-01   1.4582999999999999e+00   2.3870000000000000e-01  -1.9000000000000000e-02   0.0000000000000000e+00   3.7730000000000002e-01   1.2007000000000001e+00   2.9600000000000000e+00   2.8899999999999999e-02   3.2710000000000000e-01   1.3270000000000001e-01
  -3.7469999999999998e-01  -1.7590000000000000e-01   1.3725000000000001e+00   3.5330000000000000e-01  -5.7099999999999998e-02  -3.5099999999999999e-02   4.4390000000000002e-01   1.2007000000000001e+00   2.9600000000000000e+00   1.9300000000000001e-02   2.6939999999999997e-01   1.6810000000000000e-01
  -4.4080000000000003e-01   6.6000000000000003e-02   1.0294000000000001e+00   2.9599999999999999e-01   9.4999999999999998e-03  -4.4000000000000003e-03   4.4390000000000002e-01   1.1785000000000001e+00   3.5695000000000001e+00   4.8200000000000000e-02   3.6559999999999998e-01   1.4160000000000000e-01
  -4.4080000000000003e-01   2.1999999999999999e-02   1.1152000000000000e+00   3.1509999999999999e-01  -8.5599999999999996e-02  -8.3299999999999999e-02   3.7730000000000002e-01   1.2452000000000001e+00   2.9600000000000000e+00   0.0000000000000000e+00   2.8870000000000001e-01   1.7249999999999999e-01
  -3.3060000000000000e-01   1.5390000000000001e-01   8.5780000000000001e-01   3.0549999999999999e-01  -5.7099999999999998e-02  -3.5099999999999999e-02   3.5510000000000003e-01   1.0672999999999999e+00   3.2212000000000001e+00   0.0000000000000000e+00   3.7530000000000002e-01   1.3710000000000000e-01
  -5.2900000000000003e-01   6.6000000000000003e-02   1.2010000000000001e+00   1.3370000000000001e-01  -3.8100000000000002e-02  -1.3200000000000000e-02   1.9980000000000001e-01   1.2007000000000001e+00   3.1341999999999999e+00  -1.9300000000000001e-02   3.7530000000000002e-01   1.3270000000000001e-01
  -2.8649999999999998e-01  -1.9789999999999999e-01   1.6298999999999999e+00   1.5279999999999999e-01  -6.6600000000000006e-02  -1.3200000000000000e-02   3.5510000000000003e-01   1.0227999999999999e+00   3.8306000000000000e+00  -3.8500000000000000e-02   2.8870000000000001e-01   1.4160000000000000e-01
  -3.5270000000000001e-01  -4.3999999999999997e-02   1.0294000000000001e+00   2.4820000000000000e-01  -5.7099999999999998e-02  -5.2600000000000001e-02   2.6629999999999998e-01   1.2230000000000001e+00   3.3953000000000002e+00   1.9300000000000001e-02   3.3679999999999999e-01   1.7690000000000000e-01
  -3.3060000000000000e-01  -1.5390000000000001e-01   1.0294000000000001e+00   1.4319999999999999e-01  -6.6600000000000006e-02  -4.4000000000000003e-03   4.2170000000000002e-01   1.1785000000000001e+00   3.9177000000000000e+00  -2.8899999999999999e-02   2.4060000000000001e-01   1.2390000000000000e-01
  -4.1880000000000001e-01  -1.3189999999999999e-01   1.0294000000000001e+00   2.3870000000000000e-01  -6.6600000000000006e-02  -1.7500000000000002e-02   3.7730000000000002e-01   1.3119000000000001e+00   3.9177000000000000e+00  -5.7799999999999997e-02   2.6939999999999997e-01   1.5920000000000001e-01
  -3.0859999999999999e-01   0.0000000000000000e+00   9.4359999999999999e-01   2.1959999999999999e-01  -9.5200000000000007e-02  -4.4000000000000003e-03   5.5489999999999995e-01   1.2452000000000001e+00   4.0918000000000001e+00   9.5999999999999992e-03   2.9830000000000001e-01   1.2830000000000000e-01
  -4.4080000000000003e-01   1.0990000000000000e-01   8.5780000000000001e-01   2.4820000000000000e-01  -1.0470000000000000e-01  -5.2600000000000001e-02   3.3289999999999997e-01   1.2007000000000001e+00   3.7435999999999998e+00   2.8899999999999999e-02   3.3679999999999999e-01   1.6370000000000001e-01
  -5.5110000000000003e-01  -2.4179999999999999e-01   3.4310000000000002e-01   2.0050000000000001e-01  -4.7600000000000003e-02   4.4000000000000003e-03   3.9950000000000002e-01   1.2007000000000001e+00   3.1341999999999999e+00  -8.6699999999999999e-02   3.1750000000000000e-01   1.4160000000000000e-01
  -4.4080000000000003e-01  -8.7900000000000006e-02   1.1152000000000000e+00   1.9089999999999999e-01  -9.5200000000000007e-02  -5.2600000000000001e-02   4.4390000000000002e-01   1.4676000000000000e+00   2.6989000000000001e+00   9.6299999999999997e-02   2.5019999999999998e-01   1.1060000000000000e-01
  -4.8490000000000000e-01  -1.7590000000000000e-01   1.3725000000000001e+00   2.4820000000000000e-01  -2.8500000000000001e-02  -2.1899999999999999e-02   3.9950000000000002e-01   1.2007000000000001e+00   4.0918000000000001e+00  -3.8500000000000000e-02   2.5019999999999998e-01   1.5040000000000001e-01
  -5.5110000000000003e-01  -1.9789999999999999e-01   1.4582999999999999e+00   2.1959999999999999e-01  -8.5599999999999996e-02  -1.3200000000000000e-02   3.7730000000000002e-01   1.0672999999999999e+00   3.0470999999999999e+00  -2.8899999999999999e-02   3.3679999999999999e-01   1.5040000000000001e-01
  -5.0700000000000001e-01  -1.7590000000000000e-01   1.0294000000000001e+00   2.4820000000000000e-01  -1.0470000000000000e-01   8.8000000000000005e-03   3.9950000000000002e-01   1.4898000000000000e+00   3.7435999999999998e+00  -4.8200000000000000e-02   3.0790000000000001e-01   1.7690000000000000e-01
  -5.0700000000000001e-01  -4.3999999999999997e-02   1.1152000000000000e+00   3.2460000000000000e-01   1.9000000000000000e-02   4.8200000000000000e-02   2.8849999999999998e-01   1.3119000000000001e+00   3.6564999999999999e+00  -6.7400000000000002e-02   1.6360000000000000e-01   1.3710000000000000e-01
  -3.9679999999999999e-01  -3.5170000000000001e-01   1.9730000000000001e+00   1.7190000000000000e-01  -1.4269999999999999e-01  -2.6300000000000000e-02   3.9950000000000002e-01   1.2230000000000001e+00   3.2212000000000001e+00  -3.8500000000000000e-02   2.2130000000000000e-01   9.7299999999999998e-02
  -5.0700000000000001e-01  -2.8580000000000000e-01   1.4582999999999999e+00   1.5279999999999999e-01  -1.8079999999999999e-01  -4.8200000000000000e-02   3.9950000000000002e-01   1.0005999999999999e+00   2.6118000000000001e+00   1.9300000000000001e-02   3.5599999999999998e-01   1.0170000000000000e-01
  -4.1880000000000001e-01   0.0000000000000000e+00   1.2010000000000001e+00   1.7190000000000000e-01  -4.7600000000000003e-02  -3.5099999999999999e-02   2.4410000000000001e-01   1.3786000000000000e+00   3.2212000000000001e+00   0.0000000000000000e+00   2.9830000000000001e-01   1.2390000000000000e-01
  -3.7469999999999998e-01  -6.6000000000000003e-02   1.4582999999999999e+00   2.4820000000000000e-01  -3.8100000000000002e-02  -4.4000000000000003e-03   5.7709999999999995e-01   1.5343000000000000e+00   3.0470999999999999e+00  -1.9300000000000001e-02   3.1750000000000000e-01   1.2390000000000000e-01
  -4.6289999999999998e-01  -3.2979999999999998e-01   1.2010000000000001e+00   2.0050000000000001e-01  -9.5200000000000007e-02   3.9500000000000000e-02   2.6629999999999998e-01   1.0672999999999999e+00   2.9600000000000000e+00   9.5999999999999992e-03   3.4639999999999999e-01   1.5479999999999999e-01
  -3.9679999999999999e-01  -1.7590000000000000e-01   6.8630000000000002e-01   3.8190000000000002e-01  -2.8500000000000001e-02   4.4000000000000003e-03   5.5489999999999995e-01   1.2452000000000001e+00   3.0470999999999999e+00  -9.5999999999999992e-03   2.9830000000000001e-01   1.3270000000000001e-01
  -4.4080000000000003e-01  -1.9789999999999999e-01   1.1152000000000000e+00   1.9089999999999999e-01  -3.8100000000000002e-02  -2.6300000000000000e-02   4.2170000000000002e-01   1.0672999999999999e+00   3.6564999999999999e+00   1.5409999999999999e-01   2.6939999999999997e-01   1.4599999999999999e-01
  -5.0700000000000001e-01  -1.3189999999999999e-01   1.2867999999999999e+00   2.8639999999999999e-01  -6.6600000000000006e-02   3.5099999999999999e-02   2.4410000000000001e-01   1.3564000000000001e+00   4.1788999999999996e+00  -9.5999999999999992e-03   2.2130000000000000e-01   1.9020000000000001e-01
  -6.3919999999999999e-01   8.7900000000000006e-02   8.5780000000000001e-01   1.6230000000000000e-01   3.8100000000000002e-02  -4.4000000000000003e-03   4.2170000000000002e-01   1.2230000000000001e+00   3.2212000000000001e+00   2.8899999999999999e-02   3.5599999999999998e-01   1.0170000000000000e-01
  -4.6289999999999998e-01  -2.1980000000000000e-01   7.7210000000000001e-01   2.0999999999999999e-01  -5.7099999999999998e-02   3.0700000000000002e-02   4.8830000000000001e-01   1.0894999999999999e+00   3.9177000000000000e+00  -2.8899999999999999e-02   3.3679999999999999e-01   1.5040000000000001e-01
  -5.2900000000000003e-01  -2.1980000000000000e-01   1.2867999999999999e+00   2.2910000000000000e-01  -6.6600000000000006e-02  -4.4000000000000003e-03   3.7730000000000002e-01   1.2452000000000001e+00   3.6564999999999999e+00  -4.8200000000000000e-02   2.7900000000000003e-01   1.3710000000000000e-01
  -4.1880000000000001e-01   2.1999999999999999e-02   1.4582999999999999e+00   2.8639999999999999e-01  -4.7600000000000003e-02  -2.6300000000000000e-02   4.4390000000000002e-01   1.2897000000000001e+00   3.3083000000000000e+00  -9.5999999999999992e-03   3.1750000000000000e-01   1.4160000000000000e-01
  -3.5270000000000001e-01   1.9789999999999999e-01   1.6298999999999999e+00   1.9089999999999999e-01  -1.4269999999999999e-01  -5.7000000000000002e-02   3.9950000000000002e-01   1.2674000000000001e+00   4.0048000000000004e+00  -9.5999999999999992e-03   3.3679999999999999e-01   1.7249999999999999e-01
  -1.9839999999999999e-01   2.1999999999999999e-02   1.7157000000000000e+00   2.9599999999999999e-01  -3.8100000000000002e-02  -4.4000000000000003e-03   5.9930000000000005e-01   1.3786000000000000e+00   2.9600000000000000e+00  -2.8899999999999999e-02   2.9830000000000001e-01   1.2830000000000000e-01
  -5.9509999999999996e-01   2.1999999999999999e-02   1.5441000000000000e+00   1.6230000000000000e-01  -1.9000000000000000e-02  -6.5799999999999997e-02   4.6610000000000001e-01   1.1563000000000001e+00   4.2659000000000002e+00  -6.7400000000000002e-02   2.5019999999999998e-01   1.2390000000000000e-01
  -4.4080000000000003e-01  -4.3999999999999997e-02   1.0294000000000001e+00   2.1959999999999999e-01  -9.5200000000000007e-02  -2.1899999999999999e-02   1.9980000000000001e-01   1.2674000000000001e+00   2.8730000000000002e+00  -5.7799999999999997e-02   3.2710000000000000e-01   1.5040000000000001e-01
  -4.4080000000000003e-01   0.0000000000000000e+00   1.8015000000000001e+00   2.2910000000000000e-01  -9.4999999999999998e-03  -8.8000000000000005e-03   4.2170000000000002e-01   1.0894999999999999e+00   3.4824000000000002e+00  -6.7400000000000002e-02   2.9830000000000001e-01   1.9020000000000001e-01
  -4.4080000000000003e-01  -1.3189999999999999e-01   1.1152000000000000e+00   2.0050000000000001e-01   4.7600000000000003e-02  -1.3200000000000000e-02   3.3289999999999997e-01   1.1563000000000001e+00   3.6564999999999999e+00  -4.8200000000000000e-02   2.8870000000000001e-01   1.0170000000000000e-01
  -2.4249999999999999e-01  -1.0990000000000000e-01   5.1470000000000005e-01   1.7190000000000000e-01  -1.7130000000000001e-01  -1.7500000000000002e-02   4.8830000000000001e-01   1.2897000000000001e+00   3.3083000000000000e+00  -4.8200000000000000e-02   3.1750000000000000e-01   1.5920000000000001e-01
  -5.0700000000000001e-01  -1.5390000000000001e-01   1.8015000000000001e+00   2.1959999999999999e-01  -6.6600000000000006e-02  -3.0700000000000002e-02   3.3289999999999997e-01   1.2674000000000001e+00   4.5270999999999999e+00  -3.8500000000000000e-02   3.2710000000000000e-01   1.1940000000000001e-01
  -5.9509999999999996e-01  -8.7900000000000006e-02   1.4582999999999999e+00   2.6729999999999998e-01  -1.0470000000000000e-01   0.0000000000000000e+00   4.4390000000000002e-01   1.1785000000000001e+00   3.5695000000000001e+00   0.0000000000000000e+00   2.5979999999999998e-01   1.2830000000000000e-01
  -3.3060000000000000e-01   0.0000000000000000e+00   5.1470000000000005e-01   1.9089999999999999e-01  -7.6100000000000001e-02  -4.3900000000000002e-02   4.2170000000000002e-01   1.2007000000000001e+00   3.2212000000000001e+00   0.0000000000000000e+00   2.5019999999999998e-01   1.2830000000000000e-01
  -4.8490000000000000e-01  -6.6000000000000003e-02   1.3725000000000001e+00   2.5779999999999997e-01  -3.8100000000000002e-02  -1.7500000000000002e-02   3.1069999999999998e-01   1.2452000000000001e+00   3.7435999999999998e+00   0.0000000000000000e+00   3.2710000000000000e-01   1.5479999999999999e-01
  -5.0700000000000001e-01   1.3189999999999999e-01   1.5441000000000000e+00   1.9089999999999999e-01   9.4999999999999998e-03  -2.6300000000000000e-02   5.7709999999999995e-01   1.3564000000000001e+00   3.3953000000000002e+00   4.8200000000000000e-02   3.3679999999999999e-01   1.5040000000000001e-01
  -3.3060000000000000e-01   1.0990000000000000e-01   1.0294000000000001e+00   1.7190000000000000e-01   9.4999999999999998e-03  -3.9500000000000000e-02   3.9950000000000002e-01   1.3119000000000001e+00   3.1341999999999999e+00  -9.6299999999999997e-02   3.4639999999999999e-01   1.4599999999999999e-01
  -3.9679999999999999e-01   2.1980000000000000e-01   9.4359999999999999e-01   2.8639999999999999e-01  -5.7099999999999998e-02  -3.9500000000000000e-02   3.1069999999999998e-01   1.0450999999999999e+00   3.6564999999999999e+00   1.9300000000000001e-02   2.9830000000000001e-01   1.5479999999999999e-01
  -3.5270000000000001e-01  -1.0990000000000000e-01   1.2010000000000001e+00   2.3870000000000000e-01  -8.5599999999999996e-02  -8.8000000000000005e-03   2.4410000000000001e-01   1.1117999999999999e+00   3.3953000000000002e+00  -4.8200000000000000e-02   2.3089999999999999e-01   1.4599999999999999e-01
  -3.7469999999999998e-01  -4.3999999999999997e-02   8.5780000000000001e-01   2.1959999999999999e-01  -4.7600000000000003e-02  -4.4000000000000003e-03   5.1049999999999995e-01   1.2230000000000001e+00   3.1341999999999999e+00  -9.5999999999999992e-03   3.1750000000000000e-01   1.2830000000000000e-01
  -4.8490000000000000e-01  -2.1999999999999999e-02   1.3725000000000001e+00   2.6729999999999998e-01  -2.8500000000000001e-02   8.8000000000000005e-03   2.8849999999999998e-01   1.2452000000000001e+00   3.6564999999999999e+00  -2.8899999999999999e-02   3.2710000000000000e-01   1.3710000000000000e-01
  -4.1880000000000001e-01  -2.1980000000000000e-01   2.0588000000000002e+00   1.9089999999999999e-01  -1.3320000000000001e-01  -2.6300000000000000e-02   2.4410000000000001e-01   1.2230000000000001e+00   3.3953000000000002e+00   1.9300000000000001e-02   2.0210000000000000e-01   1.5920000000000001e-01
  -5.5110000000000003e-01  -1.3189999999999999e-01   6.8630000000000002e-01   1.8140000000000001e-01  -1.1420000000000000e-01   0.0000000000000000e+00   3.1069999999999998e-01   1.0672999999999999e+00   3.3953000000000002e+00   5.7799999999999997e-02   4.3300000000000000e-01   1.3270000000000001e-01
  -2.8649999999999998e-01  -6.6000000000000003e-02   4.2890000000000000e-01   2.3870000000000000e-01  -6.6600000000000006e-02  -6.1400000000000003e-02   4.6610000000000001e-01   1.2897000000000001e+00   3.6564999999999999e+00   5.7799999999999997e-02   2.5979999999999998e-01   1.5920000000000001e-01
  -3.5270000000000001e-01   0.0000000000000000e+00   1.5441000000000000e+00   2.2910000000000000e-01  -7.6100000000000001e-02  -2.6300000000000000e-02   2.4410000000000001e-01   1.2452000000000001e+00   3.3953000000000002e+00  -1.2520000000000001e-01   2.4060000000000001e-01   1.6810000000000000e-01
  -5.5110000000000003e-01  -2.1999999999999999e-02   1.7157000000000000e+00   2.6729999999999998e-01  -1.9000000000000000e-02  -5.2600000000000001e-02   4.2170000000000002e-01   1.3564000000000001e+00   3.5695000000000001e+00  -1.9300000000000001e-02   2.9830000000000001e-01   1.2830000000000000e-01
  -3.9679999999999999e-01   0.0000000000000000e+00   1.1152000000000000e+00   2.3870000000000000e-01  -1.1420000000000000e-01   1.3200000000000000e-02   4.6610000000000001e-01   1.2452000000000001e+00   3.0470999999999999e+00   6.7400000000000002e-02   3.0790000000000001e-01   1.1500000000000000e-01
  -5.7310000000000005e-01   8.7900000000000006e-02   1.4582999999999999e+00   2.8639999999999999e-01  -1.1420000000000000e-01  -2.6300000000000000e-02   2.8849999999999998e-01   1.2897000000000001e+00   3.5695000000000001e+00  -1.9300000000000001e-02   2.7900000000000003e-01   1.2390000000000000e-01
  -2.6450000000000001e-01  -1.5390000000000001e-01   1.3725000000000001e+00   2.5779999999999997e-01  -7.6100000000000001e-02   8.8000000000000005e-03   4.8830000000000001e-01   1.2007000000000001e+00   3.2212000000000001e+00  -9.5999999999999992e-03   3.0790000000000001e-01   1.8140000000000001e-01
  -4.6289999999999998e-01   2.1999999999999999e-02   1.2010000000000001e+00   1.6230000000000000e-01  -1.2370000000000000e-01  -4.4000000000000003e-03   3.5510000000000003e-01   1.2230000000000001e+00   4.1788999999999996e+00   3.8500000000000000e-02   2.7900000000000003e-01   1.6810000000000000e-01
  -3.0859999999999999e-01  -1.0990000000000000e-01   6.8630000000000002e-01   2.4820000000000000e-01  -9.5200000000000007e-02  -1.7500000000000002e-02   3.5510000000000003e-01   1.2897000000000001e+00   2.9600000000000000e+00  -4.8200000000000000e-02   2.4060000000000001e-01   1.2830000000000000e-01
  -3.9679999999999999e-01  -1.7590000000000000e-01   7.7210000000000001e-01   2.3870000000000000e-01  -9.5200000000000007e-02   8.8000000000000005e-03   1.5540000000000001e-01   1.1785000000000001e+00   3.4824000000000002e+00   3.8500000000000000e-02   3.1750000000000000e-01   1.6810000000000000e-01
  -3.9679999999999999e-01  -2.1999999999999999e-02   1.2010000000000001e+00   2.7689999999999998e-01  -2.0930000000000001e-01   8.8000000000000005e-03   2.4410000000000001e-01   1.2452000000000001e+00   3.6564999999999999e+00  -1.0600000000000000e-01   2.3089999999999999e-01   1.5920000000000001e-01
  -3.9679999999999999e-01  -2.4179999999999999e-01   9.4359999999999999e-01   1.6230000000000000e-01  -7.6100000000000001e-02   8.8000000000000005e-03   3.7730000000000002e-01   1.2674000000000001e+00   3.2212000000000001e+00   4.8200000000000000e-02   2.6939999999999997e-01   1.5479999999999999e-01
  -5.0700000000000001e-01  -1.0990000000000000e-01   1.2010000000000001e+00   3.1509999999999999e-01  -1.9000000000000000e-02  -1.3200000000000000e-02   3.7730000000000002e-01   1.2230000000000001e+00   3.4824000000000002e+00  -7.7100000000000002e-02   2.5979999999999998e-01   1.5479999999999999e-01
  -4.8490000000000000e-01   6.6000000000000003e-02   9.4359999999999999e-01   2.4820000000000000e-01  -2.8500000000000001e-02  -2.6300000000000000e-02   3.5510000000000003e-01   1.3119000000000001e+00   3.1341999999999999e+00  -1.9300000000000001e-02   3.4639999999999999e-01   1.0170000000000000e-01
  -2.4249999999999999e-01  -1.5390000000000001e-01   1.7157000000000000e+00   1.8140000000000001e-01  -6.6600000000000006e-02   2.1899999999999999e-02   3.1069999999999998e-01   1.1563000000000001e+00   2.7858999999999998e+00  -2.8899999999999999e-02   2.7900000000000003e-01   1.6370000000000001e-01
  -4.6289999999999998e-01  -2.1999999999999999e-02   1.8872000000000000e+00   2.5779999999999997e-01  -7.6100000000000001e-02  -8.8000000000000005e-03   2.8849999999999998e-01   1.3119000000000001e+00   3.7435999999999998e+00   1.9300000000000001e-02   2.7900000000000003e-01   1.4160000000000000e-01
  -2.4249999999999999e-01  -1.0990000000000000e-01   1.8872000000000000e+00   2.6729999999999998e-01   0.0000000000000000e+00  -8.8000000000000005e-03   1.3320000000000001e-01   1.1117999999999999e+00   3.5695000000000001e+00  -3.8500000000000000e-02   1.8279999999999999e-01   1.1940000000000001e-01
  -2.4249999999999999e-01  -2.1999999999999999e-02   1.2867999999999999e+00   2.7689999999999998e-01  -9.4999999999999998e-03  -3.0700000000000002e-02   3.7730000000000002e-01   1.1563000000000001e+00   4.2659000000000002e+00   9.5999999999999992e-03   2.7900000000000003e-01   1.2390000000000000e-01
  -5.2900000000000003e-01   6.6000000000000003e-02   1.5441000000000000e+00   2.5779999999999997e-01  -1.0470000000000000e-01   1.3200000000000000e-02   1.3320000000000001e-01   1.2897000000000001e+00   4.0048000000000004e+00   2.8899999999999999e-02   2.9830000000000001e-01   1.7690000000000000e-01
  -5.9509999999999996e-01   4.3999999999999997e-02   1.7157000000000000e+00   1.7190000000000000e-01  -6.6600000000000006e-02  -2.1899999999999999e-02   3.3289999999999997e-01   1.3786000000000000e+00   2.8730000000000002e+00   6.7400000000000002e-02   2.8870000000000001e-01   1.5040000000000001e-01
  -5.7310000000000005e-01  -6.6000000000000003e-02   1.6298999999999999e+00   2.8639999999999999e-01  -1.2370000000000000e-01   2.1899999999999999e-02   4.2170000000000002e-01   1.1785000000000001e+00   3.5695000000000001e+00  -5.7799999999999997e-02   2.9830000000000001e-01   1.3270000000000001e-01
  -4.6289999999999998e-01  -1.7590000000000000e-01   1.6298999999999999e+00   2.0050000000000001e-01  -1.2370000000000000e-01  -4.4000000000000003e-03   2.8849999999999998e-01   1.2897000000000001e+00   3.4824000000000002e+00  -1.9300000000000001e-02   4.3300000000000000e-01   1.2390000000000000e-01
  -4.4080000000000003e-01  -2.4179999999999999e-01   1.1152000000000000e+00   1.8140000000000001e-01  -1.6180000000000000e-01  -2.6300000000000000e-02   5.1049999999999995e-01   1.0672999999999999e+00   3.7435999999999998e+00  -6.7400000000000002e-02   2.8870000000000001e-01   1.5479999999999999e-01
  -3.5270000000000001e-01   2.1980000000000000e-01   1.1152000000000000e+00   2.7689999999999998e-01  -5.7099999999999998e-02  -1.7500000000000002e-02   3.9950000000000002e-01   1.4008000000000000e+00   3.2212000000000001e+00   1.0600000000000000e-01   2.2130000000000000e-01   1.2830000000000000e-01
  -5.5110000000000003e-01  -6.6000000000000003e-02   3.4310000000000002e-01   2.5779999999999997e-01  -8.5599999999999996e-02   1.3200000000000000e-02   3.1069999999999998e-01   1.3564000000000001e+00   3.3083000000000000e+00  -2.8899999999999999e-02   2.5979999999999998e-01   1.2390000000000000e-01
  -4.6289999999999998e-01   0.0000000000000000e+00   1.3725000000000001e+00   3.0549999999999999e-01   9.4999999999999998e-03  -5.7000000000000002e-02   3.9950000000000002e-01   1.3341000000000001e+00   3.1341999999999999e+00  -1.9300000000000001e-02   2.5019999999999998e-01   1.9910000000000000e-01
  -3.3060000000000000e-01   8.7900000000000006e-02   6.0050000000000003e-01   2.8639999999999999e-01  -8.5599999999999996e-02  -3.9500000000000000e-02   2.6629999999999998e-01   1.3341000000000001e+00   3.9177000000000000e+00  -2.8899999999999999e-02   2.7900000000000003e-01   1.6370000000000001e-01
  -3.5270000000000001e-01  -1.0990000000000000e-01   2.1446000000000001e+00   2.9599999999999999e-01  -8.5599999999999996e-02   8.8000000000000005e-03   4.6610000000000001e-01   1.2007000000000001e+00   4.0918000000000001e+00  -5.7799999999999997e-02   3.1750000000000000e-01   1.1940000000000001e-01
  -3.3060000000000000e-01  -2.4179999999999999e-01   6.8630000000000002e-01   1.9089999999999999e-01  -1.2370000000000000e-01  -4.4000000000000003e-03   2.4410000000000001e-01   1.2007000000000001e+00   2.7858999999999998e+00   9.5999999999999992e-03   1.7319999999999999e-01   1.9020000000000001e-01
  -4.8490000000000000e-01  -1.7590000000000000e-01   1.4582999999999999e+00   2.1959999999999999e-01  -6.6600000000000006e-02  -1.3200000000000000e-02   3.9950000000000002e-01   1.3341000000000001e+00   3.3083000000000000e+00   4.8200000000000000e-02   2.5979999999999998e-01   1.7690000000000000e-01
  -5.2900000000000003e-01  -2.1999999999999999e-02   3.4310000000000002e-01   1.7190000000000000e-01  -2.2839999999999999e-01  -3.9500000000000000e-02   3.9950000000000002e-01   1.2007000000000001e+00   3.9177000000000000e+00  -9.5999999999999992e-03   2.4060000000000001e-01   1.3270000000000001e-01
  -4.4080000000000003e-01  -1.5390000000000001e-01   1.4582999999999999e+00   1.9089999999999999e-01  -1.2370000000000000e-01  -2.1899999999999999e-02   3.7730000000000002e-01   1.2674000000000001e+00   2.8730000000000002e+00   5.7799999999999997e-02   2.5979999999999998e-01   1.5920000000000001e-01
  -2.4249999999999999e-01  -1.7590000000000000e-01   1.5441000000000000e+00   2.8639999999999999e-01  -7.6100000000000001e-02  -1.3200000000000000e-02   2.4410000000000001e-01   1.2897000000000001e+00   3.7435999999999998e+00  -8.6699999999999999e-02   2.0210000000000000e-01   1.4599999999999999e-01
  -2.8649999999999998e-01  -4.3999999999999997e-02   1.2867999999999999e+00   2.0999999999999999e-01  -1.0470000000000000e-01  -1.7500000000000002e-02   3.1069999999999998e-01   1.3564000000000001e+00   3.9177000000000000e+00  -6.7400000000000002e-02   3.1750000000000000e-01   1.2390000000000000e-01
  -5.2900000000000003e-01   4.3999999999999997e-02   6.8630000000000002e-01   1.6230000000000000e-01  -6.6600000000000006e-02   1.3200000000000000e-02   5.3269999999999995e-01   1.3119000000000001e+00   2.9600000000000000e+00  -6.7400000000000002e-02   2.5979999999999998e-01   1.7249999999999999e-01
  -4.6289999999999998e-01  -6.6000000000000003e-02   1.6298999999999999e+00   4.1049999999999998e-01  -1.2370000000000000e-01  -2.1899999999999999e-02   3.3289999999999997e-01   1.1563000000000001e+00   3.6564999999999999e+00  -5.7799999999999997e-02   3.3679999999999999e-01   1.4160000000000000e-01
  -4.8490000000000000e-01   8.7900000000000006e-02   1.8015000000000001e+00   2.7689999999999998e-01  -7.6100000000000001e-02   1.3200000000000000e-02   3.9950000000000002e-01   1.3786000000000000e+00   3.3953000000000002e+00   0.0000000000000000e+00   3.6559999999999998e-01   1.5040000000000001e-01
  -4.8490000000000000e-01  -2.1999999999999999e-02   1.3725000000000001e+00   2.2910000000000000e-01  -2.8500000000000001e-02  -3.0700000000000002e-02   2.2189999999999999e-01   1.3786000000000000e+00   3.9177000000000000e+00  -2.8899999999999999e-02   3.4639999999999999e-01   1.5479999999999999e-01
  -4.4080000000000003e-01  -1.5390000000000001e-01   6.8630000000000002e-01   2.0050000000000001e-01  -1.0470000000000000e-01  -3.5099999999999999e-02   3.9950000000000002e-01   1.2452000000000001e+00   2.9600000000000000e+00   9.5999999999999992e-03   3.3679999999999999e-01   2.3440000000000000e-01
  -3.5270000000000001e-01   2.1999999999999999e-02   7.7210000000000001e-01   3.0549999999999999e-01  -8.5599999999999996e-02  -8.8000000000000005e-03   3.7730000000000002e-01   1.2452000000000001e+00   3.4824000000000002e+00  -4.8200000000000000e-02   2.7900000000000003e-01   1.2390000000000000e-01
  -5.2900000000000003e-01   2.1999999999999999e-02   1.3725000000000001e+00   1.3370000000000001e-01  -1.0470000000000000e-01   4.4000000000000003e-03   3.7730000000000002e-01   1.3786000000000000e+00   3.2212000000000001e+00   1.9300000000000001e-02   3.3679999999999999e-01   1.9460000000000000e-01
  -3.9679999999999999e-01   1.0990000000000000e-01   2.5740000000000002e-01   2.8639999999999999e-01  -1.6180000000000000e-01  -6.1400000000000003e-02   3.9950000000000002e-01   1.1117999999999999e+00   3.0470999999999999e+00   2.8899999999999999e-02   2.4060000000000001e-01   1.5479999999999999e-01
  -5.5110000000000003e-01   4.3999999999999997e-02   1.6298999999999999e+00   2.4820000000000000e-01  -9.4999999999999998e-03  -2.6300000000000000e-02   3.7730000000000002e-01   1.1785000000000001e+00   3.5695000000000001e+00   0.0000000000000000e+00   3.0790000000000001e-01   1.5479999999999999e-01
  -4.1880000000000001e-01  -2.1980000000000000e-01   1.2867999999999999e+00   2.0999999999999999e-01  -1.1420000000000000e-01  -4.4000000000000003e-03   3.1069999999999998e-01   1.2897000000000001e+00   3.2212000000000001e+00  -4.8200000000000000e-02   3.9450000000000002e-01   1.3710000000000000e-01
  -4.6289999999999998e-01   2.1980000000000000e-01   2.1446000000000001e+00   2.6729999999999998e-01  -5.7099999999999998e-02   2.6300000000000000e-02   4.6610000000000001e-01   1.2007000000000001e+00   4.0918000000000001e+00   5.7799999999999997e-02   2.9830000000000001e-01   1.5479999999999999e-01
  -4.8490000000000000e-01  -1.9789999999999999e-01   1.8872000000000000e+00   2.8639999999999999e-01  -5.7099999999999998e-02  -3.5099999999999999e-02   2.8849999999999998e-01   1.0894999999999999e+00   3.7435999999999998e+00   2.8899999999999999e-02   3.2710000000000000e-01   1.5920000000000001e-01
  -3.7469999999999998e-01   0.0000000000000000e+00   1.2867999999999999e+00   3.0549999999999999e-01  -6.6600000000000006e-02  -5.2600000000000001e-02   2.8849999999999998e-01   1.4008000000000000e+00   3.4824000000000002e+00   0.0000000000000000e+00   2.6939999999999997e-01   1.5040000000000001e-01
  -3.3060000000000000e-01  -6.6000000000000003e-02   7.7210000000000001e-01   1.5279999999999999e-01  -3.8100000000000002e-02   4.4000000000000003e-03   2.6629999999999998e-01   1.2452000000000001e+00   4.1788999999999996e+00   2.8899999999999999e-02   2.4060000000000001e-01   1.5479999999999999e-01
  -5.5110000000000003e-01  -1.3189999999999999e-01   9.4359999999999999e-01   2.1959999999999999e-01  -8.5599999999999996e-02  -8.8000000000000005e-03   3.9950000000000002e-01   1.2230000000000001e+00   3.3953000000000002e+00  -1.9300000000000001e-02   2.9830000000000001e-01   1.5479999999999999e-01
  -3.5270000000000001e-01  -2.8580000000000000e-01   9.4359999999999999e-01   2.0050000000000001e-01  -7.6100000000000001e-02   3.9500000000000000e-02   3.1069999999999998e-01   1.2674000000000001e+00   2.4377000000000000e+00  -9.5999999999999992e-03   3.6559999999999998e-01   1.7249999999999999e-01
  -5.0700000000000001e-01  -2.4179999999999999e-01   4.2890000000000000e-01   2.8639999999999999e-01  -6.6600000000000006e-02  -1.7500000000000002e-02   3.1069999999999998e-01   1.2674000000000001e+00   3.3083000000000000e+00  -1.9300000000000001e-02   3.4639999999999999e-01   1.4599999999999999e-01
  -3.7469999999999998e-01  -1.0990000000000000e-01   1.2867999999999999e+00   1.7190000000000000e-01  -1.0470000000000000e-01  -4.8200000000000000e-02   1.3320000000000001e-01   1.1117999999999999e+00   3.3953000000000002e+00   1.3489999999999999e-01   3.2710000000000000e-01   1.6810000000000000e-01
  -5.2900000000000003e-01  -1.9789999999999999e-01   1.2867999999999999e+00   2.0050000000000001e-01  -8.5599999999999996e-02  -8.8000000000000005e-03   3.9950000000000002e-01   1.1785000000000001e+00   3.5695000000000001e+00   5.7799999999999997e-02   3.1750000000000000e-01   1.5920000000000001e-01
  -3.3060000000000000e-01   0.0000000000000000e+00   8.5780000000000001e-01   2.9599999999999999e-01  -5.7099999999999998e-02  -1.3200000000000000e-02   3.1069999999999998e-01   1.1785000000000001e+00   3.3953000000000002e+00   3.8500000000000000e-02   3.5599999999999998e-01   1.7249999999999999e-01
  -2.4249999999999999e-01  -8.7900000000000006e-02   7.7210000000000001e-01   2.9599999999999999e-01  -5.7099999999999998e-02  -3.5099999999999999e-02   3.5510000000000003e-01   1.2897000000000001e+00   2.8730000000000002e+00   4.8200000000000000e-02   2.1170000000000000e-01   8.8499999999999995e-02
  -3.9679999999999999e-01   6.6000000000000003e-02   8.5800000000000001e-02   3.7240000000000001e-01  -6.6600000000000006e-02   1.7500000000000002e-02   3.7730000000000002e-01   1.3786000000000000e+00   3.3083000000000000e+00  -3.8500000000000000e-02   4.1370000000000001e-01   1.4160000000000000e-01
  -4.1880000000000001e-01  -2.6379999999999998e-01   1.2010000000000001e+00   3.1509999999999999e-01  -6.6600000000000006e-02  -8.8000000000000005e-03   2.8849999999999998e-01   1.2674000000000001e+00   3.8306000000000000e+00  -1.0600000000000000e-01   3.2710000000000000e-01   1.7690000000000000e-01
  -4.6289999999999998e-01   0.0000000000000000e+00   1.8015000000000001e+00   3.1509999999999999e-01  -9.5200000000000007e-02   8.8000000000000005e-03   3.7730000000000002e-01   1.1785000000000001e+00   3.1341999999999999e+00  -9.5999999999999992e-03   2.9830000000000001e-01   1.4599999999999999e-01
  -3.3060000000000000e-01  -2.8580000000000000e-01   1.0294000000000001e+00   1.0500000000000000e-01  -1.1420000000000000e-01   4.4000000000000003e-03   4.4400000000000002e-02   1.4676000000000000e+00   3.2212000000000001e+00  -7.7100000000000002e-02   2.9830000000000001e-01   1.6370000000000001e-01
  -6.6130000000000000e-01  -1.5390000000000001e-01   6.0050000000000003e-01   2.0999999999999999e-01  -1.0470000000000000e-01   0.0000000000000000e+00   2.8849999999999998e-01   1.0894999999999999e+00   3.1341999999999999e+00   3.8500000000000000e-02   3.2710000000000000e-01   1.5040000000000001e-01
  -5.2900000000000003e-01  -6.6000000000000003e-02   1.0294000000000001e+00   2.0999999999999999e-01  -1.1420000000000000e-01  -8.8000000000000005e-03   3.9950000000000002e-01   1.2674000000000001e+00   3.8306000000000000e+00  -2.8899999999999999e-02   2.9830000000000001e-01   1.3270000000000001e-01
  -4.8490000000000000e-01   4.3999999999999997e-02   1.7160000000000000e-01   2.1959999999999999e-01  -1.0470000000000000e-01   0.0000000000000000e+00   4.2170000000000002e-01   1.4453000000000000e+00   3.2212000000000001e+00   4.8200000000000000e-02   2.5019999999999998e-01   1.2390000000000000e-01
  -4.8490000000000000e-01  -2.1999999999999999e-02   1.0294000000000001e+00   2.6729999999999998e-01  -1.0470000000000000e-01   1.7500000000000002e-02   4.2170000000000002e-01   1.1785000000000001e+00   3.3953000000000002e+00  -3.8500000000000000e-02   2.5979999999999998e-01   1.5040000000000001e-01
  -4.1880000000000001e-01  -6.6000000000000003e-02   1.1152000000000000e+00   2.0050000000000001e-01  -1.7130000000000001e-01   3.0700000000000002e-02   3.1069999999999998e-01   1.1563000000000001e+00   3.4824000000000002e+00  -3.8500000000000000e-02   3.0790000000000001e-01   1.1500000000000000e-01
  -4.4080000000000003e-01  -8.7900000000000006e-02   1.5441000000000000e+00   2.5779999999999997e-01   9.4999999999999998e-03  -5.2600000000000001e-02   3.3289999999999997e-01   1.3119000000000001e+00   2.9600000000000000e+00  -1.1559999999999999e-01   3.1750000000000000e-01   1.6810000000000000e-01
  -2.4249999999999999e-01  -8.7900000000000006e-02   9.4359999999999999e-01   3.3420000000000000e-01  -2.8500000000000001e-02  -1.3200000000000000e-02   4.4390000000000002e-01   1.2230000000000001e+00   3.5695000000000001e+00   9.5999999999999992e-03   3.1750000000000000e-01   1.1060000000000000e-01
  -5.7310000000000005e-01  -2.4179999999999999e-01   1.3725000000000001e+00   2.2910000000000000e-01  -2.8500000000000001e-02  -8.8000000000000005e-03   2.8849999999999998e-01   1.3341000000000001e+00   3.9177000000000000e+00  -6.7400000000000002e-02   3.4639999999999999e-01   1.6370000000000001e-01
  -3.3060000000000000e-01  -1.9789999999999999e-01   1.6298999999999999e+00   2.4820000000000000e-01  -1.0470000000000000e-01  -8.8000000000000005e-03   2.8849999999999998e-01   1.0894999999999999e+00   3.1341999999999999e+00  -9.5999999999999992e-03   2.8870000000000001e-01   1.5920000000000001e-01
  -2.6450000000000001e-01   0.0000000000000000e+00   1.2010000000000001e+00   2.3870000000000000e-01  -1.0470000000000000e-01  -1.3200000000000000e-02   2.2189999999999999e-01   1.2897000000000001e+00   3.9177000000000000e+00   3.8500000000000000e-02   2.5019999999999998e-01   1.3710000000000000e-01
  -3.9679999999999999e-01  -2.1980000000000000e-01   1.6298999999999999e+00   1.2410000000000000e-01  -9.4999999999999998e-03   3.9500000000000000e-02   3.7730000000000002e-01   1.1117999999999999e+00   3.6564999999999999e+00  -1.9300000000000001e-02   3.2710000000000000e-01   1.9020000000000001e-01
  -5.2900000000000003e-01  -1.3189999999999999e-01   1.4582999999999999e+00   2.2910000000000000e-01  -3.8100000000000002e-02   8.8000000000000005e-03   5.7709999999999995e-01   1.0672999999999999e+00   3.9177000000000000e+00   1.9300000000000001e-02   3.4639999999999999e-01   1.5479999999999999e-01
  -1.9839999999999999e-01  -3.5170000000000001e-01   7.7210000000000001e-01   1.3370000000000001e-01  -1.3320000000000001e-01   1.7500000000000002e-02   4.4390000000000002e-01   1.1339999999999999e+00   3.1341999999999999e+00  -6.7400000000000002e-02   2.7900000000000003e-01   1.3710000000000000e-01
  -5.7310000000000005e-01  -2.1999999999999999e-02   5.1470000000000005e-01   2.2910000000000000e-01  -6.6600000000000006e-02   2.1899999999999999e-02   4.4390000000000002e-01   1.2674000000000001e+00   3.3083000000000000e+00  -7.7100000000000002e-02   3.7530000000000002e-01   1.3270000000000001e-01
  -4.1880000000000001e-01   1.0990000000000000e-01   1.2867999999999999e+00   2.0999999999999999e-01  -1.0470000000000000e-01  -4.4000000000000003e-03   2.2189999999999999e-01   1.3119000000000001e+00   3.0470999999999999e+00  -4.8200000000000000e-02   2.5979999999999998e-01   8.8499999999999995e-02
  -3.3060000000000000e-01  -1.3189999999999999e-01   1.7157000000000000e+00   2.1959999999999999e-01  -7.6100000000000001e-02  -1.7500000000000002e-02   2.6629999999999998e-01   1.2230000000000001e+00   3.7435999999999998e+00   1.9300000000000001e-02   2.1170000000000000e-01   1.5040000000000001e-01
  -5.2900000000000003e-01  -1.9789999999999999e-01   4.2890000000000000e-01   2.3870000000000000e-01  -1.0470000000000000e-01  -2.6300000000000000e-02   4.4390000000000002e-01   1.3119000000000001e+00   4.0048000000000004e+00   1.4449999999999999e-01   3.0790000000000001e-01   1.6370000000000001e-01
  -3.7469999999999998e-01   0.0000000000000000e+00   8.5780000000000001e-01   2.5779999999999997e-01  -4.7600000000000003e-02   2.1899999999999999e-02   3.5510000000000003e-01   1.1339999999999999e+00   3.5695000000000001e+00   2.8899999999999999e-02   1.8279999999999999e-01   1.6810000000000000e-01
  -5.0700000000000001e-01   8.7900000000000006e-02   1.2010000000000001e+00   1.6230000000000000e-01  -3.8100000000000002e-02   1.3200000000000000e-02   3.3289999999999997e-01   1.4008000000000000e+00   4.0048000000000004e+00   0.0000000000000000e+00   2.9830000000000001e-01   1.2390000000000000e-01
  -3.5270000000000001e-01  -1.9789999999999999e-01   1.0294000000000001e+00   1.8140000000000001e-01  -1.3320000000000001e-01  -2.6300000000000000e-02   5.3269999999999995e-01   1.1785000000000001e+00   3.1341999999999999e+00  -6.7400000000000002e-02   2.5019999999999998e-01   1.5920000000000001e-01
  -3.3060000000000000e-01  -2.8580000000000000e-01   1.9730000000000001e+00   2.2910000000000000e-01  -9.4999999999999998e-03  -2.1899999999999999e-02   5.5489999999999995e-01   1.2674000000000001e+00   3.4824000000000002e+00   3.8500000000000000e-02   2.5019999999999998e-01   1.3710000000000000e-01
  -3.0859999999999999e-01  -2.1999999999999999e-02   1.8015000000000001e+00   2.7689999999999998e-01  -6.6600000000000006e-02  -4.4000000000000003e-03   3.1069999999999998e-01   1.2897000000000001e+00   3.6564999999999999e+00  -7.7100000000000002e-02   2.4060000000000001e-01   1.5479999999999999e-01
  -3.3060000000000000e-01   0.0000000000000000e+00   1.1152000000000000e+00   2.8639999999999999e-01  -5.7099999999999998e-02   4.8200000000000000e-02   5.3269999999999995e-01   1.0005999999999999e+00   3.4824000000000002e+00   1.3489999999999999e-01   2.7900000000000003e-01   1.1940000000000001e-01
  -5.5110000000000003e-01  -1.5390000000000001e-01   1.0294000000000001e+00   2.1959999999999999e-01  -7.6100000000000001e-02  -4.8200000000000000e-02   3.5510000000000003e-01   1.1563000000000001e+00   3.3953000000000002e+00   2.8899999999999999e-02   2.7900000000000003e-01   1.4160000000000000e-01
  -3.5270000000000001e-01  -4.3999999999999997e-02   6.8630000000000002e-01   2.8639999999999999e-01  -4.7600000000000003e-02  -4.3900000000000002e-02   4.2170000000000002e-01   1.3341000000000001e+00   3.0470999999999999e+00   8.6699999999999999e-02   2.8870000000000001e-01   1.2830000000000000e-01
  -5.9509999999999996e-01  -8.7900000000000006e-02   1.4582999999999999e+00   2.9599999999999999e-01  -9.4999999999999998e-03  -2.1899999999999999e-02   3.3289999999999997e-01   1.2674000000000001e+00   4.0048000000000004e+00   3.8500000000000000e-02   2.0210000000000000e-01   1.8579999999999999e-01
  -3.7469999999999998e-01  -3.0780000000000002e-01   9.4359999999999999e-01   3.3420000000000000e-01  -1.0470000000000000e-01   3.0700000000000002e-02   3.1069999999999998e-01   1.1785000000000001e+00   3.4824000000000002e+00  -6.7400000000000002e-02   2.8870000000000001e-01   1.3270000000000001e-01
  -5.2900000000000003e-01  -1.0990000000000000e-01   1.1152000000000000e+00   3.2460000000000000e-01  -1.3320000000000001e-01  -3.5099999999999999e-02   5.5489999999999995e-01   1.2897000000000001e+00   4.2659000000000002e+00  -9.5999999999999992e-03   2.4060000000000001e-01   1.3710000000000000e-01
  -5.5110000000000003e-01  -2.4179999999999999e-01   9.4359999999999999e-01   2.7689999999999998e-01  -1.3320000000000001e-01  -6.1400000000000003e-02   2.8849999999999998e-01   1.3786000000000000e+00   3.4824000000000002e+00  -9.5999999999999992e-03   3.3679999999999999e-01   1.2390000000000000e-01
  -4.8490000000000000e-01  -1.0990000000000000e-01   6.0050000000000003e-01   2.9599999999999999e-01  -9.5200000000000007e-02   1.7500000000000002e-02   3.7730000000000002e-01   1.3564000000000001e+00   3.5695000000000001e+00   5.7799999999999997e-02   2.5979999999999998e-01   1.4599999999999999e-01
  -1.7630000000000001e-01   2.1999999999999999e-02   9.4359999999999999e-01   2.9599999999999999e-01  -1.2370000000000000e-01   1.7500000000000002e-02   4.2170000000000002e-01   1.3119000000000001e+00   3.5695000000000001e+00  -8.6699999999999999e-02   2.2130000000000000e-01   1.5920000000000001e-01
  -4.8490000000000000e-01  -3.0780000000000002e-01   6.8630000000000002e-01   2.0050000000000001e-01  -1.0470000000000000e-01   1.3200000000000000e-02   3.3289999999999997e-01   1.4453000000000000e+00   3.0470999999999999e+00   0.0000000000000000e+00   3.0790000000000001e-01   1.6810000000000000e-01
  -5.2900000000000003e-01  -1.5390000000000001e-01   1.1152000000000000e+00   2.7689999999999998e-01  -1.4269999999999999e-01  -2.6300000000000000e-02   3.1069999999999998e-01   1.2230000000000001e+00   3.2212000000000001e+00  -9.5999999999999992e-03   2.1170000000000000e-01   1.3710000000000000e-01
  -3.7469999999999998e-01  -2.6379999999999998e-01   1.6298999999999999e+00   2.0050000000000001e-01  -7.6100000000000001e-02  -3.9500000000000000e-02   3.9950000000000002e-01   1.3341000000000001e+00   3.5695000000000001e+00  -5.7799999999999997e-02   3.2710000000000000e-01   1.4160000000000000e-01
  -6.8330000000000002e-01  -6.6000000000000003e-02   1.2867999999999999e+00   2.7689999999999998e-01  -1.0470000000000000e-01   1.7500000000000002e-02   2.8849999999999998e-01   1.1563000000000001e+00   3.7435999999999998e+00  -4.8200000000000000e-02   3.2710000000000000e-01   1.1940000000000001e-01
  -3.3060000000000000e-01   0.0000000000000000e+00   9.4359999999999999e-01   1.6230000000000000e-01  -8.5599999999999996e-02  -4.4000000000000003e-03   1.9980000000000001e-01   1.3786000000000000e+00   2.9600000000000000e+00  -9.6299999999999997e-02   2.9830000000000001e-01   1.2390000000000000e-01
  -4.4080000000000003e-01   4.3999999999999997e-02   1.3725000000000001e+00   2.4820000000000000e-01  -1.9000000000000000e-02  -1.3200000000000000e-02   2.6629999999999998e-01   1.2452000000000001e+00   3.5695000000000001e+00  -3.8500000000000000e-02   2.6939999999999997e-01   1.1500000000000000e-01
  -5.5110000000000003e-01  -3.7369999999999998e-01   8.5780000000000001e-01   2.4820000000000000e-01  -1.0470000000000000e-01   8.8000000000000005e-03   3.7730000000000002e-01   1.3119000000000001e+00   3.9177000000000000e+00  -3.8500000000000000e-02   3.0790000000000001e-01   1.2830000000000000e-01
  -5.5110000000000003e-01  -8.7900000000000006e-02   7.7210000000000001e-01   2.7689999999999998e-01  -1.0470000000000000e-01  -2.6300000000000000e-02   3.9950000000000002e-01   1.4231000000000000e+00   3.2212000000000001e+00  -4.8200000000000000e-02   3.5599999999999998e-01   1.6810000000000000e-01
  -5.5110000000000003e-01  -3.9570000000000000e-01   1.0294000000000001e+00   1.9089999999999999e-01  -8.5599999999999996e-02   2.6300000000000000e-02   3.5510000000000003e-01   1.4898000000000000e+00   3.9177000000000000e+00   2.8899999999999999e-02   2.9830000000000001e-01   1.5920000000000001e-01
  -4.4080000000000003e-01  -2.1980000000000000e-01   5.1470000000000005e-01   1.5279999999999999e-01  -4.7600000000000003e-02   8.8000000000000005e-03   6.6600000000000006e-02   1.4453000000000000e+00   3.3953000000000002e+00  -9.5999999999999992e-03   2.5019999999999998e-01   1.4599999999999999e-01
  -5.2900000000000003e-01  -3.5170000000000001e-01   2.0588000000000002e+00   2.4820000000000000e-01   0.0000000000000000e+00   2.1899999999999999e-02   2.8849999999999998e-01   1.1339999999999999e+00   2.6989000000000001e+00  -1.0600000000000000e-01   3.8490000000000002e-01   1.3270000000000001e-01
  -2.8649999999999998e-01  -5.0560000000000005e-01   1.3725000000000001e+00   2.0999999999999999e-01  -3.8100000000000002e-02   2.1899999999999999e-02   3.5510000000000003e-01   1.2230000000000001e+00   3.0470999999999999e+00  -4.8200000000000000e-02   3.5599999999999998e-01   1.7690000000000000e-01
  -6.6130000000000000e-01  -2.1980000000000000e-01   1.2010000000000001e+00   2.6729999999999998e-01  -1.0470000000000000e-01  -3.9500000000000000e-02   2.4410000000000001e-01   1.4231000000000000e+00   3.9177000000000000e+00   3.8500000000000000e-02   3.6559999999999998e-01   7.9600000000000004e-02
  -2.8649999999999998e-01  -1.7590000000000000e-01   1.0294000000000001e+00   2.0050000000000001e-01  -7.6100000000000001e-02   2.1899999999999999e-02   3.3289999999999997e-01   1.3341000000000001e+00   3.2212000000000001e+00   1.2520000000000001e-01   3.3679999999999999e-01   1.3710000000000000e-01
  -3.9679999999999999e-01  -6.6000000000000003e-02   1.4582999999999999e+00   1.4319999999999999e-01  -9.5200000000000007e-02   1.7500000000000002e-02   4.4390000000000002e-01   1.2897000000000001e+00   3.6564999999999999e+00   3.8500000000000000e-02   4.2340000000000000e-01   1.2830000000000000e-01
  -2.8649999999999998e-01   1.5390000000000001e-01   8.5780000000000001e-01   3.1509999999999999e-01  -7.6100000000000001e-02  -6.1400000000000003e-02   3.3289999999999997e-01   1.0005999999999999e+00   3.1341999999999999e+00  -5.7799999999999997e-02   2.9830000000000001e-01   8.8499999999999995e-02
  -1.9839999999999999e-01  -6.6000000000000003e-02   1.2010000000000001e+00   3.0549999999999999e-01  -1.6180000000000000e-01  -2.6300000000000000e-02   2.6629999999999998e-01   1.3119000000000001e+00   3.8306000000000000e+00  -6.7400000000000002e-02   3.2710000000000000e-01   1.5040000000000001e-01
  -3.3060000000000000e-01  -6.6000000000000003e-02   0.0000000000000000e+00   2.4820000000000000e-01  -1.0470000000000000e-01   0.0000000000000000e+00   1.3320000000000001e-01   1.1117999999999999e+00   2.4377000000000000e+00  -5.7799999999999997e-02   2.6939999999999997e-01   1.1940000000000001e-01
  -3.5270000000000001e-01  -1.0990000000000000e-01   1.2867999999999999e+00   2.0050000000000001e-01  -1.6180000000000000e-01  -2.6300000000000000e-02   5.7709999999999995e-01   1.2230000000000001e+00   3.2212000000000001e+00  -3.8500000000000000e-02   2.5019999999999998e-01   1.8140000000000001e-01
  -4.4080000000000003e-01  -6.6000000000000003e-02   1.2867999999999999e+00   2.0999999999999999e-01  -3.8100000000000002e-02   8.8000000000000005e-03   4.8830000000000001e-01   9.7840000000000005e-01   3.8306000000000000e+00  -2.8899999999999999e-02   3.0790000000000001e-01   1.9020000000000001e-01
  -3.3060000000000000e-01   4.3999999999999997e-02   7.7210000000000001e-01   2.8639999999999999e-01  -4.7600000000000003e-02   2.1899999999999999e-02   5.5489999999999995e-01   1.2897000000000001e+00   2.7858999999999998e+00  -6.7400000000000002e-02   3.5599999999999998e-01   1.4599999999999999e-01
  -4.6289999999999998e-01  -8.7900000000000006e-02   1.1152000000000000e+00   2.0999999999999999e-01  -8.5599999999999996e-02   3.0700000000000002e-02   3.7730000000000002e-01   1.1785000000000001e+00   2.8730000000000002e+00  -9.5999999999999992e-03   3.7530000000000002e-01   1.6370000000000001e-01
  -3.0859999999999999e-01   8.7900000000000006e-02   6.0050000000000003e-01   2.5779999999999997e-01  -4.7600000000000003e-02   1.3200000000000000e-02   2.4410000000000001e-01   1.0450999999999999e+00   3.8306000000000000e+00   4.8200000000000000e-02   2.4060000000000001e-01   1.6370000000000001e-01
  -5.7310000000000005e-01  -2.1980000000000000e-01   1.5441000000000000e+00   2.2910000000000000e-01   2.8500000000000001e-02  -5.2600000000000001e-02   5.1049999999999995e-01   1.1563000000000001e+00   2.8730000000000002e+00  -3.8500000000000000e-02   3.0790000000000001e-01   1.5920000000000001e-01
  -5.9509999999999996e-01   4.3999999999999997e-02   1.8015000000000001e+00   2.0050000000000001e-01  -4.7600000000000003e-02  -6.1400000000000003e-02   4.2170000000000002e-01   1.2452000000000001e+00   3.1341999999999999e+00   3.8500000000000000e-02   3.7530000000000002e-01   2.0790000000000000e-01
  -4.8490000000000000e-01  -1.7590000000000000e-01   2.5740000000000002e-01   2.9599999999999999e-01   2.8500000000000001e-02   4.8200000000000000e-02   3.5510000000000003e-01   1.2452000000000001e+00   3.7435999999999998e+00  -2.8899999999999999e-02   2.5979999999999998e-01   1.5920000000000001e-01
  -4.6289999999999998e-01   6.6000000000000003e-02   1.0294000000000001e+00   2.7689999999999998e-01  -7.6100000000000001e-02   5.2600000000000001e-02   4.8830000000000001e-01   1.2452000000000001e+00   3.1341999999999999e+00   1.9300000000000001e-02   2.1170000000000000e-01   1.1500000000000000e-01
  -3.5270000000000001e-01  -1.3189999999999999e-01   1.1152000000000000e+00   1.9089999999999999e-01  -1.4269999999999999e-01   8.8000000000000005e-03   3.9950000000000002e-01   1.1785000000000001e+00   3.8306000000000000e+00  -2.8899999999999999e-02   3.3679999999999999e-01   1.7690000000000000e-01
  -3.7469999999999998e-01  -4.3999999999999997e-02   1.4582999999999999e+00   1.4319999999999999e-01  -2.8500000000000001e-02  -8.8000000000000005e-03   2.8849999999999998e-01   1.0894999999999999e+00   3.2212000000000001e+00  -4.8200000000000000e-02   2.2130000000000000e-01   2.1229999999999999e-01
  -3.7469999999999998e-01  -1.9789999999999999e-01   7.7210000000000001e-01   2.8639999999999999e-01  -6.6600000000000006e-02  -1.7500000000000002e-02   3.3289999999999997e-01   1.1785000000000001e+00   3.0470999999999999e+00  -4.8200000000000000e-02   2.8870000000000001e-01   1.4160000000000000e-01
  -5.7310000000000005e-01  -6.6000000000000003e-02   1.8015000000000001e+00   2.1959999999999999e-01  -1.6180000000000000e-01   0.0000000000000000e+00   4.4390000000000002e-01   1.2674000000000001e+00   3.4824000000000002e+00  -2.8899999999999999e-02   3.3679999999999999e-01   1.5040000000000001e-01
  -2.4249999999999999e-01  -2.6379999999999998e-01   1.2010000000000001e+00   2.2910000000000000e-01  -5.7099999999999998e-02  -4.4000000000000003e-03   3.9950000000000002e-01   1.0005999999999999e+00   3.4824000000000002e+00  -1.2520000000000001e-01   2.9830000000000001e-01   1.3270000000000001e-01
  -5.0700000000000001e-01  -8.7900000000000006e-02   2.5740000000000002e-01   3.1509999999999999e-01  -1.3320000000000001e-01  -3.9500000000000000e-02   3.9950000000000002e-01   1.3119000000000001e+00   4.0048000000000004e+00  -4.8200000000000000e-02   3.2710000000000000e-01   1.6370000000000001e-01
  -5.7310000000000005e-01   0.0000000000000000e+00   9.4359999999999999e-01   2.1959999999999999e-01  -7.6100000000000001e-02  -1.3200000000000000e-02   2.2189999999999999e-01   1.2230000000000001e+00   4.0048000000000004e+00   0.0000000000000000e+00   3.9450000000000002e-01   1.2390000000000000e-01
  -5.5110000000000003e-01  -6.6000000000000003e-02   1.1152000000000000e+00   2.6729999999999998e-01  -1.0470000000000000e-01   8.8000000000000005e-03   2.8849999999999998e-01   1.2007000000000001e+00   3.7435999999999998e+00   6.7400000000000002e-02   2.9830000000000001e-01   1.5040000000000001e-01
  -4.8490000000000000e-01  -1.5390000000000001e-01   1.2010000000000001e+00   1.8140000000000001e-01  -9.5200000000000007e-02  -1.7500000000000002e-02   1.3320000000000001e-01   1.1785000000000001e+00   3.0470999999999999e+00  -7.7100000000000002e-02   2.9830000000000001e-01   1.5920000000000001e-01
  -5.2900000000000003e-01   2.1999999999999999e-02   1.0294000000000001e+00   1.2410000000000000e-01  -3.8100000000000002e-02  -4.4000000000000003e-03   4.2170000000000002e-01   1.3564000000000001e+00   3.7435999999999998e+00   1.9300000000000001e-02   3.0790000000000001e-01   1.7249999999999999e-01
  -4.1880000000000001e-01  -2.4179999999999999e-01   1.4582999999999999e+00   2.8639999999999999e-01  -3.8100000000000002e-02  -7.0199999999999999e-02   3.5510000000000003e-01   1.0672999999999999e+00   3.0470999999999999e+00  -1.5409999999999999e-01   2.5979999999999998e-01   1.2390000000000000e-01
  -4.4080000000000003e-01  -1.3189999999999999e-01   8.5780000000000001e-01   2.2910000000000000e-01  -9.5200000000000007e-02  -5.2600000000000001e-02   3.3289999999999997e-01   1.2007000000000001e+00   3.3083000000000000e+00  -2.8899999999999999e-02   3.3679999999999999e-01   1.6810000000000000e-01
  -4.6289999999999998e-01  -1.3189999999999999e-01   1.4582999999999999e+00   1.9089999999999999e-01  -7.6100000000000001e-02  -3.5099999999999999e-02   5.3269999999999995e-01   1.2674000000000001e+00   2.9600000000000000e+00  -7.7100000000000002e-02   3.2710000000000000e-01   1.3270000000000001e-01
  -3.3060000000000000e-01   4.3999999999999997e-02   1.3725000000000001e+00   1.0500000000000000e-01  -2.0930000000000001e-01   1.3200000000000000e-02   3.7730000000000002e-01   1.3119000000000001e+00   3.6564999999999999e+00  -1.1559999999999999e-01   2.2130000000000000e-01   1.3270000000000001e-01
  -4.4080000000000003e-01   2.1999999999999999e-02   3.4310000000000002e-01   2.3870000000000000e-01  -1.6180000000000000e-01  -2.6300000000000000e-02   3.7730000000000002e-01   9.7840000000000005e-01   3.6564999999999999e+00   4.8200000000000000e-02   3.5599999999999998e-01   1.5479999999999999e-01
  -4.1880000000000001e-01  -1.5390000000000001e-01   7.7210000000000001e-01   2.1959999999999999e-01  -5.7099999999999998e-02   1.3200000000000000e-02   3.1069999999999998e-01   1.2230000000000001e+00   4.7012999999999998e+00  -1.0600000000000000e-01   2.2130000000000000e-01   1.5920000000000001e-01
  -3.9679999999999999e-01  -2.8580000000000000e-01   6.8630000000000002e-01   1.5279999999999999e-01  -7.6100000000000001e-02   2.1899999999999999e-02   2.4410000000000001e-01   1.2230000000000001e+00   4.2659000000000002e+00  -1.0600000000000000e-01   3.2710000000000000e-01   1.1060000000000000e-01
  -4.8490000000000000e-01  -1.9789999999999999e-01   1.0294000000000001e+00   2.0999999999999999e-01  -1.9000000000000000e-02  -2.1899999999999999e-02   3.9950000000000002e-01   1.1339999999999999e+00   3.0470999999999999e+00  -6.7400000000000002e-02   2.8870000000000001e-01   1.3270000000000001e-01
  -5.2900000000000003e-01  -6.6000000000000003e-02   6.8630000000000002e-01   2.7689999999999998e-01  -9.5200000000000007e-02  -2.1899999999999999e-02   3.3289999999999997e-01   1.1785000000000001e+00   3.1341999999999999e+00   3.8500000000000000e-02   2.8870000000000001e-01   1.7690000000000000e-01
  -5.5110000000000003e-01   1.0990000000000000e-01   1.2010000000000001e+00   2.4820000000000000e-01  -3.8100000000000002e-02  -1.3200000000000000e-02   2.2189999999999999e-01   1.2230000000000001e+00   3.4824000000000002e+00   3.8500000000000000e-02   2.5019999999999998e-01   1.5920000000000001e-01
  -3.5270000000000001e-01  -1.5390000000000001e-01   1.4582999999999999e+00   1.6230000000000000e-01  -5.7099999999999998e-02  -3.9500000000000000e-02   2.2189999999999999e-01   1.1117999999999999e+00   3.6564999999999999e+00  -5.7799999999999997e-02   2.9830000000000001e-01   1.2830000000000000e-01
  -3.0859999999999999e-01   6.6000000000000003e-02   1.4582999999999999e+00   2.6729999999999998e-01  -1.0470000000000000e-01  -1.3200000000000000e-02   2.2189999999999999e-01   1.3341000000000001e+00   3.3083000000000000e+00   6.7400000000000002e-02   2.9830000000000001e-01   1.4160000000000000e-01
  -4.1880000000000001e-01  -1.3189999999999999e-01   9.4359999999999999e-01   2.7689999999999998e-01  -9.5200000000000007e-02  -2.1899999999999999e-02   3.7730000000000002e-01   1.0894999999999999e+00   3.4824000000000002e+00   3.8500000000000000e-02   3.3679999999999999e-01   1.5920000000000001e-01
  -1.3230000000000000e-01  -1.7590000000000000e-01   1.0294000000000001e+00   1.4319999999999999e-01  -5.7099999999999998e-02  -2.1899999999999999e-02   4.6610000000000001e-01   1.3564000000000001e+00   3.8306000000000000e+00  -2.8899999999999999e-02   2.6939999999999997e-01   1.5479999999999999e-01
  -5.2900000000000003e-01  -1.5390000000000001e-01   1.5441000000000000e+00   2.0999999999999999e-01  -5.7099999999999998e-02  -8.8000000000000005e-03   2.8849999999999998e-01   9.7840000000000005e-01   3.8306000000000000e+00  -4.8200000000000000e-02   2.5019999999999998e-01   1.7249999999999999e-01
  -4.8490000000000000e-01  -3.0780000000000002e-01   1.0294000000000001e+00   3.2460000000000000e-01  -1.9000000000000000e-02   4.4000000000000003e-03   4.4390000000000002e-01   1.3341000000000001e+00   3.3953000000000002e+00  -3.8500000000000000e-02   2.6939999999999997e-01   1.3270000000000001e-01
  -4.6289999999999998e-01  -2.1999999999999999e-02   6.0050000000000003e-01   3.1509999999999999e-01  -1.0470000000000000e-01  -5.7000000000000002e-02   4.4390000000000002e-01   1.2452000000000001e+00   3.3953000000000002e+00  -5.7799999999999997e-02   3.0790000000000001e-01   1.5920000000000001e-01
  -5.2900000000000003e-01  -6.6000000000000003e-02   9.4359999999999999e-01   2.6729999999999998e-01  -6.6600000000000006e-02   8.8000000000000005e-03   2.4410000000000001e-01   1.2452000000000001e+00   3.0470999999999999e+00   9.5999999999999992e-03   3.4639999999999999e-01   1.5040000000000001e-01
  -5.7310000000000005e-01  -1.7590000000000000e-01   1.7157000000000000e+00   2.8639999999999999e-01   4.7600000000000003e-02  -8.7700000000000000e-02   4.6610000000000001e-01   1.1563000000000001e+00   3.3083000000000000e+00   3.8500000000000000e-02   2.7900000000000003e-01   1.2390000000000000e-01
  -4.8490000000000000e-01  -1.5390000000000001e-01   1.0294000000000001e+00   2.0999999999999999e-01  -7.6100000000000001e-02  -1.7500000000000002e-02   1.7760000000000001e-01   1.2897000000000001e+00   3.7435999999999998e+00   2.8899999999999999e-02   3.3679999999999999e-01   1.1060000000000000e-01
  -3.3060000000000000e-01   6.6000000000000003e-02   1.1152000000000000e+00   2.5779999999999997e-01  -7.6100000000000001e-02   4.8200000000000000e-02   1.7760000000000001e-01   1.4676000000000000e+00   3.4824000000000002e+00  -3.8500000000000000e-02   2.7900000000000003e-01   1.6810000000000000e-01
  -4.4080000000000003e-01   6.6000000000000003e-02   6.8630000000000002e-01   2.8639999999999999e-01  -7.6100000000000001e-02  -4.4000000000000003e-03   2.2189999999999999e-01   1.2230000000000001e+00   3.3083000000000000e+00  -5.7799999999999997e-02   3.0790000000000001e-01   1.9020000000000001e-01
  -4.1880000000000001e-01  -1.3189999999999999e-01   1.2867999999999999e+00   1.7190000000000000e-01  -4.7600000000000003e-02  -1.7500000000000002e-02   3.1069999999999998e-01   1.2007000000000001e+00   3.9177000000000000e+00  -3.8500000000000000e-02   2.9830000000000001e-01   1.1940000000000001e-01
  -5.7310000000000005e-01  -2.4179999999999999e-01   1.0294000000000001e+00   2.6729999999999998e-01  -1.9980000000000001e-01   0.0000000000000000e+00   3.9950000000000002e-01   1.2674000000000001e+00   4.0048000000000004e+00  -2.8899999999999999e-02   3.0790000000000001e-01   1.8579999999999999e-01
  -5.2900000000000003e-01  -1.3189999999999999e-01   2.5740000000000002e-01   3.0549999999999999e-01  -1.8079999999999999e-01  -3.0700000000000002e-02   4.2170000000000002e-01   1.1563000000000001e+00   3.3083000000000000e+00  -9.5999999999999992e-03   2.4060000000000001e-01   1.6810000000000000e-01
  -3.5270000000000001e-01  -2.4179999999999999e-01   7.7210000000000001e-01   1.8140000000000001e-01   0.0000000000000000e+00  -1.3200000000000000e-02   3.5510000000000003e-01   1.2452000000000001e+00   3.2212000000000001e+00  -9.5999999999999992e-03   2.9830000000000001e-01   1.4160000000000000e-01
  -5.5110000000000003e-01  -1.5390000000000001e-01   5.1470000000000005e-01   2.7689999999999998e-01  -4.7600000000000003e-02  -1.7500000000000002e-02   4.8830000000000001e-01   1.2007000000000001e+00   3.0470999999999999e+00   0.0000000000000000e+00   3.1750000000000000e-01   8.8499999999999995e-02
  -5.0700000000000001e-01  -2.8580000000000000e-01   6.0050000000000003e-01   2.1959999999999999e-01  -4.7600000000000003e-02  -2.6300000000000000e-02   3.5510000000000003e-01   1.2230000000000001e+00   3.5695000000000001e+00   0.0000000000000000e+00   2.7900000000000003e-01   1.5040000000000001e-01
  -7.0530000000000004e-01  -6.6000000000000003e-02   6.8630000000000002e-01   3.1509999999999999e-01  -4.7600000000000003e-02  -2.6300000000000000e-02   2.2189999999999999e-01   1.1339999999999999e+00   3.3953000000000002e+00   9.5999999999999992e-03   2.9830000000000001e-01   1.4160000000000000e-01
  -3.3060000000000000e-01   1.0990000000000000e-01   1.0294000000000001e+00   2.4820000000000000e-01  -9.5200000000000007e-02  -1.7500000000000002e-02   3.9950000000000002e-01   1.1785000000000001e+00   3.2212000000000001e+00  -4.8200000000000000e-02   2.5019999999999998e-01   1.2830000000000000e-01
  -3.0859999999999999e-01  -2.1999999999999999e-02   1.0294000000000001e+00   2.0050000000000001e-01  -3.8100000000000002e-02  -3.9500000000000000e-02   3.9950000000000002e-01   1.4231000000000000e+00   3.6564999999999999e+00  -1.9300000000000001e-02   2.8870000000000001e-01   2.0349999999999999e-01
  -4.4080000000000003e-01  -8.7900000000000006e-02   1.4582999999999999e+00   3.5330000000000000e-01  -9.5200000000000007e-02   4.4000000000000003e-03   2.8849999999999998e-01   1.2007000000000001e+00   3.2212000000000001e+00  -2.8899999999999999e-02   2.2130000000000000e-01   1.3270000000000001e-01
  -5.9509999999999996e-01  -2.4179999999999999e-01   1.0294000000000001e+00   2.4820000000000000e-01  -6.6600000000000006e-02  -4.8200000000000000e-02   5.5489999999999995e-01   1.5120000000000000e+00   3.3083000000000000e+00   5.7799999999999997e-02   3.1750000000000000e-01   1.6370000000000001e-01
  -6.6130000000000000e-01  -1.3189999999999999e-01   7.7210000000000001e-01   1.8140000000000001e-01  -8.5599999999999996e-02  -2.1899999999999999e-02   4.4390000000000002e-01   1.2007000000000001e+00   3.3953000000000002e+00  -2.8899999999999999e-02   2.9830000000000001e-01   1.7249999999999999e-01
  -4.4080000000000003e-01  -2.8580000000000000e-01   1.5441000000000000e+00   2.2910000000000000e-01  -2.0930000000000001e-01  -2.1899999999999999e-02   3.1069999999999998e-01   1.2674000000000001e+00   2.9600000000000000e+00  -6.7400000000000002e-02   2.9830000000000001e-01   1.5479999999999999e-01
  -4.8490000000000000e-01  -1.9789999999999999e-01   1.1152000000000000e+00   2.6729999999999998e-01  -5.7099999999999998e-02  -6.1400000000000003e-02   3.5510000000000003e-01   1.1563000000000001e+00   3.5695000000000001e+00  -1.9300000000000001e-02   2.5979999999999998e-01   1.5040000000000001e-01
  -4.1880000000000001e-01  -1.7590000000000000e-01   1.0294000000000001e+00   2.4820000000000000e-01  -7.6100000000000001e-02  -4.4000000000000003e-03   1.3320000000000001e-01   1.2674000000000001e+00   3.2212000000000001e+00  -4.8200000000000000e-02   2.5979999999999998e-01   1.2830000000000000e-01
  -2.6450000000000001e-01  -4.3999999999999997e-02   1.8872000000000000e+00   1.9089999999999999e-01  -1.2370000000000000e-01  -4.3900000000000002e-02   3.9950000000000002e-01   1.2674000000000001e+00   3.8306000000000000e+00  -3.8500000000000000e-02   3.0790000000000001e-01   1.2390000000000000e-01
  -5.0700000000000001e-01   3.5170000000000001e-01   1.0294000000000001e+00   2.4820000000000000e-01  -3.8100000000000002e-02  -5.7000000000000002e-02   4.2170000000000002e-01   1.1117999999999999e+00   2.9600000000000000e+00  -5.7799999999999997e-02   3.3679999999999999e-01   1.3710000000000000e-01
  -3.3060000000000000e-01  -2.8580000000000000e-01   1.7157000000000000e+00   2.7689999999999998e-01  -7.6100000000000001e-02  -1.3200000000000000e-02   3.9950000000000002e-01   1.2674000000000001e+00   3.2212000000000001e+00  -9.5999999999999992e-03   3.1750000000000000e-01   1.2830000000000000e-01
  -4.8490000000000000e-01  -1.0990000000000000e-01   1.6298999999999999e+00   1.9089999999999999e-01  -8.5599999999999996e-02   3.0700000000000002e-02   3.7730000000000002e-01   1.1563000000000001e+00   4.0048000000000004e+00   9.5999999999999992e-03   3.4639999999999999e-01   1.5040000000000001e-01
  -4.6289999999999998e-01   4.3999999999999997e-02   1.1152000000000000e+00   2.0050000000000001e-01  -1.2370000000000000e-01  -8.8000000000000005e-03   3.1069999999999998e-01   1.3341000000000001e+00   4.1788999999999996e+00   4.8200000000000000e-02   2.7900000000000003e-01   1.5920000000000001e-01
  -3.9679999999999999e-01  -2.6379999999999998e-01   1.1152000000000000e+00   2.3870000000000000e-01  -6.6600000000000006e-02  -1.7500000000000002e-02   1.7760000000000001e-01   1.2674000000000001e+00   3.0470999999999999e+00  -5.7799999999999997e-02   3.0790000000000001e-01   1.5479999999999999e-01
  -6.8330000000000002e-01   2.1999999999999999e-02   1.8015000000000001e+00   2.2910000000000000e-01  -4.7600000000000003e-02  -2.6300000000000000e-02   4.6610000000000001e-01   1.3119000000000001e+00   3.8306000000000000e+00   9.5999999999999992e-03   2.0210000000000000e-01   1.4599999999999999e-01
  -4.1880000000000001e-01  -2.4179999999999999e-01   9.4359999999999999e-01   1.3370000000000001e-01  -1.1420000000000000e-01  -1.7500000000000002e-02   1.7760000000000001e-01   1.0005999999999999e+00   3.3083000000000000e+00  -4.8200000000000000e-02   2.4060000000000001e-01   1.6810000000000000e-01
  -6.3919999999999999e-01  -4.3999999999999997e-02   1.1152000000000000e+00   2.4820000000000000e-01  -3.8100000000000002e-02   2.6300000000000000e-02   3.9950000000000002e-01   1.2897000000000001e+00   3.5695000000000001e+00   3.8500000000000000e-02   3.4639999999999999e-01   1.3270000000000001e-01
  -2.6450000000000001e-01  -2.4179999999999999e-01   6.8630000000000002e-01   2.7689999999999998e-01  -5.7099999999999998e-02   0.0000000000000000e+00   1.9980000000000001e-01   1.1563000000000001e+00   3.3953000000000002e+00   1.9300000000000001e-02   3.0790000000000001e-01   1.5040000000000001e-01
  -4.1880000000000001e-01  -1.7590000000000000e-01   1.2010000000000001e+00   2.0050000000000001e-01  -2.8500000000000001e-02   8.8000000000000005e-03   3.7730000000000002e-01   1.2897000000000001e+00   3.0470999999999999e+00   9.5999999999999992e-03   3.3679999999999999e-01   1.9460000000000000e-01
  -4.8490000000000000e-01  -8.7900000000000006e-02   1.0294000000000001e+00   2.9599999999999999e-01  -9.4999999999999998e-03   2.1899999999999999e-02   4.2170000000000002e-01   1.2007000000000001e+00   3.5695000000000001e+00   0.0000000000000000e+00   2.4060000000000001e-01   1.2830000000000000e-01
  -5.2900000000000003e-01   0.0000000000000000e+00   1.2010000000000001e+00   3.0549999999999999e-01  -2.8500000000000001e-02   4.8200000000000000e-02   1.1100000000000000e-01   1.1339999999999999e+00   3.8306000000000000e+00   2.8899999999999999e-02   3.6559999999999998e-01   1.9020000000000001e-01
  -3.0859999999999999e-01  -2.4179999999999999e-01   1.0294000000000001e+00   2.1959999999999999e-01  -1.2370000000000000e-01  -2.6300000000000000e-02   4.2170000000000002e-01   1.2007000000000001e+00   3.5695000000000001e+00   2.8899999999999999e-02   3.0790000000000001e-01   1.5479999999999999e-01
  -2.2040000000000001e-01   6.6000000000000003e-02   1.4582999999999999e+00   2.0050000000000001e-01  -7.6100000000000001e-02  -3.0700000000000002e-02   2.6629999999999998e-01   1.1785000000000001e+00   3.3083000000000000e+00  -1.9300000000000001e-02   2.1170000000000000e-01   1.3710000000000000e-01
  -3.9679999999999999e-01  -1.5390000000000001e-01   6.8630000000000002e-01   2.0050000000000001e-01  -9.4999999999999998e-03  -8.8000000000000005e-03   3.7730000000000002e-01   1.3786000000000000e+00   3.6564999999999999e+00   0.0000000000000000e+00   2.0210000000000000e-01   1.1060000000000000e-01
  -5.5110000000000003e-01  -3.7369999999999998e-01   2.2303999999999999e+00   9.5500000000000002e-02  -1.8079999999999999e-01  -3.5099999999999999e-02   2.2189999999999999e-01   1.2452000000000001e+00   3.4824000000000002e+00  -9.6299999999999997e-02   3.3679999999999999e-01   1.6810000000000000e-01
  -4.8490000000000000e-01  -6.6000000000000003e-02   1.3725000000000001e+00   2.9599999999999999e-01  -7.6100000000000001e-02   4.3900000000000002e-02   2.8849999999999998e-01   1.0672999999999999e+00   3.7435999999999998e+00   7.7100000000000002e-02   3.1750000000000000e-01   1.4599999999999999e-01
  -3.7469999999999998e-01  -1.3189999999999999e-01   1.1152000000000000e+00   1.6230000000000000e-01  -3.8100000000000002e-02  -3.0700000000000002e-02   4.4390000000000002e-01   1.3119000000000001e+00   2.7858999999999998e+00  -3.8500000000000000e-02   2.6939999999999997e-01   1.5040000000000001e-01
  -3.7469999999999998e-01  -2.1999999999999999e-02   7.7210000000000001e-01   3.2460000000000000e-01  -8.5599999999999996e-02   2.1899999999999999e-02   1.9980000000000001e-01   1.1339999999999999e+00   2.9600000000000000e+00  -1.9300000000000001e-02   3.2710000000000000e-01   9.7299999999999998e-02
  -5.5110000000000003e-01  -1.0990000000000000e-01   6.8630000000000002e-01   2.4820000000000000e-01  -4.7600000000000003e-02  -3.0700000000000002e-02   4.6610000000000001e-01   1.2230000000000001e+00   4.0048000000000004e+00  -9.5999999999999992e-03   2.3089999999999999e-01   1.2830000000000000e-01
  -5.0700000000000001e-01   4.3999999999999997e-02   8.5780000000000001e-01   2.9599999999999999e-01  -4.7600000000000003e-02  -3.9500000000000000e-02   3.5510000000000003e-01   1.2007000000000001e+00   3.5695000000000001e+00   0.0000000000000000e+00   3.7530000000000002e-01   1.6810000000000000e-01
  -3.5270000000000001e-01  -6.6000000000000003e-02   1.7157000000000000e+00   1.8140000000000001e-01  -1.9000000000000000e-02  -4.3900000000000002e-02   4.4390000000000002e-01   1.3341000000000001e+00   3.5695000000000001e+00  -2.8899999999999999e-02   3.3679999999999999e-01   1.5479999999999999e-01
  -3.5270000000000001e-01  -1.9789999999999999e-01   8.5780000000000001e-01   2.6729999999999998e-01  -1.6180000000000000e-01   1.3200000000000000e-02   3.5510000000000003e-01   1.1785000000000001e+00   2.9600000000000000e+00   2.8899999999999999e-02   3.1750000000000000e-01   1.3710000000000000e-01
  -5.2900000000000003e-01   0.0000000000000000e+00   1.4582999999999999e+00   1.9089999999999999e-01   1.0470000000000000e-01  -7.8899999999999998e-02   3.3289999999999997e-01   1.2897000000000001e+00   3.8306000000000000e+00  -4.8200000000000000e-02   3.0790000000000001e-01   1.8579999999999999e-01
  -3.5270000000000001e-01  -1.0990000000000000e-01   9.4359999999999999e-01   2.2910000000000000e-01  -8.5599999999999996e-02  -7.8899999999999998e-02   3.9950000000000002e-01   1.2230000000000001e+00   2.7858999999999998e+00   9.5999999999999992e-03   2.5979999999999998e-01   1.6370000000000001e-01
  -5.9509999999999996e-01  -3.5170000000000001e-01   1.2010000000000001e+00   2.3870000000000000e-01  -9.5200000000000007e-02   1.3200000000000000e-02   3.5510000000000003e-01   1.2897000000000001e+00   3.3953000000000002e+00  -3.8500000000000000e-02   2.9830000000000001e-01   1.5920000000000001e-01
  -5.5110000000000003e-01  -2.1999999999999999e-02   1.0294000000000001e+00   2.2910000000000000e-01  -1.4269999999999999e-01  -4.4000000000000003e-03   4.6610000000000001e-01   1.2007000000000001e+00   3.8306000000000000e+00  -6.7400000000000002e-02   2.7900000000000003e-01   1.3270000000000001e-01
  -1.5429999999999999e-01  -2.1980000000000000e-01   1.6298999999999999e+00   1.8140000000000001e-01  -7.6100000000000001e-02   3.9500000000000000e-02   4.6610000000000001e-01   1.2674000000000001e+00   3.1341999999999999e+00  -9.6299999999999997e-02   3.7530000000000002e-01   1.6370000000000001e-01
  -4.6289999999999998e-01  -1.3189999999999999e-01   1.1152000000000000e+00   2.0999999999999999e-01  -5.7099999999999998e-02  -1.7500000000000002e-02   2.8849999999999998e-01   1.4453000000000000e+00   2.6118000000000001e+00   7.7100000000000002e-02   2.8870000000000001e-01   1.1500000000000000e-01
  -5.5110000000000003e-01  -1.3189999999999999e-01   2.0588000000000002e+00   2.0999999999999999e-01  -3.8100000000000002e-02   4.4000000000000003e-03   4.6610000000000001e-01   1.1785000000000001e+00   3.7435999999999998e+00   3.8500000000000000e-02   3.2710000000000000e-01   1.7690000000000000e-01
  -4.1880000000000001e-01  -2.1999999999999999e-02   6.8630000000000002e-01   2.3870000000000000e-01  -6.6600000000000006e-02   0.0000000000000000e+00   3.5510000000000003e-01   1.2452000000000001e+00   3.5695000000000001e+00  -1.9300000000000001e-02   2.6939999999999997e-01   1.4160000000000000e-01
  -3.0859999999999999e-01  -4.3999999999999997e-02   9.4359999999999999e-01   2.7689999999999998e-01  -6.6600000000000006e-02   5.2600000000000001e-02   2.6629999999999998e-01   1.0894999999999999e+00   3.4824000000000002e+00  -1.9300000000000001e-02   2.8870000000000001e-01   1.9910000000000000e-01
  -4.1880000000000001e-01  -1.3189999999999999e-01   1.2010000000000001e+00   9.5500000000000002e-02  -1.1420000000000000e-01   1.7500000000000002e-02   3.9950000000000002e-01   1.0894999999999999e+00   3.5695000000000001e+00  -2.8899999999999999e-02   2.6939999999999997e-01   1.1500000000000000e-01
  -6.1719999999999997e-01  -2.1999999999999999e-02   1.2010000000000001e+00   2.3870000000000000e-01  -9.5200000000000007e-02  -8.8000000000000005e-03   4.6610000000000001e-01   1.2452000000000001e+00   3.8306000000000000e+00  -3.8500000000000000e-02   2.7900000000000003e-01   1.6810000000000000e-01
  -5.0700000000000001e-01   1.0990000000000000e-01   1.8015000000000001e+00   2.1959999999999999e-01  -8.5599999999999996e-02  -3.5099999999999999e-02   3.3289999999999997e-01   1.2007000000000001e+00   3.7435999999999998e+00   2.8899999999999999e-02   2.9830000000000001e-01   1.2830000000000000e-01
  -4.6289999999999998e-01  -1.5390000000000001e-01   1.1152000000000000e+00   1.7190000000000000e-01  -1.0470000000000000e-01   1.7500000000000002e-02   3.1069999999999998e-01   1.2452000000000001e+00   3.8306000000000000e+00   2.8899999999999999e-02   3.3679999999999999e-01   1.6370000000000001e-01
  -5.9509999999999996e-01   6.6000000000000003e-02   1.5441000000000000e+00   2.2910000000000000e-01  -1.1420000000000000e-01   4.4000000000000003e-03   3.5510000000000003e-01   1.1785000000000001e+00   3.3083000000000000e+00  -4.8200000000000000e-02   3.5599999999999998e-01   1.3710000000000000e-01
  -3.3060000000000000e-01  -6.6000000000000003e-02   7.7210000000000001e-01   2.3870000000000000e-01  -4.7600000000000003e-02  -2.6300000000000000e-02   1.7760000000000001e-01   1.4453000000000000e+00   3.1341999999999999e+00   9.5999999999999992e-03   3.0790000000000001e-01   1.6370000000000001e-01
  -5.2900000000000003e-01   2.1999999999999999e-02   8.5780000000000001e-01   2.0050000000000001e-01  -4.7600000000000003e-02  -4.3900000000000002e-02   2.8849999999999998e-01   1.0450999999999999e+00   3.7435999999999998e+00   0.0000000000000000e+00   3.2710000000000000e-01   1.5920000000000001e-01
  -5.2900000000000003e-01   2.1999999999999999e-02   8.5780000000000001e-01   1.6230000000000000e-01  -1.5229999999999999e-01   3.0700000000000002e-02   2.6629999999999998e-01   1.3564000000000001e+00   3.3083000000000000e+00   0.0000000000000000e+00   3.1750000000000000e-01   1.1060000000000000e-01
  -2.2040000000000001e-01  -2.1999999999999999e-02   1.7157000000000000e+00   2.4820000000000000e-01  -9.4999999999999998e-03  -3.9500000000000000e-02   3.5510000000000003e-01   1.2674000000000001e+00   3.0470999999999999e+00  -9.5999999999999992e-03   3.1750000000000000e-01   1.0170000000000000e-01
  -3.7469999999999998e-01   1.3189999999999999e-01   1.4582999999999999e+00   2.3870000000000000e-01  -6.6600000000000006e-02  -1.3200000000000000e-02   3.5510000000000003e-01   1.5120000000000000e+00   3.7435999999999998e+00   2.8899999999999999e-02   2.8870000000000001e-01   1.2390000000000000e-01
  -2.8649999999999998e-01  -1.5390000000000001e-01   1.5441000000000000e+00   1.5279999999999999e-01  -8.5599999999999996e-02  -1.7500000000000002e-02   3.9950000000000002e-01   1.2674000000000001e+00   2.8730000000000002e+00  -3.8500000000000000e-02   2.4060000000000001e-01   1.0170000000000000e-01
  -5.2900000000000003e-01  -3.7369999999999998e-01   1.1152000000000000e+00   2.4820000000000000e-01  -3.8100000000000002e-02  -1.3200000000000000e-02   2.6629999999999998e-01   1.3786000000000000e+00   3.4824000000000002e+00  -9.6299999999999997e-02   3.2710000000000000e-01   1.7249999999999999e-01
  -4.8490000000000000e-01   4.3999999999999997e-02   1.1152000000000000e+00   2.2910000000000000e-01  -1.3320000000000001e-01  -2.1899999999999999e-02   3.5510000000000003e-01   1.2674000000000001e+00   3.8306000000000000e+00  -2.8899999999999999e-02   2.7900000000000003e-01   1.5040000000000001e-01
  -4.4080000000000003e-01  -2.6379999999999998e-01   8.5780000000000001e-01   2.4820000000000000e-01  -1.2370000000000000e-01   3.0700000000000002e-02   3.5510000000000003e-01   1.3119000000000001e+00   2.5247000000000002e+00   0.0000000000000000e+00   3.0790000000000001e-01   1.2830000000000000e-01
  -3.5270000000000001e-01  -1.5390000000000001e-01   8.5780000000000001e-01   2.0999999999999999e-01  -2.8500000000000001e-02  -5.7000000000000002e-02   2.6629999999999998e-01   1.1785000000000001e+00   3.3953000000000002e+00  -2.8899999999999999e-02   3.2710000000000000e-01   1.4160000000000000e-01
  -3.5270000000000001e-01  -1.5390000000000001e-01   1.1152000000000000e+00   2.2910000000000000e-01  -6.6600000000000006e-02   0.0000000000000000e+00   3.7730000000000002e-01   1.0894999999999999e+00   3.0470999999999999e+00  -3.8500000000000000e-02   3.4639999999999999e-01   1.2390000000000000e-01
  -5.9509999999999996e-01  -1.0990000000000000e-01   5.1470000000000005e-01   2.6729999999999998e-01  -1.0470000000000000e-01   1.3200000000000000e-02   4.2170000000000002e-01   1.2897000000000001e+00   3.8306000000000000e+00   0.0000000000000000e+00   2.6939999999999997e-01   1.6370000000000001e-01
  -1.9839999999999999e-01  -1.3189999999999999e-01   8.5780000000000001e-01   2.8639999999999999e-01  -7.6100000000000001e-02   2.6300000000000000e-02   1.3320000000000001e-01   1.2452000000000001e+00   3.6564999999999999e+00  -1.1559999999999999e-01   3.5599999999999998e-01   1.5920000000000001e-01
  -2.6450000000000001e-01  -3.5170000000000001e-01   1.3725000000000001e+00   3.0549999999999999e-01   0.0000000000000000e+00  -2.6300000000000000e-02   4.4390000000000002e-01   1.1785000000000001e+00   3.1341999999999999e+00   6.7400000000000002e-02   3.0790000000000001e-01   1.6370000000000001e-01
  -4.1880000000000001e-01   6.6000000000000003e-02   8.5780000000000001e-01   2.1959999999999999e-01   3.8100000000000002e-02  -6.5799999999999997e-02   2.2189999999999999e-01   1.2007000000000001e+00   3.2212000000000001e+00  -4.8200000000000000e-02   3.1750000000000000e-01   1.3270000000000001e-01
  -5.0700000000000001e-01  -1.0990000000000000e-01   2.3161999999999998e+00   2.8639999999999999e-01  -1.9000000000000000e-02  -2.6300000000000000e-02   3.9950000000000002e-01   1.2897000000000001e+00   3.4824000000000002e+00  -9.5999999999999992e-03   3.2710000000000000e-01   1.1940000000000001e-01
  -4.4080000000000003e-01  -2.1999999999999999e-02   6.0050000000000003e-01   2.6729999999999998e-01  -3.8100000000000002e-02  -3.0700000000000002e-02   3.1069999999999998e-01   1.2897000000000001e+00   3.4824000000000002e+00  -5.7799999999999997e-02   3.4639999999999999e-01   1.4599999999999999e-01
  -3.7469999999999998e-01  -8.7900000000000006e-02   1.0294000000000001e+00   2.9599999999999999e-01  -1.9000000000000000e-02  -8.8000000000000005e-03   4.8830000000000001e-01   1.2230000000000001e+00   4.2659000000000002e+00   0.0000000000000000e+00   2.7900000000000003e-01   1.1500000000000000e-01
  -6.3919999999999999e-01  -2.1999999999999999e-02   1.7157000000000000e+00   2.3870000000000000e-01  -6.6600000000000006e-02  -2.1899999999999999e-02   2.4410000000000001e-01   1.2007000000000001e+00   3.6564999999999999e+00  -7.7100000000000002e-02   2.6939999999999997e-01   1.7690000000000000e-01
  -5.2900000000000003e-01  -2.1999999999999999e-02   1.4582999999999999e+00   2.6729999999999998e-01  -1.9000000000000000e-02   8.8000000000000005e-03   3.3289999999999997e-01   1.2897000000000001e+00   3.4824000000000002e+00  -9.6299999999999997e-02   1.7319999999999999e-01   1.1500000000000000e-01
  -5.0700000000000001e-01   6.6000000000000003e-02   1.3725000000000001e+00   2.4820000000000000e-01   0.0000000000000000e+00  -2.1899999999999999e-02   3.1069999999999998e-01   1.2674000000000001e+00   3.2212000000000001e+00  -9.5999999999999992e-03   2.4060000000000001e-01   1.1940000000000001e-01
  -4.1880000000000001e-01  -1.3189999999999999e-01   5.1470000000000005e-01   1.8140000000000001e-01  -2.8500000000000001e-02  -1.3200000000000000e-02   2.2189999999999999e-01   1.2897000000000001e+00   2.7858999999999998e+00   4.8200000000000000e-02   2.5979999999999998e-01   1.2390000000000000e-01
  -4.6289999999999998e-01  -6.6000000000000003e-02   1.3725000000000001e+00   2.4820000000000000e-01  -7.6100000000000001e-02   1.3200000000000000e-02   4.4390000000000002e-01   1.2897000000000001e+00   4.2659000000000002e+00  -8.6699999999999999e-02   2.8870000000000001e-01   1.3710000000000000e-01
  -5.7310000000000005e-01  -4.3999999999999997e-02   8.5780000000000001e-01   2.5779999999999997e-01   9.4999999999999998e-03  -5.2600000000000001e-02   4.8830000000000001e-01   1.2007000000000001e+00   3.5695000000000001e+00  -2.8899999999999999e-02   3.1750000000000000e-01   1.4599999999999999e-01
  -4.4080000000000003e-01  -1.7590000000000000e-01   9.4359999999999999e-01   2.4820000000000000e-01  -1.0470000000000000e-01  -1.7500000000000002e-02   3.1069999999999998e-01   1.3786000000000000e+00   3.1341999999999999e+00   2.8899999999999999e-02   3.5599999999999998e-01   1.2390000000000000e-01
  -5.9509999999999996e-01  -3.5170000000000001e-01   1.5441000000000000e+00   2.6729999999999998e-01  -1.9000000000000000e-02   1.7500000000000002e-02   2.6629999999999998e-01   1.5120000000000000e+00   2.7858999999999998e+00   5.7799999999999997e-02   3.0790000000000001e-01   1.2830000000000000e-01
  -5.0700000000000001e-01   0.0000000000000000e+00   7.7210000000000001e-01   1.8140000000000001e-01  -8.5599999999999996e-02  -8.8000000000000005e-03   3.5510000000000003e-01   1.0894999999999999e+00   3.2212000000000001e+00  -8.6699999999999999e-02   2.2130000000000000e-01   1.6370000000000001e-01
  -5.9509999999999996e-01  -2.4179999999999999e-01   9.4359999999999999e-01   3.1509999999999999e-01  -1.4269999999999999e-01  -8.8000000000000005e-03   3.1069999999999998e-01   1.1785000000000001e+00   3.5695000000000001e+00  -4.8200000000000000e-02   2.8870000000000001e-01   1.7690000000000000e-01
  -3.3060000000000000e-01  -1.0990000000000000e-01   9.4359999999999999e-01   9.5500000000000002e-02  -8.5599999999999996e-02   2.6300000000000000e-02   3.5510000000000003e-01   1.4453000000000000e+00   3.6564999999999999e+00  -9.5999999999999992e-03   3.2710000000000000e-01   1.6370000000000001e-01
  -3.0859999999999999e-01  -8.7900000000000006e-02   1.6298999999999999e+00   2.0999999999999999e-01  -1.4269999999999999e-01   2.6300000000000000e-02   4.2170000000000002e-01   1.2897000000000001e+00   3.6564999999999999e+00  -3.8500000000000000e-02   2.4060000000000001e-01   1.4160000000000000e-01
  -3.5270000000000001e-01   4.3999999999999997e-02   1.2867999999999999e+00   2.0999999999999999e-01  -3.8100000000000002e-02   0.0000000000000000e+00   2.8849999999999998e-01   1.1563000000000001e+00   2.7858999999999998e+00   4.8200000000000000e-02   3.1750000000000000e-01   1.9460000000000000e-01
  -5.7310000000000005e-01   1.5390000000000001e-01   6.8630000000000002e-01   2.3870000000000000e-01  -9.5200000000000007e-02   8.8000000000000005e-03   3.3289999999999997e-01   1.1563000000000001e+00   3.8306000000000000e+00  -1.9300000000000001e-02   2.5019999999999998e-01   1.1940000000000001e-01
  -3.3060000000000000e-01  -3.9570000000000000e-01   1.5441000000000000e+00   2.0999999999999999e-01  -1.9000000000000000e-02  -2.1899999999999999e-02   3.5510000000000003e-01   1.2674000000000001e+00   3.8306000000000000e+00   1.0600000000000000e-01   3.2710000000000000e-01   1.2830000000000000e-01
  -4.1880000000000001e-01  -1.0990000000000000e-01   7.7210000000000001e-01   1.9089999999999999e-01  -1.0470000000000000e-01   0.0000000000000000e+00   3.3289999999999997e-01   1.2674000000000001e+00   3.4824000000000002e+00  -1.9300000000000001e-02   2.3089999999999999e-01   1.5479999999999999e-01
  -5.2900000000000003e-01  -1.3189999999999999e-01   4.2890000000000000e-01   1.4319999999999999e-01  -1.2370000000000000e-01   2.1899999999999999e-02   3.1069999999999998e-01   1.1785000000000001e+00   3.2212000000000001e+00   0.0000000000000000e+00   2.5019999999999998e-01   1.3710000000000000e-01
  -3.7469999999999998e-01  -6.6000000000000003e-02   4.2890000000000000e-01   1.3370000000000001e-01  -1.8079999999999999e-01  -4.3900000000000002e-02   2.6629999999999998e-01   1.2897000000000001e+00   3.2212000000000001e+00   9.5999999999999992e-03   2.6939999999999997e-01   1.4160000000000000e-01
  -5.0700000000000001e-01  -3.0780000000000002e-01   1.2867999999999999e+00   2.5779999999999997e-01  -1.0470000000000000e-01  -2.6300000000000000e-02   3.3289999999999997e-01   1.2674000000000001e+00   3.2212000000000001e+00  -9.5999999999999992e-03   3.6559999999999998e-01   1.5040000000000001e-01
  -5.7310000000000005e-01  -2.1980000000000000e-01   1.2010000000000001e+00   1.9089999999999999e-01  -9.5200000000000007e-02  -8.8000000000000005e-03   2.2189999999999999e-01   1.2007000000000001e+00   3.5695000000000001e+00  -8.6699999999999999e-02   2.8870000000000001e-01   1.2390000000000000e-01
  -3.9679999999999999e-01   2.1999999999999999e-02   1.1152000000000000e+00   2.6729999999999998e-01  -2.8500000000000001e-02   1.3200000000000000e-02   2.6629999999999998e-01   1.1563000000000001e+00   3.7435999999999998e+00  -6.7400000000000002e-02   3.3679999999999999e-01   1.2390000000000000e-01
  -5.7310000000000005e-01  -1.9789999999999999e-01   1.0294000000000001e+00   1.9089999999999999e-01  -5.7099999999999998e-02  -1.7500000000000002e-02   2.6629999999999998e-01   1.1563000000000001e+00   3.3083000000000000e+00   1.9300000000000001e-02   2.8870000000000001e-01   1.5479999999999999e-01
  -4.4080000000000003e-01   6.6000000000000003e-02   1.2010000000000001e+00   2.2910000000000000e-01   1.9000000000000000e-02  -3.5099999999999999e-02   2.6629999999999998e-01   1.3341000000000001e+00   3.6564999999999999e+00  -4.8200000000000000e-02   3.4639999999999999e-01   1.5479999999999999e-01
  -5.7310000000000005e-01  -1.7590000000000000e-01   1.2010000000000001e+00   2.5779999999999997e-01  -7.6100000000000001e-02   4.4000000000000003e-03   1.1100000000000000e-01   1.0450999999999999e+00   4.1788999999999996e+00  -3.8500000000000000e-02   2.8870000000000001e-01   1.4160000000000000e-01
  -3.7469999999999998e-01  -1.3189999999999999e-01   8.5780000000000001e-01   1.3370000000000001e-01  -5.7099999999999998e-02   0.0000000000000000e+00   3.7730000000000002e-01   1.2452000000000001e+00   2.8730000000000002e+00   9.5999999999999992e-03   3.2710000000000000e-01   1.5479999999999999e-01
  -4.8490000000000000e-01  -2.8580000000000000e-01   2.5740000000000002e-01   2.4820000000000000e-01  -7.6100000000000001e-02  -3.5099999999999999e-02   2.2189999999999999e-01   1.1339999999999999e+00   3.3953000000000002e+00  -6.7400000000000002e-02   2.7900000000000003e-01   1.4599999999999999e-01
  -4.6289999999999998e-01  -1.3189999999999999e-01   4.2890000000000000e-01   1.9089999999999999e-01  -9.5200000000000007e-02  -2.1899999999999999e-02   3.1069999999999998e-01   1.1117999999999999e+00   4.8754000000000000e+00  -2.8899999999999999e-02   3.0790000000000001e-01   1.4599999999999999e-01
  -3.9679999999999999e-01  -6.6000000000000003e-02   6.8630000000000002e-01   2.8639999999999999e-01  -8.5599999999999996e-02   3.0700000000000002e-02   4.2170000000000002e-01   1.2897000000000001e+00   2.4377000000000000e+00   9.6299999999999997e-02   2.2130000000000000e-01   1.7249999999999999e-01
  -5.2900000000000003e-01  -1.7590000000000000e-01   7.7210000000000001e-01   1.1459999999999999e-01  -5.7099999999999998e-02  -1.7500000000000002e-02   4.2170000000000002e-01   1.2007000000000001e+00   3.3083000000000000e+00  -5.7799999999999997e-02   2.9830000000000001e-01   1.4599999999999999e-01
  -5.7310000000000005e-01  -1.9789999999999999e-01   1.0294000000000001e+00   1.9089999999999999e-01  -5.7099999999999998e-02  -1.7500000000000002e-02   2.6629999999999998e-01   1.1563000000000001e+00   3.3083000000000000e+00   1.9300000000000001e-02   2.8870000000000001e-01   1.5479999999999999e-01
  -4.4080000000000003e-01   6.6000000000000003e-02   1.2010000000000001e+00   2.2910000000000000e-01   1.9000000000000000e-02  -3.5099999999999999e-02   2.6629999999999998e-01   1.3341000000000001e+00   3.6564999999999999e+00  -4.8200000000000000e-02   3.4639999999999999e-01   1.5479999999999999e-01
  -5.7310000000000005e-01  -1.7590000000000000e-01   1.2010000000000001e+00   2.5779999999999997e-01  -7.6100000000000001e-02   4.4000000000000003e-03   1.1100000000000000e-01   1.0450999999999999e+00   4.1788999999999996e+00  -3.8500000000000000e-02   2.8870000000000001e-01   1.4160000000000000e-01
  -3.7469999999999998e-01  -1.3189999999999999e-01   8.5780000000000001e-01   1.3370000000000001e-01  -5.7099999999999998e-02   0.0000000000000000e+00   3.7730000000000002e-01   1.2452000000000001e+00   2.8730000000000002e+00   9.5999999999999992e-03   3.2710000000000000e-01   1.5479999999999999e-01
  -4.8490000000000000e-01  -2.8580000000000000e-01   2.5740000000000002e-01   2.4820000000000000e-01  -7.6100000000000001e-02  -3.5099999999999999e-02   2.2189999999999999e-01   1.1339999999999999e+00   3.3953000000000002e+00  -6.7400000000000002e-02   2.7900000000000003e-01   1.4599999999999999e-01
  -4.6289999999999998e-01  -1.3189999999999999e-01   4.2890000000000000e-01   1.9089999999999999e-01  -9.5200000000000007e-02  -2.1899999999999999e-02   3.1069999999999998e-01   1.1117999999999999e+00   4.8754000000000000e+00  -2.8899999999999999e-02   3.0790000000000001e-01   1.4599999999999999e-01
  -3.9679999999999999e-01  -6.6000000000000003e-02   6.8630000000000002e-01   2.8639999999999999e-01  -8.5599999999999996e-02   3.0700000000000002e-02   4.2170000000000002e-01   1.2897000000000001e+00   2.4377000000000000e+00   9.6299999999999997e-02   2.2130000000000000e-01   1.7249999999999999e-01
  -5.2900000000000003e-01  -1.7590000000000000e-01   7.7210000000000001e-01   1.1459999999999999e-01  -5.7099999999999998e-02  -1.7500000000000002e-02   4.2170000000000002e-01   1.2007000000000001e+00   3.3083000000000000e+00  -5.7799999999999997e-02   2.9830000000000001e-01   1.4599999999999999e-01
  -5.7310000000000005e-01  -1.9789999999999999e-01   1.0294000000000001e+00   1.9089999999999999e-01  -5.7099999999999998e-02  -1.7500000000000002e-02   2.6629999999999998e-01   1.1563000000000001e+00   3.3083000000000000e+00   1.9300000000000001e-02   2.8870000000000001e-01   1.5479999999999999e-01
  -4.4080000000000003e-01   6.6000000000000003e-02   1.2010000000000001e+00   2.2910000000000000e-01   1.9000000000000000e-02  -3.5099999999999999e-02   2.6629999999999998e-01   1.3341000000000001e+00   3.6564999999999999e+00  -4.8200000000000000e-02   3.4639999999999999e-01   1.5479999999999999e-01
  -5.7310000000000005e-01  -1.7590000000000000e-01   1.2010000000000001e+00   2.5779999999999997e-01  -7.6100000000000001e-02   4.4000000000000003e-03   1.1100000000000000e-01   1.0450999999999999e+00   4.1788999999999996e+00  -3.8500000000000000e-02   2.8870000000000001e-01   1.4160000000000000e-01
  -3.7469999999999998e-01  -1.3189999999999999e-01   8.5780000000000001e-01   1.3370000000000001e-01  -5.7099999999999998e-02   0.0000000000000000e+00   3.7730000000000002e-01   1.2452000000000001e+00   2.8730000000000002e+00   9.5999999999999992e-03   3.2710000000000000e-01   1.5479999999999999e-01
  -4.8490000000000000e-01  -2.8580000000000000e-01   2.5740000000000002e-01   2.4820000000000000e-01  -7.6100000000000001e-02  -3.5099999999999999e-02   2.2189999999999999e-01   1.1339999999999999e+00   3.3953000000000002e+00  -6.7400000000000002e-02   2.7900000000000003e-01   1.4599999999999999e-01
  -4.6289999999999998e-01  -1.3189999999999999e-01   4.2890000000000000e-01   1.9089999999999999e-01  -9.5200000000000007e-02  -2.1899999999999999e-02   3.1069999999999998e-01   1.1117999999999999e+00   4.8754000000000000e+00  -2.8899999999999999e-02   3.0790000000000001e-01   1.4599999999999999e-01
  -3.9679999999999999e-01  -6.6000000000000003e-02   6.8630000000000002e-01   2.8639999999999999e-01  -8.5599999999999996e-02   3.0700000000000002e-02   4.2170000000000002e-01   1.2897000000000001e+00   2.4377000000000000e+00   9.6299999999999997e-02   2.2130000000000000e-01   1.7249999999999999e-01
  -5.2900000000000003e-01  -1.7590000000000000e-01   7.7210000000000001e-01   1.1459999999999999e-01  -5.7099999999999998e-02  -1.7500000000000002e-02   4.2170000000000002e-01   1.2007000000000001e+00   3.3083000000000000e+00  -5.7799999999999997e-02   2.9830000000000001e-01   1.4599999999999999e-01
  -5.7310000000000005e-01  -1.9789999999999999e-01   1.0294000000000001e+00   1.9089999999999999e-01  -5.7099999999999998e-02  -1.7500000000000002e-02   2.6629999999999998e-01   1.1563000000000001e+00   3.3083000000000000e+00   1.9300000000000001e-02   2.8870000000000001e-01   1.5479999999999999e-01
  -4.4080000000000003e-01   6.6000000000000003e-02   1.2010000000000001e+00   2.2910000000000000e-01   1.9000000000000000e-02  -3.5099999999999999e-02   2.6629999999999998e-01   1.3341000000000001e+00   3.6564999999999999e+00  -4.8200000000000000e-02   3.4639999999999999e-01   1.5479999999999999e-01
  -5.7310000000000005e-01  -1.7590000000000000e-01   1.2010000000000001e+00   2.5779999999999997e-01  -7.6100000000000001e-02   4.4000000000000003e-03   1.1100000000000000e-01   1.0450999999999999e+00   4.1788999999999996e+00  -3.8500000000000000e-02   2.8870000000000001e-01   1.4160000000000000e-01
  -3.7469999999999998e-01  -1.3189999999999999e-01   8.5780000000000001e-01   1.3370000000000001e-01  -5.7099999999999998e-02   0.0000000000000000e+00   3.7730000000000002e-01   1.2452000000000001e+00   2.8730000000000002e+00   9.5999999999999992e-03   3.2710000000000000e-01   1.5479999999999999e-01
  -4.8490000000000000e-01  -2.8580000000000000e-01   2.5740000000000002e-01   2.4820000000000000e-01  -7.6100000000000001e-02  -3.5099999999999999e-02   2.2189999999999999e-01   1.1339999999999999e+00   3.3953000000000002e+00  -6.7400000000000002e-02   2.7900000000000003e-01   1.4599999999999999e-01
  -4.6289999999999998e-01  -1.3189999999999999e-01   4.2890000000000000e-01   1.9089999999999999e-01  -9.5200000000000007e-02  -2.1899999999999999e-02   3.1069999999999998e-01   1.1117999999999999e+00   4.8754000000000000e+00  -2.8899999999999999e-02   3.0790000000000001e-01   1.4599999999999999e-01
  -3.9679999999999999e-01  -6.6000000000000003e-02   6.8630000000000002e-01   2.8639999999999999e-01  -8.5599999999999996e-02   3.0700000000000002e-02   4.2170000000000002e-01   1.2897000000000001e+00   2.4377000000000000e+00   9.6299999999999997e-02   2.2130000000000000e-01   1.7249999999999999e-01
  -5.2900000000000003e-01  -1.7590000000000000e-01   7.7210000000000001e-01   1.1459999999999999e-01  -5.7099999999999998e-02  -1.7500000000000002e-02   4.2170000000000002e-01   1.2007000000000001e+00   3.3083000000000000e+00  -5.7799999999999997e-02   2.9830000000000001e-01   1.4599999999999999e-01
  -4.8490000000000000e-01  -1.7590000000000000e-01   6.8630000000000002e-01   1.7190000000000000e-01  -1.3320000000000001e-01  -8.8000000000000005e-03   2.6629999999999998e-01   1.1563000000000001e+00   3.3083000000000000e+00   1.9300000000000001e-02   2.8870000000000001e-01   1.5479999999999999e-01
  -4.4080000000000003e-01  -1.3189999999999999e-01   6.8630000000000002e-01   2.2910000000000000e-01  -3.8100000000000002e-02  -2.1899999999999999e-02   2.6629999999999998e-01   1.3341000000000001e+00   3.6564999999999999e+00  -4.8200000000000000e-02   3.4639999999999999e-01   1.5479999999999999e-01
  -3.7469999999999998e-01  -1.7590000000000000e-01   1.7160000000000000e-01   2.8639999999999999e-01  -1.2370000000000000e-01   4.4000000000000003e-03   1.1100000000000000e-01   1.0450999999999999e+00   4.1788999999999996e+00  -3.8500000000000000e-02   2.8870000000000001e-01   1.4160000000000000e-01
  -2.6450000000000001e-01  -2.1999999999999999e-02   1.1152000000000000e+00   2.6729999999999998e-01  -8.5599999999999996e-02  -5.2600000000000001e-02   3.7730000000000002e-01   1.2452000000000001e+00   2.8730000000000002e+00   9.5999999999999992e-03   3.2710000000000000e-01   1.5479999999999999e-01
  -2.2040000000000001e-01  -1.3189999999999999e-01   1.1152000000000000e+00   1.8140000000000001e-01   2.8500000000000001e-02  -3.0700000000000002e-02   2.2189999999999999e-01   1.1339999999999999e+00   3.3953000000000002e+00  -6.7400000000000002e-02   2.7900000000000003e-01   1.4599999999999999e-01
  -1.5429999999999999e-01  -1.5390000000000001e-01   9.4359999999999999e-01   3.3420000000000000e-01  -7.6100000000000001e-02  -3.9500000000000000e-02   3.1069999999999998e-01   1.1117999999999999e+00   4.8754000000000000e+00  -2.8899999999999999e-02   3.0790000000000001e-01   1.4599999999999999e-01
  -4.1880000000000001e-01  -2.6379999999999998e-01   1.8015000000000001e+00   1.8140000000000001e-01  -7.6100000000000001e-02  -1.3200000000000000e-02   4.2170000000000002e-01   1.2897000000000001e+00   2.4377000000000000e+00   9.6299999999999997e-02   2.2130000000000000e-01   1.7249999999999999e-01
  -3.3060000000000000e-01  -8.7900000000000006e-02   1.2867999999999999e+00   1.9089999999999999e-01  -2.1890000000000001e-01   0.0000000000000000e+00   4.2170000000000002e-01   1.2007000000000001e+00   3.3083000000000000e+00  -5.7799999999999997e-02   2.9830000000000001e-01   1.4599999999999999e-01
  -2.6450000000000001e-01  -8.7900000000000006e-02   7.7210000000000001e-01   3.2460000000000000e-01  -1.3320000000000001e-01   8.8000000000000005e-03   3.1069999999999998e-01   1.2007000000000001e+00   3.3953000000000002e+00  -4.8200000000000000e-02   2.8870000000000001e-01   1.5040000000000001e-01
  -4.6289999999999998e-01  -1.9789999999999999e-01   1.0294000000000001e+00   2.2910000000000000e-01  -6.6600000000000006e-02  -2.6300000000000000e-02   3.5510000000000003e-01   1.2452000000000001e+00   2.6989000000000001e+00  -9.5999999999999992e-03   2.4060000000000001e-01   1.6370000000000001e-01
  -4.8490000000000000e-01  -2.1999999999999999e-02   1.0294000000000001e+00   3.3420000000000000e-01   9.4999999999999998e-03   8.8000000000000005e-03   3.7730000000000002e-01   1.4008000000000000e+00   2.6118000000000001e+00  -2.8899999999999999e-02   3.2710000000000000e-01   1.4160000000000000e-01
  -5.7310000000000005e-01  -1.5390000000000001e-01   6.0050000000000003e-01   1.4319999999999999e-01  -1.0470000000000000e-01   2.6300000000000000e-02   4.2170000000000002e-01   1.3119000000000001e+00   3.3083000000000000e+00   9.5999999999999992e-03   2.7900000000000003e-01   1.5479999999999999e-01
  -4.6289999999999998e-01  -2.8580000000000000e-01   1.5441000000000000e+00   1.5279999999999999e-01  -7.6100000000000001e-02   2.1899999999999999e-02   6.2150000000000005e-01   1.0227999999999999e+00   2.6989000000000001e+00  -9.5999999999999992e-03   3.3679999999999999e-01   1.5920000000000001e-01
  -4.4080000000000003e-01  -1.5390000000000001e-01   9.4359999999999999e-01   2.2910000000000000e-01   9.4999999999999998e-03  -1.3200000000000000e-02   4.8830000000000001e-01   1.0672999999999999e+00   3.9177000000000000e+00  -1.0600000000000000e-01   2.6939999999999997e-01   1.6810000000000000e-01
  -5.2900000000000003e-01  -2.1980000000000000e-01   1.1152000000000000e+00   2.2910000000000000e-01  -6.6600000000000006e-02   8.8000000000000005e-03   3.5510000000000003e-01   9.5609999999999995e-01   3.4824000000000002e+00   3.8500000000000000e-02   2.8870000000000001e-01   1.2390000000000000e-01
  -4.4080000000000003e-01  -1.0990000000000000e-01   1.9730000000000001e+00   2.6729999999999998e-01   7.6100000000000001e-02  -1.3200000000000000e-02   3.9950000000000002e-01   1.2674000000000001e+00   2.6989000000000001e+00   1.2520000000000001e-01   3.1750000000000000e-01   1.7249999999999999e-01
  -4.1880000000000001e-01  -3.2979999999999998e-01   1.1152000000000000e+00   2.0999999999999999e-01  -2.0930000000000001e-01   1.7500000000000002e-02   5.1049999999999995e-01   1.2007000000000001e+00   3.4824000000000002e+00   1.9300000000000001e-02   2.8870000000000001e-01   7.9600000000000004e-02
  -4.4080000000000003e-01  -2.1999999999999999e-02   1.1152000000000000e+00   1.8140000000000001e-01  -7.6100000000000001e-02  -1.3200000000000000e-02   2.8849999999999998e-01   1.3119000000000001e+00   4.2659000000000002e+00  -3.8500000000000000e-02   3.3679999999999999e-01   1.3270000000000001e-01
  -5.5110000000000003e-01  -1.9789999999999999e-01   8.5800000000000001e-02   2.9599999999999999e-01  -4.7600000000000003e-02  -3.5099999999999999e-02   3.5510000000000003e-01   1.1563000000000001e+00   3.0470999999999999e+00  -3.8500000000000000e-02   2.8870000000000001e-01   1.3710000000000000e-01
  -2.6450000000000001e-01   2.1999999999999999e-02   4.2890000000000000e-01   3.5330000000000000e-01  -1.1420000000000000e-01  -1.7500000000000002e-02   2.6629999999999998e-01   1.3564000000000001e+00   3.1341999999999999e+00   1.9300000000000001e-02   2.9830000000000001e-01   1.2830000000000000e-01
  -3.5270000000000001e-01  -8.7900000000000006e-02   6.8630000000000002e-01   1.2410000000000000e-01  -6.6600000000000006e-02   1.7500000000000002e-02   3.3289999999999997e-01   1.2007000000000001e+00   2.4377000000000000e+00   7.7100000000000002e-02   3.7530000000000002e-01   1.5040000000000001e-01
  -4.1880000000000001e-01   6.6000000000000003e-02   8.5800000000000001e-02   1.8140000000000001e-01  -9.5200000000000007e-02  -8.8000000000000005e-03   5.3269999999999995e-01   1.1563000000000001e+00   3.0470999999999999e+00  -1.9300000000000001e-02   2.7900000000000003e-01   1.4599999999999999e-01
  -5.2900000000000003e-01  -1.0990000000000000e-01   9.4359999999999999e-01   2.0050000000000001e-01  -2.8500000000000001e-02   0.0000000000000000e+00   1.3320000000000001e-01   1.0450999999999999e+00   3.1341999999999999e+00  -3.8500000000000000e-02   2.6939999999999997e-01   1.5479999999999999e-01
  -3.7469999999999998e-01  -1.5390000000000001e-01   8.5780000000000001e-01   2.4820000000000000e-01  -8.5599999999999996e-02  -4.4000000000000003e-03   2.8849999999999998e-01   1.3119000000000001e+00   3.5695000000000001e+00  -9.5999999999999992e-03   4.0410000000000001e-01   1.0170000000000000e-01
  -4.1880000000000001e-01  -3.2979999999999998e-01   1.1152000000000000e+00   2.0999999999999999e-01  -2.0930000000000001e-01   1.7500000000000002e-02   1.9980000000000001e-01   1.2452000000000001e+00   3.6564999999999999e+00   0.0000000000000000e+00   2.6939999999999997e-01   1.9460000000000000e-01
  -4.4080000000000003e-01  -2.1999999999999999e-02   1.1152000000000000e+00   1.8140000000000001e-01  -7.6100000000000001e-02  -1.3200000000000000e-02   3.3289999999999997e-01   1.4231000000000000e+00   3.0470999999999999e+00   9.5999999999999992e-03   2.6939999999999997e-01   1.2830000000000000e-01
  -5.5110000000000003e-01  -1.9789999999999999e-01   8.5800000000000001e-02   2.9599999999999999e-01  -4.7600000000000003e-02  -3.5099999999999999e-02   3.3289999999999997e-01   1.2452000000000001e+00   2.8730000000000002e+00   2.8899999999999999e-02   3.2710000000000000e-01   1.3710000000000000e-01
  -2.6450000000000001e-01   2.1999999999999999e-02   4.2890000000000000e-01   3.5330000000000000e-01  -1.1420000000000000e-01  -1.7500000000000002e-02   3.5510000000000003e-01   1.3341000000000001e+00   3.2212000000000001e+00   7.7100000000000002e-02   3.0790000000000001e-01   9.7299999999999998e-02
  -3.5270000000000001e-01  -8.7900000000000006e-02   6.8630000000000002e-01   1.2410000000000000e-01  -6.6600000000000006e-02   1.7500000000000002e-02   3.3289999999999997e-01   1.2452000000000001e+00   3.3083000000000000e+00  -1.1559999999999999e-01   2.8870000000000001e-01   1.7249999999999999e-01
  -4.1880000000000001e-01   6.6000000000000003e-02   8.5800000000000001e-02   1.8140000000000001e-01  -9.5200000000000007e-02  -8.8000000000000005e-03   4.2170000000000002e-01   1.0672999999999999e+00   4.0918000000000001e+00  -9.6299999999999997e-02   2.6939999999999997e-01   1.6370000000000001e-01
  -5.2900000000000003e-01  -1.0990000000000000e-01   9.4359999999999999e-01   2.0050000000000001e-01  -2.8500000000000001e-02   0.0000000000000000e+00   2.6629999999999998e-01   1.2230000000000001e+00   3.6564999999999999e+00  -4.8200000000000000e-02   3.4639999999999999e-01   1.5920000000000001e-01
  -3.7469999999999998e-01  -1.5390000000000001e-01   8.5780000000000001e-01   2.4820000000000000e-01  -8.5599999999999996e-02  -4.4000000000000003e-03   1.5540000000000001e-01   1.3119000000000001e+00   4.2659000000000002e+00  -1.0600000000000000e-01   2.5979999999999998e-01   1.8579999999999999e-01
  -4.1880000000000001e-01  -3.2979999999999998e-01   1.1152000000000000e+00   2.0999999999999999e-01  -2.0930000000000001e-01   1.7500000000000002e-02   1.9980000000000001e-01   1.2452000000000001e+00   3.6564999999999999e+00   0.0000000000000000e+00   2.6939999999999997e-01   1.9460000000000000e-01
  -4.4080000000000003e-01  -2.1999999999999999e-02   1.1152000000000000e+00   1.8140000000000001e-01  -7.6100000000000001e-02  -1.3200000000000000e-02   3.3289999999999997e-01   1.4231000000000000e+00   3.0470999999999999e+00   9.5999999999999992e-03   2.6939999999999997e-01   1.2830000000000000e-01
  -5.5110000000000003e-01  -1.9789999999999999e-01   8.5800000000000001e-02   2.9599999999999999e-01  -4.7600000000000003e-02  -3.5099999999999999e-02   3.3289999999999997e-01   1.2452000000000001e+00   2.8730000000000002e+00   2.8899999999999999e-02   3.2710000000000000e-01   1.3710000000000000e-01
  -2.6450000000000001e-01   2.1999999999999999e-02   4.2890000000000000e-01   3.5330000000000000e-01  -1.1420000000000000e-01  -1.7500000000000002e-02   3.5510000000000003e-01   1.3341000000000001e+00   3.2212000000000001e+00   7.7100000000000002e-02   3.0790000000000001e-01   9.7299999999999998e-02
  -3.5270000000000001e-01  -8.7900000000000006e-02   6.8630000000000002e-01   1.2410000000000000e-01  -6.6600000000000006e-02   1.7500000000000002e-02   3.3289999999999997e-01   1.2452000000000001e+00   3.3083000000000000e+00  -1.1559999999999999e-01   2.8870000000000001e-01   1.7249999999999999e-01
  -4.1880000000000001e-01   6.6000000000000003e-02   8.5800000000000001e-02   1.8140000000000001e-01  -9.5200000000000007e-02  -8.8000000000000005e-03   4.2170000000000002e-01   1.0672999999999999e+00   4.0918000000000001e+00  -9.6299999999999997e-02   2.6939999999999997e-01   1.6370000000000001e-01
  -5.2900000000000003e-01  -1.0990000000000000e-01   9.4359999999999999e-01   2.0050000000000001e-01  -2.8500000000000001e-02   0.0000000000000000e+00   2.6629999999999998e-01   1.2230000000000001e+00   3.6564999999999999e+00  -4.8200000000000000e-02   3.4639999999999999e-01   1.5920000000000001e-01
  -3.7469999999999998e-01  -1.5390000000000001e-01   8.5780000000000001e-01   2.4820000000000000e-01  -8.5599999999999996e-02  -4.4000000000000003e-03   1.5540000000000001e-01   1.3119000000000001e+00   4.2659000000000002e+00  -1.0600000000000000e-01   2.5979999999999998e-01   1.8579999999999999e-01
  -4.1880000000000001e-01  -3.2979999999999998e-01   1.1152000000000000e+00   2.0999999999999999e-01  -2.0930000000000001e-01   1.7500000000000002e-02   1.9980000000000001e-01   1.2452000000000001e+00   3.6564999999999999e+00   0.0000000000000000e+00   2.6939999999999997e-01   1.9460000000000000e-01
  -4.4080000000000003e-01  -2.1999999999999999e-02   1.1152000000000000e+00   1.8140000000000001e-01  -7.6100000000000001e-02  -1.3200000000000000e-02   3.3289999999999997e-01   1.4231000000000000e+00   3.0470999999999999e+00   9.5999999999999992e-03   2.6939999999999997e-01   1.2830000000000000e-01
  -5.5110000000000003e-01  -1.9789999999999999e-01   8.5800000000000001e-02   2.9599999999999999e-01  -4.7600000000000003e-02  -3.5099999999999999e-02   3.3289999999999997e-01   1.2452000000000001e+00   2.8730000000000002e+00   2.8899999999999999e-02   3.2710000000000000e-01   1.3710000000000000e-01
  -2.6450000000000001e-01   2.1999999999999999e-02   4.2890000000000000e-01   3.5330000000000000e-01  -1.1420000000000000e-01  -1.7500000000000002e-02   3.5510000000000003e-01   1.3341000000000001e+00   3.2212000000000001e+00   7.7100000000000002e-02   3.0790000000000001e-01   9.7299999999999998e-02
  -3.5270000000000001e-01  -8.7900000000000006e-02   6.8630000000000002e-01   1.2410000000000000e-01  -6.6600000000000006e-02   1.7500000000000002e-02   3.3289999999999997e-01   1.2452000000000001e+00   3.3083000000000000e+00  -1.1559999999999999e-01   2.8870000000000001e-01   1.7249999999999999e-01
  -4.1880000000000001e-01   6.6000000000000003e-02   8.5800000000000001e-02   1.8140000000000001e-01  -9.5200000000000007e-02  -8.8000000000000005e-03   4.2170000000000002e-01   1.0672999999999999e+00   4.0918000000000001e+00  -9.6299999999999997e-02   2.6939999999999997e-01   1.6370000000000001e-01
  -5.2900000000000003e-01  -1.0990000000000000e-01   9.4359999999999999e-01   2.0050000000000001e-01  -2.8500000000000001e-02   0.0000000000000000e+00   2.6629999999999998e-01   1.2230000000000001e+00   3.6564999999999999e+00  -4.8200000000000000e-02   3.4639999999999999e-01   1.5920000000000001e-01
  -3.7469999999999998e-01  -1.5390000000000001e-01   8.5780000000000001e-01   2.4820000000000000e-01  -8.5599999999999996e-02  -4.4000000000000003e-03   1.5540000000000001e-01   1.3119000000000001e+00   4.2659000000000002e+00  -1.0600000000000000e-01   2.5979999999999998e-01   1.8579999999999999e-01
  -4.6289999999999998e-01  -8.7900000000000006e-02   5.1470000000000005e-01   9.5500000000000002e-02  -1.2370000000000000e-01   1.7500000000000002e-02   1.9980000000000001e-01   1.2452000000000001e+00   3.6564999999999999e+00   0.0000000000000000e+00   2.6939999999999997e-01   1.9460000000000000e-01
  -5.7310000000000005e-01  -3.0780000000000002e-01   1.4582999999999999e+00   2.8639999999999999e-01  -5.7099999999999998e-02  -4.4000000000000003e-03   3.3289999999999997e-01   1.4231000000000000e+00   3.0470999999999999e+00   9.5999999999999992e-03   2.6939999999999997e-01   1.2830000000000000e-01
  -3.3060000000000000e-01  -1.9789999999999999e-01   7.7210000000000001e-01   2.9599999999999999e-01   1.9000000000000000e-02   4.4000000000000003e-03   3.3289999999999997e-01   1.2452000000000001e+00   2.8730000000000002e+00   2.8899999999999999e-02   3.2710000000000000e-01   1.3710000000000000e-01
  -5.5110000000000003e-01  -1.9789999999999999e-01   1.3725000000000001e+00   2.2910000000000000e-01  -3.8100000000000002e-02   2.1899999999999999e-02   3.5510000000000003e-01   1.3341000000000001e+00   3.2212000000000001e+00   7.7100000000000002e-02   3.0790000000000001e-01   9.7299999999999998e-02
  -5.5110000000000003e-01   4.3999999999999997e-02   1.1152000000000000e+00   1.8140000000000001e-01  -7.6100000000000001e-02  -3.0700000000000002e-02   3.3289999999999997e-01   1.2452000000000001e+00   3.3083000000000000e+00  -1.1559999999999999e-01   2.8870000000000001e-01   1.7249999999999999e-01
  -4.1880000000000001e-01  -4.3999999999999997e-02   9.4359999999999999e-01   2.8639999999999999e-01   1.9000000000000000e-02   0.0000000000000000e+00   4.2170000000000002e-01   1.0672999999999999e+00   4.0918000000000001e+00  -9.6299999999999997e-02   2.6939999999999997e-01   1.6370000000000001e-01
  -2.8649999999999998e-01  -4.3999999999999997e-02   1.7157000000000000e+00   2.7689999999999998e-01  -1.0470000000000000e-01   4.4000000000000003e-03   2.6629999999999998e-01   1.2230000000000001e+00   3.6564999999999999e+00  -4.8200000000000000e-02   3.4639999999999999e-01   1.5920000000000001e-01
  -5.0700000000000001e-01  -1.0990000000000000e-01   4.2890000000000000e-01   2.6729999999999998e-01  -8.5599999999999996e-02   8.8000000000000005e-03   1.5540000000000001e-01   1.3119000000000001e+00   4.2659000000000002e+00  -1.0600000000000000e-01   2.5979999999999998e-01   1.8579999999999999e-01
  -3.3060000000000000e-01  -2.1999999999999999e-02   9.4359999999999999e-01   2.5779999999999997e-01  -1.5229999999999999e-01  -8.8000000000000005e-03   2.6629999999999998e-01   1.2007000000000001e+00   3.4824000000000002e+00   8.6699999999999999e-02   2.9830000000000001e-01   1.5920000000000001e-01
  -6.6130000000000000e-01  -6.6000000000000003e-02   7.7210000000000001e-01   1.8140000000000001e-01  -1.5229999999999999e-01   2.1899999999999999e-02   1.7760000000000001e-01   1.2230000000000001e+00   3.5695000000000001e+00  -4.8200000000000000e-02   3.0790000000000001e-01   1.6370000000000001e-01
  -3.3060000000000000e-01  -1.7590000000000000e-01   1.1152000000000000e+00   1.9089999999999999e-01  -6.6600000000000006e-02  -8.8000000000000005e-03   3.1069999999999998e-01   1.1563000000000001e+00   3.3083000000000000e+00   1.9300000000000001e-02   2.5019999999999998e-01   1.7690000000000000e-01
  -5.5110000000000003e-01  -8.7900000000000006e-02   1.7157000000000000e+00   2.3870000000000000e-01   9.4999999999999998e-03  -3.5099999999999999e-02   4.2170000000000002e-01   1.2452000000000001e+00   3.3083000000000000e+00   4.8200000000000000e-02   3.3679999999999999e-01   1.4160000000000000e-01
  -3.0859999999999999e-01  -6.6000000000000003e-02   1.0294000000000001e+00   2.6729999999999998e-01  -1.5229999999999999e-01  -3.9500000000000000e-02   3.7730000000000002e-01   1.1785000000000001e+00   3.3083000000000000e+00   8.6699999999999999e-02   2.8870000000000001e-01   1.1500000000000000e-01
  -3.5270000000000001e-01  -1.5390000000000001e-01   1.2867999999999999e+00   2.6729999999999998e-01  -5.7099999999999998e-02   0.0000000000000000e+00   4.2170000000000002e-01   1.1339999999999999e+00   3.8306000000000000e+00   6.7400000000000002e-02   3.0790000000000001e-01   1.1500000000000000e-01
  -5.9509999999999996e-01  -1.7590000000000000e-01   1.3725000000000001e+00   2.7689999999999998e-01  -8.5599999999999996e-02  -4.8200000000000000e-02   2.4410000000000001e-01   1.3119000000000001e+00   3.4824000000000002e+00  -4.8200000000000000e-02   3.1750000000000000e-01   1.2390000000000000e-01
  -5.0700000000000001e-01  -2.4179999999999999e-01   1.8015000000000001e+00   3.0549999999999999e-01  -4.7600000000000003e-02  -1.7500000000000002e-02   3.7730000000000002e-01   1.1785000000000001e+00   3.0470999999999999e+00  -2.8899999999999999e-02   3.1750000000000000e-01   1.3710000000000000e-01
  -4.4080000000000003e-01  -1.7590000000000000e-01   3.4310000000000002e-01   2.7689999999999998e-01  -1.0470000000000000e-01  -4.4000000000000003e-03   3.9950000000000002e-01   1.2452000000000001e+00   3.6564999999999999e+00  -6.7400000000000002e-02   2.7900000000000003e-01   1.5920000000000001e-01
  -3.9679999999999999e-01  -2.4179999999999999e-01   1.2867999999999999e+00   2.4820000000000000e-01  -1.2370000000000000e-01  -1.3200000000000000e-02   5.5489999999999995e-01   1.2007000000000001e+00   3.7435999999999998e+00  -4.8200000000000000e-02   2.8870000000000001e-01   1.5040000000000001e-01
  -5.9509999999999996e-01  -8.7900000000000006e-02   7.7210000000000001e-01   2.3870000000000000e-01  -2.8500000000000001e-02   8.8000000000000005e-03   1.7760000000000001e-01   1.3564000000000001e+00   3.5695000000000001e+00  -6.7400000000000002e-02   2.5979999999999998e-01   1.3270000000000001e-01
  -5.7310000000000005e-01  -1.0990000000000000e-01   1.3725000000000001e+00   2.2910000000000000e-01  -2.8500000000000001e-02   4.4000000000000003e-03   2.6629999999999998e-01   1.1117999999999999e+00   3.9177000000000000e+00   0.0000000000000000e+00   2.5979999999999998e-01   1.4160000000000000e-01
  -4.4080000000000003e-01  -3.5170000000000001e-01   8.5780000000000001e-01   2.0050000000000001e-01  -8.5599999999999996e-02   8.8000000000000005e-03   3.5510000000000003e-01   1.0894999999999999e+00   3.3083000000000000e+00   0.0000000000000000e+00   3.0790000000000001e-01   1.2830000000000000e-01
  -4.6289999999999998e-01  -1.9789999999999999e-01   1.1152000000000000e+00   1.7190000000000000e-01   1.9000000000000000e-02   4.4000000000000003e-03   3.9950000000000002e-01   1.3119000000000001e+00   2.6118000000000001e+00  -3.8500000000000000e-02   2.5019999999999998e-01   1.6810000000000000e-01
  -5.2900000000000003e-01  -2.1980000000000000e-01   1.2010000000000001e+00   1.6230000000000000e-01  -2.2839999999999999e-01  -1.3200000000000000e-02   3.5510000000000003e-01   1.3564000000000001e+00   2.9600000000000000e+00   0.0000000000000000e+00   3.3679999999999999e-01   1.3710000000000000e-01
  -4.1880000000000001e-01  -1.7590000000000000e-01   1.9730000000000001e+00   1.8140000000000001e-01  -7.6100000000000001e-02  -3.9500000000000000e-02   3.7730000000000002e-01   1.2452000000000001e+00   3.3953000000000002e+00  -4.8200000000000000e-02   3.4639999999999999e-01   1.4599999999999999e-01
  -4.8490000000000000e-01  -1.3189999999999999e-01   8.5780000000000001e-01   2.7689999999999998e-01  -4.7600000000000003e-02   8.8000000000000005e-03   3.5510000000000003e-01   1.0672999999999999e+00   2.8730000000000002e+00  -9.6299999999999997e-02   3.0790000000000001e-01   1.0170000000000000e-01
  -3.0859999999999999e-01  -2.4179999999999999e-01   1.5441000000000000e+00   2.9599999999999999e-01  -2.8500000000000001e-02  -2.1899999999999999e-02   5.1049999999999995e-01   1.0672999999999999e+00   2.8730000000000002e+00  -5.7799999999999997e-02   3.2710000000000000e-01   1.6810000000000000e-01
  -3.5270000000000001e-01   0.0000000000000000e+00   6.8630000000000002e-01   1.6230000000000000e-01  -9.4999999999999998e-03  -3.0700000000000002e-02   5.1049999999999995e-01   1.2674000000000001e+00   2.9600000000000000e+00  -9.5999999999999992e-03   3.2710000000000000e-01   1.2830000000000000e-01
  -3.5270000000000001e-01  -1.0990000000000000e-01   3.4310000000000002e-01   3.1509999999999999e-01  -7.6100000000000001e-02  -3.9500000000000000e-02   4.8830000000000001e-01   1.2230000000000001e+00   3.7435999999999998e+00  -1.9300000000000001e-02   2.9830000000000001e-01   1.7249999999999999e-01
  -3.0859999999999999e-01  -1.0990000000000000e-01   4.2890000000000000e-01   2.0999999999999999e-01  -1.6180000000000000e-01   1.7500000000000002e-02   2.4410000000000001e-01   1.2897000000000001e+00   3.5695000000000001e+00  -1.0600000000000000e-01   2.6939999999999997e-01   1.9910000000000000e-01
  -4.1880000000000001e-01  -6.6000000000000003e-02   1.0294000000000001e+00   2.5779999999999997e-01  -5.7099999999999998e-02   1.3200000000000000e-02   1.3320000000000001e-01   1.2452000000000001e+00   3.8306000000000000e+00   0.0000000000000000e+00   2.8870000000000001e-01   1.5920000000000001e-01
  -4.6289999999999998e-01  -1.7590000000000000e-01   1.2867999999999999e+00   2.6729999999999998e-01  -1.1420000000000000e-01   0.0000000000000000e+00   5.3269999999999995e-01   1.2674000000000001e+00   3.3953000000000002e+00   1.9300000000000001e-02   2.4060000000000001e-01   1.6810000000000000e-01
  -3.9679999999999999e-01  -1.3189999999999999e-01   6.8630000000000002e-01   2.9599999999999999e-01  -1.1420000000000000e-01   0.0000000000000000e+00   3.7730000000000002e-01   1.3119000000000001e+00   3.4824000000000002e+00   9.5999999999999992e-03   3.4639999999999999e-01   1.4160000000000000e-01
  -4.6289999999999998e-01  -1.7590000000000000e-01   1.2010000000000001e+00   2.3870000000000000e-01  -8.5599999999999996e-02  -3.9500000000000000e-02   3.1069999999999998e-01   1.4008000000000000e+00   3.3083000000000000e+00   9.5999999999999992e-03   3.5599999999999998e-01   1.4599999999999999e-01
  -3.0859999999999999e-01  -1.0990000000000000e-01   1.2867999999999999e+00   2.5779999999999997e-01  -9.4999999999999998e-03  -3.0700000000000002e-02   3.3289999999999997e-01   1.2674000000000001e+00   2.7858999999999998e+00  -6.7400000000000002e-02   2.9830000000000001e-01   1.3270000000000001e-01
  -2.8649999999999998e-01  -1.5390000000000001e-01   6.8630000000000002e-01   2.6729999999999998e-01  -6.6600000000000006e-02  -3.0700000000000002e-02   3.5510000000000003e-01   1.1563000000000001e+00   3.2212000000000001e+00  -7.7100000000000002e-02   2.7900000000000003e-01   1.5040000000000001e-01
  -4.6289999999999998e-01   1.9789999999999999e-01   6.8630000000000002e-01   2.7689999999999998e-01   4.7600000000000003e-02  -5.7000000000000002e-02   2.6629999999999998e-01   1.3341000000000001e+00   3.6564999999999999e+00  -1.9300000000000001e-02   3.6559999999999998e-01   1.1060000000000000e-01
  -4.6289999999999998e-01   8.7900000000000006e-02   1.4582999999999999e+00   2.6729999999999998e-01  -7.6100000000000001e-02  -4.3900000000000002e-02   2.8849999999999998e-01   1.3119000000000001e+00   3.1341999999999999e+00   1.9300000000000001e-02   2.7900000000000003e-01   1.5040000000000001e-01
  -5.2900000000000003e-01  -1.5390000000000001e-01   4.2890000000000000e-01   2.3870000000000000e-01  -9.5200000000000007e-02   1.7500000000000002e-02   2.6629999999999998e-01   1.6010000000000000e+00   4.0048000000000004e+00   9.5999999999999992e-03   2.6939999999999997e-01   1.1500000000000000e-01
  -6.3919999999999999e-01   4.3999999999999997e-02   3.4310000000000002e-01   2.7689999999999998e-01  -4.7600000000000003e-02  -3.0700000000000002e-02   4.8830000000000001e-01   9.7840000000000005e-01   3.0470999999999999e+00   2.8899999999999999e-02   2.5019999999999998e-01   1.5479999999999999e-01
  -3.5270000000000001e-01  -2.1980000000000000e-01   1.3725000000000001e+00   1.9089999999999999e-01  -1.5229999999999999e-01   2.1899999999999999e-02   3.1069999999999998e-01   1.1785000000000001e+00   3.9177000000000000e+00  -9.5999999999999992e-03   3.0790000000000001e-01   1.6370000000000001e-01
  -3.9679999999999999e-01   8.7900000000000006e-02   8.5780000000000001e-01   1.7190000000000000e-01  -1.3320000000000001e-01   4.8200000000000000e-02   5.9930000000000005e-01   1.0894999999999999e+00   3.6564999999999999e+00  -9.5999999999999992e-03   2.6939999999999997e-01   1.5040000000000001e-01
  -4.1880000000000001e-01  -8.7900000000000006e-02   0.0000000000000000e+00   3.4370000000000001e-01  -1.0470000000000000e-01   2.1899999999999999e-02   6.2150000000000005e-01   1.2674000000000001e+00   2.9600000000000000e+00   2.8899999999999999e-02   1.9239999999999999e-01   1.3710000000000000e-01
  -3.7469999999999998e-01  -2.4179999999999999e-01   9.4359999999999999e-01   2.0050000000000001e-01  -1.9980000000000001e-01   1.3200000000000000e-02   3.1069999999999998e-01   1.1117999999999999e+00   2.6118000000000001e+00   4.8200000000000000e-02   2.8870000000000001e-01   1.3270000000000001e-01
  -3.5270000000000001e-01  -4.3999999999999997e-02   7.7210000000000001e-01   1.8140000000000001e-01  -1.9000000000000000e-02   1.7500000000000002e-02   3.9950000000000002e-01   1.4008000000000000e+00   3.3953000000000002e+00  -1.2520000000000001e-01   3.9450000000000002e-01   1.1500000000000000e-01
  -5.0700000000000001e-01  -2.1999999999999999e-02   1.2010000000000001e+00   3.2460000000000000e-01  -1.2370000000000000e-01   4.4000000000000003e-03   4.2170000000000002e-01   1.2674000000000001e+00   3.2212000000000001e+00  -1.1559999999999999e-01   2.0210000000000000e-01   1.5920000000000001e-01
  -6.1719999999999997e-01  -1.3189999999999999e-01   2.5740000000000002e-01   3.8190000000000002e-01  -3.8100000000000002e-02  -3.9500000000000000e-02   2.4410000000000001e-01   1.2897000000000001e+00   3.2212000000000001e+00  -7.7100000000000002e-02   3.6559999999999998e-01   1.1500000000000000e-01
  -3.7469999999999998e-01  -1.0990000000000000e-01   1.2010000000000001e+00   1.4319999999999999e-01  -1.1420000000000000e-01   1.3200000000000000e-02   2.2189999999999999e-01   1.4008000000000000e+00   3.0470999999999999e+00  -8.6699999999999999e-02   2.9830000000000001e-01   1.7690000000000000e-01
  -5.0700000000000001e-01  -1.0990000000000000e-01   1.1152000000000000e+00   2.4820000000000000e-01  -8.5599999999999996e-02  -2.1899999999999999e-02   3.3289999999999997e-01   1.3119000000000001e+00   2.6989000000000001e+00   0.0000000000000000e+00   3.4639999999999999e-01   1.6370000000000001e-01
  -3.5270000000000001e-01  -1.5390000000000001e-01   1.2010000000000001e+00   1.8140000000000001e-01  -2.8500000000000001e-02   4.4000000000000003e-03   4.2170000000000002e-01   1.2230000000000001e+00   3.3083000000000000e+00   2.8899999999999999e-02   3.1750000000000000e-01   1.3710000000000000e-01
  -6.3919999999999999e-01  -1.0990000000000000e-01   9.4359999999999999e-01   1.6230000000000000e-01  -6.6600000000000006e-02   3.9500000000000000e-02   4.8830000000000001e-01   1.0672999999999999e+00   3.2212000000000001e+00   1.9300000000000001e-02   3.5599999999999998e-01   1.5920000000000001e-01
  -4.4080000000000003e-01   2.1999999999999999e-02   1.6298999999999999e+00   2.0050000000000001e-01  -1.3320000000000001e-01   1.3200000000000000e-02   2.6629999999999998e-01   1.1563000000000001e+00   3.2212000000000001e+00  -4.8200000000000000e-02   2.5019999999999998e-01   1.2390000000000000e-01
  -5.5110000000000003e-01  -2.8580000000000000e-01   5.1470000000000005e-01   2.7689999999999998e-01  -1.3320000000000001e-01  -2.1899999999999999e-02   2.4410000000000001e-01   1.0894999999999999e+00   2.8730000000000002e+00  -5.7799999999999997e-02   2.0210000000000000e-01   1.3270000000000001e-01
  -5.0700000000000001e-01  -1.9789999999999999e-01   1.2010000000000001e+00   2.9599999999999999e-01  -1.4269999999999999e-01  -1.7500000000000002e-02   2.8849999999999998e-01   1.2452000000000001e+00   3.0470999999999999e+00   1.9300000000000001e-02   2.8870000000000001e-01   1.0620000000000000e-01
  -3.3060000000000000e-01  -1.7590000000000000e-01   1.4582999999999999e+00   1.9089999999999999e-01  -8.5599999999999996e-02  -2.6300000000000000e-02   3.1069999999999998e-01   1.2230000000000001e+00   3.5695000000000001e+00  -1.9300000000000001e-02   3.2710000000000000e-01   1.2390000000000000e-01
  -3.3060000000000000e-01  -2.1999999999999999e-02   1.4582999999999999e+00   2.1959999999999999e-01  -3.8100000000000002e-02  -2.1899999999999999e-02   4.2170000000000002e-01   1.1785000000000001e+00   3.5695000000000001e+00  -5.7799999999999997e-02   3.4639999999999999e-01   1.6370000000000001e-01
  -5.7310000000000005e-01  -1.7590000000000000e-01   1.9730000000000001e+00   3.4370000000000001e-01  -1.9000000000000000e-02  -3.5099999999999999e-02   4.2170000000000002e-01   1.2674000000000001e+00   3.5695000000000001e+00  -3.8500000000000000e-02   3.0790000000000001e-01   1.1940000000000001e-01
  -4.4080000000000003e-01  -2.6379999999999998e-01   1.7157000000000000e+00   2.4820000000000000e-01  -1.2370000000000000e-01   1.3200000000000000e-02   2.6629999999999998e-01   1.1563000000000001e+00   3.3953000000000002e+00   2.8899999999999999e-02   3.5599999999999998e-01   1.5920000000000001e-01
  -5.2900000000000003e-01  -2.1999999999999999e-02   8.5780000000000001e-01   3.2460000000000000e-01  -4.7600000000000003e-02  -1.7500000000000002e-02   3.3289999999999997e-01   1.2674000000000001e+00   3.7435999999999998e+00   2.8899999999999999e-02   2.8870000000000001e-01   1.2830000000000000e-01
  -4.6289999999999998e-01   8.7900000000000006e-02   8.5780000000000001e-01   1.5279999999999999e-01  -1.0470000000000000e-01  -1.7500000000000002e-02   3.9950000000000002e-01   1.2230000000000001e+00   3.2212000000000001e+00   0.0000000000000000e+00   2.6939999999999997e-01   1.5920000000000001e-01
  -4.8490000000000000e-01  -2.1980000000000000e-01   1.0294000000000001e+00   1.9089999999999999e-01  -1.1420000000000000e-01   4.3900000000000002e-02   3.5510000000000003e-01   1.2452000000000001e+00   2.8730000000000002e+00   1.9300000000000001e-02   3.0790000000000001e-01   1.6810000000000000e-01
  -4.6289999999999998e-01  -3.5170000000000001e-01   7.7210000000000001e-01   2.1959999999999999e-01  -2.1890000000000001e-01   1.3200000000000000e-02   3.7730000000000002e-01   1.0894999999999999e+00   3.5695000000000001e+00   1.9300000000000001e-02   2.4060000000000001e-01   1.3710000000000000e-01
  -5.7310000000000005e-01   0.0000000000000000e+00   1.8015000000000001e+00   2.4820000000000000e-01  -4.7600000000000003e-02  -4.4000000000000003e-03   8.8800000000000004e-02   1.2230000000000001e+00   3.8306000000000000e+00   1.9300000000000001e-02   3.2710000000000000e-01   1.1940000000000001e-01
  -4.6289999999999998e-01  -2.1980000000000000e-01   1.6298999999999999e+00   2.6729999999999998e-01  -9.4999999999999998e-03  -4.4000000000000003e-03   4.6610000000000001e-01   1.2230000000000001e+00   3.0470999999999999e+00   1.9300000000000001e-02   2.3089999999999999e-01   1.4160000000000000e-01
  -3.9679999999999999e-01  -2.1980000000000000e-01   1.8872000000000000e+00   2.3870000000000000e-01  -1.2370000000000000e-01  -3.0700000000000002e-02   3.3289999999999997e-01   9.5609999999999995e-01   3.3953000000000002e+00   1.9300000000000001e-02   2.9830000000000001e-01   1.5479999999999999e-01
  -6.6130000000000000e-01   2.1999999999999999e-02   1.1152000000000000e+00   2.0999999999999999e-01  -3.8100000000000002e-02   1.7500000000000002e-02   3.5510000000000003e-01   1.2230000000000001e+00   3.3953000000000002e+00   2.8899999999999999e-02   2.5979999999999998e-01   1.0620000000000000e-01
  -6.1719999999999997e-01  -1.3189999999999999e-01   4.2890000000000000e-01   2.9599999999999999e-01  -3.8100000000000002e-02   8.8000000000000005e-03   3.1069999999999998e-01   1.4008000000000000e+00   3.3083000000000000e+00   1.9300000000000001e-02   3.0790000000000001e-01   1.5479999999999999e-01
  -4.6289999999999998e-01  -1.9789999999999999e-01   8.5780000000000001e-01   1.6230000000000000e-01  -1.0470000000000000e-01   0.0000000000000000e+00   1.9980000000000001e-01   1.2452000000000001e+00   3.7435999999999998e+00  -3.8500000000000000e-02   3.0790000000000001e-01   1.4599999999999999e-01
  -6.1719999999999997e-01   2.1999999999999999e-02   1.8015000000000001e+00   2.7689999999999998e-01  -8.5599999999999996e-02  -3.0700000000000002e-02   4.6610000000000001e-01   1.2897000000000001e+00   3.1341999999999999e+00   0.0000000000000000e+00   2.4060000000000001e-01   1.2830000000000000e-01
  -3.0859999999999999e-01  -2.8580000000000000e-01   1.4582999999999999e+00   1.6230000000000000e-01  -9.4999999999999998e-03  -5.7000000000000002e-02   1.5540000000000001e-01   1.4231000000000000e+00   3.3953000000000002e+00  -6.7400000000000002e-02   3.6559999999999998e-01   1.6810000000000000e-01
  -5.2900000000000003e-01  -2.8580000000000000e-01   6.8630000000000002e-01   2.4820000000000000e-01  -8.5599999999999996e-02  -4.4000000000000003e-03   3.9950000000000002e-01   1.1563000000000001e+00   3.0470999999999999e+00   7.7100000000000002e-02   2.8870000000000001e-01   1.0620000000000000e-01
  -3.3060000000000000e-01  -8.7900000000000006e-02   1.6298999999999999e+00   2.3870000000000000e-01  -1.1420000000000000e-01  -4.4000000000000003e-03   4.2170000000000002e-01   9.7840000000000005e-01   2.9600000000000000e+00  -8.6699999999999999e-02   2.0210000000000000e-01   1.5040000000000001e-01
  -2.2040000000000001e-01  -6.6000000000000003e-02   1.2867999999999999e+00   2.6729999999999998e-01  -1.9000000000000000e-02  -4.4000000000000003e-03   4.6610000000000001e-01   1.2674000000000001e+00   3.7435999999999998e+00  -2.8899999999999999e-02   2.7900000000000003e-01   1.4160000000000000e-01
  -3.3060000000000000e-01   6.6000000000000003e-02   1.2010000000000001e+00   2.3870000000000000e-01  -1.4269999999999999e-01   0.0000000000000000e+00   3.1069999999999998e-01   1.2452000000000001e+00   2.7858999999999998e+00  -1.9300000000000001e-02   3.1750000000000000e-01   1.5479999999999999e-01
  -3.5270000000000001e-01  -1.9789999999999999e-01   1.8872000000000000e+00   1.4319999999999999e-01  -5.7099999999999998e-02   1.7500000000000002e-02   4.6610000000000001e-01   1.2230000000000001e+00   3.6564999999999999e+00  -7.7100000000000002e-02   3.7530000000000002e-01   1.5479999999999999e-01
  -8.3760000000000001e-01  -3.2979999999999998e-01   2.0588000000000002e+00   2.3870000000000000e-01  -9.4999999999999998e-03   8.8000000000000005e-03   2.2189999999999999e-01   1.1785000000000001e+00   2.8730000000000002e+00  -2.8899999999999999e-02   2.8870000000000001e-01   1.4160000000000000e-01
  -1.1021000000000001e+00  -5.7160000000000000e-01   6.0050000000000003e-01   1.8140000000000001e-01  -2.4740000000000001e-01   2.6300000000000000e-02   3.7730000000000002e-01   1.0450999999999999e+00   3.0470999999999999e+00  -6.7400000000000002e-02   3.1750000000000000e-01   1.3710000000000000e-01
  -8.8200000000000001e-02  -1.3189999999999999e-01   1.2010000000000001e+00   1.0500000000000000e-01  -2.8500000000000001e-02  -3.0700000000000002e-02   2.2189999999999999e-01   1.3564000000000001e+00   2.9600000000000000e+00   9.6299999999999997e-02   3.0790000000000001e-01   1.1500000000000000e-01
  -5.2900000000000003e-01  -4.1770000000000002e-01   9.4359999999999999e-01   1.8140000000000001e-01  -9.5200000000000007e-02  -8.7700000000000000e-02   5.1049999999999995e-01   1.0894999999999999e+00   3.1341999999999999e+00  -4.8200000000000000e-02   2.7900000000000003e-01   1.3270000000000001e-01
  -7.4939999999999996e-01   2.1980000000000000e-01   1.1152000000000000e+00   3.7240000000000001e-01  -1.9000000000000000e-02  -1.0090000000000000e-01   3.1069999999999998e-01   1.2007000000000001e+00   2.6989000000000001e+00  -3.8500000000000000e-02   2.2130000000000000e-01   1.5040000000000001e-01
  -2.4249999999999999e-01  -1.3189999999999999e-01   1.8015000000000001e+00   5.7299999999999997e-02   5.7099999999999998e-02   3.0700000000000002e-02   3.7730000000000002e-01   1.2897000000000001e+00   2.7858999999999998e+00   3.8500000000000000e-02   2.4060000000000001e-01   1.5040000000000001e-01
  -4.1880000000000001e-01  -3.0780000000000002e-01   1.6298999999999999e+00   2.0999999999999999e-01  -4.7600000000000003e-02  -2.1899999999999999e-02   2.6629999999999998e-01   1.4231000000000000e+00   3.3083000000000000e+00   1.9300000000000001e-02   3.9450000000000002e-01   1.0170000000000000e-01
  -4.6289999999999998e-01   2.1999999999999999e-02   6.8630000000000002e-01   3.1509999999999999e-01  -1.2370000000000000e-01  -8.8000000000000005e-03   1.3320000000000001e-01   1.3119000000000001e+00   4.0918000000000001e+00  -3.8500000000000000e-02   2.7900000000000003e-01   1.6370000000000001e-01
  -3.5270000000000001e-01  -1.0990000000000000e-01   1.1152000000000000e+00   2.1959999999999999e-01  -1.2370000000000000e-01  -3.0700000000000002e-02   3.7730000000000002e-01   1.3119000000000001e+00   3.9177000000000000e+00  -9.5999999999999992e-03   3.0790000000000001e-01   1.4599999999999999e-01
  -6.3919999999999999e-01  -2.1980000000000000e-01   1.8015000000000001e+00   2.0999999999999999e-01  -4.7600000000000003e-02  -2.1899999999999999e-02   4.6610000000000001e-01   1.2007000000000001e+00   2.8730000000000002e+00  -1.0600000000000000e-01   2.6939999999999997e-01   1.5479999999999999e-01
  -4.1880000000000001e-01  -1.7590000000000000e-01   1.3725000000000001e+00   2.7689999999999998e-01  -8.5599999999999996e-02  -2.6300000000000000e-02   3.7730000000000002e-01   1.5787000000000000e+00   3.2212000000000001e+00  -1.9300000000000001e-02   2.5979999999999998e-01   1.1060000000000000e-01
  -5.2900000000000003e-01  -1.5390000000000001e-01   1.8015000000000001e+00   2.7689999999999998e-01  -4.7600000000000003e-02   0.0000000000000000e+00   2.8849999999999998e-01   1.2007000000000001e+00   3.6564999999999999e+00   4.8200000000000000e-02   2.5019999999999998e-01   1.0170000000000000e-01
  -5.2900000000000003e-01   8.7900000000000006e-02   5.1470000000000005e-01   2.8639999999999999e-01  -7.6100000000000001e-02  -4.4000000000000003e-03   2.6629999999999998e-01   9.5609999999999995e-01   2.1764999999999999e+00   1.9300000000000001e-02   2.7900000000000003e-01   1.2390000000000000e-01
  -5.9509999999999996e-01  -1.9789999999999999e-01   1.3725000000000001e+00   2.3870000000000000e-01  -8.5599999999999996e-02  -4.3900000000000002e-02   2.8849999999999998e-01   1.4231000000000000e+00   3.1341999999999999e+00  -8.6699999999999999e-02   3.6559999999999998e-01   1.5920000000000001e-01
  -4.1880000000000001e-01  -3.0780000000000002e-01   1.6298999999999999e+00   2.0999999999999999e-01  -4.7600000000000003e-02  -2.1899999999999999e-02   5.1049999999999995e-01   1.1563000000000001e+00   3.1341999999999999e+00   2.8899999999999999e-02   2.3089999999999999e-01   1.5040000000000001e-01
  -4.6289999999999998e-01   2.1999999999999999e-02   6.8630000000000002e-01   3.1509999999999999e-01  -1.2370000000000000e-01  -8.8000000000000005e-03   1.7760000000000001e-01   1.3119000000000001e+00   3.3083000000000000e+00   3.8500000000000000e-02   3.0790000000000001e-01   1.3710000000000000e-01
  -3.5270000000000001e-01  -1.0990000000000000e-01   1.1152000000000000e+00   2.1959999999999999e-01  -1.2370000000000000e-01  -3.0700000000000002e-02   2.6629999999999998e-01   1.3341000000000001e+00   3.5695000000000001e+00  -5.7799999999999997e-02   3.7530000000000002e-01   1.6370000000000001e-01
  -6.3919999999999999e-01  -2.1980000000000000e-01   1.8015000000000001e+00   2.0999999999999999e-01  -4.7600000000000003e-02  -2.1899999999999999e-02   3.7730000000000002e-01   1.3341000000000001e+00   3.3083000000000000e+00   1.9300000000000001e-02   3.4639999999999999e-01   1.5920000000000001e-01
  -4.1880000000000001e-01  -1.7590000000000000e-01   1.3725000000000001e+00   2.7689999999999998e-01  -8.5599999999999996e-02  -2.6300000000000000e-02   1.1100000000000000e-01   1.0450999999999999e+00   3.2212000000000001e+00  -9.5999999999999992e-03   3.3679999999999999e-01   1.4599999999999999e-01
  -5.2900000000000003e-01  -1.5390000000000001e-01   1.8015000000000001e+00   2.7689999999999998e-01  -4.7600000000000003e-02   0.0000000000000000e+00   3.9950000000000002e-01   1.2452000000000001e+00   3.1341999999999999e+00   2.8899999999999999e-02   2.6939999999999997e-01   1.2830000000000000e-01
  -5.2900000000000003e-01   8.7900000000000006e-02   5.1470000000000005e-01   2.8639999999999999e-01  -7.6100000000000001e-02  -4.4000000000000003e-03   4.6610000000000001e-01   1.1339999999999999e+00   3.1341999999999999e+00   7.7100000000000002e-02   2.5019999999999998e-01   1.8579999999999999e-01
  -5.9509999999999996e-01  -1.9789999999999999e-01   1.3725000000000001e+00   2.3870000000000000e-01  -8.5599999999999996e-02  -4.3900000000000002e-02   4.8830000000000001e-01   1.3341000000000001e+00   3.5695000000000001e+00  -4.8200000000000000e-02   3.0790000000000001e-01   1.2830000000000000e-01
  -4.1880000000000001e-01  -3.0780000000000002e-01   1.6298999999999999e+00   2.0999999999999999e-01  -4.7600000000000003e-02  -2.1899999999999999e-02   5.1049999999999995e-01   1.1563000000000001e+00   3.1341999999999999e+00   2.8899999999999999e-02   2.3089999999999999e-01   1.5040000000000001e-01
  -4.6289999999999998e-01   2.1999999999999999e-02   6.8630000000000002e-01   3.1509999999999999e-01  -1.2370000000000000e-01  -8.8000000000000005e-03   1.7760000000000001e-01   1.3119000000000001e+00   3.3083000000000000e+00   3.8500000000000000e-02   3.0790000000000001e-01   1.3710000000000000e-01
  -3.5270000000000001e-01  -1.0990000000000000e-01   1.1152000000000000e+00   2.1959999999999999e-01  -1.2370000000000000e-01  -3.0700000000000002e-02   2.6629999999999998e-01   1.3341000000000001e+00   3.5695000000000001e+00  -5.7799999999999997e-02   3.7530000000000002e-01   1.6370000000000001e-01
  -6.3919999999999999e-01  -2.1980000000000000e-01   1.8015000000000001e+00   2.0999999999999999e-01  -4.7600000000000003e-02  -2.1899999999999999e-02   3.7730000000000002e-01   1.3341000000000001e+00   3.3083000000000000e+00   1.9300000000000001e-02   3.4639999999999999e-01   1.5920000000000001e-01
  -4.1880000000000001e-01  -1.7590000000000000e-01   1.3725000000000001e+00   2.7689999999999998e-01  -8.5599999999999996e-02  -2.6300000000000000e-02   1.1100000000000000e-01   1.0450999999999999e+00   3.2212000000000001e+00  -9.5999999999999992e-03   3.3679999999999999e-01   1.4599999999999999e-01
  -5.2900000000000003e-01  -1.5390000000000001e-01   1.8015000000000001e+00   2.7689999999999998e-01  -4.7600000000000003e-02   0.0000000000000000e+00   3.9950000000000002e-01   1.2452000000000001e+00   3.1341999999999999e+00   2.8899999999999999e-02   2.6939999999999997e-01   1.2830000000000000e-01
  -5.2900000000000003e-01   8.7900000000000006e-02   5.1470000000000005e-01   2.8639999999999999e-01  -7.6100000000000001e-02  -4.4000000000000003e-03   4.6610000000000001e-01   1.1339999999999999e+00   3.1341999999999999e+00   7.7100000000000002e-02   2.5019999999999998e-01   1.8579999999999999e-01
  -5.9509999999999996e-01  -1.9789999999999999e-01   1.3725000000000001e+00   2.3870000000000000e-01  -8.5599999999999996e-02  -4.3900000000000002e-02   4.8830000000000001e-01   1.3341000000000001e+00   3.5695000000000001e+00  -4.8200000000000000e-02   3.0790000000000001e-01   1.2830000000000000e-01
  -4.1880000000000001e-01  -2.1999999999999999e-02   9.4359999999999999e-01   2.0999999999999999e-01  -5.7099999999999998e-02  -1.7500000000000002e-02   5.1049999999999995e-01   1.1563000000000001e+00   3.1341999999999999e+00   2.8899999999999999e-02   2.3089999999999999e-01   1.5040000000000001e-01
  -3.5270000000000001e-01  -6.6000000000000003e-02   5.1470000000000005e-01   1.9089999999999999e-01  -1.6180000000000000e-01  -3.5099999999999999e-02   1.7760000000000001e-01   1.3119000000000001e+00   3.3083000000000000e+00   3.8500000000000000e-02   3.0790000000000001e-01   1.3710000000000000e-01
  -5.7310000000000005e-01  -1.0990000000000000e-01   1.6298999999999999e+00   2.0999999999999999e-01  -1.4269999999999999e-01  -4.4000000000000003e-03   2.6629999999999998e-01   1.3341000000000001e+00   3.5695000000000001e+00  -5.7799999999999997e-02   3.7530000000000002e-01   1.6370000000000001e-01
  -5.5110000000000003e-01  -4.3999999999999997e-02   1.2867999999999999e+00   2.1959999999999999e-01  -1.1420000000000000e-01   1.7500000000000002e-02   3.7730000000000002e-01   1.3341000000000001e+00   3.3083000000000000e+00   1.9300000000000001e-02   3.4639999999999999e-01   1.5920000000000001e-01
  -5.2900000000000003e-01  -1.7590000000000000e-01   9.4359999999999999e-01   3.2460000000000000e-01  -4.7600000000000003e-02   4.4000000000000003e-03   1.1100000000000000e-01   1.0450999999999999e+00   3.2212000000000001e+00  -9.5999999999999992e-03   3.3679999999999999e-01   1.4599999999999999e-01
  -5.2900000000000003e-01  -1.0990000000000000e-01   1.1152000000000000e+00   2.4820000000000000e-01  -3.8100000000000002e-02   1.3200000000000000e-02   3.9950000000000002e-01   1.2452000000000001e+00   3.1341999999999999e+00   2.8899999999999999e-02   2.6939999999999997e-01   1.2830000000000000e-01
  -4.1880000000000001e-01  -3.5170000000000001e-01   1.5441000000000000e+00   2.4820000000000000e-01  -8.5599999999999996e-02  -3.9500000000000000e-02   4.6610000000000001e-01   1.1339999999999999e+00   3.1341999999999999e+00   7.7100000000000002e-02   2.5019999999999998e-01   1.8579999999999999e-01
  -4.6289999999999998e-01   6.6000000000000003e-02   6.0050000000000003e-01   3.1509999999999999e-01   1.9000000000000000e-02  -3.0700000000000002e-02   4.8830000000000001e-01   1.3341000000000001e+00   3.5695000000000001e+00  -4.8200000000000000e-02   3.0790000000000001e-01   1.2830000000000000e-01
  -4.1880000000000001e-01  -2.1999999999999999e-02   9.4359999999999999e-01   2.0999999999999999e-01  -5.7099999999999998e-02  -1.7500000000000002e-02   1.3320000000000001e-01   1.4008000000000000e+00   3.5695000000000001e+00   0.0000000000000000e+00   2.4060000000000001e-01   1.3270000000000001e-01
  -3.5270000000000001e-01  -6.6000000000000003e-02   5.1470000000000005e-01   1.9089999999999999e-01  -1.6180000000000000e-01  -3.5099999999999999e-02   3.7730000000000002e-01   1.2674000000000001e+00   3.1341999999999999e+00   9.5999999999999992e-03   2.7900000000000003e-01   1.8140000000000001e-01
  -5.7310000000000005e-01  -1.0990000000000000e-01   1.6298999999999999e+00   2.0999999999999999e-01  -1.4269999999999999e-01  -4.4000000000000003e-03   2.2189999999999999e-01   1.2007000000000001e+00   3.1341999999999999e+00   6.7400000000000002e-02   1.7319999999999999e-01   1.0170000000000000e-01
  -5.5110000000000003e-01  -4.3999999999999997e-02   1.2867999999999999e+00   2.1959999999999999e-01  -1.1420000000000000e-01   1.7500000000000002e-02   3.1069999999999998e-01   1.2674000000000001e+00   3.4824000000000002e+00  -4.8200000000000000e-02   3.5599999999999998e-01   1.7249999999999999e-01
  -5.2900000000000003e-01  -1.7590000000000000e-01   9.4359999999999999e-01   3.2460000000000000e-01  -4.7600000000000003e-02   4.4000000000000003e-03   3.5510000000000003e-01   1.4231000000000000e+00   3.7435999999999998e+00   5.7799999999999997e-02   2.3089999999999999e-01   1.3270000000000001e-01
  -5.2900000000000003e-01  -1.0990000000000000e-01   1.1152000000000000e+00   2.4820000000000000e-01  -3.8100000000000002e-02   1.3200000000000000e-02   2.6629999999999998e-01   1.2674000000000001e+00   3.3083000000000000e+00  -4.8200000000000000e-02   2.5979999999999998e-01   1.6370000000000001e-01
  -4.1880000000000001e-01  -3.5170000000000001e-01   1.5441000000000000e+00   2.4820000000000000e-01  -8.5599999999999996e-02  -3.9500000000000000e-02   3.9950000000000002e-01   1.2897000000000001e+00   3.0470999999999999e+00   0.0000000000000000e+00   2.8870000000000001e-01   1.2830000000000000e-01
  -4.6289999999999998e-01   6.6000000000000003e-02   6.0050000000000003e-01   3.1509999999999999e-01   1.9000000000000000e-02  -3.0700000000000002e-02   1.3320000000000001e-01   1.1785000000000001e+00   3.1341999999999999e+00   4.8200000000000000e-02   3.0790000000000001e-01   1.5920000000000001e-01
  -4.1880000000000001e-01  -2.1999999999999999e-02   9.4359999999999999e-01   2.0999999999999999e-01  -5.7099999999999998e-02  -1.7500000000000002e-02   1.3320000000000001e-01   1.4008000000000000e+00   3.5695000000000001e+00   0.0000000000000000e+00   2.4060000000000001e-01   1.3270000000000001e-01
  -3.5270000000000001e-01  -6.6000000000000003e-02   5.1470000000000005e-01   1.9089999999999999e-01  -1.6180000000000000e-01  -3.5099999999999999e-02   3.7730000000000002e-01   1.2674000000000001e+00   3.1341999999999999e+00   9.5999999999999992e-03   2.7900000000000003e-01   1.8140000000000001e-01
  -5.7310000000000005e-01  -1.0990000000000000e-01   1.6298999999999999e+00   2.0999999999999999e-01  -1.4269999999999999e-01  -4.4000000000000003e-03   2.2189999999999999e-01   1.2007000000000001e+00   3.1341999999999999e+00   6.7400000000000002e-02   1.7319999999999999e-01   1.0170000000000000e-01
  -5.5110000000000003e-01  -4.3999999999999997e-02   1.2867999999999999e+00   2.1959999999999999e-01  -1.1420000000000000e-01   1.7500000000000002e-02   3.1069999999999998e-01   1.2674000000000001e+00   3.4824000000000002e+00  -4.8200000000000000e-02   3.5599999999999998e-01   1.7249999999999999e-01
  -5.2900000000000003e-01  -1.7590000000000000e-01   9.4359999999999999e-01   3.2460000000000000e-01  -4.7600000000000003e-02   4.4000000000000003e-03   3.5510000000000003e-01   1.4231000000000000e+00   3.7435999999999998e+00   5.7799999999999997e-02   2.3089999999999999e-01   1.3270000000000001e-01
  -5.2900000000000003e-01  -1.0990000000000000e-01   1.1152000000000000e+00   2.4820000000000000e-01  -3.8100000000000002e-02   1.3200000000000000e-02   2.6629999999999998e-01   1.2674000000000001e+00   3.3083000000000000e+00  -4.8200000000000000e-02   2.5979999999999998e-01   1.6370000000000001e-01
  -4.1880000000000001e-01  -3.5170000000000001e-01   1.5441000000000000e+00   2.4820000000000000e-01  -8.5599999999999996e-02  -3.9500000000000000e-02   3.9950000000000002e-01   1.2897000000000001e+00   3.0470999999999999e+00   0.0000000000000000e+00   2.8870000000000001e-01   1.2830000000000000e-01
  -4.6289999999999998e-01   6.6000000000000003e-02   6.0050000000000003e-01   3.1509999999999999e-01   1.9000000000000000e-02  -3.0700000000000002e-02   1.3320000000000001e-01   1.1785000000000001e+00   3.1341999999999999e+00   4.8200000000000000e-02   3.0790000000000001e-01   1.5920000000000001e-01
  -4.1880000000000001e-01  -2.1999999999999999e-02   9.4359999999999999e-01   2.0999999999999999e-01  -5.7099999999999998e-02  -1.7500000000000002e-02   1.3320000000000001e-01   1.4008000000000000e+00   3.5695000000000001e+00   0.0000000000000000e+00   2.4060000000000001e-01   1.3270000000000001e-01
  -3.5270000000000001e-01  -6.6000000000000003e-02   5.1470000000000005e-01   1.9089999999999999e-01  -1.6180000000000000e-01  -3.5099999999999999e-02   3.7730000000000002e-01   1.2674000000000001e+00   3.1341999999999999e+00   9.5999999999999992e-03   2.7900000000000003e-01   1.8140000000000001e-01
  -5.7310000000000005e-01  -1.0990000000000000e-01   1.6298999999999999e+00   2.0999999999999999e-01  -1.4269999999999999e-01  -4.4000000000000003e-03   2.2189999999999999e-01   1.2007000000000001e+00   3.1341999999999999e+00   6.7400000000000002e-02   1.7319999999999999e-01   1.0170000000000000e-01
  -5.5110000000000003e-01  -4.3999999999999997e-02   1.2867999999999999e+00   2.1959999999999999e-01  -1.1420000000000000e-01   1.7500000000000002e-02   3.1069999999999998e-01   1.2674000000000001e+00   3.4824000000000002e+00  -4.8200000000000000e-02   3.5599999999999998e-01   1.7249999999999999e-01
  -5.2900000000000003e-01  -1.7590000000000000e-01   9.4359999999999999e-01   3.2460000000000000e-01  -4.7600000000000003e-02   4.4000000000000003e-03   3.5510000000000003e-01   1.4231000000000000e+00   3.7435999999999998e+00   5.7799999999999997e-02   2.3089999999999999e-01   1.3270000000000001e-01
  -5.2900000000000003e-01  -1.0990000000000000e-01   1.1152000000000000e+00   2.4820000000000000e-01  -3.8100000000000002e-02   1.3200000000000000e-02   2.6629999999999998e-01   1.2674000000000001e+00   3.3083000000000000e+00  -4.8200000000000000e-02   2.5979999999999998e-01   1.6370000000000001e-01
  -4.1880000000000001e-01  -3.5170000000000001e-01   1.5441000000000000e+00   2.4820000000000000e-01  -8.5599999999999996e-02  -3.9500000000000000e-02   3.9950000000000002e-01   1.2897000000000001e+00   3.0470999999999999e+00   0.0000000000000000e+00   2.8870000000000001e-01   1.2830000000000000e-01
  -4.6289999999999998e-01   6.6000000000000003e-02   6.0050000000000003e-01   3.1509999999999999e-01   1.9000000000000000e-02  -3.0700000000000002e-02   1.3320000000000001e-01   1.1785000000000001e+00   3.1341999999999999e+00   4.8200000000000000e-02   3.0790000000000001e-01   1.5920000000000001e-01
  -5.7310000000000005e-01  -1.9789999999999999e-01   5.1470000000000005e-01   3.2460000000000000e-01  -1.4269999999999999e-01   0.0000000000000000e+00   1.3320000000000001e-01   1.4008000000000000e+00   3.5695000000000001e+00   0.0000000000000000e+00   2.4060000000000001e-01   1.3270000000000001e-01
  -3.9679999999999999e-01   1.0990000000000000e-01   1.2010000000000001e+00   2.5779999999999997e-01  -9.5200000000000007e-02  -4.3900000000000002e-02   3.7730000000000002e-01   1.2674000000000001e+00   3.1341999999999999e+00   9.5999999999999992e-03   2.7900000000000003e-01   1.8140000000000001e-01
  -4.4080000000000003e-01  -6.6000000000000003e-02   8.5800000000000001e-02   2.1959999999999999e-01  -1.3320000000000001e-01  -4.4000000000000003e-03   2.2189999999999999e-01   1.2007000000000001e+00   3.1341999999999999e+00   6.7400000000000002e-02   1.7319999999999999e-01   1.0170000000000000e-01
  -4.1880000000000001e-01  -2.4179999999999999e-01   9.4359999999999999e-01   2.5779999999999997e-01  -1.5229999999999999e-01  -2.1899999999999999e-02   3.1069999999999998e-01   1.2674000000000001e+00   3.4824000000000002e+00  -4.8200000000000000e-02   3.5599999999999998e-01   1.7249999999999999e-01
  -4.4080000000000003e-01  -2.8580000000000000e-01   1.7160000000000000e-01   1.9089999999999999e-01  -1.2370000000000000e-01  -2.6300000000000000e-02   3.5510000000000003e-01   1.4231000000000000e+00   3.7435999999999998e+00   5.7799999999999997e-02   2.3089999999999999e-01   1.3270000000000001e-01
  -2.8649999999999998e-01  -2.1980000000000000e-01   8.5780000000000001e-01   2.6729999999999998e-01  -9.5200000000000007e-02  -4.8200000000000000e-02   2.6629999999999998e-01   1.2674000000000001e+00   3.3083000000000000e+00  -4.8200000000000000e-02   2.5979999999999998e-01   1.6370000000000001e-01
  -2.6450000000000001e-01  -8.7900000000000006e-02   1.2867999999999999e+00   2.5779999999999997e-01  -3.8100000000000002e-02  -3.9500000000000000e-02   3.9950000000000002e-01   1.2897000000000001e+00   3.0470999999999999e+00   0.0000000000000000e+00   2.8870000000000001e-01   1.2830000000000000e-01
  -3.9679999999999999e-01  -2.6379999999999998e-01   6.8630000000000002e-01   2.0050000000000001e-01  -3.8100000000000002e-02  -3.9500000000000000e-02   1.3320000000000001e-01   1.1785000000000001e+00   3.1341999999999999e+00   4.8200000000000000e-02   3.0790000000000001e-01   1.5920000000000001e-01
  -4.6289999999999998e-01  -1.7590000000000000e-01   1.6298999999999999e+00   1.9089999999999999e-01  -8.5599999999999996e-02   0.0000000000000000e+00   5.1049999999999995e-01   1.2897000000000001e+00   3.3083000000000000e+00   5.7799999999999997e-02   3.4639999999999999e-01   1.6370000000000001e-01
  -3.5270000000000001e-01  -1.9789999999999999e-01   9.4359999999999999e-01   2.4820000000000000e-01  -1.1420000000000000e-01  -3.9500000000000000e-02   3.5510000000000003e-01   1.0672999999999999e+00   2.3506000000000000e+00   0.0000000000000000e+00   3.3679999999999999e-01   1.2830000000000000e-01
  -5.0700000000000001e-01  -1.9789999999999999e-01   5.1470000000000005e-01   3.5330000000000000e-01  -9.5200000000000007e-02  -1.3200000000000000e-02   3.5510000000000003e-01   1.1785000000000001e+00   3.3083000000000000e+00  -3.8500000000000000e-02   3.0790000000000001e-01   1.6370000000000001e-01
  -4.1880000000000001e-01  -6.6000000000000003e-02   1.7157000000000000e+00   2.0999999999999999e-01  -4.7600000000000003e-02  -4.3900000000000002e-02   3.3289999999999997e-01   1.3341000000000001e+00   2.4377000000000000e+00   2.8899999999999999e-02   2.8870000000000001e-01   1.5040000000000001e-01
  -4.1880000000000001e-01   6.6000000000000003e-02   6.8630000000000002e-01   3.0549999999999999e-01  -5.7099999999999998e-02   0.0000000000000000e+00   1.5540000000000001e-01   1.0894999999999999e+00   2.9600000000000000e+00   0.0000000000000000e+00   3.0790000000000001e-01   1.4160000000000000e-01
  -3.9679999999999999e-01  -3.0780000000000002e-01   1.6298999999999999e+00   2.7689999999999998e-01  -6.6600000000000006e-02   8.8000000000000005e-03   4.2170000000000002e-01   1.2007000000000001e+00   4.0918000000000001e+00   2.8899999999999999e-02   2.9830000000000001e-01   1.2390000000000000e-01
  -4.6289999999999998e-01  -8.7900000000000006e-02   3.4310000000000002e-01   2.4820000000000000e-01   1.9000000000000000e-02  -4.8200000000000000e-02   3.1069999999999998e-01   1.2007000000000001e+00   2.3506000000000000e+00   5.7799999999999997e-02   2.5979999999999998e-01   2.1679999999999999e-01
  -3.9679999999999999e-01  -8.7900000000000006e-02   9.4359999999999999e-01   2.4820000000000000e-01  -6.6600000000000006e-02  -2.1899999999999999e-02   3.7730000000000002e-01   1.5787000000000000e+00   3.8306000000000000e+00   0.0000000000000000e+00   3.0790000000000001e-01   1.4160000000000000e-01
  -2.8649999999999998e-01  -2.4179999999999999e-01   1.1152000000000000e+00   2.0999999999999999e-01  -1.2370000000000000e-01  -2.1899999999999999e-02   5.3269999999999995e-01   1.3786000000000000e+00   3.2212000000000001e+00   6.7400000000000002e-02   2.1170000000000000e-01   1.5040000000000001e-01
  -4.4080000000000003e-01  -5.2759999999999996e-01   4.2890000000000000e-01   2.3870000000000000e-01  -7.6100000000000001e-02  -8.8000000000000005e-03   3.7730000000000002e-01   9.5609999999999995e-01   2.9600000000000000e+00  -9.5999999999999992e-03   2.9830000000000001e-01   1.7690000000000000e-01
  -4.6289999999999998e-01   4.3999999999999997e-02   1.2010000000000001e+00   2.8639999999999999e-01  -9.5200000000000007e-02  -3.9500000000000000e-02   4.6610000000000001e-01   1.1785000000000001e+00   3.1341999999999999e+00   3.8500000000000000e-02   3.4639999999999999e-01   1.8140000000000001e-01
  -4.4080000000000003e-01   1.9789999999999999e-01   1.8015000000000001e+00   2.1959999999999999e-01   0.0000000000000000e+00   1.7500000000000002e-02   5.3269999999999995e-01   1.3119000000000001e+00   3.3953000000000002e+00   1.9300000000000001e-02   2.2130000000000000e-01   1.4599999999999999e-01
  -1.9839999999999999e-01  -1.9789999999999999e-01   6.0050000000000003e-01   2.4820000000000000e-01  -1.0470000000000000e-01  -1.7500000000000002e-02   3.3289999999999997e-01   1.3786000000000000e+00   3.2212000000000001e+00   0.0000000000000000e+00   3.3679999999999999e-01   1.6370000000000001e-01
  -1.5429999999999999e-01  -1.5390000000000001e-01   1.2867999999999999e+00   2.1959999999999999e-01  -7.6100000000000001e-02  -7.4499999999999997e-02   5.3269999999999995e-01   1.4008000000000000e+00   3.0470999999999999e+00   4.8200000000000000e-02   3.0790000000000001e-01   1.6370000000000001e-01
  -6.8330000000000002e-01  -1.3189999999999999e-01   1.2010000000000001e+00   1.8140000000000001e-01  -9.5200000000000007e-02  -4.4000000000000003e-03   2.4410000000000001e-01   1.2897000000000001e+00   2.5247000000000002e+00  -8.6699999999999999e-02   3.1750000000000000e-01   1.4160000000000000e-01
  -3.7469999999999998e-01  -8.7900000000000006e-02   1.1152000000000000e+00   1.9089999999999999e-01  -6.6600000000000006e-02  -2.1899999999999999e-02   3.1069999999999998e-01   1.4676000000000000e+00   4.0918000000000001e+00   0.0000000000000000e+00   2.0210000000000000e-01   1.5479999999999999e-01
  -2.8649999999999998e-01  -2.4179999999999999e-01   1.1152000000000000e+00   2.0999999999999999e-01  -1.2370000000000000e-01  -2.1899999999999999e-02   1.9980000000000001e-01   1.1339999999999999e+00   3.3083000000000000e+00  -3.8500000000000000e-02   2.8870000000000001e-01   1.8579999999999999e-01
  -4.4080000000000003e-01  -5.2759999999999996e-01   4.2890000000000000e-01   2.3870000000000000e-01  -7.6100000000000001e-02  -8.8000000000000005e-03   6.6600000000000006e-02   1.4453000000000000e+00   2.8730000000000002e+00  -2.8899999999999999e-02   2.7900000000000003e-01   1.4599999999999999e-01
  -4.6289999999999998e-01   4.3999999999999997e-02   1.2010000000000001e+00   2.8639999999999999e-01  -9.5200000000000007e-02  -3.9500000000000000e-02   2.6629999999999998e-01   1.2230000000000001e+00   2.6118000000000001e+00  -4.8200000000000000e-02   3.3679999999999999e-01   1.3270000000000001e-01
  -4.4080000000000003e-01   1.9789999999999999e-01   1.8015000000000001e+00   2.1959999999999999e-01   0.0000000000000000e+00   1.7500000000000002e-02   3.7730000000000002e-01   1.4008000000000000e+00   3.1341999999999999e+00  -9.5999999999999992e-03   3.0790000000000001e-01   1.4599999999999999e-01
  -1.9839999999999999e-01  -1.9789999999999999e-01   6.0050000000000003e-01   2.4820000000000000e-01  -1.0470000000000000e-01  -1.7500000000000002e-02   4.4400000000000002e-02   1.0894999999999999e+00   3.3083000000000000e+00  -2.8899999999999999e-02   3.0790000000000001e-01   1.3270000000000001e-01
  -1.5429999999999999e-01  -1.5390000000000001e-01   1.2867999999999999e+00   2.1959999999999999e-01  -7.6100000000000001e-02  -7.4499999999999997e-02   4.4390000000000002e-01   1.1563000000000001e+00   2.8730000000000002e+00   4.8200000000000000e-02   3.1750000000000000e-01   1.5040000000000001e-01
  -6.8330000000000002e-01  -1.3189999999999999e-01   1.2010000000000001e+00   1.8140000000000001e-01  -9.5200000000000007e-02  -4.4000000000000003e-03   4.8830000000000001e-01   1.3341000000000001e+00   2.8730000000000002e+00   1.9300000000000001e-02   2.4060000000000001e-01   1.2830000000000000e-01
  -3.7469999999999998e-01  -8.7900000000000006e-02   1.1152000000000000e+00   1.9089999999999999e-01  -6.6600000000000006e-02  -2.1899999999999999e-02   5.9930000000000005e-01   1.2007000000000001e+00   2.8730000000000002e+00  -4.8200000000000000e-02   3.3679999999999999e-01   1.3270000000000001e-01
  -2.8649999999999998e-01  -2.4179999999999999e-01   1.1152000000000000e+00   2.0999999999999999e-01  -1.2370000000000000e-01  -2.1899999999999999e-02   1.9980000000000001e-01   1.1339999999999999e+00   3.3083000000000000e+00  -3.8500000000000000e-02   2.8870000000000001e-01   1.8579999999999999e-01
  -4.4080000000000003e-01  -5.2759999999999996e-01   4.2890000000000000e-01   2.3870000000000000e-01  -7.6100000000000001e-02  -8.8000000000000005e-03   6.6600000000000006e-02   1.4453000000000000e+00   2.8730000000000002e+00  -2.8899999999999999e-02   2.7900000000000003e-01   1.4599999999999999e-01
  -4.6289999999999998e-01   4.3999999999999997e-02   1.2010000000000001e+00   2.8639999999999999e-01  -9.5200000000000007e-02  -3.9500000000000000e-02   2.6629999999999998e-01   1.2230000000000001e+00   2.6118000000000001e+00  -4.8200000000000000e-02   3.3679999999999999e-01   1.3270000000000001e-01
  -4.4080000000000003e-01   1.9789999999999999e-01   1.8015000000000001e+00   2.1959999999999999e-01   0.0000000000000000e+00   1.7500000000000002e-02   3.7730000000000002e-01   1.4008000000000000e+00   3.1341999999999999e+00  -9.5999999999999992e-03   3.0790000000000001e-01   1.4599999999999999e-01
  -1.9839999999999999e-01  -1.9789999999999999e-01   6.0050000000000003e-01   2.4820000000000000e-01  -1.0470000000000000e-01  -1.7500000000000002e-02   4.4400000000000002e-02   1.0894999999999999e+00   3.3083000000000000e+00  -2.8899999999999999e-02   3.0790000000000001e-01   1.3270000000000001e-01
  -1.5429999999999999e-01  -1.5390000000000001e-01   1.2867999999999999e+00   2.1959999999999999e-01  -7.6100000000000001e-02  -7.4499999999999997e-02   4.4390000000000002e-01   1.1563000000000001e+00   2.8730000000000002e+00   4.8200000000000000e-02   3.1750000000000000e-01   1.5040000000000001e-01
  -6.8330000000000002e-01  -1.3189999999999999e-01   1.2010000000000001e+00   1.8140000000000001e-01  -9.5200000000000007e-02  -4.4000000000000003e-03   4.8830000000000001e-01   1.3341000000000001e+00   2.8730000000000002e+00   1.9300000000000001e-02   2.4060000000000001e-01   1.2830000000000000e-01
  -3.7469999999999998e-01  -8.7900000000000006e-02   1.1152000000000000e+00   1.9089999999999999e-01  -6.6600000000000006e-02  -2.1899999999999999e-02   5.9930000000000005e-01   1.2007000000000001e+00   2.8730000000000002e+00  -4.8200000000000000e-02   3.3679999999999999e-01   1.3270000000000001e-01
  -2.8649999999999998e-01  -2.4179999999999999e-01   1.1152000000000000e+00   2.0999999999999999e-01  -1.2370000000000000e-01  -2.1899999999999999e-02   1.9980000000000001e-01   1.1339999999999999e+00   3.3083000000000000e+00  -3.8500000000000000e-02   2.8870000000000001e-01   1.8579999999999999e-01
  -4.4080000000000003e-01  -5.2759999999999996e-01   4.2890000000000000e-01   2.3870000000000000e-01  -7.6100000000000001e-02  -8.8000000000000005e-03   6.6600000000000006e-02   1.4453000000000000e+00   2.8730000000000002e+00  -2.8899999999999999e-02   2.7900000000000003e-01   1.4599999999999999e-01
  -4.6289999999999998e-01   4.3999999999999997e-02   1.2010000000000001e+00   2.8639999999999999e-01  -9.5200000000000007e-02  -3.9500000000000000e-02   2.6629999999999998e-01   1.2230000000000001e+00   2.6118000000000001e+00  -4.8200000000000000e-02   3.3679999999999999e-01   1.3270000000000001e-01
  -4.4080000000000003e-01   1.9789999999999999e-01   1.8015000000000001e+00   2.1959999999999999e-01   0.0000000000000000e+00   1.7500000000000002e-02   3.7730000000000002e-01   1.4008000000000000e+00   3.1341999999999999e+00  -9.5999999999999992e-03   3.0790000000000001e-01   1.4599999999999999e-01
  -1.9839999999999999e-01  -1.9789999999999999e-01   6.0050000000000003e-01   2.4820000000000000e-01  -1.0470000000000000e-01  -1.7500000000000002e-02   4.4400000000000002e-02   1.0894999999999999e+00   3.3083000000000000e+00  -2.8899999999999999e-02   3.0790000000000001e-01   1.3270000000000001e-01
  -1.5429999999999999e-01  -1.5390000000000001e-01   1.2867999999999999e+00   2.1959999999999999e-01  -7.6100000000000001e-02  -7.4499999999999997e-02   4.4390000000000002e-01   1.1563000000000001e+00   2.8730000000000002e+00   4.8200000000000000e-02   3.1750000000000000e-01   1.5040000000000001e-01
  -6.8330000000000002e-01  -1.3189999999999999e-01   1.2010000000000001e+00   1.8140000000000001e-01  -9.5200000000000007e-02  -4.4000000000000003e-03   4.8830000000000001e-01   1.3341000000000001e+00   2.8730000000000002e+00   1.9300000000000001e-02   2.4060000000000001e-01   1.2830000000000000e-01
  -3.7469999999999998e-01  -8.7900000000000006e-02   1.1152000000000000e+00   1.9089999999999999e-01  -6.6600000000000006e-02  -2.1899999999999999e-02   5.9930000000000005e-01   1.2007000000000001e+00   2.8730000000000002e+00  -4.8200000000000000e-02   3.3679999999999999e-01   1.3270000000000001e-01
