# Supplementary material for: Footwear and Foam Surface Alter Gait Initiation of Typical Subjects
Source: PLoS One. 2015 Aug 13;10(8):e0135821. doi: 10.1371/journal.pone.0135821 (PMC4536224; doi:10.1371/journal.pone.0135821)
Supplement: S1 Dataset — (ZIP) [file pone.0135821.s001.zip › 14_shod_av1_02.txt]

   8.6625999999999994e+00  -1.1189600000000000e+01   3.1371129999999999e+02   1.2106199999999999e+01   4.7426900000000003e+01   9.5160000000000000e-01  -1.0187500000000000e+01   2.0457000000000001e+00   2.8364210000000003e+02   1.5807399999999999e+01  -3.1329400000000000e+01   1.6632000000000000e+00
   8.7065999999999999e+00  -1.1673299999999999e+01   3.1319659999999999e+02   1.1676500000000001e+01   4.7388900000000000e+01   1.0788000000000000e+00  -1.0165300000000000e+01   1.8677999999999999e+00   2.8416449999999998e+02   1.5711100000000000e+01  -3.1377500000000001e+01   1.5924000000000000e+00
   8.5303000000000004e+00  -1.2750500000000001e+01   3.1173829999999998e+02   1.0998699999999999e+01   4.7312700000000000e+01   1.1928000000000001e+00  -1.0431600000000000e+01   1.8677999999999999e+00   2.8529629999999997e+02   1.5614800000000001e+01  -3.1617999999999999e+01   1.6056999999999999e+00
   8.2658000000000005e+00  -1.3080200000000000e+01   3.1010840000000002e+02   1.0731299999999999e+01   4.7131900000000002e+01   1.3287000000000000e+00  -1.0675800000000001e+01   1.7121000000000000e+00   2.8634100000000001e+02   1.5576200000000000e+01  -3.1723900000000000e+01   1.5835999999999999e+00
   8.1776000000000000e+00  -1.3827700000000000e+01   3.0813540000000000e+02   1.0148899999999999e+01   4.6808399999999999e+01   1.4339999999999999e+00  -1.0675800000000001e+01   1.1117999999999999e+00   2.8738569999999999e+02   1.5229400000000000e+01  -3.1791200000000000e+01   1.5261000000000000e+00
   8.3759999999999994e+00  -1.4245400000000000e+01   3.0539030000000002e+02   9.6906999999999996e+00   4.6427799999999998e+01   1.5654999999999999e+00  -1.0720200000000000e+01   0.0000000000000000e+00   2.8721159999999998e+02   1.4882700000000000e+01  -3.1791200000000000e+01   1.3669000000000000e+00
   7.9793000000000003e+00  -1.4509200000000000e+01   3.0281680000000000e+02   9.3374000000000006e+00   4.6132800000000003e+01   1.5699000000000001e+00  -1.0764500000000000e+01  -6.4480000000000004e-01   2.8747280000000001e+02   1.4362500000000001e+01  -3.1704599999999999e+01   1.2917000000000001e+00
   8.1776000000000000e+00  -1.4926900000000000e+01   2.9990010000000001e+02   9.0031999999999996e+00   4.5742600000000003e+01   1.6532000000000000e+00  -1.0698000000000000e+01  -1.7788999999999999e+00   2.8686329999999998e+02   1.3842300000000000e+01  -3.1877800000000001e+01   1.1545000000000001e+00
   8.1334999999999997e+00  -1.5278600000000001e+01   2.9706920000000002e+02   8.5831999999999997e+00   4.5447600000000001e+01   1.7497000000000000e+00  -1.0853300000000001e+01  -2.8683999999999998e+00   2.8799509999999998e+02   1.3331799999999999e+01  -3.2022100000000002e+01   9.4220000000000004e-01
   7.6265999999999998e+00  -1.5520400000000000e+01   2.9260849999999999e+02   8.0198999999999998e+00   4.4743499999999997e+01   1.8286000000000000e+00  -1.0986499999999999e+01  -4.1802999999999999e+00   2.9017160000000001e+02   1.2705700000000000e+01  -3.2137599999999999e+01   8.0950000000000000e-01
   7.2519000000000000e+00  -1.6047999999999998e+01   2.8857670000000002e+02   7.5328999999999997e+00   4.4191499999999998e+01   1.8855999999999999e+00  -1.1008699999999999e+01  -4.9363000000000001e+00   2.9217399999999998e+02   1.2233599999999999e+01  -3.2426299999999998e+01   6.8559999999999999e-01
   6.7889999999999997e+00  -1.6619599999999998e+01   2.8317230000000001e+02   7.1414999999999997e+00   4.3591999999999999e+01   2.0567000000000002e+00  -1.1252800000000001e+01  -5.7812999999999999e+00   2.9313170000000002e+02   1.1607500000000000e+01  -3.2647599999999997e+01   5.2639999999999998e-01
   6.2599999999999998e+00  -1.6553599999999999e+01   2.7879730000000001e+02   6.6449999999999996e+00   4.2954500000000003e+01   2.1312000000000002e+00  -1.1674500000000000e+01  -6.0035999999999996e+00   2.9347989999999999e+02   1.1202900000000000e+01  -3.2772700000000000e+01   4.8659999999999998e-01
   5.2900999999999998e+00  -1.6905400000000000e+01   2.7244929999999999e+02   6.1867000000000001e+00   4.2212200000000003e+01   2.1838000000000002e+00  -1.2229400000000000e+01  -6.4706000000000001e+00   2.9591759999999999e+02   1.0750200000000000e+01  -3.3003599999999999e+01   4.6450000000000002e-01
   4.6509000000000000e+00  -1.6883400000000002e+01   2.6644439999999997e+02   5.6139000000000001e+00   4.1403399999999998e+01   2.2715000000000001e+00  -1.2739900000000000e+01  -6.9153000000000002e+00   2.9765879999999999e+02   1.0278200000000000e+01  -3.3215299999999999e+01   3.5389999999999999e-01
   3.8132999999999999e+00  -1.6663599999999999e+01   2.5880970000000002e+02   5.1173999999999999e+00   4.0508899999999997e+01   2.3679999999999999e+00  -1.3095000000000001e+01  -6.9153000000000002e+00   2.9905180000000001e+02   9.8832000000000004e+00  -3.3465499999999999e+01   2.8310000000000002e-01
   2.8433999999999999e+00  -1.6531700000000001e+01   2.5263319999999999e+02   4.6113999999999997e+00   3.9604900000000001e+01   2.3329000000000000e+00  -1.3405700000000000e+01  -6.5818000000000003e+00   3.0140240000000000e+02   9.4689999999999994e+00  -3.3715600000000002e+01   3.3179999999999998e-01
   1.7413000000000001e+00  -1.5894100000000000e+01   2.4611369999999999e+02   4.3059000000000003e+00   3.8605699999999999e+01   2.3898999999999999e+00  -1.3427899999999999e+01  -6.5149999999999997e+00   3.0366600000000000e+02   9.0837000000000003e+00  -3.4148600000000002e+01   2.6979999999999998e-01
   1.0580000000000001e+00  -1.5014799999999999e+01   2.3976570000000001e+02   3.8380999999999998e+00   3.7644599999999997e+01   2.3592000000000000e+00  -1.3050599999999999e+01  -6.5818000000000003e+00   3.0767070000000001e+02   8.6983999999999995e+00  -3.4802900000000001e+01   1.5920000000000001e-01
  -4.4100000000000000e-02  -1.4421200000000001e+01   2.3118729999999999e+02   3.5707000000000000e+00   3.6664499999999997e+01   2.3372999999999999e+00  -1.2984000000000000e+01  -7.0265000000000004e+00   3.1376490000000001e+02   8.2937999999999992e+00  -3.5563099999999999e+01   4.8700000000000000e-02
  -4.4080000000000003e-01  -1.3234100000000000e+01   2.2475350000000000e+02   3.2269999999999999e+00   3.5579700000000003e+01   2.1663000000000001e+00  -1.3028400000000000e+01  -7.2043999999999997e+00   3.1776970000000000e+02   7.9470999999999998e+00  -3.6342399999999998e+01  -2.2100000000000002e-02
  -1.1021000000000001e+00  -1.2156900000000000e+01   2.1797659999999999e+02   2.9597000000000002e+00   3.4609099999999998e+01   2.1530999999999998e+00  -1.3095000000000001e+01  -7.2266000000000004e+00   3.2325450000000001e+02   7.5038999999999998e+00  -3.7073700000000002e+01  -1.7249999999999999e-01
  -1.5870000000000000e+00  -1.0398199999999999e+01   2.1034180000000001e+02   2.7879000000000000e+00   3.3457700000000003e+01   1.8988000000000000e+00  -1.3427899999999999e+01  -7.0932000000000004e+00   3.2917460000000000e+02   6.9837999999999996e+00  -3.7756900000000002e+01  -2.1229999999999999e-01
  -1.9397000000000000e+00  -8.5296000000000003e+00   2.0236390000000000e+02   2.5491999999999999e+00   3.2287199999999999e+01   1.6532000000000000e+00  -1.3672100000000000e+01  -7.6935000000000002e+00   3.3509469999999999e+02   6.4828999999999999e+00  -3.8507399999999997e+01  -2.8749999999999998e-01
  -2.2924000000000002e+00  -6.8589000000000002e+00   1.9438610000000000e+02   2.5013999999999998e+00   3.1250000000000000e+01   1.4471000000000001e+00  -1.4093800000000000e+01  -8.2493999999999996e+00   3.3918650000000002e+02   6.0205000000000002e+00  -3.9219400000000000e+01  -4.2470000000000002e-01
  -1.8956000000000000e+00  -4.7045000000000003e+00   1.8615080000000000e+02   2.1863999999999999e+00   3.0070000000000000e+01   1.1533000000000000e+00  -1.4693099999999999e+01  -8.9164999999999992e+00   3.4475839999999999e+02   5.6063000000000001e+00  -3.9912199999999999e+01  -5.6179999999999997e-01
  -2.3144000000000000e+00  -2.9678000000000000e+00   1.7971700000000001e+02   1.9668000000000001e+00   2.8823499999999999e+01   8.6390000000000000e-01  -1.5225700000000000e+01  -9.5836000000000006e+00   3.4954669999999999e+02   5.0765000000000002e+00  -4.0604999999999997e+01  -7.0779999999999998e-01
  -2.6230000000000002e+00  -1.1651000000000000e+00   1.7328319999999999e+02   1.8522000000000001e+00   2.7890899999999998e+01   6.7530000000000001e-01  -1.5114800000000001e+01  -1.0495200000000001e+01   3.5511849999999998e+02   4.5852000000000004e+00  -4.1317000000000000e+01  -9.0239999999999998e-01
  -2.7772999999999999e+00  -1.5390000000000001e-01   1.6624900000000000e+02   1.7090000000000001e+00   2.6796600000000002e+01   5.2180000000000004e-01  -1.5869400000000001e+01  -1.1473599999999999e+01   3.6182220000000001e+02   4.2287999999999997e+00  -4.2067599999999999e+01  -1.0661000000000000e+00
  -2.6890999999999998e+00   1.1212000000000000e+00   1.5964359999999999e+02   1.5085000000000000e+00   2.5844999999999999e+01   3.1569999999999998e-01  -1.6779399999999999e+01  -1.2763299999999999e+01   3.6643639999999999e+02   3.5930000000000000e+00  -4.2721899999999998e+01  -1.3138000000000001e+00
  -2.4245999999999999e+00   1.8686000000000000e+00   1.5381030000000001e+02   1.4130000000000000e+00   2.4960000000000001e+01   1.7979999999999999e-01  -1.7445200000000000e+01  -1.3875100000000000e+01   3.7392349999999999e+02   3.2077000000000000e+00  -4.3453099999999999e+01  -1.4819000000000000e+00
  -2.6010000000000000e+00   2.4401999999999999e+00   1.4840590000000000e+02   1.2985000000000000e+00   2.4208300000000001e+01   1.2280000000000001e-01  -1.8377400000000002e+01  -1.4853400000000001e+01   3.7975659999999999e+02   2.8224000000000000e+00  -4.4174799999999998e+01  -1.6720999999999999e+00
  -2.2042000000000002e+00   2.4841000000000002e+00   1.4454570000000001e+02   1.0310999999999999e+00   2.3485099999999999e+01   1.7500000000000002e-02  -1.9265200000000000e+01  -1.5898500000000000e+01   3.8619900000000001e+02   2.5142000000000002e+00  -4.4982999999999997e+01  -1.8579000000000001e+00
  -2.1821999999999999e+00   1.8027000000000000e+00   1.4042810000000000e+02   9.3569999999999998e-01   2.2847500000000000e+01   1.6660000000000000e-01  -2.0308399999999999e+01  -1.6921299999999999e+01   3.9220620000000002e+02   2.2155000000000000e+00  -4.5743200000000002e+01  -2.0171000000000001e+00
  -2.5127999999999999e+00   1.8027000000000000e+00   1.3733980000000000e+02   7.5419999999999998e-01   2.2371700000000001e+01   1.1400000000000000e-01  -2.1107399999999998e+01  -1.8233200000000000e+01   3.9864859999999999e+02   1.7627999999999999e+00  -4.6474499999999999e+01  -2.1940000000000000e+00
  -2.9096000000000002e+00   2.0225000000000000e+00   1.3545259999999999e+02   6.2060000000000004e-01   2.2152899999999999e+01   8.7700000000000000e-02  -2.2661000000000001e+01  -1.9033700000000000e+01   4.0404640000000001e+02   1.4931000000000001e+00  -4.7080599999999997e+01  -2.3532999999999999e+00
  -3.4605999999999999e+00   2.3742000000000001e+00   1.3382270000000000e+02   6.0150000000000003e-01   2.2029199999999999e+01   7.0199999999999999e-02  -2.3859600000000000e+01  -2.0078800000000001e+01   4.1109820000000002e+02   1.2715000000000001e+00  -4.7936999999999998e+01  -2.4550000000000001e+00
  -4.0117000000000003e+00   2.3742000000000001e+00   1.3330799999999999e+02   5.8240000000000003e-01   2.2038699999999999e+01   3.9500000000000000e-02  -2.4747399999999999e+01  -2.0745899999999999e+01   4.1902069999999998e+02   9.1510000000000002e-01  -4.8725999999999999e+01  -2.5832999999999999e+00
  -4.7169999999999996e+00   2.1983999999999999e+00   1.3399430000000001e+02   4.2009999999999997e-01   2.1972100000000001e+01   2.6300000000000000e-02  -2.5834900000000001e+01  -2.2257899999999999e+01   4.2607260000000002e+02   7.1279999999999999e-01  -4.9572699999999998e+01  -2.7027000000000001e+00
  -5.0035999999999996e+00   1.2749999999999999e+00   1.3365110000000001e+02   2.7689999999999998e-01   2.2181400000000000e+01   1.7100000000000001e-01  -2.6789300000000001e+01  -2.3347400000000000e+01   4.3251499999999999e+02   3.2750000000000001e-01  -5.0313600000000001e+01  -2.9106000000000001e+00
  -5.0255999999999998e+00   8.5740000000000005e-01   1.3485210000000001e+02   3.6280000000000001e-01   2.2305099999999999e+01   1.1840000000000001e-01  -2.7876799999999999e+01  -2.4392499999999998e+01   4.3826100000000002e+02   1.2520000000000001e-01  -5.0996800000000000e+01  -3.0787000000000000e+00
  -5.1798999999999999e+00   5.4959999999999998e-01   1.3579570000000001e+02   3.1509999999999999e-01   2.2485900000000001e+01   2.1929999999999999e-01  -2.9297300000000000e+01  -2.5504300000000001e+01   4.4391989999999998e+02  -2.1190000000000001e-01  -5.1583799999999997e+01  -3.2159000000000000e+00
  -5.2900999999999998e+00  -8.5740000000000005e-01   1.3656780000000001e+02   2.0999999999999999e-01   2.2704799999999999e+01   3.2450000000000001e-01  -3.0451499999999999e+01  -2.6349299999999999e+01   4.4722820000000002e+02  -5.5869999999999997e-01  -5.2074500000000000e+01  -3.3706999999999998e+00
  -5.5105000000000004e+00  -1.6488000000000000e+00   1.3785450000000000e+02   5.7299999999999997e-02   2.2933199999999999e+01   4.6039999999999998e-01  -3.1361499999999999e+01  -2.7550000000000001e+01   4.5158120000000002e+02  -7.6100000000000001e-01  -5.2459400000000002e+01  -3.5034000000000001e+00
  -5.5105000000000004e+00  -2.7040000000000002e+00   1.3819770000000000e+02   9.4999999999999998e-03   2.3028300000000002e+01   6.0519999999999996e-01  -3.2582200000000000e+01  -2.8684000000000001e+01   4.5393189999999998e+02  -1.0114000000000001e+00  -5.2747999999999998e+01  -3.6494000000000000e+00
  -5.9733999999999998e+00  -3.2974999999999999e+00   1.3879820000000001e+02  -1.5279999999999999e-01   2.3114000000000001e+01   8.1130000000000002e-01  -3.3336799999999997e+01  -2.9617899999999999e+01   4.5628250000000003e+02  -1.3871000000000000e+00  -5.3084800000000001e+01  -3.7644000000000002e+00
  -5.7309999999999999e+00  -3.7591999999999999e+00   1.3991340000000000e+02  -1.6230000000000000e-01   2.3313800000000001e+01   7.3229999999999995e-01  -3.4002600000000001e+01  -3.0863099999999999e+01   4.5872019999999998e+02  -1.6375999999999999e+00  -5.3142499999999998e+01  -3.9102999999999999e+00
  -5.8852000000000002e+00  -3.4514000000000000e+00   1.4068539999999999e+02  -2.0050000000000001e-01   2.3437500000000000e+01   7.0599999999999996e-01  -3.4601900000000001e+01  -3.1974900000000002e+01   4.5915550000000002e+02  -1.7339000000000000e+00  -5.3296500000000002e+01  -4.0385999999999997e+00
  -6.0835999999999997e+00  -3.9790000000000001e+00   1.4265840000000000e+02  -9.5500000000000002e-02   2.3703900000000001e+01   8.5509999999999997e-01  -3.5001399999999997e+01  -3.2819800000000001e+01   4.5967779999999999e+02  -2.0133000000000001e+00  -5.3421599999999998e+01  -4.1536000000000000e+00
  -5.9292999999999996e+00  -4.3746999999999998e+00   1.4351630000000000e+02  -2.1959999999999999e-01   2.3979900000000001e+01   9.0339999999999998e-01  -3.5356499999999997e+01  -3.3909399999999998e+01   4.6098370000000000e+02  -2.1865999999999999e+00  -5.3527400000000000e+01  -4.2731000000000003e+00
  -6.1718000000000002e+00  -4.5726000000000004e+00   1.4574670000000000e+02  -2.7689999999999998e-01   2.4341500000000000e+01   9.1210000000000002e-01  -3.5534100000000002e+01  -3.4909999999999997e+01   4.6194139999999999e+02  -2.5045000000000002e+00  -5.3556300000000000e+01  -4.4058000000000002e+00
  -5.7750000000000004e+00  -4.9683000000000002e+00   1.4849170000000001e+02  -2.9599999999999999e-01   2.4722100000000001e+01   1.0261000000000000e+00  -3.5711700000000000e+01  -3.5932800000000000e+01   4.6054840000000002e+02  -2.6394000000000002e+00  -5.3450400000000002e+01  -4.5296000000000003e+00
  -5.6647999999999996e+00  -5.4519000000000002e+00   1.5089370000000000e+02  -3.7240000000000001e-01   2.5197900000000001e+01   1.1533000000000000e+00  -3.5733899999999998e+01  -3.7177999999999997e+01   4.6002609999999999e+02  -2.8031000000000001e+00  -5.3479300000000002e+01  -4.7243000000000004e+00
  -5.2019000000000002e+00  -5.9794999999999998e+00   1.5406770000000000e+02  -3.9140000000000003e-01   2.5569099999999999e+01   1.2059000000000000e+00  -3.5955800000000004e+01  -3.8178600000000003e+01   4.5924250000000001e+02  -2.9862000000000002e+00  -5.3248399999999997e+01  -4.7728999999999999e+00
  -5.0476000000000001e+00  -6.3312999999999997e+00   1.5749900000000000e+02  -4.7739999999999999e-01   2.6111499999999999e+01   1.3374999999999999e+00  -3.6044600000000003e+01  -3.8912399999999998e+01   4.5636950000000002e+02  -3.1596000000000002e+00  -5.2988599999999998e+01  -4.9276999999999997e+00
  -5.0035999999999996e+00  -6.9467999999999996e+00   1.6101620000000000e+02  -5.1559999999999995e-01   2.6663399999999999e+01   1.4427000000000001e+00  -3.6222099999999998e+01  -3.9957500000000003e+01   4.5375770000000000e+02  -3.2463000000000002e+00  -5.2574800000000003e+01  -4.9897000000000000e+00
  -4.4084000000000003e+00  -7.6943000000000001e+00   1.6496220000000000e+02  -5.0600000000000001e-01   2.7091600000000000e+01   1.5261000000000000e+00  -3.6266500000000001e+01  -4.0624499999999998e+01   4.5062360000000001e+02  -3.3039999999999998e+00  -5.2170699999999997e+01  -5.0914000000000001e+00
  -3.9015000000000000e+00  -8.5296000000000003e+00   1.6873670000000001e+02  -5.1559999999999995e-01   2.7681600000000000e+01   1.6576000000000000e+00  -3.6333100000000002e+01  -4.1536200000000001e+01   4.4635759999999999e+02  -3.2559000000000000e+00  -5.1766599999999997e+01  -5.1886999999999999e+00
  -3.5266999999999999e+00  -9.2771000000000008e+00   1.7173910000000001e+02  -5.4420000000000002e-01   2.8290600000000001e+01   1.8330000000000000e+00  -3.6399700000000003e+01  -4.1802999999999997e+01   4.4304930000000002e+02  -3.3906999999999998e+00  -5.1218100000000000e+01  -5.2462000000000000e+00
  -2.7993999999999999e+00  -1.0068500000000000e+01   1.7551360000000000e+02  -6.2060000000000004e-01   2.8794899999999998e+01   1.8813000000000000e+00  -3.6177799999999998e+01  -4.2603499999999997e+01   4.3913159999999999e+02  -3.2944000000000000e+00  -5.0842900000000000e+01  -5.2728000000000002e+00
  -1.8294999999999999e+00  -1.0728000000000000e+01   1.8117540000000000e+02  -6.3009999999999999e-01   2.9432500000000001e+01   2.0127999999999999e+00  -3.6222099999999998e+01  -4.3448500000000003e+01   4.3451740000000001e+02  -3.3618000000000001e+00  -5.0275199999999998e+01  -5.3567999999999998e+00
  -9.2579999999999996e-01  -1.1827199999999999e+01   1.8718020000000001e+02  -5.7279999999999998e-01   3.0307900000000000e+01   2.1137000000000001e+00  -3.6000200000000000e+01  -4.3982100000000003e+01   4.3059969999999998e+02  -3.4678000000000000e+00  -4.9726700000000001e+01  -5.4673999999999996e+00
  -8.8200000000000001e-02  -1.2552600000000000e+01   1.9301349999999999e+02  -6.9699999999999995e-01   3.1259499999999999e+01   2.2627999999999999e+00  -3.6044600000000003e+01  -4.4827100000000002e+01   4.2607260000000002e+02  -3.3715000000000002e+00  -4.9158999999999999e+01  -5.4718000000000000e+00
   8.8170000000000004e-01  -1.3563900000000000e+01   2.0090559999999999e+02  -4.9650000000000000e-01   3.2439500000000002e+01   2.4426000000000001e+00  -3.6133400000000002e+01  -4.5716500000000003e+01   4.2102310000000000e+02  -3.4485000000000001e+00  -4.8677900000000001e+01  -5.5735999999999999e+00
   1.8956000000000000e+00  -1.4948800000000000e+01   2.0931240000000000e+02  -5.0600000000000001e-01   3.3809800000000003e+01   2.6749999999999998e+00  -3.5933599999999998e+01  -4.6272399999999998e+01   4.1693130000000002e+02  -3.2077000000000000e+00  -4.8023600000000002e+01  -5.5913000000000004e+00
   2.9977000000000000e+00  -1.6465699999999998e+01   2.1969229999999999e+02  -4.2009999999999997e-01   3.5351300000000002e+01   2.9074000000000000e+00  -3.5800400000000003e+01  -4.7495399999999997e+01   4.1257830000000001e+02  -3.1017999999999999e+00  -4.7465499999999999e+01  -5.6177999999999999e+00
   3.9895999999999998e+00  -1.7784700000000001e+01   2.3307450000000000e+02  -4.1049999999999998e-01   3.7140300000000003e+01   3.0125999999999999e+00  -3.5534100000000002e+01  -4.7717700000000001e+01   4.0752879999999999e+02  -2.9958000000000000e+00  -4.6869000000000000e+01  -5.7019000000000002e+00
   5.2240000000000002e+00  -2.0027000000000001e+01   2.4534160000000000e+02  -3.4370000000000001e-01   3.9176699999999997e+01   3.3854000000000002e+00  -3.5667299999999997e+01  -4.8584899999999998e+01   4.0230520000000001e+02  -2.7646000000000002e+00  -4.6051099999999998e+01  -5.7240000000000002e+00
   6.9211999999999998e+00  -2.2379300000000001e+01   2.6001069999999999e+02  -3.2460000000000000e-01   4.1374899999999997e+01   3.7362000000000002e+00  -3.5711700000000000e+01  -4.8918500000000002e+01   3.9499209999999999e+02  -2.5045000000000002e+00  -4.5108100000000000e+01  -5.6841999999999997e+00
   8.8169000000000004e+00  -2.5237200000000001e+01   2.7742480000000000e+02  -3.7240000000000001e-01   4.3791899999999998e+01   4.1220999999999997e+00  -3.5711700000000000e+01  -4.9252000000000002e+01   3.8611200000000002e+02  -2.1577000000000002e+00  -4.3895699999999998e+01  -5.6886000000000001e+00
   1.2475800000000000e+01  -2.6160499999999999e+01   2.9990010000000001e+02   4.5829999999999999e-01   4.6970199999999998e+01   4.1440000000000001e+00  -3.5711700000000000e+01  -4.9563299999999998e+01   3.7627420000000001e+02  -1.7435000000000000e+00  -4.2510199999999998e+01  -5.6090000000000000e+00
   1.5142899999999999e+01  -2.8094999999999999e+01   3.2203230000000002e+02   9.0700000000000003e-01   5.0186500000000002e+01   4.4158999999999997e+00  -3.5378700000000002e+01  -4.9474299999999999e+01   3.6373750000000001e+02  -1.0981000000000001e+00  -4.0768599999999999e+01  -5.5381999999999998e+00
   1.6487500000000001e+01  -3.2557699999999997e+01   3.4296359999999999e+02   1.0692999999999999e+00   5.3307699999999997e+01   5.1087999999999996e+00  -3.5489699999999999e+01  -4.8940700000000000e+01   3.5033019999999999e+02  -4.8159999999999997e-01  -3.8978900000000003e+01  -5.4142999999999999e+00
   1.7809999999999999e+01  -3.6075099999999999e+01   3.6595359999999999e+02   1.4320999999999999e+00   5.6676299999999998e+01   5.5385000000000000e+00  -3.5423099999999998e+01  -4.8184699999999999e+01   3.3631349999999998e+02   2.3119999999999999e-01  -3.7044899999999998e+01  -5.2064000000000004e+00
   2.0080400000000001e+01  -3.8031599999999997e+01   3.9263240000000002e+02   2.0621999999999998e+00   6.0482700000000001e+01   5.9287999999999998e+00  -3.5067999999999998e+01  -4.7161799999999999e+01   3.1985919999999999e+02   9.8250000000000004e-01  -3.4947200000000002e+01  -5.0206000000000000e+00
   2.2174399999999999e+01  -4.0911499999999997e+01   4.1896800000000002e+02   2.6065000000000000e+00   6.4412700000000001e+01   6.1481000000000003e+00  -3.4024799999999999e+01  -4.5849899999999998e+01   3.0183769999999998e+02   1.8784000000000001e+00  -3.2435899999999997e+01  -4.8083000000000000e+00
   2.4951699999999999e+01  -4.5110300000000002e+01   4.4538940000000002e+02   3.0074000000000001e+00   6.8456900000000005e+01   6.8102999999999998e+00  -3.3314599999999999e+01  -4.3804200000000002e+01   2.8198800000000000e+02   2.6105000000000000e+00  -2.9866800000000001e+01  -4.5075000000000003e+00
   2.7155899999999999e+01  -4.8210000000000001e+01   4.7112450000000001e+02   3.5994000000000002e+00   7.2139600000000002e+01   7.1128000000000000e+00  -3.2293599999999998e+01  -4.1424999999999997e+01   2.5961349999999999e+02   3.6316000000000002e+00  -2.7182300000000001e+01  -4.0784000000000002e+00
   2.9889099999999999e+01  -5.1595500000000001e+01   4.9754599999999999e+02   4.0194999999999999e+00   7.5879300000000001e+01   7.6215000000000002e+00  -3.0584599999999998e+01  -3.8223100000000002e+01   2.3767429999999999e+02   4.5852000000000004e+00  -2.4295700000000000e+01  -3.6095999999999999e+00
   3.2357799999999997e+01  -5.4343400000000003e+01   5.2036440000000005e+02   4.6592000000000002e+00   7.9257400000000004e+01   7.8890000000000002e+00  -2.8542700000000000e+01  -3.4176200000000001e+01   2.1521279999999999e+02   5.5484999999999998e+00  -2.1437899999999999e+01  -3.0034999999999998e+00
   3.4848599999999998e+01  -5.6036200000000001e+01   5.4266819999999996e+02   5.3083999999999998e+00   8.2378600000000006e+01   7.9635999999999996e+00  -2.5901499999999999e+01  -2.9373300000000000e+01   1.9109710000000001e+02   6.5407000000000002e+00  -1.8628299999999999e+01  -2.4196000000000000e+00
   3.7537700000000001e+01  -5.8454400000000000e+01   5.6222690000000000e+02   6.0434999999999999e+00   8.5081100000000006e+01   8.3582000000000001e+00  -2.2416899999999998e+01  -2.4059000000000001e+01   1.6715559999999999e+02   7.5232000000000001e+00  -1.5847500000000000e+01  -1.7030000000000001e+00
   3.9631799999999998e+01  -6.0103099999999998e+01   5.8024149999999997e+02   6.6067999999999998e+00   8.7697900000000004e+01   8.5335999999999999e+00  -1.9198599999999999e+01  -1.8611200000000000e+01   1.4469399999999999e+02   8.3034999999999997e+00  -1.3278400000000000e+01  -1.0350999999999999e+00
   4.1218800000000002e+01  -6.1993699999999997e+01   5.9654039999999998e+02   7.2274000000000003e+00   8.9877099999999999e+01   8.6301000000000005e+00  -1.6002600000000001e+01  -1.3941800000000001e+01   1.2588900000000000e+02   8.9199999999999999e+00  -1.1248200000000001e+01  -4.7770000000000001e-01
   4.2871899999999997e+01  -6.3400700000000001e+01   6.1129530000000000e+02   7.8765999999999998e+00   9.1980099999999993e+01   8.9063999999999997e+00  -1.2517899999999999e+01  -9.6502999999999997e+00   1.0969580000000001e+02   9.3053000000000008e+00  -9.5836000000000006e+00  -1.3299999999999999e-02
   4.3577300000000001e+01  -6.4543800000000005e+01   6.2424860000000001e+02   8.3826999999999998e+00   9.3750000000000000e+01   9.0950000000000006e+00  -9.3440999999999992e+00  -6.4706000000000001e+00   9.6897999999999996e+01   9.3823000000000008e+00  -8.1883999999999997e+00   2.9640000000000000e-01
   4.4436900000000001e+01  -6.5928799999999995e+01   6.3574360000000001e+02   8.9841999999999995e+00   9.5462900000000005e+01   9.2746999999999993e+00  -7.3464999999999998e+00  -3.4687999999999999e+00   8.5319000000000003e+01   9.5267999999999997e+00  -7.1492000000000004e+00   6.6790000000000005e-01
   4.5494999999999997e+01  -6.7137900000000002e+01   6.4612350000000004e+02   9.6524999999999999e+00   9.6852199999999996e+01   9.4544999999999995e+00  -4.0395000000000003e+00  -3.5131999999999999e+00   8.2707200000000000e+01   9.2570999999999994e+00  -7.1779999999999999e+00   4.8220000000000002e-01
   4.5539000000000001e+01  -6.8061199999999999e+01   6.5410140000000001e+02   9.8148000000000000e+00   9.7918000000000006e+01   9.5028000000000006e+00  -1.6424000000000001e+00  -5.2031000000000001e+00   7.4784700000000001e+01   8.6791000000000000e+00  -6.6200000000000001e+00   2.2120000000000001e-01
   4.5693300000000001e+01  -6.9336200000000005e+01   6.6087829999999997e+02   1.0263500000000001e+01   9.8869500000000002e+01   9.6342999999999996e+00  -7.1020000000000005e-01  -4.4249000000000001e+00   6.7123400000000004e+01   7.9470999999999998e+00  -5.8502000000000001e+00   1.6370000000000001e-01
   4.6112099999999998e+01  -7.0171599999999998e+01   6.6585370000000000e+02   1.0664500000000000e+01   9.9526100000000000e+01   9.8185000000000002e+00   4.8830000000000001e-01  -2.9129000000000000e+00   5.9636200000000002e+01   7.4364999999999997e+00  -5.3402000000000003e+00   2.6100000000000001e-01
   4.6134200000000000e+01  -7.1798400000000001e+01   6.6739779999999996e+02   1.0912699999999999e+01   9.9840199999999996e+01   9.9193999999999996e+00   1.9980000000000001e-01  -2.0011999999999999e+00   5.2149099999999997e+01   6.4635999999999996e+00  -4.5224000000000002e+00   2.4329999999999999e-01
   4.5230499999999999e+01  -7.2172100000000000e+01   6.6851300000000003e+02   1.1189600000000000e+01   9.9887699999999995e+01   1.0024600000000000e+01   8.2120000000000004e-01  -1.6010000000000000e+00   4.4139499999999998e+01   5.6543999999999999e+00  -3.8488000000000002e+00   1.3270000000000001e-01
   4.4613300000000002e+01  -7.3183400000000006e+01   6.6842729999999995e+02   1.1313700000000001e+01   9.9944800000000001e+01   1.0116700000000000e+01   7.7680000000000005e-01  -1.3786000000000000e+00   3.5346400000000003e+01   4.5948000000000002e+00  -3.0308999999999999e+00   3.5400000000000001e-02
   4.3775700000000001e+01  -7.4304500000000004e+01   6.6696889999999996e+02   1.1371000000000000e+01   9.9640299999999996e+01   1.0208800000000000e+01   5.3269999999999995e-01  -6.6710000000000003e-01   2.8642800000000001e+01   3.6604999999999999e+00  -2.3477999999999999e+00   5.3100000000000001e-02
   4.3246699999999997e+01  -7.5447699999999998e+01   6.6353760000000000e+02   1.1399699999999999e+01   9.9183599999999998e+01   1.0428100000000001e+01   5.9930000000000005e-01   1.0672999999999999e+00   2.2983899999999998e+01   2.9380000000000002e+00  -1.7705000000000000e+00   1.6810000000000000e-01
   4.2453099999999999e+01  -7.5799400000000006e+01   6.5813319999999999e+02   1.1380599999999999e+01   9.8308099999999996e+01   1.0406100000000000e+01   3.7730000000000002e-01   3.0684999999999998e+00   1.8456800000000001e+01   2.2541000000000002e+00  -1.2028000000000001e+00   3.4499999999999997e-01
   4.2034300000000002e+01  -7.6349000000000004e+01   6.5212829999999997e+02   1.1380599999999999e+01   9.7270899999999997e+01   1.0520099999999999e+01   3.7730000000000002e-01   5.3143000000000002e+00   1.4887300000000000e+01   1.8302000000000000e+00  -7.9859999999999998e-01   5.0870000000000004e-01
   4.1505299999999998e+01  -7.6568799999999996e+01   6.4329259999999999e+02   1.1485600000000000e+01   9.5919600000000003e+01   1.0511400000000000e+01   5.7709999999999995e-01   5.1586999999999996e+00   1.0708399999999999e+01   1.2811999999999999e+00  -4.3300000000000000e-01   4.0250000000000002e-01
   4.0976300000000002e+01  -7.6722700000000003e+01   6.3428530000000001e+02   1.1428300000000000e+01   9.4473200000000006e+01   1.0401700000000000e+01   1.2873000000000001e+00   3.1575000000000002e+00   7.3131000000000004e+00   6.9359999999999999e-01  -1.9239999999999999e-01   1.8579999999999999e-01
   4.0425300000000000e+01  -7.6261099999999999e+01   6.2347659999999996e+02   1.1590600000000000e+01   9.2969700000000003e+01   1.0366700000000000e+01  -4.4400000000000002e-02   5.1139999999999997e-01   3.6564999999999999e+00  -1.6380000000000000e-01   3.2710000000000000e-01   1.2830000000000000e-01
   3.9587699999999998e+01  -7.6107200000000006e+01   6.1369719999999995e+02   1.1772000000000000e+01   9.1494799999999998e+01   1.0292100000000000e+01   7.3240000000000005e-01   1.6010000000000000e+00   4.6142000000000003e+00   1.1559999999999999e-01   1.6360000000000000e-01   1.5040000000000001e-01
   3.9036600000000000e+01  -7.5557599999999994e+01   6.0451829999999995e+02   1.1800599999999999e+01   8.9877099999999999e+01   1.0191300000000000e+01   6.6600000000000006e-02   5.5589999999999995e-01   3.2212000000000001e+00  -1.3489999999999999e-01   3.6559999999999998e-01   1.1060000000000000e-01
   3.8309199999999997e+01  -7.4656300000000002e+01   5.9388109999999995e+02   1.2201599999999999e+01   8.8344999999999999e+01   1.0042199999999999e+01   3.9950000000000002e-01   1.4008000000000000e+00   4.3529999999999998e+00   9.5999999999999992e-03   8.6599999999999996e-02   5.7500000000000002e-02
   3.7449599999999997e+01  -7.4018699999999995e+01   5.8435910000000001e+02   1.2354400000000000e+01   8.6651200000000003e+01   9.9852000000000007e+00  -4.4400000000000002e-02   9.1169999999999995e-01   4.3529999999999998e+00  -1.0600000000000000e-01   2.5979999999999998e-01   1.2830000000000000e-01
   3.6479700000000001e+01  -7.3315299999999993e+01   5.7372199999999998e+02   1.2755400000000000e+01   8.5223799999999997e+01   9.8491999999999997e+00   3.9950000000000002e-01   1.2007000000000001e+00   3.9177000000000000e+00   1.9300000000000001e-02   2.5019999999999998e-01   1.2390000000000000e-01
   3.5708300000000001e+01  -7.2721699999999998e+01   5.6557249999999999e+02   1.3251899999999999e+01   8.3843999999999994e+01   9.6298999999999992e+00   3.1069999999999998e-01   1.4231000000000000e+00   3.6564999999999999e+00  -5.7799999999999997e-02   2.4060000000000001e-01   6.1899999999999997e-02
   3.4848599999999998e+01  -7.2260099999999994e+01   5.5776620000000003e+02   1.3862900000000000e+01   8.2568899999999999e+01   9.6036000000000001e+00   2.2189999999999999e-01   1.0672999999999999e+00   4.1788999999999996e+00   9.5999999999999992e-03   2.1170000000000000e-01   1.3710000000000000e-01
   3.3966900000000003e+01  -7.1028999999999996e+01   5.5090350000000001e+02   1.4321199999999999e+01   8.1379400000000004e+01   9.4720999999999993e+00   3.5510000000000003e-01   1.4676000000000000e+00   3.4824000000000002e+00   7.7100000000000002e-02   2.2130000000000000e-01   1.3270000000000001e-01
   3.3393799999999999e+01  -7.0633300000000006e+01   5.4404079999999999e+02   1.5008599999999999e+01   8.0227999999999994e+01   9.3054000000000006e+00  -4.4400000000000002e-02   9.7840000000000005e-01   3.2212000000000001e+00  -2.8899999999999999e-02   2.3089999999999999e-01   9.2899999999999996e-02
   3.2401899999999998e+01  -7.0039699999999996e+01   5.3837900000000002e+02   1.5743700000000000e+01   7.9428700000000006e+01   9.2790999999999997e+00   4.2170000000000002e-01   1.4676000000000000e+00   3.7435999999999998e+00   5.7799999999999997e-02   2.1170000000000000e-01   1.1500000000000000e-01
   3.1233699999999999e+01  -6.8874600000000001e+01   5.3460450000000003e+02   1.6431200000000000e+01   7.8686400000000006e+01   9.1519999999999992e+00   1.1100000000000000e-01   1.0894999999999999e+00   3.6564999999999999e+00  -9.5999999999999992e-03   3.1750000000000000e-01   7.0800000000000002e-02
   2.9778900000000000e+01  -6.8764700000000005e+01   5.2988639999999998e+02   1.7109000000000002e+01   7.8144000000000005e+01   8.9634000000000000e+00   3.9950000000000002e-01   1.3341000000000001e+00   4.5270999999999999e+00   0.0000000000000000e+00   2.0210000000000000e-01   1.8579999999999999e-01
   2.8456399999999999e+01  -6.8676699999999997e+01   5.2868550000000005e+02   1.7863299999999999e+01   7.7820499999999996e+01   8.9152000000000005e+00   2.2200000000000001e-02   1.0450999999999999e+00   3.2212000000000001e+00  -2.8899999999999999e-02   2.7900000000000003e-01   1.3710000000000000e-01
   2.7707000000000001e+01  -6.8215100000000007e+01   5.2722709999999995e+02   1.8588899999999999e+01   7.7506500000000003e+01   8.9634000000000000e+00   1.1100000000000000e-01   1.2007000000000001e+00   3.8306000000000000e+00   1.9300000000000001e-02   2.5979999999999998e-01   1.3270000000000001e-01
   2.7001600000000000e+01  -6.8500900000000001e+01   5.2585460000000000e+02   1.9457699999999999e+01   7.7192499999999995e+01   8.9722000000000008e+00   3.1069999999999998e-01   1.4231000000000000e+00   4.1788999999999996e+00  -2.8899999999999999e-02   2.6939999999999997e-01   1.5040000000000001e-01
   2.6119900000000001e+01  -6.8698700000000002e+01   5.2499680000000001e+02   2.0383800000000001e+01   7.6878399999999999e+01   8.8142999999999994e+00  -2.2200000000000001e-02   1.0894999999999999e+00   3.5695000000000001e+00  -2.8899999999999999e-02   2.7900000000000003e-01   1.6810000000000000e-01
   2.4973700000000001e+01  -6.8017200000000003e+01   5.2362419999999997e+02   2.1195300000000000e+01   7.6707200000000000e+01   8.9019999999999992e+00   4.6610000000000001e-01   1.2452000000000001e+00   4.3529999999999998e+00  -4.8200000000000000e-02   2.0210000000000000e-01   9.7299999999999998e-02
   2.4687200000000001e+01  -6.8325000000000003e+01   5.2353840000000002e+02   2.2236000000000001e+01   7.6383600000000001e+01   8.7616999999999994e+00   2.4410000000000001e-01   1.1117999999999999e+00   4.0918000000000001e+00   0.0000000000000000e+00   2.9830000000000001e-01   1.0170000000000000e-01
   2.4488800000000001e+01  -6.8237099999999998e+01   5.2208010000000002e+02   2.3400800000000000e+01   7.6060100000000006e+01   8.6082000000000001e+00   4.6610000000000001e-01   1.2897000000000001e+00   3.7435999999999998e+00   1.9300000000000001e-02   3.0790000000000001e-01   1.2390000000000000e-01
   2.4158200000000001e+01  -6.7599500000000006e+01   5.2293799999999999e+02   2.4508299999999998e+01   7.5860200000000006e+01   8.6652000000000005e+00   3.1069999999999998e-01   1.1339999999999999e+00   3.9177000000000000e+00  -1.0600000000000000e-01   2.6939999999999997e-01   1.2390000000000000e-01
   2.3981800000000000e+01  -6.7797399999999996e+01   5.2310950000000003e+02   2.5701699999999999e+01   7.5688999999999993e+01   8.4283999999999999e+00   2.8849999999999998e-01   1.4231000000000000e+00   3.3953000000000002e+00   1.9300000000000001e-02   2.4060000000000001e-01   1.1060000000000000e-01
   2.3629200000000001e+01  -6.7335700000000003e+01   5.2199429999999995e+02   2.7057500000000001e+01   7.5432000000000002e+01   8.2836999999999996e+00   2.6629999999999998e-01   1.0894999999999999e+00   3.4824000000000002e+00   2.8899999999999999e-02   2.4060000000000001e-01   7.9600000000000004e-02
   2.3166300000000000e+01  -6.5840800000000002e+01   5.2216589999999997e+02   2.8327300000000001e+01   7.5175100000000000e+01   8.2090999999999994e+00   1.7760000000000001e-01   1.1785000000000001e+00   3.5695000000000001e+00   9.5999999999999992e-03   2.5979999999999998e-01   1.5920000000000001e-01
   2.3254400000000000e+01  -6.5643000000000001e+01   5.2276639999999998e+02   2.9597100000000001e+01   7.4956199999999995e+01   7.9459999999999997e+00   2.6629999999999998e-01   1.3786000000000000e+00   3.8306000000000000e+00  -6.7400000000000002e-02   2.3089999999999999e-01   7.5200000000000003e-02
   2.3100200000000001e+01  -6.5467100000000002e+01   5.2310950000000003e+02   3.0981500000000000e+01   7.4689800000000005e+01   7.8013000000000003e+00   1.7760000000000001e-01   1.4676000000000000e+00   3.9177000000000000e+00   1.9300000000000001e-02   2.5979999999999998e-01   8.4000000000000005e-02
   2.2659300000000002e+01  -6.4851600000000005e+01   5.2302369999999996e+02   3.2432699999999997e+01   7.4413799999999995e+01   7.7267999999999999e+00   3.1069999999999998e-01   1.3341000000000001e+00   3.5695000000000001e+00  -2.8899999999999999e-02   2.1170000000000000e-01   1.3710000000000000e-01
   2.2945900000000002e+01  -6.4873599999999996e+01   5.2542570000000001e+02   3.3960299999999997e+01   7.4385300000000001e+01   7.4987000000000004e+00   4.4400000000000002e-02   1.0227999999999999e+00   4.7012999999999998e+00   0.0000000000000000e+00   2.8870000000000001e-01   7.9600000000000004e-02
   2.3232399999999998e+01  -6.5247299999999996e+01   5.2748450000000003e+02   3.5392400000000002e+01   7.4442400000000006e+01   7.4198000000000004e+00   1.7760000000000001e-01   1.1339999999999999e+00   4.0918000000000001e+00   7.7100000000000002e-02   2.5019999999999998e-01   1.1500000000000000e-01
   2.3210400000000000e+01  -6.5137400000000000e+01   5.3014380000000006e+02   3.7005899999999997e+01   7.4394800000000004e+01   7.2751000000000001e+00   3.1069999999999998e-01   1.3341000000000001e+00   4.5270999999999999e+00  -2.8899999999999999e-02   3.0790000000000001e-01   1.3710000000000000e-01
   2.3452800000000000e+01  -6.5467100000000002e+01   5.3366089999999997e+02   3.8724499999999999e+01   7.4670800000000000e+01   7.1391000000000000e+00   1.3320000000000001e-01   1.4453000000000000e+00   3.7435999999999998e+00  -1.4449999999999999e-01   2.0210000000000000e-01   1.0170000000000000e-01
   2.4180199999999999e+01  -6.5599000000000004e+01   5.3786429999999996e+02   4.0633899999999997e+01   7.4699299999999994e+01   6.9900000000000002e+00   1.9980000000000001e-01   1.2897000000000001e+00   3.8306000000000000e+00   3.8500000000000000e-02   2.6939999999999997e-01   1.5479999999999999e-01
   2.4687200000000001e+01  -6.5599000000000004e+01   5.4112410000000000e+02   4.2199700000000000e+01   7.4813500000000005e+01   6.8848000000000003e+00  -4.4400000000000002e-02   1.3786000000000000e+00   3.9177000000000000e+00   3.8500000000000000e-02   2.5019999999999998e-01   9.7299999999999998e-02
   2.5745200000000001e+01  -6.6104600000000005e+01   5.4515599999999995e+02   4.4013700000000000e+01   7.4965800000000002e+01   6.7796000000000003e+00   1.1100000000000000e-01   1.4231000000000000e+00   3.8306000000000000e+00   3.8500000000000000e-02   2.2130000000000000e-01   1.2830000000000000e-01
   2.6560800000000000e+01  -6.6258499999999998e+01   5.4781529999999998e+02   4.5808700000000002e+01   7.4956199999999995e+01   6.6742999999999997e+00   2.2189999999999999e-01   1.2674000000000001e+00   3.7435999999999998e+00   1.9300000000000001e-02   2.4060000000000001e-01   1.2390000000000000e-01
   2.7398399999999999e+01  -6.6390400000000000e+01   5.4978830000000005e+02   4.7641800000000003e+01   7.4822999999999993e+01   6.5602999999999998e+00   2.2189999999999999e-01   1.2007000000000001e+00   3.9177000000000000e+00  -9.6299999999999997e-02   2.5019999999999998e-01   5.3100000000000001e-02
   2.8236000000000001e+01  -6.6698200000000000e+01   5.5279070000000002e+02   4.9398499999999999e+01   7.4746899999999997e+01   6.3804999999999996e+00   1.5540000000000001e-01   1.3564000000000001e+00   3.3083000000000000e+00  -1.9300000000000001e-02   2.6939999999999997e-01   1.5040000000000001e-01
   2.9294000000000000e+01  -6.6786100000000005e+01   5.5587890000000004e+02   5.1231600000000000e+01   7.4689800000000005e+01   6.1612000000000000e+00   8.8800000000000004e-02   1.2007000000000001e+00   3.6564999999999999e+00   2.8899999999999999e-02   2.9830000000000001e-01   1.3270000000000001e-01
   3.0131599999999999e+01  -6.6500399999999999e+01   5.5810929999999996e+02   5.2978800000000000e+01   7.4585099999999997e+01   5.9858000000000002e+00   4.4400000000000002e-02   1.3564000000000001e+00   3.6564999999999999e+00   2.8899999999999999e-02   2.5019999999999998e-01   1.2390000000000000e-01
   3.0903099999999998e+01  -6.6390400000000000e+01   5.5948180000000002e+02   5.4821500000000000e+01   7.4642200000000003e+01   5.7709999999999999e+00   8.8800000000000004e-02   1.1117999999999999e+00   3.5695000000000001e+00   9.5999999999999992e-03   2.0210000000000000e-01   1.2830000000000000e-01
   3.1608400000000000e+01  -6.6082700000000003e+01   5.6265580000000000e+02   5.6769100000000002e+01   7.4718299999999999e+01   5.5780000000000003e+00   2.6629999999999998e-01   1.2897000000000001e+00   3.5695000000000001e+00   0.0000000000000000e+00   2.3089999999999999e-01   1.6370000000000001e-01
   3.2357799999999997e+01  -6.5950800000000001e+01   5.6591560000000004e+02   5.8497199999999999e+01   7.4718299999999999e+01   5.3544000000000000e+00   2.4410000000000001e-01   1.2674000000000001e+00   3.4824000000000002e+00   7.7100000000000002e-02   2.4060000000000001e-01   1.2390000000000000e-01
   3.3151400000000002e+01  -6.5665000000000006e+01   5.6857489999999996e+02   6.0425800000000002e+01   7.4727900000000005e+01   5.1351000000000004e+00   1.7760000000000001e-01   1.3341000000000001e+00   3.6564999999999999e+00  -9.5999999999999992e-03   3.0790000000000001e-01   1.2390000000000000e-01
   3.4187300000000000e+01  -6.5599000000000004e+01   5.7132000000000005e+02   6.2249400000000001e+01   7.4756399999999999e+01   4.8236999999999997e+00   1.9980000000000001e-01   1.2230000000000001e+00   4.0918000000000001e+00  -1.9300000000000001e-02   3.1750000000000000e-01   1.0620000000000000e-01
   3.4628200000000000e+01  -6.5994699999999995e+01   5.7432240000000002e+02   6.3881999999999998e+01   7.4604200000000006e+01   4.7404000000000002e+00   8.8800000000000004e-02   1.3119000000000001e+00   3.8306000000000000e+00  -1.0600000000000000e-01   2.2130000000000000e-01   1.1500000000000000e-01
   3.5509900000000002e+01  -6.5665000000000006e+01   5.7500869999999998e+02   6.5562299999999993e+01   7.4537499999999994e+01   4.4598000000000004e+00   1.1100000000000000e-01   1.0227999999999999e+00   3.9177000000000000e+00  -3.8500000000000000e-02   1.9239999999999999e-01   1.5040000000000001e-01
   3.5818500000000000e+01  -6.5269300000000001e+01   5.7595230000000004e+02   6.7032600000000002e+01   7.4290099999999995e+01   4.0826000000000002e+00   6.6600000000000006e-02   1.2007000000000001e+00   3.7435999999999998e+00   0.0000000000000000e+00   2.9830000000000001e-01   1.5040000000000001e-01
   3.6237299999999998e+01  -6.7643500000000003e+01   5.7698170000000005e+02   6.8436099999999996e+01   7.4204499999999996e+01   4.3457999999999997e+00   1.1100000000000000e-01   1.2230000000000001e+00   3.7435999999999998e+00   3.8500000000000000e-02   2.2130000000000000e-01   1.3710000000000000e-01
   3.7008699999999997e+01  -6.7313699999999997e+01   5.8007000000000005e+02   6.9915999999999997e+01   7.4185500000000005e+01   3.9817999999999998e+00  -6.6600000000000006e-02   8.8939999999999997e-01   3.2212000000000001e+00   3.8500000000000000e-02   2.7900000000000003e-01   1.3710000000000000e-01
   3.7493699999999997e+01  -6.9358199999999997e+01   5.8212879999999996e+02   7.1033000000000001e+01   7.4261600000000001e+01   4.0694999999999997e+00   1.5540000000000001e-01   9.7840000000000005e-01   3.5695000000000001e+00   1.9300000000000001e-02   2.5979999999999998e-01   1.2830000000000000e-01
   3.7912500000000001e+01  -6.8962500000000006e+01   5.8410180000000003e+02   7.2694299999999998e+01   7.4290099999999995e+01   3.7099000000000002e+00   2.4410000000000001e-01   1.3341000000000001e+00   3.4824000000000002e+00  -9.5999999999999992e-03   2.2130000000000000e-01   1.4160000000000000e-01
   3.8772100000000002e+01  -7.0984999999999999e+01   5.8710419999999999e+02   7.3916399999999996e+01   7.4432900000000004e+01   3.7713000000000001e+00   0.0000000000000000e+00   1.0672999999999999e+00   3.8306000000000000e+00   2.8899999999999999e-02   2.8870000000000001e-01   1.4599999999999999e-01
   3.9543599999999998e+01  -7.1578599999999994e+01   5.8924879999999996e+02   7.5300700000000006e+01   7.4480400000000003e+01   3.6046999999999998e+00   1.7760000000000001e-01   1.2674000000000001e+00   3.7435999999999998e+00  -2.8899999999999999e-02   2.1170000000000000e-01   1.4160000000000000e-01
   4.0337100000000000e+01  -7.2809600000000003e+01   5.9336640000000000e+02   7.6694699999999997e+01   7.4718299999999999e+01   3.5125999999999999e+00   2.4410000000000001e-01   1.3119000000000001e+00   3.6564999999999999e+00   1.9300000000000001e-02   2.7900000000000003e-01   1.4599999999999999e-01
   4.1240800000000000e+01  -7.4963999999999999e+01   5.9611149999999998e+02   7.7811700000000002e+01   7.4746899999999997e+01   3.5871000000000000e+00   0.0000000000000000e+00   1.2007000000000001e+00   3.0470999999999999e+00  -8.6699999999999999e-02   2.5979999999999998e-01   1.0170000000000000e-01
   4.1483300000000000e+01  -7.7997799999999998e+01   6.0348889999999994e+02   7.8833299999999994e+01   7.5584299999999999e+01   3.7538000000000000e+00   2.8849999999999998e-01   1.1785000000000001e+00   4.2659000000000002e+00   4.8200000000000000e-02   2.2130000000000000e-01   1.1060000000000000e-01
   4.2629500000000000e+01  -8.0305999999999997e+01   6.0923640000000000e+02   8.0074500000000000e+01   7.6374099999999999e+01   3.8809000000000000e+00  -4.4400000000000002e-02   1.2674000000000001e+00   3.5695000000000001e+00  -5.7799999999999997e-02   2.5019999999999998e-01   1.1060000000000000e-01
   4.2761699999999998e+01  -8.2944100000000006e+01   6.1446929999999998e+02   8.1277400000000000e+01   7.6954599999999999e+01   4.0300000000000002e+00   8.8800000000000004e-02   1.2452000000000001e+00   3.9177000000000000e+00  -1.9300000000000001e-02   2.9830000000000001e-01   1.7690000000000000e-01
   4.3246699999999997e+01  -8.5274299999999997e+01   6.1918740000000003e+02   8.2213099999999997e+01   7.7468400000000003e+01   4.1791000000000000e+00   3.7730000000000002e-01   1.2897000000000001e+00   3.8306000000000000e+00  -7.7100000000000002e-02   2.0210000000000000e-01   1.4599999999999999e-01
   4.3423000000000002e+01  -8.8242099999999994e+01   6.2201819999999998e+02   8.3072400000000002e+01   7.7687299999999993e+01   4.2800000000000002e+00   2.8849999999999998e-01   1.1339999999999999e+00   4.0918000000000001e+00   0.0000000000000000e+00   3.3679999999999999e-01   1.3710000000000000e-01
   4.4062199999999997e+01  -9.0506399999999999e+01   6.2570690000000002e+02   8.3960300000000004e+01   7.8087000000000003e+01   4.4729000000000001e+00   2.2189999999999999e-01   1.3341000000000001e+00   4.2659000000000002e+00  -5.7799999999999997e-02   2.5019999999999998e-01   1.2390000000000000e-01
   4.4657400000000003e+01  -9.3100499999999997e+01   6.2845200000000000e+02   8.4704999999999998e+01   7.8343900000000005e+01   4.5869000000000000e+00   2.2189999999999999e-01   1.2897000000000001e+00   3.3953000000000002e+00   4.8200000000000000e-02   3.4639999999999999e-01   1.1060000000000000e-01
   4.5583100000000002e+01  -9.5694599999999994e+01   6.3154020000000003e+02   8.5440100000000001e+01   7.8553200000000004e+01   4.7317000000000000e+00   1.9980000000000001e-01   1.2007000000000001e+00   2.7858999999999998e+00   8.6699999999999999e-02   3.0790000000000001e-01   1.7690000000000000e-01
   4.6266399999999997e+01  -9.7849000000000004e+01   6.3351329999999996e+02   8.6222999999999999e+01   7.8762600000000006e+01   4.8895000000000000e+00   1.5540000000000001e-01   1.0672999999999999e+00   3.7435999999999998e+00  -4.8200000000000000e-02   2.9830000000000001e-01   1.1940000000000001e-01
   4.6729300000000002e+01  -1.0035509999999999e+02   6.3540049999999997e+02   8.6681299999999993e+01   7.8810199999999995e+01   4.9904000000000002e+00   1.7760000000000001e-01   1.2897000000000001e+00   3.6564999999999999e+00   3.8500000000000000e-02   2.4060000000000001e-01   1.4160000000000000e-01
   4.7412599999999998e+01  -1.0209180000000001e+02   6.3531470000000002e+02   8.7282799999999995e+01   7.8619799999999998e+01   5.1614000000000004e+00   2.6629999999999998e-01   1.2452000000000001e+00   3.6564999999999999e+00   3.8500000000000000e-02   2.5979999999999998e-01   1.0170000000000000e-01
   4.8007800000000003e+01  -1.0376250000000000e+02   6.3299860000000001e+02   8.7578800000000001e+01   7.8429500000000004e+01   5.2403000000000004e+00   2.8849999999999998e-01   1.0894999999999999e+00   2.7858999999999998e+00  -8.6699999999999999e-02   2.5979999999999998e-01   9.2899999999999996e-02
   4.7985700000000001e+01  -1.0569710000000001e+02   6.3145439999999996e+02   8.7836500000000001e+01   7.8115499999999997e+01   5.3937999999999997e+00   2.4410000000000001e-01   1.0450999999999999e+00   3.6564999999999999e+00   9.6299999999999997e-02   2.3089999999999999e-01   1.7249999999999999e-01
   4.8338400000000000e+01  -1.0769759999999999e+02   6.2896669999999995e+02   8.7912899999999993e+01   7.7639700000000005e+01   5.5998999999999999e+00   2.8849999999999998e-01   1.1339999999999999e+00   3.9177000000000000e+00  -3.8500000000000000e-02   2.2130000000000000e-01   1.2830000000000000e-01
   4.8668999999999997e+01  -1.0877480000000000e+02   6.2656479999999999e+02   8.8065700000000007e+01   7.7230500000000006e+01   5.6349999999999998e+00   3.5510000000000003e-01   1.1785000000000001e+00   3.6564999999999999e+00   9.5999999999999992e-03   2.3089999999999999e-01   9.7299999999999998e-02
   4.8338400000000000e+01  -1.1002790000000000e+02   6.2253290000000004e+02   8.7798299999999998e+01   7.6811800000000005e+01   5.7008000000000001e+00   2.8849999999999998e-01   1.1339999999999999e+00   3.2212000000000001e+00  -9.5999999999999992e-03   2.1170000000000000e-01   1.9910000000000000e-01
   4.7963700000000003e+01  -1.1194040000000000e+02   6.1815800000000002e+02   8.7578800000000001e+01   7.6012500000000003e+01   5.8455000000000004e+00   1.3320000000000001e-01   1.0672999999999999e+00   4.1788999999999996e+00  -4.8200000000000000e-02   2.7900000000000003e-01   1.1500000000000000e-01
   4.7963700000000003e+01  -1.1189650000000000e+02   6.1206730000000005e+02   8.7234999999999999e+01   7.5346400000000003e+01   5.9112999999999998e+00   1.5540000000000001e-01   1.3786000000000000e+00   3.4824000000000002e+00   9.5999999999999992e-03   3.7530000000000002e-01   1.3270000000000001e-01
   4.7721200000000003e+01  -1.1240210000000000e+02   6.0537620000000004e+02   8.6795900000000003e+01   7.4518500000000003e+01   5.8981000000000003e+00   1.9980000000000001e-01   1.1563000000000001e+00   3.4824000000000002e+00  -5.7799999999999997e-02   1.6360000000000000e-01   1.4599999999999999e-01
   4.6817500000000003e+01  -1.1402889999999999e+02   5.9696939999999995e+02   8.6108500000000006e+01   7.3576400000000007e+01   6.2050999999999998e+00   1.3320000000000001e-01   1.0227999999999999e+00   4.4401000000000002e+00  -1.9300000000000001e-02   2.9830000000000001e-01   1.5479999999999999e-01
   4.6068100000000001e+01  -1.1440260000000001e+02   5.8924879999999996e+02   8.5344700000000003e+01   7.2415499999999994e+01   6.3147000000000002e+00   1.9980000000000001e-01   1.2452000000000001e+00   3.3083000000000000e+00   4.8200000000000000e-02   2.9830000000000001e-01   1.1500000000000000e-01
   4.5252499999999998e+01  -1.1413880000000000e+02   5.7878319999999997e+02   8.4428100000000001e+01   7.1368799999999993e+01   6.3849000000000000e+00   8.8800000000000004e-02   1.2452000000000001e+00   3.7435999999999998e+00  -2.8899999999999999e-02   2.5979999999999998e-01   1.5479999999999999e-01
   4.3731600000000000e+01  -1.1418280000000000e+02   5.6831759999999997e+02   8.3320599999999999e+01   6.9998500000000007e+01   6.5998000000000001e+00   3.9950000000000002e-01   1.2230000000000001e+00   3.8306000000000000e+00  -1.9300000000000001e-02   3.2710000000000000e-01   1.2390000000000000e-01
   4.2166600000000003e+01  -1.1462240000000000e+02   5.5639359999999999e+02   8.1859800000000007e+01   6.8675799999999995e+01   6.7356999999999996e+00  -6.6600000000000006e-02   1.1785000000000001e+00   2.3506000000000000e+00  -2.8899999999999999e-02   2.5979999999999998e-01   1.3270000000000001e-01
   4.0248899999999999e+01  -1.1288570000000000e+02   5.4275400000000002e+02   8.0609099999999998e+01   6.7162800000000004e+01   6.7708000000000004e+00   1.3320000000000001e-01   1.2230000000000001e+00   4.4401000000000002e+00  -5.7799999999999997e-02   2.5979999999999998e-01   1.5479999999999999e-01
   3.8838200000000001e+01  -1.1235809999999999e+02   5.2911440000000005e+02   7.9005099999999999e+01   6.5411900000000003e+01   6.9329999999999998e+00  -2.2189999999999999e-01   1.0227999999999999e+00   3.3953000000000002e+00  -3.8500000000000000e-02   3.1750000000000000e-01   1.3270000000000001e-01
   3.6457700000000003e+01  -1.1114900000000000e+02   5.1238649999999996e+02   7.7162499999999994e+01   6.3737099999999998e+01   7.0997000000000003e+00   3.1069999999999998e-01   1.5787000000000000e+00   3.2212000000000001e+00   1.0600000000000000e-01   2.2130000000000000e-01   1.4599999999999999e-01
   3.4606099999999998e+01  -1.0934640000000000e+02   4.9797489999999999e+02   7.5071600000000004e+01   6.1948099999999997e+01   7.1435000000000004e+00   4.4400000000000002e-02   1.3564000000000001e+00   5.5719000000000003e+00   4.8200000000000000e-02   2.7900000000000003e-01   1.1060000000000000e-01
   3.2710500000000003e+01  -1.0754370000000000e+02   4.8004610000000002e+02   7.3037999999999997e+01   5.9978299999999997e+01   7.3146000000000004e+00   4.4400000000000002e-02   1.1117999999999999e+00   2.6118000000000001e+00  -6.7400000000000002e-02   2.5979999999999998e-01   1.3270000000000001e-01
   3.0352000000000000e+01  -1.0541130000000000e+02   4.6194569999999999e+02   7.0861199999999997e+01   5.7865800000000000e+01   7.3891000000000000e+00   1.5540000000000001e-01   1.2897000000000001e+00   4.5270999999999999e+00   9.5999999999999992e-03   2.3089999999999999e-01   1.5040000000000001e-01
   2.8500499999999999e+01  -1.0305910000000000e+02   4.4427420000000001e+02   6.8283400000000000e+01   5.5582000000000001e+01   7.4286000000000003e+00  -2.6629999999999998e-01   8.6719999999999997e-01   3.8306000000000000e+00   9.5999999999999992e-03   2.7900000000000003e-01   1.0620000000000000e-01
   2.6582799999999999e+01  -1.0044300000000000e+02   4.2497289999999998e+02   6.5657799999999995e+01   5.3183999999999997e+01   7.4549000000000003e+00   3.5510000000000003e-01   1.5120000000000000e+00   4.1788999999999996e+00   4.8200000000000000e-02   2.2130000000000000e-01   1.5040000000000001e-01
   2.4643100000000000e+01  -9.7739000000000004e+01   4.0352690000000001e+02   6.2879500000000000e+01   5.0567200000000000e+01   7.5206999999999997e+00  -3.1069999999999998e-01   1.0450999999999999e+00   3.4824000000000002e+00   2.8899999999999999e-02   3.1750000000000000e-01   1.1500000000000000e-01
   2.3144200000000001e+01  -9.4507400000000004e+01   3.8276720000000000e+02   5.9957999999999998e+01   4.8045499999999997e+01   7.3758999999999997e+00   4.2170000000000002e-01   1.5120000000000000e+00   3.1341999999999999e+00   9.5999999999999992e-03   2.2130000000000000e-01   1.1940000000000001e-01
   2.1270700000000001e+01  -9.0484399999999994e+01   3.6097820000000002e+02   5.6998300000000000e+01   4.5409599999999998e+01   7.2706999999999997e+00  -6.6600000000000006e-02   1.0894999999999999e+00   3.6564999999999999e+00  -3.8500000000000000e-02   3.5599999999999998e-01   1.5920000000000001e-01
   1.9264800000000001e+01  -8.6395499999999998e+01   3.3893169999999998e+02   5.3933500000000002e+01   4.2745100000000001e+01   7.1698000000000004e+00   6.6600000000000006e-02   1.2230000000000001e+00   3.7435999999999998e+00  -5.7799999999999997e-02   3.5599999999999998e-01   1.4160000000000000e-01
   1.6906300000000002e+01  -8.2196600000000004e+01   3.1662799999999999e+02   5.0802000000000000e+01   3.9966500000000003e+01   7.0251000000000001e+00   1.9980000000000001e-01   1.1117999999999999e+00   3.3953000000000002e+00  -6.7400000000000002e-02   2.6939999999999997e-01   1.2390000000000000e-01
   1.5120900000000001e+01  -7.7777900000000002e+01   2.9458150000000001e+02   4.7641800000000003e+01   3.7244999999999997e+01   6.7796000000000003e+00   1.1100000000000000e-01   1.2007000000000001e+00   3.3083000000000000e+00   2.8899999999999999e-02   2.8870000000000001e-01   1.6810000000000000e-01
   1.3225300000000001e+01  -7.2941500000000005e+01   2.7141989999999998e+02   4.4386099999999999e+01   3.4456800000000001e+01   6.5690999999999997e+00   1.3320000000000001e-01   1.2674000000000001e+00   3.3953000000000002e+00   6.7400000000000002e-02   2.0210000000000000e-01   1.4160000000000000e-01
   1.0712500000000000e+01  -6.7621499999999997e+01   2.5031710000000001e+02   4.1140000000000001e+01   3.1725800000000000e+01   6.2182000000000004e+00   1.5540000000000001e-01   1.0672999999999999e+00   4.0048000000000004e+00  -1.9300000000000001e-02   2.5019999999999998e-01   1.5040000000000001e-01
   9.1694999999999993e+00  -6.1422100000000000e+01   2.2689810000000000e+02   3.8008400000000002e+01   2.8890100000000000e+01   5.7359000000000000e+00   3.3289999999999997e-01   1.5787000000000000e+00   3.6564999999999999e+00   7.7100000000000002e-02   2.0210000000000000e-01   1.5920000000000001e-01
   7.7146999999999997e+00  -5.6277999999999999e+01   2.0545220000000000e+02   3.4533099999999997e+01   2.6025800000000000e+01   5.3323999999999998e+00   1.1100000000000000e-01   9.3389999999999995e-01   3.3953000000000002e+00   1.9300000000000001e-02   2.0210000000000000e-01   1.5479999999999999e-01
   6.0395000000000003e+00  -5.0606200000000001e+01   1.8254790000000000e+02   3.1181999999999999e+01   2.3266200000000001e+01   4.8676000000000004e+00   1.9980000000000001e-01   1.3119000000000001e+00   4.5270999999999999e+00   9.5999999999999992e-03   2.8870000000000001e-01   1.5479999999999999e-01
   4.8933999999999997e+00  -4.5198300000000003e+01   1.6187400000000000e+02   2.7849900000000002e+01   2.0373400000000000e+01   4.3544999999999998e+00   6.6600000000000006e-02   1.1563000000000001e+00   3.6564999999999999e+00   0.0000000000000000e+00   2.4060000000000001e-01   1.4599999999999999e-01
   3.7250999999999999e+00  -3.8603200000000001e+01   1.4325890000000001e+02   2.5119299999999999e+01   1.8175200000000000e+01   3.6440999999999999e+00   8.8800000000000004e-02   1.1785000000000001e+00   3.4824000000000002e+00  -3.8500000000000000e-02   2.4060000000000001e-01   9.2899999999999996e-02
   3.2402000000000002e+00  -3.1876200000000001e+01   1.2447230000000000e+02   2.2341000000000001e+01   1.5901000000000000e+01   2.9161999999999999e+00   2.4410000000000001e-01   1.2674000000000001e+00   3.8306000000000000e+00   9.5999999999999992e-03   2.8870000000000001e-01   1.0620000000000000e-01
   2.7332000000000001e+00  -2.8358799999999999e+01   1.0740130000000001e+02   1.9400400000000001e+01   1.3626700000000000e+01   2.6705999999999999e+00   2.2200000000000001e-02   1.2007000000000001e+00   3.5695000000000001e+00   9.5999999999999992e-03   3.2710000000000000e-01   1.1060000000000000e-01
   2.0720000000000001e+00  -2.4181899999999999e+01   9.2131799999999998e+01   1.6688900000000000e+01   1.1656900000000000e+01   2.2277000000000000e+00   1.3320000000000001e-01   1.5120000000000000e+00   4.1788999999999996e+00  -9.5999999999999992e-03   2.4060000000000001e-01   1.3710000000000000e-01
   1.6532000000000000e+00  -1.9587399999999999e+01   7.8921099999999996e+01   1.4483499999999999e+01   9.9060000000000006e+00   1.7541000000000000e+00   0.0000000000000000e+00   1.1563000000000001e+00   3.7435999999999998e+00  -6.7400000000000002e-02   1.7319999999999999e-01   1.5040000000000001e-01
   9.2579999999999996e-01  -1.5652300000000000e+01   6.6653999999999996e+01   1.2392600000000000e+01   8.4120000000000008e+00   1.4383999999999999e+00   1.1100000000000000e-01   1.3564000000000001e+00   3.5695000000000001e+00   4.8200000000000000e-02   1.5400000000000000e-01   1.1940000000000001e-01
   8.3760000000000001e-01  -1.2376799999999999e+01   5.5759500000000003e+01   1.0387600000000001e+01   6.9466000000000001e+00   1.1137999999999999e+00   2.2200000000000001e-02   1.3119000000000001e+00   2.7858999999999998e+00   4.8200000000000000e-02   2.2130000000000000e-01   1.9460000000000000e-01
   3.9679999999999999e-01  -8.9913000000000007e+00   4.5551200000000001e+01   8.5831999999999997e+00   5.6714000000000002e+00   8.2879999999999998e-01   2.2200000000000001e-02   1.3341000000000001e+00   3.8306000000000000e+00  -2.8899999999999999e-02   2.4060000000000001e-01   1.1940000000000001e-01
   4.8490000000000000e-01  -4.2648000000000001e+00   3.7230200000000004e+01   7.1891999999999996e+00   4.5580999999999996e+00   2.1490000000000001e-01   2.2189999999999999e-01   1.1117999999999999e+00   3.3953000000000002e+00  -1.9300000000000001e-02   2.1170000000000000e-01   1.6370000000000001e-01
   2.2040000000000001e-01  -1.1212000000000000e+00   2.8823399999999999e+01   5.6616000000000000e+00   3.4923000000000002e+00  -4.3900000000000002e-02   2.4410000000000001e-01   1.1117999999999999e+00   3.6564999999999999e+00   0.0000000000000000e+00   2.4060000000000001e-01   1.1500000000000000e-01
   4.1880000000000001e-01   2.8578999999999999e+00   2.2475400000000000e+01   4.6401000000000003e+00   2.7025000000000001e+00  -5.9640000000000004e-01   2.4410000000000001e-01   1.4453000000000000e+00   3.8306000000000000e+00  -1.9300000000000001e-02   2.3089999999999999e-01   1.2390000000000000e-01
  -3.7469999999999998e-01   2.1103999999999998e+00   1.5012200000000000e+01   3.0743000000000000e+00   1.6272000000000000e+00  -3.8590000000000002e-01   6.6600000000000006e-02   1.2007000000000001e+00   3.3083000000000000e+00   5.7799999999999997e-02   3.2710000000000000e-01   1.2390000000000000e-01
  -6.3919999999999999e-01   4.5065999999999997e+00   8.2352000000000007e+00   1.9380999999999999e+00   8.5640000000000005e-01  -5.3939999999999999e-01   3.1069999999999998e-01   1.3564000000000001e+00   3.3083000000000000e+00   3.8500000000000000e-02   2.2130000000000000e-01   1.1060000000000000e-01
  -8.8200000000000001e-02  -2.1543999999999999e+00   1.0294000000000001e+00   5.7299999999999997e-02  -1.1420000000000000e-01  -5.7000000000000002e-02   4.4400000000000002e-02   1.1117999999999999e+00   3.7435999999999998e+00  -2.8899999999999999e-02   3.3679999999999999e-01   1.4599999999999999e-01
  -1.2564000000000000e+00   1.1431000000000000e+00  -8.5800000000000001e-02   7.3519999999999996e-01   1.9030000000000000e-01  -1.7100000000000001e-01   1.9980000000000001e-01   1.3786000000000000e+00   3.9177000000000000e+00   0.0000000000000000e+00   1.9239999999999999e-01   1.1940000000000001e-01
  -1.3230000000000000e-01  -2.3742000000000001e+00   1.2010000000000001e+00  -9.4999999999999998e-03   3.8100000000000002e-02  -3.9500000000000000e-02   8.8800000000000004e-02   1.1563000000000001e+00   3.5695000000000001e+00  -9.5999999999999992e-03   1.4430000000000001e-01   1.5479999999999999e-01
  -1.1021000000000001e+00   9.6730000000000005e-01   6.8630000000000002e-01   5.5379999999999996e-01   7.6100000000000001e-02   1.4030000000000001e-01   2.2189999999999999e-01   1.2452000000000001e+00   4.4401000000000002e+00   3.8500000000000000e-02   2.1170000000000000e-01   1.4160000000000000e-01
  -4.8490000000000000e-01  -1.2531000000000001e+00   1.6298999999999999e+00   3.8199999999999998e-02  -4.7600000000000003e-02  -5.7000000000000002e-02   1.1100000000000000e-01   1.4231000000000000e+00   3.9177000000000000e+00   2.8899999999999999e-02   2.3089999999999999e-01   1.1500000000000000e-01
  -7.2740000000000005e-01   3.5170000000000001e-01   8.5780000000000001e-01   4.8690000000000000e-01   1.1420000000000000e-01  -1.2280000000000001e-01  -8.8800000000000004e-02   1.3564000000000001e+00   3.4824000000000002e+00  -9.5999999999999992e-03   2.6939999999999997e-01   1.3710000000000000e-01
  -3.9679999999999999e-01  -4.3969999999999998e-01   1.1152000000000000e+00   3.3420000000000000e-01  -9.4999999999999998e-03  -4.4000000000000003e-03   2.2200000000000001e-02   1.1785000000000001e+00   3.8306000000000000e+00   4.8200000000000000e-02   3.1750000000000000e-01   1.2390000000000000e-01
  -3.9679999999999999e-01  -3.9570000000000000e-01   1.8015000000000001e+00   1.8140000000000001e-01   3.8100000000000002e-02   3.5099999999999999e-02   0.0000000000000000e+00   1.3341000000000001e+00   3.5695000000000001e+00   3.8500000000000000e-02   2.6939999999999997e-01   1.1500000000000000e-01
  -7.7149999999999996e-01   3.7369999999999998e-01   1.8015000000000001e+00   5.0600000000000001e-01   3.8100000000000002e-02   3.9500000000000000e-02   2.2200000000000001e-02   1.2897000000000001e+00   3.4824000000000002e+00   3.8500000000000000e-02   2.3089999999999999e-01   1.2390000000000000e-01
  -4.6289999999999998e-01  -9.0129999999999999e-01   1.4582999999999999e+00   1.9089999999999999e-01  -2.8500000000000001e-02  -1.0520000000000000e-01   1.3320000000000001e-01   1.0450999999999999e+00   3.7435999999999998e+00  -5.7799999999999997e-02   3.3679999999999999e-01   1.5040000000000001e-01
  -8.3760000000000001e-01   5.0560000000000005e-01   1.0294000000000001e+00   4.7739999999999999e-01   6.6600000000000006e-02   1.3200000000000000e-02   3.1069999999999998e-01   1.1339999999999999e+00   4.2659000000000002e+00  -3.8500000000000000e-02   2.5979999999999998e-01   1.1060000000000000e-01
  -6.6100000000000006e-02  -7.6939999999999997e-01   1.5441000000000000e+00   2.5779999999999997e-01   4.7600000000000003e-02  -4.4000000000000003e-03   3.1069999999999998e-01   1.3564000000000001e+00   4.3529999999999998e+00   1.9300000000000001e-02   2.9830000000000001e-01   1.1940000000000001e-01
  -5.5110000000000003e-01   5.4959999999999998e-01   1.4582999999999999e+00   4.6779999999999999e-01  -9.4999999999999998e-03  -4.4000000000000003e-03   6.6600000000000006e-02   1.0450999999999999e+00   4.7012999999999998e+00  -4.8200000000000000e-02   2.2130000000000000e-01   1.5040000000000001e-01
  -2.1999999999999999e-02  -6.1550000000000005e-01   1.4582999999999999e+00   1.7190000000000000e-01  -5.7099999999999998e-02  -5.2600000000000001e-02   3.9950000000000002e-01   1.0450999999999999e+00   4.0048000000000004e+00   7.7100000000000002e-02   3.1750000000000000e-01   1.3270000000000001e-01
  -3.9679999999999999e-01  -6.6000000000000003e-02   1.1152000000000000e+00   3.0549999999999999e-01   5.7099999999999998e-02  -3.5099999999999999e-02   3.1069999999999998e-01   1.1117999999999999e+00   4.0048000000000004e+00  -4.8200000000000000e-02   2.5019999999999998e-01   1.4160000000000000e-01
  -2.8649999999999998e-01  -2.6379999999999998e-01   2.1446000000000001e+00   2.8639999999999999e-01   1.9000000000000000e-02   4.4000000000000003e-03   1.9980000000000001e-01   1.0672999999999999e+00   3.7435999999999998e+00   0.0000000000000000e+00   2.6939999999999997e-01   1.4599999999999999e-01
  -2.6450000000000001e-01  -8.7900000000000006e-02   1.3725000000000001e+00   1.7190000000000000e-01  -9.5200000000000007e-02  -8.8000000000000005e-03   1.7760000000000001e-01   1.2452000000000001e+00   4.0048000000000004e+00   9.6299999999999997e-02   8.6599999999999996e-02   1.3710000000000000e-01
  -3.9679999999999999e-01   2.1980000000000000e-01   1.3725000000000001e+00   3.4370000000000001e-01   1.9000000000000000e-02  -4.3900000000000002e-02   1.9980000000000001e-01   8.8939999999999997e-01   4.2659000000000002e+00  -2.8899999999999999e-02   2.6939999999999997e-01   1.3710000000000000e-01
  -2.4249999999999999e-01  -5.2759999999999996e-01   2.0588000000000002e+00   2.3870000000000000e-01  -9.4999999999999998e-03  -3.0700000000000002e-02   1.7760000000000001e-01   1.5565000000000000e+00   2.9600000000000000e+00   7.7100000000000002e-02   1.8279999999999999e-01   7.9600000000000004e-02
  -3.9679999999999999e-01   2.8580000000000000e-01   1.0294000000000001e+00   4.7739999999999999e-01   4.7600000000000003e-02  -8.8000000000000005e-03   1.1100000000000000e-01   1.0672999999999999e+00   3.3083000000000000e+00   4.8200000000000000e-02   2.1170000000000000e-01   1.0620000000000000e-01
  -1.5429999999999999e-01  -4.8359999999999997e-01   1.5441000000000000e+00   2.0050000000000001e-01  -1.9000000000000000e-02  -4.4000000000000003e-03   2.2189999999999999e-01   1.2452000000000001e+00   4.0048000000000004e+00   4.8200000000000000e-02   3.1750000000000000e-01   1.3270000000000001e-01
  -4.4080000000000003e-01  -6.6000000000000003e-02   1.4582999999999999e+00   4.1049999999999998e-01   7.6100000000000001e-02  -3.0700000000000002e-02   0.0000000000000000e+00   1.0005999999999999e+00   3.6564999999999999e+00   0.0000000000000000e+00   2.5019999999999998e-01   1.1500000000000000e-01
  -3.3060000000000000e-01  -1.9789999999999999e-01   1.4582999999999999e+00   3.1509999999999999e-01  -9.4999999999999998e-03  -2.6300000000000000e-02  -6.6600000000000006e-02   1.4008000000000000e+00   3.3953000000000002e+00   2.8899999999999999e-02   1.9239999999999999e-01   1.1500000000000000e-01
  -3.7469999999999998e-01  -2.4179999999999999e-01   1.9730000000000001e+00   3.1509999999999999e-01  -3.8100000000000002e-02  -5.7000000000000002e-02   8.8800000000000004e-02   1.4231000000000000e+00   3.1341999999999999e+00   9.6299999999999997e-02   2.5019999999999998e-01   1.1500000000000000e-01
  -3.9679999999999999e-01   0.0000000000000000e+00   1.4582999999999999e+00   2.9599999999999999e-01   2.8500000000000001e-02   1.7500000000000002e-02  -4.4400000000000002e-02   1.2007000000000001e+00   4.0048000000000004e+00  -8.6699999999999999e-02   2.6939999999999997e-01   1.2830000000000000e-01
  -3.3060000000000000e-01  -2.8580000000000000e-01   1.7157000000000000e+00   1.9089999999999999e-01  -6.6600000000000006e-02   0.0000000000000000e+00   1.3320000000000001e-01   1.4676000000000000e+00   4.7882999999999996e+00   2.8899999999999999e-02   2.5019999999999998e-01   1.4160000000000000e-01
  -5.0700000000000001e-01  -1.7590000000000000e-01   1.0294000000000001e+00   1.7190000000000000e-01   2.8500000000000001e-02   1.7500000000000002e-02   1.3320000000000001e-01   9.7840000000000005e-01   4.4401000000000002e+00  -9.5999999999999992e-03   3.1750000000000000e-01   1.5479999999999999e-01
  -3.0859999999999999e-01  -1.7590000000000000e-01   8.5780000000000001e-01   2.0999999999999999e-01  -4.7600000000000003e-02  -8.8000000000000005e-03   1.9980000000000001e-01   1.1785000000000001e+00   4.1788999999999996e+00  -9.5999999999999992e-03   2.1170000000000000e-01   1.0170000000000000e-01
  -5.0700000000000001e-01  -1.0990000000000000e-01   1.5441000000000000e+00   2.9599999999999999e-01  -1.9000000000000000e-02  -1.7500000000000002e-02   6.6600000000000006e-02   1.2230000000000001e+00   3.2212000000000001e+00   7.7100000000000002e-02   2.6939999999999997e-01   1.5040000000000001e-01
  -3.7469999999999998e-01  -1.0990000000000000e-01   2.1446000000000001e+00   2.0050000000000001e-01   3.8100000000000002e-02  -2.6300000000000000e-02   2.2189999999999999e-01   1.2230000000000001e+00   3.3083000000000000e+00   9.5999999999999992e-03   2.5979999999999998e-01   1.8140000000000001e-01
  -3.7469999999999998e-01   4.3999999999999997e-02   1.4582999999999999e+00   3.0549999999999999e-01   0.0000000000000000e+00  -3.5099999999999999e-02   2.4410000000000001e-01   1.4231000000000000e+00   3.5695000000000001e+00   3.8500000000000000e-02   2.7900000000000003e-01   1.2390000000000000e-01
  -5.2900000000000003e-01  -6.6000000000000003e-02   1.2867999999999999e+00   2.6729999999999998e-01   4.7600000000000003e-02  -1.3200000000000000e-02   6.6600000000000006e-02   1.1785000000000001e+00   3.5695000000000001e+00  -9.5999999999999992e-03   2.4060000000000001e-01   1.1060000000000000e-01
  -3.9679999999999999e-01  -6.6000000000000003e-02   1.7157000000000000e+00   4.0100000000000002e-01   2.8500000000000001e-02  -8.8000000000000005e-03   3.1069999999999998e-01   1.4008000000000000e+00   3.8306000000000000e+00   5.7799999999999997e-02   2.3089999999999999e-01   1.3270000000000001e-01
  -3.9679999999999999e-01  -4.3999999999999997e-02   7.7210000000000001e-01   3.0549999999999999e-01   5.7099999999999998e-02  -5.2600000000000001e-02   6.6600000000000006e-02   1.2674000000000001e+00   3.9177000000000000e+00  -4.8200000000000000e-02   2.6939999999999997e-01   1.5920000000000001e-01
  -3.0859999999999999e-01  -2.6379999999999998e-01   1.5441000000000000e+00   2.5779999999999997e-01  -7.6100000000000001e-02  -4.4000000000000003e-03   1.7760000000000001e-01   1.2452000000000001e+00   4.4401000000000002e+00   0.0000000000000000e+00   2.0210000000000000e-01   1.6810000000000000e-01
  -6.1719999999999997e-01  -2.4179999999999999e-01   1.9730000000000001e+00   2.8639999999999999e-01  -4.7600000000000003e-02   1.3200000000000000e-02   6.6600000000000006e-02   1.2007000000000001e+00   3.5695000000000001e+00   0.0000000000000000e+00   3.2710000000000000e-01   1.5040000000000001e-01
  -2.2040000000000001e-01  -2.1999999999999999e-02   1.2867999999999999e+00   2.1959999999999999e-01  -4.7600000000000003e-02   3.5099999999999999e-02   3.3289999999999997e-01   1.4676000000000000e+00   3.9177000000000000e+00  -5.7799999999999997e-02   2.0210000000000000e-01   1.3270000000000001e-01
  -5.2900000000000003e-01  -2.1980000000000000e-01   1.6298999999999999e+00   2.6729999999999998e-01   0.0000000000000000e+00  -3.5099999999999999e-02   1.1100000000000000e-01   1.2452000000000001e+00   4.1788999999999996e+00  -9.5999999999999992e-03   3.1750000000000000e-01   1.5040000000000001e-01
  -3.5270000000000001e-01  -2.1980000000000000e-01   1.9730000000000001e+00   2.7689999999999998e-01  -3.8100000000000002e-02  -2.1899999999999999e-02   1.5540000000000001e-01   1.1339999999999999e+00   3.8306000000000000e+00  -6.7400000000000002e-02   2.6939999999999997e-01   1.6810000000000000e-01
  -5.0700000000000001e-01  -1.0990000000000000e-01   1.2867999999999999e+00   2.4820000000000000e-01   8.5599999999999996e-02  -2.6300000000000000e-02   2.2189999999999999e-01   1.3564000000000001e+00   3.5695000000000001e+00  -9.5999999999999992e-03   3.6559999999999998e-01   1.1940000000000001e-01
  -5.5110000000000003e-01  -8.7900000000000006e-02   1.6298999999999999e+00   2.2910000000000000e-01  -2.8500000000000001e-02  -4.8200000000000000e-02   1.3320000000000001e-01   1.1785000000000001e+00   4.3529999999999998e+00   3.8500000000000000e-02   2.6939999999999997e-01   1.7249999999999999e-01
  -3.0859999999999999e-01  -1.0990000000000000e-01   7.7210000000000001e-01   3.6280000000000001e-01  -9.5200000000000007e-02  -1.3200000000000000e-02   3.7730000000000002e-01   1.2674000000000001e+00   3.2212000000000001e+00  -2.8899999999999999e-02   2.3089999999999999e-01   1.5920000000000001e-01
  -3.9679999999999999e-01  -1.5390000000000001e-01   1.8872000000000000e+00   2.8639999999999999e-01   1.9000000000000000e-02   1.7500000000000002e-02   8.8800000000000004e-02   1.1563000000000001e+00   3.9177000000000000e+00  -3.8500000000000000e-02   3.0790000000000001e-01   1.1060000000000000e-01
  -3.3060000000000000e-01  -2.8580000000000000e-01   1.6298999999999999e+00   9.5500000000000002e-02  -7.6100000000000001e-02   0.0000000000000000e+00   2.6629999999999998e-01   1.0672999999999999e+00   3.4824000000000002e+00   0.0000000000000000e+00   2.7900000000000003e-01   1.5479999999999999e-01
  -4.1880000000000001e-01  -2.6379999999999998e-01   2.2303999999999999e+00   2.6729999999999998e-01  -5.7099999999999998e-02   1.7500000000000002e-02   1.7760000000000001e-01   1.1117999999999999e+00   3.8306000000000000e+00  -3.8500000000000000e-02   2.9830000000000001e-01   1.5479999999999999e-01
  -3.9679999999999999e-01  -1.5390000000000001e-01   1.1152000000000000e+00   2.7689999999999998e-01   8.5599999999999996e-02  -8.3299999999999999e-02   3.7730000000000002e-01   1.4231000000000000e+00   4.0048000000000004e+00   9.5999999999999992e-03   2.2130000000000000e-01   1.5479999999999999e-01
  -5.0700000000000001e-01  -1.7590000000000000e-01   1.6298999999999999e+00   2.0050000000000001e-01  -1.4269999999999999e-01  -4.4000000000000003e-03   1.3320000000000001e-01   9.7840000000000005e-01   3.5695000000000001e+00  -5.7799999999999997e-02   2.7900000000000003e-01   1.7690000000000000e-01
  -4.1880000000000001e-01  -1.0990000000000000e-01   1.1152000000000000e+00   2.6729999999999998e-01  -1.9000000000000000e-02   2.6300000000000000e-02   1.3320000000000001e-01   1.2230000000000001e+00   3.6564999999999999e+00   9.5999999999999992e-03   3.3679999999999999e-01   8.4000000000000005e-02
  -4.4080000000000003e-01   0.0000000000000000e+00   1.1152000000000000e+00   2.1959999999999999e-01  -3.8100000000000002e-02   1.7500000000000002e-02   2.6629999999999998e-01   1.5565000000000000e+00   3.9177000000000000e+00  -9.5999999999999992e-03   2.3089999999999999e-01   1.0620000000000000e-01
  -5.0700000000000001e-01  -1.0990000000000000e-01   1.8015000000000001e+00   2.4820000000000000e-01   4.7600000000000003e-02  -3.0700000000000002e-02   1.7760000000000001e-01   1.2230000000000001e+00   4.0048000000000004e+00   3.8500000000000000e-02   2.6939999999999997e-01   1.3270000000000001e-01
  -5.2900000000000003e-01  -1.3189999999999999e-01   1.2867999999999999e+00   2.5779999999999997e-01  -8.5599999999999996e-02  -4.3900000000000002e-02   2.4410000000000001e-01   1.2897000000000001e+00   3.9177000000000000e+00   2.8899999999999999e-02   2.6939999999999997e-01   1.0620000000000000e-01
  -4.4080000000000003e-01   0.0000000000000000e+00   1.8015000000000001e+00   3.5330000000000000e-01   0.0000000000000000e+00  -3.0700000000000002e-02   6.6600000000000006e-02   1.2674000000000001e+00   3.3953000000000002e+00  -2.8899999999999999e-02   3.4639999999999999e-01   1.7690000000000000e-01
  -2.6450000000000001e-01  -3.5170000000000001e-01   2.2303999999999999e+00   3.0549999999999999e-01   8.5599999999999996e-02  -8.8000000000000005e-03  -2.2200000000000001e-02   1.2452000000000001e+00   4.2659000000000002e+00   3.8500000000000000e-02   2.3089999999999999e-01   1.7690000000000000e-01
  -3.5270000000000001e-01  -1.7590000000000000e-01   1.2867999999999999e+00   2.1959999999999999e-01  -1.3320000000000001e-01  -4.4000000000000003e-03   1.7760000000000001e-01   1.0450999999999999e+00   3.4824000000000002e+00   1.9300000000000001e-02   2.9830000000000001e-01   1.2830000000000000e-01
  -4.4080000000000003e-01   6.6000000000000003e-02   1.6298999999999999e+00   2.0999999999999999e-01   4.7600000000000003e-02  -2.1899999999999999e-02   2.6629999999999998e-01   1.2007000000000001e+00   3.9177000000000000e+00  -3.8500000000000000e-02   2.5019999999999998e-01   1.3270000000000001e-01
  -4.8490000000000000e-01  -1.5390000000000001e-01   1.8015000000000001e+00   2.9599999999999999e-01  -8.5599999999999996e-02   1.3200000000000000e-02   2.6629999999999998e-01   1.4231000000000000e+00   4.2659000000000002e+00  -7.7100000000000002e-02   2.8870000000000001e-01   1.2830000000000000e-01
  -5.5110000000000003e-01  -1.3189999999999999e-01   1.5441000000000000e+00   2.1959999999999999e-01  -8.5599999999999996e-02  -8.8000000000000005e-03  -6.6600000000000006e-02   1.2897000000000001e+00   3.1341999999999999e+00  -9.5999999999999992e-03   2.4060000000000001e-01   1.6810000000000000e-01
  -4.6289999999999998e-01  -1.0990000000000000e-01   1.2867999999999999e+00   2.0999999999999999e-01  -5.7099999999999998e-02  -3.5099999999999999e-02   6.6600000000000006e-02   1.4008000000000000e+00   3.1341999999999999e+00   1.9300000000000001e-02   2.4060000000000001e-01   1.1940000000000001e-01
  -3.9679999999999999e-01  -4.3999999999999997e-02   1.8872000000000000e+00   3.2460000000000000e-01  -2.8500000000000001e-02   2.6300000000000000e-02   4.4400000000000002e-02   1.2897000000000001e+00   4.0918000000000001e+00   7.7100000000000002e-02   3.2710000000000000e-01   1.1060000000000000e-01
  -3.3060000000000000e-01  -6.6000000000000003e-02   1.2867999999999999e+00   2.0999999999999999e-01   0.0000000000000000e+00   8.8000000000000005e-03   3.3289999999999997e-01   1.2007000000000001e+00   4.0048000000000004e+00   1.9300000000000001e-02   2.0210000000000000e-01   1.5479999999999999e-01
  -4.1880000000000001e-01  -4.3999999999999997e-02   1.2867999999999999e+00   3.1509999999999999e-01  -2.8500000000000001e-02   3.5099999999999999e-02   2.6629999999999998e-01   1.0005999999999999e+00   4.0048000000000004e+00   0.0000000000000000e+00   2.1170000000000000e-01   1.0620000000000000e-01
  -4.6289999999999998e-01  -4.3999999999999997e-02   1.6298999999999999e+00   3.1509999999999999e-01  -6.6600000000000006e-02  -4.8200000000000000e-02   1.1100000000000000e-01   1.3341000000000001e+00   3.4824000000000002e+00  -7.7100000000000002e-02   3.2710000000000000e-01   1.6370000000000001e-01
  -4.6289999999999998e-01   8.7900000000000006e-02   6.8630000000000002e-01   3.2460000000000000e-01  -9.5200000000000007e-02  -3.5099999999999999e-02   1.7760000000000001e-01   1.1563000000000001e+00   4.2659000000000002e+00   5.7799999999999997e-02   2.1170000000000000e-01   1.4599999999999999e-01
  -2.2040000000000001e-01  -1.5390000000000001e-01   2.2303999999999999e+00   2.2910000000000000e-01  -1.1420000000000000e-01  -2.6300000000000000e-02   8.8800000000000004e-02   1.0450999999999999e+00   3.8306000000000000e+00   0.0000000000000000e+00   2.0210000000000000e-01   1.4599999999999999e-01
  -2.6450000000000001e-01  -2.6379999999999998e-01   1.5441000000000000e+00   1.4319999999999999e-01   3.8100000000000002e-02  -2.1899999999999999e-02   6.6600000000000006e-02   1.4453000000000000e+00   3.4824000000000002e+00   3.8500000000000000e-02   1.8279999999999999e-01   1.2390000000000000e-01
  -2.6450000000000001e-01  -1.0990000000000000e-01   1.1152000000000000e+00   2.7689999999999998e-01   2.8500000000000001e-02  -7.4499999999999997e-02   8.8800000000000004e-02   1.0672999999999999e+00   4.0048000000000004e+00  -1.9300000000000001e-02   3.0790000000000001e-01   1.4160000000000000e-01
  -2.6450000000000001e-01  -2.4179999999999999e-01   1.9730000000000001e+00   1.9089999999999999e-01  -1.6180000000000000e-01   1.3200000000000000e-02   1.1100000000000000e-01   1.1785000000000001e+00   3.2212000000000001e+00  -2.8899999999999999e-02   2.5979999999999998e-01   1.4599999999999999e-01
  -4.1880000000000001e-01  -1.3189999999999999e-01   2.1446000000000001e+00   2.5779999999999997e-01  -9.5200000000000007e-02   8.8000000000000005e-03  -6.6600000000000006e-02   1.2897000000000001e+00   4.0048000000000004e+00  -2.8899999999999999e-02   3.5599999999999998e-01   1.1060000000000000e-01
  -3.9679999999999999e-01  -1.7590000000000000e-01   1.2867999999999999e+00   2.4820000000000000e-01   9.4999999999999998e-03  -6.5799999999999997e-02  -4.4400000000000002e-02   1.0894999999999999e+00   3.8306000000000000e+00   3.8500000000000000e-02   2.5979999999999998e-01   1.4160000000000000e-01
  -5.0700000000000001e-01  -6.6000000000000003e-02   2.2303999999999999e+00   3.0549999999999999e-01  -4.7600000000000003e-02  -4.8200000000000000e-02   0.0000000000000000e+00   1.3119000000000001e+00   3.4824000000000002e+00   1.9300000000000001e-02   3.2710000000000000e-01   1.6370000000000001e-01
  -3.3060000000000000e-01  -4.3999999999999997e-02   1.6298999999999999e+00   3.0549999999999999e-01   9.4999999999999998e-03  -4.4000000000000003e-03   2.4410000000000001e-01   1.1117999999999999e+00   3.6564999999999999e+00  -2.8899999999999999e-02   2.5019999999999998e-01   1.3270000000000001e-01
  -5.0700000000000001e-01   2.1999999999999999e-02   1.8872000000000000e+00   4.0100000000000002e-01  -3.8100000000000002e-02  -5.2600000000000001e-02  -2.2200000000000001e-02   1.3341000000000001e+00   3.5695000000000001e+00  -3.8500000000000000e-02   2.5019999999999998e-01   9.2899999999999996e-02
  -3.7469999999999998e-01  -1.3189999999999999e-01   1.3725000000000001e+00   2.5779999999999997e-01  -2.8500000000000001e-02  -3.9500000000000000e-02   8.8800000000000004e-02   1.0227999999999999e+00   4.0048000000000004e+00  -1.9300000000000001e-02   1.5400000000000000e-01   1.2830000000000000e-01
  -4.4080000000000003e-01  -1.3189999999999999e-01   1.5441000000000000e+00   2.0999999999999999e-01   1.9000000000000000e-02   0.0000000000000000e+00   1.7760000000000001e-01   1.1785000000000001e+00   2.6989000000000001e+00   1.9300000000000001e-02   2.7900000000000003e-01   1.9020000000000001e-01
  -4.4080000000000003e-01  -4.3999999999999997e-02   1.8872000000000000e+00   2.4820000000000000e-01  -1.0470000000000000e-01  -1.3200000000000000e-02   0.0000000000000000e+00   1.1339999999999999e+00   3.8306000000000000e+00  -4.8200000000000000e-02   1.7319999999999999e-01   1.3710000000000000e-01
  -2.8649999999999998e-01  -1.9789999999999999e-01   1.8872000000000000e+00   2.2910000000000000e-01  -3.8100000000000002e-02   1.7500000000000002e-02  -4.4400000000000002e-02   1.1785000000000001e+00   3.2212000000000001e+00   3.8500000000000000e-02   2.2130000000000000e-01   1.5479999999999999e-01
  -4.4080000000000003e-01  -1.3189999999999999e-01   2.3161999999999998e+00   2.9599999999999999e-01  -6.6600000000000006e-02  -3.0700000000000002e-02   2.2189999999999999e-01   1.4008000000000000e+00   3.2212000000000001e+00   7.7100000000000002e-02   2.8870000000000001e-01   1.1940000000000001e-01
  -4.4080000000000003e-01  -3.5170000000000001e-01   1.3725000000000001e+00   2.4820000000000000e-01  -1.9000000000000000e-02   1.7500000000000002e-02   8.8800000000000004e-02   1.0672999999999999e+00   2.8730000000000002e+00  -9.5999999999999992e-03   2.7900000000000003e-01   1.4599999999999999e-01
  -3.9679999999999999e-01   8.7900000000000006e-02   1.5441000000000000e+00   3.0549999999999999e-01  -9.5200000000000007e-02  -8.8000000000000005e-03   1.9980000000000001e-01   1.4231000000000000e+00   3.9177000000000000e+00  -6.7400000000000002e-02   2.8870000000000001e-01   1.5479999999999999e-01
  -5.2900000000000003e-01  -6.6000000000000003e-02   1.3725000000000001e+00   3.7240000000000001e-01   4.7600000000000003e-02  -8.8000000000000005e-03   8.8800000000000004e-02   1.1117999999999999e+00   3.3083000000000000e+00   3.8500000000000000e-02   3.3679999999999999e-01   1.0620000000000000e-01
  -3.3060000000000000e-01   8.7900000000000006e-02   1.5441000000000000e+00   2.1959999999999999e-01  -2.8500000000000001e-02  -6.5799999999999997e-02   6.6600000000000006e-02   1.2897000000000001e+00   3.3953000000000002e+00   3.8500000000000000e-02   2.6939999999999997e-01   1.1060000000000000e-01
  -4.1880000000000001e-01  -1.5390000000000001e-01   1.7157000000000000e+00   3.3420000000000000e-01   1.9000000000000000e-02  -1.3200000000000000e-02   4.4400000000000002e-02   1.3341000000000001e+00   3.9177000000000000e+00   0.0000000000000000e+00   2.7900000000000003e-01   1.4160000000000000e-01
  -2.2040000000000001e-01  -8.7900000000000006e-02   1.7157000000000000e+00   2.6729999999999998e-01  -7.6100000000000001e-02   8.8000000000000005e-03   1.9980000000000001e-01   1.4231000000000000e+00   3.1341999999999999e+00   8.6699999999999999e-02   1.8279999999999999e-01   1.3270000000000001e-01
  -5.5110000000000003e-01  -1.9789999999999999e-01   8.5780000000000001e-01   2.8639999999999999e-01   0.0000000000000000e+00  -2.1899999999999999e-02  -4.4400000000000002e-02   1.2452000000000001e+00   3.6564999999999999e+00  -1.9300000000000001e-02   2.5019999999999998e-01   1.4599999999999999e-01
  -4.6289999999999998e-01  -2.6379999999999998e-01   1.8015000000000001e+00   2.3870000000000000e-01  -3.8100000000000002e-02  -2.6300000000000000e-02   2.2189999999999999e-01   1.2007000000000001e+00   4.2659000000000002e+00   9.5999999999999992e-03   3.2710000000000000e-01   1.3710000000000000e-01
  -4.6289999999999998e-01  -1.3189999999999999e-01   1.4582999999999999e+00   3.7240000000000001e-01  -6.6600000000000006e-02  -1.7500000000000002e-02   1.3320000000000001e-01   1.2007000000000001e+00   3.8306000000000000e+00   9.5999999999999992e-03   2.3089999999999999e-01   1.3710000000000000e-01
  -6.1719999999999997e-01  -3.0780000000000002e-01   1.5441000000000000e+00   1.3370000000000001e-01  -8.5599999999999996e-02  -3.5099999999999999e-02   2.8849999999999998e-01   1.1117999999999999e+00   4.0918000000000001e+00   9.5999999999999992e-03   2.2130000000000000e-01   1.3710000000000000e-01
  -3.7469999999999998e-01  -1.7590000000000000e-01   1.6298999999999999e+00   1.9089999999999999e-01  -9.4999999999999998e-03  -2.6300000000000000e-02   1.7760000000000001e-01   1.2452000000000001e+00   3.3953000000000002e+00   0.0000000000000000e+00   2.9830000000000001e-01   1.5920000000000001e-01
  -3.5270000000000001e-01  -1.0990000000000000e-01   1.4582999999999999e+00   2.6729999999999998e-01  -9.4999999999999998e-03  -3.5099999999999999e-02   1.3320000000000001e-01   1.2674000000000001e+00   3.8306000000000000e+00   9.5999999999999992e-03   2.2130000000000000e-01   1.1500000000000000e-01
  -6.1719999999999997e-01  -1.7590000000000000e-01   1.3725000000000001e+00   2.1959999999999999e-01  -4.7600000000000003e-02   2.6300000000000000e-02   2.2189999999999999e-01   1.2674000000000001e+00   4.2659000000000002e+00   1.9300000000000001e-02   2.8870000000000001e-01   1.4599999999999999e-01
  -2.2040000000000001e-01  -6.6000000000000003e-02   2.1446000000000001e+00   1.5279999999999999e-01   0.0000000000000000e+00   3.5099999999999999e-02   1.7760000000000001e-01   1.4453000000000000e+00   3.7435999999999998e+00  -6.7400000000000002e-02   2.4060000000000001e-01   8.8499999999999995e-02
  -3.3060000000000000e-01  -1.0990000000000000e-01   1.2010000000000001e+00   2.7689999999999998e-01  -1.9000000000000000e-02  -4.8200000000000000e-02   1.1100000000000000e-01   1.1785000000000001e+00   3.7435999999999998e+00  -6.7400000000000002e-02   2.1170000000000000e-01   1.5920000000000001e-01
  -3.5270000000000001e-01  -3.5170000000000001e-01   1.1152000000000000e+00   2.5779999999999997e-01  -3.8100000000000002e-02   2.6300000000000000e-02   1.1100000000000000e-01   1.3564000000000001e+00   4.0048000000000004e+00  -9.5999999999999992e-03   2.5019999999999998e-01   1.1060000000000000e-01
  -4.6289999999999998e-01  -2.1980000000000000e-01   1.3725000000000001e+00   2.0999999999999999e-01  -4.7600000000000003e-02  -3.5099999999999999e-02   8.8800000000000004e-02   1.1117999999999999e+00   3.3083000000000000e+00   6.7400000000000002e-02   3.0790000000000001e-01   1.7690000000000000e-01
  -1.5429999999999999e-01  -1.0990000000000000e-01   1.2867999999999999e+00   2.7689999999999998e-01  -5.7099999999999998e-02   2.1899999999999999e-02   1.5540000000000001e-01   1.2674000000000001e+00   3.9177000000000000e+00   1.4449999999999999e-01   2.3089999999999999e-01   1.4599999999999999e-01
  -6.6130000000000000e-01  -2.6379999999999998e-01   2.1446000000000001e+00   2.6729999999999998e-01  -1.4269999999999999e-01   0.0000000000000000e+00   3.5510000000000003e-01   1.2452000000000001e+00   2.9600000000000000e+00   7.7100000000000002e-02   2.4060000000000001e-01   1.0170000000000000e-01
  -5.2900000000000003e-01  -2.6379999999999998e-01   9.4359999999999999e-01   2.3870000000000000e-01  -6.6600000000000006e-02  -1.3200000000000000e-02  -2.2200000000000001e-02   1.2007000000000001e+00   3.2212000000000001e+00  -9.5999999999999992e-03   3.2710000000000000e-01   1.1500000000000000e-01
  -5.9509999999999996e-01  -3.5170000000000001e-01   1.2010000000000001e+00   2.0050000000000001e-01  -1.4269999999999999e-01  -5.2600000000000001e-02   4.4400000000000002e-02   1.2230000000000001e+00   3.4824000000000002e+00   2.8899999999999999e-02   2.5979999999999998e-01   1.6370000000000001e-01
  -2.4249999999999999e-01  -3.2979999999999998e-01   1.1152000000000000e+00   2.1959999999999999e-01  -8.5599999999999996e-02  -3.5099999999999999e-02   1.3320000000000001e-01   1.2230000000000001e+00   3.6564999999999999e+00  -1.9300000000000001e-02   2.6939999999999997e-01   1.6370000000000001e-01
  -3.7469999999999998e-01   6.6000000000000003e-02   1.3725000000000001e+00   3.0549999999999999e-01  -1.9000000000000000e-02  -1.7500000000000002e-02   2.6629999999999998e-01   1.0005999999999999e+00   3.5695000000000001e+00   8.6699999999999999e-02   2.0210000000000000e-01   1.1500000000000000e-01
  -3.7469999999999998e-01  -1.3189999999999999e-01   2.0588000000000002e+00   2.0050000000000001e-01  -3.8100000000000002e-02  -3.5099999999999999e-02   0.0000000000000000e+00   1.0672999999999999e+00   2.8730000000000002e+00   7.7100000000000002e-02   2.7900000000000003e-01   1.2830000000000000e-01
  -4.6289999999999998e-01  -6.6000000000000003e-02   1.2867999999999999e+00   3.7240000000000001e-01   1.0470000000000000e-01  -7.4499999999999997e-02   2.2189999999999999e-01   1.1117999999999999e+00   3.3953000000000002e+00  -1.1559999999999999e-01   3.5599999999999998e-01   1.2830000000000000e-01
  -3.5270000000000001e-01  -8.7900000000000006e-02   2.2303999999999999e+00   2.4820000000000000e-01  -9.5200000000000007e-02  -2.1899999999999999e-02   1.5540000000000001e-01   1.2007000000000001e+00   4.0918000000000001e+00  -9.5999999999999992e-03   3.1750000000000000e-01   1.5040000000000001e-01
  -4.8490000000000000e-01   0.0000000000000000e+00   1.9730000000000001e+00   3.2460000000000000e-01  -6.6600000000000006e-02  -1.7500000000000002e-02   1.5540000000000001e-01   1.1785000000000001e+00   4.2659000000000002e+00  -6.7400000000000002e-02   2.3089999999999999e-01   1.2830000000000000e-01
  -5.2900000000000003e-01  -1.5390000000000001e-01   1.7157000000000000e+00   1.9089999999999999e-01  -1.5229999999999999e-01   2.1899999999999999e-02   1.5540000000000001e-01   1.2452000000000001e+00   4.1788999999999996e+00  -1.3489999999999999e-01   2.2130000000000000e-01   1.4160000000000000e-01
  -4.6289999999999998e-01  -2.6379999999999998e-01   1.6298999999999999e+00   2.1959999999999999e-01  -5.7099999999999998e-02  -1.3200000000000000e-02   2.2200000000000001e-02   1.2007000000000001e+00   3.9177000000000000e+00  -1.9300000000000001e-02   2.5019999999999998e-01   9.7299999999999998e-02
  -5.0700000000000001e-01  -1.9789999999999999e-01   1.5441000000000000e+00   1.3370000000000001e-01  -1.1420000000000000e-01   8.8000000000000005e-03  -2.2200000000000001e-02   1.0894999999999999e+00   2.8730000000000002e+00  -6.7400000000000002e-02   2.8870000000000001e-01   1.4599999999999999e-01
  -3.0859999999999999e-01  -2.6379999999999998e-01   1.5441000000000000e+00   2.1959999999999999e-01  -2.8500000000000001e-02  -2.1899999999999999e-02   2.4410000000000001e-01   1.2452000000000001e+00   4.1788999999999996e+00  -1.9300000000000001e-02   3.2710000000000000e-01   1.1500000000000000e-01
  -5.0700000000000001e-01  -1.5390000000000001e-01   1.1152000000000000e+00   3.3420000000000000e-01  -2.8500000000000001e-02   0.0000000000000000e+00  -2.2200000000000001e-02   1.0672999999999999e+00   2.5247000000000002e+00  -2.8899999999999999e-02   2.5979999999999998e-01   1.6810000000000000e-01
  -4.6289999999999998e-01  -1.3189999999999999e-01   1.7157000000000000e+00   2.5779999999999997e-01  -9.5200000000000007e-02  -4.3900000000000002e-02   0.0000000000000000e+00   1.2674000000000001e+00   3.7435999999999998e+00  -7.7100000000000002e-02   2.6939999999999997e-01   1.5040000000000001e-01
  -3.9679999999999999e-01  -4.3999999999999997e-02   1.6298999999999999e+00   2.8639999999999999e-01  -9.4999999999999998e-03  -1.3200000000000000e-02   3.3289999999999997e-01   1.1339999999999999e+00   3.2212000000000001e+00  -1.9300000000000001e-02   2.5979999999999998e-01   1.1500000000000000e-01
  -5.9509999999999996e-01   0.0000000000000000e+00   1.7157000000000000e+00   3.2460000000000000e-01  -9.4999999999999998e-03  -1.3200000000000000e-02   4.4400000000000002e-02   1.1785000000000001e+00   3.4824000000000002e+00   0.0000000000000000e+00   2.7900000000000003e-01   1.1060000000000000e-01
  -4.8490000000000000e-01  -1.5390000000000001e-01   1.4582999999999999e+00   2.5779999999999997e-01  -1.5229999999999999e-01  -2.1899999999999999e-02   1.1100000000000000e-01   1.1339999999999999e+00   3.1341999999999999e+00  -9.5999999999999992e-03   1.9239999999999999e-01   1.2390000000000000e-01
  -5.5110000000000003e-01  -3.0780000000000002e-01   1.6298999999999999e+00   2.6729999999999998e-01  -4.7600000000000003e-02  -1.3200000000000000e-02  -2.2200000000000001e-02   1.1339999999999999e+00   3.2212000000000001e+00  -2.8899999999999999e-02   2.4060000000000001e-01   1.3710000000000000e-01
  -5.0700000000000001e-01  -2.8580000000000000e-01   1.1152000000000000e+00   2.2910000000000000e-01  -9.5200000000000007e-02  -3.9500000000000000e-02  -8.8800000000000004e-02   1.2230000000000001e+00   3.6564999999999999e+00   9.5999999999999992e-03   2.4060000000000001e-01   1.3270000000000001e-01
  -6.1719999999999997e-01   8.7900000000000006e-02   1.0294000000000001e+00   2.5779999999999997e-01  -9.4999999999999998e-03  -3.5099999999999999e-02   6.6600000000000006e-02   1.3786000000000000e+00   3.4824000000000002e+00   0.0000000000000000e+00   3.0790000000000001e-01   1.7249999999999999e-01
  -4.1880000000000001e-01   4.3999999999999997e-02   1.0294000000000001e+00   1.8140000000000001e-01  -6.6600000000000006e-02  -1.7500000000000002e-02  -2.2200000000000001e-02   1.2230000000000001e+00   4.0048000000000004e+00   1.9300000000000001e-02   2.9830000000000001e-01   1.3710000000000000e-01
  -4.8490000000000000e-01  -2.1980000000000000e-01   7.7210000000000001e-01   2.0999999999999999e-01  -5.7099999999999998e-02   1.3200000000000000e-02   1.1100000000000000e-01   1.1785000000000001e+00   3.6564999999999999e+00   1.9300000000000001e-02   2.8870000000000001e-01   1.2390000000000000e-01
  -3.3060000000000000e-01  -2.1999999999999999e-02   1.5441000000000000e+00   3.2460000000000000e-01  -3.8100000000000002e-02  -1.7500000000000002e-02   2.2189999999999999e-01   1.2007000000000001e+00   3.7435999999999998e+00   2.8899999999999999e-02   2.0210000000000000e-01   1.2830000000000000e-01
  -3.7469999999999998e-01  -2.6379999999999998e-01   1.2867999999999999e+00   2.6729999999999998e-01  -5.7099999999999998e-02  -2.1899999999999999e-02   2.2200000000000001e-02   1.2230000000000001e+00   4.0048000000000004e+00  -1.9300000000000001e-02   3.3679999999999999e-01   1.2830000000000000e-01
  -5.0700000000000001e-01  -8.7900000000000006e-02   1.3725000000000001e+00   2.0999999999999999e-01  -5.7099999999999998e-02  -2.1899999999999999e-02   6.6600000000000006e-02   1.2230000000000001e+00   3.4824000000000002e+00   0.0000000000000000e+00   3.6559999999999998e-01   1.0170000000000000e-01
  -2.6450000000000001e-01  -2.1999999999999999e-02   1.4582999999999999e+00   3.1509999999999999e-01  -2.8500000000000001e-02  -8.8000000000000005e-03   4.4400000000000002e-02   1.4231000000000000e+00   4.0918000000000001e+00  -6.7400000000000002e-02   2.7900000000000003e-01   1.1500000000000000e-01
  -4.8490000000000000e-01  -4.3999999999999997e-02   1.7157000000000000e+00   2.5779999999999997e-01   0.0000000000000000e+00  -2.6300000000000000e-02  -1.1100000000000000e-01   1.1339999999999999e+00   3.4824000000000002e+00   9.6299999999999997e-02   2.8870000000000001e-01   1.5920000000000001e-01
  -3.0859999999999999e-01  -2.1999999999999999e-02   7.7210000000000001e-01   2.0999999999999999e-01  -2.8500000000000001e-02   1.3200000000000000e-02   1.7760000000000001e-01   1.4898000000000000e+00   3.1341999999999999e+00   0.0000000000000000e+00   3.3679999999999999e-01   1.4160000000000000e-01
  -5.2900000000000003e-01  -1.0990000000000000e-01   1.3725000000000001e+00   1.8140000000000001e-01  -4.7600000000000003e-02  -4.3900000000000002e-02   1.9980000000000001e-01   1.3119000000000001e+00   3.0470999999999999e+00  -3.8500000000000000e-02   2.3089999999999999e-01   1.4160000000000000e-01
  -5.2900000000000003e-01  -6.6000000000000003e-02   1.5441000000000000e+00   2.9599999999999999e-01  -6.6600000000000006e-02   4.4000000000000003e-03   2.4410000000000001e-01   1.3341000000000001e+00   3.9177000000000000e+00  -9.5999999999999992e-03   1.9239999999999999e-01   1.6810000000000000e-01
  -3.5270000000000001e-01  -6.6000000000000003e-02   1.8872000000000000e+00   3.0549999999999999e-01  -4.7600000000000003e-02  -4.8200000000000000e-02   1.9980000000000001e-01   1.3786000000000000e+00   3.3083000000000000e+00  -5.7799999999999997e-02   3.5599999999999998e-01   1.0170000000000000e-01
  -4.8490000000000000e-01  -6.6000000000000003e-02   1.1152000000000000e+00   1.2410000000000000e-01  -1.1420000000000000e-01   1.3200000000000000e-02   2.2200000000000001e-02   1.2897000000000001e+00   4.1788999999999996e+00  -1.9300000000000001e-02   2.4060000000000001e-01   1.5479999999999999e-01
  -4.6289999999999998e-01  -2.1980000000000000e-01   1.3725000000000001e+00   2.8639999999999999e-01  -6.6600000000000006e-02  -3.0700000000000002e-02   4.4400000000000002e-02   1.2897000000000001e+00   3.5695000000000001e+00  -3.8500000000000000e-02   2.7900000000000003e-01   1.5040000000000001e-01
  -3.9679999999999999e-01  -2.6379999999999998e-01   1.5441000000000000e+00   2.4820000000000000e-01  -8.5599999999999996e-02  -2.6300000000000000e-02   1.7760000000000001e-01   1.0450999999999999e+00   3.2212000000000001e+00  -4.8200000000000000e-02   3.0790000000000001e-01   1.2830000000000000e-01
  -4.6289999999999998e-01  -3.0780000000000002e-01   4.2890000000000000e-01   2.7689999999999998e-01  -6.6600000000000006e-02  -2.1899999999999999e-02   2.2189999999999999e-01   1.1117999999999999e+00   3.6564999999999999e+00   0.0000000000000000e+00   1.8279999999999999e-01   1.2830000000000000e-01
  -5.5110000000000003e-01  -2.1980000000000000e-01   1.6298999999999999e+00   3.4370000000000001e-01  -1.2370000000000000e-01   1.3200000000000000e-02   4.4400000000000002e-02   1.2897000000000001e+00   4.0918000000000001e+00  -3.8500000000000000e-02   3.2710000000000000e-01   1.1060000000000000e-01
  -3.3060000000000000e-01  -1.3189999999999999e-01   1.5441000000000000e+00   2.8639999999999999e-01  -1.9000000000000000e-02   2.6300000000000000e-02   3.5510000000000003e-01   1.2674000000000001e+00   3.9177000000000000e+00   3.8500000000000000e-02   2.5019999999999998e-01   1.1940000000000001e-01
  -4.8490000000000000e-01  -1.9789999999999999e-01   2.0588000000000002e+00   2.1959999999999999e-01  -3.8100000000000002e-02  -3.5099999999999999e-02   1.1100000000000000e-01   1.2452000000000001e+00   3.2212000000000001e+00   9.5999999999999992e-03   3.0790000000000001e-01   1.0620000000000000e-01
  -4.1880000000000001e-01  -2.1999999999999999e-02   1.0294000000000001e+00   2.2910000000000000e-01  -3.8100000000000002e-02   8.8000000000000005e-03   8.8800000000000004e-02   1.3564000000000001e+00   4.2659000000000002e+00  -8.6699999999999999e-02   2.1170000000000000e-01   1.5040000000000001e-01
  -7.4939999999999996e-01  -1.3189999999999999e-01   1.4582999999999999e+00   2.3870000000000000e-01  -4.7600000000000003e-02  -2.1899999999999999e-02   1.3320000000000001e-01   1.0894999999999999e+00   4.0048000000000004e+00   0.0000000000000000e+00   2.6939999999999997e-01   1.2830000000000000e-01
  -5.2900000000000003e-01  -1.9789999999999999e-01   1.2867999999999999e+00   9.5500000000000002e-02  -8.5599999999999996e-02   4.4000000000000003e-03   1.1100000000000000e-01   1.0450999999999999e+00   3.5695000000000001e+00  -2.8899999999999999e-02   2.9830000000000001e-01   1.2830000000000000e-01
  -5.9509999999999996e-01  -3.7369999999999998e-01   1.3725000000000001e+00   2.0050000000000001e-01  -6.6600000000000006e-02  -8.8000000000000005e-03   2.8849999999999998e-01   1.2452000000000001e+00   3.5695000000000001e+00   4.8200000000000000e-02   4.0410000000000001e-01   1.5479999999999999e-01
  -2.8649999999999998e-01  -2.1999999999999999e-02   7.7210000000000001e-01   2.8639999999999999e-01   9.4999999999999998e-03  -8.8000000000000005e-03   2.4410000000000001e-01   1.2230000000000001e+00   2.7858999999999998e+00  -1.9300000000000001e-02   2.5979999999999998e-01   1.3710000000000000e-01
  -5.0700000000000001e-01   4.3999999999999997e-02   5.1470000000000005e-01   1.9089999999999999e-01  -1.0470000000000000e-01  -2.6300000000000000e-02   1.1100000000000000e-01   1.3341000000000001e+00   3.3083000000000000e+00  -9.5999999999999992e-03   2.4060000000000001e-01   6.6400000000000001e-02
  -3.5270000000000001e-01  -1.9789999999999999e-01   2.5735000000000001e+00   2.5779999999999997e-01   0.0000000000000000e+00  -1.3200000000000000e-02   6.6600000000000006e-02   1.2230000000000001e+00   3.8306000000000000e+00  -2.8899999999999999e-02   2.5979999999999998e-01   1.1500000000000000e-01
  -2.6450000000000001e-01  -3.0780000000000002e-01   1.8872000000000000e+00   3.1509999999999999e-01   4.7600000000000003e-02   4.4000000000000003e-03   3.3289999999999997e-01   1.4231000000000000e+00   3.7435999999999998e+00  -1.9300000000000001e-02   3.1750000000000000e-01   1.0620000000000000e-01
  -4.8490000000000000e-01  -1.9789999999999999e-01   1.6298999999999999e+00   2.1959999999999999e-01  -1.9000000000000000e-02  -4.4000000000000003e-03   0.0000000000000000e+00   1.4008000000000000e+00   3.8306000000000000e+00  -1.9300000000000001e-02   2.5019999999999998e-01   1.1500000000000000e-01
  -3.0859999999999999e-01  -2.1980000000000000e-01   1.1152000000000000e+00   2.4820000000000000e-01  -1.2370000000000000e-01   0.0000000000000000e+00   2.8849999999999998e-01   1.1563000000000001e+00   3.4824000000000002e+00   3.8500000000000000e-02   1.7319999999999999e-01   1.5040000000000001e-01
  -5.0700000000000001e-01  -2.1980000000000000e-01   1.3725000000000001e+00   3.1509999999999999e-01  -1.9000000000000000e-02   1.7500000000000002e-02   2.2200000000000001e-02   1.1339999999999999e+00   3.1341999999999999e+00   3.8500000000000000e-02   2.4060000000000001e-01   1.6370000000000001e-01
  -8.8200000000000001e-02  -4.3999999999999997e-02   1.8015000000000001e+00   1.8140000000000001e-01  -6.6600000000000006e-02  -4.8200000000000000e-02   6.6600000000000006e-02   1.3119000000000001e+00   3.6564999999999999e+00  -3.8500000000000000e-02   1.7319999999999999e-01   1.5479999999999999e-01
  -4.1880000000000001e-01  -4.3999999999999997e-02   2.2303999999999999e+00   1.6230000000000000e-01  -8.5599999999999996e-02  -2.1899999999999999e-02   4.4400000000000002e-02   1.2674000000000001e+00   3.5695000000000001e+00   0.0000000000000000e+00   2.0210000000000000e-01   1.2830000000000000e-01
  -4.6289999999999998e-01  -8.7900000000000006e-02   1.1152000000000000e+00   2.0999999999999999e-01  -2.8500000000000001e-02   4.4000000000000003e-03   1.3320000000000001e-01   1.2674000000000001e+00   3.6564999999999999e+00  -4.8200000000000000e-02   2.5019999999999998e-01   1.3710000000000000e-01
  -5.9509999999999996e-01  -1.9789999999999999e-01   1.3725000000000001e+00   2.3870000000000000e-01  -9.4999999999999998e-03  -2.6300000000000000e-02   2.6629999999999998e-01   1.3341000000000001e+00   4.5270999999999999e+00  -9.5999999999999992e-03   2.6939999999999997e-01   1.3270000000000001e-01
  -4.1880000000000001e-01  -1.9789999999999999e-01   1.0294000000000001e+00   3.2460000000000000e-01   0.0000000000000000e+00  -1.3200000000000000e-02   4.4400000000000002e-02   1.2897000000000001e+00   3.5695000000000001e+00   0.0000000000000000e+00   2.7900000000000003e-01   1.0620000000000000e-01
  -4.4080000000000003e-01  -8.7900000000000006e-02   1.2010000000000001e+00   2.8639999999999999e-01  -1.9000000000000000e-02   3.0700000000000002e-02   3.3289999999999997e-01   1.1117999999999999e+00   3.5695000000000001e+00   0.0000000000000000e+00   2.9830000000000001e-01   1.1940000000000001e-01
  -3.9679999999999999e-01  -1.3189999999999999e-01   1.7157000000000000e+00   2.7689999999999998e-01  -1.9000000000000000e-02  -3.0700000000000002e-02   2.4410000000000001e-01   1.2897000000000001e+00   3.6564999999999999e+00   5.7799999999999997e-02   2.4060000000000001e-01   1.0620000000000000e-01
  -4.1880000000000001e-01  -4.3999999999999997e-02   1.8015000000000001e+00   3.1509999999999999e-01  -1.2370000000000000e-01  -3.0700000000000002e-02  -4.4400000000000002e-02   1.3341000000000001e+00   3.5695000000000001e+00   0.0000000000000000e+00   2.5979999999999998e-01   1.2830000000000000e-01
  -3.5270000000000001e-01  -8.7900000000000006e-02   2.0588000000000002e+00   2.1959999999999999e-01  -8.5599999999999996e-02  -8.8000000000000005e-03   1.9980000000000001e-01   1.2007000000000001e+00   3.7435999999999998e+00  -2.8899999999999999e-02   3.0790000000000001e-01   1.0170000000000000e-01
  -3.5270000000000001e-01  -2.4179999999999999e-01   1.7157000000000000e+00   2.0999999999999999e-01  -1.5229999999999999e-01  -2.6300000000000000e-02   8.8800000000000004e-02   1.3341000000000001e+00   3.9177000000000000e+00  -1.9300000000000001e-02   2.5019999999999998e-01   1.4599999999999999e-01
  -4.4080000000000003e-01  -1.0990000000000000e-01   1.8872000000000000e+00   2.6729999999999998e-01  -4.7600000000000003e-02  -2.6300000000000000e-02   3.7730000000000002e-01   1.2007000000000001e+00   3.9177000000000000e+00  -5.7799999999999997e-02   2.5019999999999998e-01   1.6810000000000000e-01
  -6.3919999999999999e-01  -2.1999999999999999e-02   1.5441000000000000e+00   1.8140000000000001e-01  -8.5599999999999996e-02   8.8000000000000005e-03   1.7760000000000001e-01   1.1339999999999999e+00   3.7435999999999998e+00   3.8500000000000000e-02   2.9830000000000001e-01   1.1060000000000000e-01
  -2.6450000000000001e-01  -3.0780000000000002e-01   1.0294000000000001e+00   2.0999999999999999e-01  -1.1420000000000000e-01  -7.8899999999999998e-02   2.2200000000000001e-02   1.0227999999999999e+00   3.4824000000000002e+00   1.2520000000000001e-01   3.0790000000000001e-01   1.1940000000000001e-01
  -5.2900000000000003e-01  -1.7590000000000000e-01   1.6298999999999999e+00   2.3870000000000000e-01  -9.5200000000000007e-02  -8.8000000000000005e-03   1.7760000000000001e-01   1.2007000000000001e+00   4.1788999999999996e+00  -7.7100000000000002e-02   2.4060000000000001e-01   1.5920000000000001e-01
  -4.1880000000000001e-01  -6.6000000000000003e-02   9.4359999999999999e-01   2.2910000000000000e-01   9.4999999999999998e-03  -1.7500000000000002e-02   3.7730000000000002e-01   1.2674000000000001e+00   3.7435999999999998e+00   9.5999999999999992e-03   2.8870000000000001e-01   1.6370000000000001e-01
  -5.2900000000000003e-01  -2.1980000000000000e-01   2.4018999999999999e+00   1.0500000000000000e-01  -3.8100000000000002e-02  -2.1899999999999999e-02   2.8849999999999998e-01   1.2674000000000001e+00   4.1788999999999996e+00   0.0000000000000000e+00   2.7900000000000003e-01   1.5040000000000001e-01
  -5.0700000000000001e-01   1.5390000000000001e-01   1.0294000000000001e+00   2.1959999999999999e-01   9.4999999999999998e-03  -1.7500000000000002e-02   2.6629999999999998e-01   1.2897000000000001e+00   3.3083000000000000e+00   9.5999999999999992e-03   2.5979999999999998e-01   1.5040000000000001e-01
  -5.5110000000000003e-01  -2.1999999999999999e-02   1.5441000000000000e+00   1.9089999999999999e-01  -3.8100000000000002e-02  -5.7000000000000002e-02   3.9950000000000002e-01   1.1563000000000001e+00   3.6564999999999999e+00   1.0600000000000000e-01   2.7900000000000003e-01   1.4599999999999999e-01
  -2.8649999999999998e-01  -1.7590000000000000e-01   2.4018999999999999e+00   2.0050000000000001e-01  -9.5200000000000007e-02   3.9500000000000000e-02   1.3320000000000001e-01   1.2452000000000001e+00   3.8306000000000000e+00  -1.0600000000000000e-01   3.5599999999999998e-01   1.3710000000000000e-01
  -4.1880000000000001e-01  -2.4179999999999999e-01   1.7157000000000000e+00   2.2910000000000000e-01  -8.5599999999999996e-02  -1.7500000000000002e-02   1.9980000000000001e-01   1.2230000000000001e+00   3.3953000000000002e+00   5.7799999999999997e-02   8.6599999999999996e-02   1.2830000000000000e-01
  -3.3060000000000000e-01  -3.5170000000000001e-01   1.2867999999999999e+00   2.3870000000000000e-01  -9.5200000000000007e-02  -4.8200000000000000e-02   2.8849999999999998e-01   1.2674000000000001e+00   3.4824000000000002e+00  -7.7100000000000002e-02   2.8870000000000001e-01   1.7249999999999999e-01
  -2.8649999999999998e-01  -2.6379999999999998e-01   1.3725000000000001e+00   1.5279999999999999e-01  -1.0470000000000000e-01  -1.3200000000000000e-02   1.1100000000000000e-01   1.0672999999999999e+00   3.2212000000000001e+00  -9.5999999999999992e-03   1.9239999999999999e-01   1.8140000000000001e-01
  -5.2900000000000003e-01  -1.7590000000000000e-01   1.2867999999999999e+00   3.0549999999999999e-01  -6.6600000000000006e-02  -1.3200000000000000e-02   6.6600000000000006e-02   1.1563000000000001e+00   4.1788999999999996e+00  -4.8200000000000000e-02   2.5979999999999998e-01   1.4160000000000000e-01
  -4.8490000000000000e-01  -1.7590000000000000e-01   1.2010000000000001e+00   2.6729999999999998e-01  -1.9000000000000000e-02  -2.1899999999999999e-02  -6.6600000000000006e-02   1.3341000000000001e+00   3.5695000000000001e+00   9.5999999999999992e-03   2.1170000000000000e-01   1.3710000000000000e-01
  -2.8649999999999998e-01  -1.7590000000000000e-01   2.1446000000000001e+00   2.9599999999999999e-01  -4.7600000000000003e-02  -5.2600000000000001e-02   6.6600000000000006e-02   1.3119000000000001e+00   3.9177000000000000e+00  -9.5999999999999992e-03   3.0790000000000001e-01   1.1500000000000000e-01
  -4.6289999999999998e-01  -1.9789999999999999e-01   1.2867999999999999e+00   3.2460000000000000e-01  -9.4999999999999998e-03  -4.3900000000000002e-02   8.8800000000000004e-02   1.2674000000000001e+00   3.7435999999999998e+00  -6.7400000000000002e-02   2.7900000000000003e-01   1.3270000000000001e-01
  -3.3060000000000000e-01   0.0000000000000000e+00   1.7157000000000000e+00   3.2460000000000000e-01  -9.4999999999999998e-03  -4.4000000000000003e-03  -2.2200000000000001e-02   1.1339999999999999e+00   4.1788999999999996e+00  -9.5999999999999992e-03   2.9830000000000001e-01   1.4599999999999999e-01
  -2.6450000000000001e-01  -2.1980000000000000e-01   1.8872000000000000e+00   2.9599999999999999e-01  -6.6600000000000006e-02  -1.3200000000000000e-02   1.3320000000000001e-01   1.3341000000000001e+00   4.1788999999999996e+00   0.0000000000000000e+00   2.6939999999999997e-01   1.4599999999999999e-01
  -4.1880000000000001e-01  -1.0990000000000000e-01   1.5441000000000000e+00   2.1959999999999999e-01  -5.7099999999999998e-02  -1.3200000000000000e-02   3.1069999999999998e-01   1.4453000000000000e+00   4.3529999999999998e+00   4.8200000000000000e-02   2.5019999999999998e-01   1.3710000000000000e-01
  -5.0700000000000001e-01  -1.5390000000000001e-01   1.0294000000000001e+00   2.3870000000000000e-01  -1.0470000000000000e-01  -2.1899999999999999e-02   8.8800000000000004e-02   1.1785000000000001e+00   3.0470999999999999e+00  -1.1559999999999999e-01   2.3089999999999999e-01   1.4599999999999999e-01
  -3.9679999999999999e-01  -1.7590000000000000e-01   1.9730000000000001e+00   1.6230000000000000e-01  -6.6600000000000006e-02  -3.5099999999999999e-02   1.3320000000000001e-01   1.4231000000000000e+00   3.6564999999999999e+00   8.6699999999999999e-02   2.0210000000000000e-01   1.4599999999999999e-01
  -5.9509999999999996e-01  -6.6000000000000003e-02   1.8015000000000001e+00   2.3870000000000000e-01  -5.7099999999999998e-02   4.4000000000000003e-03   2.6629999999999998e-01   1.1563000000000001e+00   4.5270999999999999e+00  -9.5999999999999992e-03   2.8870000000000001e-01   1.7249999999999999e-01
  -4.4080000000000003e-01  -1.7590000000000000e-01   1.2867999999999999e+00   1.7190000000000000e-01  -5.7099999999999998e-02  -9.2100000000000001e-02   8.8800000000000004e-02   1.1563000000000001e+00   3.5695000000000001e+00   3.8500000000000000e-02   3.2710000000000000e-01   1.1940000000000001e-01
  -5.5110000000000003e-01  -1.5390000000000001e-01   1.8015000000000001e+00   1.2410000000000000e-01  -3.8100000000000002e-02  -5.2600000000000001e-02   1.5540000000000001e-01   1.3786000000000000e+00   3.9177000000000000e+00  -2.8899999999999999e-02   2.6939999999999997e-01   1.4160000000000000e-01
  -4.1880000000000001e-01  -4.3999999999999997e-02   1.2867999999999999e+00   2.3870000000000000e-01   5.7099999999999998e-02  -2.1899999999999999e-02   8.8800000000000004e-02   1.2452000000000001e+00   3.3953000000000002e+00   0.0000000000000000e+00   2.6939999999999997e-01   1.3270000000000001e-01
  -5.9509999999999996e-01  -2.8580000000000000e-01   2.1446000000000001e+00   1.7190000000000000e-01  -1.4269999999999999e-01   3.0700000000000002e-02   1.3320000000000001e-01   1.2230000000000001e+00   3.9177000000000000e+00  -9.5999999999999992e-03   2.6939999999999997e-01   1.0620000000000000e-01
  -4.6289999999999998e-01   1.3189999999999999e-01   1.6298999999999999e+00   2.9599999999999999e-01   0.0000000000000000e+00  -4.8200000000000000e-02   1.3320000000000001e-01   1.1339999999999999e+00   3.4824000000000002e+00  -9.5999999999999992e-03   2.2130000000000000e-01   1.0620000000000000e-01
  -4.4080000000000003e-01  -4.3999999999999997e-02   2.3161999999999998e+00   1.7190000000000000e-01  -2.8500000000000001e-02  -4.4000000000000003e-03   4.4400000000000002e-02   1.2452000000000001e+00   3.9177000000000000e+00  -5.7799999999999997e-02   2.5979999999999998e-01   1.3270000000000001e-01
  -3.7469999999999998e-01  -3.0780000000000002e-01   1.3725000000000001e+00   2.2910000000000000e-01  -8.5599999999999996e-02   0.0000000000000000e+00   1.5540000000000001e-01   1.3341000000000001e+00   3.9177000000000000e+00  -9.5999999999999992e-03   2.7900000000000003e-01   1.5040000000000001e-01
  -3.3060000000000000e-01  -2.4179999999999999e-01   1.0294000000000001e+00   2.6729999999999998e-01   9.4999999999999998e-03  -8.8000000000000005e-03   4.4400000000000002e-02   1.2674000000000001e+00   3.4824000000000002e+00  -5.7799999999999997e-02   3.3679999999999999e-01   1.5040000000000001e-01
  -1.1020000000000001e-01  -2.1980000000000000e-01   2.1446000000000001e+00   2.3870000000000000e-01  -4.7600000000000003e-02   0.0000000000000000e+00   2.4410000000000001e-01   1.0227999999999999e+00   3.7435999999999998e+00  -4.8200000000000000e-02   1.9239999999999999e-01   1.1500000000000000e-01
  -4.4080000000000003e-01  -6.6000000000000003e-02   1.4582999999999999e+00   2.3870000000000000e-01  -1.4269999999999999e-01   3.5099999999999999e-02   1.1100000000000000e-01   1.3564000000000001e+00   3.9177000000000000e+00  -2.8899999999999999e-02   2.9830000000000001e-01   1.9460000000000000e-01
  -5.2900000000000003e-01  -4.6170000000000000e-01   1.7157000000000000e+00   2.0999999999999999e-01  -1.3320000000000001e-01  -4.4000000000000003e-03   1.3320000000000001e-01   1.2452000000000001e+00   3.2212000000000001e+00  -9.6299999999999997e-02   2.7900000000000003e-01   1.6810000000000000e-01
  -4.8490000000000000e-01   2.1999999999999999e-02   1.2867999999999999e+00   1.9089999999999999e-01  -1.0470000000000000e-01  -3.0700000000000002e-02   2.6629999999999998e-01   9.7840000000000005e-01   3.8306000000000000e+00   6.7400000000000002e-02   2.3089999999999999e-01   1.2390000000000000e-01
  -5.5110000000000003e-01  -3.0780000000000002e-01   1.7157000000000000e+00   1.3370000000000001e-01  -1.0470000000000000e-01  -2.6300000000000000e-02   1.7760000000000001e-01   1.2230000000000001e+00   4.1788999999999996e+00  -9.5999999999999992e-03   3.0790000000000001e-01   1.9020000000000001e-01
  -3.7469999999999998e-01  -1.7590000000000000e-01   1.7157000000000000e+00   1.9089999999999999e-01  -8.5599999999999996e-02  -3.0700000000000002e-02   2.6629999999999998e-01   1.4676000000000000e+00   3.2212000000000001e+00  -7.7100000000000002e-02   2.2130000000000000e-01   9.7299999999999998e-02
  -6.1719999999999997e-01  -8.7900000000000006e-02   1.4582999999999999e+00   2.3870000000000000e-01  -6.6600000000000006e-02  -4.8200000000000000e-02   2.6629999999999998e-01   1.2230000000000001e+00   4.0048000000000004e+00  -3.8500000000000000e-02   2.5979999999999998e-01   1.3710000000000000e-01
  -3.5270000000000001e-01  -3.0780000000000002e-01   1.7157000000000000e+00   2.3870000000000000e-01  -1.1420000000000000e-01  -8.8000000000000005e-03   2.4410000000000001e-01   1.1563000000000001e+00   4.0918000000000001e+00  -2.8899999999999999e-02   2.3089999999999999e-01   9.7299999999999998e-02
  -1.9839999999999999e-01  -8.7900000000000006e-02   1.1152000000000000e+00   2.0050000000000001e-01  -4.7600000000000003e-02  -2.6300000000000000e-02   3.1069999999999998e-01   1.1117999999999999e+00   4.0048000000000004e+00   7.7100000000000002e-02   1.8279999999999999e-01   1.2390000000000000e-01
  -3.5270000000000001e-01  -2.1980000000000000e-01   1.1152000000000000e+00   1.5279999999999999e-01  -1.5229999999999999e-01   2.1899999999999999e-02   0.0000000000000000e+00   1.3119000000000001e+00   4.2659000000000002e+00   9.5999999999999992e-03   2.2130000000000000e-01   1.5040000000000001e-01
  -5.7310000000000005e-01  -8.7900000000000006e-02   1.7157000000000000e+00   2.5779999999999997e-01  -1.3320000000000001e-01  -7.0199999999999999e-02   8.8800000000000004e-02   1.4898000000000000e+00   3.8306000000000000e+00  -1.9300000000000001e-02   2.0210000000000000e-01   8.4000000000000005e-02
  -3.9679999999999999e-01  -2.1980000000000000e-01   9.4359999999999999e-01   2.6729999999999998e-01  -1.9000000000000000e-02  -2.6300000000000000e-02  -4.4400000000000002e-02   1.1339999999999999e+00   3.6564999999999999e+00   3.8500000000000000e-02   2.0210000000000000e-01   1.6810000000000000e-01
  -5.7310000000000005e-01  -1.0990000000000000e-01   1.1152000000000000e+00   1.4319999999999999e-01  -6.6600000000000006e-02   0.0000000000000000e+00   2.2189999999999999e-01   1.2007000000000001e+00   4.1788999999999996e+00   9.5999999999999992e-03   2.4060000000000001e-01   1.4160000000000000e-01
  -3.7469999999999998e-01  -8.7900000000000006e-02   1.3725000000000001e+00   2.8639999999999999e-01   2.8500000000000001e-02   0.0000000000000000e+00   1.3320000000000001e-01   1.0450999999999999e+00   4.0048000000000004e+00   2.8899999999999999e-02   2.0210000000000000e-01   1.5479999999999999e-01
  -3.5270000000000001e-01  -2.8580000000000000e-01   1.6298999999999999e+00   2.4820000000000000e-01  -3.8100000000000002e-02  -1.7500000000000002e-02   1.9980000000000001e-01   1.1339999999999999e+00   3.6564999999999999e+00   5.7799999999999997e-02   3.3679999999999999e-01   1.2390000000000000e-01
  -3.7469999999999998e-01   4.3999999999999997e-02   1.4582999999999999e+00   1.6230000000000000e-01  -9.5200000000000007e-02  -5.2600000000000001e-02   2.2200000000000001e-02   1.3786000000000000e+00   3.3953000000000002e+00   0.0000000000000000e+00   3.9450000000000002e-01   1.3270000000000001e-01
  -5.2900000000000003e-01  -8.7900000000000006e-02   1.5441000000000000e+00   3.3420000000000000e-01  -6.6600000000000006e-02   8.8000000000000005e-03   4.4400000000000002e-02   1.3564000000000001e+00   3.0470999999999999e+00  -1.9300000000000001e-02   2.1170000000000000e-01   1.2390000000000000e-01
  -4.8490000000000000e-01   0.0000000000000000e+00   1.8872000000000000e+00   3.5330000000000000e-01  -4.7600000000000003e-02  -4.8200000000000000e-02  -2.2200000000000001e-02   1.2897000000000001e+00   4.0048000000000004e+00   3.8500000000000000e-02   2.6939999999999997e-01   1.6810000000000000e-01
  -1.7630000000000001e-01  -1.0990000000000000e-01   1.6298999999999999e+00   1.8140000000000001e-01  -7.6100000000000001e-02  -5.2600000000000001e-02   1.1100000000000000e-01   1.1117999999999999e+00   3.9177000000000000e+00   3.8500000000000000e-02   2.2130000000000000e-01   1.4160000000000000e-01
  -5.2900000000000003e-01   4.3999999999999997e-02   1.5441000000000000e+00   1.9089999999999999e-01  -1.4269999999999999e-01  -3.5099999999999999e-02   8.8800000000000004e-02   1.3341000000000001e+00   3.6564999999999999e+00   1.9300000000000001e-02   2.3089999999999999e-01   1.1940000000000001e-01
  -5.2900000000000003e-01  -4.3999999999999997e-02   1.2010000000000001e+00   2.8639999999999999e-01  -6.6600000000000006e-02   1.3200000000000000e-02   1.5540000000000001e-01   1.0894999999999999e+00   3.4824000000000002e+00  -2.8899999999999999e-02   2.5019999999999998e-01   1.6370000000000001e-01
  -2.6450000000000001e-01  -3.9570000000000000e-01   2.3161999999999998e+00   1.7190000000000000e-01  -4.7600000000000003e-02  -1.7500000000000002e-02   0.0000000000000000e+00   1.1117999999999999e+00   3.7435999999999998e+00   9.5999999999999992e-03   2.0210000000000000e-01   1.2830000000000000e-01
  -4.6289999999999998e-01  -2.4179999999999999e-01   9.4359999999999999e-01   1.7190000000000000e-01  -6.6600000000000006e-02  -4.4000000000000003e-03   1.5540000000000001e-01   1.0894999999999999e+00   3.8306000000000000e+00   1.9300000000000001e-02   2.2130000000000000e-01   1.3710000000000000e-01
  -3.7469999999999998e-01  -2.4179999999999999e-01   6.8630000000000002e-01   2.0050000000000001e-01  -8.5599999999999996e-02  -2.6300000000000000e-02   0.0000000000000000e+00   1.2674000000000001e+00   3.9177000000000000e+00  -1.9300000000000001e-02   2.9830000000000001e-01   1.5479999999999999e-01
  -1.5429999999999999e-01  -6.6000000000000003e-02   9.4359999999999999e-01   3.4370000000000001e-01  -1.2370000000000000e-01   0.0000000000000000e+00   1.9980000000000001e-01   1.0894999999999999e+00   2.6989000000000001e+00   0.0000000000000000e+00   2.0210000000000000e-01   1.4160000000000000e-01
  -4.8490000000000000e-01  -1.5390000000000001e-01   1.7157000000000000e+00   1.7190000000000000e-01  -9.5200000000000007e-02  -4.4000000000000003e-03   1.1100000000000000e-01   1.1785000000000001e+00   4.6142000000000003e+00  -1.9300000000000001e-02   2.8870000000000001e-01   1.1940000000000001e-01
  -4.4080000000000003e-01  -2.1999999999999999e-02   1.4582999999999999e+00   3.1509999999999999e-01  -5.7099999999999998e-02  -1.7500000000000002e-02   8.8800000000000004e-02   1.3341000000000001e+00   3.3083000000000000e+00   2.8899999999999999e-02   2.3089999999999999e-01   1.1060000000000000e-01
  -3.3060000000000000e-01  -1.7590000000000000e-01   1.2867999999999999e+00   2.9599999999999999e-01  -2.8500000000000001e-02  -8.8000000000000005e-03   4.4400000000000002e-02   1.0894999999999999e+00   4.0048000000000004e+00  -3.8500000000000000e-02   2.1170000000000000e-01   1.4160000000000000e-01
  -5.9509999999999996e-01   0.0000000000000000e+00   2.2303999999999999e+00   2.0999999999999999e-01  -6.6600000000000006e-02   8.8000000000000005e-03   1.5540000000000001e-01   1.1785000000000001e+00   5.2236000000000002e+00  -1.9300000000000001e-02   2.9830000000000001e-01   1.3710000000000000e-01
  -5.2900000000000003e-01  -3.2979999999999998e-01   1.2010000000000001e+00   1.9089999999999999e-01  -9.5200000000000007e-02   8.8000000000000005e-03   2.4410000000000001e-01   1.2674000000000001e+00   4.2659000000000002e+00   7.7100000000000002e-02   2.2130000000000000e-01   1.3270000000000001e-01
  -3.9679999999999999e-01  -6.6000000000000003e-02   1.5441000000000000e+00   1.7190000000000000e-01  -6.6600000000000006e-02   2.6300000000000000e-02   1.9980000000000001e-01   1.3341000000000001e+00   3.5695000000000001e+00   9.5999999999999992e-03   2.5019999999999998e-01   1.2830000000000000e-01
  -6.3919999999999999e-01  -2.1980000000000000e-01   1.6298999999999999e+00   1.6230000000000000e-01  -1.0470000000000000e-01  -4.3900000000000002e-02   1.9980000000000001e-01   1.5343000000000000e+00   3.6564999999999999e+00  -3.8500000000000000e-02   3.3679999999999999e-01   1.5920000000000001e-01
  -3.7469999999999998e-01   4.3999999999999997e-02   8.5780000000000001e-01   3.2460000000000000e-01  -5.7099999999999998e-02  -5.7000000000000002e-02   1.9980000000000001e-01   9.3389999999999995e-01   3.8306000000000000e+00  -2.8899999999999999e-02   1.6360000000000000e-01   1.0170000000000000e-01
  -4.4080000000000003e-01  -2.6379999999999998e-01   1.2010000000000001e+00   2.0999999999999999e-01  -4.7600000000000003e-02   4.4000000000000003e-03  -4.4400000000000002e-02   1.3564000000000001e+00   2.9600000000000000e+00   4.8200000000000000e-02   2.6939999999999997e-01   1.0620000000000000e-01
  -3.9679999999999999e-01  -2.1980000000000000e-01   1.5441000000000000e+00   2.3870000000000000e-01  -2.8500000000000001e-02  -3.9500000000000000e-02   1.3320000000000001e-01   1.3564000000000001e+00   3.0470999999999999e+00  -3.8500000000000000e-02   2.7900000000000003e-01   1.1500000000000000e-01
  -3.7469999999999998e-01  -2.1999999999999999e-02   2.3161999999999998e+00   1.8140000000000001e-01  -1.9000000000000000e-02  -2.1899999999999999e-02   8.8800000000000004e-02   1.4898000000000000e+00   3.6564999999999999e+00   1.9300000000000001e-02   2.5019999999999998e-01   1.4160000000000000e-01
  -5.9509999999999996e-01  -2.8580000000000000e-01   1.8015000000000001e+00   2.7689999999999998e-01  -1.3320000000000001e-01  -2.6300000000000000e-02  -1.9980000000000001e-01   1.3341000000000001e+00   3.7435999999999998e+00  -5.7799999999999997e-02   3.2710000000000000e-01   1.6810000000000000e-01
  -3.3060000000000000e-01  -4.3999999999999997e-02   1.2867999999999999e+00   2.3870000000000000e-01  -1.9000000000000000e-02  -2.6300000000000000e-02   1.1100000000000000e-01   1.3786000000000000e+00   3.5695000000000001e+00   7.7100000000000002e-02   1.6360000000000000e-01   1.1060000000000000e-01
  -3.7469999999999998e-01  -1.9789999999999999e-01   1.5441000000000000e+00   2.3870000000000000e-01  -1.4269999999999999e-01   2.6300000000000000e-02  -1.5540000000000001e-01   1.1563000000000001e+00   4.0918000000000001e+00  -8.6699999999999999e-02   2.5979999999999998e-01   1.8579999999999999e-01
  -2.8649999999999998e-01   1.7590000000000000e-01   1.3725000000000001e+00   1.4319999999999999e-01  -9.5200000000000007e-02  -3.5099999999999999e-02   4.4400000000000002e-02   1.2452000000000001e+00   3.3083000000000000e+00   7.7100000000000002e-02   2.0210000000000000e-01   1.3270000000000001e-01
  -1.3230000000000000e-01  -2.1980000000000000e-01   6.0050000000000003e-01   2.1959999999999999e-01  -3.8100000000000002e-02  -3.5099999999999999e-02   8.8800000000000004e-02   1.1563000000000001e+00   3.5695000000000001e+00  -4.8200000000000000e-02   1.4430000000000001e-01   1.6370000000000001e-01
  -2.8649999999999998e-01   1.0990000000000000e-01   1.2867999999999999e+00   1.7190000000000000e-01  -1.4269999999999999e-01  -1.3200000000000000e-02   2.2189999999999999e-01   1.1117999999999999e+00   3.8306000000000000e+00   3.8500000000000000e-02   2.3089999999999999e-01   1.2390000000000000e-01
  -2.2040000000000001e-01  -8.7900000000000006e-02   1.2867999999999999e+00   2.1959999999999999e-01  -1.4269999999999999e-01  -4.3900000000000002e-02   3.7730000000000002e-01   1.0894999999999999e+00   2.8730000000000002e+00  -2.8899999999999999e-02   2.5019999999999998e-01   1.3710000000000000e-01
  -4.1880000000000001e-01  -1.5390000000000001e-01   7.7210000000000001e-01   2.6729999999999998e-01  -1.9000000000000000e-02  -3.5099999999999999e-02   1.3320000000000001e-01   1.3564000000000001e+00   3.8306000000000000e+00  -4.8200000000000000e-02   2.5979999999999998e-01   1.6810000000000000e-01
  -5.2900000000000003e-01  -6.6000000000000003e-02   1.2867999999999999e+00   3.7240000000000001e-01  -4.7600000000000003e-02  -2.1899999999999999e-02   1.9980000000000001e-01   1.0894999999999999e+00   4.2659000000000002e+00  -2.8899999999999999e-02   2.0210000000000000e-01   1.5040000000000001e-01
  -5.2900000000000003e-01  -2.1980000000000000e-01   1.4582999999999999e+00   2.3870000000000000e-01  -7.6100000000000001e-02  -1.3200000000000000e-02   2.4410000000000001e-01   1.2674000000000001e+00   3.1341999999999999e+00  -7.7100000000000002e-02   3.0790000000000001e-01   1.1060000000000000e-01
  -4.6289999999999998e-01   1.3189999999999999e-01   1.8015000000000001e+00   2.8639999999999999e-01   4.7600000000000003e-02   8.8000000000000005e-03   8.8800000000000004e-02   1.3564000000000001e+00   4.0048000000000004e+00   5.7799999999999997e-02   2.6939999999999997e-01   1.4599999999999999e-01
  -4.6289999999999998e-01  -8.7900000000000006e-02   1.4582999999999999e+00   3.4370000000000001e-01  -3.8100000000000002e-02   0.0000000000000000e+00  -2.2200000000000001e-02   1.1785000000000001e+00   4.0048000000000004e+00  -1.2520000000000001e-01   2.5979999999999998e-01   1.4599999999999999e-01
  -5.2900000000000003e-01  -4.3999999999999997e-02   2.3161999999999998e+00   2.0999999999999999e-01  -9.4999999999999998e-03  -1.7500000000000002e-02  -4.4400000000000002e-02   1.3119000000000001e+00   3.1341999999999999e+00  -3.8500000000000000e-02   1.8279999999999999e-01   1.4160000000000000e-01
  -3.5270000000000001e-01  -8.7900000000000006e-02   1.1152000000000000e+00   2.6729999999999998e-01  -9.5200000000000007e-02   1.3200000000000000e-02   8.8800000000000004e-02   1.3786000000000000e+00   3.2212000000000001e+00   1.9300000000000001e-02   2.8870000000000001e-01   1.3710000000000000e-01
  -5.7310000000000005e-01  -2.6379999999999998e-01   2.0588000000000002e+00   2.6729999999999998e-01  -1.3320000000000001e-01  -3.5099999999999999e-02   2.2189999999999999e-01   1.1785000000000001e+00   3.2212000000000001e+00  -1.9300000000000001e-02   2.7900000000000003e-01   1.6810000000000000e-01
  -3.9679999999999999e-01  -1.9789999999999999e-01   8.5780000000000001e-01   1.9089999999999999e-01  -8.5599999999999996e-02  -2.1899999999999999e-02   6.6600000000000006e-02   1.2674000000000001e+00   4.0048000000000004e+00  -5.7799999999999997e-02   3.1750000000000000e-01   1.9020000000000001e-01
  -5.5110000000000003e-01   4.3999999999999997e-02   1.0294000000000001e+00   1.4319999999999999e-01  -1.1420000000000000e-01   8.8000000000000005e-03   2.6629999999999998e-01   1.1785000000000001e+00   3.9177000000000000e+00   9.5999999999999992e-03   2.5979999999999998e-01   1.5040000000000001e-01
  -4.8490000000000000e-01  -3.5170000000000001e-01   1.3725000000000001e+00   2.3870000000000000e-01  -1.1420000000000000e-01  -2.6300000000000000e-02   2.2200000000000001e-02   1.2674000000000001e+00   3.7435999999999998e+00   6.7400000000000002e-02   1.6360000000000000e-01   1.6810000000000000e-01
  -4.6289999999999998e-01  -1.0990000000000000e-01   1.2867999999999999e+00   2.1959999999999999e-01   9.4999999999999998e-03  -3.9500000000000000e-02   3.9950000000000002e-01   1.2452000000000001e+00   3.3953000000000002e+00   1.9300000000000001e-02   2.7900000000000003e-01   1.1500000000000000e-01
  -2.4249999999999999e-01  -1.0990000000000000e-01   1.8015000000000001e+00   2.9599999999999999e-01  -4.7600000000000003e-02  -1.7500000000000002e-02   1.5540000000000001e-01   1.2452000000000001e+00   4.0918000000000001e+00  -1.9300000000000001e-02   3.6559999999999998e-01   1.3270000000000001e-01
  -4.4080000000000003e-01  -6.6000000000000003e-02   1.3725000000000001e+00   2.9599999999999999e-01  -8.5599999999999996e-02  -2.1899999999999999e-02   1.3320000000000001e-01   1.3341000000000001e+00   3.8306000000000000e+00   1.9300000000000001e-02   2.8870000000000001e-01   1.3710000000000000e-01
  -3.0859999999999999e-01  -8.7900000000000006e-02   1.8015000000000001e+00   2.9599999999999999e-01  -1.2370000000000000e-01   8.8000000000000005e-03   6.6600000000000006e-02   1.2007000000000001e+00   3.4824000000000002e+00  -9.5999999999999992e-03   3.1750000000000000e-01   1.4599999999999999e-01
  -5.7310000000000005e-01   1.7590000000000000e-01   9.4359999999999999e-01   2.7689999999999998e-01   0.0000000000000000e+00  -1.7500000000000002e-02   1.5540000000000001e-01   1.2452000000000001e+00   3.8306000000000000e+00  -9.5999999999999992e-03   2.7900000000000003e-01   1.4160000000000000e-01
  -4.6289999999999998e-01  -1.3189999999999999e-01   1.8015000000000001e+00   2.0050000000000001e-01  -4.7600000000000003e-02   2.1899999999999999e-02   6.6600000000000006e-02   1.2230000000000001e+00   3.3953000000000002e+00  -6.7400000000000002e-02   2.3089999999999999e-01   1.6370000000000001e-01
  -3.9679999999999999e-01  -1.0990000000000000e-01   1.1152000000000000e+00   2.4820000000000000e-01  -3.8100000000000002e-02  -2.6300000000000000e-02   8.8800000000000004e-02   1.1117999999999999e+00   3.4824000000000002e+00   4.8200000000000000e-02   1.7319999999999999e-01   1.2830000000000000e-01
  -3.3060000000000000e-01   1.3189999999999999e-01   1.5441000000000000e+00   9.5500000000000002e-02  -5.7099999999999998e-02  -1.3200000000000000e-02   6.6600000000000006e-02   1.2674000000000001e+00   3.3083000000000000e+00  -6.7400000000000002e-02   2.8870000000000001e-01   1.4160000000000000e-01
  -6.6130000000000000e-01  -3.2979999999999998e-01   1.3725000000000001e+00   2.5779999999999997e-01  -2.8500000000000001e-02  -4.4000000000000003e-03   2.4410000000000001e-01   1.2230000000000001e+00   3.1341999999999999e+00  -2.8899999999999999e-02   2.0210000000000000e-01   8.4000000000000005e-02
  -4.1880000000000001e-01  -1.0990000000000000e-01   3.4310000000000002e-01   3.0549999999999999e-01  -6.6600000000000006e-02  -1.3200000000000000e-02   1.3320000000000001e-01   1.2452000000000001e+00   4.0048000000000004e+00   4.8200000000000000e-02   3.1750000000000000e-01   1.1940000000000001e-01
  -3.0859999999999999e-01  -3.5170000000000001e-01   2.0588000000000002e+00   2.8639999999999999e-01  -9.5200000000000007e-02   1.7500000000000002e-02   2.6629999999999998e-01   1.1785000000000001e+00   3.8306000000000000e+00  -5.7799999999999997e-02   1.8279999999999999e-01   1.1500000000000000e-01
  -3.9679999999999999e-01  -6.6000000000000003e-02   1.3725000000000001e+00   2.1959999999999999e-01   1.9000000000000000e-02  -5.7000000000000002e-02   1.9980000000000001e-01   1.2674000000000001e+00   3.9177000000000000e+00  -1.0600000000000000e-01   2.2130000000000000e-01   1.2830000000000000e-01
  -3.5270000000000001e-01  -1.3189999999999999e-01   1.7157000000000000e+00   3.3420000000000000e-01  -9.4999999999999998e-03  -4.3900000000000002e-02   1.9980000000000001e-01   1.5343000000000000e+00   4.5270999999999999e+00  -1.0600000000000000e-01   2.3089999999999999e-01   1.1500000000000000e-01
  -3.7469999999999998e-01  -1.7590000000000000e-01   6.8630000000000002e-01   2.7689999999999998e-01  -7.6100000000000001e-02  -5.7000000000000002e-02   8.8800000000000004e-02   1.1339999999999999e+00   4.0918000000000001e+00  -7.7100000000000002e-02   2.5979999999999998e-01   1.3270000000000001e-01
  -2.6450000000000001e-01   4.3999999999999997e-02   1.7157000000000000e+00   2.8639999999999999e-01  -2.8500000000000001e-02   3.0700000000000002e-02   2.2200000000000001e-02   1.1563000000000001e+00   3.7435999999999998e+00  -4.8200000000000000e-02   2.5019999999999998e-01   1.6370000000000001e-01
  -4.6289999999999998e-01  -2.4179999999999999e-01   1.8872000000000000e+00   2.6729999999999998e-01  -1.4269999999999999e-01  -2.1899999999999999e-02   1.5540000000000001e-01   1.2007000000000001e+00   3.7435999999999998e+00  -1.0600000000000000e-01   2.4060000000000001e-01   1.2830000000000000e-01
  -4.8490000000000000e-01  -1.9789999999999999e-01   1.4582999999999999e+00   2.7689999999999998e-01  -9.5200000000000007e-02  -3.5099999999999999e-02   1.7760000000000001e-01   1.1117999999999999e+00   3.3953000000000002e+00   3.8500000000000000e-02   2.7900000000000003e-01   1.3710000000000000e-01
  -4.4080000000000003e-01  -2.6379999999999998e-01   1.1152000000000000e+00   2.1959999999999999e-01  -1.7130000000000001e-01  -8.8000000000000005e-03  -4.4400000000000002e-02   1.2230000000000001e+00   3.8306000000000000e+00   4.8200000000000000e-02   2.1170000000000000e-01   1.4599999999999999e-01
  -4.8490000000000000e-01   0.0000000000000000e+00   1.0294000000000001e+00   2.5779999999999997e-01  -1.5229999999999999e-01  -3.0700000000000002e-02   2.2200000000000001e-02   1.1339999999999999e+00   3.3083000000000000e+00   0.0000000000000000e+00   3.1750000000000000e-01   1.4599999999999999e-01
  -5.2900000000000003e-01  -1.5390000000000001e-01   1.0294000000000001e+00   2.7689999999999998e-01  -9.4999999999999998e-03  -2.6300000000000000e-02   8.8800000000000004e-02   1.4008000000000000e+00   3.3083000000000000e+00  -5.7799999999999997e-02   3.1750000000000000e-01   1.4599999999999999e-01
  -3.3060000000000000e-01  -1.0990000000000000e-01   1.6298999999999999e+00   2.5779999999999997e-01  -3.8100000000000002e-02  -4.4000000000000003e-03   8.8800000000000004e-02   1.2674000000000001e+00   3.4824000000000002e+00  -9.5999999999999992e-03   2.5019999999999998e-01   1.1060000000000000e-01
  -4.4080000000000003e-01  -4.3999999999999997e-02   9.4359999999999999e-01   2.0050000000000001e-01  -8.5599999999999996e-02  -4.3900000000000002e-02   3.3289999999999997e-01   1.2897000000000001e+00   3.4824000000000002e+00   5.7799999999999997e-02   2.5979999999999998e-01   1.2390000000000000e-01
  -3.9679999999999999e-01  -1.5390000000000001e-01   1.1152000000000000e+00   2.7689999999999998e-01   4.7600000000000003e-02  -2.6300000000000000e-02   1.3320000000000001e-01   1.2674000000000001e+00   3.6564999999999999e+00   0.0000000000000000e+00   2.5979999999999998e-01   1.8140000000000001e-01
  -4.6289999999999998e-01  -2.4179999999999999e-01   1.8015000000000001e+00   2.6729999999999998e-01  -1.9000000000000000e-02  -6.5799999999999997e-02   2.4410000000000001e-01   1.2230000000000001e+00   3.5695000000000001e+00   9.5999999999999992e-03   3.1750000000000000e-01   1.2390000000000000e-01
  -5.0700000000000001e-01  -1.0990000000000000e-01   1.4582999999999999e+00   1.9089999999999999e-01  -8.5599999999999996e-02  -1.3200000000000000e-02   1.5540000000000001e-01   1.0005999999999999e+00   3.3953000000000002e+00   1.3489999999999999e-01   2.9830000000000001e-01   1.0170000000000000e-01
  -3.7469999999999998e-01  -2.8580000000000000e-01   1.2867999999999999e+00   2.5779999999999997e-01  -8.5599999999999996e-02  -1.3200000000000000e-02   8.8800000000000004e-02   1.2674000000000001e+00   4.1788999999999996e+00   0.0000000000000000e+00   2.8870000000000001e-01   1.5479999999999999e-01
  -6.1719999999999997e-01  -1.9789999999999999e-01   1.7157000000000000e+00   2.0999999999999999e-01  -2.8500000000000001e-02  -1.3200000000000000e-02   8.8800000000000004e-02   9.5609999999999995e-01   3.9177000000000000e+00   2.8899999999999999e-02   2.6939999999999997e-01   1.4160000000000000e-01
  -4.6289999999999998e-01  -8.7900000000000006e-02   1.2010000000000001e+00   1.7190000000000000e-01  -1.1420000000000000e-01  -3.0700000000000002e-02   1.5540000000000001e-01   1.1339999999999999e+00   4.3529999999999998e+00   9.5999999999999992e-03   2.5019999999999998e-01   1.3270000000000001e-01
  -5.0700000000000001e-01  -4.3999999999999997e-02   1.7157000000000000e+00   1.9089999999999999e-01  -8.5599999999999996e-02  -1.3200000000000000e-02  -1.5540000000000001e-01   1.0672999999999999e+00   3.6564999999999999e+00  -4.8200000000000000e-02   2.7900000000000003e-01   1.4599999999999999e-01
  -3.7469999999999998e-01  -1.9789999999999999e-01   1.3725000000000001e+00   2.3870000000000000e-01  -6.6600000000000006e-02   8.8000000000000005e-03   1.5540000000000001e-01   1.2452000000000001e+00   3.0470999999999999e+00  -2.8899999999999999e-02   3.2710000000000000e-01   9.7299999999999998e-02
  -4.4080000000000003e-01   4.3999999999999997e-02   1.8015000000000001e+00   2.6729999999999998e-01  -2.8500000000000001e-02  -3.5099999999999999e-02   8.8800000000000004e-02   1.3564000000000001e+00   3.4824000000000002e+00   1.9300000000000001e-02   2.3089999999999999e-01   9.7299999999999998e-02
  -5.9509999999999996e-01  -1.0990000000000000e-01   3.4310000000000002e-01   2.0999999999999999e-01  -2.8500000000000001e-02  -3.0700000000000002e-02   4.4400000000000002e-02   1.3119000000000001e+00   2.8730000000000002e+00   2.8899999999999999e-02   2.2130000000000000e-01   1.1500000000000000e-01
  -2.6450000000000001e-01   2.1999999999999999e-02   1.4582999999999999e+00   3.0549999999999999e-01  -4.7600000000000003e-02   0.0000000000000000e+00   1.7760000000000001e-01   1.1563000000000001e+00   4.1788999999999996e+00  -8.6699999999999999e-02   1.9239999999999999e-01   1.5040000000000001e-01
  -3.5270000000000001e-01   2.1999999999999999e-02   7.7210000000000001e-01   2.7689999999999998e-01  -9.5200000000000007e-02  -3.5099999999999999e-02   1.7760000000000001e-01   1.1563000000000001e+00   3.4824000000000002e+00  -6.7400000000000002e-02   2.3089999999999999e-01   9.2899999999999996e-02
  -5.5110000000000003e-01  -1.3189999999999999e-01   1.2867999999999999e+00   1.9089999999999999e-01  -4.7600000000000003e-02   8.8000000000000005e-03   2.4410000000000001e-01   1.3119000000000001e+00   3.5695000000000001e+00   5.7799999999999997e-02   3.0790000000000001e-01   1.4160000000000000e-01
  -5.0700000000000001e-01   1.0990000000000000e-01   5.1470000000000005e-01   1.5279999999999999e-01  -8.5599999999999996e-02  -2.6300000000000000e-02   2.2189999999999999e-01   1.2230000000000001e+00   3.2212000000000001e+00  -4.8200000000000000e-02   2.4060000000000001e-01   1.7249999999999999e-01
  -2.8649999999999998e-01   0.0000000000000000e+00   1.4582999999999999e+00   2.8639999999999999e-01  -1.9000000000000000e-02   2.1899999999999999e-02   8.8800000000000004e-02   1.2452000000000001e+00   4.4401000000000002e+00   0.0000000000000000e+00   2.0210000000000000e-01   1.7249999999999999e-01
  -4.4080000000000003e-01  -2.4179999999999999e-01   1.3725000000000001e+00   2.0050000000000001e-01  -8.5599999999999996e-02  -8.8000000000000005e-03   2.6629999999999998e-01   1.4231000000000000e+00   3.1341999999999999e+00  -9.5999999999999992e-03   3.5599999999999998e-01   1.4599999999999999e-01
  -4.6289999999999998e-01  -1.0990000000000000e-01   1.0294000000000001e+00   2.0050000000000001e-01  -9.4999999999999998e-03  -3.0700000000000002e-02   2.6629999999999998e-01   1.3119000000000001e+00   2.9600000000000000e+00   9.6299999999999997e-02   2.6939999999999997e-01   1.3710000000000000e-01
  -4.8490000000000000e-01  -2.1980000000000000e-01   1.8015000000000001e+00   2.8639999999999999e-01  -5.7099999999999998e-02   8.8000000000000005e-03   6.6600000000000006e-02   1.2674000000000001e+00   3.8306000000000000e+00  -8.6699999999999999e-02   2.9830000000000001e-01   1.5479999999999999e-01
  -3.0859999999999999e-01  -6.6000000000000003e-02   1.7157000000000000e+00   2.7689999999999998e-01  -8.5599999999999996e-02  -4.4000000000000003e-03   0.0000000000000000e+00   1.2897000000000001e+00   3.6564999999999999e+00   3.8500000000000000e-02   3.0790000000000001e-01   1.1940000000000001e-01
  -5.7310000000000005e-01  -2.4179999999999999e-01   1.7157000000000000e+00   2.7689999999999998e-01  -1.1420000000000000e-01  -6.1400000000000003e-02   8.8800000000000004e-02   1.3564000000000001e+00   3.4824000000000002e+00   2.8899999999999999e-02   2.8870000000000001e-01   1.5479999999999999e-01
  -4.6289999999999998e-01  -6.6000000000000003e-02   1.3725000000000001e+00   2.6729999999999998e-01  -2.8500000000000001e-02  -2.1899999999999999e-02  -2.2200000000000001e-02   1.3341000000000001e+00   3.6564999999999999e+00  -9.6299999999999997e-02   2.7900000000000003e-01   1.5920000000000001e-01
  -4.6289999999999998e-01  -2.8580000000000000e-01   1.2010000000000001e+00   3.3420000000000000e-01  -9.5200000000000007e-02  -4.4000000000000003e-03   6.6600000000000006e-02   1.1563000000000001e+00   3.3083000000000000e+00  -1.0600000000000000e-01   2.6939999999999997e-01   1.5479999999999999e-01
  -3.9679999999999999e-01  -1.5390000000000001e-01   1.4582999999999999e+00   2.3870000000000000e-01  -8.5599999999999996e-02   0.0000000000000000e+00   1.3320000000000001e-01   1.2230000000000001e+00   3.6564999999999999e+00  -3.8500000000000000e-02   2.6939999999999997e-01   9.2899999999999996e-02
  -4.8490000000000000e-01  -1.9789999999999999e-01   1.2010000000000001e+00   2.2910000000000000e-01  -1.2370000000000000e-01  -3.0700000000000002e-02   3.1069999999999998e-01   1.2452000000000001e+00   3.3083000000000000e+00  -1.0600000000000000e-01   2.5019999999999998e-01   1.5479999999999999e-01
  -3.9679999999999999e-01  -1.7590000000000000e-01   1.3725000000000001e+00   3.1509999999999999e-01  -3.8100000000000002e-02   1.7500000000000002e-02   1.5540000000000001e-01   1.3119000000000001e+00   3.6564999999999999e+00   2.8899999999999999e-02   2.7900000000000003e-01   1.3710000000000000e-01
  -3.3060000000000000e-01   4.3999999999999997e-02   1.7157000000000000e+00   2.2910000000000000e-01  -1.0470000000000000e-01   3.0700000000000002e-02   2.8849999999999998e-01   1.1785000000000001e+00   3.6564999999999999e+00  -6.7400000000000002e-02   2.9830000000000001e-01   1.2390000000000000e-01
  -4.4080000000000003e-01  -6.6000000000000003e-02   1.8015000000000001e+00   2.0050000000000001e-01  -8.5599999999999996e-02  -2.1899999999999999e-02   2.2189999999999999e-01   1.1563000000000001e+00   3.3083000000000000e+00  -4.8200000000000000e-02   2.5979999999999998e-01   1.1500000000000000e-01
  -3.9679999999999999e-01  -1.9789999999999999e-01   9.4359999999999999e-01   2.4820000000000000e-01  -1.3320000000000001e-01   8.8000000000000005e-03   8.8800000000000004e-02   1.3341000000000001e+00   3.0470999999999999e+00   9.5999999999999992e-03   2.2130000000000000e-01   1.3270000000000001e-01
  -4.1880000000000001e-01  -2.1980000000000000e-01   9.4359999999999999e-01   2.8639999999999999e-01   9.4999999999999998e-03  -8.8000000000000005e-03   0.0000000000000000e+00   1.2230000000000001e+00   4.0918000000000001e+00   9.5999999999999992e-03   2.9830000000000001e-01   1.4599999999999999e-01
  -6.3919999999999999e-01   4.3999999999999997e-02   1.3725000000000001e+00   1.8140000000000001e-01  -4.7600000000000003e-02  -1.7500000000000002e-02   1.1100000000000000e-01   1.3786000000000000e+00   4.0048000000000004e+00   9.5999999999999992e-03   2.5979999999999998e-01   1.0170000000000000e-01
  -6.3919999999999999e-01  -1.7590000000000000e-01   1.5441000000000000e+00   3.3420000000000000e-01  -9.4999999999999998e-03   4.4000000000000003e-03  -2.2200000000000001e-02   1.3119000000000001e+00   3.3953000000000002e+00   4.8200000000000000e-02   1.8279999999999999e-01   1.3270000000000001e-01
  -3.7469999999999998e-01  -2.1980000000000000e-01   9.4359999999999999e-01   2.4820000000000000e-01  -5.7099999999999998e-02  -4.8200000000000000e-02   1.1100000000000000e-01   1.0450999999999999e+00   3.4824000000000002e+00   2.8899999999999999e-02   2.4060000000000001e-01   1.7249999999999999e-01
  -3.0859999999999999e-01  -6.6000000000000003e-02   1.7157000000000000e+00   2.0050000000000001e-01  -1.9000000000000000e-02   0.0000000000000000e+00  -2.2200000000000001e-02   1.0672999999999999e+00   4.5270999999999999e+00   0.0000000000000000e+00   2.5979999999999998e-01   1.2830000000000000e-01
  -2.8649999999999998e-01   2.1999999999999999e-02   6.8630000000000002e-01   1.6230000000000000e-01  -6.6600000000000006e-02   0.0000000000000000e+00  -2.2200000000000001e-02   1.4008000000000000e+00   3.4824000000000002e+00   2.8899999999999999e-02   1.9239999999999999e-01   1.5920000000000001e-01
  -5.5110000000000003e-01  -1.3189999999999999e-01   7.7210000000000001e-01   2.4820000000000000e-01  -1.4269999999999999e-01  -4.8200000000000000e-02   2.8849999999999998e-01   1.2452000000000001e+00   3.9177000000000000e+00   2.8899999999999999e-02   3.3679999999999999e-01   1.6370000000000001e-01
  -1.9839999999999999e-01  -1.9789999999999999e-01   1.1152000000000000e+00   2.0999999999999999e-01  -2.8500000000000001e-02  -8.8000000000000005e-03   2.6629999999999998e-01   1.2007000000000001e+00   3.9177000000000000e+00   9.5999999999999992e-03   2.3089999999999999e-01   1.6370000000000001e-01
  -4.4080000000000003e-01  -3.0780000000000002e-01   1.1152000000000000e+00   1.8140000000000001e-01  -1.3320000000000001e-01  -4.8200000000000000e-02   8.8800000000000004e-02   1.3786000000000000e+00   3.5695000000000001e+00  -4.8200000000000000e-02   2.8870000000000001e-01   1.1060000000000000e-01
  -5.0700000000000001e-01  -1.3189999999999999e-01   9.4359999999999999e-01   2.6729999999999998e-01  -1.0470000000000000e-01  -2.6300000000000000e-02   1.3320000000000001e-01   1.3786000000000000e+00   3.7435999999999998e+00   5.7799999999999997e-02   2.2130000000000000e-01   1.2830000000000000e-01
  -7.7149999999999996e-01  -2.1999999999999999e-02   1.8015000000000001e+00   2.8639999999999999e-01  -9.4999999999999998e-03  -4.8200000000000000e-02   8.8800000000000004e-02   1.2007000000000001e+00   3.8306000000000000e+00   6.7400000000000002e-02   3.2710000000000000e-01   1.2390000000000000e-01
  -4.1880000000000001e-01  -6.6000000000000003e-02   9.4359999999999999e-01   1.5279999999999999e-01  -8.5599999999999996e-02   4.4000000000000003e-03   0.0000000000000000e+00   1.2674000000000001e+00   3.4824000000000002e+00   9.5999999999999992e-03   3.1750000000000000e-01   1.5040000000000001e-01
  -6.8330000000000002e-01  -1.3189999999999999e-01   1.0294000000000001e+00   3.3420000000000000e-01  -3.8100000000000002e-02  -5.2600000000000001e-02   1.1100000000000000e-01   1.2007000000000001e+00   3.6564999999999999e+00  -5.7799999999999997e-02   2.9830000000000001e-01   1.5920000000000001e-01
  -5.0700000000000001e-01  -8.7900000000000006e-02   1.1152000000000000e+00   2.1959999999999999e-01  -7.6100000000000001e-02  -4.4000000000000003e-03   2.2200000000000001e-02   1.2007000000000001e+00   3.5695000000000001e+00  -4.8200000000000000e-02   2.6939999999999997e-01   1.0620000000000000e-01
  -3.5270000000000001e-01   0.0000000000000000e+00   2.1446000000000001e+00   3.2460000000000000e-01  -1.1420000000000000e-01  -3.9500000000000000e-02   1.1100000000000000e-01   1.3786000000000000e+00   3.4824000000000002e+00  -9.5999999999999992e-03   3.0790000000000001e-01   1.2390000000000000e-01
  -6.3919999999999999e-01  -2.4179999999999999e-01   1.2867999999999999e+00   1.1459999999999999e-01  -6.6600000000000006e-02  -4.8200000000000000e-02   4.4400000000000002e-02   1.1339999999999999e+00   3.4824000000000002e+00  -9.5999999999999992e-03   2.7900000000000003e-01   9.2899999999999996e-02
  -5.5110000000000003e-01  -8.7900000000000006e-02   8.5780000000000001e-01   3.2460000000000000e-01  -8.5599999999999996e-02  -3.5099999999999999e-02   1.7760000000000001e-01   1.1563000000000001e+00   4.0918000000000001e+00  -1.9300000000000001e-02   2.4060000000000001e-01   1.2830000000000000e-01
  -4.8490000000000000e-01  -1.9789999999999999e-01   1.7157000000000000e+00   1.7190000000000000e-01  -1.0470000000000000e-01  -2.6300000000000000e-02   1.3320000000000001e-01   1.2230000000000001e+00   3.5695000000000001e+00   5.7799999999999997e-02   2.7900000000000003e-01   1.3270000000000001e-01
  -4.1880000000000001e-01  -5.0560000000000005e-01   8.5800000000000001e-02   2.0050000000000001e-01  -4.7600000000000003e-02   4.4000000000000003e-03   1.9980000000000001e-01   1.2230000000000001e+00   3.3953000000000002e+00   3.8500000000000000e-02   3.0790000000000001e-01   1.3270000000000001e-01
  -5.0700000000000001e-01   0.0000000000000000e+00   1.2867999999999999e+00   2.0999999999999999e-01  -1.0470000000000000e-01  -1.7500000000000002e-02   0.0000000000000000e+00   1.3786000000000000e+00   3.6564999999999999e+00   6.7400000000000002e-02   2.7900000000000003e-01   1.5920000000000001e-01
  -4.6289999999999998e-01  -1.0990000000000000e-01   1.8015000000000001e+00   3.5330000000000000e-01  -3.8100000000000002e-02  -3.0700000000000002e-02   8.8800000000000004e-02   1.2897000000000001e+00   3.4824000000000002e+00  -7.7100000000000002e-02   3.4639999999999999e-01   1.4599999999999999e-01
  -4.6289999999999998e-01  -6.6000000000000003e-02   2.4018999999999999e+00   2.4820000000000000e-01  -1.1420000000000000e-01   2.1899999999999999e-02   0.0000000000000000e+00   1.2897000000000001e+00   4.0918000000000001e+00  -9.5999999999999992e-03   2.8870000000000001e-01   1.2390000000000000e-01
  -3.3060000000000000e-01  -1.7590000000000000e-01   1.7157000000000000e+00   2.0999999999999999e-01   7.6100000000000001e-02   4.4000000000000003e-03  -1.5540000000000001e-01   1.2007000000000001e+00   3.7435999999999998e+00   0.0000000000000000e+00   2.5979999999999998e-01   1.3710000000000000e-01
  -3.3060000000000000e-01  -1.5390000000000001e-01   1.0294000000000001e+00   2.1959999999999999e-01  -1.5229999999999999e-01   1.3200000000000000e-02   8.8800000000000004e-02   1.2230000000000001e+00   3.6564999999999999e+00  -2.8899999999999999e-02   2.1170000000000000e-01   1.6370000000000001e-01
  -6.1719999999999997e-01  -3.0780000000000002e-01   1.6298999999999999e+00   1.7190000000000000e-01  -2.8500000000000001e-02  -1.3200000000000000e-02   3.7730000000000002e-01   1.1339999999999999e+00   4.0918000000000001e+00   1.9300000000000001e-02   2.7900000000000003e-01   1.5479999999999999e-01
  -4.6289999999999998e-01  -1.3189999999999999e-01   1.5441000000000000e+00   2.4820000000000000e-01   0.0000000000000000e+00  -8.8000000000000005e-03   2.2189999999999999e-01   1.2452000000000001e+00   3.6564999999999999e+00  -6.7400000000000002e-02   2.1170000000000000e-01   1.5040000000000001e-01
  -6.8330000000000002e-01  -1.0990000000000000e-01   1.2867999999999999e+00   2.8639999999999999e-01  -1.6180000000000000e-01   7.4499999999999997e-02   1.5540000000000001e-01   1.2897000000000001e+00   3.9177000000000000e+00  -1.9300000000000001e-02   2.6939999999999997e-01   1.3710000000000000e-01
  -3.3060000000000000e-01  -1.3189999999999999e-01   1.4582999999999999e+00   1.7190000000000000e-01  -1.5229999999999999e-01   0.0000000000000000e+00   0.0000000000000000e+00   1.2897000000000001e+00   2.1764999999999999e+00   2.8899999999999999e-02   2.4060000000000001e-01   1.5040000000000001e-01
  -3.3060000000000000e-01  -1.7590000000000000e-01   6.8630000000000002e-01   2.3870000000000000e-01  -1.6180000000000000e-01  -2.1899999999999999e-02   1.1100000000000000e-01   1.3786000000000000e+00   3.3083000000000000e+00   5.7799999999999997e-02   2.7900000000000003e-01   1.1940000000000001e-01
  -4.6289999999999998e-01  -3.7369999999999998e-01   1.9730000000000001e+00   2.7689999999999998e-01  -5.7099999999999998e-02  -3.9500000000000000e-02   1.3320000000000001e-01   1.4676000000000000e+00   2.8730000000000002e+00   1.9300000000000001e-02   2.3089999999999999e-01   1.4599999999999999e-01
  -5.2900000000000003e-01  -2.8580000000000000e-01   1.7157000000000000e+00   2.8639999999999999e-01  -9.5200000000000007e-02  -2.6300000000000000e-02   4.4400000000000002e-02   1.2674000000000001e+00   4.1788999999999996e+00   3.8500000000000000e-02   3.5599999999999998e-01   1.6370000000000001e-01
  -5.9509999999999996e-01  -1.3189999999999999e-01   9.4359999999999999e-01   2.1959999999999999e-01  -2.8500000000000001e-02  -2.6300000000000000e-02   1.1100000000000000e-01   1.4898000000000000e+00   2.6989000000000001e+00   0.0000000000000000e+00   2.7900000000000003e-01   1.1500000000000000e-01
  -3.9679999999999999e-01  -2.4179999999999999e-01   1.2010000000000001e+00   2.5779999999999997e-01  -1.9000000000000000e-02  -4.4000000000000003e-03   2.2189999999999999e-01   1.3564000000000001e+00   3.6564999999999999e+00   2.8899999999999999e-02   2.6939999999999997e-01   1.5920000000000001e-01
  -5.5110000000000003e-01  -1.5390000000000001e-01   1.0294000000000001e+00   2.0050000000000001e-01  -3.8100000000000002e-02  -5.2600000000000001e-02   6.6600000000000006e-02   1.6010000000000000e+00   3.4824000000000002e+00  -3.8500000000000000e-02   2.4060000000000001e-01   1.4599999999999999e-01
  -5.7310000000000005e-01  -3.0780000000000002e-01   7.7210000000000001e-01   2.4820000000000000e-01  -7.6100000000000001e-02  -3.0700000000000002e-02  -1.7760000000000001e-01   1.4231000000000000e+00   3.3953000000000002e+00  -4.8200000000000000e-02   3.2710000000000000e-01   8.4000000000000005e-02
  -4.6289999999999998e-01  -2.4179999999999999e-01   1.3725000000000001e+00   2.5779999999999997e-01  -2.8500000000000001e-02  -3.5099999999999999e-02   4.4400000000000002e-02   1.2897000000000001e+00   3.5695000000000001e+00   0.0000000000000000e+00   2.6939999999999997e-01   1.5920000000000001e-01
  -5.0700000000000001e-01   1.0990000000000000e-01   1.1152000000000000e+00   2.0999999999999999e-01  -1.5229999999999999e-01   3.0700000000000002e-02   0.0000000000000000e+00   1.1785000000000001e+00   3.4824000000000002e+00   2.8899999999999999e-02   2.3089999999999999e-01   1.5479999999999999e-01
  -4.6289999999999998e-01  -1.9789999999999999e-01   1.3725000000000001e+00   2.5779999999999997e-01  -1.4269999999999999e-01   5.2600000000000001e-02   2.4410000000000001e-01   1.3786000000000000e+00   3.3953000000000002e+00  -4.8200000000000000e-02   2.4060000000000001e-01   9.7299999999999998e-02
  -5.9509999999999996e-01  -1.5390000000000001e-01   8.5780000000000001e-01   2.2910000000000000e-01  -1.0470000000000000e-01   4.4000000000000003e-03   2.4410000000000001e-01   1.4231000000000000e+00   3.1341999999999999e+00   4.8200000000000000e-02   2.6939999999999997e-01   1.5479999999999999e-01
  -3.3060000000000000e-01  -1.9789999999999999e-01   1.4582999999999999e+00   1.9089999999999999e-01  -2.8500000000000001e-02  -5.7000000000000002e-02   6.6600000000000006e-02   1.5120000000000000e+00   4.1788999999999996e+00   9.5999999999999992e-03   3.0790000000000001e-01   1.1060000000000000e-01
  -5.7310000000000005e-01  -1.0990000000000000e-01   1.6298999999999999e+00   2.9599999999999999e-01  -1.0470000000000000e-01  -3.0700000000000002e-02   6.6600000000000006e-02   1.1563000000000001e+00   3.2212000000000001e+00   1.9300000000000001e-02   3.1750000000000000e-01   1.3710000000000000e-01
  -4.6289999999999998e-01  -1.7590000000000000e-01   1.4582999999999999e+00   1.8140000000000001e-01  -5.7099999999999998e-02  -2.1899999999999999e-02   2.6629999999999998e-01   1.2007000000000001e+00   4.0918000000000001e+00  -6.7400000000000002e-02   1.9239999999999999e-01   1.4599999999999999e-01
  -6.8330000000000002e-01  -2.6379999999999998e-01   1.8015000000000001e+00   2.5779999999999997e-01   4.7600000000000003e-02  -2.6300000000000000e-02  -4.4400000000000002e-02   1.4231000000000000e+00   2.6118000000000001e+00   0.0000000000000000e+00   2.2130000000000000e-01   1.3270000000000001e-01
  -4.1880000000000001e-01  -8.7900000000000006e-02   1.8872000000000000e+00   2.0999999999999999e-01  -1.0470000000000000e-01  -6.5799999999999997e-02   4.4400000000000002e-02   1.0672999999999999e+00   4.1788999999999996e+00   3.8500000000000000e-02   2.4060000000000001e-01   1.4599999999999999e-01
  -5.0700000000000001e-01  -2.1980000000000000e-01   1.2010000000000001e+00   1.6230000000000000e-01  -9.5200000000000007e-02  -1.7500000000000002e-02  -2.2200000000000001e-02   1.4453000000000000e+00   3.8306000000000000e+00  -5.7799999999999997e-02   2.4060000000000001e-01   1.5479999999999999e-01
  -4.6289999999999998e-01  -1.7590000000000000e-01   1.6298999999999999e+00   2.2910000000000000e-01  -1.1420000000000000e-01   1.7500000000000002e-02   6.6600000000000006e-02   9.7840000000000005e-01   3.3953000000000002e+00   1.9300000000000001e-02   3.3679999999999999e-01   1.0620000000000000e-01
  -4.6289999999999998e-01  -2.4179999999999999e-01   1.0294000000000001e+00   2.7689999999999998e-01  -1.0470000000000000e-01  -2.6300000000000000e-02   1.1100000000000000e-01   1.0894999999999999e+00   4.2659000000000002e+00   2.8899999999999999e-02   3.1750000000000000e-01   1.5920000000000001e-01
  -3.5270000000000001e-01  -1.7590000000000000e-01   1.3725000000000001e+00   1.4319999999999999e-01  -9.5200000000000007e-02  -1.7500000000000002e-02   4.4400000000000002e-02   1.1117999999999999e+00   3.6564999999999999e+00  -5.7799999999999997e-02   2.8870000000000001e-01   1.2390000000000000e-01
  -4.1880000000000001e-01  -1.5390000000000001e-01   1.1152000000000000e+00   2.5779999999999997e-01  -1.0470000000000000e-01   1.7500000000000002e-02   1.7760000000000001e-01   1.3564000000000001e+00   3.3083000000000000e+00  -9.6299999999999997e-02   2.7900000000000003e-01   1.3710000000000000e-01
  -3.5270000000000001e-01  -4.3999999999999997e-02   9.4359999999999999e-01   3.3420000000000000e-01  -9.5200000000000007e-02   2.1899999999999999e-02   1.3320000000000001e-01   9.1169999999999995e-01   4.0048000000000004e+00  -2.8899999999999999e-02   2.7900000000000003e-01   1.2390000000000000e-01
  -3.7469999999999998e-01  -1.5390000000000001e-01   1.2010000000000001e+00   2.5779999999999997e-01   9.4999999999999998e-03  -2.6300000000000000e-02   2.8849999999999998e-01   1.1785000000000001e+00   3.2212000000000001e+00   4.8200000000000000e-02   2.7900000000000003e-01   1.2390000000000000e-01
  -2.8649999999999998e-01   0.0000000000000000e+00   1.7160000000000000e-01   2.9599999999999999e-01   9.4999999999999998e-03  -3.5099999999999999e-02   4.4400000000000002e-02   1.4008000000000000e+00   3.1341999999999999e+00  -5.7799999999999997e-02   2.5019999999999998e-01   1.4599999999999999e-01
  -5.0700000000000001e-01  -2.1980000000000000e-01   1.1152000000000000e+00   3.0549999999999999e-01  -1.9000000000000000e-02  -1.3200000000000000e-02  -2.2200000000000001e-02   1.0894999999999999e+00   3.2212000000000001e+00  -9.5999999999999992e-03   2.3089999999999999e-01   1.9020000000000001e-01
  -5.0700000000000001e-01  -1.9789999999999999e-01   6.0050000000000003e-01   2.8639999999999999e-01  -5.7099999999999998e-02  -6.5799999999999997e-02   1.7760000000000001e-01   9.7840000000000005e-01   3.1341999999999999e+00  -4.8200000000000000e-02   1.6360000000000000e-01   1.1940000000000001e-01
  -5.5110000000000003e-01  -3.0780000000000002e-01   1.3725000000000001e+00   1.8140000000000001e-01  -1.5229999999999999e-01  -4.4000000000000003e-03   1.3320000000000001e-01   1.1117999999999999e+00   3.4824000000000002e+00  -4.8200000000000000e-02   2.3089999999999999e-01   1.5040000000000001e-01
  -8.5960000000000003e-01  -2.8580000000000000e-01   8.5780000000000001e-01   2.0999999999999999e-01  -1.0470000000000000e-01   3.5099999999999999e-02   2.4410000000000001e-01   1.5343000000000000e+00   3.0470999999999999e+00   6.7400000000000002e-02   2.4060000000000001e-01   1.7690000000000000e-01
  -2.8649999999999998e-01  -1.3189999999999999e-01   6.0050000000000003e-01   2.7689999999999998e-01  -3.8100000000000002e-02   4.4000000000000003e-03   1.5540000000000001e-01   1.1117999999999999e+00   4.0918000000000001e+00  -9.6299999999999997e-02   2.7900000000000003e-01   1.2830000000000000e-01
  -6.1719999999999997e-01   0.0000000000000000e+00   1.5441000000000000e+00   1.6230000000000000e-01  -1.3320000000000001e-01   1.7500000000000002e-02   6.6600000000000006e-02   1.2230000000000001e+00   3.5695000000000001e+00  -4.8200000000000000e-02   2.3089999999999999e-01   1.4160000000000000e-01
  -5.2900000000000003e-01  -4.3999999999999997e-02   1.2010000000000001e+00   1.4319999999999999e-01  -6.6600000000000006e-02  -3.0700000000000002e-02   1.5540000000000001e-01   1.1563000000000001e+00   3.4824000000000002e+00   9.5999999999999992e-03   2.7900000000000003e-01   1.2390000000000000e-01
  -6.1719999999999997e-01  -1.7590000000000000e-01   1.2867999999999999e+00   2.9599999999999999e-01  -1.9000000000000000e-02  -2.6300000000000000e-02  -1.3320000000000001e-01   1.3564000000000001e+00   3.4824000000000002e+00   1.9300000000000001e-02   2.6939999999999997e-01   1.2830000000000000e-01
  -4.1880000000000001e-01  -1.9789999999999999e-01   1.2867999999999999e+00   2.4820000000000000e-01  -3.8100000000000002e-02   8.8000000000000005e-03   3.3289999999999997e-01   1.2230000000000001e+00   4.3529999999999998e+00   4.8200000000000000e-02   2.6939999999999997e-01   1.4599999999999999e-01
  -3.9679999999999999e-01   0.0000000000000000e+00   1.7157000000000000e+00   1.8140000000000001e-01  -1.1420000000000000e-01  -1.7500000000000002e-02  -4.4400000000000002e-02   1.2674000000000001e+00   3.0470999999999999e+00  -7.7100000000000002e-02   2.5019999999999998e-01   1.7249999999999999e-01
  -4.1880000000000001e-01   2.1999999999999999e-02   1.3725000000000001e+00   2.9599999999999999e-01   3.8100000000000002e-02  -1.3200000000000000e-02   1.1100000000000000e-01   1.2230000000000001e+00   4.6142000000000003e+00  -7.7100000000000002e-02   3.2710000000000000e-01   9.7299999999999998e-02
  -5.9509999999999996e-01  -1.7590000000000000e-01   8.5800000000000001e-02   1.6230000000000000e-01  -1.6180000000000000e-01  -3.5099999999999999e-02  -4.4400000000000002e-02   1.1563000000000001e+00   3.2212000000000001e+00   9.5999999999999992e-03   2.9830000000000001e-01   1.9020000000000001e-01
  -3.5270000000000001e-01  -1.9789999999999999e-01   1.1152000000000000e+00   2.9599999999999999e-01  -7.6100000000000001e-02  -2.1899999999999999e-02   3.7730000000000002e-01   1.2007000000000001e+00   2.4377000000000000e+00  -5.7799999999999997e-02   2.5019999999999998e-01   7.5200000000000003e-02
  -3.5270000000000001e-01  -2.6379999999999998e-01   1.7157000000000000e+00   2.4820000000000000e-01  -7.6100000000000001e-02   1.7500000000000002e-02   1.3320000000000001e-01   1.0450999999999999e+00   2.5247000000000002e+00  -3.8500000000000000e-02   2.1170000000000000e-01   1.7249999999999999e-01
  -4.4080000000000003e-01   6.6000000000000003e-02   1.9730000000000001e+00   3.3420000000000000e-01  -2.8500000000000001e-02  -1.3200000000000000e-02   3.5510000000000003e-01   1.3341000000000001e+00   3.8306000000000000e+00   9.5999999999999992e-03   2.3089999999999999e-01   1.3710000000000000e-01
  -3.9679999999999999e-01  -4.3999999999999997e-02   1.7157000000000000e+00   2.3870000000000000e-01  -1.8079999999999999e-01  -4.3900000000000002e-02   0.0000000000000000e+00   1.2007000000000001e+00   3.3953000000000002e+00  -1.2520000000000001e-01   2.5979999999999998e-01   1.0170000000000000e-01
  -4.8490000000000000e-01   1.5390000000000001e-01   9.4359999999999999e-01   2.4820000000000000e-01  -3.8100000000000002e-02  -2.1899999999999999e-02   1.1100000000000000e-01   1.0894999999999999e+00   3.7435999999999998e+00   6.7400000000000002e-02   2.8870000000000001e-01   1.2830000000000000e-01
  -3.7469999999999998e-01  -8.7900000000000006e-02   1.6298999999999999e+00   2.5779999999999997e-01   1.9000000000000000e-02   8.8000000000000005e-03   1.1100000000000000e-01   1.3564000000000001e+00   4.0048000000000004e+00  -4.8200000000000000e-02   2.3089999999999999e-01   2.0349999999999999e-01
  -3.0859999999999999e-01  -1.9789999999999999e-01   9.4359999999999999e-01   2.8639999999999999e-01  -7.6100000000000001e-02  -3.9500000000000000e-02   1.7760000000000001e-01   1.0227999999999999e+00   3.4824000000000002e+00  -9.6299999999999997e-02   3.1750000000000000e-01   1.5040000000000001e-01
  -3.9679999999999999e-01   2.1999999999999999e-02   1.2867999999999999e+00   2.6729999999999998e-01  -1.2370000000000000e-01  -8.3299999999999999e-02   1.5540000000000001e-01   1.4453000000000000e+00   3.7435999999999998e+00  -1.9300000000000001e-02   2.8870000000000001e-01   1.4160000000000000e-01
  -5.2900000000000003e-01  -2.1980000000000000e-01   5.1470000000000005e-01   2.3870000000000000e-01  -7.6100000000000001e-02  -3.5099999999999999e-02  -8.8800000000000004e-02   1.1339999999999999e+00   3.8306000000000000e+00  -2.8899999999999999e-02   2.1170000000000000e-01   1.5920000000000001e-01
  -4.4080000000000003e-01  -2.4179999999999999e-01   1.8872000000000000e+00   2.9599999999999999e-01  -9.5200000000000007e-02   4.4000000000000003e-03   4.4400000000000002e-02   1.2674000000000001e+00   4.0048000000000004e+00  -1.2520000000000001e-01   2.7900000000000003e-01   1.2830000000000000e-01
  -2.8649999999999998e-01   1.0990000000000000e-01   8.5780000000000001e-01   2.7689999999999998e-01  -5.7099999999999998e-02  -4.3900000000000002e-02   2.2200000000000001e-02   1.3341000000000001e+00   3.3953000000000002e+00  -9.5999999999999992e-03   2.8870000000000001e-01   1.5040000000000001e-01
  -3.3060000000000000e-01   6.6000000000000003e-02   9.4359999999999999e-01   2.0050000000000001e-01  -7.6100000000000001e-02  -4.4000000000000003e-03   2.6629999999999998e-01   1.3564000000000001e+00   2.7858999999999998e+00   5.7799999999999997e-02   2.2130000000000000e-01   1.5479999999999999e-01
  -1.7630000000000001e-01   0.0000000000000000e+00   7.7210000000000001e-01   2.5779999999999997e-01  -3.8100000000000002e-02   1.3200000000000000e-02  -2.2189999999999999e-01   1.4898000000000000e+00   3.4824000000000002e+00  -1.9300000000000001e-02   2.5979999999999998e-01   1.1500000000000000e-01
  -6.3919999999999999e-01   1.5390000000000001e-01   2.0588000000000002e+00   2.6729999999999998e-01  -5.7099999999999998e-02   2.1899999999999999e-02   1.5540000000000001e-01   1.2452000000000001e+00   3.5695000000000001e+00  -4.8200000000000000e-02   2.1170000000000000e-01   1.4599999999999999e-01
  -5.2900000000000003e-01  -8.7900000000000006e-02   1.0294000000000001e+00   2.2910000000000000e-01  -5.7099999999999998e-02   4.4000000000000003e-03   2.2200000000000001e-02   1.1563000000000001e+00   2.9600000000000000e+00   6.7400000000000002e-02   3.1750000000000000e-01   1.3710000000000000e-01
  -3.9679999999999999e-01  -8.7900000000000006e-02   9.4359999999999999e-01   2.5779999999999997e-01   1.9000000000000000e-02   8.8000000000000005e-03  -6.6600000000000006e-02   1.1785000000000001e+00   3.6564999999999999e+00   6.7400000000000002e-02   2.4060000000000001e-01   1.4599999999999999e-01
  -4.4080000000000003e-01   0.0000000000000000e+00   1.2010000000000001e+00   3.5330000000000000e-01  -9.4999999999999998e-03   4.4000000000000003e-03  -4.4400000000000002e-02   1.2452000000000001e+00   3.1341999999999999e+00  -9.5999999999999992e-03   2.4060000000000001e-01   1.2390000000000000e-01
  -6.6130000000000000e-01   2.1999999999999999e-02   9.4359999999999999e-01   2.5779999999999997e-01   0.0000000000000000e+00  -4.8200000000000000e-02   1.7760000000000001e-01   1.2007000000000001e+00   2.9600000000000000e+00   9.5999999999999992e-03   3.0790000000000001e-01   1.1940000000000001e-01
  -4.4080000000000003e-01  -1.5390000000000001e-01   6.8630000000000002e-01   3.1509999999999999e-01  -6.6600000000000006e-02   0.0000000000000000e+00   2.2189999999999999e-01   1.4231000000000000e+00   3.6564999999999999e+00   9.5999999999999992e-03   2.2130000000000000e-01   1.3710000000000000e-01
  -5.9509999999999996e-01  -3.5170000000000001e-01   1.2010000000000001e+00   2.9599999999999999e-01  -9.5200000000000007e-02  -8.8000000000000005e-03   1.5540000000000001e-01   1.1563000000000001e+00   3.7435999999999998e+00  -6.7400000000000002e-02   2.0210000000000000e-01   1.5920000000000001e-01
  -4.1880000000000001e-01  -1.0990000000000000e-01   1.2010000000000001e+00   1.6230000000000000e-01  -1.5229999999999999e-01  -4.3900000000000002e-02   2.2200000000000001e-02   1.2674000000000001e+00   3.6564999999999999e+00   2.8899999999999999e-02   3.1750000000000000e-01   1.2830000000000000e-01
  -3.9679999999999999e-01  -1.9789999999999999e-01   1.7157000000000000e+00   1.4319999999999999e-01  -7.6100000000000001e-02  -1.7500000000000002e-02   2.2200000000000001e-02   1.4008000000000000e+00   4.0048000000000004e+00  -7.7100000000000002e-02   2.1170000000000000e-01   1.2830000000000000e-01
  -4.1880000000000001e-01  -1.5390000000000001e-01   2.7450999999999999e+00   2.4820000000000000e-01  -1.9000000000000000e-02  -2.1899999999999999e-02   1.7760000000000001e-01   1.2007000000000001e+00   3.8306000000000000e+00   9.5999999999999992e-03   3.6559999999999998e-01   1.5479999999999999e-01
  -3.9679999999999999e-01  -2.4179999999999999e-01   7.7210000000000001e-01   1.5279999999999999e-01  -9.5200000000000007e-02   1.7500000000000002e-02   2.2200000000000001e-02   1.2007000000000001e+00   3.3083000000000000e+00  -4.8200000000000000e-02   2.1170000000000000e-01   1.4160000000000000e-01
  -5.0700000000000001e-01  -1.3189999999999999e-01   1.3725000000000001e+00   2.0050000000000001e-01  -2.2839999999999999e-01  -8.8000000000000005e-03   2.4410000000000001e-01   1.0894999999999999e+00   3.0470999999999999e+00  -9.5999999999999992e-03   2.5979999999999998e-01   1.2830000000000000e-01
  -5.9509999999999996e-01  -3.5170000000000001e-01   1.2867999999999999e+00   2.0999999999999999e-01  -2.8500000000000001e-02  -1.3200000000000000e-02  -6.6600000000000006e-02   1.0450999999999999e+00   3.6564999999999999e+00   9.5999999999999992e-03   2.3089999999999999e-01   1.4160000000000000e-01
  -3.5270000000000001e-01  -1.7590000000000000e-01   6.0050000000000003e-01   3.3420000000000000e-01  -6.6600000000000006e-02  -4.4000000000000003e-03   1.1100000000000000e-01   1.2897000000000001e+00   3.7435999999999998e+00   9.5999999999999992e-03   2.8870000000000001e-01   1.1500000000000000e-01
  -3.7469999999999998e-01   4.3999999999999997e-02   1.3725000000000001e+00   2.3870000000000000e-01   3.8100000000000002e-02   0.0000000000000000e+00  -4.4400000000000002e-02   1.1563000000000001e+00   3.6564999999999999e+00  -1.9300000000000001e-02   3.1750000000000000e-01   1.0620000000000000e-01
  -3.7469999999999998e-01  -2.4179999999999999e-01   1.7157000000000000e+00   2.0050000000000001e-01  -9.5200000000000007e-02  -3.9500000000000000e-02   1.3320000000000001e-01   1.3341000000000001e+00   3.9177000000000000e+00  -3.8500000000000000e-02   2.6939999999999997e-01   1.7690000000000000e-01
  -5.0700000000000001e-01  -1.7590000000000000e-01   1.9730000000000001e+00   2.1959999999999999e-01  -3.8100000000000002e-02  -1.7500000000000002e-02   1.1100000000000000e-01   1.1339999999999999e+00   2.9600000000000000e+00  -9.5999999999999992e-03   3.0790000000000001e-01   1.3710000000000000e-01
  -3.9679999999999999e-01  -6.6000000000000003e-02   1.5441000000000000e+00   2.0999999999999999e-01  -9.5200000000000007e-02  -4.4000000000000003e-03   8.8800000000000004e-02   1.5565000000000000e+00   2.9600000000000000e+00   1.9300000000000001e-02   2.5979999999999998e-01   1.5920000000000001e-01
  -4.6289999999999998e-01  -1.7590000000000000e-01   2.0588000000000002e+00   2.9599999999999999e-01  -1.9980000000000001e-01   3.5099999999999999e-02   1.5540000000000001e-01   1.3341000000000001e+00   4.1788999999999996e+00   9.5999999999999992e-03   2.2130000000000000e-01   1.0170000000000000e-01
  -5.2900000000000003e-01  -6.6000000000000003e-02   1.6298999999999999e+00   2.3870000000000000e-01  -1.6180000000000000e-01   8.8000000000000005e-03   6.6600000000000006e-02   1.1339999999999999e+00   3.7435999999999998e+00   3.8500000000000000e-02   2.2130000000000000e-01   1.6370000000000001e-01
  -4.1880000000000001e-01  -8.7900000000000006e-02   6.8630000000000002e-01   1.8140000000000001e-01  -7.6100000000000001e-02  -8.8000000000000005e-03   8.8800000000000004e-02   1.1563000000000001e+00   3.0470999999999999e+00   2.8899999999999999e-02   2.5019999999999998e-01   1.7249999999999999e-01
  -5.0700000000000001e-01  -2.1980000000000000e-01   2.0588000000000002e+00   1.6230000000000000e-01  -6.6600000000000006e-02  -1.7500000000000002e-02   1.3320000000000001e-01   1.2230000000000001e+00   3.6564999999999999e+00   8.6699999999999999e-02   2.6939999999999997e-01   1.1940000000000001e-01
  -6.8330000000000002e-01  -1.3189999999999999e-01   1.2867999999999999e+00   2.1959999999999999e-01  -8.5599999999999996e-02  -1.7500000000000002e-02   2.2200000000000001e-02   1.3119000000000001e+00   3.8306000000000000e+00  -3.8500000000000000e-02   3.1750000000000000e-01   1.2390000000000000e-01
  -3.7469999999999998e-01  -4.3999999999999997e-02   1.0294000000000001e+00   2.4820000000000000e-01  -9.5200000000000007e-02  -4.3900000000000002e-02   4.4400000000000002e-02   1.0450999999999999e+00   2.7858999999999998e+00  -1.9300000000000001e-02   2.9830000000000001e-01   1.6810000000000000e-01
  -4.4080000000000003e-01  -1.0990000000000000e-01   1.1152000000000000e+00   2.7689999999999998e-01  -1.2370000000000000e-01  -1.7500000000000002e-02   1.3320000000000001e-01   1.1563000000000001e+00   2.8730000000000002e+00  -9.5999999999999992e-03   2.3089999999999999e-01   1.2390000000000000e-01
  -5.2900000000000003e-01  -1.0990000000000000e-01   1.4582999999999999e+00   2.7689999999999998e-01   4.7600000000000003e-02  -4.3900000000000002e-02   6.6600000000000006e-02   1.3786000000000000e+00   3.3083000000000000e+00   0.0000000000000000e+00   3.0790000000000001e-01   1.3270000000000001e-01
  -3.9679999999999999e-01  -2.1999999999999999e-02   7.7210000000000001e-01   2.4820000000000000e-01  -5.7099999999999998e-02  -2.6300000000000000e-02   8.8800000000000004e-02   1.1785000000000001e+00   3.1341999999999999e+00  -3.8500000000000000e-02   2.5979999999999998e-01   1.5920000000000001e-01
  -5.0700000000000001e-01  -1.0990000000000000e-01   1.2867999999999999e+00   2.1959999999999999e-01  -5.7099999999999998e-02  -1.3200000000000000e-02   2.4410000000000001e-01   1.2007000000000001e+00   3.9177000000000000e+00  -3.8500000000000000e-02   2.7900000000000003e-01   1.3270000000000001e-01
  -5.7310000000000005e-01  -1.0990000000000000e-01   9.4359999999999999e-01   1.4319999999999999e-01  -1.0470000000000000e-01  -4.4000000000000003e-03   1.3320000000000001e-01   1.2897000000000001e+00   4.5270999999999999e+00   1.9300000000000001e-02   3.0790000000000001e-01   7.0800000000000002e-02
  -3.3060000000000000e-01  -1.3189999999999999e-01   1.9730000000000001e+00   2.2910000000000000e-01  -1.1420000000000000e-01  -3.5099999999999999e-02   2.2200000000000001e-02   1.2452000000000001e+00   3.0470999999999999e+00   8.6699999999999999e-02   1.5400000000000000e-01   1.9020000000000001e-01
  -3.3060000000000000e-01  -1.0990000000000000e-01   1.2867999999999999e+00   9.5500000000000002e-02  -7.6100000000000001e-02   1.7500000000000002e-02   1.3320000000000001e-01   1.1339999999999999e+00   3.2212000000000001e+00   0.0000000000000000e+00   3.0790000000000001e-01   1.3270000000000001e-01
  -5.0700000000000001e-01  -1.7590000000000000e-01   1.6298999999999999e+00   2.5779999999999997e-01  -9.5200000000000007e-02  -2.1899999999999999e-02   1.5540000000000001e-01   1.1785000000000001e+00   4.2659000000000002e+00   9.5999999999999992e-03   2.3089999999999999e-01   1.1940000000000001e-01
  -5.2900000000000003e-01  -2.1980000000000000e-01   2.0588000000000002e+00   2.0050000000000001e-01  -6.6600000000000006e-02  -1.3200000000000000e-02   1.9980000000000001e-01   1.2007000000000001e+00   2.9600000000000000e+00  -3.8500000000000000e-02   2.2130000000000000e-01   1.4160000000000000e-01
  -3.9679999999999999e-01  -4.3999999999999997e-02   1.5441000000000000e+00   3.6280000000000001e-01  -9.4999999999999998e-03   8.8000000000000005e-03   1.5540000000000001e-01   1.3119000000000001e+00   3.2212000000000001e+00   2.8899999999999999e-02   2.7900000000000003e-01   1.5920000000000001e-01
  -6.1719999999999997e-01  -2.1999999999999999e-02   1.6298999999999999e+00   2.1959999999999999e-01  -2.8500000000000001e-02   8.8000000000000005e-03   1.1100000000000000e-01   1.3119000000000001e+00   3.5695000000000001e+00  -1.9300000000000001e-02   2.2130000000000000e-01   1.5479999999999999e-01
  -3.0859999999999999e-01  -2.4179999999999999e-01   1.8015000000000001e+00   2.6729999999999998e-01  -6.6600000000000006e-02  -1.7500000000000002e-02  -2.2200000000000001e-02   1.3341000000000001e+00   3.9177000000000000e+00  -1.2520000000000001e-01   2.5019999999999998e-01   1.7249999999999999e-01
  -4.4080000000000003e-01  -1.5390000000000001e-01   1.2867999999999999e+00   1.6230000000000000e-01  -1.3320000000000001e-01  -4.4000000000000003e-03   8.8800000000000004e-02   1.3564000000000001e+00   4.7882999999999996e+00  -1.9300000000000001e-02   2.9830000000000001e-01   1.2390000000000000e-01
  -4.4080000000000003e-01  -2.4179999999999999e-01   1.3725000000000001e+00   1.6230000000000000e-01  -2.0930000000000001e-01   0.0000000000000000e+00   1.5540000000000001e-01   1.2007000000000001e+00   3.6564999999999999e+00  -1.9300000000000001e-02   2.8870000000000001e-01   1.5920000000000001e-01
  -4.8490000000000000e-01  -2.4179999999999999e-01   1.3725000000000001e+00   1.4319999999999999e-01  -1.0470000000000000e-01   1.7500000000000002e-02   4.4400000000000002e-02   1.3564000000000001e+00   3.6564999999999999e+00  -2.8899999999999999e-02   2.3089999999999999e-01   1.3710000000000000e-01
  -3.7469999999999998e-01  -4.3999999999999997e-02   1.0294000000000001e+00   2.1959999999999999e-01  -8.5599999999999996e-02  -2.1899999999999999e-02   1.5540000000000001e-01   1.2897000000000001e+00   3.0470999999999999e+00  -4.8200000000000000e-02   3.0790000000000001e-01   1.5479999999999999e-01
  -5.7310000000000005e-01  -2.6379999999999998e-01   6.8630000000000002e-01   2.0999999999999999e-01  -1.3320000000000001e-01  -2.6300000000000000e-02   3.5510000000000003e-01   1.1785000000000001e+00   3.7435999999999998e+00  -3.8500000000000000e-02   2.8870000000000001e-01   1.5920000000000001e-01
  -3.9679999999999999e-01  -1.3189999999999999e-01   6.8630000000000002e-01   2.9599999999999999e-01  -5.7099999999999998e-02  -1.7500000000000002e-02   1.3320000000000001e-01   1.2230000000000001e+00   3.4824000000000002e+00   0.0000000000000000e+00   2.6939999999999997e-01   1.3710000000000000e-01
  -3.0859999999999999e-01  -2.4179999999999999e-01   1.2867999999999999e+00   2.4820000000000000e-01  -1.1420000000000000e-01  -8.8000000000000005e-03   1.3320000000000001e-01   1.0894999999999999e+00   3.0470999999999999e+00  -9.5999999999999992e-03   3.6559999999999998e-01   1.2390000000000000e-01
  -4.1880000000000001e-01  -2.4179999999999999e-01   1.2010000000000001e+00   2.4820000000000000e-01   0.0000000000000000e+00  -1.3200000000000000e-02   2.2200000000000001e-02   1.3786000000000000e+00   3.4824000000000002e+00   9.5999999999999992e-03   2.9830000000000001e-01   1.1940000000000001e-01
  -5.0700000000000001e-01  -1.3189999999999999e-01   1.8872000000000000e+00   2.3870000000000000e-01  -1.6180000000000000e-01  -3.0700000000000002e-02   3.3289999999999997e-01   1.2674000000000001e+00   3.3953000000000002e+00  -1.9300000000000001e-02   2.5019999999999998e-01   1.3710000000000000e-01
  -4.4080000000000003e-01  -2.8580000000000000e-01   6.0050000000000003e-01   2.3870000000000000e-01  -6.6600000000000006e-02   1.7500000000000002e-02   1.3320000000000001e-01   1.2007000000000001e+00   3.4824000000000002e+00  -1.9300000000000001e-02   2.3089999999999999e-01   1.3270000000000001e-01
  -6.1719999999999997e-01  -2.4179999999999999e-01   1.5441000000000000e+00   1.8140000000000001e-01  -7.6100000000000001e-02  -1.3200000000000000e-02   1.1100000000000000e-01   1.2674000000000001e+00   3.6564999999999999e+00   9.5999999999999992e-03   1.9239999999999999e-01   1.3270000000000001e-01
  -4.4080000000000003e-01  -2.1980000000000000e-01   9.4359999999999999e-01   2.5779999999999997e-01  -9.4999999999999998e-03   0.0000000000000000e+00   8.8800000000000004e-02   1.2897000000000001e+00   3.5695000000000001e+00   0.0000000000000000e+00   2.2130000000000000e-01   1.4160000000000000e-01
  -5.0700000000000001e-01  -2.1980000000000000e-01   1.0294000000000001e+00   1.9089999999999999e-01  -1.2370000000000000e-01  -4.4000000000000003e-03   1.1100000000000000e-01   9.7840000000000005e-01   3.4824000000000002e+00  -7.7100000000000002e-02   2.2130000000000000e-01   1.3710000000000000e-01
  -3.9679999999999999e-01   1.5390000000000001e-01   1.8015000000000001e+00   2.4820000000000000e-01  -6.6600000000000006e-02  -3.0700000000000002e-02   0.0000000000000000e+00   1.1339999999999999e+00   3.7435999999999998e+00   5.7799999999999997e-02   2.2130000000000000e-01   1.3270000000000001e-01
  -5.2900000000000003e-01  -2.4179999999999999e-01   1.9730000000000001e+00   2.0999999999999999e-01  -8.5599999999999996e-02   2.1899999999999999e-02  -2.2200000000000001e-02   1.2230000000000001e+00   3.7435999999999998e+00   9.5999999999999992e-03   2.9830000000000001e-01   1.3710000000000000e-01
  -3.5270000000000001e-01  -3.2979999999999998e-01   1.5441000000000000e+00   2.5779999999999997e-01  -1.9000000000000000e-02  -1.3200000000000000e-02   2.6629999999999998e-01   1.0672999999999999e+00   3.3953000000000002e+00   1.9300000000000001e-02   3.3679999999999999e-01   1.5040000000000001e-01
  -5.0700000000000001e-01  -1.7590000000000000e-01   1.5441000000000000e+00   2.1959999999999999e-01  -1.3320000000000001e-01  -2.6300000000000000e-02   4.4400000000000002e-02   1.2007000000000001e+00   2.5247000000000002e+00  -1.9300000000000001e-02   2.5979999999999998e-01   1.5040000000000001e-01
  -4.8490000000000000e-01  -1.3189999999999999e-01   1.8872000000000000e+00   2.3870000000000000e-01  -1.1420000000000000e-01  -4.8200000000000000e-02   0.0000000000000000e+00   1.0894999999999999e+00   3.4824000000000002e+00  -1.0600000000000000e-01   2.5979999999999998e-01   1.6370000000000001e-01
  -5.0700000000000001e-01  -1.7590000000000000e-01   1.8015000000000001e+00   1.9089999999999999e-01  -8.5599999999999996e-02   0.0000000000000000e+00   6.6600000000000006e-02   1.0227999999999999e+00   2.8730000000000002e+00  -5.7799999999999997e-02   2.3089999999999999e-01   1.2390000000000000e-01
  -2.8649999999999998e-01  -8.7900000000000006e-02   1.2867999999999999e+00   2.9599999999999999e-01  -9.4999999999999998e-03  -8.8000000000000005e-03   1.5540000000000001e-01   1.2897000000000001e+00   3.6564999999999999e+00  -3.8500000000000000e-02   2.5019999999999998e-01   1.1060000000000000e-01
  -3.5270000000000001e-01  -6.6000000000000003e-02   1.8015000000000001e+00   1.3370000000000001e-01  -6.6600000000000006e-02  -5.7000000000000002e-02  -2.2200000000000001e-02   1.1117999999999999e+00   3.5695000000000001e+00  -1.9300000000000001e-02   2.2130000000000000e-01   1.7249999999999999e-01
  -5.2900000000000003e-01  -8.7900000000000006e-02   1.0294000000000001e+00   2.3870000000000000e-01  -9.5200000000000007e-02  -3.5099999999999999e-02   6.6600000000000006e-02   1.2230000000000001e+00   3.4824000000000002e+00  -3.8500000000000000e-02   2.5979999999999998e-01   1.2390000000000000e-01
  -4.6289999999999998e-01  -2.1980000000000000e-01   1.8872000000000000e+00   2.0999999999999999e-01  -2.8500000000000001e-02  -3.9500000000000000e-02   8.8800000000000004e-02   1.1339999999999999e+00   3.9177000000000000e+00   1.9300000000000001e-02   2.5979999999999998e-01   1.5040000000000001e-01
  -1.9839999999999999e-01  -1.5390000000000001e-01   1.5441000000000000e+00   1.7190000000000000e-01  -4.7600000000000003e-02  -8.3299999999999999e-02  -2.2200000000000001e-02   1.1785000000000001e+00   3.8306000000000000e+00   3.8500000000000000e-02   3.2710000000000000e-01   1.9910000000000000e-01
  -5.2900000000000003e-01  -1.9789999999999999e-01   1.8015000000000001e+00   1.9089999999999999e-01  -1.6180000000000000e-01  -2.6300000000000000e-02   4.4400000000000002e-02   1.0672999999999999e+00   4.0048000000000004e+00  -9.6299999999999997e-02   3.6559999999999998e-01   1.1940000000000001e-01
  -2.4249999999999999e-01  -1.5390000000000001e-01   1.7160000000000000e-01   2.8639999999999999e-01  -1.6180000000000000e-01  -4.4000000000000003e-03   6.6600000000000006e-02   1.4231000000000000e+00   4.2659000000000002e+00   9.5999999999999992e-03   2.7900000000000003e-01   1.5040000000000001e-01
  -4.6289999999999998e-01  -1.9789999999999999e-01   1.2867999999999999e+00   2.5779999999999997e-01   0.0000000000000000e+00  -4.4000000000000003e-03   2.2200000000000001e-02   1.0672999999999999e+00   3.5695000000000001e+00   2.8899999999999999e-02   2.6939999999999997e-01   1.4160000000000000e-01
  -3.9679999999999999e-01  -1.5390000000000001e-01   9.4359999999999999e-01   3.2460000000000000e-01  -8.5599999999999996e-02   2.6300000000000000e-02   1.7760000000000001e-01   1.3341000000000001e+00   3.0470999999999999e+00   2.8899999999999999e-02   2.8870000000000001e-01   1.7690000000000000e-01
  -5.0700000000000001e-01  -6.6000000000000003e-02   1.4582999999999999e+00   2.4820000000000000e-01  -8.5599999999999996e-02  -4.4000000000000003e-03   2.2200000000000001e-02   1.5120000000000000e+00   3.3083000000000000e+00  -9.6299999999999997e-02   2.5979999999999998e-01   1.1060000000000000e-01
  -5.0700000000000001e-01  -1.5390000000000001e-01   1.8872000000000000e+00   2.0050000000000001e-01   0.0000000000000000e+00  -3.5099999999999999e-02   2.2200000000000001e-02   1.0894999999999999e+00   3.5695000000000001e+00   2.8899999999999999e-02   2.6939999999999997e-01   1.5479999999999999e-01
  -5.2900000000000003e-01   2.1999999999999999e-02   6.8630000000000002e-01   1.6230000000000000e-01  -3.8100000000000002e-02  -5.2600000000000001e-02   6.6600000000000006e-02   1.2230000000000001e+00   3.3953000000000002e+00   0.0000000000000000e+00   2.9830000000000001e-01   1.5040000000000001e-01
  -3.9679999999999999e-01  -2.4179999999999999e-01   8.5780000000000001e-01   1.8140000000000001e-01  -3.8100000000000002e-02   2.6300000000000000e-02   1.9980000000000001e-01   1.3341000000000001e+00   3.7435999999999998e+00   4.8200000000000000e-02   3.1750000000000000e-01   1.5479999999999999e-01
  -4.8490000000000000e-01  -8.7900000000000006e-02   1.6298999999999999e+00   2.3870000000000000e-01  -1.8079999999999999e-01   8.8000000000000005e-03   0.0000000000000000e+00   1.1563000000000001e+00   4.0048000000000004e+00  -2.8899999999999999e-02   3.2710000000000000e-01   1.5920000000000001e-01
  -3.7469999999999998e-01  -6.6000000000000003e-02   1.5441000000000000e+00   3.3420000000000000e-01  -9.5200000000000007e-02  -4.4000000000000003e-03   4.4400000000000002e-02   1.2897000000000001e+00   3.5695000000000001e+00   4.8200000000000000e-02   2.9830000000000001e-01   1.6810000000000000e-01
  -3.5270000000000001e-01  -1.7590000000000000e-01   1.7157000000000000e+00   2.2910000000000000e-01  -7.6100000000000001e-02   2.6300000000000000e-02   0.0000000000000000e+00   1.0894999999999999e+00   4.0048000000000004e+00   2.8899999999999999e-02   3.1750000000000000e-01   1.6370000000000001e-01
  -4.4080000000000003e-01  -1.5390000000000001e-01   7.7210000000000001e-01   2.0999999999999999e-01  -1.7130000000000001e-01   0.0000000000000000e+00   6.6600000000000006e-02   1.1339999999999999e+00   3.9177000000000000e+00   3.8500000000000000e-02   2.8870000000000001e-01   1.3710000000000000e-01
  -4.6289999999999998e-01  -4.3999999999999997e-02   1.2867999999999999e+00   2.3870000000000000e-01  -1.9000000000000000e-02  -2.6300000000000000e-02   1.9980000000000001e-01   1.1563000000000001e+00   3.3953000000000002e+00   3.8500000000000000e-02   2.4060000000000001e-01   1.1940000000000001e-01
  -4.8490000000000000e-01   2.1999999999999999e-02   1.4582999999999999e+00   2.5779999999999997e-01  -7.6100000000000001e-02  -6.1400000000000003e-02   2.2200000000000001e-02   1.2230000000000001e+00   2.8730000000000002e+00  -9.5999999999999992e-03   2.0210000000000000e-01   1.1500000000000000e-01
  -3.9679999999999999e-01  -8.7900000000000006e-02   1.1152000000000000e+00   1.9089999999999999e-01  -1.1420000000000000e-01  -2.6300000000000000e-02   1.3320000000000001e-01   1.4676000000000000e+00   3.8306000000000000e+00   6.7400000000000002e-02   2.7900000000000003e-01   1.4599999999999999e-01
  -5.0700000000000001e-01  -1.3189999999999999e-01   6.8630000000000002e-01   2.6729999999999998e-01  -9.4999999999999998e-03   1.7500000000000002e-02   2.2200000000000001e-02   1.3341000000000001e+00   3.7435999999999998e+00  -1.9300000000000001e-02   2.6939999999999997e-01   1.5040000000000001e-01
  -4.4080000000000003e-01  -8.7900000000000006e-02   1.0294000000000001e+00   1.8140000000000001e-01  -1.5229999999999999e-01   2.1899999999999999e-02   1.1100000000000000e-01   9.7840000000000005e-01   3.1341999999999999e+00  -1.6380000000000000e-01   2.5019999999999998e-01   1.6370000000000001e-01
  -4.4080000000000003e-01   4.3999999999999997e-02   1.5441000000000000e+00   2.2910000000000000e-01  -1.4269999999999999e-01   4.4000000000000003e-03   8.8800000000000004e-02   1.2897000000000001e+00   3.8306000000000000e+00   1.9300000000000001e-02   3.2710000000000000e-01   1.5040000000000001e-01
  -1.5429999999999999e-01  -2.6379999999999998e-01   1.8015000000000001e+00   1.9089999999999999e-01  -9.5200000000000007e-02   4.4000000000000003e-03  -4.4400000000000002e-02   1.2897000000000001e+00   3.8306000000000000e+00  -9.5999999999999992e-03   1.9239999999999999e-01   1.1500000000000000e-01
  -5.9509999999999996e-01  -2.8580000000000000e-01   1.6298999999999999e+00   1.8140000000000001e-01   0.0000000000000000e+00  -3.5099999999999999e-02   6.6600000000000006e-02   1.3786000000000000e+00   3.4824000000000002e+00  -9.5999999999999992e-03   2.3089999999999999e-01   1.2390000000000000e-01
  -6.1719999999999997e-01  -2.4179999999999999e-01   6.8630000000000002e-01   2.2910000000000000e-01  -5.7099999999999998e-02   4.4000000000000003e-03   2.4410000000000001e-01   1.2230000000000001e+00   3.4824000000000002e+00  -1.9300000000000001e-02   2.1170000000000000e-01   1.2390000000000000e-01
  -4.8490000000000000e-01  -8.7900000000000006e-02   9.4359999999999999e-01   2.6729999999999998e-01  -1.1420000000000000e-01  -8.8000000000000005e-03   3.5510000000000003e-01   1.1785000000000001e+00   2.8730000000000002e+00   5.7799999999999997e-02   2.5979999999999998e-01   1.1060000000000000e-01
  -2.6450000000000001e-01  -8.7900000000000006e-02   2.2303999999999999e+00   2.0050000000000001e-01   1.9000000000000000e-02  -4.3900000000000002e-02   8.8800000000000004e-02   1.2007000000000001e+00   3.2212000000000001e+00  -1.6380000000000000e-01   2.8870000000000001e-01   1.6810000000000000e-01
  -4.6289999999999998e-01   1.9789999999999999e-01   2.1446000000000001e+00   2.7689999999999998e-01   9.4999999999999998e-03  -3.9500000000000000e-02   1.1100000000000000e-01   1.2674000000000001e+00   3.5695000000000001e+00  -4.8200000000000000e-02   3.1750000000000000e-01   1.0620000000000000e-01
  -5.2900000000000003e-01  -2.6379999999999998e-01   6.8630000000000002e-01   1.8140000000000001e-01  -1.3320000000000001e-01  -1.3200000000000000e-02   1.5540000000000001e-01   1.2674000000000001e+00   3.6564999999999999e+00   1.9300000000000001e-02   2.5019999999999998e-01   9.7299999999999998e-02
  -3.0859999999999999e-01  -4.3999999999999997e-02   1.9730000000000001e+00   2.2910000000000000e-01  -1.9000000000000000e-02  -4.4000000000000003e-03  -4.4400000000000002e-02   1.2674000000000001e+00   3.4824000000000002e+00  -5.7799999999999997e-02   2.7900000000000003e-01   1.2830000000000000e-01
  -5.2900000000000003e-01   2.1999999999999999e-02   1.2010000000000001e+00   1.9089999999999999e-01  -2.8500000000000001e-02  -4.3900000000000002e-02   3.3289999999999997e-01   1.2452000000000001e+00   3.4824000000000002e+00   0.0000000000000000e+00   2.5979999999999998e-01   1.5040000000000001e-01
  -4.1880000000000001e-01  -3.5170000000000001e-01   4.2890000000000000e-01   2.3870000000000000e-01  -1.2370000000000000e-01   1.3200000000000000e-02   2.4410000000000001e-01   1.0672999999999999e+00   2.9600000000000000e+00   9.5999999999999992e-03   3.2710000000000000e-01   1.4160000000000000e-01
  -3.7469999999999998e-01   2.1999999999999999e-02   7.7210000000000001e-01   2.0999999999999999e-01  -9.5200000000000007e-02  -8.8000000000000005e-03   6.6600000000000006e-02   1.2452000000000001e+00   3.3953000000000002e+00  -3.8500000000000000e-02   2.7900000000000003e-01   2.1679999999999999e-01
  -5.0700000000000001e-01   8.7900000000000006e-02   1.8015000000000001e+00   2.5779999999999997e-01  -9.5200000000000007e-02  -6.5799999999999997e-02   2.2189999999999999e-01   1.3564000000000001e+00   3.7435999999999998e+00   3.8500000000000000e-02   2.9830000000000001e-01   1.7690000000000000e-01
  -4.8490000000000000e-01  -2.6379999999999998e-01   1.4582999999999999e+00   2.0050000000000001e-01  -2.8500000000000001e-02  -8.8000000000000005e-03   1.3320000000000001e-01   9.7840000000000005e-01   2.9600000000000000e+00  -3.8500000000000000e-02   3.0790000000000001e-01   1.0170000000000000e-01
  -4.1880000000000001e-01   2.1999999999999999e-02   1.2867999999999999e+00   2.2910000000000000e-01  -6.6600000000000006e-02   8.8000000000000005e-03   6.6600000000000006e-02   1.2230000000000001e+00   4.0918000000000001e+00   0.0000000000000000e+00   2.5979999999999998e-01   1.4160000000000000e-01
  -5.2900000000000003e-01  -1.0990000000000000e-01   1.3725000000000001e+00   3.0549999999999999e-01  -6.6600000000000006e-02  -3.9500000000000000e-02  -6.6600000000000006e-02   1.3119000000000001e+00   3.3953000000000002e+00  -3.8500000000000000e-02   3.2710000000000000e-01   1.6370000000000001e-01
  -6.1719999999999997e-01  -4.3999999999999997e-02   1.3725000000000001e+00   2.4820000000000000e-01  -8.5599999999999996e-02  -1.3200000000000000e-02  -8.8800000000000004e-02   1.2897000000000001e+00   3.0470999999999999e+00   0.0000000000000000e+00   3.1750000000000000e-01   1.4160000000000000e-01
  -5.0700000000000001e-01  -2.4179999999999999e-01   1.6298999999999999e+00   1.9089999999999999e-01  -1.9000000000000000e-02  -2.1899999999999999e-02  -4.4400000000000002e-02   1.2452000000000001e+00   3.8306000000000000e+00  -5.7799999999999997e-02   2.7900000000000003e-01   1.3270000000000001e-01
  -4.4080000000000003e-01  -1.5390000000000001e-01   9.4359999999999999e-01   1.9089999999999999e-01   1.9000000000000000e-02  -5.7000000000000002e-02   1.3320000000000001e-01   1.4898000000000000e+00   3.2212000000000001e+00   5.7799999999999997e-02   2.2130000000000000e-01   1.5920000000000001e-01
  -6.1719999999999997e-01   0.0000000000000000e+00   1.4582999999999999e+00   2.5779999999999997e-01  -1.9000000000000000e-02  -4.8200000000000000e-02   0.0000000000000000e+00   1.1563000000000001e+00   2.9600000000000000e+00  -3.8500000000000000e-02   2.3089999999999999e-01   1.5920000000000001e-01
  -2.8649999999999998e-01  -1.3189999999999999e-01   1.5441000000000000e+00   2.2910000000000000e-01  -1.9000000000000000e-02   8.8000000000000005e-03   1.5540000000000001e-01   1.2897000000000001e+00   3.5695000000000001e+00  -1.9300000000000001e-02   2.8870000000000001e-01   1.5479999999999999e-01
  -2.8649999999999998e-01  -3.2979999999999998e-01   5.1470000000000005e-01   2.0999999999999999e-01  -8.5599999999999996e-02  -3.0700000000000002e-02   2.6629999999999998e-01   1.5120000000000000e+00   3.6564999999999999e+00  -5.7799999999999997e-02   2.4060000000000001e-01   1.5040000000000001e-01
  -4.1880000000000001e-01   1.7590000000000000e-01   1.9730000000000001e+00   2.0999999999999999e-01   9.4999999999999998e-03  -1.7500000000000002e-02   0.0000000000000000e+00   1.2230000000000001e+00   3.4824000000000002e+00   0.0000000000000000e+00   2.4060000000000001e-01   1.3270000000000001e-01
  -5.9509999999999996e-01  -6.6000000000000003e-02   8.5800000000000001e-02   1.8140000000000001e-01  -6.6600000000000006e-02   1.3200000000000000e-02   2.2189999999999999e-01   1.3119000000000001e+00   3.5695000000000001e+00  -9.5999999999999992e-03   2.0210000000000000e-01   1.1500000000000000e-01
  -2.2040000000000001e-01  -1.0990000000000000e-01   5.1470000000000005e-01   2.1959999999999999e-01  -4.7600000000000003e-02  -4.3900000000000002e-02   1.1100000000000000e-01   1.0894999999999999e+00   3.5695000000000001e+00  -3.8500000000000000e-02   2.6939999999999997e-01   1.1940000000000001e-01
  -4.4080000000000003e-01  -3.0780000000000002e-01   1.0294000000000001e+00   2.5779999999999997e-01  -9.4999999999999998e-03   1.3200000000000000e-02   2.2189999999999999e-01   1.2007000000000001e+00   4.0048000000000004e+00   5.7799999999999997e-02   2.7900000000000003e-01   9.7299999999999998e-02
  -5.2900000000000003e-01  -1.5390000000000001e-01   8.5780000000000001e-01   2.4820000000000000e-01   0.0000000000000000e+00  -2.6300000000000000e-02   2.2200000000000001e-02   1.1785000000000001e+00   3.1341999999999999e+00   0.0000000000000000e+00   2.9830000000000001e-01   8.8499999999999995e-02
  -5.5110000000000003e-01  -2.8580000000000000e-01   1.3725000000000001e+00   2.0999999999999999e-01  -2.8500000000000001e-02  -3.5099999999999999e-02   1.3320000000000001e-01   1.2007000000000001e+00   4.2659000000000002e+00   1.9300000000000001e-02   2.8870000000000001e-01   1.4599999999999999e-01
  -3.7469999999999998e-01  -1.3189999999999999e-01   1.2867999999999999e+00   3.8190000000000002e-01   3.8100000000000002e-02  -1.7500000000000002e-02   2.8849999999999998e-01   1.0894999999999999e+00   2.3506000000000000e+00   9.6299999999999997e-02   2.3089999999999999e-01   1.2390000000000000e-01
  -4.4080000000000003e-01  -2.4179999999999999e-01   1.3725000000000001e+00   2.2910000000000000e-01  -9.5200000000000007e-02  -2.1899999999999999e-02   3.1069999999999998e-01   8.8939999999999997e-01   3.2212000000000001e+00  -1.9300000000000001e-02   2.8870000000000001e-01   1.7249999999999999e-01
  -3.7469999999999998e-01  -6.6000000000000003e-02   1.6298999999999999e+00   2.4820000000000000e-01  -1.1420000000000000e-01   0.0000000000000000e+00   2.4410000000000001e-01   1.2674000000000001e+00   3.3953000000000002e+00  -2.8899999999999999e-02   2.3089999999999999e-01   1.3270000000000001e-01
  -4.6289999999999998e-01  -3.7369999999999998e-01   1.1152000000000000e+00   2.0050000000000001e-01  -9.5200000000000007e-02  -6.5799999999999997e-02   0.0000000000000000e+00   1.1117999999999999e+00   3.5695000000000001e+00  -1.1559999999999999e-01   2.8870000000000001e-01   1.8140000000000001e-01
  -4.4080000000000003e-01  -1.3189999999999999e-01   6.8630000000000002e-01   3.2460000000000000e-01  -7.6100000000000001e-02  -6.1400000000000003e-02   1.9980000000000001e-01   1.3786000000000000e+00   3.2212000000000001e+00  -3.8500000000000000e-02   2.6939999999999997e-01   1.2830000000000000e-01
  -4.1880000000000001e-01  -1.0990000000000000e-01   1.8872000000000000e+00   2.2910000000000000e-01  -8.5599999999999996e-02  -6.5799999999999997e-02  -4.4400000000000002e-02   1.0227999999999999e+00   3.8306000000000000e+00  -1.9300000000000001e-02   2.2130000000000000e-01   1.4160000000000000e-01
  -3.9679999999999999e-01  -2.4179999999999999e-01   9.4359999999999999e-01   1.2410000000000000e-01  -8.5599999999999996e-02  -3.9500000000000000e-02   1.1100000000000000e-01   1.3341000000000001e+00   3.7435999999999998e+00   1.9300000000000001e-02   2.9830000000000001e-01   1.4160000000000000e-01
  -6.1719999999999997e-01  -2.8580000000000000e-01   1.2010000000000001e+00   2.4820000000000000e-01  -6.6600000000000006e-02   3.0700000000000002e-02   1.3320000000000001e-01   1.2897000000000001e+00   3.3083000000000000e+00  -5.7799999999999997e-02   2.9830000000000001e-01   1.4160000000000000e-01
  -3.0859999999999999e-01  -1.9789999999999999e-01   1.2010000000000001e+00   1.4319999999999999e-01  -8.5599999999999996e-02  -1.0090000000000000e-01   1.9980000000000001e-01   1.3786000000000000e+00   3.2212000000000001e+00  -6.7400000000000002e-02   2.7900000000000003e-01   1.6370000000000001e-01
  -3.9679999999999999e-01  -3.2979999999999998e-01   1.4582999999999999e+00   1.5279999999999999e-01  -6.6600000000000006e-02   1.3200000000000000e-02   0.0000000000000000e+00   1.3119000000000001e+00   3.1341999999999999e+00  -1.1559999999999999e-01   2.9830000000000001e-01   1.1060000000000000e-01
  -5.5110000000000003e-01  -1.3189999999999999e-01   8.5780000000000001e-01   2.2910000000000000e-01  -6.6600000000000006e-02   4.4000000000000003e-03   2.2189999999999999e-01   1.3119000000000001e+00   3.3083000000000000e+00   9.6299999999999997e-02   2.4060000000000001e-01   1.1940000000000001e-01
  -4.8490000000000000e-01  -1.5390000000000001e-01   1.4582999999999999e+00   1.8140000000000001e-01  -1.1420000000000000e-01  -3.5099999999999999e-02   3.3289999999999997e-01   1.3119000000000001e+00   4.4401000000000002e+00   7.7100000000000002e-02   1.9239999999999999e-01   1.6370000000000001e-01
  -4.8490000000000000e-01  -1.3189999999999999e-01   1.3725000000000001e+00   2.3870000000000000e-01  -7.6100000000000001e-02  -2.6300000000000000e-02   1.9980000000000001e-01   1.2897000000000001e+00   3.1341999999999999e+00  -4.8200000000000000e-02   2.7900000000000003e-01   1.5920000000000001e-01
  -4.8490000000000000e-01   0.0000000000000000e+00   6.8630000000000002e-01   2.6729999999999998e-01  -4.7600000000000003e-02   0.0000000000000000e+00   1.1100000000000000e-01   1.1117999999999999e+00   4.0918000000000001e+00   4.8200000000000000e-02   2.4060000000000001e-01   1.9460000000000000e-01
  -6.1719999999999997e-01  -1.7590000000000000e-01   1.0294000000000001e+00   2.0999999999999999e-01  -9.5200000000000007e-02   0.0000000000000000e+00   1.3320000000000001e-01   1.3564000000000001e+00   3.0470999999999999e+00  -3.8500000000000000e-02   2.0210000000000000e-01   1.6370000000000001e-01
  -4.1880000000000001e-01  -1.3189999999999999e-01   3.4310000000000002e-01   1.9089999999999999e-01  -1.1420000000000000e-01  -2.6300000000000000e-02   8.8800000000000004e-02   1.2452000000000001e+00   3.8306000000000000e+00   1.9300000000000001e-02   1.9239999999999999e-01   1.7690000000000000e-01
  -4.1880000000000001e-01  -2.1980000000000000e-01   1.7157000000000000e+00   2.7689999999999998e-01  -7.6100000000000001e-02   3.5099999999999999e-02   1.5540000000000001e-01   1.3119000000000001e+00   3.9177000000000000e+00   0.0000000000000000e+00   3.2710000000000000e-01   1.4160000000000000e-01
  -5.0700000000000001e-01  -1.0990000000000000e-01   2.2303999999999999e+00   2.0999999999999999e-01  -2.8500000000000001e-02  -7.4499999999999997e-02   0.0000000000000000e+00   1.4008000000000000e+00   3.4824000000000002e+00   0.0000000000000000e+00   2.5019999999999998e-01   1.3710000000000000e-01
  -3.5270000000000001e-01   1.0990000000000000e-01   1.2867999999999999e+00   1.9089999999999999e-01  -1.1420000000000000e-01  -3.5099999999999999e-02   1.7760000000000001e-01   1.2230000000000001e+00   3.7435999999999998e+00  -6.7400000000000002e-02   2.3089999999999999e-01   1.4160000000000000e-01
  -4.1880000000000001e-01  -1.9789999999999999e-01   7.7210000000000001e-01   2.0999999999999999e-01  -3.8100000000000002e-02  -1.7500000000000002e-02  -4.4400000000000002e-02   1.2674000000000001e+00   4.5270999999999999e+00   3.8500000000000000e-02   2.9830000000000001e-01   1.5040000000000001e-01
  -4.6289999999999998e-01  -1.9789999999999999e-01   1.3725000000000001e+00   2.4820000000000000e-01  -1.2370000000000000e-01  -5.7000000000000002e-02  -1.3320000000000001e-01   1.5343000000000000e+00   3.4824000000000002e+00   3.8500000000000000e-02   2.8870000000000001e-01   1.1500000000000000e-01
  -4.8490000000000000e-01   0.0000000000000000e+00   1.4582999999999999e+00   2.6729999999999998e-01  -1.0470000000000000e-01  -8.8000000000000005e-03   1.3320000000000001e-01   1.2230000000000001e+00   3.8306000000000000e+00  -3.8500000000000000e-02   2.2130000000000000e-01   1.9020000000000001e-01
  -3.9679999999999999e-01  -6.6000000000000003e-02   8.5780000000000001e-01   1.3370000000000001e-01  -8.5599999999999996e-02  -3.9500000000000000e-02   6.6600000000000006e-02   1.1785000000000001e+00   3.4824000000000002e+00   9.5999999999999992e-03   2.6939999999999997e-01   1.7690000000000000e-01
  -5.2900000000000003e-01  -1.0990000000000000e-01   1.3725000000000001e+00   1.7190000000000000e-01  -6.6600000000000006e-02   4.4000000000000003e-03   1.3320000000000001e-01   1.0672999999999999e+00   3.3953000000000002e+00  -8.6699999999999999e-02   2.0210000000000000e-01   1.9910000000000000e-01
  -4.8490000000000000e-01  -1.5390000000000001e-01   1.5441000000000000e+00   2.3870000000000000e-01  -1.1420000000000000e-01   4.8200000000000000e-02   1.3320000000000001e-01   1.2674000000000001e+00   3.3083000000000000e+00  -4.8200000000000000e-02   2.9830000000000001e-01   1.2830000000000000e-01
  -3.3060000000000000e-01  -2.4179999999999999e-01   1.5441000000000000e+00   2.1959999999999999e-01  -1.0470000000000000e-01  -4.4000000000000003e-03  -2.2200000000000001e-02   1.2897000000000001e+00   3.7435999999999998e+00  -9.5999999999999992e-03   2.7900000000000003e-01   1.4160000000000000e-01
  -5.2900000000000003e-01  -1.0990000000000000e-01   6.0050000000000003e-01   2.1959999999999999e-01  -5.7099999999999998e-02  -4.8200000000000000e-02   1.5540000000000001e-01   1.3564000000000001e+00   3.7435999999999998e+00   2.8899999999999999e-02   3.2710000000000000e-01   8.8499999999999995e-02
  -2.4249999999999999e-01  -2.4179999999999999e-01   1.1152000000000000e+00   2.0999999999999999e-01  -8.5599999999999996e-02  -3.5099999999999999e-02   2.2189999999999999e-01   1.2007000000000001e+00   3.0470999999999999e+00   4.8200000000000000e-02   3.6559999999999998e-01   1.4599999999999999e-01
  -4.4080000000000003e-01  -1.0990000000000000e-01   1.5441000000000000e+00   2.1959999999999999e-01  -6.6600000000000006e-02  -3.0700000000000002e-02   1.7760000000000001e-01   1.0005999999999999e+00   4.0048000000000004e+00  -4.8200000000000000e-02   2.7900000000000003e-01   1.6370000000000001e-01
  -4.1880000000000001e-01  -1.0990000000000000e-01   8.5780000000000001e-01   1.2410000000000000e-01  -1.4269999999999999e-01  -3.9500000000000000e-02   1.1100000000000000e-01   1.3341000000000001e+00   4.2659000000000002e+00   9.5999999999999992e-03   3.3679999999999999e-01   1.1940000000000001e-01
  -4.1880000000000001e-01  -1.0990000000000000e-01   1.1152000000000000e+00   2.8639999999999999e-01  -2.8500000000000001e-02  -2.6300000000000000e-02   4.4400000000000002e-02   1.2452000000000001e+00   3.1341999999999999e+00   0.0000000000000000e+00   2.4060000000000001e-01   1.4160000000000000e-01
  -5.2900000000000003e-01  -3.2979999999999998e-01   7.7210000000000001e-01   3.0549999999999999e-01   2.8500000000000001e-02  -3.0700000000000002e-02   2.2189999999999999e-01   1.3786000000000000e+00   3.7435999999999998e+00   9.5999999999999992e-03   2.3089999999999999e-01   1.5479999999999999e-01
  -6.8330000000000002e-01   2.1999999999999999e-02   6.8630000000000002e-01   2.2910000000000000e-01   0.0000000000000000e+00   8.8000000000000005e-03   8.8800000000000004e-02   1.2230000000000001e+00   3.5695000000000001e+00   9.6299999999999997e-02   2.1170000000000000e-01   1.5920000000000001e-01
  -5.0700000000000001e-01  -2.6379999999999998e-01   6.8630000000000002e-01   2.5779999999999997e-01  -1.1420000000000000e-01   3.0700000000000002e-02   6.6600000000000006e-02   1.1117999999999999e+00   3.6564999999999999e+00  -1.9300000000000001e-02   1.5400000000000000e-01   1.8140000000000001e-01
  -5.5110000000000003e-01  -1.5390000000000001e-01   7.7210000000000001e-01   1.2410000000000000e-01  -1.5229999999999999e-01  -3.5099999999999999e-02   2.2200000000000001e-02   1.2674000000000001e+00   3.0470999999999999e+00   4.8200000000000000e-02   2.2130000000000000e-01   1.5040000000000001e-01
  -5.5110000000000003e-01   6.6000000000000003e-02   1.8872000000000000e+00   2.4820000000000000e-01  -1.3320000000000001e-01   3.0700000000000002e-02   4.4400000000000002e-02   1.1339999999999999e+00   3.4824000000000002e+00  -8.6699999999999999e-02   2.5019999999999998e-01   1.5040000000000001e-01
  -5.5110000000000003e-01  -1.3189999999999999e-01   1.4582999999999999e+00   3.0549999999999999e-01  -1.3320000000000001e-01  -3.0700000000000002e-02   2.4410000000000001e-01   1.2007000000000001e+00   3.0470999999999999e+00   1.9300000000000001e-02   2.7900000000000003e-01   1.3270000000000001e-01
  -4.6289999999999998e-01   1.3189999999999999e-01   1.7157000000000000e+00   2.9599999999999999e-01  -7.6100000000000001e-02   4.4000000000000003e-03   8.8800000000000004e-02   1.0672999999999999e+00   4.0918000000000001e+00   0.0000000000000000e+00   2.9830000000000001e-01   1.0170000000000000e-01
  -3.7469999999999998e-01  -1.3189999999999999e-01   1.8015000000000001e+00   2.7689999999999998e-01  -9.5200000000000007e-02  -8.8000000000000005e-03   2.2189999999999999e-01   1.2897000000000001e+00   3.3953000000000002e+00   9.5999999999999992e-03   2.5019999999999998e-01   1.3270000000000001e-01
  -6.3919999999999999e-01  -6.6000000000000003e-02   1.2867999999999999e+00   2.2910000000000000e-01  -5.7099999999999998e-02  -1.7500000000000002e-02   0.0000000000000000e+00   1.2452000000000001e+00   3.7435999999999998e+00   9.5999999999999992e-03   2.1170000000000000e-01   1.5920000000000001e-01
  -3.9679999999999999e-01  -1.0990000000000000e-01   1.2867999999999999e+00   2.6729999999999998e-01  -6.6600000000000006e-02  -4.8200000000000000e-02   2.2200000000000001e-02   1.2230000000000001e+00   3.0470999999999999e+00  -3.8500000000000000e-02   3.1750000000000000e-01   1.5920000000000001e-01
  -5.7310000000000005e-01   6.6000000000000003e-02   1.0294000000000001e+00   2.3870000000000000e-01  -6.6600000000000006e-02  -8.8000000000000005e-03  -1.1100000000000000e-01   1.1339999999999999e+00   3.3083000000000000e+00  -5.7799999999999997e-02   2.4060000000000001e-01   1.5479999999999999e-01
  -3.0859999999999999e-01   2.1999999999999999e-02   1.5441000000000000e+00   2.1959999999999999e-01  -9.4999999999999998e-03  -3.9500000000000000e-02   0.0000000000000000e+00   1.1117999999999999e+00   3.0470999999999999e+00  -1.7340000000000000e-01   2.1170000000000000e-01   1.7249999999999999e-01
  -6.1719999999999997e-01  -1.3189999999999999e-01   1.6298999999999999e+00   2.0999999999999999e-01  -2.8500000000000001e-02  -2.6300000000000000e-02   1.5540000000000001e-01   1.2674000000000001e+00   3.3083000000000000e+00   9.5999999999999992e-03   1.8279999999999999e-01   1.7690000000000000e-01
  -4.4080000000000003e-01  -1.3189999999999999e-01   1.2010000000000001e+00   2.9599999999999999e-01  -1.0470000000000000e-01   1.7500000000000002e-02   0.0000000000000000e+00   1.4231000000000000e+00   2.9600000000000000e+00   2.8899999999999999e-02   2.0210000000000000e-01   1.5479999999999999e-01
  -4.6289999999999998e-01  -1.5390000000000001e-01   4.2890000000000000e-01   1.9089999999999999e-01  -1.0470000000000000e-01  -4.4000000000000003e-03  -6.6600000000000006e-02   1.2674000000000001e+00   3.4824000000000002e+00  -8.6699999999999999e-02   4.1370000000000001e-01   1.5040000000000001e-01
  -5.9509999999999996e-01  -2.6379999999999998e-01   1.7157000000000000e+00   2.6729999999999998e-01  -6.6600000000000006e-02  -5.2600000000000001e-02   1.3320000000000001e-01   1.2452000000000001e+00   3.4824000000000002e+00   2.8899999999999999e-02   2.5019999999999998e-01   1.4160000000000000e-01
  -4.6289999999999998e-01  -1.0990000000000000e-01   1.6298999999999999e+00   2.7689999999999998e-01  -1.4269999999999999e-01  -4.8200000000000000e-02   4.4400000000000002e-02   1.4231000000000000e+00   3.8306000000000000e+00  -8.6699999999999999e-02   2.3089999999999999e-01   1.4599999999999999e-01
  -2.4249999999999999e-01  -1.0990000000000000e-01   1.6298999999999999e+00   2.6729999999999998e-01  -7.6100000000000001e-02   2.6300000000000000e-02   1.9980000000000001e-01   1.2452000000000001e+00   2.7858999999999998e+00   5.7799999999999997e-02   2.8870000000000001e-01   1.5479999999999999e-01
  -2.6450000000000001e-01  -6.6000000000000003e-02   9.4359999999999999e-01   2.4820000000000000e-01  -8.5599999999999996e-02  -4.8200000000000000e-02   8.8800000000000004e-02   1.1785000000000001e+00   3.6564999999999999e+00  -3.8500000000000000e-02   2.7900000000000003e-01   1.2390000000000000e-01
  -5.7310000000000005e-01  -1.5390000000000001e-01   9.4359999999999999e-01   3.6280000000000001e-01  -1.0470000000000000e-01   3.5099999999999999e-02   1.3320000000000001e-01   1.2230000000000001e+00   3.8306000000000000e+00  -5.7799999999999997e-02   2.7900000000000003e-01   1.8579999999999999e-01
  -3.5270000000000001e-01  -8.7900000000000006e-02   1.1152000000000000e+00   2.8639999999999999e-01  -7.6100000000000001e-02   2.6300000000000000e-02   1.7760000000000001e-01   1.1117999999999999e+00   3.5695000000000001e+00  -7.7100000000000002e-02   1.4430000000000001e-01   1.6370000000000001e-01
  -4.1880000000000001e-01  -2.4179999999999999e-01   1.7157000000000000e+00   2.0999999999999999e-01  -6.6600000000000006e-02  -4.8200000000000000e-02   1.7760000000000001e-01   1.3341000000000001e+00   3.5695000000000001e+00   0.0000000000000000e+00   2.3089999999999999e-01   1.6810000000000000e-01
  -5.2900000000000003e-01  -3.0780000000000002e-01   1.7157000000000000e+00   1.3370000000000001e-01  -8.5599999999999996e-02  -3.9500000000000000e-02   1.3320000000000001e-01   1.2674000000000001e+00   3.6564999999999999e+00   9.5999999999999992e-03   1.9239999999999999e-01   1.2830000000000000e-01
  -5.7310000000000005e-01  -8.7900000000000006e-02   1.2867999999999999e+00   2.4820000000000000e-01  -8.5599999999999996e-02  -1.7500000000000002e-02   8.8800000000000004e-02   1.2007000000000001e+00   3.9177000000000000e+00   7.7100000000000002e-02   1.7319999999999999e-01   1.6810000000000000e-01
  -3.0859999999999999e-01  -8.7900000000000006e-02   2.1446000000000001e+00   1.8140000000000001e-01  -9.5200000000000007e-02  -3.9500000000000000e-02   4.8830000000000001e-01   1.0672999999999999e+00   3.7435999999999998e+00  -1.9300000000000001e-02   2.5019999999999998e-01   1.0170000000000000e-01
  -3.9679999999999999e-01  -1.0990000000000000e-01   1.4582999999999999e+00   2.9599999999999999e-01  -9.5200000000000007e-02   0.0000000000000000e+00   8.8800000000000004e-02   1.2452000000000001e+00   3.4824000000000002e+00  -3.8500000000000000e-02   2.5979999999999998e-01   9.2899999999999996e-02
  -2.6450000000000001e-01  -1.0990000000000000e-01   1.5441000000000000e+00   3.0549999999999999e-01   3.8100000000000002e-02  -4.4000000000000003e-03   1.1100000000000000e-01   1.2230000000000001e+00   3.4824000000000002e+00  -6.7400000000000002e-02   2.7900000000000003e-01   1.6370000000000001e-01
  -4.1880000000000001e-01  -2.6379999999999998e-01   1.8015000000000001e+00   2.5779999999999997e-01  -7.6100000000000001e-02  -2.1899999999999999e-02   2.2200000000000001e-02   1.0894999999999999e+00   3.4824000000000002e+00   6.7400000000000002e-02   2.3089999999999999e-01   1.2830000000000000e-01
  -4.1880000000000001e-01  -1.3189999999999999e-01   1.2867999999999999e+00   1.7190000000000000e-01  -1.3320000000000001e-01  -1.3200000000000000e-02   2.2200000000000001e-02   1.1785000000000001e+00   3.3953000000000002e+00   2.8899999999999999e-02   3.1750000000000000e-01   1.0620000000000000e-01
  -3.7469999999999998e-01  -2.1980000000000000e-01   1.5441000000000000e+00   2.7689999999999998e-01   0.0000000000000000e+00  -3.0700000000000002e-02   2.2200000000000001e-02   9.3389999999999995e-01   3.2212000000000001e+00   8.6699999999999999e-02   2.7900000000000003e-01   1.7249999999999999e-01
  -3.7469999999999998e-01  -6.6000000000000003e-02   1.3725000000000001e+00   2.6729999999999998e-01  -1.0470000000000000e-01   8.8000000000000005e-03  -1.3320000000000001e-01   1.2230000000000001e+00   3.1341999999999999e+00   1.9300000000000001e-02   2.3089999999999999e-01   1.5040000000000001e-01
  -3.9679999999999999e-01  -6.6000000000000003e-02   6.0050000000000003e-01   1.7190000000000000e-01  -4.7600000000000003e-02  -3.0700000000000002e-02   1.3320000000000001e-01   1.3564000000000001e+00   3.5695000000000001e+00   5.7799999999999997e-02   2.2130000000000000e-01   1.3710000000000000e-01
  -5.2900000000000003e-01  -2.1999999999999999e-02   4.2890000000000000e-01   1.6230000000000000e-01  -2.8500000000000001e-02  -3.0700000000000002e-02   2.6629999999999998e-01   1.0894999999999999e+00   3.3083000000000000e+00  -2.8899999999999999e-02   2.0210000000000000e-01   1.1060000000000000e-01
  -4.1880000000000001e-01  -8.7900000000000006e-02   2.2303999999999999e+00   2.0050000000000001e-01   9.4999999999999998e-03  -8.8000000000000005e-03  -1.3320000000000001e-01   1.1563000000000001e+00   4.0918000000000001e+00  -4.8200000000000000e-02   1.9239999999999999e-01   1.4599999999999999e-01
  -5.9509999999999996e-01  -1.0990000000000000e-01   6.8630000000000002e-01   1.7190000000000000e-01  -1.4269999999999999e-01   2.6300000000000000e-02   2.4410000000000001e-01   1.2674000000000001e+00   2.9600000000000000e+00   1.2520000000000001e-01   2.4060000000000001e-01   1.5479999999999999e-01
  -3.7469999999999998e-01  -1.5390000000000001e-01   7.7210000000000001e-01   1.7190000000000000e-01  -1.9000000000000000e-02   8.8000000000000005e-03   1.7760000000000001e-01   1.2452000000000001e+00   3.5695000000000001e+00  -1.9300000000000001e-02   4.2340000000000000e-01   1.6810000000000000e-01
  -4.1880000000000001e-01  -1.7590000000000000e-01   1.1152000000000000e+00   2.4820000000000000e-01  -2.8500000000000001e-02   8.8000000000000005e-03   1.7760000000000001e-01   1.2897000000000001e+00   3.7435999999999998e+00   9.5999999999999992e-03   2.5979999999999998e-01   1.5040000000000001e-01
  -4.8490000000000000e-01  -2.1999999999999999e-02   1.0294000000000001e+00   1.9089999999999999e-01  -7.6100000000000001e-02  -4.8200000000000000e-02   2.2200000000000001e-02   1.0894999999999999e+00   3.3083000000000000e+00   0.0000000000000000e+00   2.2130000000000000e-01   1.2390000000000000e-01
  -5.0700000000000001e-01  -2.4179999999999999e-01   1.0294000000000001e+00   2.4820000000000000e-01  -3.8100000000000002e-02  -8.8000000000000005e-03   8.8800000000000004e-02   1.3341000000000001e+00   3.3953000000000002e+00  -1.9300000000000001e-02   2.6939999999999997e-01   1.5920000000000001e-01
  -4.8490000000000000e-01  -8.7900000000000006e-02   1.4582999999999999e+00   2.5779999999999997e-01  -4.7600000000000003e-02  -5.2600000000000001e-02   1.5540000000000001e-01   1.2007000000000001e+00   2.8730000000000002e+00   0.0000000000000000e+00   2.4060000000000001e-01   1.4160000000000000e-01
  -4.8490000000000000e-01  -3.2979999999999998e-01   1.2867999999999999e+00   2.1959999999999999e-01  -1.1420000000000000e-01  -5.7000000000000002e-02   8.8800000000000004e-02   1.2230000000000001e+00   3.6564999999999999e+00   9.5999999999999992e-03   2.7900000000000003e-01   1.2390000000000000e-01
  -2.8649999999999998e-01  -1.3189999999999999e-01   6.0050000000000003e-01   2.5779999999999997e-01  -1.2370000000000000e-01  -2.1899999999999999e-02   1.5540000000000001e-01   1.2230000000000001e+00   4.0048000000000004e+00   6.7400000000000002e-02   2.6939999999999997e-01   9.2899999999999996e-02
  -4.4080000000000003e-01  -2.1999999999999999e-02   1.2010000000000001e+00   2.5779999999999997e-01  -2.8500000000000001e-02   2.6300000000000000e-02   0.0000000000000000e+00   1.3119000000000001e+00   2.9600000000000000e+00   9.5999999999999992e-03   3.1750000000000000e-01   1.3710000000000000e-01
  -4.6289999999999998e-01  -1.3189999999999999e-01   1.8872000000000000e+00   1.4319999999999999e-01  -1.4269999999999999e-01   0.0000000000000000e+00   1.7760000000000001e-01   1.3786000000000000e+00   4.0918000000000001e+00   3.8500000000000000e-02   3.0790000000000001e-01   1.5920000000000001e-01
  -5.5110000000000003e-01  -2.1999999999999999e-02   1.7157000000000000e+00   1.9089999999999999e-01  -7.6100000000000001e-02  -3.5099999999999999e-02   2.6629999999999998e-01   1.1785000000000001e+00   3.5695000000000001e+00   9.5999999999999992e-03   2.7900000000000003e-01   1.2830000000000000e-01
  -5.7310000000000005e-01  -1.7590000000000000e-01   1.0294000000000001e+00   1.9089999999999999e-01  -1.0470000000000000e-01  -8.8000000000000005e-03   1.5540000000000001e-01   1.2897000000000001e+00   3.3953000000000002e+00   3.8500000000000000e-02   3.0790000000000001e-01   1.4599999999999999e-01
  -5.5110000000000003e-01  -2.1999999999999999e-02   1.2867999999999999e+00   2.2910000000000000e-01  -6.6600000000000006e-02   4.4000000000000003e-03   8.8800000000000004e-02   1.2897000000000001e+00   2.3506000000000000e+00  -9.5999999999999992e-03   2.4060000000000001e-01   8.8499999999999995e-02
  -4.6289999999999998e-01  -8.7900000000000006e-02   6.8630000000000002e-01   2.5779999999999997e-01  -5.7099999999999998e-02  -7.0199999999999999e-02   3.3289999999999997e-01   1.2007000000000001e+00   3.6564999999999999e+00   0.0000000000000000e+00   3.2710000000000000e-01   1.3710000000000000e-01
  -5.5110000000000003e-01   2.1999999999999999e-02   1.2010000000000001e+00   3.0549999999999999e-01  -3.8100000000000002e-02  -6.1400000000000003e-02   2.4410000000000001e-01   1.2674000000000001e+00   4.1788999999999996e+00  -1.9300000000000001e-02   2.8870000000000001e-01   1.7249999999999999e-01
  -5.9509999999999996e-01  -1.7590000000000000e-01   5.1470000000000005e-01   2.1959999999999999e-01  -1.3320000000000001e-01  -2.1899999999999999e-02   8.8800000000000004e-02   1.3786000000000000e+00   4.1788999999999996e+00   1.9300000000000001e-02   2.9830000000000001e-01   1.4160000000000000e-01
  -3.9679999999999999e-01  -6.6000000000000003e-02   1.3725000000000001e+00   2.0999999999999999e-01  -9.4999999999999998e-03  -1.7500000000000002e-02  -8.8800000000000004e-02   1.1785000000000001e+00   3.7435999999999998e+00  -1.9300000000000001e-02   3.3679999999999999e-01   1.2830000000000000e-01
  -3.5270000000000001e-01  -1.9789999999999999e-01   9.4359999999999999e-01   2.2910000000000000e-01  -9.5200000000000007e-02  -8.8000000000000005e-03   4.4400000000000002e-02   1.3564000000000001e+00   3.3083000000000000e+00   4.8200000000000000e-02   2.6939999999999997e-01   1.1940000000000001e-01
  -5.5110000000000003e-01  -4.3999999999999997e-02   1.2010000000000001e+00   2.4820000000000000e-01  -2.8500000000000001e-02  -4.3900000000000002e-02   8.8800000000000004e-02   1.2674000000000001e+00   3.2212000000000001e+00  -6.7400000000000002e-02   2.7900000000000003e-01   1.8140000000000001e-01
  -3.7469999999999998e-01  -1.9789999999999999e-01   6.8630000000000002e-01   2.0050000000000001e-01  -9.5200000000000007e-02  -2.6300000000000000e-02   1.3320000000000001e-01   1.1117999999999999e+00   3.7435999999999998e+00  -1.1559999999999999e-01   1.5400000000000000e-01   1.3710000000000000e-01
  -5.5110000000000003e-01  -1.0990000000000000e-01   1.2010000000000001e+00   1.8140000000000001e-01  -8.5599999999999996e-02  -2.6300000000000000e-02   1.3320000000000001e-01   1.1785000000000001e+00   3.3953000000000002e+00  -7.7100000000000002e-02   2.6939999999999997e-01   1.2830000000000000e-01
  -4.6289999999999998e-01  -2.4179999999999999e-01   1.1152000000000000e+00   1.9089999999999999e-01  -3.8100000000000002e-02  -3.5099999999999999e-02   1.1100000000000000e-01   1.0005999999999999e+00   3.4824000000000002e+00  -9.5999999999999992e-03   2.7900000000000003e-01   1.3710000000000000e-01
  -3.9679999999999999e-01  -2.1980000000000000e-01   1.3725000000000001e+00   2.5779999999999997e-01  -9.5200000000000007e-02  -8.8000000000000005e-03  -6.6600000000000006e-02   1.4453000000000000e+00   3.2212000000000001e+00  -9.5999999999999992e-03   1.8279999999999999e-01   1.2830000000000000e-01
  -5.7310000000000005e-01  -8.7900000000000006e-02   1.7160000000000000e-01   2.9599999999999999e-01  -4.7600000000000003e-02  -2.6300000000000000e-02   1.3320000000000001e-01   1.2452000000000001e+00   3.9177000000000000e+00  -9.5999999999999992e-03   2.5979999999999998e-01   1.1060000000000000e-01
  -5.9509999999999996e-01  -1.9789999999999999e-01   8.5780000000000001e-01   1.6230000000000000e-01   2.8500000000000001e-02  -8.8000000000000005e-03   2.2200000000000001e-02   1.0894999999999999e+00   3.6564999999999999e+00   9.5999999999999992e-03   3.4639999999999999e-01   7.0800000000000002e-02
  -4.1880000000000001e-01   2.1999999999999999e-02   9.4359999999999999e-01   2.9599999999999999e-01  -8.5599999999999996e-02  -1.3200000000000000e-02   4.4400000000000002e-02   1.1785000000000001e+00   4.3529999999999998e+00  -6.7400000000000002e-02   2.9830000000000001e-01   1.1500000000000000e-01
  -4.4080000000000003e-01  -1.3189999999999999e-01   1.4582999999999999e+00   3.0549999999999999e-01  -5.7099999999999998e-02  -1.7500000000000002e-02  -4.4400000000000002e-02   1.3786000000000000e+00   3.0470999999999999e+00  -1.9300000000000001e-02   3.3679999999999999e-01   1.0620000000000000e-01
  -4.1880000000000001e-01  -3.2979999999999998e-01   8.5780000000000001e-01   2.0050000000000001e-01  -1.8079999999999999e-01   4.4000000000000003e-03   2.2200000000000001e-02   1.3341000000000001e+00   4.3529999999999998e+00   2.8899999999999999e-02   2.2130000000000000e-01   1.3710000000000000e-01
  -6.8330000000000002e-01  -1.9789999999999999e-01   2.5740000000000002e-01   1.4319999999999999e-01  -1.7130000000000001e-01  -3.9500000000000000e-02   1.5540000000000001e-01   1.2007000000000001e+00   3.2212000000000001e+00  -4.8200000000000000e-02   2.3089999999999999e-01   1.1940000000000001e-01
  -3.9679999999999999e-01  -3.5170000000000001e-01   6.8630000000000002e-01   3.0549999999999999e-01  -1.1420000000000000e-01  -8.8000000000000005e-03   1.7760000000000001e-01   1.2230000000000001e+00   4.1788999999999996e+00  -1.9300000000000001e-02   2.5979999999999998e-01   1.4599999999999999e-01
  -6.1719999999999997e-01  -2.8580000000000000e-01   1.1152000000000000e+00   1.2410000000000000e-01  -1.5229999999999999e-01  -4.4000000000000003e-03   8.8800000000000004e-02   1.2230000000000001e+00   3.2212000000000001e+00  -8.6699999999999999e-02   2.7900000000000003e-01   1.0170000000000000e-01
  -5.9509999999999996e-01  -4.1770000000000002e-01   6.8630000000000002e-01   1.8140000000000001e-01  -2.3790000000000000e-01   1.3200000000000000e-02   1.1100000000000000e-01   1.2452000000000001e+00   3.4824000000000002e+00   5.7799999999999997e-02   3.2710000000000000e-01   1.3710000000000000e-01
  -3.7469999999999998e-01  -6.6000000000000003e-02   1.8015000000000001e+00   1.7190000000000000e-01  -6.6600000000000006e-02  -3.5099999999999999e-02   1.9980000000000001e-01   1.1339999999999999e+00   3.7435999999999998e+00  -8.6699999999999999e-02   2.2130000000000000e-01   1.1940000000000001e-01
  -4.1880000000000001e-01  -4.3999999999999997e-02   1.6298999999999999e+00   3.4370000000000001e-01  -1.9000000000000000e-02  -3.0700000000000002e-02   8.8800000000000004e-02   1.2230000000000001e+00   4.1788999999999996e+00   9.5999999999999992e-03   3.9450000000000002e-01   1.4160000000000000e-01
  -5.0700000000000001e-01   8.7900000000000006e-02   1.4582999999999999e+00   2.7689999999999998e-01  -7.6100000000000001e-02   0.0000000000000000e+00   1.3320000000000001e-01   1.3564000000000001e+00   3.8306000000000000e+00  -1.9300000000000001e-02   2.9830000000000001e-01   9.7299999999999998e-02
  -4.6289999999999998e-01  -4.3969999999999998e-01   2.2303999999999999e+00   3.2460000000000000e-01  -1.0470000000000000e-01  -1.3200000000000000e-02  -2.2200000000000001e-02   1.1117999999999999e+00   3.2212000000000001e+00   7.7100000000000002e-02   2.4060000000000001e-01   1.5040000000000001e-01
   0.0000000000000000e+00  -3.2979999999999998e-01   5.1470000000000005e-01   2.2910000000000000e-01   5.7099999999999998e-02  -3.5099999999999999e-02  -8.8800000000000004e-02   1.2007000000000001e+00   4.0918000000000001e+00   0.0000000000000000e+00   2.2130000000000000e-01   1.1940000000000001e-01
  -5.9509999999999996e-01  -1.0990000000000000e-01   1.6298999999999999e+00   1.9089999999999999e-01  -1.4269999999999999e-01  -2.6300000000000000e-02  -6.6600000000000006e-02   1.2674000000000001e+00   2.6118000000000001e+00   9.5999999999999992e-03   1.9239999999999999e-01   1.3270000000000001e-01
  -2.8649999999999998e-01  -8.7900000000000006e-02   7.7210000000000001e-01   6.6799999999999998e-02  -7.6100000000000001e-02  -2.6300000000000000e-02   1.7760000000000001e-01   1.2452000000000001e+00   4.0918000000000001e+00  -1.9300000000000001e-02   2.1170000000000000e-01   1.7249999999999999e-01
  -1.0139000000000000e+00  -3.7369999999999998e-01   1.8872000000000000e+00   2.7689999999999998e-01  -4.7600000000000003e-02   0.0000000000000000e+00  -2.2200000000000001e-02   1.2007000000000001e+00   3.4824000000000002e+00  -1.9300000000000001e-02   2.1170000000000000e-01   1.3270000000000001e-01
  -1.0801000000000001e+00  -8.7929999999999997e-01  -1.5441000000000000e+00   1.2410000000000000e-01  -2.3790000000000000e-01   5.7000000000000002e-02   1.1100000000000000e-01   1.2230000000000001e+00   3.3083000000000000e+00  -9.5999999999999992e-03   1.9239999999999999e-01   1.3710000000000000e-01
   1.1020000000000001e-01  -5.7160000000000000e-01   8.5800000000000001e-02   2.0999999999999999e-01   2.8500000000000001e-02  -1.3200000000000000e-02   4.4400000000000002e-02   1.2674000000000001e+00   3.6564999999999999e+00  -2.8899999999999999e-02   2.6939999999999997e-01   1.5479999999999999e-01
  -9.4779999999999998e-01  -7.9139999999999999e-01   1.8015000000000001e+00   2.7689999999999998e-01  -1.9000000000000000e-02  -8.3299999999999999e-02   2.4410000000000001e-01   1.3341000000000001e+00   4.3529999999999998e+00  -5.7799999999999997e-02   2.6939999999999997e-01   1.3270000000000001e-01
  -5.5110000000000003e-01   3.2979999999999998e-01   8.5780000000000001e-01   2.9599999999999999e-01   6.6600000000000006e-02   4.4000000000000003e-03   2.2189999999999999e-01   1.0005999999999999e+00   3.4824000000000002e+00   2.8899999999999999e-02   3.0790000000000001e-01   1.3270000000000001e-01
  -3.9679999999999999e-01  -7.2550000000000003e-01   1.7160000000000000e-01   2.4820000000000000e-01  -1.8079999999999999e-01   2.6300000000000000e-02  -6.6600000000000006e-02   1.0894999999999999e+00   3.4824000000000002e+00   1.9300000000000001e-02   2.7900000000000003e-01   1.1500000000000000e-01
  -8.5960000000000003e-01  -2.6379999999999998e-01   1.5441000000000000e+00   3.3420000000000000e-01  -5.7099999999999998e-02   1.3200000000000000e-02   1.7760000000000001e-01   1.0894999999999999e+00   3.3953000000000002e+00   5.7799999999999997e-02   2.6939999999999997e-01   1.8140000000000001e-01
  -2.4249999999999999e-01  -2.1980000000000000e-01   1.7157000000000000e+00   2.2910000000000000e-01  -8.5599999999999996e-02  -3.9500000000000000e-02  -2.2200000000000001e-02   1.1117999999999999e+00   2.8730000000000002e+00  -1.9300000000000001e-02   2.2130000000000000e-01   2.0349999999999999e-01
  -7.0530000000000004e-01   1.7590000000000000e-01   3.4310000000000002e-01   1.1459999999999999e-01  -1.0470000000000000e-01  -8.8000000000000005e-03   5.3269999999999995e-01   1.4453000000000000e+00   3.2212000000000001e+00  -3.8500000000000000e-02   2.0210000000000000e-01   1.6370000000000001e-01
  -4.8490000000000000e-01  -4.3969999999999998e-01   1.1152000000000000e+00   1.9089999999999999e-01  -1.8079999999999999e-01  -1.3200000000000000e-02   4.4390000000000002e-01   1.7121000000000000e+00   3.6564999999999999e+00   2.8899999999999999e-02   3.1750000000000000e-01   1.3710000000000000e-01
  -3.5270000000000001e-01  -4.3969999999999998e-01   1.2010000000000001e+00   2.3870000000000000e-01  -1.6180000000000000e-01  -2.1899999999999999e-02  -2.6629999999999998e-01   1.4453000000000000e+00   2.6118000000000001e+00   1.9300000000000001e-02   2.8870000000000001e-01   1.5040000000000001e-01
  -5.7310000000000005e-01   0.0000000000000000e+00   1.0294000000000001e+00   3.2460000000000000e-01   4.7600000000000003e-02  -3.5099999999999999e-02  -6.6600000000000006e-02   4.0020000000000000e-01   5.2236000000000002e+00   1.9300000000000001e-02   2.0210000000000000e-01   1.1060000000000000e-01
  -3.9679999999999999e-01  -1.7590000000000000e-01   8.5780000000000001e-01   1.4319999999999999e-01  -1.8079999999999999e-01   1.7500000000000002e-02   2.2200000000000001e-02   8.2269999999999999e-01   1.8283000000000000e+00  -6.7400000000000002e-02   3.7530000000000002e-01   1.6370000000000001e-01
  -3.3060000000000000e-01   3.7369999999999998e-01   4.2890000000000000e-01   4.1049999999999998e-01  -3.8100000000000002e-02   1.7500000000000002e-02   3.7730000000000002e-01   1.4898000000000000e+00   3.5695000000000001e+00  -3.8500000000000000e-02   1.9239999999999999e-01   2.6499999999999999e-02
  -3.5270000000000001e-01  -2.8580000000000000e-01   7.7210000000000001e-01   2.9599999999999999e-01  -9.5200000000000007e-02  -4.8200000000000000e-02   5.3269999999999995e-01   1.2897000000000001e+00   4.0918000000000001e+00  -5.7799999999999997e-02   3.6559999999999998e-01   2.0349999999999999e-01
  -6.8330000000000002e-01  -1.3189999999999999e-01   9.4359999999999999e-01   3.5330000000000000e-01  -2.8500000000000001e-02  -2.6300000000000000e-02   5.7709999999999995e-01   1.4008000000000000e+00   2.2635999999999998e+00   2.8899999999999999e-02   2.0210000000000000e-01   1.5920000000000001e-01
  -2.8649999999999998e-01  -2.1980000000000000e-01   1.1152000000000000e+00   2.0999999999999999e-01  -1.9000000000000000e-02  -1.3200000000000000e-02   6.6600000000000006e-02   7.7820000000000000e-01   4.7882999999999996e+00  -8.6699999999999999e-02   2.0210000000000000e-01   1.1940000000000001e-01
  -3.5270000000000001e-01   6.6000000000000003e-02   1.1152000000000000e+00   2.0999999999999999e-01   2.8500000000000001e-02  -4.4000000000000003e-03   3.7730000000000002e-01   7.7820000000000000e-01   3.3953000000000002e+00   3.8500000000000000e-02   2.9830000000000001e-01   1.9020000000000001e-01
  -5.0700000000000001e-01  -2.6379999999999998e-01   7.7210000000000001e-01   2.5779999999999997e-01  -1.3320000000000001e-01  -3.5099999999999999e-02   2.6629999999999998e-01   1.4676000000000000e+00   2.4377000000000000e+00   6.7400000000000002e-02   2.1170000000000000e-01   5.7500000000000002e-02
  -3.0859999999999999e-01  -3.7369999999999998e-01   6.0050000000000003e-01   1.3370000000000001e-01  -5.7099999999999998e-02  -4.8200000000000000e-02   2.2200000000000001e-02   9.7840000000000005e-01   4.8754000000000000e+00  -1.0600000000000000e-01   3.4639999999999999e-01   1.4160000000000000e-01
  -4.4080000000000003e-01   4.3999999999999997e-02   6.8630000000000002e-01   2.9599999999999999e-01  -7.6100000000000001e-02  -8.8000000000000005e-03   4.6610000000000001e-01   1.7565999999999999e+00   3.3953000000000002e+00   8.6699999999999999e-02   2.4060000000000001e-01   1.1500000000000000e-01
  -3.0859999999999999e-01   2.1999999999999999e-02   8.5780000000000001e-01   1.3370000000000001e-01  -1.5229999999999999e-01   0.0000000000000000e+00   2.2200000000000001e-02   1.0227999999999999e+00   3.6564999999999999e+00  -5.7799999999999997e-02   2.8870000000000001e-01   8.4000000000000005e-02
  -4.4080000000000003e-01  -2.6379999999999998e-01   1.3725000000000001e+00   2.4820000000000000e-01  -1.7130000000000001e-01  -8.8000000000000005e-03   2.2200000000000001e-02   1.1339999999999999e+00   3.5695000000000001e+00   1.0600000000000000e-01   3.2710000000000000e-01   1.3710000000000000e-01
  -4.1880000000000001e-01  -1.5390000000000001e-01   1.2010000000000001e+00   2.5779999999999997e-01  -8.5599999999999996e-02  -8.8000000000000005e-03  -1.7760000000000001e-01   1.1117999999999999e+00   2.9600000000000000e+00  -2.8899999999999999e-02   2.3089999999999999e-01   1.4599999999999999e-01
  -6.1719999999999997e-01   4.3999999999999997e-02   1.2010000000000001e+00   1.8140000000000001e-01  -3.8100000000000002e-02  -4.4000000000000003e-03   1.5540000000000001e-01   1.2452000000000001e+00   3.7435999999999998e+00  -4.8200000000000000e-02   3.3679999999999999e-01   1.2830000000000000e-01
  -5.2900000000000003e-01  -1.7590000000000000e-01   4.2890000000000000e-01   3.3420000000000000e-01  -1.9980000000000001e-01   3.5099999999999999e-02   3.1069999999999998e-01   1.3341000000000001e+00   3.4824000000000002e+00   2.8899999999999999e-02   2.7900000000000003e-01   1.1940000000000001e-01
  -3.5270000000000001e-01  -1.9789999999999999e-01   1.2867999999999999e+00   2.6729999999999998e-01   6.6600000000000006e-02  -5.2600000000000001e-02  -1.9980000000000001e-01   1.3564000000000001e+00   3.8306000000000000e+00  -6.7400000000000002e-02   3.3679999999999999e-01   9.7299999999999998e-02
  -3.5270000000000001e-01  -1.9789999999999999e-01   1.2867999999999999e+00   2.3870000000000000e-01  -1.5229999999999999e-01  -1.7500000000000002e-02   2.8849999999999998e-01   1.2674000000000001e+00   3.7435999999999998e+00   0.0000000000000000e+00   2.1170000000000000e-01   1.3270000000000001e-01
  -3.3060000000000000e-01  -8.7900000000000006e-02   1.4582999999999999e+00   2.7689999999999998e-01  -6.6600000000000006e-02   8.8000000000000005e-03  -4.4400000000000002e-02   1.1785000000000001e+00   2.8730000000000002e+00  -1.9300000000000001e-02   3.1750000000000000e-01   1.4160000000000000e-01
  -3.7469999999999998e-01  -8.7900000000000006e-02   1.0294000000000001e+00   1.8140000000000001e-01  -1.2370000000000000e-01   1.7500000000000002e-02   3.3289999999999997e-01   1.2674000000000001e+00   4.0918000000000001e+00  -8.6699999999999999e-02   2.4060000000000001e-01   1.5479999999999999e-01
  -2.6450000000000001e-01  -3.0780000000000002e-01   9.4359999999999999e-01   1.6230000000000000e-01  -8.5599999999999996e-02  -4.8200000000000000e-02  -1.9980000000000001e-01   1.3119000000000001e+00   3.9177000000000000e+00  -9.5999999999999992e-03   2.5019999999999998e-01   1.3270000000000001e-01
  -2.8649999999999998e-01  -1.0990000000000000e-01   1.7157000000000000e+00   2.2910000000000000e-01  -6.6600000000000006e-02  -4.4000000000000003e-03   2.8849999999999998e-01   1.4898000000000000e+00   3.1341999999999999e+00   0.0000000000000000e+00   2.4060000000000001e-01   1.2390000000000000e-01
  -4.6289999999999998e-01  -2.8580000000000000e-01   1.2867999999999999e+00   1.4319999999999999e-01  -1.5229999999999999e-01  -3.9500000000000000e-02  -1.1100000000000000e-01   1.2674000000000001e+00   3.8306000000000000e+00   1.9300000000000001e-02   3.6559999999999998e-01   1.5040000000000001e-01
  -4.6289999999999998e-01   0.0000000000000000e+00   1.3725000000000001e+00   1.4319999999999999e-01  -6.6600000000000006e-02  -3.5099999999999999e-02   1.7760000000000001e-01   1.3341000000000001e+00   3.5695000000000001e+00  -1.0600000000000000e-01   2.8870000000000001e-01   1.7249999999999999e-01
  -4.6289999999999998e-01  -1.3189999999999999e-01   1.1152000000000000e+00   3.0549999999999999e-01   0.0000000000000000e+00  -5.2600000000000001e-02  -1.1100000000000000e-01   1.3119000000000001e+00   3.5695000000000001e+00  -1.9300000000000001e-02   2.8870000000000001e-01   1.3710000000000000e-01
  -6.3919999999999999e-01  -3.0780000000000002e-01   1.1152000000000000e+00   2.0999999999999999e-01  -8.5599999999999996e-02   2.6300000000000000e-02   1.9980000000000001e-01   1.1563000000000001e+00   3.5695000000000001e+00  -1.9300000000000001e-02   2.2130000000000000e-01   1.5479999999999999e-01
  -5.2900000000000003e-01  -1.0990000000000000e-01   1.2867999999999999e+00   2.2910000000000000e-01  -4.7600000000000003e-02  -2.1899999999999999e-02   3.5510000000000003e-01   1.3341000000000001e+00   3.7435999999999998e+00   5.7799999999999997e-02   2.5979999999999998e-01   1.3270000000000001e-01
  -5.5110000000000003e-01   2.1999999999999999e-02   1.8872000000000000e+00   3.2460000000000000e-01  -1.1420000000000000e-01  -4.4000000000000003e-03  -6.6600000000000006e-02   1.2230000000000001e+00   3.9177000000000000e+00   6.7400000000000002e-02   1.7319999999999999e-01   1.8579999999999999e-01
  -3.0859999999999999e-01  -8.7900000000000006e-02   1.2010000000000001e+00   2.0999999999999999e-01  -1.0470000000000000e-01  -7.0199999999999999e-02   1.5540000000000001e-01   1.1339999999999999e+00   3.3953000000000002e+00  -3.8500000000000000e-02   2.0210000000000000e-01   1.5479999999999999e-01
  -5.0700000000000001e-01  -3.7369999999999998e-01   1.1152000000000000e+00   2.4820000000000000e-01  -1.1420000000000000e-01  -5.2600000000000001e-02  -4.4400000000000002e-02   1.2230000000000001e+00   3.3953000000000002e+00  -5.7799999999999997e-02   2.2130000000000000e-01   1.7249999999999999e-01
  -2.6450000000000001e-01  -6.6000000000000003e-02   8.5780000000000001e-01   2.5779999999999997e-01  -1.1420000000000000e-01  -3.9500000000000000e-02   1.9980000000000001e-01   1.3564000000000001e+00   4.1788999999999996e+00   5.7799999999999997e-02   2.6939999999999997e-01   1.2390000000000000e-01
  -3.9679999999999999e-01  -1.0990000000000000e-01   1.4582999999999999e+00   2.0999999999999999e-01  -1.3320000000000001e-01  -2.6300000000000000e-02   8.8800000000000004e-02   1.2230000000000001e+00   3.2212000000000001e+00   4.8200000000000000e-02   2.9830000000000001e-01   1.6810000000000000e-01
  -4.8490000000000000e-01  -1.3189999999999999e-01   7.7210000000000001e-01   1.4319999999999999e-01  -5.7099999999999998e-02  -6.1400000000000003e-02   1.5540000000000001e-01   1.2007000000000001e+00   3.3083000000000000e+00   1.9300000000000001e-02   2.8870000000000001e-01   1.2390000000000000e-01
  -3.9679999999999999e-01  -8.7900000000000006e-02   1.1152000000000000e+00   3.1509999999999999e-01  -1.4269999999999999e-01  -1.7500000000000002e-02   2.2189999999999999e-01   1.4453000000000000e+00   3.4824000000000002e+00   2.8899999999999999e-02   2.5019999999999998e-01   1.6370000000000001e-01
  -5.7310000000000005e-01   2.1999999999999999e-02   1.1152000000000000e+00   2.2910000000000000e-01  -2.8500000000000001e-02  -2.6300000000000000e-02   1.5540000000000001e-01   1.0894999999999999e+00   3.7435999999999998e+00   0.0000000000000000e+00   2.9830000000000001e-01   1.1500000000000000e-01
  -5.7310000000000005e-01  -4.3999999999999997e-02   6.8630000000000002e-01   2.0050000000000001e-01  -7.6100000000000001e-02  -1.7500000000000002e-02   4.4400000000000002e-02   1.3564000000000001e+00   3.0470999999999999e+00   1.9300000000000001e-02   1.9239999999999999e-01   1.4599999999999999e-01
  -2.4249999999999999e-01  -8.7900000000000006e-02   1.2867999999999999e+00   2.0999999999999999e-01  -6.6600000000000006e-02  -4.3900000000000002e-02  -1.5540000000000001e-01   1.3786000000000000e+00   3.5695000000000001e+00  -4.8200000000000000e-02   1.7319999999999999e-01   1.0170000000000000e-01
  -6.1719999999999997e-01  -1.7590000000000000e-01   4.2890000000000000e-01   2.5779999999999997e-01  -7.6100000000000001e-02  -1.7500000000000002e-02  -2.2200000000000001e-02   1.0005999999999999e+00   3.5695000000000001e+00  -1.9300000000000001e-02   2.7900000000000003e-01   8.8499999999999995e-02
  -6.6130000000000000e-01  -4.3999999999999997e-02   1.6298999999999999e+00   2.0999999999999999e-01  -1.0470000000000000e-01   3.9500000000000000e-02   8.8800000000000004e-02   1.0672999999999999e+00   2.9600000000000000e+00  -3.8500000000000000e-02   2.5979999999999998e-01   1.1940000000000001e-01
  -6.8330000000000002e-01  -2.6379999999999998e-01   6.8630000000000002e-01   1.9089999999999999e-01  -1.2370000000000000e-01  -4.3900000000000002e-02   4.4400000000000002e-02   1.2674000000000001e+00   3.9177000000000000e+00  -5.7799999999999997e-02   2.0210000000000000e-01   1.5040000000000001e-01
  -3.0859999999999999e-01  -1.9789999999999999e-01   1.4582999999999999e+00   2.6729999999999998e-01  -1.5229999999999999e-01  -3.5099999999999999e-02   2.2200000000000001e-02   1.2452000000000001e+00   3.0470999999999999e+00   1.9300000000000001e-02   2.0210000000000000e-01   1.5040000000000001e-01
  -4.6289999999999998e-01  -4.3999999999999997e-02   1.2010000000000001e+00   2.9599999999999999e-01  -1.0470000000000000e-01  -2.1899999999999999e-02   1.7760000000000001e-01   1.2452000000000001e+00   4.0048000000000004e+00   2.8899999999999999e-02   3.0790000000000001e-01   1.2390000000000000e-01
  -5.0700000000000001e-01  -1.7590000000000000e-01   1.2010000000000001e+00   1.9089999999999999e-01  -4.7600000000000003e-02  -4.3900000000000002e-02   1.7760000000000001e-01   1.0672999999999999e+00   4.1788999999999996e+00  -6.7400000000000002e-02   3.5599999999999998e-01   1.2830000000000000e-01
  -3.5270000000000001e-01   2.1999999999999999e-02   1.0294000000000001e+00   2.9599999999999999e-01  -9.5200000000000007e-02   3.5099999999999999e-02   1.5540000000000001e-01   1.1339999999999999e+00   2.6118000000000001e+00   9.5999999999999992e-03   2.7900000000000003e-01   1.2390000000000000e-01
  -3.5270000000000001e-01  -6.6000000000000003e-02   1.8872000000000000e+00   2.6729999999999998e-01  -7.6100000000000001e-02  -2.1899999999999999e-02   3.3289999999999997e-01   1.1339999999999999e+00   3.4824000000000002e+00  -1.9300000000000001e-02   3.3679999999999999e-01   1.4160000000000000e-01
  -4.1880000000000001e-01  -1.7590000000000000e-01   9.4359999999999999e-01   2.0999999999999999e-01  -1.0470000000000000e-01  -2.6300000000000000e-02   1.7760000000000001e-01   1.3786000000000000e+00   3.5695000000000001e+00   2.8899999999999999e-02   2.5979999999999998e-01   1.3270000000000001e-01
  -5.2900000000000003e-01  -1.3189999999999999e-01   1.2867999999999999e+00   2.8639999999999999e-01   3.8100000000000002e-02  -4.3900000000000002e-02   0.0000000000000000e+00   1.1339999999999999e+00   4.0918000000000001e+00  -5.7799999999999997e-02   3.3679999999999999e-01   1.0170000000000000e-01
  -4.4080000000000003e-01  -8.7900000000000006e-02   1.0294000000000001e+00   3.0549999999999999e-01  -7.6100000000000001e-02  -2.1899999999999999e-02   8.8800000000000004e-02   1.1785000000000001e+00   2.6989000000000001e+00   6.7400000000000002e-02   2.5019999999999998e-01   1.4599999999999999e-01
  -5.2900000000000003e-01  -6.6000000000000003e-02   1.2010000000000001e+00   1.6230000000000000e-01  -2.8500000000000001e-02   3.0700000000000002e-02   1.9980000000000001e-01   1.0672999999999999e+00   3.7435999999999998e+00  -9.5999999999999992e-03   2.3089999999999999e-01   1.1060000000000000e-01
  -3.5270000000000001e-01   1.0990000000000000e-01   2.0588000000000002e+00   2.0999999999999999e-01  -1.6180000000000000e-01  -3.0700000000000002e-02  -8.8800000000000004e-02   1.1117999999999999e+00   4.2659000000000002e+00  -4.8200000000000000e-02   2.5979999999999998e-01   2.0349999999999999e-01
  -5.2900000000000003e-01  -4.3999999999999997e-02   1.3725000000000001e+00   2.2910000000000000e-01   0.0000000000000000e+00  -4.4000000000000003e-03   4.4400000000000002e-02   8.8939999999999997e-01   3.8306000000000000e+00   9.5999999999999992e-03   2.5979999999999998e-01   1.7249999999999999e-01
  -4.1880000000000001e-01  -2.1980000000000000e-01   1.7157000000000000e+00   2.4820000000000000e-01  -1.9980000000000001e-01   1.7500000000000002e-02   6.6600000000000006e-02   1.2897000000000001e+00   2.6989000000000001e+00  -3.8500000000000000e-02   3.1750000000000000e-01   1.3270000000000001e-01
  -3.7469999999999998e-01  -1.0990000000000000e-01   6.8630000000000002e-01   2.9599999999999999e-01  -1.2370000000000000e-01  -1.7500000000000002e-02   1.1100000000000000e-01   1.2230000000000001e+00   3.1341999999999999e+00   2.8899999999999999e-02   2.5019999999999998e-01   1.1500000000000000e-01
  -4.4080000000000003e-01  -4.1770000000000002e-01   1.6298999999999999e+00   2.2910000000000000e-01  -7.6100000000000001e-02   0.0000000000000000e+00   1.1100000000000000e-01   1.1563000000000001e+00   3.8306000000000000e+00  -3.8500000000000000e-02   3.5599999999999998e-01   1.2390000000000000e-01
  -4.1880000000000001e-01  -8.7900000000000006e-02   6.8630000000000002e-01   2.6729999999999998e-01  -4.7600000000000003e-02  -4.8200000000000000e-02   6.6600000000000006e-02   1.2674000000000001e+00   3.3953000000000002e+00   5.7799999999999997e-02   2.7900000000000003e-01   1.1940000000000001e-01
  -2.6450000000000001e-01  -8.7900000000000006e-02   1.5441000000000000e+00   2.1959999999999999e-01  -5.7099999999999998e-02  -3.9500000000000000e-02  -2.2200000000000001e-02   1.0894999999999999e+00   3.2212000000000001e+00  -1.9300000000000001e-02   2.8870000000000001e-01   1.3270000000000001e-01
  -5.7310000000000005e-01  -2.4179999999999999e-01   1.7157000000000000e+00   3.0549999999999999e-01  -3.8100000000000002e-02  -6.5799999999999997e-02  -6.6600000000000006e-02   1.2007000000000001e+00   3.2212000000000001e+00   4.8200000000000000e-02   3.5599999999999998e-01   1.3270000000000001e-01
  -5.0700000000000001e-01  -1.5390000000000001e-01   1.0294000000000001e+00   1.9089999999999999e-01  -2.8500000000000001e-02  -2.6300000000000000e-02   1.5540000000000001e-01   1.1117999999999999e+00   3.7435999999999998e+00   1.9300000000000001e-02   2.1170000000000000e-01   1.1060000000000000e-01
  -4.8490000000000000e-01  -1.3189999999999999e-01   4.2890000000000000e-01   2.6729999999999998e-01  -8.5599999999999996e-02   1.7500000000000002e-02   2.6629999999999998e-01   1.1563000000000001e+00   4.0048000000000004e+00   8.6699999999999999e-02   2.3089999999999999e-01   1.4599999999999999e-01
  -5.5110000000000003e-01  -1.9789999999999999e-01   6.8630000000000002e-01   1.7190000000000000e-01  -1.0470000000000000e-01  -8.8000000000000005e-03  -2.2200000000000001e-02   1.4898000000000000e+00   3.6564999999999999e+00  -1.9300000000000001e-02   2.3089999999999999e-01   1.3710000000000000e-01
  -3.0859999999999999e-01  -1.5390000000000001e-01   9.4359999999999999e-01   1.6230000000000000e-01  -9.5200000000000007e-02   8.8000000000000005e-03   1.9980000000000001e-01   1.0894999999999999e+00   3.2212000000000001e+00   0.0000000000000000e+00   2.2130000000000000e-01   1.1940000000000001e-01
  -3.9679999999999999e-01  -2.1980000000000000e-01   6.0050000000000003e-01   2.0999999999999999e-01  -1.6180000000000000e-01  -1.7500000000000002e-02   1.3320000000000001e-01   1.1785000000000001e+00   3.1341999999999999e+00   2.8899999999999999e-02   2.8870000000000001e-01   1.2390000000000000e-01
  -3.7469999999999998e-01  -3.0780000000000002e-01   9.4359999999999999e-01   2.1959999999999999e-01  -3.8100000000000002e-02  -3.5099999999999999e-02   8.8800000000000004e-02   1.2452000000000001e+00   3.3083000000000000e+00   3.8500000000000000e-02   2.5979999999999998e-01   1.1060000000000000e-01
  -4.1880000000000001e-01  -3.2979999999999998e-01   1.8015000000000001e+00   3.4370000000000001e-01   9.4999999999999998e-03  -3.0700000000000002e-02   1.1100000000000000e-01   1.2452000000000001e+00   3.0470999999999999e+00   3.8500000000000000e-02   2.5019999999999998e-01   1.1500000000000000e-01
  -2.4249999999999999e-01  -1.9789999999999999e-01   9.4359999999999999e-01   2.8639999999999999e-01  -1.9000000000000000e-02  -3.9500000000000000e-02   1.9980000000000001e-01   1.2230000000000001e+00   3.8306000000000000e+00   0.0000000000000000e+00   3.2710000000000000e-01   1.2390000000000000e-01
  -3.0859999999999999e-01  -3.2979999999999998e-01   1.3725000000000001e+00   1.5279999999999999e-01  -7.6100000000000001e-02  -3.0700000000000002e-02   1.3320000000000001e-01   1.1117999999999999e+00   3.3083000000000000e+00  -4.8200000000000000e-02   2.9830000000000001e-01   1.3270000000000001e-01
  -3.7469999999999998e-01  -1.3189999999999999e-01   1.8015000000000001e+00   3.0549999999999999e-01  -6.6600000000000006e-02  -4.8200000000000000e-02  -6.6600000000000006e-02   1.1785000000000001e+00   3.3083000000000000e+00   1.9300000000000001e-02   2.3089999999999999e-01   1.4160000000000000e-01
  -5.5110000000000003e-01  -6.6000000000000003e-02   9.4359999999999999e-01   2.4820000000000000e-01  -1.2370000000000000e-01   8.8000000000000005e-03   1.7760000000000001e-01   1.2674000000000001e+00   3.3953000000000002e+00   2.8899999999999999e-02   1.7319999999999999e-01   1.2830000000000000e-01
  -5.9509999999999996e-01  -1.9789999999999999e-01   1.2010000000000001e+00   1.7190000000000000e-01  -2.1890000000000001e-01  -5.2600000000000001e-02   8.8800000000000004e-02   1.1785000000000001e+00   3.8306000000000000e+00  -8.6699999999999999e-02   2.8870000000000001e-01   1.5479999999999999e-01
  -5.2900000000000003e-01   4.3999999999999997e-02   6.8630000000000002e-01   1.7190000000000000e-01  -1.3320000000000001e-01   1.7500000000000002e-02  -6.6600000000000006e-02   1.1785000000000001e+00   2.6989000000000001e+00  -3.8500000000000000e-02   2.1170000000000000e-01   1.8140000000000001e-01
  -4.1880000000000001e-01  -1.9789999999999999e-01   1.7160000000000000e-01   2.2910000000000000e-01  -1.1420000000000000e-01  -3.9500000000000000e-02   2.2200000000000001e-02   1.2230000000000001e+00   3.4824000000000002e+00  -9.5999999999999992e-03   2.5979999999999998e-01   1.4160000000000000e-01
  -4.1880000000000001e-01  -1.3189999999999999e-01   3.4310000000000002e-01   1.5279999999999999e-01  -6.6600000000000006e-02  -1.7500000000000002e-02   0.0000000000000000e+00   1.3564000000000001e+00   4.2659000000000002e+00   1.9300000000000001e-02   2.9830000000000001e-01   1.3270000000000001e-01
  -3.9679999999999999e-01  -1.7590000000000000e-01   7.7210000000000001e-01   2.4820000000000000e-01  -6.6600000000000006e-02   0.0000000000000000e+00   1.3320000000000001e-01   1.1785000000000001e+00   3.8306000000000000e+00   0.0000000000000000e+00   2.5979999999999998e-01   1.2390000000000000e-01
  -5.5110000000000003e-01   4.3999999999999997e-02   8.5780000000000001e-01   2.6729999999999998e-01  -4.7600000000000003e-02  -4.8200000000000000e-02   2.8849999999999998e-01   1.2674000000000001e+00   3.3953000000000002e+00   6.7400000000000002e-02   2.5979999999999998e-01   1.3270000000000001e-01
  -3.9679999999999999e-01  -1.0990000000000000e-01   2.5740000000000002e-01   2.0999999999999999e-01   2.8500000000000001e-02  -3.0700000000000002e-02   2.2200000000000001e-02   1.1563000000000001e+00   3.5695000000000001e+00  -9.5999999999999992e-03   2.7900000000000003e-01   1.6370000000000001e-01
  -2.8649999999999998e-01  -8.7900000000000006e-02   1.6298999999999999e+00   2.0050000000000001e-01  -6.6600000000000006e-02   2.1899999999999999e-02   1.1100000000000000e-01   1.0894999999999999e+00   3.4824000000000002e+00  -5.7799999999999997e-02   2.5019999999999998e-01   1.0620000000000000e-01
  -4.4080000000000003e-01  -2.6379999999999998e-01   1.1152000000000000e+00   2.3870000000000000e-01  -1.0470000000000000e-01  -4.4000000000000003e-03   1.3320000000000001e-01   1.2230000000000001e+00   3.6564999999999999e+00   3.8500000000000000e-02   2.5019999999999998e-01   1.3710000000000000e-01
  -3.9679999999999999e-01  -1.0990000000000000e-01   7.7210000000000001e-01   2.6729999999999998e-01  -1.9980000000000001e-01  -1.7500000000000002e-02   1.1100000000000000e-01   1.3786000000000000e+00   3.6564999999999999e+00  -9.5999999999999992e-03   1.8279999999999999e-01   1.5920000000000001e-01
  -2.8649999999999998e-01  -1.5390000000000001e-01   1.0294000000000001e+00   2.8639999999999999e-01  -3.8100000000000002e-02  -1.3200000000000000e-02   8.8800000000000004e-02   1.3786000000000000e+00   2.9600000000000000e+00  -3.8500000000000000e-02   3.2710000000000000e-01   1.8579999999999999e-01
  -5.2900000000000003e-01  -3.2979999999999998e-01   1.6298999999999999e+00   2.0999999999999999e-01  -5.7099999999999998e-02  -3.9500000000000000e-02   0.0000000000000000e+00   1.2007000000000001e+00   4.0918000000000001e+00  -9.6299999999999997e-02   2.7900000000000003e-01   1.5479999999999999e-01
  -3.9679999999999999e-01  -3.7369999999999998e-01   1.2010000000000001e+00   2.2910000000000000e-01  -9.4999999999999998e-03  -7.4499999999999997e-02   1.5540000000000001e-01   1.1785000000000001e+00   3.3083000000000000e+00  -6.7400000000000002e-02   2.6939999999999997e-01   1.0170000000000000e-01
  -5.0700000000000001e-01  -1.0990000000000000e-01   1.4582999999999999e+00   2.2910000000000000e-01  -1.1420000000000000e-01  -2.6300000000000000e-02  -4.4400000000000002e-02   1.1785000000000001e+00   3.3083000000000000e+00  -1.1559999999999999e-01   2.6939999999999997e-01   1.6370000000000001e-01
  -3.0859999999999999e-01   0.0000000000000000e+00   1.0294000000000001e+00   2.4820000000000000e-01  -1.0470000000000000e-01   4.4000000000000003e-03   4.4400000000000002e-02   1.1117999999999999e+00   3.1341999999999999e+00   2.8899999999999999e-02   3.2710000000000000e-01   1.4160000000000000e-01
  -3.7469999999999998e-01  -1.0990000000000000e-01   1.3725000000000001e+00   3.0549999999999999e-01  -7.6100000000000001e-02  -1.7500000000000002e-02   2.6629999999999998e-01   1.2897000000000001e+00   3.4824000000000002e+00  -9.5999999999999992e-03   3.1750000000000000e-01   1.5479999999999999e-01
  -3.5270000000000001e-01   2.1999999999999999e-02   1.2867999999999999e+00   2.6729999999999998e-01  -3.8100000000000002e-02  -3.5099999999999999e-02   1.7760000000000001e-01   1.3786000000000000e+00   3.4824000000000002e+00  -3.8500000000000000e-02   3.1750000000000000e-01   1.4599999999999999e-01
  -4.4080000000000003e-01  -1.9789999999999999e-01   1.2867999999999999e+00   1.7190000000000000e-01  -8.5599999999999996e-02  -5.7000000000000002e-02   2.4410000000000001e-01   1.2230000000000001e+00   3.3953000000000002e+00   9.5999999999999992e-03   2.5019999999999998e-01   1.4160000000000000e-01
  -5.9509999999999996e-01  -4.3999999999999997e-02   9.4359999999999999e-01   2.0999999999999999e-01  -5.7099999999999998e-02  -8.8000000000000005e-03   0.0000000000000000e+00   1.2230000000000001e+00   4.0048000000000004e+00  -3.8500000000000000e-02   2.5019999999999998e-01   2.1229999999999999e-01
  -2.8649999999999998e-01  -1.5390000000000001e-01   8.5780000000000001e-01   2.4820000000000000e-01  -1.5229999999999999e-01   1.3200000000000000e-02   1.5540000000000001e-01   1.1785000000000001e+00   4.0048000000000004e+00  -9.5999999999999992e-03   1.8279999999999999e-01   1.5479999999999999e-01
  -4.8490000000000000e-01  -1.0990000000000000e-01   1.4582999999999999e+00   2.5779999999999997e-01  -1.3320000000000001e-01  -1.7500000000000002e-02   2.2200000000000001e-02   1.0672999999999999e+00   3.5695000000000001e+00  -4.8200000000000000e-02   2.0210000000000000e-01   1.4599999999999999e-01
  -4.4080000000000003e-01  -2.6379999999999998e-01   1.5441000000000000e+00   1.9089999999999999e-01  -8.5599999999999996e-02  -8.8000000000000005e-03  -1.5540000000000001e-01   1.2007000000000001e+00   3.0470999999999999e+00   9.5999999999999992e-03   2.5019999999999998e-01   2.0349999999999999e-01
  -3.7469999999999998e-01  -3.2979999999999998e-01   6.8630000000000002e-01   1.5279999999999999e-01  -7.6100000000000001e-02   4.4000000000000003e-03   2.2189999999999999e-01   1.1563000000000001e+00   3.8306000000000000e+00  -9.5999999999999992e-03   3.2710000000000000e-01   1.1940000000000001e-01
  -3.5270000000000001e-01  -1.5390000000000001e-01   1.1152000000000000e+00   2.6729999999999998e-01  -8.5599999999999996e-02  -8.8000000000000005e-03   1.7760000000000001e-01   8.8939999999999997e-01   2.5247000000000002e+00   0.0000000000000000e+00   3.1750000000000000e-01   1.5920000000000001e-01
  -4.1880000000000001e-01  -1.9789999999999999e-01   9.4359999999999999e-01   1.9089999999999999e-01  -8.5599999999999996e-02  -3.0700000000000002e-02  -1.1100000000000000e-01   1.2674000000000001e+00   3.5695000000000001e+00   1.9300000000000001e-02   3.2710000000000000e-01   1.5920000000000001e-01
  -4.1880000000000001e-01  -2.4179999999999999e-01   1.3725000000000001e+00   2.1959999999999999e-01  -6.6600000000000006e-02  -2.6300000000000000e-02   1.1100000000000000e-01   1.2452000000000001e+00   3.0470999999999999e+00   3.8500000000000000e-02   2.8870000000000001e-01   1.1500000000000000e-01
  -5.5110000000000003e-01  -1.5390000000000001e-01   4.2890000000000000e-01   2.4820000000000000e-01  -3.8100000000000002e-02  -2.6300000000000000e-02   3.5510000000000003e-01   1.0450999999999999e+00   3.5695000000000001e+00  -2.8899999999999999e-02   2.3089999999999999e-01   1.1940000000000001e-01
  -6.1719999999999997e-01  -1.9789999999999999e-01   1.3725000000000001e+00   2.7689999999999998e-01  -9.5200000000000007e-02  -4.4000000000000003e-03  -2.2200000000000001e-02   1.3119000000000001e+00   3.3953000000000002e+00  -9.5999999999999992e-03   2.6939999999999997e-01   1.3710000000000000e-01
  -5.5110000000000003e-01  -2.6379999999999998e-01   1.1152000000000000e+00   2.5779999999999997e-01   9.4999999999999998e-03  -2.6300000000000000e-02   4.4400000000000002e-02   1.2674000000000001e+00   3.6564999999999999e+00  -9.6299999999999997e-02   3.0790000000000001e-01   1.2830000000000000e-01
  -3.9679999999999999e-01  -1.0990000000000000e-01   1.6298999999999999e+00   2.5779999999999997e-01  -4.7600000000000003e-02   0.0000000000000000e+00   1.3320000000000001e-01   1.0894999999999999e+00   4.3529999999999998e+00  -6.7400000000000002e-02   2.2130000000000000e-01   1.9020000000000001e-01
  -5.9509999999999996e-01  -1.5390000000000001e-01   1.1152000000000000e+00   2.1959999999999999e-01  -1.5229999999999999e-01  -4.4000000000000003e-03   2.4410000000000001e-01   1.2897000000000001e+00   3.3083000000000000e+00   0.0000000000000000e+00   2.5019999999999998e-01   1.4160000000000000e-01
  -5.5110000000000003e-01  -1.3189999999999999e-01   1.8015000000000001e+00   2.0999999999999999e-01  -5.7099999999999998e-02  -3.9500000000000000e-02   1.3320000000000001e-01   1.3564000000000001e+00   3.3953000000000002e+00   0.0000000000000000e+00   3.2710000000000000e-01   1.2830000000000000e-01
  -5.5110000000000003e-01  -1.3189999999999999e-01   1.2010000000000001e+00   2.6729999999999998e-01  -4.7600000000000003e-02  -1.3200000000000000e-02   8.8800000000000004e-02   1.0227999999999999e+00   3.2212000000000001e+00  -4.8200000000000000e-02   3.5599999999999998e-01   1.1500000000000000e-01
  -6.1719999999999997e-01  -1.3189999999999999e-01   1.5441000000000000e+00   2.4820000000000000e-01  -1.1420000000000000e-01   8.8000000000000005e-03   0.0000000000000000e+00   1.1117999999999999e+00   3.6564999999999999e+00   7.7100000000000002e-02   3.4639999999999999e-01   1.5920000000000001e-01
  -4.8490000000000000e-01  -1.5390000000000001e-01   1.2010000000000001e+00   2.8639999999999999e-01  -6.6600000000000006e-02  -3.9500000000000000e-02   2.2189999999999999e-01   1.3341000000000001e+00   3.8306000000000000e+00  -1.9300000000000001e-02   2.5979999999999998e-01   1.0170000000000000e-01
  -4.6289999999999998e-01  -2.6379999999999998e-01   9.4359999999999999e-01   2.1959999999999999e-01  -4.7600000000000003e-02  -3.9500000000000000e-02   0.0000000000000000e+00   1.2452000000000001e+00   3.3083000000000000e+00   2.8899999999999999e-02   2.6939999999999997e-01   1.4599999999999999e-01
  -5.5110000000000003e-01  -3.0780000000000002e-01  -6.0050000000000003e-01   3.0549999999999999e-01  -1.9000000000000000e-02   2.6300000000000000e-02   1.5540000000000001e-01   1.2007000000000001e+00   4.0048000000000004e+00  -6.7400000000000002e-02   2.7900000000000003e-01   8.4000000000000005e-02
  -6.1719999999999997e-01  -9.0129999999999999e-01   1.5441000000000000e+00   1.4319999999999999e-01   9.4999999999999998e-03   3.0700000000000002e-02   1.5540000000000001e-01   1.3119000000000001e+00   3.5695000000000001e+00   6.7400000000000002e-02   2.1170000000000000e-01   1.2830000000000000e-01
  -6.8330000000000002e-01  -3.9570000000000000e-01   1.4582999999999999e+00   1.9089999999999999e-01   9.4999999999999998e-03   8.8000000000000005e-03   8.8800000000000004e-02   1.2452000000000001e+00   3.4824000000000002e+00   9.6299999999999997e-02   3.0790000000000001e-01   1.5479999999999999e-01
  -6.6130000000000000e-01   2.4179999999999999e-01   7.7210000000000001e-01   2.5779999999999997e-01  -1.0470000000000000e-01  -4.4000000000000003e-03   2.2200000000000001e-02   9.5609999999999995e-01   3.7435999999999998e+00  -9.5999999999999992e-03   2.1170000000000000e-01   1.3710000000000000e-01
  -7.0530000000000004e-01   6.6000000000000003e-02   2.3161999999999998e+00   2.1959999999999999e-01  -2.8500000000000001e-02   4.4000000000000003e-03  -2.2200000000000001e-02   1.2674000000000001e+00   2.7858999999999998e+00  -9.5999999999999992e-03   2.6939999999999997e-01   1.3270000000000001e-01
  -8.1559999999999999e-01  -5.7160000000000000e-01   1.0294000000000001e+00   1.2410000000000000e-01  -1.6180000000000000e-01  -4.4000000000000003e-03   0.0000000000000000e+00   1.2452000000000001e+00   3.2212000000000001e+00   5.7799999999999997e-02   2.9830000000000001e-01   1.5479999999999999e-01
  -7.9349999999999998e-01   1.5390000000000001e-01   1.3725000000000001e+00   2.4820000000000000e-01   5.7099999999999998e-02  -1.3200000000000000e-02   8.8800000000000004e-02   1.3564000000000001e+00   3.5695000000000001e+00  -1.9300000000000001e-02   2.4060000000000001e-01   1.4160000000000000e-01
  -7.4939999999999996e-01  -3.0780000000000002e-01   1.6298999999999999e+00   1.8140000000000001e-01  -1.1420000000000000e-01  -3.0700000000000002e-02   8.8800000000000004e-02   1.2230000000000001e+00   3.1341999999999999e+00  -4.8200000000000000e-02   1.9239999999999999e-01   1.6370000000000001e-01
  -4.8490000000000000e-01   2.4179999999999999e-01   1.1152000000000000e+00   2.2910000000000000e-01  -2.8500000000000001e-02   4.4000000000000003e-03  -1.9980000000000001e-01   1.3119000000000001e+00   2.5247000000000002e+00   1.9300000000000001e-02   1.8279999999999999e-01   1.3710000000000000e-01
  -4.6289999999999998e-01  -1.5390000000000001e-01   1.2867999999999999e+00   3.0549999999999999e-01  -1.9000000000000000e-02  -4.3900000000000002e-02   1.7760000000000001e-01   1.0227999999999999e+00   3.7435999999999998e+00  -9.5999999999999992e-03   2.5979999999999998e-01   1.2830000000000000e-01
  -3.9679999999999999e-01  -8.7900000000000006e-02   1.2867999999999999e+00   2.2910000000000000e-01   0.0000000000000000e+00  -8.8000000000000005e-03   3.3289999999999997e-01   1.2452000000000001e+00   2.0893999999999999e+00  -3.8500000000000000e-02   2.6939999999999997e-01   1.3710000000000000e-01
  -4.6289999999999998e-01  -3.5170000000000001e-01   9.4359999999999999e-01   2.0050000000000001e-01  -1.2370000000000000e-01  -5.7000000000000002e-02   4.2170000000000002e-01   1.1117999999999999e+00   3.2212000000000001e+00  -9.5999999999999992e-03   2.1170000000000000e-01   1.1060000000000000e-01
  -4.8490000000000000e-01  -2.1999999999999999e-02   1.2867999999999999e+00   2.7689999999999998e-01  -5.7099999999999998e-02  -1.7500000000000002e-02   2.2189999999999999e-01   1.1563000000000001e+00   4.3529999999999998e+00  -1.6380000000000000e-01   2.6939999999999997e-01   2.1229999999999999e-01
  -4.1880000000000001e-01   1.7590000000000000e-01   1.2010000000000001e+00   3.2460000000000000e-01  -7.6100000000000001e-02  -1.7500000000000002e-02   6.6600000000000006e-02   1.0227999999999999e+00   3.3953000000000002e+00   9.5999999999999992e-03   2.4060000000000001e-01   1.0170000000000000e-01
  -3.7469999999999998e-01  -3.5170000000000001e-01   1.2867999999999999e+00   2.6729999999999998e-01  -4.7600000000000003e-02  -4.4000000000000003e-03   1.5540000000000001e-01   1.2897000000000001e+00   3.5695000000000001e+00  -6.7400000000000002e-02   2.3089999999999999e-01   1.8579999999999999e-01
  -5.7310000000000005e-01   4.3999999999999997e-02   4.2890000000000000e-01   2.0050000000000001e-01  -1.8079999999999999e-01  -8.8000000000000005e-03  -4.4400000000000002e-02   1.0227999999999999e+00   2.6118000000000001e+00  -9.5999999999999992e-03   3.2710000000000000e-01   9.2899999999999996e-02
  -2.2040000000000001e-01  -2.6379999999999998e-01   1.5441000000000000e+00   1.9089999999999999e-01  -1.0470000000000000e-01  -1.3200000000000000e-02   2.2200000000000001e-02   1.4676000000000000e+00   3.4824000000000002e+00   3.8500000000000000e-02   2.3089999999999999e-01   2.3440000000000000e-01
  -4.6289999999999998e-01   3.0780000000000002e-01   1.9730000000000001e+00   1.2410000000000000e-01  -2.8500000000000001e-02  -1.3200000000000000e-02  -2.2189999999999999e-01   1.0005999999999999e+00   4.0048000000000004e+00  -2.8899999999999999e-02   3.4639999999999999e-01   7.0800000000000002e-02
  -2.4249999999999999e-01  -1.5390000000000001e-01   1.2867999999999999e+00   2.3870000000000000e-01  -1.1420000000000000e-01  -6.1400000000000003e-02   2.2200000000000001e-02   1.5787000000000000e+00   3.7435999999999998e+00  -1.9300000000000001e-02   2.7900000000000003e-01   1.7249999999999999e-01
  -1.5429999999999999e-01  -4.3999999999999997e-02   1.7160000000000000e-01   2.3870000000000000e-01  -1.9000000000000000e-02  -3.5099999999999999e-02  -3.7730000000000002e-01   1.3119000000000001e+00   2.8730000000000002e+00   8.6699999999999999e-02   2.0210000000000000e-01   1.5920000000000001e-01
  -3.9679999999999999e-01  -4.1770000000000002e-01   1.2867999999999999e+00   2.5779999999999997e-01  -1.9030000000000000e-01  -5.2600000000000001e-02   8.8800000000000004e-02   1.4898000000000000e+00   3.0470999999999999e+00   1.9300000000000001e-02   3.0790000000000001e-01   1.8140000000000001e-01
  -2.6450000000000001e-01   6.6000000000000003e-02   1.4582999999999999e+00   1.6230000000000000e-01  -1.9000000000000000e-02   3.9500000000000000e-02  -2.4410000000000001e-01   1.2897000000000001e+00   3.5695000000000001e+00   1.9300000000000001e-02   3.5599999999999998e-01   1.5040000000000001e-01
  -6.8330000000000002e-01  -6.6000000000000003e-02   1.6298999999999999e+00   2.2910000000000000e-01  -1.3320000000000001e-01  -3.9500000000000000e-02  -8.8800000000000004e-02   1.0227999999999999e+00   3.5695000000000001e+00  -5.7799999999999997e-02   2.6939999999999997e-01   1.2830000000000000e-01
  -3.5270000000000001e-01  -1.9789999999999999e-01   7.7210000000000001e-01   2.5779999999999997e-01  -5.7099999999999998e-02   1.3200000000000000e-02  -1.3320000000000001e-01   1.4008000000000000e+00   3.3083000000000000e+00  -9.5999999999999992e-03   2.7900000000000003e-01   1.6370000000000001e-01
  -6.3919999999999999e-01  -1.5390000000000001e-01   1.1152000000000000e+00   2.7689999999999998e-01  -1.4269999999999999e-01  -1.3200000000000000e-02  -6.6600000000000006e-02   1.4231000000000000e+00   3.4824000000000002e+00  -4.8200000000000000e-02   2.4060000000000001e-01   1.4599999999999999e-01
  -2.8649999999999998e-01  -2.1980000000000000e-01   1.6298999999999999e+00   8.5900000000000004e-02  -1.5229999999999999e-01   0.0000000000000000e+00   1.9980000000000001e-01   1.2674000000000001e+00   3.2212000000000001e+00  -2.8899999999999999e-02   2.7900000000000003e-01   2.0790000000000000e-01
  -5.0700000000000001e-01   3.0780000000000002e-01   7.7210000000000001e-01   3.7240000000000001e-01  -1.4269999999999999e-01  -4.8200000000000000e-02  -1.3320000000000001e-01   1.4231000000000000e+00   3.3083000000000000e+00   0.0000000000000000e+00   3.0790000000000001e-01   1.5920000000000001e-01
  -3.3060000000000000e-01  -1.0990000000000000e-01   3.4310000000000002e-01   2.8639999999999999e-01  -9.4999999999999998e-03   1.3200000000000000e-02   0.0000000000000000e+00   1.2007000000000001e+00   3.4824000000000002e+00   3.8500000000000000e-02   2.1170000000000000e-01   1.4160000000000000e-01
  -4.6289999999999998e-01  -1.7590000000000000e-01   4.2890000000000000e-01   1.9089999999999999e-01  -1.0470000000000000e-01  -5.7000000000000002e-02   4.4400000000000002e-02   1.0227999999999999e+00   2.5247000000000002e+00  -6.7400000000000002e-02   3.4639999999999999e-01   1.1940000000000001e-01
  -5.2900000000000003e-01  -1.0990000000000000e-01   1.6298999999999999e+00   3.1509999999999999e-01  -4.7600000000000003e-02   3.0700000000000002e-02   1.7760000000000001e-01   1.5787000000000000e+00   3.6564999999999999e+00  -7.7100000000000002e-02   2.2130000000000000e-01   1.9020000000000001e-01
  -2.6450000000000001e-01   1.0990000000000000e-01   5.1470000000000005e-01   2.8639999999999999e-01  -8.5599999999999996e-02  -1.3200000000000000e-02   1.1100000000000000e-01   1.0894999999999999e+00   3.5695000000000001e+00   3.8500000000000000e-02   2.9830000000000001e-01   1.3270000000000001e-01
  -1.9839999999999999e-01   2.1999999999999999e-02   4.2890000000000000e-01   2.6729999999999998e-01  -1.4269999999999999e-01  -8.8000000000000005e-03   1.7760000000000001e-01   1.2674000000000001e+00   3.5695000000000001e+00  -4.8200000000000000e-02   3.3679999999999999e-01   1.8579999999999999e-01
  -4.6289999999999998e-01  -4.3999999999999997e-02   4.2890000000000000e-01   2.3870000000000000e-01   1.9000000000000000e-02  -3.5099999999999999e-02   1.1100000000000000e-01   1.1117999999999999e+00   4.0918000000000001e+00  -2.8899999999999999e-02   1.9239999999999999e-01   1.1060000000000000e-01
  -7.4939999999999996e-01  -1.5390000000000001e-01   6.0050000000000003e-01   2.9599999999999999e-01  -1.0470000000000000e-01  -3.5099999999999999e-02   1.1100000000000000e-01   1.2674000000000001e+00   2.5247000000000002e+00   3.8500000000000000e-02   2.5979999999999998e-01   1.9020000000000001e-01
  -3.7469999999999998e-01  -2.8580000000000000e-01   2.0588000000000002e+00   1.9089999999999999e-01  -7.6100000000000001e-02  -1.3200000000000000e-02   1.9980000000000001e-01   1.2897000000000001e+00   3.8306000000000000e+00  -4.8200000000000000e-02   1.8279999999999999e-01   1.4599999999999999e-01
  -4.4080000000000003e-01  -2.4179999999999999e-01   1.0294000000000001e+00   1.7190000000000000e-01  -9.5200000000000007e-02  -2.6300000000000000e-02   0.0000000000000000e+00   1.2230000000000001e+00   3.6564999999999999e+00  -4.8200000000000000e-02   1.6360000000000000e-01   1.6370000000000001e-01
  -4.6289999999999998e-01   1.3189999999999999e-01   7.7210000000000001e-01   2.5779999999999997e-01  -1.3320000000000001e-01  -3.9500000000000000e-02   1.9980000000000001e-01   1.1117999999999999e+00   2.8730000000000002e+00   0.0000000000000000e+00   2.2130000000000000e-01   8.8499999999999995e-02
  -4.4080000000000003e-01  -3.0780000000000002e-01   1.1152000000000000e+00   1.9089999999999999e-01  -4.7600000000000003e-02  -1.3200000000000000e-02   2.2189999999999999e-01   1.0894999999999999e+00   3.4824000000000002e+00  -9.5999999999999992e-03   2.8870000000000001e-01   1.2830000000000000e-01
  -3.0859999999999999e-01  -2.1980000000000000e-01   1.4582999999999999e+00   1.9089999999999999e-01  -1.0470000000000000e-01   0.0000000000000000e+00   1.5540000000000001e-01   1.4008000000000000e+00   3.1341999999999999e+00   1.1559999999999999e-01   3.1750000000000000e-01   1.5040000000000001e-01
  -3.7469999999999998e-01  -1.9789999999999999e-01   1.6298999999999999e+00   2.0999999999999999e-01  -1.3320000000000001e-01  -4.4000000000000003e-03   6.6600000000000006e-02   1.2674000000000001e+00   3.7435999999999998e+00   9.5999999999999992e-03   3.0790000000000001e-01   1.2830000000000000e-01
  -3.5270000000000001e-01   0.0000000000000000e+00   1.5441000000000000e+00   2.1959999999999999e-01  -1.4269999999999999e-01  -4.3900000000000002e-02   1.9980000000000001e-01   1.2674000000000001e+00   3.1341999999999999e+00   1.9300000000000001e-02   2.8870000000000001e-01   1.6370000000000001e-01
  -5.5110000000000003e-01  -2.1980000000000000e-01   1.3725000000000001e+00   2.0999999999999999e-01  -1.4269999999999999e-01  -3.0700000000000002e-02  -4.4400000000000002e-02   1.1339999999999999e+00   3.6564999999999999e+00   0.0000000000000000e+00   1.9239999999999999e-01   1.2830000000000000e-01
