# Supplementary material for: Footwear and Foam Surface Alter Gait Initiation of Typical Subjects
Source: PLoS One. 2015 Aug 13;10(8):e0135821. doi: 10.1371/journal.pone.0135821 (PMC4536224; doi:10.1371/journal.pone.0135821)
Supplement: S1 Dataset — (ZIP) [file pone.0135821.s001.zip › 14_shod_av1_03.txt]

   1.0029199999999999e+01  -9.7386999999999997e+00   3.1877249999999998e+02   8.8790999999999993e+00   5.1433100000000003e+01   1.0568000000000000e+00  -1.1896500000000000e+01   6.2260000000000004e-01   2.7867970000000003e+02   8.7947000000000006e+00  -3.0944500000000001e+01   8.8910000000000000e-01
   9.8749000000000002e+00  -1.0618100000000000e+01   3.1637060000000002e+02   8.3348999999999993e+00   5.1375999999999998e+01   1.2279000000000000e+00  -1.1829900000000000e+01   3.3350000000000002e-01   2.7894090000000000e+02   8.7466000000000008e+00  -3.0973299999999998e+01   9.0239999999999998e-01
   9.5883000000000003e+00  -1.1277600000000000e+01   3.1525540000000001e+02   7.7907000000000002e+00   5.1204700000000003e+01   1.3856999999999999e+00  -1.1963100000000001e+01   2.8910000000000002e-01   2.8111739999999998e+02   8.7272999999999996e+00  -3.1175400000000000e+01   8.8910000000000000e-01
   9.3899000000000008e+00  -1.2047000000000001e+01   3.1259609999999998e+02   7.2370000000000001e+00   5.0881200000000000e+01   1.5217000000000001e+00  -1.1985300000000001e+01   8.8900000000000007e-02   2.8216210000000001e+02   8.6117000000000008e+00  -3.1531400000000001e+01   8.9800000000000002e-01
   8.9270999999999994e+00  -1.2596600000000000e+01   3.0993680000000001e+02   6.8169000000000004e+00   5.0548099999999998e+01   1.6137999999999999e+00  -1.1918699999999999e+01  -1.7790000000000000e-01   2.8399040000000002e+02   8.4864999999999995e+00  -3.1627600000000001e+01   8.4050000000000002e-01
   8.5303000000000004e+00  -1.2882400000000001e+01   3.0641969999999998e+02   6.1962999999999999e+00   5.0024799999999999e+01   1.7101999999999999e+00  -1.2029700000000000e+01  -7.1150000000000002e-01   2.8494799999999998e+02   8.2842000000000002e+00  -3.1849000000000000e+01   8.0059999999999998e-01
   8.4420999999999999e+00  -1.3454000000000001e+01   3.0376040000000000e+02   5.8048000000000002e+00   4.9691699999999997e+01   1.8243000000000000e+00  -1.1763299999999999e+01  -1.7121000000000000e+00   2.8416449999999998e+02   7.8989000000000003e+00  -3.1829699999999999e+01   6.1490000000000000e-01
   7.9793000000000003e+00  -1.3849700000000000e+01   3.0050060000000002e+02   5.2225000000000001e+00   4.9187399999999997e+01   1.8988000000000000e+00  -1.1474800000000000e+01  -2.0234000000000001e+00   2.8573160000000001e+02   7.4172000000000002e+00  -3.2051000000000002e+01   5.5740000000000001e-01
   7.4282000000000004e+00  -1.4201400000000000e+01   2.9518200000000002e+02   4.8692000000000002e+00   4.8568800000000003e+01   1.9207000000000001e+00  -1.1230600000000001e+01  -3.1130000000000000e+00   2.8712450000000001e+02   7.0319000000000003e+00  -3.2310800000000000e+01   4.0250000000000002e-01
   6.9653000000000000e+00  -1.4465199999999999e+01   2.9003500000000003e+02   4.3632000000000000e+00   4.7750500000000002e+01   2.0830000000000002e+00  -1.1186199999999999e+01  -3.8690000000000002e+00   2.8877870000000001e+02   6.5984999999999996e+00  -3.2637999999999998e+01   3.0959999999999999e-01
   6.6566999999999998e+00  -1.5014799999999999e+01   2.8385849999999999e+02   3.9049000000000000e+00   4.6798900000000003e+01   2.1004999999999998e+00  -1.1297200000000000e+01  -4.6473000000000004e+00   2.9104219999999998e+02   6.1360999999999999e+00  -3.2897799999999997e+01   1.7249999999999999e-01
   6.2599999999999998e+00  -1.5476400000000000e+01   2.7845420000000001e+02   3.4180000000000001e+00   4.6018599999999999e+01   2.1795000000000000e+00  -1.1563599999999999e+01  -5.6256000000000004e+00   2.9278339999999997e+02   5.5869999999999997e+00  -3.3292299999999997e+01   7.0800000000000002e-02
   5.7530000000000001e+00  -1.5938100000000000e+01   2.7133409999999998e+02   2.8641999999999999e+00   4.5038499999999999e+01   2.3856000000000002e+00  -1.1674500000000000e+01  -6.4927999999999999e+00   2.9556939999999997e+02   5.1920999999999999e+00  -3.3686799999999998e+01  -5.7500000000000002e-02
   4.8052000000000001e+00  -1.6421700000000001e+01   2.6464299999999997e+02   2.4727999999999999e+00   4.3934600000000003e+01   2.4601000000000002e+00  -1.2029700000000000e+01  -7.2043999999999997e+00   3.0009649999999999e+02   4.6237000000000004e+00  -3.4090899999999998e+01  -1.4599999999999999e-01
   4.2321000000000000e+00  -1.6707500000000000e+01   2.5640769999999998e+02   2.0432000000000001e+00   4.2783200000000001e+01   2.6311000000000000e+00  -1.2251600000000000e+01  -8.3161000000000005e+00   3.0209890000000001e+02   4.0650000000000004e+00  -3.4572000000000003e+01  -3.4949999999999998e-01
   3.5266999999999999e+00  -1.6575600000000001e+01   2.4894450000000001e+02   1.6516999999999999e+00   4.1412900000000000e+01   2.6048000000000000e+00  -1.2695499999999999e+01  -9.2722999999999995e+00   3.0462360000000001e+02   3.5352000000000001e+00  -3.5005000000000003e+01  -4.6000000000000002e-01
   2.6230000000000002e+00  -1.6135999999999999e+01   2.3976570000000001e+02   1.3938999999999999e+00   4.0289999999999999e+01   2.6223999999999998e+00  -1.2939700000000000e+01  -9.7614999999999998e+00   3.0915069999999997e+02   3.0053999999999998e+00  -3.5553400000000003e+01  -6.1040000000000005e-01
   1.9838000000000000e+00  -1.5190700000000000e+01   2.3230250000000001e+02   1.1361000000000001e+00   3.8986400000000003e+01   2.5259000000000000e+00  -1.3716500000000000e+01  -1.0406300000000000e+01   3.1454849999999999e+02   2.4853000000000001e+00  -3.6169199999999996e+01  -6.5910000000000002e-01
   1.0139000000000000e+00  -1.4157400000000001e+01   2.2466770000000000e+02   1.0692999999999999e+00   3.7911099999999998e+01   2.3898999999999999e+00  -1.4382300000000001e+01  -1.0806500000000000e+01   3.1890150000000000e+02   1.9651000000000001e+00  -3.6890900000000002e+01  -8.0950000000000000e-01
   2.2040000000000001e-01  -1.2596600000000000e+01   2.1806240000000000e+02   1.0502000000000000e+00   3.6797699999999999e+01   2.2408000000000001e+00  -1.5203500000000000e+01  -1.1362399999999999e+01   3.2377690000000001e+02   1.3390000000000000e+00  -3.7487499999999997e+01  -8.8029999999999997e-01
   2.1999999999999999e-02  -1.1035800000000000e+01   2.1077080000000001e+02   1.0598000000000001e+00   3.5722400000000000e+01   1.9734000000000000e+00  -1.6069099999999999e+01  -1.1807100000000000e+01   3.2743340000000001e+02   8.5729999999999995e-01  -3.8035899999999998e+01  -9.9529999999999996e-01
  -9.2579999999999996e-01  -9.0132999999999992e+00   2.0459430000000000e+02   1.1171000000000000e+00   3.4808900000000001e+01   1.7101999999999999e+00  -1.6979099999999999e+01  -1.1762700000000001e+01   3.3230880000000002e+02   3.8529999999999998e-01  -3.8728700000000003e+01  -1.0085999999999999e+00
  -1.3887000000000000e+00  -7.4964000000000004e+00   1.9927570000000000e+02   1.0598000000000001e+00   3.3809800000000003e+01   1.4997000000000000e+00  -1.7733799999999999e+01  -1.2207400000000000e+01   3.3727120000000002e+02  -6.7400000000000002e-02  -3.9440700000000000e+01  -1.1103000000000001e+00
  -2.1381000000000001e+00  -5.6277999999999997e+00   1.9318510000000001e+02   1.0789000000000000e+00   3.2810600000000001e+01   1.2059000000000000e+00  -1.8355200000000000e+01  -1.2518700000000001e+01   3.4284300000000002e+02  -7.3209999999999997e-01  -4.0249000000000002e+01  -1.1634000000000000e+00
  -2.1821999999999999e+00  -3.6713000000000000e+00   1.8829540000000000e+02   1.2316000000000000e+00   3.2087400000000002e+01   1.0085999999999999e+00  -1.8532800000000002e+01  -1.2741000000000000e+01   3.4850200000000001e+02  -1.1848000000000001e+00  -4.0970599999999997e+01  -1.3138000000000001e+00
  -2.4245999999999999e+00  -2.1543999999999999e+00   1.8323419999999999e+02   1.0407000000000000e+00   3.1373699999999999e+01   7.9810000000000003e-01  -1.9465000000000000e+01  -1.2918900000000001e+01   3.5372559999999999e+02  -1.5026999999999999e+00  -4.1663400000000003e+01  -1.3934000000000000e+00
  -2.8875000000000002e+00  -3.7369999999999998e-01   1.7860180000000000e+02   1.0024999999999999e+00   3.0688600000000001e+01   6.4019999999999999e-01  -1.9642499999999998e+01  -1.3474800000000000e+01   3.5773030000000000e+02  -1.8206000000000000e+00  -4.2231099999999998e+01  -1.4685999999999999e+00
  -2.8433999999999999e+00   4.1770000000000002e-01   1.7422690000000000e+02   1.0216000000000001e+00   2.9851199999999999e+01   4.2540000000000000e-01  -2.0463699999999999e+01  -1.3719400000000000e+01   3.6277980000000002e+02  -2.3408000000000002e+00  -4.2875799999999998e+01  -1.5348999999999999e+00
  -2.7553000000000001e+00   1.6488000000000000e+00   1.7105289999999999e+02   1.0407000000000000e+00   2.9460999999999999e+01   3.1569999999999998e-01  -2.0863199999999999e+01  -1.4386500000000000e+01   3.6704579999999999e+02  -2.6297999999999999e+00  -4.3462800000000001e+01  -1.7075000000000000e+00
  -2.7553000000000001e+00   2.3961999999999999e+00   1.6770730000000000e+02   9.7380000000000000e-01   2.8937700000000000e+01   1.2720000000000001e-01  -2.1173999999999999e+01  -1.4675500000000000e+01   3.7131169999999997e+02  -2.9958000000000000e+00  -4.4049700000000001e+01  -1.7959000000000001e+00
  -2.5569000000000002e+00   3.2315999999999998e+00   1.6564850000000001e+02   9.6430000000000005e-01   2.8518999999999998e+01   3.0700000000000002e-02  -2.1551300000000001e+01  -1.5275900000000000e+01   3.7549059999999997e+02  -3.2269999999999999e+00  -4.4549999999999997e+01  -1.9065000000000001e+00
  -2.4026000000000001e+00   3.5173999999999999e+00   1.6307499999999999e+02   8.8790000000000002e-01   2.8138300000000001e+01   0.0000000000000000e+00  -2.1950800000000001e+01  -1.5920700000000000e+01   3.7914710000000002e+02  -3.5545000000000000e+00  -4.5146599999999999e+01  -1.9640000000000000e+00
  -2.2042000000000002e+00   3.6053000000000002e+00   1.6256030000000001e+02   9.5469999999999999e-01   2.8005099999999999e+01   4.4000000000000003e-03  -2.2439100000000000e+01  -1.6543299999999999e+01   3.8428370000000001e+02  -3.9687000000000001e+00  -4.5752800000000001e+01  -2.1364999999999998e+00
  -2.1381000000000001e+00   3.3855000000000000e+00   1.6093039999999999e+02   8.1150000000000000e-01   2.7748200000000001e+01   8.8000000000000005e-03  -2.2949600000000000e+01  -1.7610600000000002e+01   3.8802730000000003e+02  -4.3444000000000003e+00  -4.6291600000000003e+01  -2.3267000000000002e+00
  -2.0499000000000001e+00   2.9897999999999998e+00   1.6127350000000001e+02   8.2110000000000005e-01   2.7767199999999999e+01   2.6300000000000000e-02  -2.3460100000000001e+01  -1.8566800000000001e+01   3.9246740000000000e+02  -4.6044999999999998e+00  -4.6849699999999999e+01  -2.4329000000000001e+00
  -1.7854000000000001e+00   2.3302999999999998e+00   1.6024410000000000e+02   6.7789999999999995e-01   2.7491299999999999e+01   1.7540000000000000e-01  -2.4125900000000001e+01  -1.9678599999999999e+01   3.9655919999999998e+02  -4.9608999999999996e+00  -4.7465499999999999e+01  -2.5966000000000000e+00
  -1.4107000000000001e+00   2.0445000000000002e+00   1.5895740000000001e+02   4.2959999999999998e-01   2.7510300000000001e+01   1.6660000000000000e-01  -2.4747399999999999e+01  -2.0612500000000001e+01   4.0143459999999999e+02  -5.2401999999999997e+00  -4.7985100000000003e+01  -2.7734999999999999e+00
  -1.4107000000000001e+00   1.2091000000000001e+00   1.6050149999999999e+02   4.7739999999999999e-01   2.7443700000000000e+01   2.9820000000000002e-01  -2.5302199999999999e+01  -2.1613099999999999e+01   4.0439460000000003e+02  -5.6448000000000000e+00  -4.8495100000000001e+01  -2.8929999999999998e+00
  -1.2343999999999999e+00   4.1770000000000002e-01   1.6007249999999999e+02   4.4869999999999999e-01   2.7529299999999999e+01   3.9029999999999998e-01  -2.5968100000000000e+01  -2.2858300000000000e+01   4.0796409999999997e+02  -5.9337999999999997e+00  -4.8918500000000002e+01  -3.0124000000000000e+00
  -1.4988999999999999e+00  -3.0780000000000002e-01   1.6050149999999999e+02   2.0999999999999999e-01   2.7519800000000000e+01   4.5169999999999999e-01  -2.6656099999999999e+01  -2.3658700000000000e+01   4.1301360000000000e+02  -6.0879000000000003e+00  -4.9457299999999996e+01  -3.1274000000000002e+00
  -1.5870000000000000e+00  -8.3540000000000003e-01   1.5998679999999999e+02   5.7299999999999997e-02   2.7605399999999999e+01   5.7450000000000001e-01  -2.7166599999999999e+01  -2.4281300000000002e+01   4.1640890000000002e+02  -6.4058000000000002e+00  -4.9871000000000002e+01  -3.2734000000000001e+00
  -1.4988999999999999e+00  -1.5388999999999999e+00   1.6153090000000000e+02   8.5900000000000004e-02   2.7748200000000001e+01   6.5339999999999998e-01  -2.8120999999999999e+01  -2.5104099999999999e+01   4.1936900000000003e+02  -6.5407000000000002e+00  -5.0342500000000001e+01  -3.3795000000000002e+00
  -1.8075000000000001e+00  -1.9564999999999999e+00   1.6204560000000001e+02   1.3370000000000001e-01   2.7881399999999999e+01   7.5429999999999997e-01  -2.8698100000000000e+01  -2.5748899999999999e+01   4.2363490000000002e+02  -6.6852000000000000e+00  -5.0640799999999999e+01  -3.4944999999999999e+00
  -1.6311000000000000e+00  -2.6600000000000001e+00   1.6221709999999999e+02  -3.8199999999999998e-02   2.7995600000000000e+01   8.5509999999999997e-01  -2.9474900000000002e+01  -2.6504899999999999e+01   4.2589850000000001e+02  -6.9066999999999998e+00  -5.0977600000000002e+01  -3.5520000000000000e+00
  -1.7634000000000001e+00  -3.3414999999999999e+00   1.6307499999999999e+02  -1.1459999999999999e-01   2.8109800000000000e+01   9.1649999999999998e-01  -3.0051900000000000e+01  -2.7038599999999999e+01   4.2964210000000003e+02  -6.9741000000000000e+00  -5.1323999999999998e+01  -3.6139999999999999e+00
  -1.8956000000000000e+00  -3.4733999999999998e+00   1.6401859999999999e+02  -1.0500000000000000e-01   2.8252500000000001e+01   9.3840000000000001e-01  -3.0873200000000001e+01  -2.7594500000000000e+01   4.3129620000000000e+02  -7.0319000000000003e+00  -5.1593400000000003e+01  -3.6494000000000000e+00
  -2.0278999999999998e+00  -3.6713000000000000e+00   1.6436170000000001e+02  -1.5279999999999999e-01   2.8262000000000000e+01   1.0129999999999999e+00  -3.1339300000000001e+01  -2.7838999999999999e+01   4.3312450000000001e+02  -7.0319000000000003e+00  -5.1756999999999998e+01  -3.7644000000000002e+00
  -1.9617000000000000e+00  -4.3308000000000000e+00   1.6573429999999999e+02  -1.8140000000000001e-01   2.8385700000000000e+01   1.0656000000000001e+00  -3.1627800000000001e+01  -2.8372699999999998e+01   4.3530099999999999e+02  -7.0319000000000003e+00  -5.1949399999999997e+01  -3.7776000000000001e+00
  -1.8075000000000001e+00  -4.4406999999999996e+00   1.6556270000000001e+02  -9.4999999999999998e-03   2.8547499999999999e+01   1.1270000000000000e+00  -3.2249200000000002e+01  -2.8617300000000000e+01   4.3547510000000000e+02  -6.9837999999999996e+00  -5.2036000000000001e+01  -3.8351999999999999e+00
  -1.6972000000000000e+00  -4.6604999999999999e+00   1.6719260000000000e+02  -2.8600000000000000e-02   2.8766400000000001e+01   1.1620999999999999e+00  -3.2404600000000002e+01  -2.9150900000000000e+01   4.3704219999999998e+02  -6.9549000000000003e+00  -5.2161099999999998e+01  -3.9148000000000001e+00
  -1.7854000000000001e+00  -4.7484999999999999e+00   1.6916560000000001e+02   0.0000000000000000e+00   2.9118500000000001e+01   1.2016000000000000e+00  -3.2471200000000003e+01  -2.9373300000000000e+01   4.3678100000000001e+02  -6.9162999999999997e+00  -5.2141800000000003e+01  -3.9015000000000000e+00
  -1.4988999999999999e+00  -5.1881000000000004e+00   1.7113870000000000e+02   1.2410000000000000e-01   2.9442000000000000e+01   1.2235000000000000e+00  -3.2915100000000002e+01  -2.9662400000000002e+01   4.3695510000000002e+02  -6.8200000000000003e+00  -5.2064900000000002e+01  -3.9058999999999999e+00
  -1.0360000000000000e+00  -5.5838000000000001e+00   1.7431270000000001e+02  -3.8199999999999998e-02   2.9803599999999999e+01   1.2279000000000000e+00  -3.2582200000000000e+01  -2.9529000000000000e+01   4.3582330000000002e+02  -6.7237000000000000e+00  -5.2007100000000001e+01  -3.9634000000000000e+00
  -9.0369999999999995e-01  -6.1113999999999997e+00   1.7645720000000000e+02  -1.9099999999999999e-02   3.0193700000000000e+01   1.3945000000000001e+00  -3.2382399999999997e+01  -2.9795800000000000e+01   4.3477859999999998e+02  -6.6273999999999997e+00  -5.1930100000000003e+01  -4.0254000000000003e+00
  -6.3919999999999999e-01  -6.6829999999999998e+00   1.7997440000000000e+02  -1.7190000000000000e-01   3.0717099999999999e+01   1.4997000000000000e+00  -3.2227100000000000e+01  -2.9951400000000000e+01   4.3303739999999999e+02  -6.4924999999999997e+00  -5.1795400000000001e+01  -4.0031999999999996e+00
  -3.0859999999999999e-01  -7.4305000000000003e+00   1.8323419999999999e+02  -1.9089999999999999e-01   3.1268999999999998e+01   1.5261000000000000e+00  -3.1871900000000000e+01  -3.0307200000000002e+01   4.3173149999999998e+02  -6.5309999999999997e+00  -5.1641500000000001e+01  -4.0164999999999997e+00
   4.1880000000000001e-01  -7.7821999999999996e+00   1.8718020000000001e+02  -2.0050000000000001e-01   3.1811399999999999e+01   1.5962000000000001e+00  -3.1405799999999999e+01  -3.0551800000000000e+01   4.2955500000000001e+02  -6.3287000000000004e+00  -5.1352800000000002e+01  -4.0475000000000003e+00
   7.0530000000000004e-01  -8.2218999999999998e+00   1.9078309999999999e+02  -2.0050000000000001e-01   3.2391900000000000e+01   1.6708000000000001e+00  -3.1117300000000000e+01  -3.0685199999999998e+01   4.2581139999999999e+02  -6.1939000000000002e+00  -5.1006399999999999e+01  -4.0872999999999999e+00
   1.4107000000000001e+00  -8.8813999999999993e+00   1.9541550000000001e+02  -2.6729999999999998e-01   3.3257800000000003e+01   1.7936000000000001e+00  -3.0629000000000001e+01  -3.1241099999999999e+01   4.2311250000000001e+02  -6.2130999999999998e+00  -5.0669699999999999e+01  -4.0606999999999998e+00
   1.8735999999999999e+00  -9.5409000000000006e+00   1.9987620000000001e+02  -1.3370000000000001e-01   3.3895400000000002e+01   1.8769000000000000e+00  -3.0296099999999999e+01  -3.1641300000000001e+01   4.1936900000000003e+02  -6.2035000000000000e+00  -5.0323300000000003e+01  -4.1492000000000004e+00
   2.8433999999999999e+00  -1.0134399999999999e+01   2.0605269999999999e+02  -2.9599999999999999e-01   3.4837499999999999e+01   1.9690000000000001e+00  -2.9497100000000000e+01  -3.2174999999999997e+01   4.1519009999999997e+02  -5.9722999999999997e+00  -4.9794100000000000e+01  -4.2111000000000001e+00
   3.5929000000000002e+00  -1.0991800000000000e+01   2.1308690000000001e+02  -2.8639999999999999e-01   3.5960299999999997e+01   2.0567000000000002e+00  -2.9075399999999998e+01  -3.2619700000000002e+01   4.1144650000000001e+02  -5.9531000000000001e+00  -4.9264800000000001e+01  -4.2686999999999999e+00
   4.6067999999999998e+00  -1.2113000000000000e+01   2.2132220000000001e+02  -1.9089999999999999e-01   3.7187899999999999e+01   2.2145000000000001e+00  -2.8609300000000001e+01  -3.3398000000000003e+01   4.0578760000000000e+02  -5.8760000000000003e+00  -4.8600900000000003e+01  -4.3262000000000000e+00
   5.7088999999999999e+00  -1.2992300000000000e+01   2.3041520000000000e+02  -3.7240000000000001e-01   3.8634300000000003e+01   2.3504999999999998e+00  -2.8076599999999999e+01  -3.3953899999999997e+01   4.0126040000000000e+02  -5.8663999999999996e+00  -4.8158299999999997e+01  -4.3704000000000001e+00
   7.0313999999999997e+00  -1.4289300000000001e+01   2.3942250000000001e+02  -3.1509999999999999e-01   4.0014099999999999e+01   2.4996000000000000e+00  -2.7543900000000001e+01  -3.4620899999999999e+01   3.9525330000000002e+02  -5.6543999999999999e+00  -4.7388500000000001e+01  -4.4854000000000003e+00
   8.1114999999999995e+00  -1.5586399999999999e+01   2.5040289999999999e+02  -3.5330000000000000e-01   4.1803100000000001e+01   2.6705999999999999e+00  -2.7100000000000001e+01  -3.5287999999999997e+01   3.9116149999999999e+02  -5.6063000000000001e+00  -4.6801600000000001e+01  -4.5429000000000004e+00
   9.4780999999999995e+00  -1.6861400000000000e+01   2.6189789999999999e+02  -4.0100000000000002e-01   4.3630099999999999e+01   2.9117999999999999e+00  -2.6855899999999998e+01  -3.6244100000000003e+01   3.8437079999999997e+02  -5.3654999999999999e+00  -4.6166499999999999e+01  -4.6402000000000001e+00
   1.0756600000000001e+01  -1.8290299999999998e+01   2.7528019999999998e+02  -3.9140000000000003e-01   4.5704599999999999e+01   3.1574000000000000e+00  -2.6323200000000000e+01  -3.6555399999999999e+01   3.7906009999999998e+02  -5.3076999999999996e+00  -4.5444899999999997e+01  -4.6844999999999999e+00
   1.2255400000000000e+01  -2.0005099999999999e+01   2.8934870000000001e+02  -3.0549999999999999e-01   4.7912199999999999e+01   3.4205000000000001e+00  -2.6278800000000000e+01  -3.7200299999999999e+01   3.7183409999999998e+02  -5.0476000000000001e+00  -4.4434600000000003e+01  -4.7596999999999996e+00
   1.3600000000000000e+01  -2.1741800000000001e+01   3.0478980000000001e+02  -4.4869999999999999e-01   5.0395899999999997e+01   3.6791999999999998e+00  -2.6012499999999999e+01  -3.7845100000000002e+01   3.6312810000000002e+02  -4.9416000000000002e+00  -4.3405000000000001e+01  -4.7641000000000000e+00
   1.5407400000000001e+01  -2.3588400000000000e+01   3.2057400000000001e+02  -4.2959999999999998e-01   5.3003200000000000e+01   3.9992999999999999e+00  -2.5968100000000000e+01  -3.8356499999999997e+01   3.5511849999999998e+02  -4.5467000000000004e+00  -4.2183000000000000e+01  -4.8613999999999997e+00
   1.7148800000000001e+01  -2.6094500000000000e+01   3.3678710000000001e+02  -5.2510000000000001e-01   5.5686700000000002e+01   4.4070999999999998e+00  -2.5768300000000000e+01  -3.8779000000000003e+01   3.4597719999999998e+02  -4.1227999999999998e+00  -4.0864800000000002e+01  -4.8613999999999997e+00
   1.8934200000000001e+01  -2.8161000000000001e+01   3.5497329999999999e+02  -4.5829999999999999e-01   5.8474800000000002e+01   4.6833999999999998e+00  -2.5834900000000001e+01  -3.8467700000000001e+01   3.3518169999999998e+02  -3.6122999999999998e+00  -3.9402299999999997e+01  -4.8570000000000002e+00
   2.0278800000000000e+01  -3.0535200000000000e+01   3.7324520000000001e+02  -5.6330000000000002e-01   6.1301000000000002e+01   5.0430000000000001e+00  -2.5568600000000000e+01  -3.8445500000000003e+01   3.2299329999999998e+02  -3.0825000000000000e+00  -3.7785800000000002e+01  -4.8038999999999996e+00
   2.1909900000000000e+01  -3.3283200000000001e+01   3.9220350000000002e+02  -6.1099999999999999e-01   6.4422200000000004e+01   5.5823999999999998e+00  -2.5568600000000000e+01  -3.8356499999999997e+01   3.0941190000000000e+02  -2.4466999999999999e+00  -3.5938299999999998e+01  -4.8038999999999996e+00
   2.3783500000000000e+01  -3.6866500000000002e+01   4.1227690000000001e+02  -6.6830000000000001e-01   6.7629000000000005e+01   6.1962999999999999e+00  -2.5501999999999999e+01  -3.7911799999999999e+01   2.9513409999999999e+02  -1.6568000000000001e+00  -3.3888800000000003e+01  -4.6445999999999996e+00
   2.4995799999999999e+01  -3.9196700000000000e+01   4.3337970000000001e+02  -7.3519999999999996e-01   7.0873900000000006e+01   6.4156000000000004e+00  -2.5635200000000001e+01  -3.7066800000000001e+01   2.7746080000000001e+02  -8.8619999999999999e-01  -3.1666100000000000e+01  -4.5472999999999999e+00
   2.6296299999999999e+01  -4.1966700000000003e+01   4.5336730000000000e+02  -8.2110000000000005e-01   7.4185500000000005e+01   6.9374000000000002e+00  -2.5457599999999999e+01  -3.5265799999999999e+01   2.6161590000000001e+02  -1.9300000000000001e-02  -2.9347200000000001e+01  -4.2377000000000002e+00
   2.8456399999999999e+01  -4.5396099999999997e+01   4.7455590000000001e+02  -7.2560000000000002e-01   7.7649199999999993e+01   7.5907999999999998e+00  -2.4458800000000000e+01  -3.3531399999999998e+01   2.4220150000000001e+02   9.6330000000000005e-01  -2.6806999999999999e+01  -3.9944000000000002e+00
   3.0109600000000000e+01  -4.7946199999999997e+01   4.9428620000000001e+02  -8.2110000000000005e-01   8.0675299999999993e+01   7.8407999999999998e+00  -2.3770800000000001e+01  -3.1241099999999999e+01   2.2252590000000001e+02   1.9266000000000001e+00  -2.4237900000000000e+01  -3.6272000000000002e+00
   3.1696600000000000e+01  -4.9902700000000003e+01   5.1264390000000003e+02  -7.0650000000000002e-01   8.3587100000000007e+01   8.0600000000000005e+00  -2.2616599999999998e+01  -2.8306000000000001e+01   2.0258910000000000e+02   2.9862000000000002e+00  -2.1601500000000001e+01  -3.1671999999999998e+00
   3.2975000000000001e+01  -5.2101100000000002e+01   5.3040110000000004e+02  -7.0650000000000002e-01   8.6432299999999998e+01   8.4809999999999999e+00  -2.0863199999999999e+01  -2.4926200000000001e+01   1.8265230000000000e+02   3.9493999999999998e+00  -1.9157499999999999e+01  -2.6806000000000001e+00
   3.4628200000000000e+01  -5.4255499999999998e+01   5.4747209999999995e+02  -6.4920000000000000e-01   8.8896900000000002e+01   8.8493999999999993e+00  -1.8732500000000002e+01  -2.0968200000000000e+01   1.6175780000000000e+02   4.9993999999999996e+00  -1.6453700000000001e+01  -2.1011000000000002e+00
   3.6149099999999997e+01  -5.6168100000000003e+01   5.6188379999999995e+02  -5.9189999999999998e-01   9.1104600000000005e+01   9.1519999999999992e+00  -1.6757200000000001e+01  -1.6699000000000002e+01   1.4260460000000000e+02   5.9048999999999996e+00  -1.3932700000000001e+01  -1.5084000000000000e+00
   3.7339399999999998e+01  -5.7992699999999999e+01   5.7492290000000003e+02  -5.2510000000000001e-01   9.3036299999999997e+01   9.4238000000000000e+00  -1.4315700000000000e+01  -1.2563100000000000e+01   1.2301609999999999e+02   6.7815000000000003e+00  -1.1835100000000001e+01  -9.4220000000000004e-01
   3.8110799999999998e+01  -5.9685400000000001e+01   5.8590329999999994e+02  -3.9140000000000003e-01   9.4930000000000007e+01   9.6562999999999999e+00  -1.2074000000000000e+01  -8.3605999999999998e+00   1.0690989999999999e+02   7.3594999999999997e+00  -1.0006900000000000e+01  -3.8929999999999998e-01
   3.9146799999999999e+01  -6.1136400000000002e+01   5.9473900000000003e+02  -3.6280000000000001e-01   9.6309799999999996e+01   9.9238000000000000e+00  -9.5660000000000007e+00  -5.0030000000000001e+00   9.4112099999999998e+01   7.8217999999999996e+00  -8.4000000000000004e+00   4.4200000000000003e-02
   3.9918300000000002e+01  -6.3224800000000002e+01   6.0400360000000001e+02  -5.5379999999999996e-01   9.7594399999999993e+01   1.0204400000000000e+01  -6.7694999999999999e+00  -2.1124000000000001e+00   8.3490700000000004e+01   8.0145000000000000e+00  -7.3897000000000004e+00   4.8659999999999998e-01
   4.0381200000000000e+01  -6.4257999999999996e+01   6.1078060000000005e+02  -3.0549999999999999e-01   9.8764899999999997e+01   1.0296500000000000e+01  -4.5499999999999998e+00  -2.5125999999999999e+00   8.0095399999999998e+01   7.8121999999999998e+00  -7.2549999999999999e+00   3.2729999999999998e-01
   4.0733899999999998e+01  -6.5752899999999997e+01   6.1738589999999999e+02  -3.5330000000000000e-01   9.9706900000000005e+01   1.0656100000000000e+01  -2.0863000000000000e+00  -3.5131999999999999e+00   7.2782300000000006e+01   7.5327999999999999e+00  -6.8798000000000004e+00   1.4160000000000000e-01
   4.0381200000000000e+01  -6.6983999999999995e+01   6.2184670000000006e+02  -2.4820000000000000e-01   1.0051580000000000e+02   1.0875400000000001e+01  -1.7534000000000001e+00  -3.0240000000000000e+00   6.7732799999999997e+01   7.1283000000000003e+00  -6.2927999999999997e+00   3.1850000000000001e-01
   4.0425300000000000e+01  -6.8346999999999994e+01   6.2647900000000004e+02  -1.2410000000000000e-01   1.0112479999999999e+02   1.1011300000000000e+01  -8.2120000000000004e-01  -1.7343999999999999e+00   6.1464500000000001e+01   6.6947999999999999e+00  -5.8021000000000003e+00   3.8479999999999998e-01
   4.0160800000000002e+01  -7.0105699999999999e+01   6.3033929999999998e+02  -1.2410000000000000e-01   1.0174330000000000e+02   1.1274400000000000e+01  -7.1020000000000005e-01  -1.3119000000000001e+00   5.7024400000000000e+01   6.2324000000000002e+00  -5.2728999999999999e+00   3.2729999999999998e-01
   4.0116700000000002e+01  -7.0831100000000006e+01   6.3205489999999998e+02   1.4319999999999999e-01   1.0211440000000000e+02   1.1388400000000001e+01  -5.1049999999999995e-01  -1.7343999999999999e+00   5.0494900000000001e+01   5.5388999999999999e+00  -4.5896999999999997e+00   2.0790000000000000e-01
   3.9852200000000003e+01  -7.2479900000000001e+01   6.3368480000000000e+02   1.2410000000000000e-01   1.0221910000000000e+02   1.1598900000000000e+01  -3.3289999999999997e-01  -2.0234000000000001e+00   4.3704200000000000e+01   4.9320000000000004e+00  -4.0027999999999997e+00   1.2830000000000000e-01
   3.9477499999999999e+01  -7.2545800000000000e+01   6.3531470000000002e+02   3.3420000000000000e-01   1.0232380000000001e+02   1.1682200000000000e+01  -5.3269999999999995e-01  -1.5565000000000000e+00   3.7697099999999999e+01   4.1806000000000001e+00  -3.4157999999999999e+00   8.4000000000000005e-02
   3.9279100000000000e+01  -7.3908799999999999e+01   6.3411369999999999e+02   4.5829999999999999e-01   1.0221910000000000e+02   1.1932200000000000e+01  -2.6629999999999998e-01  -4.6689999999999998e-01   3.2734600000000000e+01   3.7856999999999998e+00  -2.8193000000000001e+00   1.1940000000000001e-01
   3.8948399999999999e+01  -7.3798900000000003e+01   6.3274120000000005e+02   8.0200000000000005e-01   1.0196220000000000e+02   1.1774300000000000e+01  -8.8800000000000004e-02   9.3389999999999995e-01   2.9165199999999999e+01   3.3618000000000001e+00  -2.5979999999999999e+00   2.1229999999999999e-01
   3.8573700000000002e+01  -7.3754900000000006e+01   6.2991030000000001e+02   1.1266000000000000e+00   1.0137220000000001e+02   1.1866400000000001e+01  -2.6629999999999998e-01   2.6682999999999999e+00   2.5073300000000000e+01   2.9765000000000001e+00  -2.0013999999999998e+00   3.8040000000000002e-01
   3.8441499999999998e+01  -7.3842900000000000e+01   6.2630740000000003e+02   1.5658000000000001e+00   1.0077270000000000e+02   1.1813800000000001e+01  -8.8800000000000004e-02   3.6911000000000000e+00   2.0807400000000001e+01   2.5912000000000002e+00  -1.6454000000000000e+00   5.1310000000000000e-01
   3.8639899999999997e+01  -7.3447199999999995e+01   6.2304759999999999e+02   1.9286000000000001e+00   1.0007800000000000e+02   1.1695399999999999e+01  -4.4400000000000002e-02   4.6250000000000000e+00   1.7499099999999999e+01   2.2637000000000000e+00  -1.2412000000000001e+00   5.5740000000000001e-01
   3.8110799999999998e+01  -7.2721699999999998e+01   6.1807219999999995e+02   2.4727999999999999e+00   9.9174000000000007e+01   1.1590100000000000e+01   1.5540000000000001e-01   5.5144000000000002e+00   1.4452000000000000e+01   1.7532000000000001e+00  -9.5260000000000000e-01   5.5740000000000001e-01
   3.8000599999999999e+01  -7.2413899999999998e+01   6.1378300000000002e+02   3.0743000000000000e+00   9.8374700000000004e+01   1.1524400000000000e+01   2.8849999999999998e-01   6.1593000000000000e+00   1.2623699999999999e+01   1.4449000000000001e+00  -5.6769999999999998e-01   6.3700000000000001e-01
   3.7714100000000002e+01  -7.2370000000000005e+01   6.0880750000000000e+02   3.5994000000000002e+00   9.7470699999999994e+01   1.1489300000000000e+01   6.8799999999999994e-01   4.7140000000000004e+00   9.0542999999999996e+00   1.0018000000000000e+00  -3.3679999999999999e-01   3.9810000000000001e-01
   3.7405500000000004e+01  -7.2062200000000004e+01   6.0271690000000001e+02   4.1818000000000000e+00   9.6500100000000003e+01   1.1305099999999999e+01   4.6610000000000001e-01   2.1124000000000001e+00   6.0072000000000001e+00   1.9270000000000001e-01   4.8099999999999997e-02   1.8579999999999999e-01
   3.6744199999999999e+01  -7.1952299999999994e+01   5.9722670000000005e+02   4.6592000000000002e+00   9.5596100000000007e+01   1.1261300000000000e+01  -6.6600000000000006e-02   8.6719999999999997e-01   3.4824000000000002e+00  -5.7799999999999997e-02   1.8279999999999999e-01   1.2390000000000000e-01
   3.6501800000000003e+01  -7.1490600000000001e+01   5.9268020000000001e+02   5.2892999999999999e+00   9.4577900000000000e+01   1.1129700000000000e+01   6.4370000000000005e-01   1.6232000000000000e+00   4.2659000000000002e+00   7.7100000000000002e-02   1.5400000000000000e-01   1.4160000000000000e-01
   3.6104999999999997e+01  -7.0962999999999994e+01   5.8624639999999999e+02   5.9863000000000000e+00   9.3474100000000007e+01   1.0976200000000000e+01  -1.1100000000000000e-01   9.1169999999999995e-01   4.0048000000000004e+00  -6.7400000000000002e-02   2.4060000000000001e-01   1.4160000000000000e-01
   3.5576000000000001e+01  -7.0325500000000005e+01   5.8075620000000004e+02   6.5876999999999999e+00   9.2608099999999993e+01   1.0748200000000001e+01   3.3289999999999997e-01   1.3119000000000001e+00   3.7435999999999998e+00  -3.8500000000000000e-02   2.0210000000000000e-01   6.6400000000000001e-02
   3.4980899999999998e+01  -7.0171599999999998e+01   5.7663860000000000e+02   7.3419999999999996e+00   9.1742199999999997e+01   1.0651700000000000e+01   1.1100000000000000e-01   9.3389999999999995e-01   4.0048000000000004e+00  -3.8500000000000000e-02   2.7900000000000003e-01   1.3270000000000001e-01
   3.4650199999999998e+01  -6.9688000000000002e+01   5.7166309999999999e+02   8.0007999999999999e+00   9.0961900000000000e+01   1.0542100000000000e+01   3.3289999999999997e-01   1.2230000000000001e+00   4.1788999999999996e+00  -1.0600000000000000e-01   2.8870000000000001e-01   9.7299999999999998e-02
   3.4297600000000003e+01  -6.9292299999999997e+01   5.6720240000000001e+02   8.7645999999999997e+00   9.0105500000000006e+01   1.0371100000000000e+01   3.5510000000000003e-01   1.1339999999999999e+00   4.3529999999999998e+00  -2.8899999999999999e-02   2.4060000000000001e-01   1.2390000000000000e-01
   3.3636299999999999e+01  -6.7951300000000003e+01   5.6222690000000000e+02   9.5092999999999996e+00   8.9334699999999998e+01   1.0160600000000001e+01   8.8800000000000004e-02   1.2230000000000001e+00   4.4401000000000002e+00   5.7799999999999997e-02   3.3679999999999999e-01   9.7299999999999998e-02
   3.2688499999999998e+01  -6.7621499999999997e+01   5.5939610000000005e+02   1.0320800000000000e+01   8.8687600000000003e+01   1.0015800000000000e+01   2.6629999999999998e-01   1.4898000000000000e+00   4.2659000000000002e+00   0.0000000000000000e+00   2.5979999999999998e-01   8.8499999999999995e-02
   3.2622399999999999e+01  -6.6786100000000005e+01   5.5630780000000004e+02   1.1094099999999999e+01   8.8126199999999997e+01   9.8580000000000005e+00   0.0000000000000000e+00   1.0450999999999999e+00   3.5695000000000001e+00  -1.1559999999999999e-01   3.3679999999999999e-01   1.4160000000000000e-01
   3.1895000000000000e+01  -6.5752899999999997e+01   5.5158969999999999e+02   1.2010700000000000e+01   8.7307800000000000e+01   9.5465999999999998e+00   4.2170000000000002e-01   1.3786000000000000e+00   4.0048000000000004e+00  -6.7400000000000002e-02   1.3469999999999999e-01   1.4160000000000000e-01
   3.1277799999999999e+01  -6.5225300000000004e+01   5.4893039999999996e+02   1.2793600000000000e+01   8.6765400000000000e+01   9.4194999999999993e+00   2.2200000000000001e-02   1.2674000000000001e+00   4.6142000000000003e+00  -9.5999999999999992e-03   2.7900000000000003e-01   1.1940000000000001e-01
   3.0572399999999998e+01  -6.4609800000000007e+01   5.4575639999999999e+02   1.3509600000000001e+01   8.6232500000000002e+01   9.2220999999999993e+00   2.4410000000000001e-01   1.1117999999999999e+00   3.8306000000000000e+00  -9.6299999999999997e-02   1.6360000000000000e-01   7.5200000000000003e-02
   3.0219799999999999e+01  -6.4433899999999994e+01   5.4446969999999999e+02   1.4435700000000001e+01   8.5775700000000001e+01   9.0029000000000003e+00   3.7730000000000002e-01   1.1563000000000001e+00   3.6564999999999999e+00  -1.9300000000000001e-02   2.6939999999999997e-01   1.2830000000000000e-01
   2.9404199999999999e+01  -6.3862299999999998e+01   5.4249670000000003e+02   1.5190000000000000e+01   8.5480800000000002e+01   8.9194999999999993e+00   4.4400000000000002e-02   9.7840000000000005e-01   3.4824000000000002e+00  -3.8500000000000000e-02   2.2130000000000000e-01   1.1060000000000000e-01
   2.8985399999999998e+01  -6.3532600000000002e+01   5.4103830000000005e+02   1.6039700000000000e+01   8.5242900000000006e+01   8.7924000000000007e+00   3.5510000000000003e-01   1.4453000000000000e+00   4.5270999999999999e+00  -3.8500000000000000e-02   2.7900000000000003e-01   1.0620000000000000e-01
   2.8632700000000000e+01  -6.3554600000000001e+01   5.3940840000000003e+02   1.6956299999999999e+01   8.4757599999999996e+01   8.6959000000000000e+00   1.1100000000000000e-01   1.1563000000000001e+00   3.8306000000000000e+00  -7.7100000000000002e-02   3.1750000000000000e-01   1.5479999999999999e-01
   2.8257999999999999e+01  -6.3620500000000000e+01   5.3786429999999996e+02   1.7834599999999998e+01   8.4576800000000006e+01   8.5731000000000002e+00   2.6629999999999998e-01   1.2897000000000001e+00   3.8306000000000000e+00   0.0000000000000000e+00   1.9239999999999999e-01   1.0620000000000000e-01
   2.7883299999999998e+01  -6.3202800000000003e+01   5.3674910000000000e+02   1.8684400000000000e+01   8.4196100000000001e+01   8.4108999999999998e+00   1.5540000000000001e-01   9.7840000000000005e-01   3.4824000000000002e+00   0.0000000000000000e+00   2.4060000000000001e-01   1.4599999999999999e-01
   2.7662900000000000e+01  -6.3224800000000002e+01   5.3632020000000000e+02   1.9581800000000001e+01   8.3929699999999997e+01   8.3100000000000005e+00   3.1069999999999998e-01   1.2452000000000001e+00   4.3529999999999998e+00   1.9300000000000001e-02   2.1170000000000000e-01   1.0170000000000000e-01
   2.7486499999999999e+01  -6.2917000000000002e+01   5.3563400000000001e+02   2.0593800000000002e+01   8.3691800000000001e+01   8.1697000000000006e+00   4.4400000000000002e-02   1.2230000000000001e+00   4.0048000000000004e+00  -5.7799999999999997e-02   2.3089999999999999e-01   1.2390000000000000e-01
   2.7354299999999999e+01  -6.2587299999999999e+01   5.3529079999999999e+02   2.1500900000000001e+01   8.3444400000000002e+01   8.0776000000000003e+00   1.5540000000000001e-01   1.1785000000000001e+00   4.0048000000000004e+00  -1.9300000000000001e-02   2.1170000000000000e-01   1.2390000000000000e-01
   2.7199999999999999e+01  -6.2873100000000001e+01   5.3537660000000005e+02   2.2522400000000001e+01   8.3206500000000005e+01   7.9898999999999996e+00   3.7730000000000002e-01   1.2674000000000001e+00   4.1788999999999996e+00  -3.8500000000000000e-02   2.6939999999999997e-01   1.6370000000000001e-01
   2.7001600000000000e+01  -6.2829099999999997e+01   5.3348940000000005e+02   2.3620400000000000e+01   8.3044700000000006e+01   7.8101000000000003e+00   1.1100000000000000e-01   1.2230000000000001e+00   4.0918000000000001e+00   0.0000000000000000e+00   2.9830000000000001e-01   1.2830000000000000e-01
   2.6759100000000000e+01  -6.2653199999999998e+01   5.3451880000000006e+02   2.4699300000000001e+01   8.2854399999999998e+01   7.7530999999999999e+00   2.4410000000000001e-01   1.2007000000000001e+00   3.4824000000000002e+00  -8.6699999999999999e-02   2.5019999999999998e-01   1.1940000000000001e-01
   2.6582799999999999e+01  -6.2235500000000002e+01   5.3288890000000004e+02   2.5902200000000001e+01   8.2673599999999993e+01   7.6872999999999996e+00   8.8800000000000004e-02   1.2007000000000001e+00   4.4401000000000002e+00  -1.9300000000000001e-02   2.4060000000000001e-01   8.8499999999999995e-02
   2.6230100000000000e+01  -6.2257500000000000e+01   5.3314620000000002e+02   2.7105200000000000e+01   8.2502300000000005e+01   7.4372999999999996e+00   1.3320000000000001e-01   1.2230000000000001e+00   4.1788999999999996e+00  -6.7400000000000002e-02   2.7900000000000003e-01   1.4599999999999999e-01
   2.6053799999999999e+01  -6.2411400000000000e+01   5.3280309999999997e+02   2.8241399999999999e+01   8.2378600000000006e+01   7.3846999999999996e+00   1.9980000000000001e-01   1.4453000000000000e+00   3.7435999999999998e+00   0.0000000000000000e+00   3.3679999999999999e-01   1.1060000000000000e-01
   2.5833400000000001e+01  -6.1795900000000003e+01   5.3400409999999999e+02   2.9406099999999999e+01   8.2293000000000006e+01   7.3495999999999997e+00   2.2189999999999999e-01   1.1563000000000001e+00   3.9177000000000000e+00   0.0000000000000000e+00   1.9239999999999999e-01   1.4599999999999999e-01
   2.5723199999999999e+01  -6.2257500000000000e+01   5.3443299999999999e+02   3.0656900000000000e+01   8.2254900000000006e+01   7.1874000000000002e+00   1.5540000000000001e-01   1.0894999999999999e+00   4.7882999999999996e+00   0.0000000000000000e+00   2.5019999999999998e-01   1.3270000000000001e-01
   2.5635000000000002e+01  -6.1905799999999999e+01   5.3520500000000004e+02   3.1898000000000000e+01   8.2102599999999995e+01   7.0777000000000001e+00   0.0000000000000000e+00   1.0672999999999999e+00   4.2659000000000002e+00   0.0000000000000000e+00   2.5019999999999998e-01   1.8579999999999999e-01
   2.5767299999999999e+01  -6.2081699999999998e+01   5.3683489999999995e+02   3.3206000000000003e+01   8.2159700000000001e+01   7.0820999999999996e+00   2.8849999999999998e-01   1.2007000000000001e+00   3.7435999999999998e+00   2.8899999999999999e-02   2.4060000000000001e-01   1.1940000000000001e-01
   2.6097899999999999e+01  -6.2191600000000001e+01   5.3795010000000002e+02   3.4552199999999999e+01   8.2188299999999998e+01   6.9900000000000002e+00   1.1100000000000000e-01   1.2007000000000001e+00   3.8306000000000000e+00   2.8899999999999999e-02   2.0210000000000000e-01   1.2830000000000000e-01
   2.6141999999999999e+01  -6.1751899999999999e+01   5.4035209999999995e+02   3.6022500000000001e+01   8.2340500000000006e+01   6.8452999999999999e+00   1.5540000000000001e-01   1.0894999999999999e+00   3.9177000000000000e+00  -3.8500000000000000e-02   2.2130000000000000e-01   1.5040000000000001e-01
   2.6472600000000000e+01  -6.1597999999999999e+01   5.4172460000000001e+02   3.7492800000000003e+01   8.2359600000000000e+01   6.7093999999999996e+00   1.5540000000000001e-01   1.1785000000000001e+00   3.7435999999999998e+00   9.5999999999999992e-03   2.1170000000000000e-01   1.3710000000000000e-01
   2.7001600000000000e+01  -6.1554000000000002e+01   5.4429809999999998e+02   3.9134999999999998e+01   8.2492800000000003e+01   6.6699000000000002e+00   8.8800000000000004e-02   1.1117999999999999e+00   3.7435999999999998e+00  -8.6699999999999999e-02   2.7900000000000003e-01   1.1060000000000000e-01
   2.7133900000000001e+01  -6.1268300000000004e+01   5.4609960000000001e+02   4.0605300000000000e+01   8.2597499999999997e+01   6.4725999999999999e+00   2.8849999999999998e-01   1.0672999999999999e+00   3.4824000000000002e+00  -4.8200000000000000e-02   2.0210000000000000e-01   1.7249999999999999e-01
   2.7508600000000001e+01  -6.0850600000000000e+01   5.4893039999999996e+02   4.2171100000000003e+01   8.2749700000000004e+01   6.3804999999999996e+00   2.2189999999999999e-01   1.2230000000000001e+00   3.4824000000000002e+00   9.5999999999999992e-03   2.0210000000000000e-01   7.9600000000000004e-02
   2.8213899999999999e+01  -6.1158299999999997e+01   5.5201869999999997e+02   4.3708199999999998e+01   8.3082800000000006e+01   6.3190999999999997e+00   4.4400000000000002e-02   1.1563000000000001e+00   4.0918000000000001e+00  -7.7100000000000002e-02   1.7319999999999999e-01   1.1500000000000000e-01
   2.8632700000000000e+01  -6.1004500000000000e+01   5.5459220000000005e+02   4.5484099999999998e+01   8.3311099999999996e+01   6.1962999999999999e+00   1.3320000000000001e-01   1.2007000000000001e+00   4.1788999999999996e+00   0.0000000000000000e+00   2.1170000000000000e-01   1.5920000000000001e-01
   2.9139700000000001e+01  -6.1136400000000002e+01   5.5870979999999997e+02   4.7107100000000003e+01   8.3530000000000001e+01   6.0603999999999996e+00   3.3289999999999997e-01   1.0672999999999999e+00   3.3953000000000002e+00  -3.8500000000000000e-02   2.8870000000000001e-01   1.7249999999999999e-01
   2.9580500000000001e+01  -6.1378200000000000e+01   5.6222690000000000e+02   4.8577399999999997e+01   8.3796499999999995e+01   5.9858000000000002e+00   1.5540000000000001e-01   1.0672999999999999e+00   3.7435999999999998e+00  -1.9300000000000001e-02   2.7900000000000003e-01   1.2830000000000000e-01
   2.9867100000000001e+01  -6.1905799999999999e+01   5.6428570000000002e+02   5.0229100000000003e+01   8.3872600000000006e+01   5.9420000000000002e+00   0.0000000000000000e+00   1.3119000000000001e+00   4.7012999999999998e+00  -1.0600000000000000e-01   2.8870000000000001e-01   1.3270000000000001e-01
   3.0682600000000001e+01  -6.2367400000000004e+01   5.6651610000000005e+02   5.1775799999999997e+01   8.3853499999999997e+01   5.8192000000000004e+00   2.2189999999999999e-01   1.0672999999999999e+00   3.8306000000000000e+00  -3.8500000000000000e-02   2.2130000000000000e-01   1.3710000000000000e-01
   3.1079400000000000e+01  -6.2895000000000003e+01   5.6814599999999996e+02   5.3160200000000003e+01   8.3986800000000002e+01   5.7709999999999999e+00   1.5540000000000001e-01   1.0672999999999999e+00   4.0918000000000001e+00  -7.7100000000000002e-02   2.2130000000000000e-01   1.2390000000000000e-01
   3.1520199999999999e+01  -6.3730400000000003e+01   5.7063369999999998e+02   5.4640099999999997e+01   8.4015299999999996e+01   5.7008000000000001e+00   1.7760000000000001e-01   1.0894999999999999e+00   3.3953000000000002e+00   4.8200000000000000e-02   2.0210000000000000e-01   1.5040000000000001e-01
   3.2093299999999999e+01  -6.4851600000000005e+01   5.7312149999999997e+02   5.6062600000000003e+01   8.4110500000000002e+01   5.6875999999999998e+00   0.0000000000000000e+00   1.4453000000000000e+00   3.1341999999999999e+00  -8.6699999999999999e-02   3.4639999999999999e-01   1.5040000000000001e-01
   3.2468100000000000e+01  -6.4236000000000004e+01   5.7415089999999998e+02   5.7418399999999998e+01   8.3996300000000005e+01   5.3586999999999998e+00   4.2170000000000002e-01   1.0672999999999999e+00   3.4824000000000002e+00   3.8500000000000000e-02   2.6939999999999997e-01   1.3270000000000001e-01
   3.2335799999999999e+01  -6.8346999999999994e+01   5.7423670000000004e+02   5.8793199999999999e+01   8.3767899999999997e+01   5.8936999999999999e+00   1.3320000000000001e-01   1.3786000000000000e+00   4.2659000000000002e+00  -7.7100000000000002e-02   2.6939999999999997e-01   1.5040000000000001e-01
   3.3327700000000000e+01  -6.8786600000000007e+01   5.7775379999999996e+02   5.9977100000000000e+01   8.3872600000000006e+01   5.4903000000000004e+00   0.0000000000000000e+00   1.1785000000000001e+00   3.0470999999999999e+00   5.7799999999999997e-02   1.9239999999999999e-01   1.0620000000000000e-01
   3.4473900000000000e+01  -6.9599999999999994e+01   5.8015570000000002e+02   6.1371000000000002e+01   8.4091399999999993e+01   5.6963999999999997e+00   0.0000000000000000e+00   1.2452000000000001e+00   4.0918000000000001e+00  -1.0600000000000000e-01   1.8279999999999999e-01   1.1940000000000001e-01
   3.4628200000000000e+01  -7.1248800000000003e+01   5.8350130000000001e+02   6.2679000000000002e+01   8.4196100000000001e+01   5.7489999999999997e+00   1.7760000000000001e-01   9.1169999999999995e-01   3.4824000000000002e+00   8.6699999999999999e-02   2.1170000000000000e-01   8.4000000000000005e-02
   3.5223300000000002e+01  -7.3337299999999999e+01   5.8573170000000005e+02   6.3671900000000001e+01   8.4291300000000007e+01   5.6700999999999997e+00   0.0000000000000000e+00   1.1117999999999999e+00   3.5695000000000001e+00  -1.9300000000000001e-02   2.6939999999999997e-01   1.1500000000000000e-01
   3.5730300000000000e+01  -7.3820899999999995e+01   5.8830520000000001e+02   6.5218599999999995e+01   8.4595799999999997e+01   5.7622000000000000e+00   3.5510000000000003e-01   1.0227999999999999e+00   3.3083000000000000e+00  -2.8899999999999999e-02   2.7900000000000003e-01   9.7299999999999998e-02
   3.7162999999999997e+01  -7.5711500000000001e+01   5.9259439999999995e+02   6.6259299999999996e+01   8.4805099999999996e+01   5.7008000000000001e+00   3.1069999999999998e-01   1.2897000000000001e+00   3.3083000000000000e+00   1.9300000000000001e-02   2.3089999999999999e-01   1.5920000000000001e-01
   3.8022700000000000e+01  -7.6876599999999996e+01   5.9602570000000003e+02   6.7662800000000004e+01   8.5109600000000000e+01   5.7709999999999999e+00   1.7760000000000001e-01   1.1339999999999999e+00   3.6564999999999999e+00  -2.8899999999999999e-02   2.7900000000000003e-01   1.3270000000000001e-01
   3.9477499999999999e+01  -7.8261600000000001e+01   5.9980020000000002e+02   6.8961200000000005e+01   8.5433199999999999e+01   5.7622000000000000e+00   1.7760000000000001e-01   1.3564000000000001e+00   4.0918000000000001e+00  -1.9300000000000001e-02   2.5019999999999998e-01   1.3710000000000000e-01
   4.0932200000000002e+01  -8.0152199999999993e+01   6.0391780000000006e+02   7.0011499999999998e+01   8.5842399999999998e+01   5.9595000000000002e+00   2.4410000000000001e-01   1.0005999999999999e+00   3.5695000000000001e+00  -1.2520000000000001e-01   2.5019999999999998e-01   1.0170000000000000e-01
   4.0910200000000003e+01  -8.2900099999999995e+01   6.1078060000000005e+02   7.1099900000000005e+01   8.6784400000000005e+01   6.2446000000000002e+00   1.7760000000000001e-01   1.0227999999999999e+00   3.2212000000000001e+00  -1.9300000000000001e-02   2.8870000000000001e-01   1.3710000000000000e-01
   4.2056399999999996e+01  -8.4526899999999998e+01   6.1644230000000005e+02   7.2216899999999995e+01   8.7336299999999994e+01   6.2313999999999998e+00   8.8800000000000004e-02   1.3564000000000001e+00   4.0048000000000004e+00  -7.7100000000000002e-02   2.3089999999999999e-01   1.7690000000000000e-01
   4.3026200000000003e+01  -8.7164900000000003e+01   6.2124620000000004e+02   7.2999799999999993e+01   8.7793099999999995e+01   6.5339999999999998e+00   0.0000000000000000e+00   1.1339999999999999e+00   4.0048000000000004e+00   9.5999999999999992e-03   2.9830000000000001e-01   1.2830000000000000e-01
   4.3356900000000003e+01  -8.9583100000000002e+01   6.2562109999999996e+02   7.3840000000000003e+01   8.8392600000000002e+01   6.7576000000000001e+00   2.4410000000000001e-01   1.3564000000000001e+00   3.8306000000000000e+00   1.9300000000000001e-02   2.9830000000000001e-01   1.9910000000000000e-01
   4.4326700000000002e+01  -9.1979299999999995e+01   6.2759420000000000e+02   7.4603800000000007e+01   8.8659000000000006e+01   6.9550000000000001e+00  -4.4400000000000002e-02   1.1339999999999999e+00   4.2659000000000002e+00  -7.7100000000000002e-02   2.2130000000000000e-01   8.4000000000000005e-02
   4.5428800000000003e+01  -9.4045800000000000e+01   6.2948140000000001e+02   7.5281599999999997e+01   8.8763700000000000e+01   7.1611000000000002e+00   2.8849999999999998e-01   1.1785000000000001e+00   3.8306000000000000e+00   0.0000000000000000e+00   2.1170000000000000e-01   1.2390000000000000e-01
   4.6024000000000001e+01  -9.6529899999999998e+01   6.3051080000000002e+02   7.5778099999999995e+01   8.8782799999999995e+01   7.3935000000000004e+00   2.2189999999999999e-01   1.0450999999999999e+00   4.1788999999999996e+00  -3.8500000000000000e-02   2.9830000000000001e-01   8.8499999999999995e-02
   4.6861600000000003e+01  -9.8090800000000002e+01   6.3059659999999997e+02   7.6274600000000007e+01   8.8620999999999995e+01   7.5163000000000002e+00   2.4410000000000001e-01   1.1785000000000001e+00   3.8306000000000000e+00  -1.9300000000000001e-02   2.5979999999999998e-01   1.2390000000000000e-01
   4.7478700000000003e+01  -9.9168000000000006e+01   6.2888090000000000e+02   7.6694699999999997e+01   8.8468699999999998e+01   7.5206999999999997e+00   2.8849999999999998e-01   1.1117999999999999e+00   3.6564999999999999e+00  -6.7400000000000002e-02   2.2130000000000000e-01   1.5040000000000001e-01
   4.7655099999999997e+01  -1.0169610000000000e+02   6.2733680000000004e+02   7.6876099999999994e+01   8.8126199999999997e+01   7.9021999999999997e+00  -8.8800000000000004e-02   1.2452000000000001e+00   3.4824000000000002e+00  -7.7100000000000002e-02   2.6939999999999997e-01   1.5920000000000001e-01
   4.8095900000000000e+01  -1.0268530000000000e+02   6.2433439999999996e+02   7.7076599999999999e+01   8.7526700000000005e+01   7.9153000000000002e+00   1.1100000000000000e-01   1.3341000000000001e+00   4.2659000000000002e+00  -2.8899999999999999e-02   1.8279999999999999e-01   1.2830000000000000e-01
   4.8095900000000000e+01  -1.0404830000000000e+02   6.2218979999999999e+02   7.7124300000000005e+01   8.7098399999999998e+01   7.9459999999999997e+00  -1.3320000000000001e-01   9.5609999999999995e-01   3.8306000000000000e+00  -1.0600000000000000e-01   2.4060000000000001e-01   1.7249999999999999e-01
   4.8095900000000000e+01  -1.0483969999999999e+02   6.1721429999999998e+02   7.7248400000000004e+01   8.6318100000000001e+01   8.1564999999999994e+00  -6.6600000000000006e-02   1.1117999999999999e+00   4.0918000000000001e+00  -1.0600000000000000e-01   2.0210000000000000e-01   9.2899999999999996e-02
   4.8272300000000001e+01  -1.0644450000000001e+02   6.1129530000000000e+02   7.6742400000000004e+01   8.5442700000000002e+01   8.2485999999999997e+00   6.6600000000000006e-02   1.2674000000000001e+00   3.8306000000000000e+00  -8.6699999999999999e-02   2.2130000000000000e-01   1.3710000000000000e-01
   4.8382500000000000e+01  -1.0662040000000000e+02   6.0443259999999998e+02   7.6589600000000004e+01   8.4510099999999994e+01   8.3231999999999999e+00  -2.2200000000000001e-02   1.2452000000000001e+00   3.7435999999999998e+00   1.9300000000000001e-02   2.6939999999999997e-01   1.2830000000000000e-01
   4.7941600000000001e+01  -1.0664239999999999e+02   5.9679780000000005e+02   7.6121799999999993e+01   8.3330200000000005e+01   8.3187999999999995e+00   1.5540000000000001e-01   1.0450999999999999e+00   3.3083000000000000e+00  -1.2520000000000001e-01   1.8279999999999999e-01   1.5479999999999999e-01
   4.6685200000000002e+01  -1.0776349999999999e+02   5.8667529999999999e+02   7.5338899999999995e+01   8.2016999999999996e+01   8.5556000000000001e+00   1.7760000000000001e-01   1.2674000000000001e+00   3.9177000000000000e+00  -3.8500000000000000e-02   2.3089999999999999e-01   1.5920000000000001e-01
   4.5715400000000002e+01  -1.0684020000000000e+02   5.7741070000000002e+02   7.4794700000000006e+01   8.0684799999999996e+01   8.5073000000000008e+00   2.2200000000000001e-02   1.1339999999999999e+00   3.2212000000000001e+00  -4.8200000000000000e-02   2.6939999999999997e-01   1.6810000000000000e-01
   4.4481000000000002e+01  -1.0714800000000000e+02   5.6643029999999999e+02   7.3696799999999996e+01   7.9105099999999993e+01   8.5205000000000002e+00  -4.4400000000000002e-02   9.7840000000000005e-01   2.6118000000000001e+00  -8.6699999999999999e-02   2.5979999999999998e-01   1.1940000000000001e-01
   4.2960099999999997e+01  -1.0560920000000000e+02   5.5364859999999999e+02   7.2742000000000004e+01   7.7525499999999994e+01   8.5073000000000008e+00   4.4390000000000002e-01   1.2007000000000001e+00   5.1365999999999996e+00  -9.5999999999999992e-03   2.3089999999999999e-01   1.5920000000000001e-01
   4.1483300000000000e+01  -1.0547730000000000e+02   5.4052359999999999e+02   7.1433999999999997e+01   7.5774600000000007e+01   8.6959000000000000e+00  -2.6629999999999998e-01   1.1785000000000001e+00   1.9153000000000000e+00  -2.8899999999999999e-02   2.7900000000000003e-01   6.6400000000000001e-02
   3.9808100000000003e+01  -1.0402630000000001e+02   5.2611199999999997e+02   7.0154700000000005e+01   7.3928500000000000e+01   8.6037999999999997e+00   4.2170000000000002e-01   1.4676000000000000e+00   4.3529999999999998e+00  -9.5999999999999992e-03   2.0210000000000000e-01   1.5479999999999999e-01
   3.8044699999999999e+01  -1.0253149999999999e+02   5.1195760000000001e+02   6.8827600000000004e+01   7.2015799999999999e+01   8.5907000000000000e+00  -2.6629999999999998e-01   4.6689999999999998e-01   4.1788999999999996e+00  -8.6699999999999999e-02   2.8870000000000001e-01   1.4599999999999999e-01
   3.6589900000000000e+01  -1.0090470000000001e+02   4.9660230000000001e+02   6.7185400000000001e+01   6.9884299999999996e+01   8.5731000000000002e+00   4.4400000000000002e-02   1.2674000000000001e+00   3.4824000000000002e+00  -9.5999999999999992e-03   2.1170000000000000e-01   1.5479999999999999e-01
   3.4495899999999999e+01  -9.9299899999999994e+01   4.8064650000000000e+02   6.5380899999999997e+01   6.7771799999999999e+01   8.5818999999999992e+00  -8.8800000000000004e-02   1.2452000000000001e+00   4.2659000000000002e+00  -2.8899999999999999e-02   2.2130000000000000e-01   1.6370000000000001e-01
   3.3041200000000003e+01  -9.7079499999999996e+01   4.6348980000000000e+02   6.3710099999999997e+01   6.5525999999999996e+01   8.4765999999999995e+00  -4.2170000000000002e-01   1.0227999999999999e+00   3.3083000000000000e+00  -5.7799999999999997e-02   3.1750000000000000e-01   9.7299999999999998e-02
   3.1388000000000002e+01  -9.5254900000000006e+01   4.4590410000000003e+02   6.1705199999999998e+01   6.3147100000000002e+01   8.5556000000000001e+00   3.3289999999999997e-01   1.5787000000000000e+00   2.8730000000000002e+00   9.6299999999999997e-02   2.0210000000000000e-01   1.1500000000000000e-01
   2.9602599999999999e+01  -9.2814700000000002e+01   4.2763220000000001e+02   5.9595199999999998e+01   6.0634900000000002e+01   8.4898000000000007e+00  -2.8849999999999998e-01   9.5609999999999995e-01   3.2212000000000001e+00  -1.0600000000000000e-01   3.4639999999999999e-01   1.3710000000000000e-01
   2.7861300000000000e+01  -9.0638300000000001e+01   4.1047539999999998e+02   5.7370600000000003e+01   5.8255899999999997e+01   8.3451000000000004e+00   5.3269999999999995e-01   1.4676000000000000e+00   3.4824000000000002e+00   5.7799999999999997e-02   1.2509999999999999e-01   6.6400000000000001e-02
   2.6075800000000001e+01  -8.7736500000000007e+01   3.9134559999999999e+02   5.5212899999999998e+01   5.5838900000000002e+01   8.2617999999999991e+00  -2.4410000000000001e-01   7.3380000000000001e-01   3.3953000000000002e+00  -5.7799999999999997e-02   2.2130000000000000e-01   1.4599999999999999e-01
   2.3915700000000001e+01  -8.4746700000000004e+01   3.7204430000000002e+02   5.2854700000000001e+01   5.3203000000000003e+01   8.1564999999999994e+00   2.8849999999999998e-01   1.4676000000000000e+00   4.0048000000000004e+00   2.8899999999999999e-02   2.5979999999999998e-01   1.4160000000000000e-01
   2.2108300000000000e+01  -8.2086699999999993e+01   3.5368650000000002e+02   5.0334200000000003e+01   5.0538600000000002e+01   8.1082999999999998e+00   1.5540000000000001e-01   1.1563000000000001e+00   3.2212000000000001e+00  -1.9300000000000001e-02   2.7900000000000003e-01   1.5479999999999999e-01
   2.0388999999999999e+01  -7.8789199999999994e+01   3.3344159999999999e+02   4.7861400000000003e+01   4.7740900000000003e+01   7.8319999999999999e+00  -4.4400000000000002e-02   1.2007000000000001e+00   3.6564999999999999e+00  -4.8200000000000000e-02   1.8279999999999999e-01   1.1500000000000000e-01
   1.8383099999999999e+01  -7.5491600000000005e+01   3.1268189999999998e+02   4.5197600000000001e+01   4.4819600000000001e+01   7.6698000000000004e+00   2.2189999999999999e-01   1.1563000000000001e+00   3.1341999999999999e+00  -1.9300000000000001e-02   2.1170000000000000e-01   1.3270000000000001e-01
   1.6377300000000002e+01  -7.1996300000000005e+01   2.9200799999999998e+02   4.2533900000000003e+01   4.2050500000000000e+01   7.4417000000000000e+00   0.0000000000000000e+00   9.3389999999999995e-01   4.0048000000000004e+00  -4.8200000000000000e-02   2.2130000000000000e-01   1.5479999999999999e-01
   1.4702100000000000e+01  -6.8325000000000003e+01   2.7262090000000001e+02   3.9936999999999998e+01   3.9176699999999997e+01   7.1566999999999998e+00   3.3289999999999997e-01   1.2452000000000001e+00   3.5695000000000001e+00  -1.2520000000000001e-01   2.7900000000000003e-01   1.5479999999999999e-01
   1.3004899999999999e+01  -6.4257999999999996e+01   2.5220429999999999e+02   3.7301900000000003e+01   3.6255299999999998e+01   6.8014999999999999e+00   1.3320000000000001e-01   1.1117999999999999e+00   3.8306000000000000e+00  -5.7799999999999997e-02   2.9830000000000001e-01   1.0170000000000000e-01
   1.1329700000000001e+01  -6.0806600000000003e+01   2.3144470000000001e+02   3.4561799999999998e+01   3.3305399999999999e+01   6.5339999999999998e+00   2.6629999999999998e-01   1.2230000000000001e+00   3.6564999999999999e+00  -3.8500000000000000e-02   2.3089999999999999e-01   9.2899999999999996e-02
   1.0139400000000000e+01  -5.6365900000000003e+01   2.1059920000000000e+02   3.1802600000000002e+01   3.0346000000000000e+01   6.1349000000000000e+00  -4.4400000000000002e-02   1.1117999999999999e+00   3.3083000000000000e+00  -5.7799999999999997e-02   2.7900000000000003e-01   1.2830000000000000e-01
   8.9049999999999994e+00  -5.1617500000000000e+01   1.9044000000000000e+02   2.9100600000000000e+01   2.7415099999999999e+01   5.6219000000000001e+00   2.2189999999999999e-01   1.2674000000000001e+00   3.1341999999999999e+00   5.7799999999999997e-02   2.7900000000000003e-01   1.3270000000000001e-01
   7.4722999999999997e+00  -4.6429299999999998e+01   1.7062389999999999e+02   2.6245899999999999e+01   2.4332000000000001e+01   5.0781000000000001e+00   1.7760000000000001e-01   1.2007000000000001e+00   3.6564999999999999e+00   1.9300000000000001e-02   2.4060000000000001e-01   1.1500000000000000e-01
   6.4142999999999999e+00  -4.1812800000000003e+01   1.4969270000000000e+02   2.3496300000000002e+01   2.1410599999999999e+01   4.5124000000000004e+00   6.6600000000000006e-02   1.0450999999999999e+00   3.3953000000000002e+00   0.0000000000000000e+00   2.3089999999999999e-01   1.4599999999999999e-01
   5.5105000000000004e+00  -3.7196199999999997e+01   1.3150649999999999e+02   2.1042600000000000e+01   1.8822299999999998e+01   3.8940999999999999e+00   1.3320000000000001e-01   1.2230000000000001e+00   3.2212000000000001e+00   1.9300000000000001e-02   1.8279999999999999e-01   1.9460000000000000e-01
   5.0476000000000001e+00  -3.0601199999999999e+01   1.1649440000000000e+02   1.8779800000000002e+01   1.6605100000000000e+01   3.0301999999999998e+00  -1.7760000000000001e-01   1.2897000000000001e+00   3.8306000000000000e+00  -5.7799999999999997e-02   2.8870000000000001e-01   9.7299999999999998e-02
   4.4745999999999997e+00  -2.6666100000000000e+01   9.9852300000000000e+01   1.6459800000000001e+01   1.4245200000000001e+01   2.6004000000000000e+00   2.2189999999999999e-01   1.3786000000000000e+00   2.9600000000000000e+00  -4.8200000000000000e-02   1.8279999999999999e-01   1.4160000000000000e-01
   3.6370000000000000e+00  -2.3346599999999999e+01   8.6126900000000006e+01   1.4130200000000000e+01   1.2075600000000000e+01   2.2627999999999999e+00  -4.4400000000000002e-02   1.1563000000000001e+00   4.0918000000000001e+00  -9.5999999999999992e-03   2.6939999999999997e-01   1.4160000000000000e-01
   3.2402000000000002e+00  -2.0027000000000001e+01   7.3001999999999995e+01   1.2039300000000001e+01   1.0086800000000000e+01   1.9821000000000000e+00   1.5540000000000001e-01   1.1339999999999999e+00   3.4824000000000002e+00   1.9300000000000001e-02   2.5979999999999998e-01   1.5040000000000001e-01
   2.4466999999999999e+00  -1.6487700000000000e+01   6.0477600000000002e+01   1.0282600000000000e+01   8.3834999999999997e+00   1.6445000000000001e+00   1.5540000000000001e-01   1.2674000000000001e+00   4.2659000000000002e+00   2.8899999999999999e-02   2.8870000000000001e-01   1.6810000000000000e-01
   1.9397000000000000e+00  -1.3432000000000000e+01   5.0612400000000001e+01   8.4877000000000002e+00   6.9466000000000001e+00   1.2805000000000000e+00  -1.9980000000000001e-01   1.0894999999999999e+00   3.5695000000000001e+00  -5.7799999999999997e-02   2.5979999999999998e-01   1.1500000000000000e-01
   1.4107000000000001e+00  -1.0683999999999999e+01   4.1176200000000001e+01   6.8646000000000003e+00   5.5667999999999997e+00   1.0174000000000001e+00   8.8800000000000004e-02   1.2007000000000001e+00   3.6564999999999999e+00   3.8500000000000000e-02   3.2710000000000000e-01   1.2830000000000000e-01
   9.2579999999999996e-01  -8.2878000000000007e+00   3.2083100000000002e+01   5.3752000000000004e+00   4.2630999999999997e+00   8.1130000000000002e-01   6.6600000000000006e-02   1.1117999999999999e+00   3.5695000000000001e+00   1.0600000000000000e-01   2.6939999999999997e-01   8.8499999999999995e-02
   6.1719999999999997e-01  -3.5613000000000001e+00   2.4705700000000000e+01   4.3822999999999999e+00   3.2829999999999999e+00   2.2359999999999999e-01   1.3320000000000001e-01   1.4453000000000000e+00   3.3953000000000002e+00   1.9300000000000001e-02   2.3089999999999999e-01   1.5040000000000001e-01
   7.0530000000000004e-01   2.1999999999999999e-02   1.9730300000000000e+01   3.6089000000000002e+00   2.5501999999999998e+00  -3.9470000000000000e-01   1.7760000000000001e-01   1.1117999999999999e+00   4.0048000000000004e+00  -5.7799999999999997e-02   1.5400000000000000e-01   1.1500000000000000e-01
   0.0000000000000000e+00  -2.1999999999999999e-02   1.1838200000000001e+01   2.2723000000000000e+00   1.4369000000000001e+00  -1.4910000000000001e-01   1.7760000000000001e-01   1.0450999999999999e+00   3.3083000000000000e+00  -1.9300000000000001e-02   3.6559999999999998e-01   1.8579999999999999e-01
  -3.5270000000000001e-01   1.6708000000000001e+00   6.6910999999999996e+00   1.2794000000000001e+00   7.8029999999999999e-01  -2.7629999999999999e-01   4.4400000000000002e-02   1.1339999999999999e+00   3.5695000000000001e+00  -3.8500000000000000e-02   2.0210000000000000e-01   1.3270000000000001e-01
  -3.9679999999999999e-01  -1.2531000000000001e+00   8.5800000000000001e-02   1.7190000000000000e-01  -3.8100000000000002e-02   6.1400000000000003e-02   1.1100000000000000e-01   1.2452000000000001e+00   4.1788999999999996e+00  -9.5999999999999992e-03   2.3089999999999999e-01   1.5040000000000001e-01
  -1.0360000000000000e+00   2.4179999999999999e-01   7.7210000000000001e-01   4.1049999999999998e-01   9.5200000000000007e-02  -1.1400000000000000e-01   1.7760000000000001e-01   1.1563000000000001e+00   3.9177000000000000e+00   0.0000000000000000e+00   2.5019999999999998e-01   1.5920000000000001e-01
  -3.3060000000000000e-01  -1.4729000000000001e+00   2.0588000000000002e+00   9.5500000000000002e-02  -1.2370000000000000e-01  -1.0960000000000000e-01   2.4410000000000001e-01   1.1563000000000001e+00   3.5695000000000001e+00  -2.8899999999999999e-02   2.3089999999999999e-01   1.1060000000000000e-01
  -8.1559999999999999e-01   7.6939999999999997e-01   1.7160000000000000e-01   4.9650000000000000e-01   9.5200000000000007e-02   3.5099999999999999e-02   8.8800000000000004e-02   1.1117999999999999e+00   4.3529999999999998e+00   6.7400000000000002e-02   2.7900000000000003e-01   1.2830000000000000e-01
  -3.5270000000000001e-01  -1.0771999999999999e+00   1.8015000000000001e+00   0.0000000000000000e+00  -6.6600000000000006e-02   0.0000000000000000e+00   1.5540000000000001e-01   1.1117999999999999e+00   3.3083000000000000e+00  -1.9300000000000001e-02   2.3089999999999999e-01   1.2830000000000000e-01
  -5.7310000000000005e-01   3.5170000000000001e-01   1.9730000000000001e+00   3.2460000000000000e-01   4.7600000000000003e-02  -7.0199999999999999e-02   1.3320000000000001e-01   1.2230000000000001e+00   3.5695000000000001e+00  -6.7400000000000002e-02   3.0790000000000001e-01   1.3710000000000000e-01
  -3.0859999999999999e-01  -7.9139999999999999e-01   1.0294000000000001e+00   2.6729999999999998e-01  -1.9000000000000000e-02  -1.1840000000000001e-01  -1.7760000000000001e-01   1.2007000000000001e+00   3.9177000000000000e+00  -4.8200000000000000e-02   2.5019999999999998e-01   1.4160000000000000e-01
  -4.4080000000000003e-01  -2.4179999999999999e-01   1.0294000000000001e+00   2.2910000000000000e-01  -9.4999999999999998e-03   0.0000000000000000e+00   8.8800000000000004e-02   9.3389999999999995e-01   4.2659000000000002e+00  -8.6699999999999999e-02   2.2130000000000000e-01   1.4160000000000000e-01
  -4.1880000000000001e-01   1.3189999999999999e-01   1.2010000000000001e+00   2.8639999999999999e-01   8.5599999999999996e-02  -8.8000000000000005e-03   2.2200000000000001e-02   1.3786000000000000e+00   3.6564999999999999e+00  -1.0600000000000000e-01   2.5979999999999998e-01   1.5920000000000001e-01
  -3.0859999999999999e-01  -4.8359999999999997e-01   1.8015000000000001e+00   1.2410000000000000e-01  -5.7099999999999998e-02  -8.8000000000000005e-03   1.7760000000000001e-01   9.5609999999999995e-01   3.6564999999999999e+00   3.8500000000000000e-02   2.3089999999999999e-01   9.2899999999999996e-02
  -6.1719999999999997e-01   3.2979999999999998e-01   2.4018999999999999e+00   3.2460000000000000e-01   1.9980000000000001e-01  -7.8899999999999998e-02   1.3320000000000001e-01   1.1117999999999999e+00   2.8730000000000002e+00   2.8899999999999999e-02   2.4060000000000001e-01   1.2390000000000000e-01
  -1.3230000000000000e-01  -7.2550000000000003e-01   2.0588000000000002e+00   1.1459999999999999e-01  -2.8500000000000001e-02  -4.4000000000000003e-03   1.9980000000000001e-01   1.0450999999999999e+00   2.9600000000000000e+00  -9.6299999999999997e-02   1.8279999999999999e-01   1.0620000000000000e-01
  -4.8490000000000000e-01   2.1999999999999999e-02   1.8015000000000001e+00   3.4370000000000001e-01   6.6600000000000006e-02   3.9500000000000000e-02   1.1100000000000000e-01   9.1169999999999995e-01   3.6564999999999999e+00  -7.7100000000000002e-02   2.7900000000000003e-01   8.8499999999999995e-02
  -1.7630000000000001e-01  -3.5170000000000001e-01   1.4582999999999999e+00   1.7190000000000000e-01   9.4999999999999998e-03  -3.0700000000000002e-02  -2.2200000000000001e-02   1.3786000000000000e+00   3.7435999999999998e+00   8.6699999999999999e-02   2.5979999999999998e-01   1.4599999999999999e-01
  -4.4080000000000003e-01   2.1999999999999999e-02   1.0294000000000001e+00   3.2460000000000000e-01   3.8100000000000002e-02  -7.0199999999999999e-02   4.4400000000000002e-02   1.1563000000000001e+00   3.8306000000000000e+00   9.5999999999999992e-03   2.2130000000000000e-01   1.5040000000000001e-01
  -3.0859999999999999e-01  -1.9789999999999999e-01   1.9730000000000001e+00   2.6729999999999998e-01   1.3320000000000001e-01  -6.5799999999999997e-02   2.4410000000000001e-01   1.0227999999999999e+00   3.3083000000000000e+00   5.7799999999999997e-02   1.9239999999999999e-01   1.4160000000000000e-01
  -3.9679999999999999e-01  -1.3189999999999999e-01   2.3161999999999998e+00   2.0999999999999999e-01   5.7099999999999998e-02   2.1899999999999999e-02  -4.4400000000000002e-02   1.1339999999999999e+00   3.3083000000000000e+00  -5.7799999999999997e-02   2.9830000000000001e-01   1.2830000000000000e-01
  -4.4080000000000003e-01  -1.9789999999999999e-01   1.7157000000000000e+00   3.3420000000000000e-01   9.4999999999999998e-03  -1.3200000000000000e-02  -4.4400000000000002e-02   9.5609999999999995e-01   3.2212000000000001e+00   9.5999999999999992e-03   2.9830000000000001e-01   1.3710000000000000e-01
  -4.4080000000000003e-01  -3.2979999999999998e-01   1.8015000000000001e+00   2.5779999999999997e-01   0.0000000000000000e+00  -3.0700000000000002e-02   2.2189999999999999e-01   1.3786000000000000e+00   3.6564999999999999e+00  -2.8899999999999999e-02   2.5979999999999998e-01   1.4599999999999999e-01
  -5.9509999999999996e-01   1.0990000000000000e-01   1.9730000000000001e+00   3.0549999999999999e-01  -1.1420000000000000e-01  -1.3200000000000000e-02   1.1100000000000000e-01   1.2230000000000001e+00   4.2659000000000002e+00  -9.5999999999999992e-03   2.5019999999999998e-01   1.2830000000000000e-01
  -6.1719999999999997e-01  -5.2759999999999996e-01   1.2867999999999999e+00   1.9089999999999999e-01  -6.6600000000000006e-02  -1.3200000000000000e-02   8.8800000000000004e-02   1.1117999999999999e+00   3.4824000000000002e+00   2.8899999999999999e-02   2.3089999999999999e-01   1.7690000000000000e-01
  -5.2900000000000003e-01   2.4179999999999999e-01   1.4582999999999999e+00   2.1959999999999999e-01   1.9000000000000000e-02  -2.1899999999999999e-02   4.4400000000000002e-02   9.1169999999999995e-01   4.0918000000000001e+00  -1.9300000000000001e-02   2.5019999999999998e-01   1.4160000000000000e-01
  -2.4249999999999999e-01  -3.2979999999999998e-01   1.8872000000000000e+00   2.3870000000000000e-01  -2.8500000000000001e-02  -4.3900000000000002e-02   0.0000000000000000e+00   1.3564000000000001e+00   3.7435999999999998e+00  -9.5999999999999992e-03   2.2130000000000000e-01   1.1060000000000000e-01
  -3.7469999999999998e-01  -1.0990000000000000e-01   1.6298999999999999e+00   3.9140000000000003e-01   9.4999999999999998e-03  -4.3900000000000002e-02   1.3320000000000001e-01   1.2897000000000001e+00   3.5695000000000001e+00  -5.7799999999999997e-02   3.9450000000000002e-01   7.5200000000000003e-02
  -5.2900000000000003e-01   1.9789999999999999e-01   1.5441000000000000e+00   3.4370000000000001e-01  -9.4999999999999998e-03   1.3200000000000000e-02  -2.2200000000000001e-02   1.1339999999999999e+00   4.1788999999999996e+00  -1.9300000000000001e-02   2.4060000000000001e-01   1.4599999999999999e-01
  -2.6450000000000001e-01  -2.1980000000000000e-01   2.8309000000000002e+00   2.2910000000000000e-01   1.9000000000000000e-02   0.0000000000000000e+00  -4.4400000000000002e-02   1.5120000000000000e+00   4.0918000000000001e+00  -5.7799999999999997e-02   2.7900000000000003e-01   1.1060000000000000e-01
  -5.2900000000000003e-01  -3.2979999999999998e-01   1.4582999999999999e+00   3.3420000000000000e-01   9.5200000000000007e-02  -1.7500000000000002e-02  -1.7760000000000001e-01   1.0672999999999999e+00   4.3529999999999998e+00  -9.6299999999999997e-02   2.7900000000000003e-01   1.4160000000000000e-01
  -4.4100000000000000e-02  -3.5170000000000001e-01   1.2867999999999999e+00   1.6230000000000000e-01   5.7099999999999998e-02   8.8000000000000005e-03   8.8800000000000004e-02   1.3564000000000001e+00   3.8306000000000000e+00  -6.7400000000000002e-02   2.3089999999999999e-01   1.2830000000000000e-01
  -3.9679999999999999e-01  -8.7900000000000006e-02   1.5441000000000000e+00   2.0050000000000001e-01   2.8500000000000001e-02   1.7500000000000002e-02   2.4410000000000001e-01   9.7840000000000005e-01   3.6564999999999999e+00   0.0000000000000000e+00   3.1750000000000000e-01   1.6810000000000000e-01
  -2.2040000000000001e-01  -3.2979999999999998e-01   1.9730000000000001e+00   1.7190000000000000e-01  -8.5599999999999996e-02  -3.0700000000000002e-02   1.1100000000000000e-01   1.2897000000000001e+00   4.0918000000000001e+00  -8.6699999999999999e-02   3.0790000000000001e-01   1.5479999999999999e-01
  -4.6289999999999998e-01  -2.4179999999999999e-01   2.1446000000000001e+00   2.5779999999999997e-01   0.0000000000000000e+00  -1.7500000000000002e-02   1.5540000000000001e-01   1.4453000000000000e+00   3.7435999999999998e+00   9.6299999999999997e-02   2.0210000000000000e-01   1.4160000000000000e-01
  -4.6289999999999998e-01  -1.0990000000000000e-01   1.2867999999999999e+00   1.3370000000000001e-01  -7.6100000000000001e-02  -3.9500000000000000e-02   1.3320000000000001e-01   1.0227999999999999e+00   3.5695000000000001e+00   8.6699999999999999e-02   2.6939999999999997e-01   1.4599999999999999e-01
  -3.7469999999999998e-01  -3.2979999999999998e-01   1.4582999999999999e+00   2.1959999999999999e-01  -2.8500000000000001e-02   0.0000000000000000e+00   2.2200000000000001e-02   1.2007000000000001e+00   4.0048000000000004e+00   5.7799999999999997e-02   3.1750000000000000e-01   1.4599999999999999e-01
  -5.7310000000000005e-01  -1.0990000000000000e-01   1.8015000000000001e+00   3.2460000000000000e-01   2.8500000000000001e-02  -3.9500000000000000e-02   3.1069999999999998e-01   1.1339999999999999e+00   3.5695000000000001e+00   5.7799999999999997e-02   2.5979999999999998e-01   1.8579999999999999e-01
  -4.4080000000000003e-01  -4.3999999999999997e-02   1.9730000000000001e+00   3.1509999999999999e-01  -1.9000000000000000e-02  -3.5099999999999999e-02   1.7760000000000001e-01   1.1785000000000001e+00   3.8306000000000000e+00   3.8500000000000000e-02   2.1170000000000000e-01   1.7249999999999999e-01
  -7.0530000000000004e-01  -6.6000000000000003e-02   1.2867999999999999e+00   2.0050000000000001e-01   3.8100000000000002e-02  -6.1400000000000003e-02  -4.4400000000000002e-02   1.2452000000000001e+00   3.3953000000000002e+00  -4.8200000000000000e-02   2.8870000000000001e-01   9.7299999999999998e-02
  -3.5270000000000001e-01  -1.3189999999999999e-01   1.8872000000000000e+00   2.7689999999999998e-01   3.8100000000000002e-02  -3.0700000000000002e-02   1.1100000000000000e-01   1.2897000000000001e+00   3.3953000000000002e+00   3.8500000000000000e-02   2.4060000000000001e-01   1.1060000000000000e-01
  -3.7469999999999998e-01  -3.2979999999999998e-01   2.3161999999999998e+00   2.3870000000000000e-01   4.7600000000000003e-02  -4.8200000000000000e-02  -1.3320000000000001e-01   1.1563000000000001e+00   4.3529999999999998e+00  -8.6699999999999999e-02   2.5979999999999998e-01   1.5920000000000001e-01
  -4.6289999999999998e-01  -8.7900000000000006e-02   1.6298999999999999e+00   1.8140000000000001e-01  -5.7099999999999998e-02  -3.9500000000000000e-02   1.9980000000000001e-01   1.1117999999999999e+00   3.0470999999999999e+00   3.8500000000000000e-02   2.6939999999999997e-01   1.5479999999999999e-01
  -3.5270000000000001e-01  -3.9570000000000000e-01   2.5735000000000001e+00   2.6729999999999998e-01  -2.8500000000000001e-02  -3.5099999999999999e-02   2.4410000000000001e-01   1.1785000000000001e+00   4.2659000000000002e+00   8.6699999999999999e-02   2.0210000000000000e-01   1.5479999999999999e-01
  -4.1880000000000001e-01  -2.1999999999999999e-02   1.6298999999999999e+00   1.9089999999999999e-01  -4.7600000000000003e-02  -7.0199999999999999e-02  -2.2200000000000001e-02   1.0672999999999999e+00   2.7858999999999998e+00  -2.8899999999999999e-02   2.1170000000000000e-01   1.5920000000000001e-01
  -5.9509999999999996e-01  -1.5390000000000001e-01   1.4582999999999999e+00   2.1959999999999999e-01  -7.6100000000000001e-02  -4.8200000000000000e-02   1.3320000000000001e-01   1.1563000000000001e+00   3.7435999999999998e+00   3.8500000000000000e-02   2.7900000000000003e-01   1.3710000000000000e-01
  -2.2040000000000001e-01  -1.7590000000000000e-01   1.6298999999999999e+00   2.6729999999999998e-01  -1.9000000000000000e-02  -4.4000000000000003e-03  -8.8800000000000004e-02   1.1563000000000001e+00   3.3953000000000002e+00   9.5999999999999992e-03   3.3679999999999999e-01   1.1940000000000001e-01
  -4.8490000000000000e-01   0.0000000000000000e+00   1.8872000000000000e+00   2.9599999999999999e-01   1.1420000000000000e-01  -2.1899999999999999e-02   6.6600000000000006e-02   1.1339999999999999e+00   3.8306000000000000e+00  -9.6299999999999997e-02   2.4060000000000001e-01   1.7249999999999999e-01
  -6.3919999999999999e-01  -6.6000000000000003e-02   1.9730000000000001e+00   2.6729999999999998e-01   0.0000000000000000e+00  -2.1899999999999999e-02   6.6600000000000006e-02   1.0227999999999999e+00   3.1341999999999999e+00  -5.7799999999999997e-02   1.8279999999999999e-01   1.6370000000000001e-01
  -4.4080000000000003e-01  -1.5390000000000001e-01   1.7157000000000000e+00   1.8140000000000001e-01   9.4999999999999998e-03  -4.8200000000000000e-02   0.0000000000000000e+00   1.2452000000000001e+00   3.5695000000000001e+00  -3.8500000000000000e-02   2.5019999999999998e-01   9.7299999999999998e-02
  -6.6130000000000000e-01  -2.1980000000000000e-01   1.3725000000000001e+00   2.9599999999999999e-01  -1.2370000000000000e-01  -4.8200000000000000e-02   4.4400000000000002e-02   1.0894999999999999e+00   4.0048000000000004e+00  -3.8500000000000000e-02   2.1170000000000000e-01   1.1060000000000000e-01
  -7.0530000000000004e-01  -2.6379999999999998e-01   1.2867999999999999e+00   2.9599999999999999e-01  -2.8500000000000001e-02   0.0000000000000000e+00   6.6600000000000006e-02   1.2452000000000001e+00   3.5695000000000001e+00  -7.7100000000000002e-02   2.8870000000000001e-01   9.7299999999999998e-02
  -4.1880000000000001e-01  -2.6379999999999998e-01   1.8872000000000000e+00   2.5779999999999997e-01  -7.6100000000000001e-02   0.0000000000000000e+00   2.8849999999999998e-01   1.2007000000000001e+00   3.6564999999999999e+00  -4.8200000000000000e-02   2.6939999999999997e-01   1.0620000000000000e-01
  -5.0700000000000001e-01  -6.6000000000000003e-02   1.5441000000000000e+00   1.8140000000000001e-01  -7.6100000000000001e-02   1.7500000000000002e-02   8.8800000000000004e-02   1.2674000000000001e+00   4.0918000000000001e+00   1.9300000000000001e-02   2.9830000000000001e-01   1.1940000000000001e-01
  -4.8490000000000000e-01  -6.6000000000000003e-02   1.8872000000000000e+00   3.2460000000000000e-01  -6.6600000000000006e-02   4.4000000000000003e-03   1.1100000000000000e-01   1.1785000000000001e+00   3.2212000000000001e+00  -2.8899999999999999e-02   1.6360000000000000e-01   1.3710000000000000e-01
  -5.0700000000000001e-01  -4.3999999999999997e-02   1.1152000000000000e+00   1.2410000000000000e-01  -6.6600000000000006e-02  -3.5099999999999999e-02   4.4400000000000002e-02   1.0227999999999999e+00   3.6564999999999999e+00  -3.8500000000000000e-02   2.3089999999999999e-01   1.4160000000000000e-01
  -4.8490000000000000e-01  -4.1770000000000002e-01   2.3161999999999998e+00   2.1959999999999999e-01  -1.1420000000000000e-01  -1.3200000000000000e-02   6.6600000000000006e-02   1.3341000000000001e+00   3.2212000000000001e+00  -9.5999999999999992e-03   2.6939999999999997e-01   1.6370000000000001e-01
  -4.8490000000000000e-01  -1.5390000000000001e-01   1.0294000000000001e+00   3.1509999999999999e-01  -3.8100000000000002e-02  -3.5099999999999999e-02   1.3320000000000001e-01   1.2007000000000001e+00   3.5695000000000001e+00   0.0000000000000000e+00   2.5019999999999998e-01   1.5920000000000001e-01
  -4.8490000000000000e-01   8.7900000000000006e-02   2.3161999999999998e+00   4.2009999999999997e-01  -2.8500000000000001e-02  -3.0700000000000002e-02  -4.4400000000000002e-02   1.1117999999999999e+00   3.8306000000000000e+00  -6.7400000000000002e-02   1.8279999999999999e-01   6.1899999999999997e-02
  -6.1719999999999997e-01  -1.7590000000000000e-01   2.4018999999999999e+00   2.6729999999999998e-01  -9.4999999999999998e-03  -3.0700000000000002e-02   8.8800000000000004e-02   1.2897000000000001e+00   3.5695000000000001e+00  -7.7100000000000002e-02   2.6939999999999997e-01   9.7299999999999998e-02
  -3.0859999999999999e-01  -4.3999999999999997e-02   1.5441000000000000e+00   2.4820000000000000e-01   6.6600000000000006e-02   1.3200000000000000e-02  -1.1100000000000000e-01   1.0894999999999999e+00   4.0048000000000004e+00   2.8899999999999999e-02   2.5019999999999998e-01   1.4160000000000000e-01
  -4.6289999999999998e-01  -4.3999999999999997e-02   2.2303999999999999e+00   2.4820000000000000e-01  -1.9000000000000000e-02  -3.9500000000000000e-02   6.6600000000000006e-02   1.3341000000000001e+00   3.6564999999999999e+00  -9.5999999999999992e-03   2.0210000000000000e-01   1.7249999999999999e-01
  -4.1880000000000001e-01  -6.6000000000000003e-02   2.4018999999999999e+00   1.2410000000000000e-01   2.8500000000000001e-02   4.4000000000000003e-03  -6.6600000000000006e-02   1.2230000000000001e+00   3.0470999999999999e+00   1.9300000000000001e-02   2.9830000000000001e-01   1.4160000000000000e-01
  -5.0700000000000001e-01  -1.5390000000000001e-01   1.2010000000000001e+00   1.9089999999999999e-01  -1.0470000000000000e-01   0.0000000000000000e+00  -1.1100000000000000e-01   1.1117999999999999e+00   3.3953000000000002e+00  -1.9300000000000001e-02   3.0790000000000001e-01   1.4160000000000000e-01
  -4.6289999999999998e-01   2.1999999999999999e-02   2.2303999999999999e+00   2.9599999999999999e-01   5.7099999999999998e-02  -4.3900000000000002e-02  -8.8800000000000004e-02   1.0005999999999999e+00   3.7435999999999998e+00  -5.7799999999999997e-02   2.5019999999999998e-01   1.3710000000000000e-01
  -5.0700000000000001e-01   2.1999999999999999e-02   1.8872000000000000e+00   2.6729999999999998e-01  -9.4999999999999998e-03  -1.7500000000000002e-02   3.9950000000000002e-01   1.1563000000000001e+00   3.8306000000000000e+00  -1.9300000000000001e-02   2.9830000000000001e-01   1.6370000000000001e-01
  -3.3060000000000000e-01  -1.7590000000000000e-01   2.4018999999999999e+00   1.7190000000000000e-01  -2.8500000000000001e-02   1.3200000000000000e-02   2.6629999999999998e-01   1.2007000000000001e+00   3.3953000000000002e+00   1.9300000000000001e-02   2.3089999999999999e-01   1.4160000000000000e-01
  -6.1719999999999997e-01  -3.0780000000000002e-01   2.2303999999999999e+00   3.4370000000000001e-01   4.7600000000000003e-02  -2.1899999999999999e-02   2.4410000000000001e-01   1.2230000000000001e+00   4.0918000000000001e+00  -1.9300000000000001e-02   2.8870000000000001e-01   1.3270000000000001e-01
  -4.8490000000000000e-01  -1.3189999999999999e-01   1.7157000000000000e+00   3.0549999999999999e-01   0.0000000000000000e+00  -4.8200000000000000e-02   6.6600000000000006e-02   1.0450999999999999e+00   3.7435999999999998e+00   3.8500000000000000e-02   3.0790000000000001e-01   1.1060000000000000e-01
  -3.0859999999999999e-01  -2.1980000000000000e-01   2.1446000000000001e+00   1.6230000000000000e-01  -9.4999999999999998e-03  -2.6300000000000000e-02  -1.9980000000000001e-01   1.3119000000000001e+00   3.6564999999999999e+00   0.0000000000000000e+00   2.1170000000000000e-01   1.1500000000000000e-01
  -4.4080000000000003e-01  -8.7900000000000006e-02   1.4582999999999999e+00   3.0549999999999999e-01  -1.3320000000000001e-01  -4.3900000000000002e-02   0.0000000000000000e+00   1.0894999999999999e+00   4.4401000000000002e+00  -5.7799999999999997e-02   2.0210000000000000e-01   1.2830000000000000e-01
  -3.9679999999999999e-01  -3.0780000000000002e-01   1.8015000000000001e+00   2.8639999999999999e-01  -3.8100000000000002e-02  -8.8000000000000005e-03   4.4400000000000002e-02   1.0672999999999999e+00   4.1788999999999996e+00   3.8500000000000000e-02   2.5019999999999998e-01   1.5040000000000001e-01
  -4.6289999999999998e-01  -2.6379999999999998e-01   1.6298999999999999e+00   2.7689999999999998e-01  -2.8500000000000001e-02  -4.3900000000000002e-02   1.1100000000000000e-01   9.5609999999999995e-01   3.4824000000000002e+00  -6.7400000000000002e-02   1.9239999999999999e-01   1.5920000000000001e-01
  -3.9679999999999999e-01  -1.9789999999999999e-01   2.3161999999999998e+00   2.0999999999999999e-01  -3.8100000000000002e-02  -3.0700000000000002e-02   6.6600000000000006e-02   1.2452000000000001e+00   3.5695000000000001e+00  -1.0600000000000000e-01   2.2130000000000000e-01   1.5479999999999999e-01
  -4.1880000000000001e-01  -6.6000000000000003e-02   2.2303999999999999e+00   2.4820000000000000e-01  -4.7600000000000003e-02   1.7500000000000002e-02   1.9980000000000001e-01   1.0227999999999999e+00   3.5695000000000001e+00   2.8899999999999999e-02   3.1750000000000000e-01   1.0170000000000000e-01
  -4.4080000000000003e-01  -2.8580000000000000e-01   1.5441000000000000e+00   2.3870000000000000e-01  -9.5200000000000007e-02  -1.3200000000000000e-02   1.9980000000000001e-01   1.2674000000000001e+00   3.6564999999999999e+00  -6.7400000000000002e-02   2.9830000000000001e-01   1.2390000000000000e-01
  -5.0700000000000001e-01  -3.2979999999999998e-01   1.9730000000000001e+00   2.3870000000000000e-01   1.9000000000000000e-02   0.0000000000000000e+00   1.3320000000000001e-01   1.2897000000000001e+00   3.9177000000000000e+00  -4.8200000000000000e-02   2.6939999999999997e-01   1.2390000000000000e-01
  -4.1880000000000001e-01  -1.9789999999999999e-01   2.1446000000000001e+00   2.9599999999999999e-01   4.7600000000000003e-02  -2.6300000000000000e-02   2.4410000000000001e-01   1.2230000000000001e+00   3.2212000000000001e+00  -3.8500000000000000e-02   2.6939999999999997e-01   1.2390000000000000e-01
  -5.2900000000000003e-01  -2.4179999999999999e-01   1.8015000000000001e+00   2.9599999999999999e-01  -3.8100000000000002e-02   2.1899999999999999e-02   4.4400000000000002e-02   1.3119000000000001e+00   3.7435999999999998e+00  -5.7799999999999997e-02   2.7900000000000003e-01   1.2830000000000000e-01
  -4.6289999999999998e-01  -3.2979999999999998e-01   1.2010000000000001e+00   2.3870000000000000e-01   0.0000000000000000e+00   0.0000000000000000e+00   6.6600000000000006e-02   1.1339999999999999e+00   4.1788999999999996e+00  -2.8899999999999999e-02   3.4639999999999999e-01   1.5479999999999999e-01
  -4.8490000000000000e-01  -1.9789999999999999e-01   1.4582999999999999e+00   2.6729999999999998e-01  -2.8500000000000001e-02  -8.8000000000000005e-03   4.4400000000000002e-02   1.0227999999999999e+00   3.4824000000000002e+00  -4.8200000000000000e-02   2.8870000000000001e-01   1.4160000000000000e-01
  -6.3919999999999999e-01  -1.5390000000000001e-01   1.8872000000000000e+00   2.2910000000000000e-01   9.4999999999999998e-03   4.4000000000000003e-03   1.1100000000000000e-01   1.1785000000000001e+00   3.5695000000000001e+00  -8.6699999999999999e-02   3.2710000000000000e-01   1.7690000000000000e-01
  -5.2900000000000003e-01  -2.4179999999999999e-01   1.2010000000000001e+00   1.3370000000000001e-01  -1.9000000000000000e-02   0.0000000000000000e+00   4.4400000000000002e-02   1.3119000000000001e+00   3.6564999999999999e+00  -8.6699999999999999e-02   3.6559999999999998e-01   1.4599999999999999e-01
  -5.0700000000000001e-01  -2.1980000000000000e-01   2.2303999999999999e+00   1.9089999999999999e-01  -7.6100000000000001e-02  -6.5799999999999997e-02   2.6629999999999998e-01   1.3341000000000001e+00   3.7435999999999998e+00   2.8899999999999999e-02   1.6360000000000000e-01   1.3710000000000000e-01
  -5.0700000000000001e-01  -1.7590000000000000e-01   1.5441000000000000e+00   2.8639999999999999e-01   3.8100000000000002e-02  -1.3200000000000000e-02   1.5540000000000001e-01   1.2230000000000001e+00   4.0048000000000004e+00   0.0000000000000000e+00   2.2130000000000000e-01   1.2390000000000000e-01
  -6.1719999999999997e-01  -4.3999999999999997e-02   1.3725000000000001e+00   2.7689999999999998e-01  -1.5229999999999999e-01  -3.9500000000000000e-02   8.8800000000000004e-02   1.2230000000000001e+00   4.0918000000000001e+00  -3.8500000000000000e-02   2.8870000000000001e-01   9.2899999999999996e-02
  -5.5110000000000003e-01  -2.6379999999999998e-01   1.9730000000000001e+00   2.4820000000000000e-01  -6.6600000000000006e-02  -2.1899999999999999e-02   1.7760000000000001e-01   1.1563000000000001e+00   3.8306000000000000e+00   4.8200000000000000e-02   2.7900000000000003e-01   1.3270000000000001e-01
  -5.7310000000000005e-01  -2.8580000000000000e-01   1.1152000000000000e+00   3.1509999999999999e-01  -9.4999999999999998e-03  -3.9500000000000000e-02  -1.5540000000000001e-01   1.3564000000000001e+00   4.2659000000000002e+00   1.9300000000000001e-02   3.3679999999999999e-01   1.8579999999999999e-01
  -5.2900000000000003e-01   8.7900000000000006e-02   2.4018999999999999e+00   2.7689999999999998e-01  -6.6600000000000006e-02  -4.3900000000000002e-02   3.1069999999999998e-01   1.1339999999999999e+00   3.3953000000000002e+00  -2.8899999999999999e-02   2.2130000000000000e-01   1.2830000000000000e-01
  -5.9509999999999996e-01  -8.7900000000000006e-02   2.3161999999999998e+00   2.1959999999999999e-01  -2.8500000000000001e-02  -1.7500000000000002e-02  -2.2200000000000001e-02   1.1785000000000001e+00   3.3953000000000002e+00  -7.7100000000000002e-02   2.4060000000000001e-01   1.4599999999999999e-01
  -5.7310000000000005e-01  -2.6379999999999998e-01   1.8015000000000001e+00   2.0050000000000001e-01  -4.7600000000000003e-02   4.4000000000000003e-03   1.7760000000000001e-01   1.2007000000000001e+00   3.9177000000000000e+00   9.5999999999999992e-03   2.8870000000000001e-01   1.6370000000000001e-01
  -4.4080000000000003e-01  -1.7590000000000000e-01   1.7157000000000000e+00   2.8639999999999999e-01  -1.9000000000000000e-02  -3.5099999999999999e-02   2.2200000000000001e-02   1.2897000000000001e+00   2.5247000000000002e+00  -9.6299999999999997e-02   2.2130000000000000e-01   1.1060000000000000e-01
  -3.5270000000000001e-01  -4.3999999999999997e-02   9.4359999999999999e-01   6.6799999999999998e-02  -6.6600000000000006e-02  -3.5099999999999999e-02   1.5540000000000001e-01   1.1339999999999999e+00   4.5270999999999999e+00  -2.8899999999999999e-02   2.5019999999999998e-01   1.5479999999999999e-01
  -5.5110000000000003e-01  -1.9789999999999999e-01   1.8872000000000000e+00   1.4319999999999999e-01  -4.7600000000000003e-02  -3.0700000000000002e-02  -6.6600000000000006e-02   1.2452000000000001e+00   4.1788999999999996e+00   1.9300000000000001e-02   3.0790000000000001e-01   1.0170000000000000e-01
  -5.9509999999999996e-01   8.7900000000000006e-02   1.6298999999999999e+00   2.5779999999999997e-01  -1.1420000000000000e-01  -3.9500000000000000e-02   1.5540000000000001e-01   1.2007000000000001e+00   3.3083000000000000e+00  -7.7100000000000002e-02   2.5019999999999998e-01   1.1500000000000000e-01
  -5.0700000000000001e-01  -3.5170000000000001e-01   1.6298999999999999e+00   2.1959999999999999e-01  -4.7600000000000003e-02   4.4000000000000003e-03   6.6600000000000006e-02   1.1785000000000001e+00   3.3083000000000000e+00  -9.5999999999999992e-03   2.5019999999999998e-01   1.5920000000000001e-01
  -3.5270000000000001e-01  -1.7590000000000000e-01   1.6298999999999999e+00   2.2910000000000000e-01  -3.8100000000000002e-02  -4.3900000000000002e-02   2.6629999999999998e-01   1.2007000000000001e+00   3.4824000000000002e+00   4.8200000000000000e-02   2.2130000000000000e-01   1.3270000000000001e-01
  -4.8490000000000000e-01  -3.5170000000000001e-01   1.3725000000000001e+00   3.0549999999999999e-01   0.0000000000000000e+00  -7.8899999999999998e-02   4.4400000000000002e-02   1.4008000000000000e+00   4.0048000000000004e+00   1.9300000000000001e-02   2.8870000000000001e-01   1.3270000000000001e-01
  -5.9509999999999996e-01  -3.2979999999999998e-01   1.5441000000000000e+00   2.5779999999999997e-01   0.0000000000000000e+00  -2.1899999999999999e-02  -2.2200000000000001e-02   1.2452000000000001e+00   3.7435999999999998e+00  -3.8500000000000000e-02   3.7530000000000002e-01   1.3270000000000001e-01
  -4.8490000000000000e-01  -1.7590000000000000e-01   1.5441000000000000e+00   2.0050000000000001e-01  -3.8100000000000002e-02  -2.1899999999999999e-02   4.4400000000000002e-02   1.2897000000000001e+00   3.3083000000000000e+00   0.0000000000000000e+00   3.1750000000000000e-01   1.1500000000000000e-01
  -4.6289999999999998e-01  -1.7590000000000000e-01   1.4582999999999999e+00   2.3870000000000000e-01  -9.4999999999999998e-03  -3.5099999999999999e-02   0.0000000000000000e+00   1.0450999999999999e+00   3.4824000000000002e+00  -2.8899999999999999e-02   2.5979999999999998e-01   1.5040000000000001e-01
  -2.6450000000000001e-01  -1.0990000000000000e-01   1.6298999999999999e+00   2.5779999999999997e-01  -9.4999999999999998e-03  -3.5099999999999999e-02  -8.8800000000000004e-02   1.1339999999999999e+00   4.0918000000000001e+00  -3.8500000000000000e-02   2.4060000000000001e-01   1.6370000000000001e-01
  -3.5270000000000001e-01  -1.5390000000000001e-01   9.4359999999999999e-01   2.0999999999999999e-01  -6.6600000000000006e-02   2.6300000000000000e-02   4.4400000000000002e-02   1.1563000000000001e+00   3.3953000000000002e+00  -5.7799999999999997e-02   2.3089999999999999e-01   1.5040000000000001e-01
  -6.8330000000000002e-01  -2.4179999999999999e-01   1.8015000000000001e+00   1.4319999999999999e-01  -5.7099999999999998e-02  -3.5099999999999999e-02   4.4400000000000002e-02   1.1563000000000001e+00   4.0048000000000004e+00  -4.8200000000000000e-02   2.2130000000000000e-01   1.5479999999999999e-01
  -4.6289999999999998e-01   1.3189999999999999e-01   1.6298999999999999e+00   2.7689999999999998e-01  -9.4999999999999998e-03  -4.4000000000000003e-03   2.6629999999999998e-01   1.2897000000000001e+00   3.5695000000000001e+00  -9.5999999999999992e-03   2.9830000000000001e-01   1.1500000000000000e-01
  -3.7469999999999998e-01  -1.3189999999999999e-01   1.8872000000000000e+00   1.9089999999999999e-01   5.7099999999999998e-02  -3.9500000000000000e-02   2.8849999999999998e-01   9.5609999999999995e-01   3.1341999999999999e+00   6.7400000000000002e-02   2.5019999999999998e-01   1.4599999999999999e-01
  -5.7310000000000005e-01  -1.5390000000000001e-01   1.6298999999999999e+00   1.7190000000000000e-01  -9.5200000000000007e-02  -4.8200000000000000e-02   1.3320000000000001e-01   1.1339999999999999e+00   3.8306000000000000e+00  -2.8899999999999999e-02   3.0790000000000001e-01   1.3270000000000001e-01
  -4.6289999999999998e-01  -4.3999999999999997e-02   1.8872000000000000e+00   2.7689999999999998e-01  -4.7600000000000003e-02   1.7500000000000002e-02  -4.4400000000000002e-02   1.2452000000000001e+00   4.2659000000000002e+00   1.9300000000000001e-02   2.0210000000000000e-01   1.5040000000000001e-01
  -3.5270000000000001e-01  -1.3189999999999999e-01   1.8015000000000001e+00   2.0050000000000001e-01   2.8500000000000001e-02  -6.1400000000000003e-02   1.1100000000000000e-01   1.2897000000000001e+00   3.3953000000000002e+00  -3.8500000000000000e-02   2.4060000000000001e-01   1.1500000000000000e-01
  -6.3919999999999999e-01  -2.8580000000000000e-01   1.9730000000000001e+00   2.0050000000000001e-01   4.7600000000000003e-02  -4.8200000000000000e-02   4.4390000000000002e-01   1.0894999999999999e+00   4.2659000000000002e+00   2.8899999999999999e-02   3.7530000000000002e-01   1.8140000000000001e-01
  -5.9509999999999996e-01  -1.0990000000000000e-01   1.8015000000000001e+00   2.7689999999999998e-01   1.9000000000000000e-02   0.0000000000000000e+00   2.2189999999999999e-01   1.2230000000000001e+00   2.6118000000000001e+00  -7.7100000000000002e-02   2.2130000000000000e-01   1.5479999999999999e-01
  -3.9679999999999999e-01  -1.9789999999999999e-01   1.8015000000000001e+00   2.1959999999999999e-01  -9.4999999999999998e-03   2.1899999999999999e-02   1.3320000000000001e-01   1.1117999999999999e+00   4.0048000000000004e+00  -6.7400000000000002e-02   2.1170000000000000e-01   1.2390000000000000e-01
  -3.9679999999999999e-01  -1.9789999999999999e-01   1.2867999999999999e+00   2.0999999999999999e-01  -3.8100000000000002e-02  -8.8000000000000005e-03   1.7760000000000001e-01   1.3786000000000000e+00   3.4824000000000002e+00   0.0000000000000000e+00   2.4060000000000001e-01   1.6370000000000001e-01
  -2.6450000000000001e-01  -2.4179999999999999e-01   1.1152000000000000e+00   2.1959999999999999e-01  -5.7099999999999998e-02  -2.1899999999999999e-02   3.7730000000000002e-01   1.2230000000000001e+00   3.9177000000000000e+00   9.5999999999999992e-03   2.5979999999999998e-01   1.4160000000000000e-01
  -6.1719999999999997e-01  -2.1999999999999999e-02   1.6298999999999999e+00   1.9089999999999999e-01  -6.6600000000000006e-02   2.1899999999999999e-02   2.2200000000000001e-02   1.1117999999999999e+00   3.3083000000000000e+00   2.8899999999999999e-02   2.8870000000000001e-01   1.1940000000000001e-01
  -3.9679999999999999e-01   0.0000000000000000e+00   1.4582999999999999e+00   1.9089999999999999e-01  -9.5200000000000007e-02   3.0700000000000002e-02   3.1069999999999998e-01   1.2007000000000001e+00   4.0918000000000001e+00   1.1559999999999999e-01   2.7900000000000003e-01   1.5920000000000001e-01
  -3.9679999999999999e-01  -2.4179999999999999e-01   1.3725000000000001e+00   2.3870000000000000e-01  -9.4999999999999998e-03  -2.1899999999999999e-02  -2.2200000000000001e-02   1.3341000000000001e+00   2.9600000000000000e+00  -8.6699999999999999e-02   3.4639999999999999e-01   7.9600000000000004e-02
  -3.5270000000000001e-01  -6.6000000000000003e-02   1.6298999999999999e+00   2.0999999999999999e-01   9.4999999999999998e-03  -2.1899999999999999e-02   4.4400000000000002e-02   1.2007000000000001e+00   3.2212000000000001e+00   9.5999999999999992e-03   2.3089999999999999e-01   1.4599999999999999e-01
  -5.2900000000000003e-01   6.6000000000000003e-02   1.1152000000000000e+00   2.4820000000000000e-01   3.8100000000000002e-02  -1.7500000000000002e-02   1.9980000000000001e-01   1.4008000000000000e+00   3.4824000000000002e+00   6.7400000000000002e-02   2.9830000000000001e-01   1.1940000000000001e-01
  -5.0700000000000001e-01   0.0000000000000000e+00   1.8015000000000001e+00   2.7689999999999998e-01   0.0000000000000000e+00   8.8000000000000005e-03  -4.4400000000000002e-02   1.4231000000000000e+00   3.8306000000000000e+00  -9.5999999999999992e-03   2.7900000000000003e-01   1.1500000000000000e-01
  -5.9509999999999996e-01  -1.3189999999999999e-01   1.8015000000000001e+00   2.0999999999999999e-01  -1.0470000000000000e-01  -2.6300000000000000e-02   6.6600000000000006e-02   1.4231000000000000e+00   3.4824000000000002e+00  -3.8500000000000000e-02   2.5979999999999998e-01   9.7299999999999998e-02
  -5.2900000000000003e-01   2.1980000000000000e-01   1.9730000000000001e+00   2.0999999999999999e-01  -9.4999999999999998e-03   0.0000000000000000e+00  -2.2200000000000001e-02   1.0894999999999999e+00   3.8306000000000000e+00  -9.5999999999999992e-03   2.4060000000000001e-01   9.7299999999999998e-02
  -5.5110000000000003e-01  -8.7900000000000006e-02   1.6298999999999999e+00   1.8140000000000001e-01  -6.6600000000000006e-02  -2.6300000000000000e-02   2.2189999999999999e-01   1.1117999999999999e+00   3.5695000000000001e+00   0.0000000000000000e+00   3.1750000000000000e-01   1.2390000000000000e-01
  -5.5110000000000003e-01  -3.0780000000000002e-01   1.8015000000000001e+00   1.8140000000000001e-01  -9.4999999999999998e-03   2.1899999999999999e-02   1.7760000000000001e-01   1.2007000000000001e+00   3.8306000000000000e+00  -3.8500000000000000e-02   2.5979999999999998e-01   1.5920000000000001e-01
  -4.1880000000000001e-01  -2.4179999999999999e-01   2.1446000000000001e+00   3.1509999999999999e-01  -6.6600000000000006e-02  -3.9500000000000000e-02   2.2200000000000001e-02   1.3564000000000001e+00   3.8306000000000000e+00   9.5999999999999992e-03   2.5019999999999998e-01   9.7299999999999998e-02
  -4.6289999999999998e-01  -4.3999999999999997e-02   1.9730000000000001e+00   2.2910000000000000e-01  -4.7600000000000003e-02  -5.2600000000000001e-02   2.8849999999999998e-01   1.2452000000000001e+00   4.1788999999999996e+00   6.7400000000000002e-02   2.0210000000000000e-01   1.7690000000000000e-01
  -5.7310000000000005e-01  -3.0780000000000002e-01   1.6298999999999999e+00   1.3370000000000001e-01  -5.7099999999999998e-02   1.7500000000000002e-02  -8.8800000000000004e-02   1.2230000000000001e+00   3.8306000000000000e+00  -1.9300000000000001e-02   2.7900000000000003e-01   1.1940000000000001e-01
  -4.8490000000000000e-01   4.3999999999999997e-02   1.7157000000000000e+00   2.5779999999999997e-01  -1.0470000000000000e-01  -8.8000000000000005e-03   0.0000000000000000e+00   1.1117999999999999e+00   3.4824000000000002e+00  -1.0600000000000000e-01   2.5019999999999998e-01   1.9460000000000000e-01
  -3.7469999999999998e-01  -3.2979999999999998e-01   1.6298999999999999e+00   2.1959999999999999e-01   5.7099999999999998e-02  -3.0700000000000002e-02   2.8849999999999998e-01   1.0894999999999999e+00   3.4824000000000002e+00  -6.7400000000000002e-02   2.5019999999999998e-01   1.0170000000000000e-01
  -4.4080000000000003e-01  -8.7900000000000006e-02   1.6298999999999999e+00   2.5779999999999997e-01   3.8100000000000002e-02   0.0000000000000000e+00   2.2189999999999999e-01   1.0227999999999999e+00   3.1341999999999999e+00   9.5999999999999992e-03   2.6939999999999997e-01   1.5040000000000001e-01
  -6.3919999999999999e-01   1.0990000000000000e-01   1.4582999999999999e+00   2.6729999999999998e-01  -1.9000000000000000e-02  -4.3900000000000002e-02   1.9980000000000001e-01   1.1563000000000001e+00   4.0048000000000004e+00  -2.8899999999999999e-02   2.5019999999999998e-01   1.2390000000000000e-01
  -6.1719999999999997e-01  -1.7590000000000000e-01   1.6298999999999999e+00   2.2910000000000000e-01   4.7600000000000003e-02  -2.6300000000000000e-02  -1.5540000000000001e-01   1.1785000000000001e+00   3.6564999999999999e+00  -1.4449999999999999e-01   2.3089999999999999e-01   1.6810000000000000e-01
  -4.4080000000000003e-01  -1.9789999999999999e-01   1.5441000000000000e+00   1.8140000000000001e-01  -1.9000000000000000e-02  -2.6300000000000000e-02   6.6600000000000006e-02   1.1563000000000001e+00   4.1788999999999996e+00  -9.5999999999999992e-03   1.8279999999999999e-01   1.2830000000000000e-01
  -3.5270000000000001e-01  -8.7900000000000006e-02   1.9730000000000001e+00   2.1959999999999999e-01   0.0000000000000000e+00  -6.5799999999999997e-02   1.3320000000000001e-01   1.0450999999999999e+00   3.3083000000000000e+00  -5.7799999999999997e-02   2.6939999999999997e-01   1.4599999999999999e-01
  -4.8490000000000000e-01  -1.3189999999999999e-01   1.4582999999999999e+00   2.4820000000000000e-01   0.0000000000000000e+00  -4.8200000000000000e-02   4.4400000000000002e-02   1.2452000000000001e+00   2.9600000000000000e+00   7.7100000000000002e-02   2.3089999999999999e-01   1.2390000000000000e-01
  -4.4080000000000003e-01  -6.6000000000000003e-02   1.9730000000000001e+00   2.1959999999999999e-01  -9.4999999999999998e-03  -4.4000000000000003e-03  -1.1100000000000000e-01   9.5609999999999995e-01   3.7435999999999998e+00  -2.8899999999999999e-02   2.8870000000000001e-01   9.7299999999999998e-02
  -6.6130000000000000e-01  -3.2979999999999998e-01   1.3725000000000001e+00   1.8140000000000001e-01  -4.7600000000000003e-02   1.3200000000000000e-02   1.5540000000000001e-01   1.5120000000000000e+00   3.8306000000000000e+00  -6.7400000000000002e-02   3.6559999999999998e-01   8.8499999999999995e-02
  -5.0700000000000001e-01  -2.1999999999999999e-02   1.8872000000000000e+00   3.3420000000000000e-01   2.8500000000000001e-02  -5.2600000000000001e-02   3.1069999999999998e-01   1.1339999999999999e+00   3.6564999999999999e+00  -7.7100000000000002e-02   3.6559999999999998e-01   1.6370000000000001e-01
  -5.9509999999999996e-01   6.6000000000000003e-02   1.3725000000000001e+00   2.7689999999999998e-01   6.6600000000000006e-02  -1.3200000000000000e-02   1.3320000000000001e-01   1.3119000000000001e+00   3.9177000000000000e+00   4.8200000000000000e-02   2.9830000000000001e-01   1.5479999999999999e-01
  -3.9679999999999999e-01   1.7590000000000000e-01   1.8015000000000001e+00   2.4820000000000000e-01  -1.9000000000000000e-02   2.6300000000000000e-02   8.8800000000000004e-02   1.0894999999999999e+00   3.8306000000000000e+00  -1.9300000000000001e-02   2.3089999999999999e-01   1.5040000000000001e-01
  -4.4080000000000003e-01  -1.5390000000000001e-01   1.2010000000000001e+00   3.7240000000000001e-01   0.0000000000000000e+00   3.9500000000000000e-02  -2.2200000000000001e-02   1.0005999999999999e+00   3.7435999999999998e+00  -7.7100000000000002e-02   2.5019999999999998e-01   1.5040000000000001e-01
  -7.0530000000000004e-01  -1.0990000000000000e-01   1.7157000000000000e+00   2.9599999999999999e-01   9.4999999999999998e-03  -3.5099999999999999e-02  -6.6600000000000006e-02   1.0227999999999999e+00   3.3953000000000002e+00   0.0000000000000000e+00   2.2130000000000000e-01   1.2830000000000000e-01
  -5.5110000000000003e-01  -3.0780000000000002e-01   1.2867999999999999e+00   1.7190000000000000e-01  -4.7600000000000003e-02   0.0000000000000000e+00   4.4400000000000002e-02   1.2452000000000001e+00   3.5695000000000001e+00  -3.8500000000000000e-02   2.2130000000000000e-01   1.1060000000000000e-01
  -7.4939999999999996e-01  -1.3189999999999999e-01   1.0294000000000001e+00   2.0050000000000001e-01  -3.8100000000000002e-02  -1.7500000000000002e-02   6.6600000000000006e-02   1.3564000000000001e+00   3.5695000000000001e+00   9.5999999999999992e-03   2.2130000000000000e-01   1.5479999999999999e-01
  -4.6289999999999998e-01  -1.0990000000000000e-01   8.5780000000000001e-01   2.0999999999999999e-01  -1.0470000000000000e-01  -3.0700000000000002e-02   1.5540000000000001e-01   1.0894999999999999e+00   3.3083000000000000e+00  -3.8500000000000000e-02   2.3089999999999999e-01   1.6370000000000001e-01
  -5.0700000000000001e-01  -1.9789999999999999e-01   1.2867999999999999e+00   1.1459999999999999e-01  -8.5599999999999996e-02  -3.5099999999999999e-02   1.9980000000000001e-01   1.1339999999999999e+00   3.8306000000000000e+00  -1.9300000000000001e-02   2.7900000000000003e-01   1.1060000000000000e-01
  -3.7469999999999998e-01  -1.7590000000000000e-01   1.8872000000000000e+00   3.0549999999999999e-01  -6.6600000000000006e-02  -2.1899999999999999e-02   8.8800000000000004e-02   1.4008000000000000e+00   4.0918000000000001e+00   5.7799999999999997e-02   2.8870000000000001e-01   1.7690000000000000e-01
  -2.4249999999999999e-01  -2.4179999999999999e-01   1.8872000000000000e+00   2.5779999999999997e-01  -6.6600000000000006e-02  -3.0700000000000002e-02   1.9980000000000001e-01   9.5609999999999995e-01   3.6564999999999999e+00  -3.8500000000000000e-02   2.5019999999999998e-01   1.4160000000000000e-01
  -5.5110000000000003e-01   4.3999999999999997e-02   2.2303999999999999e+00   3.0549999999999999e-01   4.7600000000000003e-02  -1.3200000000000000e-02   1.5540000000000001e-01   1.1339999999999999e+00   4.0048000000000004e+00  -3.8500000000000000e-02   3.2710000000000000e-01   1.6370000000000001e-01
  -5.0700000000000001e-01  -1.7590000000000000e-01   1.0294000000000001e+00   1.7190000000000000e-01  -8.5599999999999996e-02  -3.9500000000000000e-02   4.4400000000000002e-02   1.2452000000000001e+00   3.3953000000000002e+00   4.8200000000000000e-02   2.5979999999999998e-01   1.0170000000000000e-01
  -2.8649999999999998e-01  -1.0990000000000000e-01   1.9730000000000001e+00   3.1509999999999999e-01  -2.8500000000000001e-02  -5.2600000000000001e-02   1.5540000000000001e-01   1.3119000000000001e+00   3.8306000000000000e+00  -1.9300000000000001e-02   2.6939999999999997e-01   1.3710000000000000e-01
  -6.1719999999999997e-01  -4.3999999999999997e-02   1.0294000000000001e+00   2.3870000000000000e-01  -2.8500000000000001e-02  -4.3900000000000002e-02   4.4400000000000002e-02   1.1785000000000001e+00   4.1788999999999996e+00  -6.7400000000000002e-02   1.9239999999999999e-01   1.3270000000000001e-01
  -6.8330000000000002e-01  -1.7590000000000000e-01   6.8630000000000002e-01   2.0050000000000001e-01   0.0000000000000000e+00  -1.7500000000000002e-02   1.5540000000000001e-01   1.3341000000000001e+00   3.8306000000000000e+00   0.0000000000000000e+00   2.5979999999999998e-01   1.3270000000000001e-01
  -4.8490000000000000e-01  -1.5390000000000001e-01   7.7210000000000001e-01   1.3370000000000001e-01   9.4999999999999998e-03   8.8000000000000005e-03   1.5540000000000001e-01   1.0894999999999999e+00   3.1341999999999999e+00  -3.8500000000000000e-02   2.5019999999999998e-01   1.1500000000000000e-01
  -4.1880000000000001e-01   0.0000000000000000e+00   6.0050000000000003e-01   3.4370000000000001e-01  -4.7600000000000003e-02   1.7500000000000002e-02   4.4400000000000002e-02   1.3119000000000001e+00   3.4824000000000002e+00   0.0000000000000000e+00   2.2130000000000000e-01   1.4160000000000000e-01
  -4.4080000000000003e-01  -2.1980000000000000e-01   2.7450999999999999e+00   9.5500000000000002e-02  -1.9000000000000000e-02  -7.8899999999999998e-02   1.3320000000000001e-01   9.7840000000000005e-01   3.0470999999999999e+00  -9.6299999999999997e-02   3.2710000000000000e-01   1.5040000000000001e-01
  -5.0700000000000001e-01  -1.5390000000000001e-01   1.2010000000000001e+00   3.1509999999999999e-01  -9.5200000000000007e-02  -2.6300000000000000e-02   8.8800000000000004e-02   1.0672999999999999e+00   4.2659000000000002e+00   6.7400000000000002e-02   3.3679999999999999e-01   9.7299999999999998e-02
  -5.2900000000000003e-01  -2.4179999999999999e-01   1.2010000000000001e+00   2.8639999999999999e-01  -8.5599999999999996e-02  -4.8200000000000000e-02   1.3320000000000001e-01   1.2007000000000001e+00   3.7435999999999998e+00  -6.7400000000000002e-02   2.1170000000000000e-01   1.7249999999999999e-01
  -5.7310000000000005e-01  -8.7900000000000006e-02   6.8630000000000002e-01   3.4370000000000001e-01  -9.5200000000000007e-02  -2.1899999999999999e-02  -4.4400000000000002e-02   1.2007000000000001e+00   3.3083000000000000e+00   3.8500000000000000e-02   2.7900000000000003e-01   1.3270000000000001e-01
  -3.9679999999999999e-01   0.0000000000000000e+00   1.4582999999999999e+00   1.9089999999999999e-01  -3.8100000000000002e-02  -4.8200000000000000e-02   2.2189999999999999e-01   1.4008000000000000e+00   3.7435999999999998e+00   0.0000000000000000e+00   2.4060000000000001e-01   1.3710000000000000e-01
  -4.6289999999999998e-01  -1.9789999999999999e-01   1.7157000000000000e+00   2.4820000000000000e-01   9.4999999999999998e-03  -3.5099999999999999e-02   1.7760000000000001e-01   1.2230000000000001e+00   4.0048000000000004e+00  -4.8200000000000000e-02   2.4060000000000001e-01   1.7249999999999999e-01
  -4.6289999999999998e-01   1.5390000000000001e-01   1.8015000000000001e+00   2.6729999999999998e-01  -9.4999999999999998e-03  -1.3200000000000000e-02  -6.6600000000000006e-02   1.2230000000000001e+00   3.1341999999999999e+00  -1.9300000000000001e-02   3.1750000000000000e-01   1.5040000000000001e-01
  -5.7310000000000005e-01  -2.1980000000000000e-01   1.2010000000000001e+00   2.0999999999999999e-01  -9.5200000000000007e-02  -2.1899999999999999e-02   6.6600000000000006e-02   1.1339999999999999e+00   3.1341999999999999e+00  -4.8200000000000000e-02   2.4060000000000001e-01   1.7690000000000000e-01
  -4.6289999999999998e-01  -8.7900000000000006e-02   1.1152000000000000e+00   1.6230000000000000e-01  -7.6100000000000001e-02   4.4000000000000003e-03   2.2200000000000001e-02   1.0672999999999999e+00   4.3529999999999998e+00  -5.7799999999999997e-02   2.4060000000000001e-01   1.6810000000000000e-01
  -4.4080000000000003e-01  -3.2979999999999998e-01   1.3725000000000001e+00   2.8639999999999999e-01   2.8500000000000001e-02  -1.3200000000000000e-02  -6.6600000000000006e-02   1.2452000000000001e+00   3.8306000000000000e+00  -1.9300000000000001e-02   2.3089999999999999e-01   1.3710000000000000e-01
  -4.6289999999999998e-01  -4.1770000000000002e-01   9.4359999999999999e-01   2.2910000000000000e-01  -1.1420000000000000e-01  -3.5099999999999999e-02   1.7760000000000001e-01   1.2230000000000001e+00   3.8306000000000000e+00  -6.7400000000000002e-02   3.7530000000000002e-01   1.4160000000000000e-01
  -4.8490000000000000e-01  -1.5390000000000001e-01   1.8872000000000000e+00   1.7190000000000000e-01  -1.3320000000000001e-01  -3.9500000000000000e-02   2.2189999999999999e-01   1.1339999999999999e+00   4.5270999999999999e+00  -7.7100000000000002e-02   2.7900000000000003e-01   1.1060000000000000e-01
  -2.6450000000000001e-01  -4.1770000000000002e-01   1.6298999999999999e+00   1.5279999999999999e-01  -1.9000000000000000e-02  -4.4000000000000003e-03   1.3320000000000001e-01   1.1339999999999999e+00   3.8306000000000000e+00  -1.9300000000000001e-02   2.5979999999999998e-01   1.5040000000000001e-01
  -3.3060000000000000e-01  -6.6000000000000003e-02   1.9730000000000001e+00   3.0549999999999999e-01   6.6600000000000006e-02  -6.1400000000000003e-02   1.3320000000000001e-01   1.2674000000000001e+00   3.3953000000000002e+00   4.8200000000000000e-02   2.8870000000000001e-01   1.6370000000000001e-01
  -5.5110000000000003e-01  -2.1980000000000000e-01   1.2010000000000001e+00   7.6399999999999996e-02  -5.7099999999999998e-02  -5.7000000000000002e-02   2.2189999999999999e-01   1.0894999999999999e+00   3.6564999999999999e+00   9.5999999999999992e-03   2.4060000000000001e-01   1.3270000000000001e-01
  -5.9509999999999996e-01  -1.7590000000000000e-01   1.3725000000000001e+00   2.0050000000000001e-01   3.8100000000000002e-02  -7.8899999999999998e-02   0.0000000000000000e+00   1.1339999999999999e+00   3.2212000000000001e+00   3.8500000000000000e-02   2.1170000000000000e-01   1.5040000000000001e-01
  -5.2900000000000003e-01   4.3999999999999997e-02   1.6298999999999999e+00   1.5279999999999999e-01  -9.4999999999999998e-03  -4.3900000000000002e-02   2.4410000000000001e-01   1.3119000000000001e+00   3.8306000000000000e+00   3.8500000000000000e-02   2.3089999999999999e-01   1.6370000000000001e-01
  -5.5110000000000003e-01   1.3189999999999999e-01   1.2010000000000001e+00   1.7190000000000000e-01  -5.7099999999999998e-02   3.0700000000000002e-02   1.1100000000000000e-01   1.2230000000000001e+00   3.7435999999999998e+00  -9.6299999999999997e-02   2.9830000000000001e-01   1.7690000000000000e-01
  -3.7469999999999998e-01  -3.7369999999999998e-01   1.4582999999999999e+00   1.8140000000000001e-01  -1.7130000000000001e-01   0.0000000000000000e+00   1.9980000000000001e-01   1.1563000000000001e+00   4.2659000000000002e+00  -2.8899999999999999e-02   2.4060000000000001e-01   1.3270000000000001e-01
  -5.5110000000000003e-01  -6.6000000000000003e-02   1.7157000000000000e+00   2.7689999999999998e-01  -2.8500000000000001e-02  -1.7500000000000002e-02   1.3320000000000001e-01   1.0227999999999999e+00   3.0470999999999999e+00   0.0000000000000000e+00   2.7900000000000003e-01   1.5920000000000001e-01
  -4.6289999999999998e-01   8.7900000000000006e-02   2.0588000000000002e+00   1.8140000000000001e-01  -4.7600000000000003e-02  -4.4000000000000003e-03   1.9980000000000001e-01   1.4008000000000000e+00   3.5695000000000001e+00  -3.8500000000000000e-02   2.8870000000000001e-01   1.3710000000000000e-01
  -4.1880000000000001e-01  -1.5390000000000001e-01   1.7157000000000000e+00   1.6230000000000000e-01  -1.0470000000000000e-01   3.9500000000000000e-02   1.9980000000000001e-01   1.2007000000000001e+00   4.8754000000000000e+00   6.7400000000000002e-02   2.9830000000000001e-01   1.3710000000000000e-01
  -5.5110000000000003e-01  -1.3189999999999999e-01   1.5441000000000000e+00   2.6729999999999998e-01   0.0000000000000000e+00   0.0000000000000000e+00   1.9980000000000001e-01   1.1339999999999999e+00   3.3953000000000002e+00  -3.8500000000000000e-02   3.2710000000000000e-01   1.2830000000000000e-01
  -3.7469999999999998e-01   6.6000000000000003e-02   1.7157000000000000e+00   1.7190000000000000e-01   0.0000000000000000e+00  -3.0700000000000002e-02   0.0000000000000000e+00   1.3341000000000001e+00   4.0918000000000001e+00  -9.5999999999999992e-03   2.3089999999999999e-01   1.3710000000000000e-01
  -6.6130000000000000e-01  -2.6379999999999998e-01   1.4582999999999999e+00   2.8639999999999999e-01  -6.6600000000000006e-02  -4.3900000000000002e-02  -2.2200000000000001e-02   1.0005999999999999e+00   3.6564999999999999e+00  -5.7799999999999997e-02   3.1750000000000000e-01   1.5040000000000001e-01
  -4.8490000000000000e-01  -1.7590000000000000e-01   1.9730000000000001e+00   2.8639999999999999e-01  -2.8500000000000001e-02  -3.0700000000000002e-02   6.6600000000000006e-02   1.2230000000000001e+00   3.5695000000000001e+00   1.9300000000000001e-02   2.8870000000000001e-01   1.6810000000000000e-01
  -5.5110000000000003e-01  -2.1980000000000000e-01   1.2867999999999999e+00   2.4820000000000000e-01  -1.3320000000000001e-01  -4.4000000000000003e-03   4.4400000000000002e-02   1.1563000000000001e+00   4.0918000000000001e+00  -4.8200000000000000e-02   1.4430000000000001e-01   1.2830000000000000e-01
  -3.3060000000000000e-01  -3.2979999999999998e-01   6.8630000000000002e-01   2.0050000000000001e-01  -2.8500000000000001e-02  -3.0700000000000002e-02   1.5540000000000001e-01   1.2230000000000001e+00   3.9177000000000000e+00  -4.8200000000000000e-02   2.2130000000000000e-01   1.5479999999999999e-01
  -3.3060000000000000e-01  -1.3189999999999999e-01   1.2010000000000001e+00   2.7689999999999998e-01  -1.3320000000000001e-01  -2.1899999999999999e-02   2.2200000000000001e-02   1.3564000000000001e+00   3.5695000000000001e+00  -9.5999999999999992e-03   2.5019999999999998e-01   9.2899999999999996e-02
  -3.0859999999999999e-01  -2.4179999999999999e-01   1.4582999999999999e+00   2.0999999999999999e-01  -9.5200000000000007e-02  -4.8200000000000000e-02   1.1100000000000000e-01   1.1563000000000001e+00   3.3083000000000000e+00  -9.5999999999999992e-03   2.5019999999999998e-01   1.5479999999999999e-01
  -5.2900000000000003e-01  -2.1980000000000000e-01   1.9730000000000001e+00   1.4319999999999999e-01  -6.6600000000000006e-02  -2.6300000000000000e-02   1.5540000000000001e-01   1.2007000000000001e+00   3.9177000000000000e+00   6.7400000000000002e-02   3.2710000000000000e-01   1.5920000000000001e-01
  -5.0700000000000001e-01  -2.4179999999999999e-01   2.1446000000000001e+00   2.4820000000000000e-01  -9.5200000000000007e-02   0.0000000000000000e+00   1.5540000000000001e-01   1.1785000000000001e+00   4.5270999999999999e+00   3.8500000000000000e-02   2.6939999999999997e-01   1.2390000000000000e-01
  -6.1719999999999997e-01  -3.2979999999999998e-01   2.2303999999999999e+00   2.2910000000000000e-01  -5.7099999999999998e-02  -3.0700000000000002e-02   0.0000000000000000e+00   1.1563000000000001e+00   3.3953000000000002e+00  -7.7100000000000002e-02   2.5979999999999998e-01   1.3710000000000000e-01
  -2.4249999999999999e-01  -1.7590000000000000e-01   2.0588000000000002e+00   2.5779999999999997e-01   1.9000000000000000e-02  -3.5099999999999999e-02  -2.2200000000000001e-02   1.1339999999999999e+00   2.7858999999999998e+00   2.8899999999999999e-02   2.6939999999999997e-01   1.2830000000000000e-01
  -6.1719999999999997e-01  -6.6000000000000003e-02   2.1446000000000001e+00   1.5279999999999999e-01  -1.2370000000000000e-01  -2.6300000000000000e-02   3.3289999999999997e-01   1.0894999999999999e+00   3.6564999999999999e+00  -9.5999999999999992e-03   2.0210000000000000e-01   1.3710000000000000e-01
  -5.5110000000000003e-01  -6.6000000000000003e-02   1.2010000000000001e+00   2.6729999999999998e-01   9.4999999999999998e-03  -3.0700000000000002e-02   6.6600000000000006e-02   1.1785000000000001e+00   3.9177000000000000e+00   0.0000000000000000e+00   3.5599999999999998e-01   1.4599999999999999e-01
  -5.0700000000000001e-01  -1.7590000000000000e-01   1.8872000000000000e+00   2.8639999999999999e-01  -8.5599999999999996e-02  -1.7500000000000002e-02  -4.4400000000000002e-02   1.2674000000000001e+00   3.3083000000000000e+00  -9.6299999999999997e-02   2.6939999999999997e-01   1.2830000000000000e-01
  -3.5270000000000001e-01  -1.7590000000000000e-01   1.7157000000000000e+00   2.0999999999999999e-01  -8.5599999999999996e-02  -7.8899999999999998e-02   2.2200000000000001e-02   1.1117999999999999e+00   3.6564999999999999e+00  -3.8500000000000000e-02   2.5019999999999998e-01   1.5479999999999999e-01
  -6.3919999999999999e-01  -1.7590000000000000e-01   1.7157000000000000e+00   2.2910000000000000e-01  -1.2370000000000000e-01   2.1899999999999999e-02   4.4400000000000002e-02   1.1117999999999999e+00   3.4824000000000002e+00  -1.9300000000000001e-02   2.6939999999999997e-01   1.5920000000000001e-01
  -3.3060000000000000e-01  -1.0990000000000000e-01   2.0588000000000002e+00   3.6280000000000001e-01  -6.6600000000000006e-02  -3.0700000000000002e-02   1.7760000000000001e-01   1.2897000000000001e+00   2.9600000000000000e+00   1.9300000000000001e-02   2.6939999999999997e-01   1.5479999999999999e-01
  -4.4080000000000003e-01  -4.3999999999999997e-02   8.5780000000000001e-01   2.5779999999999997e-01  -5.7099999999999998e-02  -8.8000000000000005e-03   6.6600000000000006e-02   1.0672999999999999e+00   3.4824000000000002e+00   5.7799999999999997e-02   2.2130000000000000e-01   1.4599999999999999e-01
  -5.9509999999999996e-01  -2.6379999999999998e-01   1.2010000000000001e+00   2.2910000000000000e-01  -6.6600000000000006e-02  -7.0199999999999999e-02   2.2200000000000001e-02   1.0894999999999999e+00   3.9177000000000000e+00   5.7799999999999997e-02   2.5019999999999998e-01   1.4599999999999999e-01
  -5.7310000000000005e-01  -2.1980000000000000e-01   9.4359999999999999e-01   2.6729999999999998e-01   0.0000000000000000e+00  -4.4000000000000003e-03  -1.7760000000000001e-01   1.2897000000000001e+00   3.9177000000000000e+00  -1.0600000000000000e-01   2.5979999999999998e-01   1.7249999999999999e-01
  -3.9679999999999999e-01  -2.1999999999999999e-02   1.5441000000000000e+00   3.2460000000000000e-01  -6.6600000000000006e-02   4.3900000000000002e-02   1.9980000000000001e-01   1.1785000000000001e+00   3.9177000000000000e+00  -7.7100000000000002e-02   2.8870000000000001e-01   1.5479999999999999e-01
  -7.7149999999999996e-01  -2.8580000000000000e-01   1.2867999999999999e+00   2.9599999999999999e-01  -9.4999999999999998e-03  -8.8000000000000005e-03   4.4400000000000002e-02   1.2007000000000001e+00   3.1341999999999999e+00  -9.5999999999999992e-03   2.9830000000000001e-01   1.2390000000000000e-01
  -3.5270000000000001e-01  -2.8580000000000000e-01   1.4582999999999999e+00   1.3370000000000001e-01  -7.6100000000000001e-02  -9.2100000000000001e-02   1.1100000000000000e-01   9.7840000000000005e-01   3.3953000000000002e+00  -4.8200000000000000e-02   2.0210000000000000e-01   1.1060000000000000e-01
  -4.6289999999999998e-01  -1.9789999999999999e-01   1.2010000000000001e+00   2.6729999999999998e-01  -2.8500000000000001e-02  -4.4000000000000003e-03  -2.6629999999999998e-01   1.2230000000000001e+00   3.4824000000000002e+00  -4.8200000000000000e-02   2.0210000000000000e-01   1.3710000000000000e-01
  -4.6289999999999998e-01  -2.6379999999999998e-01   1.9730000000000001e+00   2.0999999999999999e-01  -2.8500000000000001e-02  -3.0700000000000002e-02   6.6600000000000006e-02   1.1339999999999999e+00   3.3953000000000002e+00   0.0000000000000000e+00   2.6939999999999997e-01   1.2390000000000000e-01
  -4.8490000000000000e-01  -4.6170000000000000e-01   1.2867999999999999e+00   2.0050000000000001e-01  -1.4269999999999999e-01  -4.8200000000000000e-02   1.5540000000000001e-01   1.2452000000000001e+00   3.4824000000000002e+00  -9.5999999999999992e-03   2.6939999999999997e-01   1.5040000000000001e-01
  -4.6289999999999998e-01   1.0990000000000000e-01   1.4582999999999999e+00   2.6729999999999998e-01  -2.8500000000000001e-02  -3.0700000000000002e-02   1.3320000000000001e-01   1.1785000000000001e+00   4.6142000000000003e+00   5.7799999999999997e-02   2.5019999999999998e-01   1.0620000000000000e-01
  -6.8330000000000002e-01  -1.3189999999999999e-01   1.7157000000000000e+00   2.2910000000000000e-01  -6.6600000000000006e-02  -8.8000000000000005e-03   1.9980000000000001e-01   9.5609999999999995e-01   3.5695000000000001e+00  -9.5999999999999992e-03   3.0790000000000001e-01   1.5040000000000001e-01
  -4.4080000000000003e-01  -1.7590000000000000e-01   1.4582999999999999e+00   2.4820000000000000e-01  -7.6100000000000001e-02  -2.6300000000000000e-02   1.5540000000000001e-01   1.2007000000000001e+00   4.0048000000000004e+00  -2.8899999999999999e-02   2.9830000000000001e-01   1.1060000000000000e-01
  -5.0700000000000001e-01  -8.7900000000000006e-02   1.3725000000000001e+00   2.7689999999999998e-01   0.0000000000000000e+00  -1.3200000000000000e-02  -1.1100000000000000e-01   1.1563000000000001e+00   3.1341999999999999e+00  -7.7100000000000002e-02   2.5979999999999998e-01   1.3710000000000000e-01
  -3.0859999999999999e-01  -6.6000000000000003e-02   1.2010000000000001e+00   2.1959999999999999e-01  -2.8500000000000001e-02  -2.1899999999999999e-02   1.9980000000000001e-01   1.0227999999999999e+00   3.6564999999999999e+00  -9.5999999999999992e-03   2.9830000000000001e-01   1.2830000000000000e-01
  -5.2900000000000003e-01  -8.7900000000000006e-02   1.1152000000000000e+00   1.9089999999999999e-01  -6.6600000000000006e-02  -4.4000000000000003e-03   8.8800000000000004e-02   1.1563000000000001e+00   3.3083000000000000e+00  -4.8200000000000000e-02   2.6939999999999997e-01   1.5040000000000001e-01
  -2.4249999999999999e-01   2.1999999999999999e-02   1.2867999999999999e+00   3.0549999999999999e-01  -9.5200000000000007e-02  -2.1899999999999999e-02   2.2200000000000001e-02   1.3119000000000001e+00   3.7435999999999998e+00  -3.8500000000000000e-02   2.9830000000000001e-01   1.5040000000000001e-01
  -5.5110000000000003e-01  -2.4179999999999999e-01   1.5441000000000000e+00   2.1959999999999999e-01   9.4999999999999998e-03  -1.7500000000000002e-02  -8.8800000000000004e-02   1.2674000000000001e+00   3.0470999999999999e+00  -9.5999999999999992e-03   1.5400000000000000e-01   1.0620000000000000e-01
  -6.8330000000000002e-01  -1.0990000000000000e-01   1.1152000000000000e+00   1.4319999999999999e-01  -3.8100000000000002e-02  -3.5099999999999999e-02  -2.2200000000000001e-02   1.0450999999999999e+00   3.1341999999999999e+00   9.5999999999999992e-03   2.5019999999999998e-01   8.8499999999999995e-02
  -5.7310000000000005e-01  -1.9789999999999999e-01   1.3725000000000001e+00   1.8140000000000001e-01  -7.6100000000000001e-02  -8.8000000000000005e-03   2.2200000000000001e-02   1.3119000000000001e+00   3.9177000000000000e+00  -9.5999999999999992e-03   2.4060000000000001e-01   1.5479999999999999e-01
  -4.8490000000000000e-01  -2.6379999999999998e-01   1.8015000000000001e+00   2.4820000000000000e-01  -9.5200000000000007e-02   3.5099999999999999e-02   1.5540000000000001e-01   1.1563000000000001e+00   3.3083000000000000e+00  -4.8200000000000000e-02   2.5979999999999998e-01   1.6370000000000001e-01
  -6.6130000000000000e-01  -1.3189999999999999e-01   1.9730000000000001e+00   2.5779999999999997e-01  -2.8500000000000001e-02   2.1899999999999999e-02   2.2200000000000001e-02   1.2674000000000001e+00   3.3953000000000002e+00  -1.9300000000000001e-02   2.5979999999999998e-01   1.6370000000000001e-01
  -6.1719999999999997e-01  -1.5390000000000001e-01   2.0588000000000002e+00   1.2410000000000000e-01  -3.8100000000000002e-02   3.0700000000000002e-02   1.3320000000000001e-01   1.0672999999999999e+00   3.5695000000000001e+00   5.7799999999999997e-02   2.1170000000000000e-01   1.6810000000000000e-01
  -5.9509999999999996e-01  -1.0990000000000000e-01   9.4359999999999999e-01   2.1959999999999999e-01  -9.4999999999999998e-03   2.1899999999999999e-02  -4.4400000000000002e-02   1.3119000000000001e+00   3.1341999999999999e+00  -1.9300000000000001e-02   3.4639999999999999e-01   1.3710000000000000e-01
  -5.0700000000000001e-01  -3.9570000000000000e-01   1.1152000000000000e+00   3.2460000000000000e-01  -1.1420000000000000e-01  -3.0700000000000002e-02  -6.6600000000000006e-02   1.2674000000000001e+00   3.0470999999999999e+00  -1.3489999999999999e-01   2.3089999999999999e-01   1.1060000000000000e-01
  -3.5270000000000001e-01  -3.0780000000000002e-01   1.3725000000000001e+00   1.9089999999999999e-01   1.9000000000000000e-02   0.0000000000000000e+00  -1.3320000000000001e-01   1.2230000000000001e+00   3.3083000000000000e+00  -3.8500000000000000e-02   2.5019999999999998e-01   9.7299999999999998e-02
  -5.9509999999999996e-01  -4.3999999999999997e-02   1.7157000000000000e+00   2.2910000000000000e-01   0.0000000000000000e+00  -3.9500000000000000e-02  -2.2200000000000001e-02   1.1563000000000001e+00   3.8306000000000000e+00  -9.5999999999999992e-03   2.1170000000000000e-01   1.3270000000000001e-01
  -4.6289999999999998e-01   0.0000000000000000e+00   1.4582999999999999e+00   2.4820000000000000e-01  -5.7099999999999998e-02  -6.1400000000000003e-02  -2.2200000000000001e-02   1.2230000000000001e+00   3.5695000000000001e+00  -6.7400000000000002e-02   1.7319999999999999e-01   1.5479999999999999e-01
  -6.6130000000000000e-01  -8.7900000000000006e-02   1.2867999999999999e+00   8.5900000000000004e-02  -1.9000000000000000e-02  -1.3200000000000000e-02   1.9980000000000001e-01   1.1117999999999999e+00   4.0048000000000004e+00  -5.7799999999999997e-02   3.2710000000000000e-01   1.3710000000000000e-01
  -6.6130000000000000e-01  -2.1980000000000000e-01   6.8630000000000002e-01   1.7190000000000000e-01  -2.8500000000000001e-02   8.8000000000000005e-03  -1.1100000000000000e-01   1.0894999999999999e+00   3.7435999999999998e+00  -8.6699999999999999e-02   2.7900000000000003e-01   1.7690000000000000e-01
  -4.1880000000000001e-01  -1.7590000000000000e-01   1.3725000000000001e+00   3.1509999999999999e-01   0.0000000000000000e+00  -4.8200000000000000e-02   8.8800000000000004e-02   1.1785000000000001e+00   4.0048000000000004e+00  -4.8200000000000000e-02   2.3089999999999999e-01   1.3270000000000001e-01
  -5.2900000000000003e-01  -8.7900000000000006e-02   1.1152000000000000e+00   2.0999999999999999e-01  -1.0470000000000000e-01   1.3200000000000000e-02   4.4400000000000002e-02   1.0894999999999999e+00   3.4824000000000002e+00   9.5999999999999992e-03   2.4060000000000001e-01   1.1060000000000000e-01
  -5.2900000000000003e-01  -1.7590000000000000e-01   1.0294000000000001e+00   2.2910000000000000e-01  -1.9000000000000000e-02   1.7500000000000002e-02   1.3320000000000001e-01   1.1785000000000001e+00   3.1341999999999999e+00   0.0000000000000000e+00   3.3679999999999999e-01   1.2830000000000000e-01
  -5.0700000000000001e-01   2.1999999999999999e-02   1.2867999999999999e+00   3.3420000000000000e-01  -4.7600000000000003e-02  -3.0700000000000002e-02   8.8800000000000004e-02   1.0894999999999999e+00   3.1341999999999999e+00   9.5999999999999992e-03   2.5979999999999998e-01   1.4160000000000000e-01
  -5.7310000000000005e-01  -1.0990000000000000e-01   9.4359999999999999e-01   2.4820000000000000e-01  -3.8100000000000002e-02  -4.4000000000000003e-03   3.1069999999999998e-01   1.3786000000000000e+00   4.4401000000000002e+00   0.0000000000000000e+00   2.4060000000000001e-01   1.3710000000000000e-01
  -4.8490000000000000e-01  -2.4179999999999999e-01   1.6298999999999999e+00   1.6230000000000000e-01   2.8500000000000001e-02  -2.6300000000000000e-02   2.4410000000000001e-01   1.0894999999999999e+00   3.7435999999999998e+00  -1.9300000000000001e-02   3.3679999999999999e-01   1.0620000000000000e-01
  -5.0700000000000001e-01  -1.3189999999999999e-01   1.0294000000000001e+00   3.2460000000000000e-01  -3.8100000000000002e-02  -3.9500000000000000e-02   8.8800000000000004e-02   1.2897000000000001e+00   3.9177000000000000e+00  -7.7100000000000002e-02   2.5019999999999998e-01   1.6370000000000001e-01
  -5.0700000000000001e-01  -1.3189999999999999e-01   1.9730000000000001e+00   1.8140000000000001e-01  -9.5200000000000007e-02   0.0000000000000000e+00   1.1100000000000000e-01   1.1563000000000001e+00   3.5695000000000001e+00  -9.5999999999999992e-03   2.5019999999999998e-01   1.5920000000000001e-01
  -5.9509999999999996e-01  -1.3189999999999999e-01   1.8872000000000000e+00   1.6230000000000000e-01  -1.1420000000000000e-01  -8.8000000000000005e-03   6.6600000000000006e-02   1.0450999999999999e+00   3.3083000000000000e+00   9.6299999999999997e-02   1.7319999999999999e-01   1.1060000000000000e-01
  -5.9509999999999996e-01   4.3999999999999997e-02   6.8630000000000002e-01   2.1959999999999999e-01  -1.1420000000000000e-01  -4.4000000000000003e-03   6.6600000000000006e-02   1.2674000000000001e+00   3.5695000000000001e+00   8.6699999999999999e-02   2.6939999999999997e-01   1.5479999999999999e-01
  -2.4249999999999999e-01  -1.5390000000000001e-01   1.8872000000000000e+00   2.1959999999999999e-01  -1.4269999999999999e-01  -2.1899999999999999e-02   2.2189999999999999e-01   1.0672999999999999e+00   3.3953000000000002e+00   1.9300000000000001e-02   2.6939999999999997e-01   1.8140000000000001e-01
  -3.3060000000000000e-01  -4.3999999999999997e-02   1.3725000000000001e+00   1.6230000000000000e-01  -2.8500000000000001e-02  -7.0199999999999999e-02   1.9980000000000001e-01   1.2007000000000001e+00   4.0048000000000004e+00  -6.7400000000000002e-02   3.0790000000000001e-01   1.5479999999999999e-01
  -5.9509999999999996e-01  -2.1999999999999999e-02   1.2010000000000001e+00   1.8140000000000001e-01  -5.7099999999999998e-02  -3.9500000000000000e-02   1.7760000000000001e-01   1.3341000000000001e+00   3.8306000000000000e+00   6.7400000000000002e-02   2.8870000000000001e-01   1.7690000000000000e-01
  -1.5429999999999999e-01   2.4179999999999999e-01   1.5441000000000000e+00   2.8639999999999999e-01  -3.8100000000000002e-02  -3.0700000000000002e-02   4.4400000000000002e-02   1.1785000000000001e+00   4.6142000000000003e+00  -1.1559999999999999e-01   2.8870000000000001e-01   1.5479999999999999e-01
   4.8490000000000000e-01   3.5170000000000001e-01   2.6593000000000000e+00   2.2910000000000000e-01  -2.8500000000000001e-02  -4.4000000000000003e-03  -4.4400000000000002e-02   1.2230000000000001e+00   2.3506000000000000e+00  -9.5999999999999992e-03   2.8870000000000001e-01   1.2830000000000000e-01
  -2.1999999999999999e-02  -2.6379999999999998e-01   2.8309000000000002e+00   2.0999999999999999e-01  -1.9000000000000000e-02  -2.1899999999999999e-02   1.9980000000000001e-01   1.0450999999999999e+00   3.5695000000000001e+00  -9.5999999999999992e-03   2.5019999999999998e-01   1.3270000000000001e-01
  -6.6100000000000006e-02  -1.0990000000000000e-01   2.5735000000000001e+00   2.6729999999999998e-01   2.8500000000000001e-02  -2.1899999999999999e-02  -4.4400000000000002e-02   1.2007000000000001e+00   3.2212000000000001e+00  -7.7100000000000002e-02   2.5019999999999998e-01   1.5920000000000001e-01
  -2.6450000000000001e-01   3.5170000000000001e-01   1.2010000000000001e+00   2.7689999999999998e-01  -7.6100000000000001e-02   8.8000000000000005e-03   2.2200000000000001e-02   1.2007000000000001e+00   3.3953000000000002e+00  -5.7799999999999997e-02   2.7900000000000003e-01   1.1500000000000000e-01
  -1.5429999999999999e-01   1.7590000000000000e-01   5.1470000000000005e-01   1.5279999999999999e-01  -1.4269999999999999e-01  -2.1899999999999999e-02   1.3320000000000001e-01   1.0894999999999999e+00   3.4824000000000002e+00   9.5999999999999992e-03   2.4060000000000001e-01   1.7249999999999999e-01
  -3.3060000000000000e-01  -6.1550000000000005e-01   1.2010000000000001e+00   1.4319999999999999e-01  -1.5229999999999999e-01  -2.6300000000000000e-02   2.2189999999999999e-01   1.1785000000000001e+00   3.2212000000000001e+00  -3.8500000000000000e-02   2.8870000000000001e-01   1.5040000000000001e-01
  -5.0700000000000001e-01  -3.0780000000000002e-01   1.6298999999999999e+00   1.9089999999999999e-01  -1.9000000000000000e-02  -1.0520000000000000e-01   1.3320000000000001e-01   1.3119000000000001e+00   3.7435999999999998e+00   9.5999999999999992e-03   2.8870000000000001e-01   1.4160000000000000e-01
  -3.5270000000000001e-01   2.4179999999999999e-01   2.1446000000000001e+00   2.0999999999999999e-01  -7.6100000000000001e-02   4.3900000000000002e-02   1.7760000000000001e-01   1.3786000000000000e+00   3.3953000000000002e+00  -9.5999999999999992e-03   2.6939999999999997e-01   1.3270000000000001e-01
  -2.8649999999999998e-01   0.0000000000000000e+00   1.2010000000000001e+00   2.0050000000000001e-01  -1.1420000000000000e-01  -2.1899999999999999e-02   1.3320000000000001e-01   1.1785000000000001e+00   3.5695000000000001e+00   4.8200000000000000e-02   2.8870000000000001e-01   1.5479999999999999e-01
  -4.6289999999999998e-01  -1.9789999999999999e-01   1.6298999999999999e+00   3.4370000000000001e-01  -6.6600000000000006e-02  -1.3200000000000000e-02   0.0000000000000000e+00   1.0450999999999999e+00   4.4401000000000002e+00  -5.7799999999999997e-02   3.1750000000000000e-01   1.4160000000000000e-01
  -3.3060000000000000e-01  -1.5390000000000001e-01   6.0050000000000003e-01   2.3870000000000000e-01   2.8500000000000001e-02  -8.8000000000000005e-03  -8.8800000000000004e-02   1.0450999999999999e+00   3.5695000000000001e+00   2.8899999999999999e-02   2.8870000000000001e-01   1.6810000000000000e-01
  -5.0700000000000001e-01   0.0000000000000000e+00   1.2010000000000001e+00   1.9089999999999999e-01  -1.0470000000000000e-01   8.8000000000000005e-03  -2.2189999999999999e-01   1.4676000000000000e+00   3.2212000000000001e+00   0.0000000000000000e+00   2.2130000000000000e-01   1.1500000000000000e-01
  -4.6289999999999998e-01   2.1999999999999999e-02   9.4359999999999999e-01   1.5279999999999999e-01  -1.9000000000000000e-02  -3.0700000000000002e-02  -8.8800000000000004e-02   1.4008000000000000e+00   3.3953000000000002e+00   2.8899999999999999e-02   3.1750000000000000e-01   1.5479999999999999e-01
  -6.1719999999999997e-01   0.0000000000000000e+00   1.1152000000000000e+00   2.4820000000000000e-01  -1.0470000000000000e-01  -3.9500000000000000e-02   1.1100000000000000e-01   1.3564000000000001e+00   3.0470999999999999e+00  -1.9300000000000001e-02   3.0790000000000001e-01   1.6370000000000001e-01
  -6.1719999999999997e-01  -1.3189999999999999e-01   1.2010000000000001e+00   1.8140000000000001e-01  -8.5599999999999996e-02   4.4000000000000003e-03  -1.5540000000000001e-01   1.3119000000000001e+00   2.6989000000000001e+00  -2.8899999999999999e-02   2.7900000000000003e-01   1.2830000000000000e-01
  -4.8490000000000000e-01  -4.3999999999999997e-02   1.7157000000000000e+00   2.7689999999999998e-01  -2.8500000000000001e-02  -3.0700000000000002e-02   2.2200000000000001e-02   1.1117999999999999e+00   3.9177000000000000e+00   3.8500000000000000e-02   2.4060000000000001e-01   1.7249999999999999e-01
  -5.0700000000000001e-01  -3.2979999999999998e-01   1.6298999999999999e+00   2.6729999999999998e-01  -6.6600000000000006e-02  -2.1899999999999999e-02  -1.7760000000000001e-01   1.1563000000000001e+00   3.2212000000000001e+00  -8.6699999999999999e-02   2.6939999999999997e-01   1.4160000000000000e-01
  -5.2900000000000003e-01  -8.7900000000000006e-02   1.1152000000000000e+00   2.3870000000000000e-01  -8.5599999999999996e-02  -2.6300000000000000e-02   8.8800000000000004e-02   9.1169999999999995e-01   3.6564999999999999e+00   4.8200000000000000e-02   2.0210000000000000e-01   1.4599999999999999e-01
  -5.0700000000000001e-01  -1.5390000000000001e-01   1.1152000000000000e+00   1.6230000000000000e-01  -7.6100000000000001e-02  -3.0700000000000002e-02   1.7760000000000001e-01   1.2007000000000001e+00   2.8730000000000002e+00  -7.7100000000000002e-02   2.9830000000000001e-01   1.4160000000000000e-01
  -5.0700000000000001e-01  -2.1999999999999999e-02   1.4582999999999999e+00   3.3420000000000000e-01  -3.8100000000000002e-02   8.8000000000000005e-03   1.3320000000000001e-01   1.2897000000000001e+00   3.9177000000000000e+00   0.0000000000000000e+00   1.7319999999999999e-01   1.1940000000000001e-01
  -4.6289999999999998e-01  -3.0780000000000002e-01   1.2867999999999999e+00   2.0999999999999999e-01   6.6600000000000006e-02  -4.8200000000000000e-02   8.8800000000000004e-02   9.1169999999999995e-01   3.5695000000000001e+00  -3.8500000000000000e-02   2.8870000000000001e-01   1.6370000000000001e-01
  -6.8330000000000002e-01  -1.9789999999999999e-01   1.8015000000000001e+00   2.6729999999999998e-01  -8.5599999999999996e-02  -7.0199999999999999e-02   1.7760000000000001e-01   1.1339999999999999e+00   2.9600000000000000e+00   0.0000000000000000e+00   2.9830000000000001e-01   1.1940000000000001e-01
  -4.4080000000000003e-01  -2.4179999999999999e-01   1.7157000000000000e+00   1.8140000000000001e-01   1.9000000000000000e-02  -6.5799999999999997e-02   8.8800000000000004e-02   1.0450999999999999e+00   4.7882999999999996e+00   1.9300000000000001e-02   3.1750000000000000e-01   1.4599999999999999e-01
  -6.3919999999999999e-01  -1.5390000000000001e-01   1.0294000000000001e+00   2.5779999999999997e-01   1.9000000000000000e-02  -2.6300000000000000e-02   6.6600000000000006e-02   1.1117999999999999e+00   2.9600000000000000e+00   6.7400000000000002e-02   2.0210000000000000e-01   1.6370000000000001e-01
  -5.5110000000000003e-01  -3.5170000000000001e-01   1.9730000000000001e+00   2.0999999999999999e-01  -9.4999999999999998e-03  -4.3900000000000002e-02   3.5510000000000003e-01   1.2897000000000001e+00   3.8306000000000000e+00   2.8899999999999999e-02   1.4430000000000001e-01   1.9910000000000000e-01
  -4.1880000000000001e-01   2.1999999999999999e-02   1.3725000000000001e+00   2.6729999999999998e-01  -1.0470000000000000e-01  -4.4000000000000003e-03   1.7760000000000001e-01   9.1169999999999995e-01   3.9177000000000000e+00  -2.8899999999999999e-02   2.9830000000000001e-01   1.3270000000000001e-01
  -5.5110000000000003e-01  -2.6379999999999998e-01   1.2867999999999999e+00   2.0050000000000001e-01   4.7600000000000003e-02  -8.8000000000000005e-03   4.4390000000000002e-01   1.0450999999999999e+00   4.0918000000000001e+00  -8.6699999999999999e-02   2.8870000000000001e-01   1.2390000000000000e-01
  -6.8330000000000002e-01  -4.3999999999999997e-02   1.2010000000000001e+00   2.0050000000000001e-01  -9.5200000000000007e-02   8.8000000000000005e-03  -6.6600000000000006e-02   1.0005999999999999e+00   3.4824000000000002e+00  -9.5999999999999992e-03   2.0210000000000000e-01   1.0620000000000000e-01
  -3.9679999999999999e-01  -3.2979999999999998e-01   1.6298999999999999e+00   2.4820000000000000e-01  -7.6100000000000001e-02  -3.0700000000000002e-02   2.2200000000000001e-02   1.0672999999999999e+00   4.2659000000000002e+00   1.9300000000000001e-02   3.4639999999999999e-01   1.1940000000000001e-01
  -4.4080000000000003e-01  -1.3189999999999999e-01   1.4582999999999999e+00   2.1959999999999999e-01  -4.7600000000000003e-02  -7.8899999999999998e-02   2.2189999999999999e-01   1.1563000000000001e+00   3.5695000000000001e+00   3.8500000000000000e-02   2.4060000000000001e-01   1.3270000000000001e-01
  -6.1719999999999997e-01  -2.6379999999999998e-01   1.7157000000000000e+00   2.1959999999999999e-01  -4.7600000000000003e-02  -4.3900000000000002e-02   4.4400000000000002e-02   1.2007000000000001e+00   4.3529999999999998e+00  -3.8500000000000000e-02   3.0790000000000001e-01   1.3710000000000000e-01
  -7.4939999999999996e-01  -3.5170000000000001e-01   1.6298999999999999e+00   1.7190000000000000e-01  -1.1420000000000000e-01  -2.6300000000000000e-02   3.1069999999999998e-01   1.0450999999999999e+00   3.9177000000000000e+00   5.7799999999999997e-02   2.7900000000000003e-01   1.3710000000000000e-01
  -4.8490000000000000e-01  -8.7900000000000006e-02   8.5780000000000001e-01   2.8639999999999999e-01  -9.4999999999999998e-03   4.4000000000000003e-03   0.0000000000000000e+00   1.0450999999999999e+00   3.3083000000000000e+00   1.9300000000000001e-02   2.5979999999999998e-01   1.4599999999999999e-01
  -6.1719999999999997e-01   1.3189999999999999e-01   1.2010000000000001e+00   2.3870000000000000e-01  -1.0470000000000000e-01  -8.8000000000000005e-03  -2.2200000000000001e-02   1.0672999999999999e+00   2.9600000000000000e+00  -1.3489999999999999e-01   2.6939999999999997e-01   1.3270000000000001e-01
  -4.6289999999999998e-01   0.0000000000000000e+00   1.1152000000000000e+00   1.7190000000000000e-01  -1.4269999999999999e-01  -2.6300000000000000e-02   1.5540000000000001e-01   1.0227999999999999e+00   3.3953000000000002e+00   1.1559999999999999e-01   2.5019999999999998e-01   1.5920000000000001e-01
  -4.4080000000000003e-01  -2.1980000000000000e-01   1.1152000000000000e+00   2.8639999999999999e-01  -6.6600000000000006e-02  -4.3900000000000002e-02  -2.2200000000000001e-02   1.4008000000000000e+00   4.0918000000000001e+00   5.7799999999999997e-02   2.5019999999999998e-01   9.7299999999999998e-02
  -5.5110000000000003e-01  -1.9789999999999999e-01   1.5441000000000000e+00   2.0999999999999999e-01  -8.5599999999999996e-02  -4.3900000000000002e-02   1.3320000000000001e-01   1.1339999999999999e+00   2.7858999999999998e+00  -3.8500000000000000e-02   2.8870000000000001e-01   1.1500000000000000e-01
  -4.1880000000000001e-01   2.1999999999999999e-02   1.8015000000000001e+00   2.8639999999999999e-01   0.0000000000000000e+00  -2.1899999999999999e-02   1.7760000000000001e-01   1.0450999999999999e+00   3.5695000000000001e+00  -4.8200000000000000e-02   3.2710000000000000e-01   9.7299999999999998e-02
  -4.6289999999999998e-01  -6.6000000000000003e-02   1.8015000000000001e+00   2.6729999999999998e-01  -5.7099999999999998e-02  -2.1899999999999999e-02   1.5540000000000001e-01   1.2230000000000001e+00   3.3083000000000000e+00  -1.9300000000000001e-02   3.7530000000000002e-01   1.2390000000000000e-01
  -5.2900000000000003e-01   1.5390000000000001e-01   1.2867999999999999e+00   2.0050000000000001e-01   0.0000000000000000e+00  -5.7000000000000002e-02   6.6600000000000006e-02   1.0450999999999999e+00   4.1788999999999996e+00  -7.7100000000000002e-02   2.0210000000000000e-01   1.4599999999999999e-01
  -3.7469999999999998e-01  -3.7369999999999998e-01   1.4582999999999999e+00   2.4820000000000000e-01  -9.4999999999999998e-03  -1.3200000000000000e-02   2.8849999999999998e-01   1.2452000000000001e+00   2.8730000000000002e+00  -2.8899999999999999e-02   2.1170000000000000e-01   1.1500000000000000e-01
  -4.4080000000000003e-01  -8.7900000000000006e-02   1.2867999999999999e+00   2.3870000000000000e-01  -1.0470000000000000e-01  -1.7500000000000002e-02   6.6600000000000006e-02   1.2452000000000001e+00   3.3953000000000002e+00  -4.8200000000000000e-02   2.5019999999999998e-01   1.4599999999999999e-01
  -6.8330000000000002e-01  -1.3189999999999999e-01   1.3725000000000001e+00   2.4820000000000000e-01  -4.7600000000000003e-02  -3.0700000000000002e-02   4.4400000000000002e-02   1.2007000000000001e+00   3.7435999999999998e+00  -3.8500000000000000e-02   2.2130000000000000e-01   1.4599999999999999e-01
  -3.5270000000000001e-01  -4.3999999999999997e-02   1.9730000000000001e+00   1.9089999999999999e-01  -8.5599999999999996e-02  -1.3200000000000000e-02   2.6629999999999998e-01   1.1785000000000001e+00   2.9600000000000000e+00   9.5999999999999992e-03   2.4060000000000001e-01   1.2830000000000000e-01
  -6.8330000000000002e-01  -2.1980000000000000e-01   8.5780000000000001e-01   2.1959999999999999e-01   9.4999999999999998e-03  -1.3200000000000000e-02  -1.3320000000000001e-01   1.2007000000000001e+00   3.3953000000000002e+00   3.8500000000000000e-02   2.0210000000000000e-01   1.5479999999999999e-01
  -5.7310000000000005e-01  -3.0780000000000002e-01   1.2010000000000001e+00   2.1959999999999999e-01  -9.4999999999999998e-03  -1.3200000000000000e-02   2.2200000000000001e-02   1.0894999999999999e+00   4.3529999999999998e+00  -3.8500000000000000e-02   1.9239999999999999e-01   1.5479999999999999e-01
  -5.9509999999999996e-01  -1.9789999999999999e-01   1.6298999999999999e+00   2.6729999999999998e-01  -5.7099999999999998e-02  -2.1899999999999999e-02  -8.8800000000000004e-02   1.0672999999999999e+00   3.1341999999999999e+00   3.8500000000000000e-02   2.2130000000000000e-01   1.5040000000000001e-01
  -7.0530000000000004e-01  -2.6379999999999998e-01   1.2867999999999999e+00   1.5279999999999999e-01  -8.5599999999999996e-02   2.6300000000000000e-02   2.2189999999999999e-01   1.4008000000000000e+00   3.3083000000000000e+00   4.8200000000000000e-02   2.5979999999999998e-01   1.3710000000000000e-01
  -4.1880000000000001e-01  -6.6000000000000003e-02   2.1446000000000001e+00   2.0999999999999999e-01  -9.5200000000000007e-02   0.0000000000000000e+00   1.7760000000000001e-01   1.4453000000000000e+00   4.0048000000000004e+00  -4.8200000000000000e-02   3.1750000000000000e-01   1.3710000000000000e-01
  -5.2900000000000003e-01  -2.4179999999999999e-01   1.8015000000000001e+00   3.0549999999999999e-01  -2.8500000000000001e-02  -8.8000000000000005e-03   8.8800000000000004e-02   1.4898000000000000e+00   3.6564999999999999e+00  -6.7400000000000002e-02   2.6939999999999997e-01   1.3710000000000000e-01
  -5.5110000000000003e-01   0.0000000000000000e+00   2.2303999999999999e+00   2.6729999999999998e-01  -6.6600000000000006e-02  -5.2600000000000001e-02   0.0000000000000000e+00   1.0672999999999999e+00   4.0048000000000004e+00  -8.6699999999999999e-02   2.3089999999999999e-01   1.0620000000000000e-01
  -4.8490000000000000e-01  -4.3969999999999998e-01   1.8872000000000000e+00   2.0050000000000001e-01   5.7099999999999998e-02  -3.9500000000000000e-02   1.9980000000000001e-01   9.5609999999999995e-01   3.3953000000000002e+00  -3.8500000000000000e-02   2.8870000000000001e-01   1.4599999999999999e-01
  -4.4080000000000003e-01  -1.7590000000000000e-01   1.8015000000000001e+00   2.3870000000000000e-01   9.4999999999999998e-03  -1.7500000000000002e-02   8.8800000000000004e-02   1.2674000000000001e+00   3.6564999999999999e+00   4.8200000000000000e-02   1.7319999999999999e-01   1.1500000000000000e-01
  -3.9679999999999999e-01  -3.2979999999999998e-01   1.6298999999999999e+00   1.8140000000000001e-01  -4.7600000000000003e-02  -3.5099999999999999e-02   1.1100000000000000e-01   1.0894999999999999e+00   3.9177000000000000e+00   8.6699999999999999e-02   3.3679999999999999e-01   1.4160000000000000e-01
  -3.5270000000000001e-01  -1.3189999999999999e-01   1.5441000000000000e+00   1.8140000000000001e-01   0.0000000000000000e+00   8.8000000000000005e-03   1.5540000000000001e-01   1.2674000000000001e+00   3.5695000000000001e+00   1.9300000000000001e-02   2.8870000000000001e-01   1.0620000000000000e-01
  -4.8490000000000000e-01   2.1999999999999999e-02   1.9730000000000001e+00   1.4319999999999999e-01  -3.8100000000000002e-02   4.8200000000000000e-02  -6.6600000000000006e-02   1.2897000000000001e+00   3.3953000000000002e+00  -6.7400000000000002e-02   2.9830000000000001e-01   1.6370000000000001e-01
  -4.6289999999999998e-01   2.1999999999999999e-02   1.8872000000000000e+00   2.1959999999999999e-01  -4.7600000000000003e-02  -3.0700000000000002e-02   2.2200000000000001e-02   1.1563000000000001e+00   3.3953000000000002e+00  -4.8200000000000000e-02   1.8279999999999999e-01   1.5920000000000001e-01
  -5.9509999999999996e-01  -1.0990000000000000e-01   1.2867999999999999e+00   1.8140000000000001e-01  -5.7099999999999998e-02  -2.1899999999999999e-02   0.0000000000000000e+00   1.0672999999999999e+00   2.9600000000000000e+00  -7.7100000000000002e-02   2.0210000000000000e-01   1.3710000000000000e-01
  -6.3919999999999999e-01  -1.7590000000000000e-01   1.2867999999999999e+00   1.8140000000000001e-01  -7.6100000000000001e-02  -2.6300000000000000e-02  -1.1100000000000000e-01   1.2007000000000001e+00   2.6118000000000001e+00   9.5999999999999992e-03   3.1750000000000000e-01   9.2899999999999996e-02
  -4.1880000000000001e-01  -2.1999999999999999e-02   1.6298999999999999e+00   2.9599999999999999e-01   3.8100000000000002e-02  -5.2600000000000001e-02   2.4410000000000001e-01   1.3564000000000001e+00   3.6564999999999999e+00  -6.7400000000000002e-02   2.9830000000000001e-01   1.8140000000000001e-01
  -5.7310000000000005e-01   0.0000000000000000e+00   1.5441000000000000e+00   2.8639999999999999e-01  -9.4999999999999998e-03  -2.6300000000000000e-02   4.4400000000000002e-02   1.0450999999999999e+00   2.9600000000000000e+00   9.5999999999999992e-03   2.9830000000000001e-01   1.4599999999999999e-01
  -5.9509999999999996e-01  -2.8580000000000000e-01   1.7157000000000000e+00   3.1509999999999999e-01  -9.5200000000000007e-02  -1.3200000000000000e-02   6.6600000000000006e-02   1.0672999999999999e+00   3.1341999999999999e+00   9.5999999999999992e-03   1.9239999999999999e-01   1.2830000000000000e-01
  -5.9509999999999996e-01  -2.4179999999999999e-01   1.8872000000000000e+00   2.4820000000000000e-01   9.4999999999999998e-03   2.6300000000000000e-02   2.2200000000000001e-02   1.2897000000000001e+00   3.3083000000000000e+00   3.8500000000000000e-02   2.5019999999999998e-01   1.5040000000000001e-01
  -4.8490000000000000e-01  -2.1980000000000000e-01   1.6298999999999999e+00   2.7689999999999998e-01  -1.1420000000000000e-01  -3.9500000000000000e-02   2.2200000000000001e-02   1.2674000000000001e+00   4.1788999999999996e+00  -1.2520000000000001e-01   2.6939999999999997e-01   1.6370000000000001e-01
  -4.1880000000000001e-01  -1.0990000000000000e-01   1.8015000000000001e+00   1.9089999999999999e-01  -1.2370000000000000e-01  -4.4000000000000003e-03   8.8800000000000004e-02   1.0672999999999999e+00   3.8306000000000000e+00   9.5999999999999992e-03   2.5019999999999998e-01   1.1060000000000000e-01
  -5.2900000000000003e-01  -1.3189999999999999e-01   1.0294000000000001e+00   2.0050000000000001e-01  -6.6600000000000006e-02  -3.9500000000000000e-02   4.4400000000000002e-02   1.2674000000000001e+00   3.8306000000000000e+00  -1.9300000000000001e-02   2.7900000000000003e-01   1.7690000000000000e-01
  -5.7310000000000005e-01  -1.3189999999999999e-01   1.9730000000000001e+00   2.4820000000000000e-01  -1.9000000000000000e-02   0.0000000000000000e+00   0.0000000000000000e+00   1.2452000000000001e+00   3.2212000000000001e+00  -3.8500000000000000e-02   2.7900000000000003e-01   1.5479999999999999e-01
  -4.1880000000000001e-01  -1.5390000000000001e-01   1.2010000000000001e+00   2.3870000000000000e-01  -9.4999999999999998e-03  -8.8000000000000005e-03   3.1069999999999998e-01   1.3786000000000000e+00   3.7435999999999998e+00   9.5999999999999992e-03   2.7900000000000003e-01   1.1500000000000000e-01
  -5.7310000000000005e-01  -2.6379999999999998e-01   1.9730000000000001e+00   2.3870000000000000e-01  -7.6100000000000001e-02  -4.4000000000000003e-03   6.6600000000000006e-02   1.2007000000000001e+00   3.9177000000000000e+00   3.8500000000000000e-02   2.8870000000000001e-01   1.2390000000000000e-01
  -4.8490000000000000e-01  -1.9789999999999999e-01   1.4582999999999999e+00   3.1509999999999999e-01  -8.5599999999999996e-02   0.0000000000000000e+00   2.6629999999999998e-01   1.2230000000000001e+00   3.7435999999999998e+00   3.8500000000000000e-02   3.1750000000000000e-01   1.5040000000000001e-01
  -3.0859999999999999e-01  -1.9789999999999999e-01   2.1446000000000001e+00   1.8140000000000001e-01  -7.6100000000000001e-02  -6.1400000000000003e-02   1.1100000000000000e-01   1.1785000000000001e+00   3.3953000000000002e+00   2.8899999999999999e-02   2.5979999999999998e-01   1.2390000000000000e-01
  -3.7469999999999998e-01  -2.4179999999999999e-01   1.6298999999999999e+00   2.3870000000000000e-01  -3.8100000000000002e-02   1.3200000000000000e-02  -2.2200000000000001e-02   1.2007000000000001e+00   3.2212000000000001e+00   1.9300000000000001e-02   3.4639999999999999e-01   1.7249999999999999e-01
  -4.6289999999999998e-01  -3.9570000000000000e-01   1.4582999999999999e+00   2.1959999999999999e-01  -2.8500000000000001e-02  -2.1899999999999999e-02   1.9980000000000001e-01   1.0672999999999999e+00   3.4824000000000002e+00  -1.9300000000000001e-02   2.4060000000000001e-01   1.5040000000000001e-01
  -4.4080000000000003e-01   8.7900000000000006e-02   7.7210000000000001e-01   1.9089999999999999e-01  -1.4269999999999999e-01  -3.0700000000000002e-02   8.8800000000000004e-02   1.0227999999999999e+00   2.6118000000000001e+00   4.8200000000000000e-02   2.3089999999999999e-01   1.4160000000000000e-01
  -4.6289999999999998e-01  -2.1980000000000000e-01   2.0588000000000002e+00   2.8639999999999999e-01  -1.9000000000000000e-02   4.3900000000000002e-02  -2.2200000000000001e-02   1.2452000000000001e+00   4.1788999999999996e+00  -5.7799999999999997e-02   2.7900000000000003e-01   1.1060000000000000e-01
  -7.0530000000000004e-01  -3.2979999999999998e-01   1.6298999999999999e+00   2.0050000000000001e-01  -8.5599999999999996e-02   2.1899999999999999e-02   8.8800000000000004e-02   1.2897000000000001e+00   3.3083000000000000e+00  -9.5999999999999992e-03   1.5400000000000000e-01   1.8140000000000001e-01
  -5.9509999999999996e-01  -2.1999999999999999e-02   2.0588000000000002e+00   1.8140000000000001e-01   2.8500000000000001e-02  -2.6300000000000000e-02   6.6600000000000006e-02   1.2897000000000001e+00   2.8730000000000002e+00  -1.9300000000000001e-02   3.2710000000000000e-01   1.1940000000000001e-01
  -4.6289999999999998e-01  -2.8580000000000000e-01   1.6298999999999999e+00   2.0999999999999999e-01  -1.4269999999999999e-01  -1.3200000000000000e-02   6.6600000000000006e-02   1.2007000000000001e+00   3.5695000000000001e+00   7.7100000000000002e-02   3.4639999999999999e-01   1.2390000000000000e-01
  -6.1719999999999997e-01   4.3999999999999997e-02   8.5780000000000001e-01   2.5779999999999997e-01  -6.6600000000000006e-02  -1.3200000000000000e-02   4.4400000000000002e-02   1.4008000000000000e+00   3.3953000000000002e+00   3.8500000000000000e-02   3.1750000000000000e-01   1.2390000000000000e-01
  -3.7469999999999998e-01  -2.8580000000000000e-01   1.4582999999999999e+00   1.3370000000000001e-01  -1.9000000000000000e-02  -4.3900000000000002e-02   8.8800000000000004e-02   1.2007000000000001e+00   4.1788999999999996e+00  -8.6699999999999999e-02   2.1170000000000000e-01   1.3710000000000000e-01
  -3.3060000000000000e-01  -2.8580000000000000e-01   1.3725000000000001e+00   2.0999999999999999e-01  -2.8500000000000001e-02  -5.2600000000000001e-02   2.2189999999999999e-01   1.3119000000000001e+00   3.5695000000000001e+00  -3.8500000000000000e-02   1.7319999999999999e-01   1.2830000000000000e-01
  -5.9509999999999996e-01  -1.5390000000000001e-01   1.2010000000000001e+00   2.0999999999999999e-01  -9.4999999999999998e-03  -3.0700000000000002e-02  -6.6600000000000006e-02   1.2007000000000001e+00   4.0918000000000001e+00   3.8500000000000000e-02   3.1750000000000000e-01   1.2830000000000000e-01
  -4.4080000000000003e-01  -2.1980000000000000e-01   1.2010000000000001e+00   2.2910000000000000e-01  -2.8500000000000001e-02  -1.7500000000000002e-02   8.8800000000000004e-02   1.1785000000000001e+00   4.1788999999999996e+00  -9.5999999999999992e-03   2.1170000000000000e-01   1.5479999999999999e-01
  -5.5110000000000003e-01  -1.3189999999999999e-01   1.9730000000000001e+00   2.7689999999999998e-01  -1.5229999999999999e-01  -4.8200000000000000e-02   2.2200000000000001e-02   1.0227999999999999e+00   4.0918000000000001e+00  -6.7400000000000002e-02   2.3089999999999999e-01   1.3270000000000001e-01
  -5.5110000000000003e-01  -1.5390000000000001e-01   1.8015000000000001e+00   1.5279999999999999e-01   9.4999999999999998e-03  -1.7500000000000002e-02   1.5540000000000001e-01   1.0450999999999999e+00   4.0918000000000001e+00   8.6699999999999999e-02   3.2710000000000000e-01   1.1940000000000001e-01
  -4.8490000000000000e-01  -8.7900000000000006e-02   1.7157000000000000e+00   7.6399999999999996e-02  -1.1420000000000000e-01  -2.1899999999999999e-02  -2.2200000000000001e-02   1.1117999999999999e+00   4.6142000000000003e+00   0.0000000000000000e+00   2.5979999999999998e-01   1.7249999999999999e-01
  -4.6289999999999998e-01  -1.9789999999999999e-01   1.2867999999999999e+00   1.7190000000000000e-01  -1.0470000000000000e-01  -3.9500000000000000e-02   1.1100000000000000e-01   1.2897000000000001e+00   3.7435999999999998e+00  -5.7799999999999997e-02   2.6939999999999997e-01   1.5479999999999999e-01
  -2.4249999999999999e-01   4.3999999999999997e-02   1.7157000000000000e+00   1.6230000000000000e-01  -5.7099999999999998e-02  -3.0700000000000002e-02   8.8800000000000004e-02   1.2007000000000001e+00   3.9177000000000000e+00  -4.8200000000000000e-02   2.7900000000000003e-01   6.6400000000000001e-02
  -7.0530000000000004e-01   2.1999999999999999e-02   9.4359999999999999e-01   2.2910000000000000e-01  -1.5229999999999999e-01   8.8000000000000005e-03  -4.4400000000000002e-02   1.0450999999999999e+00   3.3953000000000002e+00  -9.5999999999999992e-03   3.1750000000000000e-01   1.7249999999999999e-01
  -5.0700000000000001e-01  -2.4179999999999999e-01   1.2867999999999999e+00   2.6729999999999998e-01   9.4999999999999998e-03  -2.6300000000000000e-02   4.4400000000000002e-02   1.0672999999999999e+00   3.4824000000000002e+00   9.5999999999999992e-03   2.4060000000000001e-01   1.5920000000000001e-01
  -2.6450000000000001e-01  -3.9570000000000000e-01   1.0294000000000001e+00   2.7689999999999998e-01  -8.5599999999999996e-02  -5.7000000000000002e-02   8.8800000000000004e-02   1.2674000000000001e+00   3.3953000000000002e+00  -9.6299999999999997e-02   2.9830000000000001e-01   1.4599999999999999e-01
  -4.8490000000000000e-01   4.3999999999999997e-02   1.4582999999999999e+00   2.5779999999999997e-01   0.0000000000000000e+00  -1.7500000000000002e-02   3.1069999999999998e-01   1.2007000000000001e+00   4.1788999999999996e+00  -9.5999999999999992e-03   2.8870000000000001e-01   1.4160000000000000e-01
  -4.1880000000000001e-01  -1.5390000000000001e-01   1.3725000000000001e+00   2.3870000000000000e-01  -1.2370000000000000e-01   0.0000000000000000e+00   2.2200000000000001e-02   1.2452000000000001e+00   3.3083000000000000e+00  -3.8500000000000000e-02   2.2130000000000000e-01   1.3710000000000000e-01
  -3.5270000000000001e-01  -8.7900000000000006e-02   1.2010000000000001e+00   2.6729999999999998e-01  -3.8100000000000002e-02  -2.6300000000000000e-02  -6.6600000000000006e-02   1.1117999999999999e+00   3.4824000000000002e+00   9.5999999999999992e-03   2.3089999999999999e-01   1.5479999999999999e-01
  -4.1880000000000001e-01  -3.9570000000000000e-01   1.2010000000000001e+00   9.5500000000000002e-02  -1.0470000000000000e-01  -1.3200000000000000e-02   2.8849999999999998e-01   1.2674000000000001e+00   3.2212000000000001e+00   0.0000000000000000e+00   2.6939999999999997e-01   1.5040000000000001e-01
  -5.9509999999999996e-01  -1.5390000000000001e-01   1.1152000000000000e+00   1.8140000000000001e-01  -4.7600000000000003e-02  -4.8200000000000000e-02   2.2200000000000001e-02   1.2007000000000001e+00   3.3953000000000002e+00  -5.7799999999999997e-02   2.4060000000000001e-01   1.2390000000000000e-01
  -6.1719999999999997e-01  -2.4179999999999999e-01   1.0294000000000001e+00   2.6729999999999998e-01   1.9000000000000000e-02  -3.0700000000000002e-02  -6.6600000000000006e-02   1.2674000000000001e+00   3.3953000000000002e+00  -5.7799999999999997e-02   3.3679999999999999e-01   1.4160000000000000e-01
  -4.1880000000000001e-01  -3.2979999999999998e-01   1.8015000000000001e+00   1.0500000000000000e-01   0.0000000000000000e+00  -3.5099999999999999e-02   2.6629999999999998e-01   1.3564000000000001e+00   2.6118000000000001e+00  -1.9300000000000001e-02   2.4060000000000001e-01   1.2830000000000000e-01
  -4.1880000000000001e-01  -2.4179999999999999e-01   1.5441000000000000e+00   2.6729999999999998e-01  -1.1420000000000000e-01  -1.3200000000000000e-02   1.9980000000000001e-01   1.1785000000000001e+00   3.4824000000000002e+00   1.9300000000000001e-02   3.2710000000000000e-01   1.6370000000000001e-01
  -4.6289999999999998e-01  -4.3999999999999997e-02   1.0294000000000001e+00   2.8639999999999999e-01  -8.5599999999999996e-02  -7.0199999999999999e-02  -2.2200000000000001e-02   1.2674000000000001e+00   3.6564999999999999e+00  -3.8500000000000000e-02   2.7900000000000003e-01   1.5479999999999999e-01
  -4.6289999999999998e-01  -1.9789999999999999e-01   1.3725000000000001e+00   2.0999999999999999e-01  -2.8500000000000001e-02  -3.5099999999999999e-02   1.9980000000000001e-01   1.2674000000000001e+00   2.6989000000000001e+00  -2.8899999999999999e-02   2.5019999999999998e-01   1.4599999999999999e-01
  -4.6289999999999998e-01  -1.5390000000000001e-01   1.4582999999999999e+00   1.6230000000000000e-01   4.7600000000000003e-02  -1.7500000000000002e-02   1.3320000000000001e-01   1.1339999999999999e+00   3.3953000000000002e+00  -2.8899999999999999e-02   3.2710000000000000e-01   1.3710000000000000e-01
  -4.6289999999999998e-01  -8.7900000000000006e-02   1.2867999999999999e+00   1.8140000000000001e-01  -2.8500000000000001e-02  -1.3200000000000000e-02  -4.4400000000000002e-02   1.2674000000000001e+00   3.3953000000000002e+00  -1.9300000000000001e-02   2.5019999999999998e-01   1.3710000000000000e-01
  -5.0700000000000001e-01  -2.1999999999999999e-02   1.4582999999999999e+00   2.5779999999999997e-01  -1.3320000000000001e-01  -1.3200000000000000e-02   2.2200000000000001e-02   1.0894999999999999e+00   3.4824000000000002e+00  -2.8899999999999999e-02   2.4060000000000001e-01   1.5479999999999999e-01
  -3.0859999999999999e-01  -3.0780000000000002e-01   1.8872000000000000e+00   2.0999999999999999e-01  -5.7099999999999998e-02   4.4000000000000003e-03  -6.6600000000000006e-02   1.1563000000000001e+00   3.3083000000000000e+00  -1.1559999999999999e-01   2.5019999999999998e-01   1.2390000000000000e-01
  -5.9509999999999996e-01  -3.2979999999999998e-01   1.4582999999999999e+00   2.0999999999999999e-01  -8.5599999999999996e-02  -3.9500000000000000e-02   1.1100000000000000e-01   1.0894999999999999e+00   3.3953000000000002e+00   0.0000000000000000e+00   2.4060000000000001e-01   1.3710000000000000e-01
  -6.3919999999999999e-01  -2.1980000000000000e-01   1.2010000000000001e+00   1.8140000000000001e-01  -6.6600000000000006e-02  -3.5099999999999999e-02   0.0000000000000000e+00   1.1339999999999999e+00   3.8306000000000000e+00   3.8500000000000000e-02   3.6559999999999998e-01   1.2830000000000000e-01
  -6.8330000000000002e-01  -8.7900000000000006e-02   1.6298999999999999e+00   3.1509999999999999e-01  -1.0470000000000000e-01   1.3200000000000000e-02   1.3320000000000001e-01   1.2230000000000001e+00   2.9600000000000000e+00   3.8500000000000000e-02   3.2710000000000000e-01   1.0620000000000000e-01
  -5.9509999999999996e-01  -2.6379999999999998e-01   6.0050000000000003e-01   2.4820000000000000e-01  -6.6600000000000006e-02  -1.3200000000000000e-02   1.5540000000000001e-01   1.0672999999999999e+00   3.1341999999999999e+00   0.0000000000000000e+00   2.2130000000000000e-01   1.2390000000000000e-01
  -4.8490000000000000e-01  -1.3189999999999999e-01   1.7157000000000000e+00   2.5779999999999997e-01  -1.5229999999999999e-01  -3.0700000000000002e-02   1.7760000000000001e-01   1.4676000000000000e+00   2.6989000000000001e+00  -1.9300000000000001e-02   2.6939999999999997e-01   1.6810000000000000e-01
  -4.6289999999999998e-01  -2.4179999999999999e-01   1.3725000000000001e+00   2.4820000000000000e-01   7.6100000000000001e-02  -5.7000000000000002e-02   8.8800000000000004e-02   1.1563000000000001e+00   2.9600000000000000e+00   8.6699999999999999e-02   2.8870000000000001e-01   1.3710000000000000e-01
  -4.4080000000000003e-01  -1.5390000000000001e-01   1.1152000000000000e+00   2.8639999999999999e-01  -5.7099999999999998e-02  -2.6300000000000000e-02   2.6629999999999998e-01   1.1563000000000001e+00   3.4824000000000002e+00  -6.7400000000000002e-02   2.2130000000000000e-01   1.8140000000000001e-01
  -5.0700000000000001e-01  -1.5390000000000001e-01   9.4359999999999999e-01   2.7689999999999998e-01  -3.8100000000000002e-02  -1.7500000000000002e-02   6.6600000000000006e-02   1.2674000000000001e+00   3.3953000000000002e+00   4.8200000000000000e-02   2.6939999999999997e-01   1.4160000000000000e-01
  -3.3060000000000000e-01  -2.1980000000000000e-01   1.2867999999999999e+00   2.5779999999999997e-01  -9.4999999999999998e-03  -1.3200000000000000e-02  -8.8800000000000004e-02   1.2230000000000001e+00   2.8730000000000002e+00  -1.9300000000000001e-02   1.8279999999999999e-01   1.5920000000000001e-01
  -6.6130000000000000e-01  -4.3999999999999997e-02   1.2867999999999999e+00   1.4319999999999999e-01  -1.2370000000000000e-01   8.8000000000000005e-03   2.2189999999999999e-01   1.1339999999999999e+00   3.1341999999999999e+00  -8.6699999999999999e-02   2.5979999999999998e-01   1.6810000000000000e-01
  -5.7310000000000005e-01  -3.5170000000000001e-01   1.2867999999999999e+00   1.6230000000000000e-01  -7.6100000000000001e-02  -4.4000000000000003e-03   1.1100000000000000e-01   9.3389999999999995e-01   4.7012999999999998e+00  -3.8500000000000000e-02   2.7900000000000003e-01   1.6810000000000000e-01
  -5.5110000000000003e-01  -2.4179999999999999e-01   1.0294000000000001e+00   2.1959999999999999e-01  -1.1420000000000000e-01  -3.0700000000000002e-02   1.3320000000000001e-01   1.0450999999999999e+00   3.4824000000000002e+00  -5.7799999999999997e-02   2.7900000000000003e-01   1.4160000000000000e-01
  -4.4080000000000003e-01  -1.5390000000000001e-01   4.2890000000000000e-01   2.0999999999999999e-01  -7.6100000000000001e-02  -5.2600000000000001e-02   1.7760000000000001e-01   1.0894999999999999e+00   2.8730000000000002e+00   5.7799999999999997e-02   2.9830000000000001e-01   1.1500000000000000e-01
  -6.3919999999999999e-01  -2.1999999999999999e-02   1.4582999999999999e+00   2.5779999999999997e-01  -1.9000000000000000e-02  -4.3900000000000002e-02   2.4410000000000001e-01   1.1339999999999999e+00   3.3083000000000000e+00   5.7799999999999997e-02   3.6559999999999998e-01   1.7249999999999999e-01
  -4.6289999999999998e-01  -2.1999999999999999e-02   1.5441000000000000e+00   2.6729999999999998e-01  -8.5599999999999996e-02  -8.8000000000000005e-03  -2.2200000000000001e-02   1.3564000000000001e+00   3.5695000000000001e+00   0.0000000000000000e+00   2.5979999999999998e-01   1.1060000000000000e-01
  -6.6130000000000000e-01  -2.1999999999999999e-02   1.7157000000000000e+00   2.0050000000000001e-01  -2.8500000000000001e-02  -5.7000000000000002e-02   1.3320000000000001e-01   1.1117999999999999e+00   3.1341999999999999e+00  -6.7400000000000002e-02   3.1750000000000000e-01   1.7249999999999999e-01
  -5.5110000000000003e-01  -1.9789999999999999e-01   1.8872000000000000e+00   2.5779999999999997e-01  -4.7600000000000003e-02  -7.4499999999999997e-02   2.2200000000000001e-02   1.1785000000000001e+00   3.6564999999999999e+00  -2.8899999999999999e-02   2.5019999999999998e-01   1.4160000000000000e-01
  -4.8490000000000000e-01  -2.1980000000000000e-01   7.7210000000000001e-01   2.5779999999999997e-01  -6.6600000000000006e-02   2.1899999999999999e-02  -4.4400000000000002e-02   1.2007000000000001e+00   3.3083000000000000e+00  -4.8200000000000000e-02   2.3089999999999999e-01   1.6810000000000000e-01
  -5.2900000000000003e-01  -2.4179999999999999e-01   8.5780000000000001e-01   2.6729999999999998e-01  -4.7600000000000003e-02  -8.8000000000000005e-03   2.4410000000000001e-01   1.1785000000000001e+00   3.9177000000000000e+00   9.5999999999999992e-03   1.9239999999999999e-01   1.6370000000000001e-01
  -4.1880000000000001e-01  -1.3189999999999999e-01   1.2867999999999999e+00   2.0999999999999999e-01  -9.4999999999999998e-03   4.4000000000000003e-03  -6.6600000000000006e-02   1.2674000000000001e+00   3.6564999999999999e+00  -9.5999999999999992e-03   2.3089999999999999e-01   1.7249999999999999e-01
  -4.6289999999999998e-01  -2.6379999999999998e-01   1.9730000000000001e+00   1.5279999999999999e-01  -9.5200000000000007e-02  -2.6300000000000000e-02   8.8800000000000004e-02   1.0450999999999999e+00   3.9177000000000000e+00  -6.7400000000000002e-02   2.8870000000000001e-01   7.9600000000000004e-02
  -2.2040000000000001e-01   2.1999999999999999e-02   7.7210000000000001e-01   2.4820000000000000e-01  -4.7600000000000003e-02  -4.8200000000000000e-02   4.4400000000000002e-02   1.1117999999999999e+00   3.4824000000000002e+00  -2.8899999999999999e-02   2.7900000000000003e-01   1.6370000000000001e-01
  -4.6289999999999998e-01  -2.1980000000000000e-01   1.2010000000000001e+00   3.0549999999999999e-01  -1.1420000000000000e-01   8.8000000000000005e-03   1.7760000000000001e-01   1.2230000000000001e+00   3.2212000000000001e+00   6.7400000000000002e-02   2.2130000000000000e-01   1.6370000000000001e-01
  -6.1719999999999997e-01  -1.0990000000000000e-01   6.8630000000000002e-01   2.0999999999999999e-01  -1.1420000000000000e-01  -3.9500000000000000e-02   1.1100000000000000e-01   1.2897000000000001e+00   3.3953000000000002e+00   5.7799999999999997e-02   3.4639999999999999e-01   1.5920000000000001e-01
  -6.3919999999999999e-01  -2.1980000000000000e-01   1.8872000000000000e+00   2.8639999999999999e-01   9.4999999999999998e-03  -3.0700000000000002e-02   1.7760000000000001e-01   1.3119000000000001e+00   3.9177000000000000e+00   9.5999999999999992e-03   2.8870000000000001e-01   1.4599999999999999e-01
  -4.8490000000000000e-01   8.7900000000000006e-02   9.4359999999999999e-01   3.2460000000000000e-01  -2.8500000000000001e-02   4.4000000000000003e-03   1.1100000000000000e-01   1.2674000000000001e+00   4.0048000000000004e+00   1.1559999999999999e-01   2.3089999999999999e-01   1.3270000000000001e-01
  -4.6289999999999998e-01  -1.7590000000000000e-01   1.3725000000000001e+00   3.1509999999999999e-01  -1.0470000000000000e-01  -1.7500000000000002e-02   8.8800000000000004e-02   1.4008000000000000e+00   4.0048000000000004e+00   9.5999999999999992e-03   3.0790000000000001e-01   1.1940000000000001e-01
  -4.8490000000000000e-01  -1.5390000000000001e-01   1.6298999999999999e+00   2.8639999999999999e-01   0.0000000000000000e+00   2.6300000000000000e-02   1.5540000000000001e-01   1.2897000000000001e+00   3.3083000000000000e+00  -7.7100000000000002e-02   2.7900000000000003e-01   1.3270000000000001e-01
  -4.4080000000000003e-01  -1.3189999999999999e-01   1.3725000000000001e+00   2.0050000000000001e-01  -1.2370000000000000e-01  -1.7500000000000002e-02   1.7760000000000001e-01   1.3341000000000001e+00   3.5695000000000001e+00   1.3489999999999999e-01   2.4060000000000001e-01   1.5920000000000001e-01
  -5.0700000000000001e-01   2.1999999999999999e-02   1.1152000000000000e+00   1.4319999999999999e-01  -3.8100000000000002e-02  -3.5099999999999999e-02   1.5540000000000001e-01   1.1339999999999999e+00   3.5695000000000001e+00  -4.8200000000000000e-02   2.9830000000000001e-01   1.3270000000000001e-01
  -6.3919999999999999e-01  -3.7369999999999998e-01   1.0294000000000001e+00   1.6230000000000000e-01   0.0000000000000000e+00   3.9500000000000000e-02   1.7760000000000001e-01   1.3786000000000000e+00   3.1341999999999999e+00  -7.7100000000000002e-02   1.8279999999999999e-01   1.4599999999999999e-01
  -5.0700000000000001e-01  -2.6379999999999998e-01   7.7210000000000001e-01   2.2910000000000000e-01  -5.7099999999999998e-02  -5.7000000000000002e-02   1.5540000000000001e-01   1.2007000000000001e+00   2.5247000000000002e+00   2.8899999999999999e-02   2.3089999999999999e-01   1.2390000000000000e-01
  -5.2900000000000003e-01  -1.3189999999999999e-01   5.1470000000000005e-01   2.0999999999999999e-01  -8.5599999999999996e-02  -2.1899999999999999e-02   1.7760000000000001e-01   1.1117999999999999e+00   4.1788999999999996e+00   1.9300000000000001e-02   2.5019999999999998e-01   1.5479999999999999e-01
  -5.5110000000000003e-01  -2.6379999999999998e-01   1.1152000000000000e+00   5.7299999999999997e-02  -1.9000000000000000e-02  -8.8000000000000005e-03   2.6629999999999998e-01   1.3119000000000001e+00   3.9177000000000000e+00   2.8899999999999999e-02   2.7900000000000003e-01   1.3270000000000001e-01
  -3.9679999999999999e-01  -1.9789999999999999e-01   1.2867999999999999e+00   3.1509999999999999e-01   0.0000000000000000e+00  -2.6300000000000000e-02   2.2200000000000001e-02   1.0894999999999999e+00   3.5695000000000001e+00  -8.6699999999999999e-02   2.6939999999999997e-01   1.2830000000000000e-01
  -3.7469999999999998e-01   2.1999999999999999e-02   1.8872000000000000e+00   2.5779999999999997e-01  -3.8100000000000002e-02  -3.5099999999999999e-02   0.0000000000000000e+00   9.7840000000000005e-01   2.7858999999999998e+00  -6.7400000000000002e-02   1.9239999999999999e-01   1.7249999999999999e-01
  -5.9509999999999996e-01   0.0000000000000000e+00   6.8630000000000002e-01   2.1959999999999999e-01  -1.5229999999999999e-01   3.0700000000000002e-02   1.7760000000000001e-01   1.3564000000000001e+00   3.6564999999999999e+00  -5.7799999999999997e-02   2.6939999999999997e-01   1.2830000000000000e-01
  -3.9679999999999999e-01  -1.3189999999999999e-01   1.7157000000000000e+00   1.6230000000000000e-01  -1.8079999999999999e-01  -4.3900000000000002e-02  -4.4400000000000002e-02   1.1563000000000001e+00   2.6989000000000001e+00  -9.6299999999999997e-02   2.7900000000000003e-01   1.7690000000000000e-01
  -5.0700000000000001e-01  -1.3189999999999999e-01   1.2010000000000001e+00   2.4820000000000000e-01  -9.4999999999999998e-03   8.8000000000000005e-03   1.5540000000000001e-01   1.1563000000000001e+00   4.1788999999999996e+00   5.7799999999999997e-02   2.3089999999999999e-01   1.5479999999999999e-01
  -6.1719999999999997e-01  -3.2979999999999998e-01   1.4582999999999999e+00   1.8140000000000001e-01  -1.4269999999999999e-01   2.1899999999999999e-02   2.2200000000000001e-02   1.2674000000000001e+00   3.6564999999999999e+00   2.8899999999999999e-02   2.2130000000000000e-01   1.5040000000000001e-01
  -4.8490000000000000e-01  -2.8580000000000000e-01   4.2890000000000000e-01   7.6399999999999996e-02  -9.5200000000000007e-02   2.1899999999999999e-02   4.4400000000000002e-02   1.0227999999999999e+00   3.8306000000000000e+00  -9.5999999999999992e-03   2.5019999999999998e-01   1.2830000000000000e-01
  -3.5270000000000001e-01  -1.5390000000000001e-01   1.6298999999999999e+00   2.1959999999999999e-01  -3.8100000000000002e-02  -7.8899999999999998e-02   1.5540000000000001e-01   1.2230000000000001e+00   4.5270999999999999e+00  -6.7400000000000002e-02   2.4060000000000001e-01   1.4160000000000000e-01
  -4.4080000000000003e-01  -3.7369999999999998e-01   4.2890000000000000e-01   2.0050000000000001e-01  -1.9000000000000000e-02  -3.9500000000000000e-02   1.7760000000000001e-01   1.1117999999999999e+00   3.3083000000000000e+00   4.8200000000000000e-02   2.3089999999999999e-01   1.4599999999999999e-01
  -3.7469999999999998e-01  -3.0780000000000002e-01   1.5441000000000000e+00   3.1509999999999999e-01  -5.7099999999999998e-02  -2.1899999999999999e-02   2.6629999999999998e-01   1.3341000000000001e+00   3.3083000000000000e+00   6.7400000000000002e-02   3.0790000000000001e-01   1.2390000000000000e-01
  -4.8490000000000000e-01  -1.5390000000000001e-01   1.6298999999999999e+00   2.4820000000000000e-01  -5.7099999999999998e-02  -3.9500000000000000e-02  -2.2200000000000001e-02   1.2452000000000001e+00   3.9177000000000000e+00  -2.8899999999999999e-02   2.5019999999999998e-01   1.3710000000000000e-01
  -5.9509999999999996e-01  -1.5390000000000001e-01   1.1152000000000000e+00   2.3870000000000000e-01  -2.8500000000000001e-02  -2.6300000000000000e-02   8.8800000000000004e-02   1.3119000000000001e+00   3.5695000000000001e+00   2.8899999999999999e-02   2.4060000000000001e-01   1.1060000000000000e-01
  -4.4080000000000003e-01  -3.5170000000000001e-01   1.5441000000000000e+00   2.1959999999999999e-01  -7.6100000000000001e-02  -8.8000000000000005e-03   6.6600000000000006e-02   1.1563000000000001e+00   3.5695000000000001e+00   0.0000000000000000e+00   3.2710000000000000e-01   1.0620000000000000e-01
  -6.1719999999999997e-01  -2.1980000000000000e-01   6.8630000000000002e-01   2.0999999999999999e-01  -6.6600000000000006e-02  -3.5099999999999999e-02  -6.6600000000000006e-02   1.2674000000000001e+00   3.8306000000000000e+00  -2.8899999999999999e-02   3.0790000000000001e-01   1.4160000000000000e-01
  -4.4080000000000003e-01  -3.2979999999999998e-01   3.4310000000000002e-01   2.2910000000000000e-01   0.0000000000000000e+00  -3.0700000000000002e-02   8.8800000000000004e-02   1.2230000000000001e+00   2.7858999999999998e+00   0.0000000000000000e+00   2.0210000000000000e-01   1.0170000000000000e-01
  -4.8490000000000000e-01  -8.7900000000000006e-02   1.0294000000000001e+00   2.6729999999999998e-01  -4.7600000000000003e-02  -4.8200000000000000e-02  -1.5540000000000001e-01   9.3389999999999995e-01   3.9177000000000000e+00  -1.9300000000000001e-02   2.7900000000000003e-01   1.3710000000000000e-01
  -5.0700000000000001e-01  -1.7590000000000000e-01   1.3725000000000001e+00   1.8140000000000001e-01  -1.1420000000000000e-01  -1.3200000000000000e-02   1.1100000000000000e-01   1.0894999999999999e+00   3.9177000000000000e+00  -1.9300000000000001e-02   2.3089999999999999e-01   1.2390000000000000e-01
  -3.3060000000000000e-01  -1.0990000000000000e-01   1.3725000000000001e+00   2.3870000000000000e-01  -2.8500000000000001e-02  -4.4000000000000003e-03   1.1100000000000000e-01   1.1339999999999999e+00   3.1341999999999999e+00  -2.8899999999999999e-02   2.2130000000000000e-01   1.2390000000000000e-01
  -4.8490000000000000e-01  -2.6379999999999998e-01   1.5441000000000000e+00   1.6230000000000000e-01  -7.6100000000000001e-02   1.3200000000000000e-02   8.8800000000000004e-02   1.1785000000000001e+00   3.8306000000000000e+00  -2.8899999999999999e-02   2.7900000000000003e-01   1.4599999999999999e-01
  -5.2900000000000003e-01  -2.8580000000000000e-01   1.3725000000000001e+00   1.6230000000000000e-01  -9.5200000000000007e-02  -3.0700000000000002e-02  -2.2200000000000001e-02   1.0672999999999999e+00   3.2212000000000001e+00   9.5999999999999992e-03   2.6939999999999997e-01   1.1940000000000001e-01
  -5.9509999999999996e-01  -1.0990000000000000e-01   1.0294000000000001e+00   3.2460000000000000e-01  -1.3320000000000001e-01  -4.3900000000000002e-02   2.2200000000000001e-02   1.1117999999999999e+00   4.0048000000000004e+00  -7.7100000000000002e-02   2.3089999999999999e-01   1.6370000000000001e-01
  -5.7310000000000005e-01  -1.7590000000000000e-01   1.8015000000000001e+00   2.9599999999999999e-01  -2.8500000000000001e-02  -7.4499999999999997e-02  -4.4400000000000002e-02   1.3564000000000001e+00   3.7435999999999998e+00  -5.7799999999999997e-02   3.2710000000000000e-01   1.2830000000000000e-01
  -4.1880000000000001e-01  -1.0990000000000000e-01   1.2010000000000001e+00   3.1509999999999999e-01  -6.6600000000000006e-02   0.0000000000000000e+00  -1.1100000000000000e-01   1.2897000000000001e+00   3.3083000000000000e+00   7.7100000000000002e-02   2.4060000000000001e-01   1.6810000000000000e-01
  -4.6289999999999998e-01  -1.0990000000000000e-01   1.8015000000000001e+00   3.1509999999999999e-01   9.4999999999999998e-03  -4.4000000000000003e-03  -2.2200000000000001e-02   1.2007000000000001e+00   3.7435999999999998e+00   0.0000000000000000e+00   2.3089999999999999e-01   1.9020000000000001e-01
  -4.4080000000000003e-01   2.6379999999999998e-01   1.4582999999999999e+00   3.4370000000000001e-01   1.9000000000000000e-02   1.3200000000000000e-02   1.3320000000000001e-01   1.1117999999999999e+00   3.7435999999999998e+00   2.8899999999999999e-02   1.7319999999999999e-01   1.3710000000000000e-01
  -3.5270000000000001e-01  -4.3999999999999997e-02   1.7157000000000000e+00   1.9089999999999999e-01  -5.7099999999999998e-02   4.4000000000000003e-03   3.1069999999999998e-01   1.0672999999999999e+00   2.9600000000000000e+00   1.9300000000000001e-02   1.7319999999999999e-01   1.3710000000000000e-01
  -2.6450000000000001e-01  -8.7900000000000006e-02   7.7210000000000001e-01   1.7190000000000000e-01  -9.4999999999999998e-03  -3.5099999999999999e-02   0.0000000000000000e+00   1.1117999999999999e+00   4.0918000000000001e+00  -2.8899999999999999e-02   2.5019999999999998e-01   1.5479999999999999e-01
  -3.0859999999999999e-01  -1.9789999999999999e-01   1.9730000000000001e+00   2.6729999999999998e-01  -2.8500000000000001e-02  -4.4000000000000003e-03   4.4400000000000002e-02   1.2452000000000001e+00   3.9177000000000000e+00   1.9300000000000001e-02   1.7319999999999999e-01   1.0620000000000000e-01
  -4.8490000000000000e-01  -8.7900000000000006e-02   9.4359999999999999e-01   2.5779999999999997e-01  -1.4269999999999999e-01  -3.0700000000000002e-02   2.2200000000000001e-02   1.4231000000000000e+00   3.3083000000000000e+00  -2.8899999999999999e-02   2.8870000000000001e-01   1.0170000000000000e-01
  -1.1020000000000001e-01   4.3999999999999997e-02   1.7157000000000000e+00   1.4319999999999999e-01  -6.6600000000000006e-02  -3.0700000000000002e-02   2.8849999999999998e-01   1.1339999999999999e+00   2.8730000000000002e+00   0.0000000000000000e+00   3.2710000000000000e-01   1.2830000000000000e-01
  -3.3060000000000000e-01  -2.1999999999999999e-02   1.0294000000000001e+00   2.0050000000000001e-01   9.4999999999999998e-03  -4.3900000000000002e-02  -6.6600000000000006e-02   1.1785000000000001e+00   3.6564999999999999e+00  -7.7100000000000002e-02   1.7319999999999999e-01   1.6810000000000000e-01
  -6.1719999999999997e-01  -1.3189999999999999e-01   8.5780000000000001e-01   2.2910000000000000e-01   7.6100000000000001e-02  -5.2600000000000001e-02  -2.2200000000000001e-02   1.1563000000000001e+00   3.3083000000000000e+00  -3.8500000000000000e-02   2.1170000000000000e-01   9.7299999999999998e-02
  -4.4080000000000003e-01  -1.3189999999999999e-01   1.8872000000000000e+00   2.0050000000000001e-01  -9.4999999999999998e-03   4.4000000000000003e-03   4.4400000000000002e-02   1.2897000000000001e+00   3.0470999999999999e+00   4.8200000000000000e-02   2.9830000000000001e-01   1.6370000000000001e-01
  -5.9509999999999996e-01  -4.3999999999999997e-02   7.7210000000000001e-01   2.2910000000000000e-01  -4.7600000000000003e-02  -2.6300000000000000e-02   4.4400000000000002e-02   1.2674000000000001e+00   3.5695000000000001e+00   8.6699999999999999e-02   1.8279999999999999e-01   1.2390000000000000e-01
  -5.0700000000000001e-01  -8.7900000000000006e-02   1.7157000000000000e+00   2.0999999999999999e-01  -1.3320000000000001e-01   0.0000000000000000e+00  -1.1100000000000000e-01   1.2452000000000001e+00   2.5247000000000002e+00   3.8500000000000000e-02   2.8870000000000001e-01   1.6370000000000001e-01
  -3.5270000000000001e-01  -8.7900000000000006e-02   7.7210000000000001e-01   2.4820000000000000e-01  -1.2370000000000000e-01  -1.7500000000000002e-02   1.1100000000000000e-01   1.2452000000000001e+00   4.1788999999999996e+00   3.8500000000000000e-02   2.5979999999999998e-01   1.1500000000000000e-01
  -4.4080000000000003e-01  -1.0990000000000000e-01   1.6298999999999999e+00   2.1959999999999999e-01  -1.0470000000000000e-01   2.1899999999999999e-02  -4.4400000000000002e-02   1.1785000000000001e+00   3.3083000000000000e+00  -4.8200000000000000e-02   3.3679999999999999e-01   1.9020000000000001e-01
  -4.1880000000000001e-01  -1.0990000000000000e-01   1.7157000000000000e+00   2.8639999999999999e-01  -5.7099999999999998e-02  -2.1899999999999999e-02   2.2200000000000001e-02   1.4898000000000000e+00   3.8306000000000000e+00  -9.6299999999999997e-02   3.2710000000000000e-01   1.4599999999999999e-01
  -4.4080000000000003e-01  -1.3189999999999999e-01   1.5441000000000000e+00   2.7689999999999998e-01  -7.6100000000000001e-02  -8.8000000000000005e-03   4.4400000000000002e-02   1.2230000000000001e+00   2.9600000000000000e+00   6.7400000000000002e-02   3.0790000000000001e-01   1.3710000000000000e-01
  -4.1880000000000001e-01  -1.5390000000000001e-01   1.0294000000000001e+00   2.4820000000000000e-01  -1.2370000000000000e-01  -2.6300000000000000e-02  -2.2189999999999999e-01   9.3389999999999995e-01   3.3953000000000002e+00  -3.8500000000000000e-02   2.8870000000000001e-01   1.5479999999999999e-01
  -3.9679999999999999e-01  -2.4179999999999999e-01   1.5441000000000000e+00   2.2910000000000000e-01   9.4999999999999998e-03  -2.1899999999999999e-02   0.0000000000000000e+00   1.4231000000000000e+00   3.3083000000000000e+00   0.0000000000000000e+00   1.6360000000000000e-01   1.4599999999999999e-01
  -5.9509999999999996e-01  -1.3189999999999999e-01   1.2867999999999999e+00   2.5779999999999997e-01  -1.9000000000000000e-02  -5.2600000000000001e-02  -2.4410000000000001e-01   1.2452000000000001e+00   3.1341999999999999e+00  -9.6299999999999997e-02   3.9450000000000002e-01   1.3710000000000000e-01
  -5.2900000000000003e-01  -2.4179999999999999e-01   8.5780000000000001e-01   3.2460000000000000e-01  -5.7099999999999998e-02   8.8000000000000005e-03   1.7760000000000001e-01   1.3341000000000001e+00   3.0470999999999999e+00   4.8200000000000000e-02   1.7319999999999999e-01   1.3270000000000001e-01
  -5.0700000000000001e-01  -8.7900000000000006e-02   1.4582999999999999e+00   2.1959999999999999e-01  -9.4999999999999998e-03  -1.3200000000000000e-02   1.3320000000000001e-01   9.5609999999999995e-01   3.1341999999999999e+00  -7.7100000000000002e-02   1.7319999999999999e-01   1.2390000000000000e-01
  -3.5270000000000001e-01   4.3999999999999997e-02   1.3725000000000001e+00   2.9599999999999999e-01  -2.8500000000000001e-02  -2.1899999999999999e-02   1.7760000000000001e-01   8.4499999999999997e-01   3.5695000000000001e+00  -1.9300000000000001e-02   2.7900000000000003e-01   1.6810000000000000e-01
  -5.0700000000000001e-01  -2.1980000000000000e-01   9.4359999999999999e-01   2.0050000000000001e-01  -8.5599999999999996e-02  -8.8000000000000005e-03   2.4410000000000001e-01   9.5609999999999995e-01   3.8306000000000000e+00   5.7799999999999997e-02   3.0790000000000001e-01   1.1060000000000000e-01
  -6.1719999999999997e-01  -2.6379999999999998e-01   1.7160000000000000e-01   2.0999999999999999e-01  -4.7600000000000003e-02  -6.5799999999999997e-02  -8.8800000000000004e-02   1.0894999999999999e+00   3.6564999999999999e+00  -3.8500000000000000e-02   2.4060000000000001e-01   1.5040000000000001e-01
  -5.2900000000000003e-01  -6.6000000000000003e-02   1.2010000000000001e+00   2.0999999999999999e-01  -6.6600000000000006e-02   4.4000000000000003e-03   1.1100000000000000e-01   1.2230000000000001e+00   2.7858999999999998e+00  -1.9300000000000001e-02   2.6939999999999997e-01   1.0170000000000000e-01
  -4.1880000000000001e-01  -3.2979999999999998e-01   1.5441000000000000e+00   1.6230000000000000e-01  -6.6600000000000006e-02  -2.6300000000000000e-02   2.2200000000000001e-02   1.0227999999999999e+00   3.2212000000000001e+00   0.0000000000000000e+00   3.2710000000000000e-01   1.3270000000000001e-01
  -5.0700000000000001e-01  -1.9789999999999999e-01   1.3725000000000001e+00   2.2910000000000000e-01  -1.0470000000000000e-01   8.8000000000000005e-03   2.4410000000000001e-01   1.2230000000000001e+00   4.6142000000000003e+00   5.7799999999999997e-02   2.8870000000000001e-01   1.1500000000000000e-01
  -3.9679999999999999e-01  -2.6379999999999998e-01   9.4359999999999999e-01   2.0999999999999999e-01  -4.7600000000000003e-02  -1.3200000000000000e-02   6.6600000000000006e-02   1.1563000000000001e+00   3.2212000000000001e+00  -2.8899999999999999e-02   2.3089999999999999e-01   1.1940000000000001e-01
  -6.3919999999999999e-01  -6.6000000000000003e-02   1.6298999999999999e+00   2.9599999999999999e-01   9.4999999999999998e-03   1.3200000000000000e-02   6.6600000000000006e-02   1.1563000000000001e+00   3.8306000000000000e+00   8.6699999999999999e-02   2.4060000000000001e-01   1.3270000000000001e-01
  -5.0700000000000001e-01  -2.8580000000000000e-01   7.7210000000000001e-01   1.2410000000000000e-01   9.4999999999999998e-03  -5.7000000000000002e-02   1.3320000000000001e-01   9.7840000000000005e-01   3.6564999999999999e+00   0.0000000000000000e+00   2.6939999999999997e-01   1.5479999999999999e-01
  -5.7310000000000005e-01  -1.0990000000000000e-01   1.2867999999999999e+00   2.4820000000000000e-01  -7.6100000000000001e-02  -8.8000000000000005e-03   2.2200000000000001e-02   1.3341000000000001e+00   3.8306000000000000e+00  -2.8899999999999999e-02   1.9239999999999999e-01   1.6810000000000000e-01
  -2.8649999999999998e-01  -2.1980000000000000e-01   1.4582999999999999e+00   2.4820000000000000e-01  -9.4999999999999998e-03  -1.7500000000000002e-02   2.6629999999999998e-01   1.2897000000000001e+00   3.5695000000000001e+00   9.6299999999999997e-02   2.2130000000000000e-01   1.2830000000000000e-01
  -5.9509999999999996e-01  -4.3969999999999998e-01   9.4359999999999999e-01   1.1459999999999999e-01  -7.6100000000000001e-02  -4.8200000000000000e-02   2.4410000000000001e-01   1.2897000000000001e+00   4.0918000000000001e+00   9.5999999999999992e-03   2.5979999999999998e-01   1.1940000000000001e-01
  -3.7469999999999998e-01  -3.2979999999999998e-01   1.6298999999999999e+00   1.2410000000000000e-01  -5.7099999999999998e-02  -4.4000000000000003e-03   1.7760000000000001e-01   1.4453000000000000e+00   3.2212000000000001e+00   4.8200000000000000e-02   2.0210000000000000e-01   1.4599999999999999e-01
  -5.0700000000000001e-01  -1.5390000000000001e-01   1.6298999999999999e+00   2.1959999999999999e-01  -1.5229999999999999e-01   1.7500000000000002e-02   0.0000000000000000e+00   1.1339999999999999e+00   3.3953000000000002e+00   2.8899999999999999e-02   2.8870000000000001e-01   1.3710000000000000e-01
  -4.4080000000000003e-01  -2.1980000000000000e-01   1.7157000000000000e+00   2.6729999999999998e-01  -3.8100000000000002e-02  -4.4000000000000003e-03   6.6600000000000006e-02   1.1339999999999999e+00   3.3083000000000000e+00  -9.5999999999999992e-03   3.1750000000000000e-01   1.1500000000000000e-01
  -5.2900000000000003e-01  -1.3189999999999999e-01   1.3725000000000001e+00   1.1459999999999999e-01  -7.6100000000000001e-02  -7.8899999999999998e-02   2.2200000000000001e-02   1.2230000000000001e+00   3.2212000000000001e+00   9.5999999999999992e-03   2.2130000000000000e-01   1.4599999999999999e-01
  -3.9679999999999999e-01   8.7900000000000006e-02   1.6298999999999999e+00   2.8639999999999999e-01   6.6600000000000006e-02  -3.0700000000000002e-02  -1.1100000000000000e-01   9.3389999999999995e-01   3.4824000000000002e+00   0.0000000000000000e+00   2.5979999999999998e-01   9.2899999999999996e-02
  -4.6289999999999998e-01  -2.1980000000000000e-01   1.2010000000000001e+00   3.1509999999999999e-01  -1.2370000000000000e-01   2.6300000000000000e-02   1.9980000000000001e-01   1.1785000000000001e+00   3.7435999999999998e+00   5.7799999999999997e-02   3.3679999999999999e-01   1.1940000000000001e-01
  -4.8490000000000000e-01  -1.7590000000000000e-01   1.4582999999999999e+00   1.5279999999999999e-01  -5.7099999999999998e-02  -2.6300000000000000e-02   1.7760000000000001e-01   1.2007000000000001e+00   3.7435999999999998e+00  -2.8899999999999999e-02   3.4639999999999999e-01   1.5040000000000001e-01
  -5.0700000000000001e-01  -6.6000000000000003e-02   1.3725000000000001e+00   2.5779999999999997e-01  -8.5599999999999996e-02   0.0000000000000000e+00   6.6600000000000006e-02   1.2007000000000001e+00   3.3953000000000002e+00  -3.8500000000000000e-02   2.4060000000000001e-01   1.2390000000000000e-01
  -3.9679999999999999e-01  -1.0990000000000000e-01   1.0294000000000001e+00   2.2910000000000000e-01  -8.5599999999999996e-02  -1.3200000000000000e-02  -2.2200000000000001e-02   1.1339999999999999e+00   3.6564999999999999e+00  -1.9300000000000001e-02   2.7900000000000003e-01   1.9020000000000001e-01
  -4.4080000000000003e-01  -1.3189999999999999e-01   1.1152000000000000e+00   2.5779999999999997e-01  -8.5599999999999996e-02   1.7500000000000002e-02   6.6600000000000006e-02   1.3786000000000000e+00   4.2659000000000002e+00  -2.8899999999999999e-02   2.3089999999999999e-01   1.4599999999999999e-01
  -5.2900000000000003e-01  -4.3999999999999997e-02   1.2010000000000001e+00   2.0050000000000001e-01  -3.8100000000000002e-02   4.3900000000000002e-02   1.7760000000000001e-01   1.1117999999999999e+00   3.8306000000000000e+00  -7.7100000000000002e-02   2.2130000000000000e-01   1.4599999999999999e-01
  -2.8649999999999998e-01  -2.6379999999999998e-01   9.4359999999999999e-01   2.4820000000000000e-01  -1.5229999999999999e-01  -4.8200000000000000e-02   4.4400000000000002e-02   1.2452000000000001e+00   3.1341999999999999e+00   1.9300000000000001e-02   2.9830000000000001e-01   1.3270000000000001e-01
  -3.0859999999999999e-01  -3.2979999999999998e-01   1.0294000000000001e+00   2.0999999999999999e-01  -7.6100000000000001e-02  -1.7500000000000002e-02   6.6600000000000006e-02   1.2007000000000001e+00   3.4824000000000002e+00   8.6699999999999999e-02   3.1750000000000000e-01   1.4160000000000000e-01
  -3.9679999999999999e-01  -4.3999999999999997e-02   8.5800000000000001e-02   2.7689999999999998e-01  -6.6600000000000006e-02  -1.3200000000000000e-02  -2.2200000000000001e-02   1.0450999999999999e+00   3.3083000000000000e+00   2.8899999999999999e-02   3.4639999999999999e-01   1.4599999999999999e-01
  -6.1719999999999997e-01  -1.9789999999999999e-01   1.2010000000000001e+00   1.7190000000000000e-01   0.0000000000000000e+00  -7.0199999999999999e-02   1.3320000000000001e-01   1.1117999999999999e+00   3.7435999999999998e+00  -1.9300000000000001e-02   2.9830000000000001e-01   1.2390000000000000e-01
  -7.2740000000000005e-01  -8.7900000000000006e-02   1.1152000000000000e+00   3.1509999999999999e-01  -6.6600000000000006e-02  -4.3900000000000002e-02  -1.7760000000000001e-01   1.0894999999999999e+00   3.7435999999999998e+00   9.5999999999999992e-03   2.5019999999999998e-01   1.3270000000000001e-01
  -5.2900000000000003e-01  -1.9789999999999999e-01   1.1152000000000000e+00   1.6230000000000000e-01  -3.8100000000000002e-02   4.4000000000000003e-03   1.3320000000000001e-01   1.0005999999999999e+00   3.2212000000000001e+00  -4.8200000000000000e-02   2.1170000000000000e-01   1.2390000000000000e-01
  -6.6130000000000000e-01   2.1999999999999999e-02   9.4359999999999999e-01   2.8639999999999999e-01  -7.6100000000000001e-02  -3.0700000000000002e-02   2.2200000000000001e-02   1.2007000000000001e+00   3.6564999999999999e+00  -8.6699999999999999e-02   1.6360000000000000e-01   1.4160000000000000e-01
  -5.9509999999999996e-01   2.1999999999999999e-02   1.3725000000000001e+00   1.7190000000000000e-01  -7.6100000000000001e-02  -2.6300000000000000e-02  -2.2200000000000001e-02   1.0894999999999999e+00   3.8306000000000000e+00  -2.8899999999999999e-02   2.1170000000000000e-01   1.1940000000000001e-01
  -4.8490000000000000e-01  -8.7900000000000006e-02   4.2890000000000000e-01   1.6230000000000000e-01  -1.2370000000000000e-01   2.1899999999999999e-02   4.4400000000000002e-02   1.3119000000000001e+00   3.8306000000000000e+00   1.9300000000000001e-02   2.9830000000000001e-01   1.6810000000000000e-01
  -3.0859999999999999e-01  -1.3189999999999999e-01   1.4582999999999999e+00   1.9089999999999999e-01  -6.6600000000000006e-02  -2.6300000000000000e-02   1.1100000000000000e-01   1.2674000000000001e+00   3.3953000000000002e+00  -6.7400000000000002e-02   2.3089999999999999e-01   1.5479999999999999e-01
  -4.4080000000000003e-01  -4.3999999999999997e-02   1.0294000000000001e+00   2.4820000000000000e-01  -4.7600000000000003e-02  -2.1899999999999999e-02  -2.2200000000000001e-02   1.3119000000000001e+00   4.0918000000000001e+00  -5.7799999999999997e-02   2.5979999999999998e-01   1.4160000000000000e-01
  -8.1559999999999999e-01  -2.6379999999999998e-01   1.2010000000000001e+00   2.2910000000000000e-01  -7.6100000000000001e-02  -1.7500000000000002e-02   0.0000000000000000e+00   1.2007000000000001e+00   2.6989000000000001e+00  -2.8899999999999999e-02   2.9830000000000001e-01   1.2830000000000000e-01
  -3.9679999999999999e-01  -1.3189999999999999e-01   1.3725000000000001e+00   3.0549999999999999e-01  -6.6600000000000006e-02  -3.5099999999999999e-02   4.4400000000000002e-02   1.1339999999999999e+00   3.8306000000000000e+00   1.9300000000000001e-02   2.1170000000000000e-01   1.4160000000000000e-01
  -3.7469999999999998e-01  -1.0990000000000000e-01   1.8015000000000001e+00   2.5779999999999997e-01  -8.5599999999999996e-02  -3.0700000000000002e-02   1.3320000000000001e-01   1.0894999999999999e+00   3.7435999999999998e+00  -2.8899999999999999e-02   2.4060000000000001e-01   1.1940000000000001e-01
  -5.7310000000000005e-01  -1.3189999999999999e-01   1.0294000000000001e+00   2.3870000000000000e-01  -6.6600000000000006e-02  -1.3200000000000000e-02  -1.7760000000000001e-01   1.0450999999999999e+00   3.2212000000000001e+00  -2.8899999999999999e-02   2.6939999999999997e-01   1.6810000000000000e-01
  -5.7310000000000005e-01   6.6000000000000003e-02   1.0294000000000001e+00   2.2910000000000000e-01  -7.6100000000000001e-02  -2.6300000000000000e-02   1.5540000000000001e-01   1.1785000000000001e+00   4.0048000000000004e+00   9.6299999999999997e-02   1.7319999999999999e-01   1.5920000000000001e-01
  -4.6289999999999998e-01  -1.9789999999999999e-01   1.5441000000000000e+00   2.0999999999999999e-01  -9.4999999999999998e-03  -4.8200000000000000e-02   0.0000000000000000e+00   1.2007000000000001e+00   3.7435999999999998e+00  -1.0600000000000000e-01   2.5019999999999998e-01   1.4599999999999999e-01
  -4.4080000000000003e-01  -1.0990000000000000e-01   1.5441000000000000e+00   1.6230000000000000e-01  -8.5599999999999996e-02   1.7500000000000002e-02  -1.9980000000000001e-01   1.0672999999999999e+00   3.6564999999999999e+00  -2.8899999999999999e-02   2.1170000000000000e-01   1.9460000000000000e-01
  -5.0700000000000001e-01  -2.6379999999999998e-01   1.2010000000000001e+00   2.2910000000000000e-01  -1.9000000000000000e-02   2.1899999999999999e-02   2.2200000000000001e-02   1.2897000000000001e+00   3.7435999999999998e+00   4.8200000000000000e-02   2.5979999999999998e-01   1.4599999999999999e-01
  -5.5110000000000003e-01  -2.1999999999999999e-02   9.4359999999999999e-01   1.7190000000000000e-01  -9.4999999999999998e-03  -4.8200000000000000e-02  -2.2200000000000001e-02   1.2897000000000001e+00   3.0470999999999999e+00  -8.6699999999999999e-02   1.9239999999999999e-01   1.7690000000000000e-01
  -6.1719999999999997e-01  -2.4179999999999999e-01   1.4582999999999999e+00   2.5779999999999997e-01  -2.8500000000000001e-02  -2.6300000000000000e-02  -2.2200000000000001e-02   1.0005999999999999e+00   3.0470999999999999e+00   4.8200000000000000e-02   2.2130000000000000e-01   1.4160000000000000e-01
  -6.1719999999999997e-01   0.0000000000000000e+00   2.1446000000000001e+00   1.9089999999999999e-01  -4.7600000000000003e-02  -3.0700000000000002e-02   6.6600000000000006e-02   1.3341000000000001e+00   3.4824000000000002e+00  -9.5999999999999992e-03   2.1170000000000000e-01   1.2390000000000000e-01
  -4.6289999999999998e-01  -1.9789999999999999e-01   1.8015000000000001e+00   2.8639999999999999e-01  -6.6600000000000006e-02  -1.3200000000000000e-02   1.9980000000000001e-01   1.2452000000000001e+00   3.2212000000000001e+00   4.8200000000000000e-02   2.5979999999999998e-01   1.6810000000000000e-01
  -5.9509999999999996e-01  -8.7900000000000006e-02   1.2867999999999999e+00   2.8639999999999999e-01   9.4999999999999998e-03  -5.2600000000000001e-02   0.0000000000000000e+00   1.1785000000000001e+00   3.2212000000000001e+00  -2.8899999999999999e-02   2.2130000000000000e-01   1.1940000000000001e-01
  -5.5110000000000003e-01  -2.4179999999999999e-01   1.3725000000000001e+00   2.5779999999999997e-01  -9.4999999999999998e-03  -3.0700000000000002e-02   4.4400000000000002e-02   1.2007000000000001e+00   3.6564999999999999e+00   2.8899999999999999e-02   2.6939999999999997e-01   1.1500000000000000e-01
  -4.6289999999999998e-01  -3.2979999999999998e-01   1.3725000000000001e+00   1.4319999999999999e-01  -1.1420000000000000e-01  -1.7500000000000002e-02   4.4400000000000002e-02   1.2007000000000001e+00   3.7435999999999998e+00   1.9300000000000001e-02   3.0790000000000001e-01   1.1500000000000000e-01
  -5.9509999999999996e-01  -2.1999999999999999e-02   1.1152000000000000e+00   2.2910000000000000e-01  -1.4269999999999999e-01   0.0000000000000000e+00   1.5540000000000001e-01   1.2007000000000001e+00   3.7435999999999998e+00  -2.8899999999999999e-02   2.1170000000000000e-01   1.6370000000000001e-01
  -5.9509999999999996e-01  -6.6000000000000003e-02   7.7210000000000001e-01   3.5330000000000000e-01  -1.2370000000000000e-01  -6.1400000000000003e-02   6.6600000000000006e-02   1.2007000000000001e+00   4.1788999999999996e+00  -1.9300000000000001e-02   2.1170000000000000e-01   1.7249999999999999e-01
  -3.0859999999999999e-01  -2.4179999999999999e-01   1.2867999999999999e+00   2.1959999999999999e-01  -1.3320000000000001e-01   3.0700000000000002e-02   2.2200000000000001e-02   1.2452000000000001e+00   3.5695000000000001e+00   3.8500000000000000e-02   2.6939999999999997e-01   1.5040000000000001e-01
  -5.0700000000000001e-01  -1.0990000000000000e-01   7.7210000000000001e-01   2.0999999999999999e-01  -6.6600000000000006e-02   1.7500000000000002e-02   8.8800000000000004e-02   1.0672999999999999e+00   4.0048000000000004e+00  -6.7400000000000002e-02   2.2130000000000000e-01   1.2390000000000000e-01
  -7.0530000000000004e-01  -2.8580000000000000e-01   1.2010000000000001e+00   1.9089999999999999e-01  -1.2370000000000000e-01  -3.9500000000000000e-02   6.6600000000000006e-02   1.1117999999999999e+00   3.8306000000000000e+00   9.6299999999999997e-02   2.5979999999999998e-01   1.5479999999999999e-01
  -6.8330000000000002e-01  -1.9789999999999999e-01   7.7210000000000001e-01   2.2910000000000000e-01  -7.6100000000000001e-02  -4.4000000000000003e-03   2.2189999999999999e-01   1.0227999999999999e+00   4.2659000000000002e+00  -6.7400000000000002e-02   2.5979999999999998e-01   1.2390000000000000e-01
  -5.2900000000000003e-01  -6.6000000000000003e-02   1.2010000000000001e+00   2.4820000000000000e-01  -4.7600000000000003e-02  -6.1400000000000003e-02   1.7760000000000001e-01   1.3786000000000000e+00   3.1341999999999999e+00  -9.5999999999999992e-03   2.6939999999999997e-01   1.6810000000000000e-01
  -5.9509999999999996e-01  -2.4179999999999999e-01   5.1470000000000005e-01   2.4820000000000000e-01  -8.5599999999999996e-02  -6.1400000000000003e-02   6.6600000000000006e-02   1.2452000000000001e+00   3.7435999999999998e+00  -2.8899999999999999e-02   2.5019999999999998e-01   1.5479999999999999e-01
  -4.8490000000000000e-01  -1.3189999999999999e-01   1.2867999999999999e+00   2.7689999999999998e-01  -6.6600000000000006e-02  -1.7500000000000002e-02   1.1100000000000000e-01   1.2230000000000001e+00   3.3083000000000000e+00  -3.8500000000000000e-02   3.4639999999999999e-01   1.4599999999999999e-01
  -3.5270000000000001e-01  -2.1999999999999999e-02   7.7210000000000001e-01   1.9089999999999999e-01  -1.2370000000000000e-01  -5.2600000000000001e-02  -1.3320000000000001e-01   1.2230000000000001e+00   2.6118000000000001e+00  -5.7799999999999997e-02   2.7900000000000003e-01   1.4160000000000000e-01
  -5.2900000000000003e-01  -4.3999999999999997e-02   7.7210000000000001e-01   2.0999999999999999e-01  -6.6600000000000006e-02  -1.3200000000000000e-02  -6.6600000000000006e-02   1.3786000000000000e+00   3.6564999999999999e+00  -1.9300000000000001e-02   2.5019999999999998e-01   1.4160000000000000e-01
  -6.6130000000000000e-01  -1.9789999999999999e-01   1.6298999999999999e+00   1.3370000000000001e-01  -2.8500000000000001e-02  -3.9500000000000000e-02   1.1100000000000000e-01   1.0672999999999999e+00   3.2212000000000001e+00  -1.0600000000000000e-01   2.5979999999999998e-01   1.3710000000000000e-01
  -5.0700000000000001e-01  -2.6379999999999998e-01   1.4582999999999999e+00   1.1459999999999999e-01   0.0000000000000000e+00  -2.1899999999999999e-02   1.1100000000000000e-01   1.4008000000000000e+00   2.6118000000000001e+00  -6.7400000000000002e-02   2.9830000000000001e-01   1.2830000000000000e-01
  -7.4939999999999996e-01   4.3999999999999997e-02   6.8630000000000002e-01   1.8140000000000001e-01  -9.5200000000000007e-02  -1.3200000000000000e-02   2.2200000000000001e-02   1.0672999999999999e+00   4.4401000000000002e+00   4.8200000000000000e-02   2.3089999999999999e-01   1.6370000000000001e-01
  -3.9679999999999999e-01  -3.2979999999999998e-01   2.1446000000000001e+00   1.8140000000000001e-01  -6.6600000000000006e-02  -1.3200000000000000e-02   8.8800000000000004e-02   1.2452000000000001e+00   3.2212000000000001e+00   5.7799999999999997e-02   2.9830000000000001e-01   1.1940000000000001e-01
  -7.0530000000000004e-01  -1.0990000000000000e-01   1.7157000000000000e+00   2.3870000000000000e-01  -7.6100000000000001e-02  -1.7500000000000002e-02   1.3320000000000001e-01   1.2452000000000001e+00   2.9600000000000000e+00   0.0000000000000000e+00   2.6939999999999997e-01   1.2390000000000000e-01
  -4.8490000000000000e-01  -2.8580000000000000e-01   1.0294000000000001e+00   2.9599999999999999e-01  -1.3320000000000001e-01  -3.5099999999999999e-02   1.1100000000000000e-01   1.2230000000000001e+00   3.6564999999999999e+00  -5.7799999999999997e-02   2.7900000000000003e-01   1.3270000000000001e-01
  -3.5270000000000001e-01  -1.7590000000000000e-01   1.3725000000000001e+00   2.4820000000000000e-01  -1.9000000000000000e-02  -2.1899999999999999e-02   2.4410000000000001e-01   1.1117999999999999e+00   3.5695000000000001e+00   9.5999999999999992e-03   2.5019999999999998e-01   1.1500000000000000e-01
  -5.0700000000000001e-01  -4.3999999999999997e-02   1.1152000000000000e+00   2.0050000000000001e-01   6.6600000000000006e-02  -4.3900000000000002e-02   4.4400000000000002e-02   1.1117999999999999e+00   4.2659000000000002e+00  -2.8899999999999999e-02   2.7900000000000003e-01   1.7690000000000000e-01
  -4.4080000000000003e-01   2.1999999999999999e-02   1.0294000000000001e+00   2.1959999999999999e-01  -9.5200000000000007e-02  -1.3200000000000000e-02   8.8800000000000004e-02   1.0894999999999999e+00   3.3953000000000002e+00  -6.7400000000000002e-02   1.9239999999999999e-01   7.9600000000000004e-02
  -6.6130000000000000e-01  -2.8580000000000000e-01   1.0294000000000001e+00   2.7689999999999998e-01  -3.8100000000000002e-02  -1.3200000000000000e-02   1.3320000000000001e-01   1.4008000000000000e+00   3.5695000000000001e+00   5.7799999999999997e-02   2.6939999999999997e-01   1.3270000000000001e-01
  -2.8649999999999998e-01  -4.3999999999999997e-02   6.8630000000000002e-01   2.7689999999999998e-01  -7.6100000000000001e-02  -4.4000000000000003e-03   8.8800000000000004e-02   1.2674000000000001e+00   3.4824000000000002e+00  -6.7400000000000002e-02   2.7900000000000003e-01   1.2830000000000000e-01
  -3.7469999999999998e-01   0.0000000000000000e+00   1.9730000000000001e+00   1.0500000000000000e-01  -6.6600000000000006e-02  -4.8200000000000000e-02   8.8800000000000004e-02   1.1117999999999999e+00   4.3529999999999998e+00   1.2520000000000001e-01   2.8870000000000001e-01   1.4160000000000000e-01
  -5.5110000000000003e-01  -2.1999999999999999e-02   1.4582999999999999e+00   2.2910000000000000e-01  -1.0470000000000000e-01  -3.0700000000000002e-02   1.1100000000000000e-01   1.2230000000000001e+00   3.5695000000000001e+00  -9.5999999999999992e-03   2.1170000000000000e-01   1.4599999999999999e-01
  -6.1719999999999997e-01  -8.7900000000000006e-02   9.4359999999999999e-01   2.0999999999999999e-01  -4.7600000000000003e-02  -4.4000000000000003e-03   8.8800000000000004e-02   1.2007000000000001e+00   3.7435999999999998e+00  -1.9300000000000001e-02   2.8870000000000001e-01   1.5920000000000001e-01
  -5.2900000000000003e-01  -1.9789999999999999e-01   1.4582999999999999e+00   1.4319999999999999e-01  -9.5200000000000007e-02  -3.9500000000000000e-02   2.2200000000000001e-02   1.1785000000000001e+00   3.9177000000000000e+00   7.7100000000000002e-02   3.3679999999999999e-01   9.7299999999999998e-02
  -2.8649999999999998e-01  -2.1980000000000000e-01   4.2890000000000000e-01   1.3370000000000001e-01  -1.1420000000000000e-01  -7.0199999999999999e-02   1.9980000000000001e-01   1.2897000000000001e+00   4.0048000000000004e+00  -5.7799999999999997e-02   2.6939999999999997e-01   1.3710000000000000e-01
  -6.1719999999999997e-01  -6.6000000000000003e-02   1.3725000000000001e+00   2.5779999999999997e-01   2.8500000000000001e-02  -4.8200000000000000e-02   4.4400000000000002e-02   1.1785000000000001e+00   3.4824000000000002e+00  -8.6699999999999999e-02   2.6939999999999997e-01   1.5479999999999999e-01
  -3.9679999999999999e-01  -1.9789999999999999e-01   1.2010000000000001e+00   2.8639999999999999e-01   0.0000000000000000e+00  -2.1899999999999999e-02   1.3320000000000001e-01   1.1117999999999999e+00   3.3953000000000002e+00   9.5999999999999992e-03   2.2130000000000000e-01   1.6370000000000001e-01
  -5.7310000000000005e-01  -4.1770000000000002e-01   1.0294000000000001e+00   2.6729999999999998e-01  -2.8500000000000001e-02   3.5099999999999999e-02   4.4400000000000002e-02   1.1563000000000001e+00   2.7858999999999998e+00  -9.5999999999999992e-03   2.7900000000000003e-01   1.4160000000000000e-01
  -5.2900000000000003e-01  -2.1980000000000000e-01   6.8630000000000002e-01   3.2460000000000000e-01  -9.5200000000000007e-02   3.0700000000000002e-02  -6.6600000000000006e-02   1.2452000000000001e+00   3.2212000000000001e+00   1.9300000000000001e-02   2.6939999999999997e-01   1.2830000000000000e-01
  -4.1880000000000001e-01  -1.5390000000000001e-01   6.0050000000000003e-01   3.0549999999999999e-01   1.9000000000000000e-02  -2.6300000000000000e-02  -2.2200000000000001e-02   1.3119000000000001e+00   3.1341999999999999e+00   0.0000000000000000e+00   2.9830000000000001e-01   1.0620000000000000e-01
  -6.1719999999999997e-01  -6.6000000000000003e-02   1.8872000000000000e+00   2.7689999999999998e-01  -1.1420000000000000e-01  -3.9500000000000000e-02   1.1100000000000000e-01   1.2897000000000001e+00   2.8730000000000002e+00  -4.8200000000000000e-02   3.2710000000000000e-01   1.2830000000000000e-01
  -5.5110000000000003e-01  -1.9789999999999999e-01   1.7157000000000000e+00   1.8140000000000001e-01  -1.0470000000000000e-01   4.4000000000000003e-03  -2.2200000000000001e-02   1.3786000000000000e+00   2.9600000000000000e+00  -6.7400000000000002e-02   1.6360000000000000e-01   1.5920000000000001e-01
  -3.9679999999999999e-01  -3.7369999999999998e-01   7.7210000000000001e-01   2.4820000000000000e-01   3.8100000000000002e-02  -3.5099999999999999e-02  -2.2200000000000001e-02   1.0450999999999999e+00   3.8306000000000000e+00  -3.8500000000000000e-02   2.5019999999999998e-01   1.1060000000000000e-01
  -5.7310000000000005e-01  -6.6000000000000003e-02   1.8872000000000000e+00   2.4820000000000000e-01  -7.6100000000000001e-02  -4.8200000000000000e-02  -6.6600000000000006e-02   1.2007000000000001e+00   3.3953000000000002e+00  -2.8899999999999999e-02   2.8870000000000001e-01   1.5479999999999999e-01
  -4.1880000000000001e-01  -2.1999999999999999e-02   8.5780000000000001e-01   2.6729999999999998e-01  -1.9000000000000000e-02   0.0000000000000000e+00   4.4400000000000002e-02   1.0894999999999999e+00   3.0470999999999999e+00   4.8200000000000000e-02   2.5979999999999998e-01   1.3710000000000000e-01
  -6.6100000000000006e-02   3.5170000000000001e-01   3.0882000000000001e+00   2.7689999999999998e-01   9.4999999999999998e-03  -5.7000000000000002e-02   1.1100000000000000e-01   1.1339999999999999e+00   3.8306000000000000e+00   9.5999999999999992e-03   2.3089999999999999e-01   1.6810000000000000e-01
  -2.6450000000000001e-01   3.2979999999999998e-01   4.2890000000000000e-01   2.0050000000000001e-01   9.4999999999999998e-03  -7.0199999999999999e-02  -2.2200000000000001e-02   1.1339999999999999e+00   4.1788999999999996e+00  -1.9300000000000001e-02   3.0790000000000001e-01   1.3270000000000001e-01
  -7.2740000000000005e-01  -2.6379999999999998e-01   3.4310000000000002e-01   2.0999999999999999e-01  -2.5690000000000002e-01   2.1899999999999999e-02   1.3320000000000001e-01   1.1563000000000001e+00   3.1341999999999999e+00  -4.8200000000000000e-02   2.5979999999999998e-01   1.3710000000000000e-01
  -5.0700000000000001e-01  -5.7160000000000000e-01   2.1446000000000001e+00   1.3370000000000001e-01   1.9000000000000000e-02   0.0000000000000000e+00   1.3320000000000001e-01   1.2007000000000001e+00   4.2659000000000002e+00  -6.7400000000000002e-02   3.3679999999999999e-01   1.5479999999999999e-01
  -7.7149999999999996e-01   2.4179999999999999e-01   1.3725000000000001e+00   4.7739999999999999e-01  -1.2370000000000000e-01  -3.0700000000000002e-02   2.6629999999999998e-01   1.0005999999999999e+00   3.3083000000000000e+00   9.5999999999999992e-03   1.8279999999999999e-01   1.5920000000000001e-01
  -3.3060000000000000e-01   2.8580000000000000e-01   6.8630000000000002e-01   1.1459999999999999e-01  -1.2370000000000000e-01   0.0000000000000000e+00  -4.4400000000000002e-02   9.5609999999999995e-01   2.5247000000000002e+00   2.8899999999999999e-02   2.8870000000000001e-01   1.3270000000000001e-01
  -5.9509999999999996e-01  -5.2759999999999996e-01   1.2867999999999999e+00   1.7190000000000000e-01  -1.2370000000000000e-01  -4.4000000000000003e-03   6.6600000000000006e-02   1.2452000000000001e+00   3.8306000000000000e+00   0.0000000000000000e+00   2.9830000000000001e-01   1.8140000000000001e-01
  -4.8490000000000000e-01  -6.6000000000000003e-02   1.5441000000000000e+00   2.5779999999999997e-01  -1.1420000000000000e-01  -8.8000000000000005e-03   2.2200000000000001e-02   1.2897000000000001e+00   3.5695000000000001e+00  -3.8500000000000000e-02   2.5019999999999998e-01   1.5479999999999999e-01
  -4.8490000000000000e-01  -8.7900000000000006e-02   6.8630000000000002e-01   2.6729999999999998e-01  -2.8500000000000001e-02  -7.4499999999999997e-02   1.3320000000000001e-01   1.1785000000000001e+00   3.3083000000000000e+00  -9.5999999999999992e-03   2.8870000000000001e-01   1.3270000000000001e-01
  -4.4080000000000003e-01   4.3999999999999997e-02   1.2867999999999999e+00   2.0999999999999999e-01  -1.1420000000000000e-01  -4.3900000000000002e-02  -2.2200000000000001e-02   1.1563000000000001e+00   2.8730000000000002e+00   2.8899999999999999e-02   4.1370000000000001e-01   1.7249999999999999e-01
  -2.6450000000000001e-01  -2.1980000000000000e-01   1.8872000000000000e+00   2.4820000000000000e-01  -4.7600000000000003e-02  -2.1899999999999999e-02  -1.1100000000000000e-01   1.1785000000000001e+00   2.9600000000000000e+00  -3.8500000000000000e-02   2.5979999999999998e-01   1.5040000000000001e-01
  -6.1719999999999997e-01  -2.1980000000000000e-01   1.5441000000000000e+00   2.3870000000000000e-01  -8.5599999999999996e-02  -1.7500000000000002e-02   2.6629999999999998e-01   1.3119000000000001e+00   4.0048000000000004e+00   2.8899999999999999e-02   3.1750000000000000e-01   1.6370000000000001e-01
  -3.3060000000000000e-01  -2.1999999999999999e-02   9.4359999999999999e-01   1.6230000000000000e-01  -1.1420000000000000e-01  -6.5799999999999997e-02  -2.2200000000000001e-02   1.3786000000000000e+00   2.8730000000000002e+00   6.7400000000000002e-02   2.5019999999999998e-01   1.2830000000000000e-01
  -6.3919999999999999e-01  -6.6000000000000003e-02   1.2867999999999999e+00   2.6729999999999998e-01  -1.1420000000000000e-01   8.8000000000000005e-03  -3.3289999999999997e-01   1.1563000000000001e+00   2.9600000000000000e+00   9.5999999999999992e-03   3.3679999999999999e-01   1.7249999999999999e-01
  -3.3060000000000000e-01  -6.6000000000000003e-02   8.5780000000000001e-01   2.7689999999999998e-01   9.4999999999999998e-03   8.8000000000000005e-03  -3.5510000000000003e-01   9.3389999999999995e-01   3.6564999999999999e+00  -1.6380000000000000e-01   2.3089999999999999e-01   1.1940000000000001e-01
  -4.6289999999999998e-01  -3.2979999999999998e-01   1.7157000000000000e+00   1.3370000000000001e-01  -1.1420000000000000e-01   0.0000000000000000e+00   8.8800000000000004e-02   1.3119000000000001e+00   3.0470999999999999e+00   1.9300000000000001e-02   3.3679999999999999e-01   1.7690000000000000e-01
  -5.7310000000000005e-01  -1.5390000000000001e-01   1.8015000000000001e+00   4.7699999999999999e-02  -3.8100000000000002e-02   0.0000000000000000e+00   4.4400000000000002e-02   1.0894999999999999e+00   3.8306000000000000e+00  -1.4449999999999999e-01   1.1550000000000001e-01   1.1940000000000001e-01
  -2.2040000000000001e-01  -1.9789999999999999e-01   1.2010000000000001e+00   2.7689999999999998e-01  -2.8500000000000001e-02  -8.8000000000000005e-03   1.1100000000000000e-01   1.1785000000000001e+00   3.4824000000000002e+00  -2.8899999999999999e-02   2.5979999999999998e-01   1.4160000000000000e-01
  -5.9509999999999996e-01  -8.7900000000000006e-02   1.0294000000000001e+00   2.6729999999999998e-01  -1.1420000000000000e-01   1.7500000000000002e-02   1.5540000000000001e-01   1.0894999999999999e+00   3.2212000000000001e+00   9.5999999999999992e-03   2.7900000000000003e-01   1.7690000000000000e-01
  -5.9509999999999996e-01  -3.5170000000000001e-01   1.8015000000000001e+00   2.1959999999999999e-01  -1.9000000000000000e-02   0.0000000000000000e+00   4.4400000000000002e-02   1.3341000000000001e+00   4.0918000000000001e+00   9.5999999999999992e-03   3.3679999999999999e-01   1.1060000000000000e-01
  -6.1719999999999997e-01  -3.0780000000000002e-01   1.5441000000000000e+00   2.3870000000000000e-01  -1.9000000000000000e-02  -2.6300000000000000e-02  -1.1100000000000000e-01   1.2452000000000001e+00   3.1341999999999999e+00   1.4449999999999999e-01   2.5019999999999998e-01   1.9460000000000000e-01
  -4.1880000000000001e-01  -1.0990000000000000e-01   1.1152000000000000e+00   2.7689999999999998e-01  -9.4999999999999998e-03  -2.6300000000000000e-02  -1.1100000000000000e-01   1.3564000000000001e+00   4.1788999999999996e+00  -9.6299999999999997e-02   2.9830000000000001e-01   1.0170000000000000e-01
  -7.4939999999999996e-01  -8.7900000000000006e-02   7.7210000000000001e-01   1.7190000000000000e-01  -1.9000000000000000e-02  -3.5099999999999999e-02  -4.4400000000000002e-02   1.3341000000000001e+00   4.4401000000000002e+00  -9.5999999999999992e-03   2.3089999999999999e-01   1.2390000000000000e-01
  -5.0700000000000001e-01  -6.6000000000000003e-02   1.2010000000000001e+00   2.7689999999999998e-01   2.8500000000000001e-02  -3.9500000000000000e-02   1.5540000000000001e-01   1.1785000000000001e+00   3.5695000000000001e+00   3.8500000000000000e-02   2.3089999999999999e-01   1.1060000000000000e-01
  -5.0700000000000001e-01   8.7900000000000006e-02   1.7157000000000000e+00   3.0549999999999999e-01  -9.4999999999999998e-03  -6.1400000000000003e-02   8.8800000000000004e-02   1.2230000000000001e+00   4.0918000000000001e+00  -1.9300000000000001e-02   1.8279999999999999e-01   1.5040000000000001e-01
  -2.8649999999999998e-01  -3.2979999999999998e-01   9.4359999999999999e-01   2.0999999999999999e-01  -1.6180000000000000e-01  -8.8000000000000005e-03   6.6600000000000006e-02   1.1339999999999999e+00   3.4824000000000002e+00   1.9300000000000001e-02   2.5979999999999998e-01   1.4160000000000000e-01
  -5.7310000000000005e-01  -4.3999999999999997e-02   8.5780000000000001e-01   1.5279999999999999e-01  -8.5599999999999996e-02   3.0700000000000002e-02   2.2200000000000001e-02   1.0672999999999999e+00   3.2212000000000001e+00  -7.7100000000000002e-02   1.9239999999999999e-01   1.2830000000000000e-01
  -5.9509999999999996e-01   0.0000000000000000e+00   1.4582999999999999e+00   2.3870000000000000e-01  -5.7099999999999998e-02   4.4000000000000003e-03  -2.2200000000000001e-02   1.1117999999999999e+00   4.0918000000000001e+00   2.8899999999999999e-02   2.7900000000000003e-01   1.6810000000000000e-01
  -3.9679999999999999e-01  -4.3969999999999998e-01   1.0294000000000001e+00   2.9599999999999999e-01  -2.8500000000000001e-02   1.7500000000000002e-02   1.5540000000000001e-01   1.0894999999999999e+00   2.8730000000000002e+00  -3.8500000000000000e-02   2.5979999999999998e-01   1.5040000000000001e-01
  -2.8649999999999998e-01  -2.1980000000000000e-01   2.5740000000000002e-01   2.1959999999999999e-01  -1.0470000000000000e-01  -2.6300000000000000e-02   1.7760000000000001e-01   1.1563000000000001e+00   3.9177000000000000e+00  -5.7799999999999997e-02   2.8870000000000001e-01   1.1940000000000001e-01
  -5.9509999999999996e-01  -1.9789999999999999e-01   1.2010000000000001e+00   3.3420000000000000e-01  -9.5200000000000007e-02  -4.8200000000000000e-02   3.5510000000000003e-01   1.3786000000000000e+00   3.1341999999999999e+00   1.9300000000000001e-02   2.9830000000000001e-01   1.3710000000000000e-01
  -4.8490000000000000e-01  -6.6000000000000003e-02   6.0050000000000003e-01   2.3870000000000000e-01  -2.8500000000000001e-02   1.7500000000000002e-02   1.3320000000000001e-01   1.0672999999999999e+00   3.7435999999999998e+00  -3.8500000000000000e-02   2.9830000000000001e-01   1.4599999999999999e-01
  -2.8649999999999998e-01  -4.3999999999999997e-02   1.7157000000000000e+00   1.4319999999999999e-01  -2.8500000000000001e-02  -9.2100000000000001e-02  -1.7760000000000001e-01   1.1339999999999999e+00   3.5695000000000001e+00  -3.8500000000000000e-02   2.2130000000000000e-01   1.5040000000000001e-01
  -5.9509999999999996e-01   2.1999999999999999e-02   9.4359999999999999e-01   2.8639999999999999e-01  -1.5229999999999999e-01  -3.0700000000000002e-02  -8.8800000000000004e-02   1.3564000000000001e+00   3.5695000000000001e+00   2.8899999999999999e-02   2.6939999999999997e-01   1.0620000000000000e-01
  -5.0700000000000001e-01  -1.9789999999999999e-01   2.4018999999999999e+00   2.3870000000000000e-01  -9.4999999999999998e-03  -8.8000000000000005e-03  -6.6600000000000006e-02   1.3564000000000001e+00   2.9600000000000000e+00  -1.0600000000000000e-01   2.6939999999999997e-01   1.1060000000000000e-01
  -6.3919999999999999e-01  -8.7900000000000006e-02   1.2867999999999999e+00   1.8140000000000001e-01  -1.5229999999999999e-01  -2.1899999999999999e-02  -2.2200000000000001e-02   1.2230000000000001e+00   3.3083000000000000e+00  -1.9300000000000001e-02   2.5019999999999998e-01   1.7690000000000000e-01
  -4.6289999999999998e-01  -2.4179999999999999e-01   1.2867999999999999e+00   1.8140000000000001e-01  -2.8500000000000001e-02   0.0000000000000000e+00   4.4400000000000002e-02   1.2674000000000001e+00   3.3083000000000000e+00   8.6699999999999999e-02   2.2130000000000000e-01   1.2830000000000000e-01
  -4.1880000000000001e-01  -3.7369999999999998e-01   8.5780000000000001e-01   1.5279999999999999e-01  -3.8100000000000002e-02  -1.7500000000000002e-02   2.2200000000000001e-02   1.2452000000000001e+00   3.3083000000000000e+00   1.9300000000000001e-02   1.8279999999999999e-01   1.2390000000000000e-01
  -6.1719999999999997e-01  -1.3189999999999999e-01   1.3725000000000001e+00   1.6230000000000000e-01   2.8500000000000001e-02  -6.1400000000000003e-02   1.7760000000000001e-01   1.1563000000000001e+00   3.9177000000000000e+00  -4.8200000000000000e-02   3.7530000000000002e-01   1.3270000000000001e-01
  -3.5270000000000001e-01  -1.5390000000000001e-01   1.3725000000000001e+00   2.0999999999999999e-01  -7.6100000000000001e-02  -2.1899999999999999e-02   2.4410000000000001e-01   1.1117999999999999e+00   3.6564999999999999e+00   1.9300000000000001e-02   2.5019999999999998e-01   1.4160000000000000e-01
  -4.8490000000000000e-01  -2.1980000000000000e-01   1.0294000000000001e+00   2.2910000000000000e-01  -2.8500000000000001e-02  -3.0700000000000002e-02   6.6600000000000006e-02   1.2674000000000001e+00   4.3529999999999998e+00   1.9300000000000001e-02   2.3089999999999999e-01   1.4160000000000000e-01
  -4.6289999999999998e-01  -6.6000000000000003e-02   1.7157000000000000e+00   2.7689999999999998e-01   1.9000000000000000e-02   1.3200000000000000e-02   2.2189999999999999e-01   1.0672999999999999e+00   3.6564999999999999e+00   3.8500000000000000e-02   2.6939999999999997e-01   1.6810000000000000e-01
  -5.9509999999999996e-01  -6.6000000000000003e-02   1.2010000000000001e+00   1.7190000000000000e-01  -1.4269999999999999e-01   4.4000000000000003e-03  -4.4400000000000002e-02   1.1117999999999999e+00   3.1341999999999999e+00   5.7799999999999997e-02   2.5019999999999998e-01   1.2830000000000000e-01
  -5.7310000000000005e-01   1.3189999999999999e-01   1.0294000000000001e+00   2.7689999999999998e-01  -8.5599999999999996e-02  -8.8000000000000005e-03   4.4400000000000002e-02   1.2007000000000001e+00   4.2659000000000002e+00  -9.5999999999999992e-03   2.3089999999999999e-01   1.5479999999999999e-01
  -5.0700000000000001e-01  -6.6000000000000003e-02   1.4582999999999999e+00   2.6729999999999998e-01  -3.8100000000000002e-02  -4.3900000000000002e-02   1.1100000000000000e-01   9.1169999999999995e-01   3.6564999999999999e+00   2.8899999999999999e-02   1.9239999999999999e-01   1.5040000000000001e-01
  -4.6289999999999998e-01  -2.6379999999999998e-01   8.5780000000000001e-01   1.7190000000000000e-01  -8.5599999999999996e-02  -1.7500000000000002e-02   2.2200000000000001e-02   1.1339999999999999e+00   4.0918000000000001e+00   9.5999999999999992e-03   3.6559999999999998e-01   1.2830000000000000e-01
  -5.5110000000000003e-01  -2.1980000000000000e-01   1.0294000000000001e+00   1.9089999999999999e-01  -9.5200000000000007e-02  -2.1899999999999999e-02   1.7760000000000001e-01   1.0227999999999999e+00   3.3083000000000000e+00   0.0000000000000000e+00   2.5019999999999998e-01   1.1500000000000000e-01
  -5.9509999999999996e-01  -1.3189999999999999e-01   1.2010000000000001e+00   2.3870000000000000e-01  -1.0470000000000000e-01   4.4000000000000003e-03   1.3320000000000001e-01   1.3341000000000001e+00   4.2659000000000002e+00  -7.7100000000000002e-02   2.2130000000000000e-01   1.3710000000000000e-01
  -5.5110000000000003e-01  -1.7590000000000000e-01   1.2010000000000001e+00   1.6230000000000000e-01  -3.8100000000000002e-02  -3.5099999999999999e-02   2.4410000000000001e-01   1.2674000000000001e+00   3.8306000000000000e+00   4.8200000000000000e-02   2.4060000000000001e-01   1.3710000000000000e-01
  -4.8490000000000000e-01  -1.5390000000000001e-01   1.3725000000000001e+00   2.2910000000000000e-01  -9.5200000000000007e-02   1.3200000000000000e-02   4.4400000000000002e-02   1.0894999999999999e+00   4.2659000000000002e+00  -5.7799999999999997e-02   2.3089999999999999e-01   1.0620000000000000e-01
  -5.0700000000000001e-01   1.0990000000000000e-01   8.5780000000000001e-01   2.3870000000000000e-01  -6.6600000000000006e-02  -1.3200000000000000e-02  -4.4400000000000002e-02   1.2674000000000001e+00   3.0470999999999999e+00  -1.9300000000000001e-02   1.6360000000000000e-01   1.2830000000000000e-01
  -6.1719999999999997e-01   0.0000000000000000e+00   1.0294000000000001e+00   2.7689999999999998e-01  -9.4999999999999998e-03  -8.8000000000000005e-03   2.2200000000000001e-02   1.2007000000000001e+00   3.5695000000000001e+00   2.8899999999999999e-02   2.5019999999999998e-01   1.8140000000000001e-01
  -3.7469999999999998e-01  -1.5390000000000001e-01   1.2010000000000001e+00   2.0999999999999999e-01  -7.6100000000000001e-02  -8.8000000000000005e-03   4.4400000000000002e-02   1.2007000000000001e+00   3.3953000000000002e+00   0.0000000000000000e+00   2.9830000000000001e-01   1.5479999999999999e-01
  -5.2900000000000003e-01  -1.5390000000000001e-01   1.9730000000000001e+00   2.0050000000000001e-01  -9.4999999999999998e-03  -4.4000000000000003e-03   2.8849999999999998e-01   1.0227999999999999e+00   4.0918000000000001e+00  -4.8200000000000000e-02   2.5019999999999998e-01   1.3270000000000001e-01
  -4.6289999999999998e-01  -3.9570000000000000e-01   6.8630000000000002e-01   2.8639999999999999e-01  -4.7600000000000003e-02  -2.1899999999999999e-02   1.1100000000000000e-01   1.1563000000000001e+00   2.9600000000000000e+00  -9.5999999999999992e-03   2.4060000000000001e-01   1.2390000000000000e-01
  -4.1880000000000001e-01  -1.5390000000000001e-01   1.8015000000000001e+00   2.5779999999999997e-01  -3.8100000000000002e-02   0.0000000000000000e+00   0.0000000000000000e+00   1.2007000000000001e+00   3.3953000000000002e+00   3.8500000000000000e-02   2.6939999999999997e-01   8.8499999999999995e-02
  -5.7310000000000005e-01  -1.7590000000000000e-01   6.8630000000000002e-01   2.1959999999999999e-01  -1.2370000000000000e-01  -1.7500000000000002e-02   1.1100000000000000e-01   1.1785000000000001e+00   3.3083000000000000e+00  -9.6299999999999997e-02   3.2710000000000000e-01   1.6810000000000000e-01
  -5.7310000000000005e-01  -1.9789999999999999e-01   1.5441000000000000e+00   1.3370000000000001e-01  -1.5229999999999999e-01  -8.8000000000000005e-03   1.5540000000000001e-01   1.1339999999999999e+00   3.3083000000000000e+00  -1.2520000000000001e-01   2.2130000000000000e-01   1.2830000000000000e-01
  -4.8490000000000000e-01  -2.4179999999999999e-01   1.3725000000000001e+00   1.2410000000000000e-01  -4.7600000000000003e-02   4.4000000000000003e-03   1.1100000000000000e-01   1.1785000000000001e+00   4.0048000000000004e+00   3.8500000000000000e-02   3.0790000000000001e-01   1.3270000000000001e-01
  -5.0700000000000001e-01  -2.1980000000000000e-01   1.5441000000000000e+00   2.9599999999999999e-01  -1.9000000000000000e-02   0.0000000000000000e+00   2.6629999999999998e-01   1.1339999999999999e+00   3.8306000000000000e+00   6.7400000000000002e-02   2.1170000000000000e-01   1.4599999999999999e-01
  -4.1880000000000001e-01  -6.6000000000000003e-02   1.5441000000000000e+00   2.5779999999999997e-01  -9.5200000000000007e-02  -8.8000000000000005e-03  -6.6600000000000006e-02   1.3119000000000001e+00   3.1341999999999999e+00   6.7400000000000002e-02   2.5979999999999998e-01   8.8499999999999995e-02
  -5.2900000000000003e-01  -1.7590000000000000e-01   1.8015000000000001e+00   3.3420000000000000e-01  -8.5599999999999996e-02  -1.3200000000000000e-02   8.8800000000000004e-02   1.2230000000000001e+00   3.5695000000000001e+00   1.9300000000000001e-02   3.4639999999999999e-01   1.3710000000000000e-01
  -6.1719999999999997e-01  -2.4179999999999999e-01   1.2867999999999999e+00   1.8140000000000001e-01  -9.5200000000000007e-02   1.3200000000000000e-02   1.7760000000000001e-01   1.2897000000000001e+00   3.3083000000000000e+00   3.8500000000000000e-02   2.1170000000000000e-01   1.4160000000000000e-01
  -4.6289999999999998e-01   2.1999999999999999e-02   5.1470000000000005e-01   2.1959999999999999e-01  -9.5200000000000007e-02   0.0000000000000000e+00   0.0000000000000000e+00   1.1339999999999999e+00   3.9177000000000000e+00  -6.7400000000000002e-02   1.6360000000000000e-01   1.5040000000000001e-01
  -3.7469999999999998e-01  -2.6379999999999998e-01   1.7157000000000000e+00   3.1509999999999999e-01  -5.7099999999999998e-02  -4.8200000000000000e-02  -4.4400000000000002e-02   1.2674000000000001e+00   3.7435999999999998e+00  -2.8899999999999999e-02   2.2130000000000000e-01   1.5040000000000001e-01
  -6.6130000000000000e-01   4.3999999999999997e-02   3.4310000000000002e-01   2.0999999999999999e-01  -8.5599999999999996e-02   1.7500000000000002e-02   4.4400000000000002e-02   1.0005999999999999e+00   4.0048000000000004e+00   4.8200000000000000e-02   2.5019999999999998e-01   1.2390000000000000e-01
  -5.5110000000000003e-01  -2.4179999999999999e-01   9.4359999999999999e-01   2.0999999999999999e-01  -7.6100000000000001e-02   2.1899999999999999e-02   8.8800000000000004e-02   1.1563000000000001e+00   3.4824000000000002e+00  -9.5999999999999992e-03   2.6939999999999997e-01   1.2390000000000000e-01
  -4.4080000000000003e-01  -1.7590000000000000e-01   1.2010000000000001e+00   2.0050000000000001e-01  -7.6100000000000001e-02   0.0000000000000000e+00   1.3320000000000001e-01   1.2452000000000001e+00   3.8306000000000000e+00  -9.6299999999999997e-02   3.1750000000000000e-01   1.4599999999999999e-01
  -5.0700000000000001e-01  -6.6000000000000003e-02   1.2010000000000001e+00   1.6230000000000000e-01  -9.4999999999999998e-03  -1.3200000000000000e-02   1.7760000000000001e-01   1.1117999999999999e+00   3.3083000000000000e+00  -9.5999999999999992e-03   2.7900000000000003e-01   1.3710000000000000e-01
  -7.4939999999999996e-01  -1.7590000000000000e-01   1.5441000000000000e+00   1.1459999999999999e-01  -9.5200000000000007e-02  -1.7500000000000002e-02  -2.2200000000000001e-02   1.2897000000000001e+00   4.4401000000000002e+00   9.5999999999999992e-03   2.8870000000000001e-01   1.1940000000000001e-01
  -4.4080000000000003e-01  -1.7590000000000000e-01   1.0294000000000001e+00   2.8639999999999999e-01  -9.4999999999999998e-03  -3.9500000000000000e-02  -8.8800000000000004e-02   1.1563000000000001e+00   3.3953000000000002e+00  -1.0600000000000000e-01   2.2130000000000000e-01   1.6370000000000001e-01
  -4.1880000000000001e-01  -2.1980000000000000e-01   1.8015000000000001e+00   2.6729999999999998e-01  -9.4999999999999998e-03  -3.0700000000000002e-02  -4.4400000000000002e-02   1.2230000000000001e+00   4.1788999999999996e+00  -1.1559999999999999e-01   3.0790000000000001e-01   1.5040000000000001e-01
  -5.2900000000000003e-01  -1.9789999999999999e-01   1.1152000000000000e+00   2.9599999999999999e-01  -3.8100000000000002e-02   8.8000000000000005e-03  -6.6600000000000006e-02   1.0672999999999999e+00   3.2212000000000001e+00  -4.8200000000000000e-02   2.5979999999999998e-01   1.3270000000000001e-01
  -3.5270000000000001e-01  -4.3999999999999997e-02   1.3725000000000001e+00   1.5279999999999999e-01  -9.5200000000000007e-02   0.0000000000000000e+00  -2.2200000000000001e-02   1.3341000000000001e+00   4.2659000000000002e+00   3.8500000000000000e-02   2.7900000000000003e-01   1.3270000000000001e-01
  -5.2900000000000003e-01  -2.6379999999999998e-01   1.6298999999999999e+00   2.4820000000000000e-01  -4.7600000000000003e-02  -8.8000000000000005e-03   6.6600000000000006e-02   1.1339999999999999e+00   3.3083000000000000e+00  -1.0600000000000000e-01   2.2130000000000000e-01   1.5040000000000001e-01
  -6.1719999999999997e-01  -1.5390000000000001e-01   1.5441000000000000e+00   1.7190000000000000e-01  -1.0470000000000000e-01   0.0000000000000000e+00   1.3320000000000001e-01   1.2007000000000001e+00   3.4824000000000002e+00  -7.7100000000000002e-02   2.8870000000000001e-01   1.5479999999999999e-01
  -6.3919999999999999e-01  -1.0990000000000000e-01   9.4359999999999999e-01   2.4820000000000000e-01  -1.3320000000000001e-01   1.3200000000000000e-02  -1.5540000000000001e-01   9.7840000000000005e-01   3.0470999999999999e+00  -1.9300000000000001e-02   2.5019999999999998e-01   1.3710000000000000e-01
  -5.2900000000000003e-01  -2.1980000000000000e-01   7.7210000000000001e-01   2.9599999999999999e-01  -6.6600000000000006e-02  -2.6300000000000000e-02   1.3320000000000001e-01   1.4453000000000000e+00   3.1341999999999999e+00   1.9300000000000001e-02   2.7900000000000003e-01   1.5040000000000001e-01
  -3.7469999999999998e-01  -2.6379999999999998e-01   1.8015000000000001e+00   1.6230000000000000e-01  -8.5599999999999996e-02  -4.4000000000000003e-03   1.3320000000000001e-01   1.1117999999999999e+00   3.9177000000000000e+00   2.8899999999999999e-02   3.7530000000000002e-01   1.6810000000000000e-01
  -4.4080000000000003e-01  -2.8580000000000000e-01   1.5441000000000000e+00   2.1959999999999999e-01  -1.1420000000000000e-01  -1.3200000000000000e-02   1.9980000000000001e-01   1.3786000000000000e+00   3.7435999999999998e+00  -8.6699999999999999e-02   3.1750000000000000e-01   1.2830000000000000e-01
  -6.1719999999999997e-01  -1.9789999999999999e-01   1.1152000000000000e+00   2.2910000000000000e-01  -1.9000000000000000e-02  -3.5099999999999999e-02   2.2189999999999999e-01   1.2897000000000001e+00   3.7435999999999998e+00  -7.7100000000000002e-02   2.5979999999999998e-01   1.4160000000000000e-01
  -4.6289999999999998e-01  -1.3189999999999999e-01   1.8015000000000001e+00   2.5779999999999997e-01  -7.6100000000000001e-02  -9.2100000000000001e-02   1.7760000000000001e-01   1.0005999999999999e+00   2.6989000000000001e+00   1.9300000000000001e-02   3.9450000000000002e-01   1.5920000000000001e-01
  -6.8330000000000002e-01  -1.5390000000000001e-01   8.5780000000000001e-01   2.3870000000000000e-01  -8.5599999999999996e-02   0.0000000000000000e+00   1.9980000000000001e-01   1.0450999999999999e+00   2.4377000000000000e+00   2.8899999999999999e-02   2.9830000000000001e-01   1.3710000000000000e-01
  -3.5270000000000001e-01  -4.3999999999999997e-02   1.4582999999999999e+00   2.4820000000000000e-01  -5.7099999999999998e-02  -1.3200000000000000e-02   8.8800000000000004e-02   1.2007000000000001e+00   3.6564999999999999e+00  -2.8899999999999999e-02   2.7900000000000003e-01   1.5479999999999999e-01
  -3.0859999999999999e-01  -8.7900000000000006e-02   1.4582999999999999e+00   2.3870000000000000e-01  -6.6600000000000006e-02   1.7500000000000002e-02  -1.3320000000000001e-01   1.1785000000000001e+00   2.9600000000000000e+00   0.0000000000000000e+00   2.3089999999999999e-01   1.7690000000000000e-01
  -5.0700000000000001e-01  -8.7900000000000006e-02   1.7157000000000000e+00   1.2410000000000000e-01  -1.1420000000000000e-01  -2.1899999999999999e-02   0.0000000000000000e+00   1.2230000000000001e+00   3.2212000000000001e+00   0.0000000000000000e+00   2.6939999999999997e-01   1.3270000000000001e-01
  -4.6289999999999998e-01  -2.6379999999999998e-01   1.1152000000000000e+00   2.0050000000000001e-01  -8.5599999999999996e-02  -1.7500000000000002e-02   0.0000000000000000e+00   1.2007000000000001e+00   2.8730000000000002e+00  -2.8899999999999999e-02   3.4639999999999999e-01   1.5920000000000001e-01
  -4.8490000000000000e-01  -1.9789999999999999e-01   1.4582999999999999e+00   2.1959999999999999e-01  -1.6180000000000000e-01  -4.4000000000000003e-03   0.0000000000000000e+00   1.1339999999999999e+00   2.7858999999999998e+00  -1.9300000000000001e-02   2.6939999999999997e-01   1.1940000000000001e-01
  -4.6289999999999998e-01  -2.4179999999999999e-01   3.4310000000000002e-01   2.8639999999999999e-01  -1.1420000000000000e-01   0.0000000000000000e+00   0.0000000000000000e+00   1.0227999999999999e+00   3.1341999999999999e+00  -1.9300000000000001e-02   3.3679999999999999e-01   1.2390000000000000e-01
  -7.2740000000000005e-01  -1.9789999999999999e-01   2.1446000000000001e+00   1.9089999999999999e-01  -4.7600000000000003e-02   2.6300000000000000e-02   2.2189999999999999e-01   1.1563000000000001e+00   3.2212000000000001e+00  -5.7799999999999997e-02   2.4060000000000001e-01   1.7249999999999999e-01
  -6.1719999999999997e-01  -6.6000000000000003e-02   1.4582999999999999e+00   2.9599999999999999e-01  -2.8500000000000001e-02  -2.6300000000000000e-02   8.8800000000000004e-02   1.2230000000000001e+00   4.3529999999999998e+00  -3.8500000000000000e-02   2.9830000000000001e-01   1.1500000000000000e-01
  -4.6289999999999998e-01   0.0000000000000000e+00   1.6298999999999999e+00   3.1509999999999999e-01   0.0000000000000000e+00  -1.7500000000000002e-02   1.7760000000000001e-01   1.1785000000000001e+00   3.3953000000000002e+00  -7.7100000000000002e-02   2.2130000000000000e-01   1.5920000000000001e-01
  -3.7469999999999998e-01  -2.1999999999999999e-02   1.2867999999999999e+00   2.3870000000000000e-01  -1.1420000000000000e-01   1.3200000000000000e-02   2.4410000000000001e-01   1.0894999999999999e+00   3.5695000000000001e+00  -9.5999999999999992e-03   2.6939999999999997e-01   1.7249999999999999e-01
  -4.4080000000000003e-01  -3.0780000000000002e-01   6.8630000000000002e-01   2.1959999999999999e-01  -9.5200000000000007e-02   3.0700000000000002e-02   0.0000000000000000e+00   1.0450999999999999e+00   2.6989000000000001e+00  -1.2520000000000001e-01   1.4430000000000001e-01   1.5040000000000001e-01
  -5.0700000000000001e-01  -1.0990000000000000e-01   1.0294000000000001e+00   2.4820000000000000e-01  -1.3320000000000001e-01   0.0000000000000000e+00  -1.1100000000000000e-01   1.1117999999999999e+00   3.3953000000000002e+00  -2.8899999999999999e-02   2.5979999999999998e-01   1.4599999999999999e-01
  -4.8490000000000000e-01  -1.0990000000000000e-01   9.4359999999999999e-01   1.7190000000000000e-01  -7.6100000000000001e-02   0.0000000000000000e+00   4.4400000000000002e-02   1.0450999999999999e+00   3.2212000000000001e+00  -5.7799999999999997e-02   3.0790000000000001e-01   1.1060000000000000e-01
  -5.5110000000000003e-01  -3.0780000000000002e-01   1.6298999999999999e+00   1.7190000000000000e-01  -9.5200000000000007e-02  -3.0700000000000002e-02   4.4400000000000002e-02   1.2230000000000001e+00   4.6142000000000003e+00  -1.9300000000000001e-02   3.2710000000000000e-01   1.4599999999999999e-01
  -4.6289999999999998e-01  -3.0780000000000002e-01   1.4582999999999999e+00   1.6230000000000000e-01  -1.9000000000000000e-02  -7.0199999999999999e-02   0.0000000000000000e+00   1.4008000000000000e+00   3.3083000000000000e+00  -3.8500000000000000e-02   2.5979999999999998e-01   1.5040000000000001e-01
  -7.4939999999999996e-01  -3.5170000000000001e-01   2.1446000000000001e+00   2.1959999999999999e-01  -5.7099999999999998e-02  -8.8000000000000005e-03  -8.8800000000000004e-02   1.3341000000000001e+00   3.6564999999999999e+00   3.8500000000000000e-02   2.7900000000000003e-01   1.2390000000000000e-01
  -4.8490000000000000e-01  -2.1980000000000000e-01   1.6298999999999999e+00   2.2910000000000000e-01  -1.1420000000000000e-01  -4.4000000000000003e-03   3.5510000000000003e-01   1.3786000000000000e+00   3.6564999999999999e+00  -1.9300000000000001e-02   2.9830000000000001e-01   1.0170000000000000e-01
  -5.9509999999999996e-01   4.3999999999999997e-02   1.5441000000000000e+00   2.0050000000000001e-01  -1.9000000000000000e-02  -4.3900000000000002e-02  -4.4400000000000002e-02   1.2230000000000001e+00   3.2212000000000001e+00   1.9300000000000001e-02   3.1750000000000000e-01   1.3270000000000001e-01
  -7.0530000000000004e-01  -8.7900000000000006e-02   2.2303999999999999e+00   2.6729999999999998e-01  -2.8500000000000001e-02  -8.8000000000000005e-03  -2.2200000000000001e-02   1.2897000000000001e+00   3.7435999999999998e+00  -2.8899999999999999e-02   2.0210000000000000e-01   1.8579999999999999e-01
  -5.9509999999999996e-01  -6.6000000000000003e-02   1.2867999999999999e+00   2.1959999999999999e-01  -1.1420000000000000e-01  -1.7500000000000002e-02   2.2189999999999999e-01   1.3341000000000001e+00   3.8306000000000000e+00  -9.5999999999999992e-03   2.6939999999999997e-01   1.2830000000000000e-01
  -5.2900000000000003e-01  -4.3999999999999997e-02   1.2867999999999999e+00   1.9089999999999999e-01  -5.7099999999999998e-02   8.8000000000000005e-03   8.8800000000000004e-02   1.0894999999999999e+00   3.5695000000000001e+00  -8.6699999999999999e-02   2.5979999999999998e-01   1.4160000000000000e-01
  -4.8490000000000000e-01  -1.5390000000000001e-01   1.1152000000000000e+00   2.4820000000000000e-01  -7.6100000000000001e-02   4.4000000000000003e-03  -2.2200000000000001e-02   1.2007000000000001e+00   4.4401000000000002e+00   1.9300000000000001e-02   2.3089999999999999e-01   1.9910000000000000e-01
  -5.7310000000000005e-01  -1.0990000000000000e-01   1.1152000000000000e+00   1.2410000000000000e-01  -1.8079999999999999e-01  -1.3200000000000000e-02   1.9980000000000001e-01   1.0894999999999999e+00   3.7435999999999998e+00   3.8500000000000000e-02   2.3089999999999999e-01   1.3270000000000001e-01
  -3.9679999999999999e-01  -1.5390000000000001e-01   1.0294000000000001e+00   2.0050000000000001e-01   2.8500000000000001e-02  -6.1400000000000003e-02   6.6600000000000006e-02   1.1339999999999999e+00   4.4401000000000002e+00  -1.9300000000000001e-02   2.8870000000000001e-01   1.5040000000000001e-01
  -4.1880000000000001e-01  -8.7900000000000006e-02   1.2010000000000001e+00   3.2460000000000000e-01  -9.5200000000000007e-02  -8.7700000000000000e-02  -8.8800000000000004e-02   1.2230000000000001e+00   4.0048000000000004e+00  -2.8899999999999999e-02   1.9239999999999999e-01   1.5920000000000001e-01
  -5.2900000000000003e-01  -1.9789999999999999e-01   8.5780000000000001e-01   2.7689999999999998e-01  -1.5229999999999999e-01  -3.0700000000000002e-02   1.3320000000000001e-01   1.2230000000000001e+00   3.9177000000000000e+00  -5.7799999999999997e-02   2.5979999999999998e-01   1.1060000000000000e-01
  -5.0700000000000001e-01  -8.7900000000000006e-02   1.3725000000000001e+00   2.1959999999999999e-01  -1.0470000000000000e-01   4.4000000000000003e-03   0.0000000000000000e+00   1.1563000000000001e+00   4.0048000000000004e+00  -8.6699999999999999e-02   2.5019999999999998e-01   1.3710000000000000e-01
  -3.5270000000000001e-01  -1.3189999999999999e-01   2.5740000000000002e-01   2.7689999999999998e-01  -4.7600000000000003e-02  -4.3900000000000002e-02   0.0000000000000000e+00   1.1563000000000001e+00   3.4824000000000002e+00   9.5999999999999992e-03   1.7319999999999999e-01   1.0170000000000000e-01
  -4.1880000000000001e-01  -2.6379999999999998e-01   1.4582999999999999e+00   2.8639999999999999e-01  -1.1420000000000000e-01  -4.4000000000000003e-03   6.6600000000000006e-02   9.1169999999999995e-01   3.5695000000000001e+00   3.8500000000000000e-02   3.8490000000000002e-01   1.2390000000000000e-01
  -4.4080000000000003e-01  -2.1999999999999999e-02   8.5780000000000001e-01   2.6729999999999998e-01  -1.0470000000000000e-01   8.8000000000000005e-03  -2.2200000000000001e-02   1.2007000000000001e+00   3.2212000000000001e+00  -9.5999999999999992e-03   2.2130000000000000e-01   1.4599999999999999e-01
  -5.9509999999999996e-01  -6.6000000000000003e-02   1.5441000000000000e+00   1.7190000000000000e-01  -6.6600000000000006e-02  -4.3900000000000002e-02  -2.2189999999999999e-01   1.2674000000000001e+00   3.4824000000000002e+00  -3.8500000000000000e-02   3.3679999999999999e-01   1.3270000000000001e-01
  -6.3919999999999999e-01  -1.3189999999999999e-01   6.0050000000000003e-01   2.5779999999999997e-01   3.8100000000000002e-02   0.0000000000000000e+00   1.1100000000000000e-01   1.2007000000000001e+00   3.4824000000000002e+00  -9.5999999999999992e-03   2.5979999999999998e-01   1.2390000000000000e-01
  -5.7310000000000005e-01  -2.1980000000000000e-01   1.1152000000000000e+00   2.2910000000000000e-01  -5.7099999999999998e-02   2.6300000000000000e-02   1.3320000000000001e-01   1.2007000000000001e+00   3.9177000000000000e+00  -3.8500000000000000e-02   2.3089999999999999e-01   1.6370000000000001e-01
  -4.6289999999999998e-01  -3.2979999999999998e-01   1.4582999999999999e+00   2.3870000000000000e-01  -1.4269999999999999e-01  -5.7000000000000002e-02   8.8800000000000004e-02   1.1785000000000001e+00   3.7435999999999998e+00   9.5999999999999992e-03   2.5019999999999998e-01   1.1940000000000001e-01
  -4.1880000000000001e-01  -6.6000000000000003e-02   1.3725000000000001e+00   2.7689999999999998e-01  -7.6100000000000001e-02  -4.3900000000000002e-02   0.0000000000000000e+00   1.1117999999999999e+00   3.1341999999999999e+00  -9.5999999999999992e-03   2.3089999999999999e-01   1.3710000000000000e-01
  -4.4080000000000003e-01  -2.4179999999999999e-01   1.0294000000000001e+00   1.3370000000000001e-01  -1.9000000000000000e-02   3.9500000000000000e-02   0.0000000000000000e+00   1.3341000000000001e+00   3.3953000000000002e+00   8.6699999999999999e-02   2.8870000000000001e-01   1.1500000000000000e-01
  -5.5110000000000003e-01  -1.3189999999999999e-01   1.4582999999999999e+00   1.4319999999999999e-01  -8.5599999999999996e-02  -3.9500000000000000e-02  -2.2200000000000001e-02   1.0005999999999999e+00   2.7858999999999998e+00  -4.8200000000000000e-02   2.2130000000000000e-01   1.5479999999999999e-01
  -5.9509999999999996e-01  -3.0780000000000002e-01   2.1446000000000001e+00   2.9599999999999999e-01  -6.6600000000000006e-02  -6.5799999999999997e-02  -2.2200000000000001e-02   1.1117999999999999e+00   3.3953000000000002e+00  -4.8200000000000000e-02   2.2130000000000000e-01   1.7690000000000000e-01
  -4.6289999999999998e-01   0.0000000000000000e+00   1.2010000000000001e+00   2.9599999999999999e-01  -6.6600000000000006e-02   1.7500000000000002e-02   2.2200000000000001e-02   1.0005999999999999e+00   3.7435999999999998e+00   9.5999999999999992e-03   2.8870000000000001e-01   1.4160000000000000e-01
  -4.6289999999999998e-01  -2.1980000000000000e-01   1.0294000000000001e+00   2.0999999999999999e-01  -1.9000000000000000e-02  -3.0700000000000002e-02  -1.1100000000000000e-01   1.0672999999999999e+00   4.1788999999999996e+00  -3.8500000000000000e-02   3.6559999999999998e-01   1.0620000000000000e-01
  -6.1719999999999997e-01  -2.8580000000000000e-01   1.3725000000000001e+00   2.1959999999999999e-01  -3.8100000000000002e-02   1.7500000000000002e-02  -4.4400000000000002e-02   9.7840000000000005e-01   3.3083000000000000e+00   6.7400000000000002e-02   2.6939999999999997e-01   1.3710000000000000e-01
  -6.6130000000000000e-01   1.0990000000000000e-01   1.1152000000000000e+00   3.2460000000000000e-01  -1.9000000000000000e-02  -4.8200000000000000e-02   6.6600000000000006e-02   1.0672999999999999e+00   3.5695000000000001e+00  -8.6699999999999999e-02   2.6939999999999997e-01   1.3710000000000000e-01
  -6.1719999999999997e-01  -2.1999999999999999e-02   1.4582999999999999e+00   2.0050000000000001e-01  -1.2370000000000000e-01  -5.2600000000000001e-02  -1.5540000000000001e-01   1.1785000000000001e+00   3.4824000000000002e+00  -4.8200000000000000e-02   2.5019999999999998e-01   1.2830000000000000e-01
  -5.9509999999999996e-01  -3.0780000000000002e-01   7.7210000000000001e-01   1.8140000000000001e-01  -1.1420000000000000e-01  -1.7500000000000002e-02   1.7760000000000001e-01   1.1339999999999999e+00   3.3083000000000000e+00  -4.8200000000000000e-02   2.9830000000000001e-01   1.1940000000000001e-01
  -4.4080000000000003e-01  -6.6000000000000003e-02   1.8015000000000001e+00   1.7190000000000000e-01  -9.5200000000000007e-02  -5.7000000000000002e-02   4.4400000000000002e-02   1.2897000000000001e+00   3.3953000000000002e+00   0.0000000000000000e+00   2.7900000000000003e-01   1.7249999999999999e-01
  -4.6289999999999998e-01  -2.8580000000000000e-01   1.0294000000000001e+00   1.6230000000000000e-01  -3.8100000000000002e-02  -1.3200000000000000e-02   1.5540000000000001e-01   1.5120000000000000e+00   3.1341999999999999e+00   0.0000000000000000e+00   3.1750000000000000e-01   1.4599999999999999e-01
  -7.0530000000000004e-01   2.1999999999999999e-02   1.2010000000000001e+00   2.3870000000000000e-01  -8.5599999999999996e-02  -3.0700000000000002e-02   4.4400000000000002e-02   1.0672999999999999e+00   3.9177000000000000e+00   3.8500000000000000e-02   3.8490000000000002e-01   1.5479999999999999e-01
  -2.6450000000000001e-01  -2.1980000000000000e-01   7.7210000000000001e-01   2.9599999999999999e-01   2.8500000000000001e-02   0.0000000000000000e+00   1.7760000000000001e-01   1.0672999999999999e+00   3.4824000000000002e+00  -8.6699999999999999e-02   2.2130000000000000e-01   1.1500000000000000e-01
  -4.4080000000000003e-01   1.0990000000000000e-01   1.9730000000000001e+00   2.5779999999999997e-01  -6.6600000000000006e-02  -2.1899999999999999e-02   4.4400000000000002e-02   1.1117999999999999e+00   3.2212000000000001e+00   3.8500000000000000e-02   2.6939999999999997e-01   1.4160000000000000e-01
  -4.6289999999999998e-01  -2.4179999999999999e-01   1.2010000000000001e+00   1.6230000000000000e-01  -7.6100000000000001e-02  -7.4499999999999997e-02   6.6600000000000006e-02   1.2452000000000001e+00   3.7435999999999998e+00   2.8899999999999999e-02   2.8870000000000001e-01   1.4160000000000000e-01
  -4.1880000000000001e-01  -1.9789999999999999e-01   1.3725000000000001e+00   2.9599999999999999e-01  -1.9000000000000000e-02  -1.3200000000000000e-02   2.2200000000000001e-02   9.5609999999999995e-01   3.4824000000000002e+00  -4.8200000000000000e-02   3.2710000000000000e-01   1.6810000000000000e-01
  -5.2900000000000003e-01  -1.3189999999999999e-01   9.4359999999999999e-01   2.0050000000000001e-01  -1.0470000000000000e-01   4.4000000000000003e-03   2.2200000000000001e-02   1.2007000000000001e+00   3.9177000000000000e+00   4.8200000000000000e-02   1.8279999999999999e-01   1.9020000000000001e-01
  -3.3060000000000000e-01  -4.3999999999999997e-02   1.8015000000000001e+00   1.0500000000000000e-01  -3.8100000000000002e-02  -2.1899999999999999e-02   4.4400000000000002e-02   1.4453000000000000e+00   3.7435999999999998e+00  -5.7799999999999997e-02   2.8870000000000001e-01   1.3710000000000000e-01
  -5.9509999999999996e-01  -3.2979999999999998e-01   1.2867999999999999e+00   1.7190000000000000e-01  -2.1890000000000001e-01  -4.4000000000000003e-03  -6.6600000000000006e-02   1.1339999999999999e+00   3.3953000000000002e+00  -3.8500000000000000e-02   2.5979999999999998e-01   1.5479999999999999e-01
   8.8200000000000001e-02  -2.4179999999999999e-01   6.8630000000000002e-01   1.4319999999999999e-01  -1.1420000000000000e-01  -1.7500000000000002e-02   0.0000000000000000e+00   1.3786000000000000e+00   3.3953000000000002e+00  -9.6299999999999997e-02   2.5979999999999998e-01   1.2830000000000000e-01
  -4.6289999999999998e-01  -3.5170000000000001e-01   8.5800000000000001e-02   1.8140000000000001e-01  -1.9980000000000001e-01  -7.0199999999999999e-02  -1.3320000000000001e-01   1.4008000000000000e+00   3.3953000000000002e+00   5.7799999999999997e-02   2.9830000000000001e-01   1.1060000000000000e-01
  -3.3060000000000000e-01  -4.1770000000000002e-01   9.4359999999999999e-01   2.4820000000000000e-01  -4.7600000000000003e-02   2.6300000000000000e-02  -6.6600000000000006e-02   1.2007000000000001e+00   3.4824000000000002e+00   2.8899999999999999e-02   1.8279999999999999e-01   9.2899999999999996e-02
  -4.1880000000000001e-01   4.3999999999999997e-02  -4.2890000000000000e-01   3.0549999999999999e-01   3.8100000000000002e-02   4.4000000000000003e-03  -1.5540000000000001e-01   1.2452000000000001e+00   3.2212000000000001e+00  -9.6299999999999997e-02   2.8870000000000001e-01   2.0790000000000000e-01
  -1.3230000000000000e-01  -6.3749999999999996e-01   1.1152000000000000e+00   2.4820000000000000e-01  -8.5599999999999996e-02  -4.3900000000000002e-02   8.8800000000000004e-02   1.1563000000000001e+00   3.3083000000000000e+00   0.0000000000000000e+00   2.1170000000000000e-01   1.1940000000000001e-01
  -3.3060000000000000e-01  -6.6000000000000003e-02   7.7210000000000001e-01   1.6230000000000000e-01  -2.8500000000000001e-02  -2.1899999999999999e-02  -4.4400000000000002e-02   1.4231000000000000e+00   3.3953000000000002e+00  -1.9300000000000001e-02   3.1750000000000000e-01   1.8579999999999999e-01
  -7.7149999999999996e-01  -8.7900000000000006e-02   8.5780000000000001e-01   2.9599999999999999e-01  -8.5599999999999996e-02  -3.0700000000000002e-02  -4.4400000000000002e-02   1.1563000000000001e+00   4.3529999999999998e+00  -4.8200000000000000e-02   2.5979999999999998e-01   1.7249999999999999e-01
  -4.8490000000000000e-01   6.6000000000000003e-02   7.7210000000000001e-01   2.3870000000000000e-01  -3.8100000000000002e-02  -2.6300000000000000e-02  -1.9980000000000001e-01   1.2674000000000001e+00   2.7858999999999998e+00  -5.7799999999999997e-02   3.1750000000000000e-01   1.0620000000000000e-01
  -6.8330000000000002e-01  -3.0780000000000002e-01   2.2303999999999999e+00   1.6230000000000000e-01  -1.7130000000000001e-01   4.4000000000000003e-03  -2.6629999999999998e-01   1.4008000000000000e+00   3.7435999999999998e+00   9.5999999999999992e-03   2.9830000000000001e-01   1.5920000000000001e-01
  -2.4249999999999999e-01  -4.1770000000000002e-01   1.4582999999999999e+00   2.8600000000000000e-02  -1.9000000000000000e-02  -4.3900000000000002e-02   1.5540000000000001e-01   1.2674000000000001e+00   4.0048000000000004e+00   8.6699999999999999e-02   2.3089999999999999e-01   1.2390000000000000e-01
  -6.6130000000000000e-01  -8.7900000000000006e-02   1.0294000000000001e+00   3.1509999999999999e-01   0.0000000000000000e+00   4.4000000000000003e-03   6.6600000000000006e-02   1.1785000000000001e+00   3.3953000000000002e+00   9.5999999999999992e-03   2.6939999999999997e-01   1.8140000000000001e-01
  -3.7469999999999998e-01  -2.1980000000000000e-01   9.4359999999999999e-01   1.9089999999999999e-01  -1.9000000000000000e-02   1.3200000000000000e-02   3.5510000000000003e-01   1.1339999999999999e+00   4.3529999999999998e+00  -8.6699999999999999e-02   2.7900000000000003e-01   1.4599999999999999e-01
  -5.9509999999999996e-01  -1.0990000000000000e-01   1.1152000000000000e+00   2.1959999999999999e-01  -5.7099999999999998e-02  -3.0700000000000002e-02   4.2170000000000002e-01   7.3380000000000001e-01   3.7435999999999998e+00  -2.8899999999999999e-02   2.2130000000000000e-01   1.9020000000000001e-01
  -2.6450000000000001e-01  -1.7590000000000000e-01   1.2867999999999999e+00   2.0050000000000001e-01   0.0000000000000000e+00  -1.7500000000000002e-02   3.1069999999999998e-01   1.1117999999999999e+00   2.6118000000000001e+00   8.6699999999999999e-02   1.7319999999999999e-01   1.4160000000000000e-01
  -5.5110000000000003e-01  -2.1999999999999999e-02   1.1152000000000000e+00   2.7689999999999998e-01   0.0000000000000000e+00  -3.0700000000000002e-02   3.1069999999999998e-01   6.0040000000000004e-01   3.9177000000000000e+00  -1.0600000000000000e-01   1.9239999999999999e-01   6.6400000000000001e-02
  -4.1880000000000001e-01  -8.7900000000000006e-02   1.1152000000000000e+00   2.9599999999999999e-01  -9.5200000000000007e-02  -4.4000000000000003e-03   3.7730000000000002e-01   1.1785000000000001e+00   3.1341999999999999e+00  -7.7100000000000002e-02   2.0210000000000000e-01   1.8140000000000001e-01
  -3.3060000000000000e-01  -1.9789999999999999e-01   1.8872000000000000e+00   1.9089999999999999e-01  -1.0470000000000000e-01  -2.6300000000000000e-02   2.2189999999999999e-01   8.4499999999999997e-01   3.3953000000000002e+00  -6.7400000000000002e-02   3.2710000000000000e-01   8.8499999999999995e-02
  -5.2900000000000003e-01  -8.7900000000000006e-02   2.1446000000000001e+00   1.4319999999999999e-01   0.0000000000000000e+00  -6.1400000000000003e-02  -4.4400000000000002e-02   9.5609999999999995e-01   3.0470999999999999e+00  -1.2520000000000001e-01   3.5599999999999998e-01   1.5479999999999999e-01
  -1.9839999999999999e-01  -2.6379999999999998e-01   1.8015000000000001e+00   1.2410000000000000e-01  -8.5599999999999996e-02  -1.7500000000000002e-02   2.6629999999999998e-01   8.8939999999999997e-01   3.2212000000000001e+00   3.8500000000000000e-02   2.9830000000000001e-01   1.1940000000000001e-01
  -5.9509999999999996e-01  -1.3189999999999999e-01   1.0294000000000001e+00   2.0999999999999999e-01  -1.0470000000000000e-01  -8.8000000000000005e-03   6.6600000000000006e-02   1.0672999999999999e+00   3.8306000000000000e+00  -5.7799999999999997e-02   2.5979999999999998e-01   1.7249999999999999e-01
  -3.7469999999999998e-01  -6.6000000000000003e-02   1.2867999999999999e+00   1.1459999999999999e-01  -3.8100000000000002e-02  -8.8000000000000005e-03   0.0000000000000000e+00   1.3786000000000000e+00   3.0470999999999999e+00  -1.0600000000000000e-01   2.7900000000000003e-01   1.4160000000000000e-01
  -9.9190000000000000e-01  -6.6000000000000003e-02   7.7210000000000001e-01   2.2910000000000000e-01  -1.0470000000000000e-01  -1.3200000000000000e-02   1.7760000000000001e-01   1.0450999999999999e+00   3.3953000000000002e+00  -4.8200000000000000e-02   3.4639999999999999e-01   1.4599999999999999e-01
  -1.0139000000000000e+00  -5.9360000000000002e-01   7.7210000000000001e-01   1.2410000000000000e-01  -2.8500000000000001e-02  -1.3200000000000000e-02   8.8800000000000004e-02   1.1785000000000001e+00   3.8306000000000000e+00   1.9300000000000001e-02   2.5979999999999998e-01   1.3270000000000001e-01
  -3.9679999999999999e-01  -4.6170000000000000e-01   6.0050000000000003e-01   2.5779999999999997e-01  -2.8500000000000001e-02  -4.8200000000000000e-02   4.4400000000000002e-02   1.1785000000000001e+00   3.9177000000000000e+00  -5.7799999999999997e-02   2.8870000000000001e-01   1.9020000000000001e-01
  -5.9509999999999996e-01  -4.1770000000000002e-01   1.7157000000000000e+00   3.0549999999999999e-01  -4.7600000000000003e-02  -1.0520000000000000e-01  -2.2200000000000001e-02   1.3564000000000001e+00   4.0048000000000004e+00  -5.7799999999999997e-02   2.6939999999999997e-01   1.2830000000000000e-01
  -6.6130000000000000e-01  -3.0780000000000002e-01   3.4310000000000002e-01   7.6399999999999996e-02  -1.0470000000000000e-01   4.4000000000000003e-03  -6.6600000000000006e-02   1.2452000000000001e+00   4.0918000000000001e+00  -5.7799999999999997e-02   2.4060000000000001e-01   1.2830000000000000e-01
  -7.2740000000000005e-01  -2.8580000000000000e-01   8.5780000000000001e-01   2.0050000000000001e-01  -1.3320000000000001e-01   4.8200000000000000e-02  -2.6629999999999998e-01   1.0672999999999999e+00   3.3083000000000000e+00   5.7799999999999997e-02   3.1750000000000000e-01   1.2830000000000000e-01
  -5.5110000000000003e-01  -6.6000000000000003e-02   5.1470000000000005e-01   3.0549999999999999e-01   9.4999999999999998e-03  -5.2600000000000001e-02  -6.6600000000000006e-02   1.1785000000000001e+00   3.5695000000000001e+00  -2.8899999999999999e-02   2.8870000000000001e-01   1.5920000000000001e-01
  -9.0369999999999995e-01  -5.4959999999999998e-01   1.7157000000000000e+00   1.2410000000000000e-01   1.9000000000000000e-02  -4.8200000000000000e-02  -4.4400000000000002e-02   1.0450999999999999e+00   3.7435999999999998e+00   0.0000000000000000e+00   2.5019999999999998e-01   1.2390000000000000e-01
  -7.2740000000000005e-01  -1.7590000000000000e-01   1.5441000000000000e+00   2.1959999999999999e-01  -7.6100000000000001e-02  -6.1400000000000003e-02  -4.4400000000000002e-02   1.3341000000000001e+00   2.9600000000000000e+00   5.7799999999999997e-02   2.6939999999999997e-01   3.5400000000000001e-02
  -7.9349999999999998e-01  -1.5390000000000001e-01   1.2867999999999999e+00   1.7190000000000000e-01  -9.4999999999999998e-03   3.5099999999999999e-02   6.6600000000000006e-02   1.2897000000000001e+00   3.5695000000000001e+00  -1.2520000000000001e-01   2.3089999999999999e-01   1.1060000000000000e-01
  -6.6130000000000000e-01   0.0000000000000000e+00   9.4359999999999999e-01   2.4820000000000000e-01  -6.6600000000000006e-02  -1.7500000000000002e-02   2.2200000000000001e-02   1.3564000000000001e+00   3.3953000000000002e+00   6.7400000000000002e-02   2.7900000000000003e-01   1.2830000000000000e-01
  -4.6289999999999998e-01  -5.9360000000000002e-01   1.8015000000000001e+00   2.8639999999999999e-01  -1.1420000000000000e-01  -4.3900000000000002e-02  -8.8800000000000004e-02   1.0005999999999999e+00   3.6564999999999999e+00   3.8500000000000000e-02   2.5979999999999998e-01   1.8140000000000001e-01
  -6.8330000000000002e-01   8.7900000000000006e-02   1.0294000000000001e+00   3.0549999999999999e-01   9.4999999999999998e-03  -3.0700000000000002e-02  -4.4400000000000002e-02   1.1339999999999999e+00   3.8306000000000000e+00  -4.8200000000000000e-02   3.1750000000000000e-01   1.5040000000000001e-01
  -5.7310000000000005e-01   2.1999999999999999e-02   1.5441000000000000e+00   1.9089999999999999e-01  -3.8100000000000002e-02  -8.8000000000000005e-03   2.4410000000000001e-01   1.1563000000000001e+00   3.6564999999999999e+00  -5.7799999999999997e-02   2.3089999999999999e-01   1.1060000000000000e-01
  -5.7310000000000005e-01  -1.3189999999999999e-01   1.7157000000000000e+00   1.2410000000000000e-01   1.9000000000000000e-02  -4.3900000000000002e-02   1.3320000000000001e-01   1.2230000000000001e+00   3.1341999999999999e+00  -1.9300000000000001e-02   2.5019999999999998e-01   1.2830000000000000e-01
  -7.0530000000000004e-01  -8.7900000000000006e-02   1.6298999999999999e+00   3.3420000000000000e-01  -4.7600000000000003e-02  -7.8899999999999998e-02   2.4410000000000001e-01   9.1169999999999995e-01   4.0918000000000001e+00   0.0000000000000000e+00   2.1170000000000000e-01   1.2390000000000000e-01
  -5.2900000000000003e-01  -2.4179999999999999e-01   1.4582999999999999e+00   1.3370000000000001e-01  -3.8100000000000002e-02  -3.5099999999999999e-02   3.1069999999999998e-01   1.0450999999999999e+00   3.2212000000000001e+00   6.7400000000000002e-02   1.8279999999999999e-01   1.4160000000000000e-01
  -4.6289999999999998e-01  -6.6000000000000003e-02   8.5780000000000001e-01   1.6230000000000000e-01  -1.0470000000000000e-01   6.1400000000000003e-02   1.3320000000000001e-01   9.7840000000000005e-01   3.3083000000000000e+00  -8.6699999999999999e-02   2.7900000000000003e-01   1.2830000000000000e-01
  -5.7310000000000005e-01  -3.2979999999999998e-01   1.0294000000000001e+00   1.3370000000000001e-01  -1.1420000000000000e-01   0.0000000000000000e+00   1.1100000000000000e-01   7.3380000000000001e-01   4.1788999999999996e+00   0.0000000000000000e+00   2.7900000000000003e-01   1.6370000000000001e-01
  -5.7310000000000005e-01  -1.0990000000000000e-01   8.5800000000000001e-02   2.7689999999999998e-01  -1.3320000000000001e-01  -7.8899999999999998e-02   1.7760000000000001e-01   1.1117999999999999e+00   2.9600000000000000e+00   2.8899999999999999e-02   2.0210000000000000e-01   1.4160000000000000e-01
  -5.0700000000000001e-01  -2.4179999999999999e-01   1.8015000000000001e+00   2.6729999999999998e-01  -1.6180000000000000e-01  -3.5099999999999999e-02   3.5510000000000003e-01   1.0672999999999999e+00   3.4824000000000002e+00  -5.7799999999999997e-02   2.9830000000000001e-01   1.7690000000000000e-01
  -5.5110000000000003e-01   4.3999999999999997e-02   1.6298999999999999e+00   2.0050000000000001e-01  -6.6600000000000006e-02  -2.1899999999999999e-02   2.4410000000000001e-01   1.1785000000000001e+00   3.5695000000000001e+00  -2.8899999999999999e-02   2.4060000000000001e-01   1.0170000000000000e-01
  -5.2900000000000003e-01  -1.0990000000000000e-01   1.8872000000000000e+00   2.0050000000000001e-01  -3.8100000000000002e-02  -3.5099999999999999e-02   8.8800000000000004e-02   1.3119000000000001e+00   3.3953000000000002e+00   0.0000000000000000e+00   2.4060000000000001e-01   1.4160000000000000e-01
  -4.1880000000000001e-01  -1.9789999999999999e-01   1.4582999999999999e+00   2.2910000000000000e-01   0.0000000000000000e+00  -7.8899999999999998e-02   0.0000000000000000e+00   1.0450999999999999e+00   3.9177000000000000e+00  -1.1559999999999999e-01   2.3089999999999999e-01   1.4160000000000000e-01
  -4.6289999999999998e-01  -2.1999999999999999e-02   1.9730000000000001e+00   1.2410000000000000e-01  -8.5599999999999996e-02  -1.7500000000000002e-02   2.2200000000000001e-02   1.2897000000000001e+00   3.2212000000000001e+00   9.5999999999999992e-03   2.9830000000000001e-01   9.2899999999999996e-02
  -5.0700000000000001e-01  -2.1980000000000000e-01   1.2867999999999999e+00   1.5279999999999999e-01  -1.7130000000000001e-01   8.8000000000000005e-03  -1.7760000000000001e-01   1.0005999999999999e+00   4.3529999999999998e+00  -8.6699999999999999e-02   2.4060000000000001e-01   1.5479999999999999e-01
  -4.1880000000000001e-01  -1.0990000000000000e-01   1.0294000000000001e+00   3.5330000000000000e-01  -5.7099999999999998e-02  -4.4000000000000003e-03   3.1069999999999998e-01   1.4898000000000000e+00   3.5695000000000001e+00   1.9300000000000001e-02   1.7319999999999999e-01   1.5040000000000001e-01
  -3.9679999999999999e-01  -2.8580000000000000e-01   6.8630000000000002e-01   1.6230000000000000e-01  -1.3320000000000001e-01  -1.7500000000000002e-02   1.3320000000000001e-01   1.2674000000000001e+00   3.2212000000000001e+00   4.8200000000000000e-02   3.6559999999999998e-01   1.3710000000000000e-01
  -5.5110000000000003e-01  -2.6379999999999998e-01   9.4359999999999999e-01   1.2410000000000000e-01  -2.8500000000000001e-02  -3.0700000000000002e-02   0.0000000000000000e+00   1.3564000000000001e+00   3.4824000000000002e+00  -9.5999999999999992e-03   2.2130000000000000e-01   1.4599999999999999e-01
  -4.4080000000000003e-01  -3.7369999999999998e-01   9.4359999999999999e-01   3.0549999999999999e-01  -1.9000000000000000e-02  -1.7500000000000002e-02  -8.8800000000000004e-02   1.2230000000000001e+00   2.9600000000000000e+00  -1.0600000000000000e-01   3.3679999999999999e-01   1.6370000000000001e-01
  -3.9679999999999999e-01  -2.8580000000000000e-01   1.5441000000000000e+00   1.2410000000000000e-01  -6.6600000000000006e-02  -3.9500000000000000e-02   1.1100000000000000e-01   1.1117999999999999e+00   3.5695000000000001e+00   1.9300000000000001e-02   2.5019999999999998e-01   1.5040000000000001e-01
  -4.6289999999999998e-01  -1.0990000000000000e-01   1.5441000000000000e+00   2.0999999999999999e-01  -1.0470000000000000e-01  -1.3200000000000000e-02  -2.2200000000000001e-02   1.0672999999999999e+00   4.0048000000000004e+00  -6.7400000000000002e-02   3.1750000000000000e-01   1.1060000000000000e-01
  -5.5110000000000003e-01  -3.2979999999999998e-01   1.8872000000000000e+00   2.1959999999999999e-01   0.0000000000000000e+00  -2.6300000000000000e-02   1.1100000000000000e-01   1.2230000000000001e+00   3.1341999999999999e+00  -3.8500000000000000e-02   2.8870000000000001e-01   1.5040000000000001e-01
  -4.8490000000000000e-01  -1.7590000000000000e-01   1.5441000000000000e+00   1.5279999999999999e-01  -5.7099999999999998e-02  -6.1400000000000003e-02  -4.4400000000000002e-02   1.2897000000000001e+00   3.9177000000000000e+00   2.8899999999999999e-02   3.4639999999999999e-01   1.4599999999999999e-01
  -5.0700000000000001e-01  -1.7590000000000000e-01   9.4359999999999999e-01   2.3870000000000000e-01  -1.0470000000000000e-01  -4.4000000000000003e-03  -4.4400000000000002e-02   1.3564000000000001e+00   3.6564999999999999e+00   4.8200000000000000e-02   2.7900000000000003e-01   1.5040000000000001e-01
  -5.5110000000000003e-01  -1.9789999999999999e-01   1.4582999999999999e+00   2.1959999999999999e-01  -3.8100000000000002e-02   1.7500000000000002e-02  -4.4400000000000002e-02   1.2007000000000001e+00   3.3083000000000000e+00   0.0000000000000000e+00   2.5979999999999998e-01   1.1060000000000000e-01
  -5.5110000000000003e-01  -1.5390000000000001e-01   1.1152000000000000e+00   2.3870000000000000e-01  -5.7099999999999998e-02  -8.3299999999999999e-02   1.1100000000000000e-01   1.0672999999999999e+00   3.8306000000000000e+00  -4.8200000000000000e-02   2.6939999999999997e-01   1.4599999999999999e-01
  -6.8330000000000002e-01  -3.7369999999999998e-01   1.8015000000000001e+00   1.4319999999999999e-01  -1.0470000000000000e-01  -1.7500000000000002e-02  -2.2200000000000001e-02   1.3119000000000001e+00   2.5247000000000002e+00   4.8200000000000000e-02   2.0210000000000000e-01   1.4160000000000000e-01
  -5.2900000000000003e-01  -2.4179999999999999e-01   1.0294000000000001e+00   1.4319999999999999e-01  -1.9000000000000000e-02  -8.8000000000000005e-03   2.8849999999999998e-01   1.1339999999999999e+00   2.7858999999999998e+00   0.0000000000000000e+00   3.3679999999999999e-01   1.3710000000000000e-01
  -5.9509999999999996e-01  -1.7590000000000000e-01   1.1152000000000000e+00   1.6230000000000000e-01  -6.6600000000000006e-02  -5.2600000000000001e-02   1.7760000000000001e-01   1.1785000000000001e+00   3.4824000000000002e+00  -8.6699999999999999e-02   2.8870000000000001e-01   1.1500000000000000e-01
  -5.7310000000000005e-01  -2.1980000000000000e-01   6.0050000000000003e-01   3.5330000000000000e-01  -1.3320000000000001e-01  -2.6300000000000000e-02   8.8800000000000004e-02   1.1117999999999999e+00   3.4824000000000002e+00   2.8899999999999999e-02   2.3089999999999999e-01   1.4160000000000000e-01
  -5.7310000000000005e-01  -2.6379999999999998e-01   7.7210000000000001e-01   1.6230000000000000e-01  -9.5200000000000007e-02  -8.8000000000000005e-03  -2.4410000000000001e-01   1.3119000000000001e+00   3.4824000000000002e+00  -2.8899999999999999e-02   3.4639999999999999e-01   1.3270000000000001e-01
  -5.5110000000000003e-01  -2.1980000000000000e-01   1.4582999999999999e+00   2.5779999999999997e-01  -5.7099999999999998e-02  -3.0700000000000002e-02   8.8800000000000004e-02   1.0894999999999999e+00   4.0048000000000004e+00   0.0000000000000000e+00   2.5019999999999998e-01   1.8140000000000001e-01
  -5.5110000000000003e-01  -1.9789999999999999e-01   1.4582999999999999e+00   2.3870000000000000e-01  -7.6100000000000001e-02  -1.7500000000000002e-02  -4.4400000000000002e-02   1.2007000000000001e+00   3.0470999999999999e+00   0.0000000000000000e+00   2.7900000000000003e-01   1.1500000000000000e-01
  -5.0700000000000001e-01  -1.9789999999999999e-01   1.3725000000000001e+00   2.0999999999999999e-01  -1.9000000000000000e-02  -3.0700000000000002e-02   0.0000000000000000e+00   1.1339999999999999e+00   3.4824000000000002e+00  -2.8899999999999999e-02   2.8870000000000001e-01   1.2390000000000000e-01
  -4.6289999999999998e-01  -2.4179999999999999e-01   1.2010000000000001e+00   2.6729999999999998e-01  -5.7099999999999998e-02  -1.7500000000000002e-02   8.8800000000000004e-02   1.2897000000000001e+00   3.6564999999999999e+00   4.8200000000000000e-02   2.5019999999999998e-01   1.5920000000000001e-01
  -5.5110000000000003e-01  -1.3189999999999999e-01   1.1152000000000000e+00   3.0549999999999999e-01  -8.5599999999999996e-02  -3.5099999999999999e-02   6.6600000000000006e-02   1.1785000000000001e+00   4.0048000000000004e+00   2.8899999999999999e-02   2.6939999999999997e-01   1.8579999999999999e-01
  -5.9509999999999996e-01  -1.9789999999999999e-01   1.8872000000000000e+00   2.7689999999999998e-01  -3.8100000000000002e-02  -1.7500000000000002e-02   1.7760000000000001e-01   1.1563000000000001e+00   3.7435999999999998e+00  -9.5999999999999992e-03   2.7900000000000003e-01   1.5920000000000001e-01
  -3.9679999999999999e-01  -1.9789999999999999e-01   1.3725000000000001e+00   2.3870000000000000e-01  -1.8079999999999999e-01   3.9500000000000000e-02   1.3320000000000001e-01   1.0672999999999999e+00   4.0048000000000004e+00  -6.7400000000000002e-02   2.7900000000000003e-01   1.4160000000000000e-01
  -3.7469999999999998e-01  -1.5390000000000001e-01   6.0050000000000003e-01   1.4319999999999999e-01  -1.4269999999999999e-01  -1.7500000000000002e-02   4.4400000000000002e-02   1.2452000000000001e+00   3.2212000000000001e+00   6.7400000000000002e-02   2.1170000000000000e-01   1.1940000000000001e-01
  -3.5270000000000001e-01  -1.5390000000000001e-01   1.7157000000000000e+00   1.6230000000000000e-01  -1.7130000000000001e-01  -3.5099999999999999e-02   0.0000000000000000e+00   1.2452000000000001e+00   2.6118000000000001e+00  -7.7100000000000002e-02   2.7900000000000003e-01   1.5040000000000001e-01
  -4.6289999999999998e-01  -2.1980000000000000e-01   8.5780000000000001e-01   1.8140000000000001e-01  -1.1420000000000000e-01   4.4000000000000003e-03  -8.8800000000000004e-02   1.2897000000000001e+00   3.7435999999999998e+00  -4.8200000000000000e-02   2.9830000000000001e-01   7.9600000000000004e-02
  -4.8490000000000000e-01  -1.5390000000000001e-01   1.7157000000000000e+00   3.0549999999999999e-01   4.7600000000000003e-02   1.7500000000000002e-02   8.8800000000000004e-02   1.2674000000000001e+00   4.0918000000000001e+00   0.0000000000000000e+00   2.2130000000000000e-01   1.1500000000000000e-01
  -4.6289999999999998e-01  -1.7590000000000000e-01   7.7210000000000001e-01   3.5330000000000000e-01  -3.8100000000000002e-02  -3.9500000000000000e-02  -8.8800000000000004e-02   1.1339999999999999e+00   3.5695000000000001e+00  -3.8500000000000000e-02   2.9830000000000001e-01   1.5040000000000001e-01
  -7.0530000000000004e-01  -2.4179999999999999e-01   1.0294000000000001e+00   2.0999999999999999e-01  -8.5599999999999996e-02  -3.5099999999999999e-02   2.2189999999999999e-01   1.0672999999999999e+00   3.8306000000000000e+00   1.9300000000000001e-02   2.3089999999999999e-01   9.7299999999999998e-02
  -5.5110000000000003e-01  -1.7590000000000000e-01   1.3725000000000001e+00   2.0999999999999999e-01  -1.2370000000000000e-01  -3.9500000000000000e-02   2.2200000000000001e-02   1.1117999999999999e+00   4.3529999999999998e+00  -1.9300000000000001e-02   1.8279999999999999e-01   1.5920000000000001e-01
  -3.9679999999999999e-01  -1.5390000000000001e-01   1.8872000000000000e+00   2.5779999999999997e-01  -1.9000000000000000e-02   2.1899999999999999e-02   1.9980000000000001e-01   1.0227999999999999e+00   3.8306000000000000e+00  -1.9300000000000001e-02   2.4060000000000001e-01   1.1940000000000001e-01
  -5.2900000000000003e-01  -1.5390000000000001e-01   1.3725000000000001e+00   1.4319999999999999e-01  -1.4269999999999999e-01  -2.6300000000000000e-02   1.3320000000000001e-01   1.1339999999999999e+00   4.1788999999999996e+00   1.9300000000000001e-02   3.1750000000000000e-01   1.5479999999999999e-01
  -7.0530000000000004e-01  -3.0780000000000002e-01   1.2010000000000001e+00   1.7190000000000000e-01  -1.1420000000000000e-01   0.0000000000000000e+00   0.0000000000000000e+00   1.0227999999999999e+00   3.3083000000000000e+00  -1.2520000000000001e-01   1.8279999999999999e-01   1.6810000000000000e-01
  -3.9679999999999999e-01  -1.5390000000000001e-01   1.6298999999999999e+00   2.4820000000000000e-01  -1.0470000000000000e-01  -3.0700000000000002e-02  -6.6600000000000006e-02   1.1563000000000001e+00   3.9177000000000000e+00  -2.8899999999999999e-02   1.9239999999999999e-01   1.1500000000000000e-01
  -6.3919999999999999e-01  -1.9789999999999999e-01   1.0294000000000001e+00   1.6230000000000000e-01  -5.7099999999999998e-02  -4.4000000000000003e-03  -1.1100000000000000e-01   1.1339999999999999e+00   3.3083000000000000e+00  -1.9300000000000001e-02   1.7319999999999999e-01   1.2830000000000000e-01
  -4.4080000000000003e-01  -2.4179999999999999e-01   1.3725000000000001e+00   1.9089999999999999e-01  -9.5200000000000007e-02  -4.3900000000000002e-02   4.4400000000000002e-02   1.0894999999999999e+00   4.0918000000000001e+00   1.9300000000000001e-02   2.5979999999999998e-01   1.2830000000000000e-01
  -3.5270000000000001e-01  -1.3189999999999999e-01   2.3161999999999998e+00   2.9599999999999999e-01  -9.5200000000000007e-02  -3.5099999999999999e-02   1.1100000000000000e-01   1.4008000000000000e+00   3.7435999999999998e+00   1.9300000000000001e-02   3.0790000000000001e-01   1.4599999999999999e-01
  -5.0700000000000001e-01  -4.1770000000000002e-01   1.5441000000000000e+00   2.0999999999999999e-01   0.0000000000000000e+00  -4.8200000000000000e-02   0.0000000000000000e+00   1.1339999999999999e+00   3.8306000000000000e+00  -9.5999999999999992e-03   3.1750000000000000e-01   1.2390000000000000e-01
  -5.2900000000000003e-01  -8.7900000000000006e-02   1.8015000000000001e+00   1.8140000000000001e-01  -5.7099999999999998e-02  -3.5099999999999999e-02  -8.8800000000000004e-02   1.2452000000000001e+00   3.9177000000000000e+00   1.9300000000000001e-02   2.8870000000000001e-01   1.2830000000000000e-01
  -4.8490000000000000e-01  -1.0990000000000000e-01   1.4582999999999999e+00   2.4820000000000000e-01  -1.3320000000000001e-01  -1.7500000000000002e-02   1.1100000000000000e-01   1.2230000000000001e+00   3.9177000000000000e+00  -2.8899999999999999e-02   1.9239999999999999e-01   2.0349999999999999e-01
  -4.8490000000000000e-01  -1.3189999999999999e-01   7.7210000000000001e-01   1.9089999999999999e-01  -4.7600000000000003e-02  -2.1899999999999999e-02  -1.7760000000000001e-01   1.2007000000000001e+00   4.0048000000000004e+00   2.8899999999999999e-02   2.8870000000000001e-01   1.5479999999999999e-01
  -2.8649999999999998e-01  -1.9789999999999999e-01   1.3725000000000001e+00   2.1959999999999999e-01  -9.5200000000000007e-02  -2.6300000000000000e-02   2.2200000000000001e-02   1.1563000000000001e+00   3.8306000000000000e+00   4.8200000000000000e-02   2.2130000000000000e-01   1.2390000000000000e-01
  -3.0859999999999999e-01  -1.5390000000000001e-01   6.0050000000000003e-01   1.8140000000000001e-01  -3.8100000000000002e-02   0.0000000000000000e+00   8.8800000000000004e-02   1.2007000000000001e+00   3.6564999999999999e+00  -2.8899999999999999e-02   2.9830000000000001e-01   1.8140000000000001e-01
  -3.5270000000000001e-01  -2.4179999999999999e-01   8.5780000000000001e-01   1.8140000000000001e-01  -7.6100000000000001e-02  -4.4000000000000003e-03   2.4410000000000001e-01   1.2897000000000001e+00   3.0470999999999999e+00  -6.7400000000000002e-02   2.5019999999999998e-01   1.6370000000000001e-01
  -5.0700000000000001e-01  -8.7900000000000006e-02   1.7157000000000000e+00   3.0549999999999999e-01  -1.0470000000000000e-01   0.0000000000000000e+00   0.0000000000000000e+00   1.2007000000000001e+00   3.2212000000000001e+00  -1.9300000000000001e-02   2.7900000000000003e-01   1.2830000000000000e-01
  -5.5110000000000003e-01  -2.6379999999999998e-01   1.2010000000000001e+00   1.1459999999999999e-01   9.4999999999999998e-03  -1.7500000000000002e-02   0.0000000000000000e+00   8.6719999999999997e-01   3.4824000000000002e+00   3.8500000000000000e-02   2.1170000000000000e-01   1.5040000000000001e-01
  -4.1880000000000001e-01  -1.7590000000000000e-01   1.5441000000000000e+00   2.2910000000000000e-01   0.0000000000000000e+00  -8.8000000000000005e-03   4.4400000000000002e-02   1.1117999999999999e+00   3.4824000000000002e+00  -4.8200000000000000e-02   2.7900000000000003e-01   1.5479999999999999e-01
  -4.6289999999999998e-01   0.0000000000000000e+00   1.2867999999999999e+00   3.1509999999999999e-01  -4.7600000000000003e-02  -3.0700000000000002e-02   6.6600000000000006e-02   1.1117999999999999e+00   4.0918000000000001e+00  -6.7400000000000002e-02   1.8279999999999999e-01   1.3710000000000000e-01
  -5.9509999999999996e-01  -8.7900000000000006e-02   2.5740000000000002e-01   2.0999999999999999e-01  -9.5200000000000007e-02   0.0000000000000000e+00  -2.2200000000000001e-02   1.1785000000000001e+00   3.1341999999999999e+00  -8.6699999999999999e-02   2.6939999999999997e-01   1.6810000000000000e-01
  -3.5270000000000001e-01  -2.1980000000000000e-01   1.9730000000000001e+00   1.7190000000000000e-01  -1.0470000000000000e-01  -4.4000000000000003e-03   0.0000000000000000e+00   1.2230000000000001e+00   3.5695000000000001e+00  -8.6699999999999999e-02   2.4060000000000001e-01   9.2899999999999996e-02
  -2.8649999999999998e-01  -2.8580000000000000e-01   1.4582999999999999e+00   2.0999999999999999e-01  -2.8500000000000001e-02   1.3200000000000000e-02  -2.2200000000000001e-02   1.0672999999999999e+00   3.6564999999999999e+00  -8.6699999999999999e-02   2.3089999999999999e-01   1.2830000000000000e-01
  -5.9509999999999996e-01  -1.7590000000000000e-01   2.2303999999999999e+00   1.6230000000000000e-01  -1.0470000000000000e-01   8.8000000000000005e-03   1.3320000000000001e-01   1.0894999999999999e+00   3.7435999999999998e+00  -9.5999999999999992e-03   2.6939999999999997e-01   1.4160000000000000e-01
  -6.6130000000000000e-01  -3.5170000000000001e-01   1.2867999999999999e+00   1.6230000000000000e-01  -1.4269999999999999e-01   0.0000000000000000e+00   1.3320000000000001e-01   1.1785000000000001e+00   3.9177000000000000e+00  -8.6699999999999999e-02   3.8490000000000002e-01   1.2390000000000000e-01
  -4.1880000000000001e-01   2.1999999999999999e-02   1.5441000000000000e+00   2.0050000000000001e-01   3.8100000000000002e-02  -2.6300000000000000e-02   1.9980000000000001e-01   1.2230000000000001e+00   2.8730000000000002e+00  -2.8899999999999999e-02   2.5979999999999998e-01   1.5479999999999999e-01
  -4.4080000000000003e-01  -1.3189999999999999e-01   1.3725000000000001e+00   2.3870000000000000e-01  -3.8100000000000002e-02   1.3200000000000000e-02   2.2200000000000001e-02   1.2230000000000001e+00   3.5695000000000001e+00   3.8500000000000000e-02   2.8870000000000001e-01   1.7690000000000000e-01
  -5.2900000000000003e-01  -2.6379999999999998e-01   1.2867999999999999e+00   2.8639999999999999e-01  -8.5599999999999996e-02  -3.9500000000000000e-02   1.5540000000000001e-01   1.2674000000000001e+00   3.4824000000000002e+00  -6.7400000000000002e-02   3.0790000000000001e-01   1.5920000000000001e-01
  -1.2784000000000000e+00   1.2531000000000001e+00   2.4705700000000000e+01   3.4371000000000000e+00  -2.5122000000000000e+00   7.5860000000000005e-01   4.4400000000000002e-02   1.2452000000000001e+00   3.1341999999999999e+00  -2.8899999999999999e-02   2.3089999999999999e-01   1.7249999999999999e-01
   1.5428999999999999e+00   1.4377300000000000e+01   3.1825800000000001e+01   4.4873000000000003e+00  -3.7587999999999999e+00   1.5480000000000000e+00   2.2200000000000001e-02   1.3341000000000001e+00   3.4824000000000002e+00   4.8200000000000000e-02   1.9239999999999999e-01   1.5920000000000001e-01
   9.9190000000000000e-01   1.4289300000000001e+01   5.1470300000000002e+01   7.5616000000000003e+00  -7.1558999999999999e+00   1.2235000000000000e+00   1.3320000000000001e-01   1.1563000000000001e+00   4.0918000000000001e+00   2.8899999999999999e-02   2.9830000000000001e-01   1.4599999999999999e-01
   3.4165000000000001e+00   1.0090500000000000e+01   7.0256900000000002e+01   9.8338999999999999e+00  -9.4968000000000004e+00   8.5950000000000004e-01   0.0000000000000000e+00   1.1339999999999999e+00   3.7435999999999998e+00  -1.9300000000000001e-02   2.4060000000000001e-01   1.1500000000000000e-01
   7.7149999999999996e-01   5.4298999999999999e+00   9.0587699999999998e+01   1.2908200000000001e+01  -1.2913000000000000e+01   5.2620000000000000e-01  -4.4400000000000002e-02   1.2007000000000001e+00   3.3953000000000002e+00  -5.7799999999999997e-02   3.0790000000000001e-01   1.7249999999999999e-01
   2.2703000000000002e+00  -8.7900000000000006e-02   1.1220520000000000e+02   1.5037200000000000e+01  -1.5834400000000000e+01  -2.5430000000000003e-01   4.4400000000000002e-02   1.1785000000000001e+00   3.3953000000000002e+00   4.8200000000000000e-02   2.7900000000000003e-01   1.1060000000000000e-01
   2.9535999999999998e+00  -6.5731000000000002e+00   1.3922710000000001e+02   1.8474299999999999e+01  -1.9935700000000001e+01  -1.6488000000000000e+00   1.1100000000000000e-01   1.1117999999999999e+00   3.1341999999999999e+00  -2.8899999999999999e-02   2.8870000000000001e-01   1.5040000000000001e-01
   5.6428000000000003e+00  -1.2948300000000000e+01   1.7010919999999999e+02   2.2293299999999999e+01  -2.4465199999999999e+01  -3.0083000000000002e+00   8.8800000000000004e-02   1.3341000000000001e+00   2.7858999999999998e+00   3.8500000000000000e-02   2.5979999999999998e-01   1.1940000000000001e-01
   8.6184999999999992e+00  -1.8730000000000000e+01   2.0047669999999999e+02   2.5692200000000000e+01  -2.9023299999999999e+01  -4.2930999999999999e+00   4.4400000000000002e-02   1.0450999999999999e+00   3.0470999999999999e+00  -4.8200000000000000e-02   2.4060000000000001e-01   1.4160000000000000e-01
   1.2321600000000000e+01  -2.6578199999999999e+01   2.2501089999999999e+02   2.8317699999999999e+01  -3.2877200000000002e+01  -5.9244000000000003e+00  -7.3240000000000005e-01   1.9345000000000001e+00   3.3953000000000002e+00  -1.3489999999999999e-01   1.4430000000000001e-01   1.4160000000000000e-01
   1.4988600000000000e+01  -3.4360300000000002e+01   2.4499850000000001e+02   3.0370400000000000e+01  -3.6045999999999999e+01  -7.5644999999999998e+00  -5.9930000000000005e-01   7.7820000000000000e-01   3.4824000000000002e+00   1.1559999999999999e-01   3.0790000000000001e-01  -8.8000000000000005e-03
   1.5760100000000000e+01  -4.0955399999999997e+01   2.6464299999999997e+02   3.1984000000000002e+01  -3.8900700000000001e+01  -8.8317999999999994e+00  -5.9930000000000005e-01   2.1791000000000000e+00   3.2212000000000001e+00   4.8200000000000000e-02   3.3679999999999999e-01   3.7159999999999999e-01
   1.5605800000000000e+01  -4.8144100000000002e+01   2.8634629999999999e+02   3.3673900000000003e+01  -4.1964799999999997e+01  -9.8711000000000002e+00  -9.1000000000000003e-01   1.6899000000000000e+00   4.7012999999999998e+00  -1.1559999999999999e-01   2.2130000000000000e-01  -3.0520000000000003e-01
   1.4878399999999999e+01  -5.5552500000000002e+01   3.1336820000000000e+02   3.5860199999999999e+01  -4.5561799999999998e+01  -1.0932399999999999e+01  -9.1000000000000003e-01   1.7343999999999999e+00   2.6118000000000001e+00   4.8200000000000000e-02   3.0790000000000001e-01   4.7770000000000001e-01
   1.5583800000000000e+01  -6.1905799999999999e+01   3.2880919999999998e+02   3.6528500000000001e+01  -4.7541100000000000e+01  -1.1800599999999999e+01  -7.1020000000000005e-01   1.6454000000000000e+00   2.8730000000000002e+00   6.7400000000000002e-02   2.4060000000000001e-01  -1.3270000000000001e-01
   1.7391200000000001e+01  -6.4236000000000004e+01   3.3627240000000000e+02   3.6700400000000002e+01  -4.8464199999999998e+01  -1.2269900000000000e+01  -6.6579999999999995e-01   1.5787000000000000e+00   3.9177000000000000e+00  -3.8500000000000000e-02   2.7900000000000003e-01   2.2559999999999999e-01
   1.8669699999999999e+01  -6.6566299999999998e+01   3.3987540000000001e+02   3.6385300000000001e+01  -4.8959000000000003e+01  -1.2559300000000000e+01  -2.2200000000000001e-02   1.5120000000000000e+00   3.3083000000000000e+00   8.6699999999999999e-02   2.1170000000000000e-01   1.7249999999999999e-01
   1.9419100000000000e+01  -6.9050500000000000e+01   3.3927490000000000e+02   3.5736100000000000e+01  -4.8778199999999998e+01  -1.2655799999999999e+01  -2.6629999999999998e-01   1.4453000000000000e+00   4.0048000000000004e+00   0.0000000000000000e+00   2.0210000000000000e-01   6.6400000000000001e-02
   2.0102399999999999e+01  -7.1358699999999999e+01   3.3713029999999998e+02   3.4762300000000003e+01  -4.8378500000000003e+01  -1.2708399999999999e+01  -1.1100000000000000e-01   1.0894999999999999e+00   3.3953000000000002e+00   1.9300000000000001e-02   3.0790000000000001e-01   1.4160000000000000e-01
   2.1094300000000000e+01  -7.3359200000000001e+01   3.3618669999999997e+02   3.3941200000000002e+01  -4.8007399999999997e+01  -1.2778499999999999e+01   2.2189999999999999e-01   1.0672999999999999e+00   3.3953000000000002e+00   9.6299999999999997e-02   2.5019999999999998e-01   9.7299999999999998e-02
   2.2460899999999999e+01  -7.4546300000000002e+01   3.3421359999999999e+02   3.3263300000000001e+01  -4.7864699999999999e+01  -1.2743499999999999e+01   4.4400000000000002e-02   1.1339999999999999e+00   3.5695000000000001e+00  -1.1559999999999999e-01   2.2130000000000000e-01   1.5040000000000001e-01
   2.3673200000000001e+01  -7.5645499999999998e+01   3.3592930000000001e+02   3.2451799999999999e+01  -4.7645800000000001e+01  -1.2743499999999999e+01   3.9950000000000002e-01   1.0894999999999999e+00   3.6564999999999999e+00   3.8500000000000000e-02   2.1170000000000000e-01   1.6370000000000001e-01
   2.8522500000000001e+01  -8.7912400000000005e+01   3.7101490000000001e+02   3.1850300000000001e+01  -5.1747100000000003e+01  -1.3984500000000001e+01   2.2200000000000001e-02   1.1117999999999999e+00   3.2212000000000001e+00  -6.7400000000000002e-02   2.5019999999999998e-01   1.9910000000000000e-01
   2.7332200000000000e+01  -9.9585700000000003e+01   3.9246080000000001e+02   3.1821700000000000e+01  -5.3897700000000000e+01  -1.5129000000000000e+01   3.5510000000000003e-01   1.0672999999999999e+00   4.0918000000000001e+00   9.5999999999999992e-03   2.7900000000000003e-01   9.2899999999999996e-02
   2.9580500000000001e+01  -1.0215770000000001e+02   3.9460539999999997e+02   3.0189000000000000e+01  -5.3821599999999997e+01  -1.4918500000000000e+01   1.7760000000000001e-01   1.0894999999999999e+00   3.3953000000000002e+00  -5.7799999999999997e-02   2.3089999999999999e-01   2.1229999999999999e-01
   3.4011000000000003e+01  -1.0235560000000000e+02   3.9666419999999999e+02   2.8804700000000000e+01  -5.3440899999999999e+01  -1.4730000000000000e+01   0.0000000000000000e+00   9.1169999999999995e-01   3.8306000000000000e+00  -1.9300000000000001e-02   2.5979999999999998e-01   1.1940000000000001e-01
   3.3966900000000003e+01  -1.0912649999999999e+02   4.0627199999999999e+02   2.7305700000000002e+01  -5.4268799999999999e+01  -1.4993100000000000e+01   6.6600000000000006e-02   1.2674000000000001e+00   4.1788999999999996e+00   7.7100000000000002e-02   2.1170000000000000e-01   1.9020000000000001e-01
   3.4518000000000001e+01  -1.1216030000000001e+02   4.1605140000000000e+02   2.6942900000000002e+01  -5.4858800000000002e+01  -1.5225500000000000e+01   3.3289999999999997e-01   1.0005999999999999e+00   3.5695000000000001e+00  -9.5999999999999992e-03   2.6939999999999997e-01   7.9600000000000004e-02
   3.5708300000000001e+01  -1.1387500000000000e+02   4.2600229999999999e+02   2.6074100000000001e+01  -5.5563000000000002e+01  -1.4892200000000001e+01   1.5540000000000001e-01   1.2674000000000001e+00   3.5695000000000001e+00  -5.7799999999999997e-02   2.3089999999999999e-01   1.6810000000000000e-01
   3.6545900000000003e+01  -1.1468840000000000e+02   4.3389440000000002e+02   2.5625399999999999e+01  -5.6076799999999999e+01  -1.4734299999999999e+01   2.2200000000000001e-02   9.3389999999999995e-01   3.3083000000000000e+00  -2.8899999999999999e-02   3.1750000000000000e-01   1.1940000000000001e-01
   3.8044699999999999e+01  -1.1684280000000000e+02   4.4478890000000001e+02   2.4890200000000000e+01  -5.6904699999999998e+01  -1.4598400000000000e+01   3.9950000000000002e-01   1.1339999999999999e+00   3.6564999999999999e+00  -4.8200000000000000e-02   1.2509999999999999e-01   1.1060000000000000e-01
   3.9741999999999997e+01  -1.1792000000000000e+02   4.5619819999999999e+02   2.4384200000000000e+01  -5.7865800000000000e+01  -1.4519500000000001e+01   5.5489999999999995e-01   6.8930000000000002e-01   4.0918000000000001e+00   4.8200000000000000e-02   2.8870000000000001e-01   1.1500000000000000e-01
   4.1461199999999998e+01  -1.1904110000000000e+02   4.6846530000000001e+02   2.3954599999999999e+01  -5.8845900000000000e+01  -1.4370400000000000e+01   3.5510000000000003e-01   1.1339999999999999e+00   2.9600000000000000e+00  -7.7100000000000002e-02   1.5400000000000000e-01   2.6100000000000001e-01
   4.2541300000000000e+01  -1.2036010000000000e+02   4.8073230000000001e+02   2.3496300000000002e+01  -5.9987800000000000e+01  -1.4247600000000000e+01   2.2189999999999999e-01   8.6719999999999997e-01   4.4401000000000002e+00  -6.7400000000000002e-02   2.1170000000000000e-01  -2.2100000000000002e-02
   4.4260599999999997e+01  -1.2064590000000000e+02   4.9171269999999998e+02   2.3305299999999999e+01  -6.1006000000000000e+01  -1.4195000000000000e+01   3.1069999999999998e-01   1.2230000000000001e+00   4.0918000000000001e+00  -8.6699999999999999e-02   2.7900000000000003e-01   3.4499999999999997e-01
   4.5913800000000002e+01  -1.2178910000000000e+02   5.0286450000000002e+02   2.3095300000000002e+01  -6.2109900000000003e+01  -1.4072200000000000e+01   1.9980000000000001e-01   1.0005999999999999e+00   3.5695000000000001e+00   3.8500000000000000e-02   3.2710000000000000e-01   4.4000000000000003e-03
   4.7434699999999999e+01  -1.2148130000000000e+02   5.1401639999999998e+02   2.2866099999999999e+01  -6.3080500000000001e+01  -1.3975700000000000e+01   1.1100000000000000e-01   1.0005999999999999e+00   4.0048000000000004e+00   1.9300000000000001e-02   2.6939999999999997e-01   2.8310000000000002e-01
   4.8558799999999998e+01  -1.2137139999999999e+02   5.2345270000000005e+02   2.2780200000000001e+01  -6.3889299999999999e+01  -1.3848500000000000e+01   2.6629999999999998e-01   8.4499999999999997e-01   4.0918000000000001e+00   6.7400000000000002e-02   3.1750000000000000e-01   7.0800000000000002e-02
   4.9683000000000000e+01  -1.2077780000000000e+02   5.3254570000000001e+02   2.2512899999999998e+01  -6.4745699999999999e+01  -1.3686299999999999e+01  -4.4400000000000002e-02   1.3119000000000001e+00   3.7435999999999998e+00  -7.7100000000000002e-02   2.0210000000000000e-01   1.7690000000000000e-01
   5.0454400000000000e+01  -1.2003040000000000e+02   5.3992309999999998e+02   2.2283700000000000e+01  -6.5335700000000003e+01  -1.3453900000000001e+01  -8.8800000000000004e-02   1.2674000000000001e+00   3.5695000000000001e+00   9.6299999999999997e-02   3.2710000000000000e-01   6.6400000000000001e-02
   5.1049599999999998e+01  -1.1928290000000000e+02   5.4747209999999995e+02   2.2150099999999998e+01  -6.5773499999999999e+01  -1.3300400000000000e+01   4.4400000000000002e-02   1.5120000000000000e+00   2.6989000000000001e+00   1.9300000000000001e-02   2.4060000000000001e-01   1.9020000000000001e-01
   5.1975299999999997e+01  -1.1833770000000000e+02   5.5176130000000001e+02   2.1768200000000000e+01  -6.6192200000000000e+01  -1.3094300000000000e+01  -1.3320000000000001e-01   1.0227999999999999e+00   3.6564999999999999e+00   6.7400000000000002e-02   3.0790000000000001e-01   1.2390000000000000e-01
   5.2702700000000000e+01  -1.1741430000000000e+02   5.5802350000000001e+02   2.1462700000000002e+01  -6.6601299999999995e+01  -1.2927600000000000e+01   1.1100000000000000e-01   1.4008000000000000e+00   3.3953000000000002e+00   4.8200000000000000e-02   2.8870000000000001e-01   1.5920000000000001e-01
   5.3650500000000001e+01  -1.1642510000000000e+02   5.6094020000000000e+02   2.1147600000000001e+01  -6.6639399999999995e+01  -1.2818000000000000e+01  -1.9980000000000001e-01   1.0450999999999999e+00   3.2212000000000001e+00   3.8500000000000000e-02   2.5979999999999998e-01   1.4160000000000000e-01
   5.4135500000000000e+01  -1.1547980000000000e+02   5.6420000000000005e+02   2.0718000000000000e+01  -6.6991500000000002e+01  -1.2625100000000000e+01   0.0000000000000000e+00   1.1339999999999999e+00   4.0048000000000004e+00   5.7799999999999997e-02   2.3089999999999999e-01   1.9910000000000000e-01
   5.5017200000000003e+01  -1.1444660000000000e+02   5.6814599999999996e+02   2.0441099999999999e+01  -6.6972499999999997e+01  -1.2454000000000001e+01  -1.1100000000000000e-01   1.3119000000000001e+00   2.6989000000000001e+00   9.5999999999999992e-03   2.5979999999999998e-01   8.4000000000000005e-02
   5.5568199999999997e+01  -1.1378710000000000e+02   5.6917539999999997e+02   2.0040099999999999e+01  -6.7096199999999996e+01  -1.2388299999999999e+01   4.4400000000000002e-02   1.2452000000000001e+00   3.5695000000000001e+00  -7.7100000000000002e-02   2.7900000000000003e-01   1.5040000000000001e-01
   5.6009099999999997e+01  -1.1270990000000000e+02   5.7011900000000003e+02   1.9543600000000001e+01  -6.7039100000000005e+01  -1.2217200000000000e+01   6.6600000000000006e-02   9.1169999999999995e-01   3.7435999999999998e+00   2.8899999999999999e-02   2.7900000000000003e-01   1.5479999999999999e-01
   5.6361699999999999e+01  -1.1134690000000001e+02   5.7011900000000003e+02   1.9123500000000000e+01  -6.6924899999999994e+01  -1.2142700000000000e+01   1.5540000000000001e-01   1.3564000000000001e+00   3.8306000000000000e+00  -9.5999999999999992e-03   4.0410000000000001e-01   1.5040000000000001e-01
   5.7023000000000003e+01  -1.1011579999999999e+02   5.7071950000000004e+02   1.8713000000000001e+01  -6.6658400000000000e+01  -1.1976000000000001e+01   8.8800000000000004e-02   1.3564000000000001e+00   3.4824000000000002e+00  -1.9300000000000001e-02   2.4060000000000001e-01   1.0620000000000000e-01
   5.7331600000000002e+01  -1.0864290000000000e+02   5.7046220000000005e+02   1.8082899999999999e+01  -6.6344399999999993e+01  -1.1879600000000000e+01   4.4400000000000002e-02   1.2674000000000001e+00   3.0470999999999999e+00  -2.8899999999999999e-02   2.3089999999999999e-01   1.6370000000000001e-01
