# Supplementary material for: Footwear and Foam Surface Alter Gait Initiation of Typical Subjects
Source: PLoS One. 2015 Aug 13;10(8):e0135821. doi: 10.1371/journal.pone.0135821 (PMC4536224; doi:10.1371/journal.pone.0135821)
Supplement: S1 Dataset — (ZIP) [file pone.0135821.s001.zip › 14_shod_av1_04.txt]

   9.8969000000000005e+00  -3.3855000000000000e+00   2.8866239999999999e+02   9.7575000000000003e+00   4.1707900000000002e+01   1.6230000000000000e-01  -1.0320600000000001e+01  -1.4231000000000000e+00   3.0340480000000002e+02   6.1456999999999997e+00  -3.7747300000000003e+01  -4.4000000000000003e-03
   9.9410000000000007e+00  -3.6713000000000000e+00   2.8591739999999999e+02   9.5188000000000006e+00   4.1327300000000001e+01   1.7979999999999999e-01  -1.0453799999999999e+01  -1.9123000000000001e+00   3.0610359999999997e+02   5.7797000000000001e+00  -3.7949300000000001e+01  -3.5400000000000001e-02
   9.7425999999999995e+00  -3.9350999999999998e+00   2.8445900000000000e+02   9.2896999999999998e+00   4.1194099999999999e+01   2.5430000000000003e-01  -1.0231900000000000e+01  -2.1568999999999998e+00   3.0706130000000002e+02   5.4810999999999996e+00  -3.8161000000000001e+01  -1.1940000000000001e-01
   9.4339999999999993e+00  -4.4847000000000001e+00   2.8197129999999999e+02   8.9172999999999991e+00   4.0851500000000001e+01   3.8590000000000002e-01  -1.0254099999999999e+01  -2.4015000000000000e+00   3.0862840000000000e+02   5.2884000000000002e+00  -3.8295699999999997e+01  -1.4160000000000000e-01
   9.3238000000000003e+00  -5.3200000000000003e+00   2.7999829999999997e+02   8.5449999999999999e+00   4.0575499999999998e+01   4.3850000000000000e-01  -1.0698000000000000e+01  -2.6905000000000001e+00   3.0923779999999999e+02   4.9223999999999997e+00  -3.8439999999999998e+01  -1.9460000000000000e-01
   9.4120000000000008e+00  -5.7157000000000000e+00   2.7828260000000000e+02   8.3348999999999993e+00   4.0404200000000003e+01   5.1749999999999996e-01  -1.0342800000000000e+01  -3.1575000000000002e+00   3.0976020000000000e+02   4.5852000000000004e+00  -3.8642099999999999e+01  -2.8749999999999998e-01
   9.4120000000000008e+00  -6.2214000000000000e+00   2.7673849999999999e+02   8.0389999999999997e+00   4.0289999999999999e+01   5.8320000000000005e-01  -1.0365000000000000e+01  -3.7134000000000000e+00   3.1115309999999999e+02   4.1999000000000004e+00  -3.8872999999999998e+01  -3.4499999999999997e-01
   9.2576999999999998e+00  -6.5731000000000002e+00   2.7545170000000002e+02   7.8384999999999998e+00   4.0118800000000000e+01   6.7530000000000001e-01  -1.0365000000000000e+01  -3.8690000000000002e+00   3.1254610000000002e+02   3.9493999999999998e+00  -3.9209800000000001e+01  -4.2470000000000002e-01
   8.9710999999999999e+00  -6.9467999999999996e+00   2.7210620000000000e+02   7.6856999999999998e+00   3.9680999999999997e+01   7.6739999999999997e-01  -1.0498200000000001e+01  -4.4027000000000003e+00   3.1454849999999999e+02   3.6412000000000000e+00  -3.9392600000000002e+01  -4.7330000000000000e-01
   8.8609000000000009e+00  -7.4964000000000004e+00   2.6953269999999998e+02   7.2179000000000002e+00   3.9205199999999998e+01   8.5070000000000001e-01  -1.0498200000000001e+01  -4.6917000000000000e+00   3.1515789999999998e+02   3.3039999999999998e+00  -3.9633200000000002e+01  -5.1310000000000000e-01
   8.6404999999999994e+00  -7.6283000000000003e+00   2.6781700000000001e+02   6.8646000000000003e+00   3.9043500000000002e+01   8.9900000000000002e-01  -1.1141900000000000e+01  -5.1586999999999996e+00   3.1733440000000002e+02   3.0247000000000002e+00  -3.9816000000000003e+01  -5.5740000000000001e-01
   8.6184999999999992e+00  -7.8921000000000001e+00   2.6515769999999998e+02   6.6067999999999998e+00   3.8672400000000003e+01   1.0085999999999999e+00  -1.1164099999999999e+01  -5.0252999999999997e+00   3.1881439999999998e+02   2.6490000000000000e+00  -4.0056600000000003e+01  -6.1040000000000005e-01
   8.3539999999999992e+00  -8.1119000000000003e+00   2.6224099999999999e+02   6.3776999999999999e+00   3.8453499999999998e+01   9.6470000000000000e-01  -1.1363799999999999e+01  -5.5366999999999997e+00   3.2064269999999999e+02   2.4948999999999999e+00  -4.0412599999999998e+01  -6.9450000000000001e-01
   7.7808999999999999e+00  -8.3757000000000001e+00   2.5898120000000000e+02   5.8811999999999998e+00   3.8101399999999998e+01   1.0261000000000000e+00  -1.1519200000000000e+01  -5.6478999999999999e+00   3.2281920000000002e+02   2.0710000000000002e+00  -4.0720500000000001e+01  -7.6080000000000003e-01
   7.2739000000000003e+00  -8.1998999999999995e+00   2.5589300000000000e+02   5.6616000000000000e+00   3.7701700000000002e+01   1.1357999999999999e+00  -1.2162800000000001e+01  -5.7590000000000003e+00   3.2482159999999999e+02   1.8494999999999999e+00  -4.1028399999999998e+01  -7.8739999999999999e-01
   6.8331000000000000e+00  -8.5955999999999992e+00   2.5220429999999999e+02   5.2988000000000000e+00   3.7235500000000002e+01   1.1577000000000000e+00  -1.2273800000000000e+01  -5.8479999999999999e+00   3.2752050000000003e+02   1.6278999999999999e+00  -4.1422899999999998e+01  -8.3160000000000001e-01
   6.6346999999999996e+00  -8.1998999999999995e+00   2.4945920000000001e+02   4.9646999999999997e+00   3.6988100000000003e+01   1.1533000000000000e+00  -1.2806500000000000e+01  -6.1814999999999998e+00   3.2952280000000002e+02   1.3774999999999999e+00  -4.1692300000000003e+01  -8.7139999999999995e-01
   6.0175000000000001e+00  -7.7602000000000002e+00   2.4645679999999999e+02   4.7069000000000001e+00   3.6540799999999997e+01   1.1709000000000001e+00  -1.3272600000000001e+01  -6.4482999999999997e+00   3.3178640000000001e+02   9.2469999999999997e-01  -4.2096400000000003e+01  -1.0041000000000000e+00
   5.4664000000000001e+00  -7.7161999999999997e+00   2.4293969999999999e+02   4.4778000000000002e+00   3.6169699999999999e+01   1.1883999999999999e+00  -1.3805300000000001e+01  -6.8930999999999996e+00   3.3370170000000002e+02   7.8990000000000005e-01  -4.2365800000000000e+01  -1.0174000000000001e+00
   4.7831000000000001e+00  -6.5510999999999999e+00   2.3787840000000000e+02   4.1913000000000000e+00   3.5684399999999997e+01   1.0656000000000001e+00  -1.4249200000000000e+01  -7.0042000000000000e+00   3.3561700000000002e+02   5.1049999999999995e-01  -4.2500500000000002e+01  -1.0041000000000000e+00
   4.1879999999999997e+00  -6.5731000000000002e+00   2.3504759999999999e+02   3.8475999999999999e+00   3.5142000000000003e+01   1.1051000000000000e+00  -1.4582100000000001e+01  -7.0487000000000002e+00   3.3674880000000002e+02   3.1790000000000002e-01  -4.2702599999999997e+01  -1.1279999999999999e+00
   3.9895999999999998e+00  -6.1773999999999996e+00   2.3118729999999999e+02   3.5707000000000000e+00   3.4780400000000000e+01   1.0568000000000000e+00  -1.5003800000000000e+01  -7.1375999999999999e+00   3.3936059999999998e+02   1.3489999999999999e-01  -4.3010500000000000e+01  -1.1324000000000001e+00
   3.6810000000000000e+00  -5.2541000000000002e+00   2.2732700000000000e+02   3.3893000000000000e+00   3.4066699999999997e+01   1.0656000000000001e+00  -1.5558700000000000e+01  -7.4489000000000001e+00   3.4084070000000003e+02  -1.2520000000000001e-01  -4.3308799999999998e+01  -1.1721999999999999e+00
   3.2843000000000000e+00  -5.1661000000000001e+00   2.2320939999999999e+02   3.1507000000000001e+00   3.3562399999999997e+01   1.0392999999999999e+00  -1.5447699999999999e+01  -7.6268000000000002e+00   3.4310419999999999e+02  -4.2380000000000001e-01  -4.3674399999999999e+01  -1.2784000000000000e+00
   2.6890999999999998e+00  -4.5945999999999998e+00   2.1797659999999999e+02   2.9979000000000000e+00   3.3048499999999997e+01   9.8229999999999995e-01  -1.5536500000000000e+01  -8.2716999999999992e+00   3.4449720000000002e+02  -6.5500000000000003e-01  -4.3953499999999998e+01  -1.3890000000000000e+00
   2.7111999999999998e+00  -3.8250999999999999e+00   2.1497420000000000e+02   2.7879000000000000e+00   3.2544199999999996e+01   9.0769999999999995e-01  -1.5913800000000000e+01  -8.2716999999999992e+00   3.4780549999999999e+02  -8.5729999999999995e-01  -4.4511600000000001e+01  -1.4420999999999999e+00
   2.7111999999999998e+00  -3.7812000000000001e+00   2.1171440000000001e+02   2.6160000000000001e+00   3.1982700000000001e+01   9.5599999999999996e-01  -1.6135700000000000e+01  -9.0053999999999998e+00   3.5067849999999999e+02  -1.0500000000000000e+00  -4.4838700000000003e+01  -1.5791999999999999e+00
   2.0057999999999998e+00  -3.1876000000000002e+00   2.0733940000000001e+02   2.4823000000000000e+00   3.1668700000000001e+01   9.5599999999999996e-01  -1.6268899999999999e+01  -9.3612000000000002e+00   3.5389970000000000e+02  -1.4449000000000001e+00  -4.5175500000000000e+01  -1.6146000000000000e+00
   1.8735999999999999e+00  -3.3195000000000001e+00   2.0553790000000001e+02   2.2341000000000002e+00   3.1259499999999999e+01   9.1210000000000002e-01  -1.6557400000000001e+01  -9.8726000000000003e+00   3.5581500000000000e+02  -1.6568000000000001e+00  -4.5685400000000001e+01  -1.7296000000000000e+00
   1.8075000000000001e+00  -3.7372000000000001e+00   2.0339340000000001e+02   2.2149999999999999e+00   3.0897900000000000e+01   1.0261000000000000e+00  -1.6690600000000000e+01  -1.0517500000000000e+01   3.5790449999999998e+02  -2.0421999999999998e+00  -4.6079900000000002e+01  -1.8623000000000001e+00
   1.6752000000000000e+00  -3.2096000000000000e+00   2.0030510000000001e+02   1.9572000000000001e+00   3.0555299999999999e+01   9.8670000000000002e-01  -1.7134499999999999e+01  -1.1295700000000000e+01   3.6069040000000001e+02  -2.2059000000000002e+00  -4.6445599999999999e+01  -1.9241999999999999e+00
   1.2343999999999999e+00  -3.5173999999999999e+00   1.9790320000000000e+02   1.7376000000000000e+00   3.0346000000000000e+01   1.0656000000000001e+00  -1.7178899999999999e+01  -1.1473599999999999e+01   3.6356340000000000e+02  -2.3986000000000001e+00  -4.6907400000000003e+01  -1.9817000000000000e+00
   1.1681999999999999e+00  -3.9790000000000001e+00   1.9567280000000000e+02   1.5752999999999999e+00   3.0041499999999999e+01   1.0437000000000001e+00  -1.7600600000000000e+01  -1.1429100000000000e+01   3.6687169999999998e+02  -2.6490000000000000e+00  -4.7253799999999998e+01  -2.0525000000000002e+00
   7.7149999999999996e-01  -3.8250999999999999e+00   1.9361400000000000e+02   1.3556999999999999e+00   2.9794100000000000e+01   1.0305000000000000e+00  -1.7889099999999999e+01  -1.2096200000000000e+01   3.6974459999999999e+02  -2.7067999999999999e+00  -4.7706099999999999e+01  -2.1276999999999999e+00
   3.9679999999999999e-01  -4.2207999999999997e+00   1.9284190000000001e+02   1.1361000000000001e+00   2.9537199999999999e+01   1.1533000000000000e+00  -1.8199900000000000e+01  -1.2385300000000001e+01   3.7348820000000001e+02  -2.8801999999999999e+00  -4.8312300000000000e+01  -2.2117000000000000e+00
   8.8200000000000001e-02  -4.0010000000000003e+00   1.8958220000000000e+02   1.1361000000000001e+00   2.9356400000000001e+01   1.1489000000000000e+00  -1.8310800000000000e+01  -1.2896699999999999e+01   3.7618709999999999e+02  -3.0535999999999999e+00  -4.8620199999999997e+01  -2.2736999999999998e+00
  -3.5270000000000001e-01  -3.6713000000000000e+00   1.8863849999999999e+02   1.0310999999999999e+00   2.9213600000000000e+01   1.0700000000000001e+00  -1.8577200000000001e+01  -1.2718800000000000e+01   3.7984359999999998e+02  -3.2654999999999998e+00  -4.9187899999999999e+01  -2.3134999999999999e+00
  -7.0530000000000004e-01  -3.9790000000000001e+00   1.8623660000000001e+02   9.3569999999999998e-01   2.8994800000000001e+01   1.0392999999999999e+00  -1.8932300000000001e+01  -1.3430300000000001e+01   3.8280369999999999e+02  -3.4196000000000000e+00  -4.9543900000000001e+01  -2.3710000000000000e+00
  -6.1719999999999997e-01  -3.3855000000000000e+00   1.8452090000000001e+02   9.4520000000000004e-01   2.8832999999999998e+01   1.0788000000000000e+00  -1.9353999999999999e+01  -1.3741600000000000e+01   3.8524140000000000e+02  -3.5545000000000000e+00  -4.9861400000000003e+01  -2.4373000000000000e+00
  -8.8170000000000004e-01  -3.4293999999999998e+00   1.8537880000000001e+02   8.2110000000000005e-01   2.8794899999999998e+01   1.0392999999999999e+00  -1.9664700000000000e+01  -1.4119600000000000e+01   3.8794020000000000e+02  -3.6701000000000001e+00  -5.0236699999999999e+01  -2.5478999999999998e+00
  -1.3887000000000000e+00  -3.3635000000000002e+00   1.8409200000000001e+02   7.2560000000000002e-01   2.8604600000000001e+01   1.0437000000000001e+00  -2.0019800000000000e+01  -1.4430899999999999e+01   3.9020380000000000e+02  -3.7279000000000000e+00  -5.0659999999999997e+01  -2.5876999999999999e+00
  -1.4107000000000001e+00  -3.3855000000000000e+00   1.8331989999999999e+02   5.8240000000000003e-01   2.8642700000000001e+01   9.8670000000000002e-01  -2.0641300000000001e+01  -1.4786700000000000e+01   3.9351209999999998e+02  -3.9493999999999998e+00  -5.0987200000000001e+01  -2.6187000000000000e+00
  -1.5428999999999999e+00  -3.6273000000000000e+00   1.8263370000000000e+02   4.9650000000000000e-01   2.8585599999999999e+01   1.1182000000000001e+00  -2.0796700000000001e+01  -1.5009100000000000e+01   3.9612389999999999e+02  -4.1421000000000001e+00  -5.1323999999999998e+01  -2.6674000000000002e+00
  -1.6532000000000000e+00  -3.6932000000000000e+00   1.8280520000000001e+02   4.0100000000000002e-01   2.8576100000000000e+01   1.0744000000000000e+00  -2.0929800000000000e+01  -1.5409300000000000e+01   3.9917099999999999e+02  -4.0938999999999997e+00  -5.1612600000000000e+01  -2.6806000000000001e+00
  -1.8514999999999999e+00  -3.7372000000000001e+00   1.8254790000000000e+02   4.1049999999999998e-01   2.8576100000000000e+01   1.1533000000000000e+00  -2.1218399999999999e+01  -1.5965199999999999e+01   4.0082510000000002e+02  -4.1806000000000001e+00  -5.2016700000000000e+01  -2.8089000000000000e+00
  -2.0278999999999998e+00  -3.9350999999999998e+00   1.8246209999999999e+02   3.1509999999999999e-01   2.8633199999999999e+01   1.1709000000000001e+00  -2.1462499999999999e+01  -1.6387699999999999e+01   4.0300160000000000e+02  -4.3059000000000003e+00  -5.2392000000000003e+01  -2.8797000000000001e+00
  -1.9177000000000000e+00  -4.3528000000000002e+00   1.8254790000000000e+02   2.7689999999999998e-01   2.8566500000000001e+01   1.1883999999999999e+00  -2.1418099999999999e+01  -1.6832400000000000e+01   4.0413339999999999e+02  -4.5563000000000002e+00  -5.2507500000000000e+01  -2.9548999999999999e+00
  -1.9397000000000000e+00  -4.6825000000000001e+00   1.8289099999999999e+02   1.1459999999999999e-01   2.8642700000000001e+01   1.2191000000000001e+00  -2.1662299999999998e+01  -1.7099200000000000e+01   4.0657110000000000e+02  -4.5467000000000004e+00  -5.2882700000000000e+01  -3.0211999999999999e+00
  -1.6532000000000000e+00  -4.8803999999999998e+00   1.8271950000000001e+02   4.7699999999999999e-02   2.8566500000000001e+01   1.3287000000000000e+00  -2.1950800000000001e+01  -1.7610600000000002e+01   4.0909589999999997e+02  -4.5563000000000002e+00  -5.3161799999999999e+01  -3.0345000000000000e+00
  -1.4327000000000001e+00  -5.0122999999999998e+00   1.8323419999999999e+02   1.9099999999999999e-02   2.8604600000000001e+01   1.3637999999999999e+00  -2.2084000000000000e+01  -1.7744100000000000e+01   4.0961820000000000e+02  -4.6525999999999996e+00  -5.3258000000000003e+01  -3.0964000000000000e+00
  -1.4107000000000001e+00  -5.7377000000000002e+00   1.8229050000000001e+02  -4.7699999999999999e-02   2.8642700000000001e+01   1.3682000000000001e+00  -2.2217099999999999e+01  -1.8033100000000001e+01   4.1101119999999997e+02  -4.7201000000000004e+00  -5.3344600000000000e+01  -3.1406999999999998e+00
  -1.3005000000000000e+00  -6.0015000000000001e+00   1.8340570000000000e+02  -1.7190000000000000e-01   2.8633199999999999e+01   1.4033000000000000e+00  -2.2439100000000000e+01  -1.8366700000000002e+01   4.1005349999999999e+02  -4.7489999999999997e+00  -5.3344600000000000e+01  -3.1495000000000002e+00
  -1.3666000000000000e+00  -6.1334000000000000e+00   1.8229050000000001e+02  -9.5500000000000002e-02   2.8671199999999999e+01   1.5128999999999999e+00  -2.2372499999999999e+01  -1.8433399999999999e+01   4.1101119999999997e+02  -4.7297000000000002e+00  -5.3373500000000000e+01  -3.1539000000000001e+00
  -1.1241000000000001e+00  -6.5290999999999997e+00   1.8400620000000001e+02  -1.9089999999999999e-01   2.8842500000000001e+01   1.5217000000000001e+00  -2.2594400000000000e+01  -1.8522300000000001e+01   4.1040179999999998e+02  -4.7778999999999998e+00  -5.3411900000000003e+01  -3.1892999999999998e+00
  -1.0580000000000001e+00  -6.6390000000000002e+00   1.8520720000000000e+02  -2.5779999999999997e-01   2.8870999999999999e+01   1.5261000000000000e+00  -2.2261500000000002e+01  -1.8855799999999999e+01   4.0970530000000002e+02  -4.7586000000000004e+00  -5.3411900000000003e+01  -3.2423999999999999e+00
  -9.4779999999999998e-01  -6.9028000000000000e+00   1.8649390000000000e+02  -2.7689999999999998e-01   2.9099399999999999e+01   1.5962000000000001e+00  -2.2261500000000002e+01  -1.9167100000000001e+01   4.0926999999999998e+02  -4.7297000000000002e+00  -5.3219499999999996e+01  -3.2734000000000001e+00
  -6.3919999999999999e-01  -7.1886000000000001e+00   1.8812379999999999e+02  -1.7190000000000000e-01   2.9346800000000002e+01   1.6181000000000001e+00  -2.2239300000000000e+01  -1.9344999999999999e+01   4.0857350000000002e+02  -4.7297000000000002e+00  -5.3142499999999998e+01  -3.3309000000000002e+00
  -5.7310000000000005e-01  -7.1665999999999999e+00   1.8881010000000001e+02  -3.8199999999999998e-02   2.9518100000000000e+01   1.6445000000000001e+00  -2.2150600000000001e+01  -1.9545100000000001e+01   4.0831229999999999e+02  -4.7297000000000002e+00  -5.3084800000000001e+01  -3.3618000000000001e+00
  -5.7310000000000005e-01  -7.5842999999999998e+00   1.9061160000000001e+02  -1.2410000000000000e-01   2.9851199999999999e+01   1.6093999999999999e+00  -2.1861999999999998e+01  -1.9878699999999998e+01   4.0718049999999999e+02  -4.6429999999999998e+00  -5.2950099999999999e+01  -3.3751000000000002e+00
  -4.4080000000000003e-01  -7.4085000000000001e+00   1.9224150000000000e+02  -9.5500000000000002e-02   3.0003399999999999e+01   1.6269000000000000e+00  -2.1839800000000000e+01  -1.9789700000000000e+01   4.0561340000000001e+02  -4.6334000000000000e+00  -5.2921199999999999e+01  -3.3883999999999999e+00
  -2.2040000000000001e-01  -7.3644999999999996e+00   1.9438610000000000e+02  -1.5279999999999999e-01   3.0307900000000000e+01   1.6708000000000001e+00  -2.1861999999999998e+01  -1.9834199999999999e+01   4.0465580000000000e+02  -4.5178000000000003e+00  -5.2767299999999999e+01  -3.4148999999999998e+00
  -2.4249999999999999e-01  -7.5624000000000002e+00   1.9593020000000001e+02  -1.1459999999999999e-01   3.0460200000000000e+01   1.7541000000000000e+00  -2.1395900000000001e+01  -2.0301200000000001e+01   4.0361110000000002e+02  -4.5369999999999999e+00  -5.2622900000000001e+01  -3.4148999999999998e+00
   6.6100000000000006e-02  -7.8480999999999996e+00   1.9850370000000001e+02  -1.9099999999999999e-02   3.0755199999999999e+01   1.7015000000000000e+00  -2.1284900000000000e+01  -2.0856999999999999e+01   4.0239220000000000e+02  -4.4791999999999996e+00  -5.2488199999999999e+01  -3.4723999999999999e+00
   8.8200000000000001e-02  -7.8041999999999998e+00   2.0039089999999999e+02  -9.4999999999999998e-03   3.1107299999999999e+01   1.7936000000000001e+00  -2.1218399999999999e+01  -2.0879300000000001e+01   4.0021570000000003e+02  -4.4503000000000004e+00  -5.2238100000000003e+01  -3.5078000000000000e+00
   2.8649999999999998e-01  -8.0679999999999996e+00   2.0219239999999999e+02  -4.7699999999999999e-02   3.1268999999999998e+01   1.7585000000000000e+00  -2.0929800000000000e+01  -2.1123899999999999e+01   3.9951920000000001e+02  -4.4310999999999998e+00  -5.2074500000000000e+01  -3.5388000000000002e+00
   5.9509999999999996e-01  -8.2658000000000005e+00   2.0476589999999999e+02   4.7699999999999999e-02   3.1792400000000001e+01   1.7979000000000001e+00  -2.0685700000000001e+01  -2.1724200000000000e+01   3.9812630000000001e+02  -4.4791999999999996e+00  -5.1901299999999999e+01  -3.5874000000000001e+00
   5.7310000000000005e-01  -8.7494999999999994e+00   2.0819720000000001e+02   6.6799999999999998e-02   3.2011299999999999e+01   1.8330000000000000e+00  -2.0485900000000001e+01  -2.1879899999999999e+01   3.9682040000000001e+02  -4.4215000000000000e+00  -5.1651100000000000e+01  -3.6671000000000000e+00
   9.0369999999999995e-01  -9.1890999999999998e+00   2.1042760000000001e+02   1.4319999999999999e-01   3.2544199999999996e+01   1.8813000000000000e+00  -2.0574700000000000e+01  -2.2235700000000001e+01   3.9534030000000001e+02  -4.5659000000000001e+00  -5.1564500000000002e+01  -3.6892000000000000e+00
   1.0360000000000000e+00  -9.4528999999999996e+00   2.1282960000000000e+02   1.5279999999999999e-01   3.2848700000000001e+01   1.9251000000000000e+00  -2.0263999999999999e+01  -2.2524699999999999e+01   3.9359910000000002e+02  -4.5852000000000004e+00  -5.1420200000000001e+01  -3.7423000000000002e+00
   1.3446000000000000e+00  -1.0068500000000000e+01   2.1600360000000001e+02   1.8140000000000001e-01   3.3219799999999999e+01   1.9997000000000000e+00  -2.0152999999999999e+01  -2.2947199999999999e+01   3.9185789999999997e+02  -4.5467000000000004e+00  -5.1237400000000001e+01  -3.7865000000000002e+00
   1.6091000000000000e+00  -1.0552099999999999e+01   2.1823390000000001e+02   2.2910000000000000e-01   3.3581400000000002e+01   2.0918000000000001e+00  -2.0219600000000000e+01  -2.3436399999999999e+01   3.9029079999999999e+02  -4.5369999999999999e+00  -5.1006399999999999e+01  -3.8439999999999999e+00
   1.7854000000000001e+00  -1.0574100000000000e+01   2.2243740000000000e+02   3.0549999999999999e-01   3.3981099999999998e+01   2.0830000000000002e+00  -2.0419300000000000e+01  -2.3725400000000000e+01   3.8976850000000002e+02  -4.4984999999999999e+00  -5.0737000000000002e+01  -3.8351999999999999e+00
   1.5428999999999999e+00  -1.1035800000000000e+01   2.2380990000000000e+02   3.0549999999999999e-01   3.4456800000000001e+01   2.1530999999999998e+00  -2.0286200000000001e+01  -2.4170200000000001e+01   3.8759199999999998e+02  -4.5563000000000002e+00  -5.0554200000000002e+01  -3.8527999999999998e+00
   1.9838000000000000e+00  -1.1233599999999999e+01   2.2758439999999999e+02   3.2460000000000000e-01   3.4885100000000001e+01   2.2145000000000001e+00  -2.0241800000000001e+01  -2.4459199999999999e+01   3.8532839999999999e+02  -4.4889000000000001e+00  -5.0255899999999997e+01  -3.9279999999999999e+00
   2.1600999999999999e+00  -1.1519399999999999e+01   2.3024369999999999e+02   4.4869999999999999e-01   3.5303800000000003e+01   2.1970000000000001e+00  -2.0330600000000000e+01  -2.4681600000000000e+01   3.8280369999999999e+02  -4.4406999999999996e+00  -4.9928800000000003e+01  -3.9634000000000000e+00
   2.2263000000000002e+00  -1.1607300000000000e+01   2.3453290000000001e+02   4.3919999999999998e-01   3.5760500000000000e+01   2.2452000000000001e+00  -2.0286200000000001e+01  -2.5170800000000000e+01   3.7888600000000002e+02  -4.3444000000000003e+00  -4.9534300000000002e+01  -4.0121000000000002e+00
   2.5127999999999999e+00  -1.2200900000000001e+01   2.3702060000000000e+02   5.9189999999999998e-01   3.6274400000000000e+01   2.4030999999999998e+00  -2.0197399999999998e+01  -2.5326400000000000e+01   3.7705770000000001e+02  -4.2095000000000002e+00  -4.9082000000000001e+01  -4.0121000000000002e+00
   2.7993999999999999e+00  -1.2662500000000000e+01   2.4233920000000001e+02   7.3519999999999996e-01   3.6826300000000003e+01   2.4119000000000002e+00  -2.0707899999999999e+01  -2.5393100000000000e+01   3.7366239999999999e+02  -4.2576999999999998e+00  -4.8629800000000003e+01  -4.0342000000000002e+00
   3.2843000000000000e+00  -1.3058299999999999e+01   2.4517009999999999e+02   8.4970000000000001e-01   3.7397199999999998e+01   2.5434000000000001e+00  -2.0885400000000001e+01  -2.5682200000000002e+01   3.7044110000000001e+02  -4.1132000000000000e+00  -4.8244900000000001e+01  -4.0342000000000002e+00
   3.5929000000000002e+00  -1.3849700000000000e+01   2.4997399999999999e+02   8.9749999999999996e-01   3.7996699999999997e+01   2.5522000000000000e+00  -2.0841000000000001e+01  -2.5771100000000001e+01   3.6800340000000000e+02  -3.9880000000000000e+00  -4.7658000000000001e+01  -4.0430999999999999e+00
   3.9676000000000000e+00  -1.4047499999999999e+01   2.5400579999999999e+02   9.8340000000000005e-01   3.8539099999999998e+01   2.6092000000000000e+00  -2.0818899999999999e+01  -2.5771100000000001e+01   3.6425990000000002e+02  -3.9205000000000001e+00  -4.7225000000000001e+01  -4.0209000000000001e+00
   4.5186000000000002e+00  -1.4728999999999999e+01   2.5812340000000000e+02   1.0216000000000001e+00   3.9186199999999999e+01   2.7057000000000002e+00  -2.0929800000000000e+01  -2.5771100000000001e+01   3.6034210000000002e+02  -3.6701000000000001e+00  -4.6792000000000002e+01  -4.0031999999999996e+00
   5.1578999999999997e+00  -1.5564399999999999e+01   2.6464299999999997e+02   1.1456999999999999e+00   3.9871400000000001e+01   2.8504000000000000e+00  -2.0774500000000000e+01  -2.5949000000000002e+01   3.5642439999999999e+02  -3.5352000000000001e+00  -4.6233899999999998e+01  -4.0076999999999998e+00
   5.5545999999999998e+00  -1.6047999999999998e+01   2.6936110000000002e+02   1.2603000000000000e+00   4.0537500000000001e+01   2.8679000000000001e+00  -2.0685700000000001e+01  -2.5637699999999999e+01   3.5381259999999997e+02  -3.3811000000000000e+00  -4.5733600000000003e+01  -3.9457000000000000e+00
   6.3040000000000003e+00  -1.6949300000000001e+01   2.7339290000000000e+02   1.3556999999999999e+00   4.1184500000000000e+01   2.9863000000000000e+00  -2.0619100000000000e+01  -2.6082400000000000e+01   3.4841489999999999e+02  -3.2077000000000000e+00  -4.5137000000000000e+01  -3.9457000000000000e+00
   6.9653000000000000e+00  -1.7411000000000001e+01   2.7974090000000001e+02   1.6422000000000001e+00   4.2002899999999997e+01   3.0257999999999998e+00  -2.0508099999999999e+01  -2.5949000000000002e+01   3.4423599999999999e+02  -2.9186999999999999e+00  -4.4405700000000003e+01  -3.9192000000000000e+00
   7.8689999999999998e+00  -1.8026499999999999e+01   2.8557420000000002e+02   1.6613000000000000e+00   4.2859299999999998e+01   3.1530000000000000e+00  -2.0219600000000000e+01  -2.6126899999999999e+01   3.3962180000000001e+02  -2.7742000000000000e+00  -4.3799500000000002e+01  -3.9811000000000001e+00
   8.3980999999999995e+00  -1.9257600000000000e+01   2.9226540000000000e+02   1.8427000000000000e+00   4.3763300000000001e+01   3.2494000000000001e+00  -2.0019800000000000e+01  -2.6504899999999999e+01   3.3500760000000002e+02  -2.6105000000000000e+00  -4.3125999999999998e+01  -3.9590000000000001e+00
   9.3899000000000008e+00  -1.9939100000000000e+01   2.9955700000000002e+02   2.0240999999999998e+00   4.4686399999999999e+01   3.4336000000000002e+00  -1.9620300000000000e+01  -2.6749500000000001e+01   3.2934870000000001e+02  -2.4178000000000002e+00  -4.2442799999999998e+01  -3.9634000000000000e+00
   1.0205500000000001e+01  -2.1170200000000001e+01   3.0633390000000003e+02   2.1673000000000000e+00   4.5685499999999998e+01   3.5564000000000000e+00  -1.9620300000000000e+01  -2.7527699999999999e+01   3.2525689999999997e+02  -2.3986000000000001e+00  -4.1711500000000001e+01  -4.0563000000000002e+00
   1.1528000000000000e+01  -2.2291399999999999e+01   3.1379710000000000e+02   2.1768000000000001e+00   4.6618099999999998e+01   3.5739999999999998e+00  -1.9242999999999999e+01  -2.8083600000000001e+01   3.1951089999999999e+02  -2.1674000000000002e+00  -4.0893700000000003e+01  -4.0475000000000003e+00
   1.2519900000000000e+01  -2.2818999999999999e+01   3.2143180000000001e+02   2.5110000000000001e+00   4.7655299999999997e+01   3.7054999999999998e+00  -1.9065500000000000e+01  -2.8617300000000000e+01   3.1411320000000001e+02  -2.0325000000000002e+00  -4.0229700000000001e+01  -4.0784000000000002e+00
   1.3313400000000000e+01  -2.3434500000000000e+01   3.2940969999999999e+02   2.5301000000000000e+00   4.8664000000000001e+01   3.7757000000000001e+00  -1.8843499999999999e+01  -2.9262100000000000e+01   3.0732249999999999e+02  -1.9073000000000000e+00  -3.9219400000000000e+01  -4.1182999999999996e+00
   1.4349399999999999e+01  -2.4357800000000001e+01   3.3747340000000003e+02   2.7591999999999999e+00   4.9767800000000001e+01   3.8458000000000001e+00  -1.8577200000000001e+01  -2.9729099999999999e+01   3.0018349999999998e+02  -1.6375999999999999e+00  -3.8247599999999998e+01  -4.1624999999999996e+00
   1.5385400000000001e+01  -2.5501000000000001e+01   3.4510820000000001e+02   3.0647000000000002e+00   5.0814599999999999e+01   3.9510999999999998e+00  -1.8466200000000001e+01  -2.9929200000000002e+01   2.9234809999999999e+02  -1.3582000000000001e+00  -3.7169899999999998e+01  -4.2244000000000002e+00
   1.6245100000000001e+01  -2.6380299999999998e+01   3.5342919999999998e+02   3.1793000000000000e+00   5.1927900000000001e+01   4.1002000000000001e+00  -1.8466200000000001e+01  -2.9995899999999999e+01   2.8390330000000000e+02  -1.0018000000000000e+00  -3.5880600000000001e+01  -4.1448000000000000e+00
   1.6818100000000001e+01  -2.7281600000000001e+01   3.6269380000000001e+02   3.2938999999999998e+00   5.3183999999999997e+01   4.1791000000000000e+00  -1.8532800000000002e+01  -2.9595700000000001e+01   2.7537139999999999e+02  -6.5500000000000003e-01  -3.4514299999999999e+01  -4.0651999999999999e+00
   1.7765999999999998e+01  -2.8468699999999998e+01   3.7144380000000001e+02   3.5897999999999999e+00   5.4516199999999998e+01   4.2975000000000003e+00  -1.8310800000000000e+01  -2.9373300000000000e+01   2.6675240000000002e+02  -1.6380000000000000e-01  -3.3167200000000001e+01  -3.9457000000000000e+00
   1.8647600000000001e+01  -2.9436000000000000e+01   3.8105160000000001e+02   3.7330999999999999e+00   5.5896000000000001e+01   4.4378000000000002e+00  -1.8133299999999998e+01  -2.9506699999999999e+01   2.5734989999999999e+02   3.5639999999999999e-01  -3.1781600000000001e+01  -3.8750000000000000e+00
   1.9154599999999999e+01  -3.0754999999999999e+01   3.9108830000000000e+02   3.8954000000000000e+00   5.7256799999999998e+01   4.5781999999999998e+00  -1.8066700000000001e+01  -2.8772900000000000e+01   2.4664150000000001e+02   1.0500000000000000e+00  -3.0280600000000000e+01  -3.7732000000000001e+00
   2.0036300000000001e+01  -3.2074100000000001e+01   4.0249750000000000e+02   4.0959000000000003e+00   5.8798400000000001e+01   4.7053000000000003e+00  -1.8111100000000000e+01  -2.7794599999999999e+01   2.3697780000000000e+02   1.7724000000000000e+00  -2.8731400000000001e+01  -3.6227999999999998e+00
   2.0807800000000000e+01  -3.3305100000000003e+01   4.1356360000000001e+02   4.3154000000000003e+00   6.0473100000000002e+01   4.9157999999999999e+00  -1.8621600000000001e+01  -2.6704999999999998e+01   2.2679179999999999e+02   2.6587000000000001e+00  -2.7191900000000000e+01  -3.3220000000000001e+00
   2.1535200000000000e+01  -3.4404299999999999e+01   4.2634539999999998e+02   4.5446000000000000e+00   6.2176499999999997e+01   5.0736999999999997e+00  -1.8688099999999999e+01  -2.5237500000000001e+01   2.1625749999999999e+02   3.5063000000000000e+00  -2.5671600000000002e+01  -3.1097000000000001e+00
   2.2681400000000000e+01  -3.6492800000000003e+01   4.3904140000000001e+02   4.6592000000000002e+00   6.3832200000000000e+01   5.2797999999999998e+00  -1.8621600000000001e+01  -2.3792200000000001e+01   2.0659379999999999e+02   4.4791999999999996e+00  -2.3968499999999999e+01  -2.7911999999999999e+00
   2.3805499999999999e+01  -3.7613900000000001e+01   4.5302420000000001e+02   4.9359999999999999e+00   6.5659300000000002e+01   5.4771000000000001e+00  -1.8355200000000000e+01  -2.1568600000000000e+01   1.9492779999999999e+02   5.5099999999999998e+00  -2.2313500000000001e+01  -2.4285000000000001e+00
   2.4951699999999999e+01  -3.9614400000000003e+01   4.6503390000000002e+02   5.2988000000000000e+00   6.7524400000000000e+01   5.5998999999999999e+00  -1.7955700000000000e+01  -1.9144900000000000e+01   1.8282640000000001e+02   6.4635999999999996e+00  -2.0562300000000000e+01  -1.9905999999999999e+00
   2.6186100000000000e+01  -4.0559699999999999e+01   4.7781569999999999e+02   5.4420000000000002e+00   6.9427499999999995e+01   5.8235999999999999e+00  -1.7334199999999999e+01  -1.7143699999999999e+01   1.7107329999999999e+02   7.5425000000000004e+00  -1.8811100000000000e+01  -1.5969000000000000e+00
   2.7288200000000000e+01  -4.2054600000000001e+01   4.9051170000000002e+02   5.7188999999999997e+00   7.1035700000000006e+01   5.9989999999999997e+00  -1.6313300000000002e+01  -1.4386500000000000e+01   1.5992959999999999e+02   8.4864999999999995e+00  -1.7127199999999998e+01  -1.1013999999999999e+00
   2.8985399999999998e+01  -4.4274900000000002e+01   5.0286450000000002e+02   6.0434999999999999e+00   7.2710499999999996e+01   6.2709000000000001e+00  -1.5358900000000000e+01  -1.1762700000000001e+01   1.4956940000000000e+02   9.4111999999999991e+00  -1.5558800000000000e+01  -6.5910000000000002e-01
   3.0175699999999999e+01  -4.5088299999999997e+01   5.1461689999999999e+02   6.3300000000000001e+00   7.4204499999999996e+01   6.3979999999999997e+00  -1.3938400000000000e+01  -8.8719999999999999e+00   1.3920930000000001e+02   1.0403400000000000e+01  -1.4182900000000000e+01  -1.8140000000000001e-01
   3.1674499999999998e+01  -4.7022900000000000e+01   5.2319529999999997e+02   6.4827000000000004e+00   7.5498599999999996e+01   6.6567999999999996e+00  -1.2717700000000001e+01  -5.9368999999999996e+00   1.2902320000000000e+02   1.1337800000000000e+01  -1.2989800000000001e+01   3.1850000000000001e-01
   3.2688499999999998e+01  -4.8495800000000003e+01   5.3408979999999997e+02   6.6737000000000002e+00   7.6830900000000000e+01   6.8277999999999999e+00  -1.1519200000000000e+01  -3.2464000000000000e+00   1.2197130000000000e+02   1.2069900000000001e+01  -1.1854400000000000e+01   7.5200000000000000e-01
   3.3570200000000000e+01  -4.9770800000000001e+01   5.4301139999999998e+02   6.8455000000000004e+00   7.8087000000000003e+01   6.9637000000000002e+00  -1.0120900000000001e+01  -1.0672999999999999e+00   1.1613830000000000e+02   1.2850099999999999e+01  -1.1190400000000000e+01   1.1500999999999999e+00
   3.4473900000000000e+01  -5.1925199999999997e+01   5.5056029999999998e+02   6.9983000000000004e+00   7.9219300000000004e+01   7.3320999999999996e+00  -9.2996999999999996e+00   1.1563000000000001e+00   1.1396180000000000e+02   1.3678599999999999e+01  -1.0901800000000000e+01   1.4509000000000001e+00
   3.5002899999999997e+01  -5.2474800000000002e+01   5.5819510000000002e+02   7.1891999999999996e+00   8.0104299999999995e+01   7.2794999999999996e+00  -7.5462999999999996e+00  -8.0049999999999999e-01   1.1692180000000000e+02   1.4121700000000001e+01  -1.1296300000000000e+01   1.2385999999999999e+00
   3.5531900000000000e+01  -5.4431399999999996e+01   5.6565830000000005e+02   7.3802000000000003e+00   8.0989300000000000e+01   7.5907999999999998e+00  -7.1024000000000003e+00  -1.0450999999999999e+00   1.1866300000000000e+02   1.4718900000000000e+01  -1.1421400000000000e+01   1.3977999999999999e+00
   3.6303400000000003e+01  -5.5530500000000004e+01   5.7089110000000005e+02   7.4470000000000001e+00   8.1760099999999994e+01   7.7968999999999999e+00  -7.2134000000000000e+00  -6.0040000000000004e-01   1.1779240000000000e+02   1.5056100000000001e+01  -1.1402100000000001e+01   1.4685999999999999e+00
   3.6920600000000000e+01  -5.7179299999999998e+01   5.7586659999999995e+02   7.7047999999999996e+00   8.2473799999999997e+01   7.9066000000000001e+00  -6.8582000000000001e+00  -1.1117999999999999e+00   1.1744420000000000e+02   1.5181300000000000e+01  -1.1353999999999999e+01   1.4906999999999999e+00
   3.7052799999999998e+01  -5.8410400000000003e+01   5.8092780000000005e+02   7.8670999999999998e+00   8.3263599999999997e+01   8.1302000000000003e+00  -6.9248000000000003e+00  -1.3341000000000001e+00   1.1500650000000000e+02   1.5316100000000000e+01  -1.1151899999999999e+01   1.4288000000000001e+00
   3.6964700000000001e+01  -5.9355699999999999e+01   5.8564589999999998e+02   8.0198999999999998e+00   8.3825000000000003e+01   8.2530000000000001e+00  -6.7473000000000001e+00  -1.6677000000000000e+00   1.1283000000000000e+02   1.5181300000000000e+01  -1.0795900000000000e+01   1.4332000000000000e+00
   3.7118899999999996e+01  -6.1246299999999998e+01   5.9019240000000002e+02   8.0676000000000005e+00   8.4500600000000006e+01   8.4941999999999993e+00  -6.6140999999999996e+00  -1.1563000000000001e+00   1.0917350000000000e+02   1.4988600000000000e+01  -1.0574600000000000e+01   1.4996000000000000e+00
   3.7096899999999998e+01  -6.1927799999999998e+01   5.9388109999999995e+02   8.3254000000000001e+00   8.4928799999999995e+01   8.5686999999999998e+00  -6.7028999999999996e+00  -8.0049999999999999e-01   1.0499460000000001e+02   1.4680400000000001e+01  -9.9396000000000004e+00   1.4863000000000000e+00
   3.7185099999999998e+01  -6.3598500000000001e+01   5.9696939999999995e+02   8.4304000000000006e+00   8.5261899999999997e+01   8.6870999999999992e+00  -6.7916999999999996e+00  -1.2674000000000001e+00   9.8465100000000007e+01   1.3929000000000000e+01  -9.4007000000000005e+00   1.4376000000000000e+00
   3.7030799999999999e+01  -6.4302000000000007e+01   5.9817030000000000e+02   8.4495000000000005e+00   8.5423699999999997e+01   8.8625000000000007e+00  -6.5475000000000003e+00  -1.6677000000000000e+00   9.2893199999999993e+01   1.3331799999999999e+01  -8.7271999999999998e+00   1.3756999999999999e+00
   3.7074900000000000e+01  -6.5379199999999997e+01   5.9954290000000003e+02   8.5736000000000008e+00   8.5699600000000004e+01   8.8317999999999994e+00  -6.4142999999999999e+00  -1.6677000000000000e+00   8.5406099999999995e+01   1.2484100000000000e+01  -7.9863000000000000e+00   1.2961000000000000e+00
   3.7140999999999998e+01  -6.6302499999999995e+01   6.0005759999999998e+02   8.9650999999999996e+00   8.5756699999999995e+01   8.9108000000000001e+00  -6.3478000000000003e+00  -1.0227999999999999e+00   7.8963600000000000e+01   1.1665300000000000e+01  -7.2262000000000004e+00   1.3226000000000000e+00
   3.7361400000000003e+01  -6.7181799999999996e+01   6.0074379999999996e+02   9.1655999999999995e+00   8.5927999999999997e+01   9.0950000000000006e+00  -6.2145999999999999e+00  -4.0020000000000000e-01   7.2346999999999994e+01   1.0914000000000000e+01  -6.6006999999999998e+00   1.3226000000000000e+00
   3.6942599999999999e+01  -6.7621499999999997e+01   6.0117280000000005e+02   9.2324000000000002e+00   8.5937500000000000e+01   9.0466999999999995e+00  -5.6153000000000004e+00  -4.4499999999999998e-02   6.5034000000000006e+01   9.9506999999999994e+00  -5.8117000000000001e+00   1.2695000000000001e+00
   3.6457700000000003e+01  -6.8259000000000000e+01   6.0014340000000004e+02   9.6428999999999991e+00   8.5880399999999995e+01   9.0992999999999995e+00  -5.6153000000000004e+00   2.4460000000000001e-01   5.7546799999999998e+01   8.8813999999999993e+00  -5.0900999999999996e+00   1.1766000000000001e+00
   3.5928699999999999e+01  -6.8434899999999999e+01   5.9902819999999997e+02   9.9007000000000005e+00   8.5699600000000004e+01   9.1343999999999994e+00  -5.3933999999999997e+00   9.7840000000000005e-01   5.1365499999999997e+01   7.8121999999999998e+00  -4.3010999999999999e+00   1.1721999999999999e+00
   3.5399700000000003e+01  -6.8874600000000001e+01   5.9817030000000000e+02   1.0158500000000000e+01   8.5604500000000002e+01   9.0730000000000004e+00  -4.8384999999999998e+00   1.8232999999999999e+00   4.4226599999999998e+01   6.7718999999999996e+00  -3.5602000000000000e+00   1.1059000000000001e+00
   3.5046999999999997e+01  -6.8940500000000000e+01   5.9611149999999998e+02   1.0444900000000001e+01   8.5299999999999997e+01   9.1081000000000003e+00  -4.7496999999999998e+00   3.0240000000000000e+00   3.7348799999999997e+01   5.9722999999999997e+00  -2.8576999999999999e+00   1.2076000000000000e+00
   3.4804499999999997e+01  -6.9094399999999993e+01   5.9533950000000004e+02   1.0836399999999999e+01   8.5004999999999995e+01   9.1081000000000003e+00  -4.3502000000000001e+00   4.8474000000000004e+00   3.3082900000000002e+01   5.2884000000000002e+00  -2.5402000000000000e+00   1.3092999999999999e+00
   3.4297600000000003e+01  -6.9358199999999997e+01   5.9207970000000000e+02   1.1151400000000001e+01   8.4567200000000000e+01   9.0466999999999995e+00  -4.1726000000000001e+00   6.5373000000000001e+00   2.7685099999999998e+01   4.4695999999999998e+00  -2.0398999999999998e+00   1.4067000000000001e+00
   3.3878799999999998e+01  -6.9050500000000000e+01   5.8856259999999997e+02   1.1514200000000001e+01   8.4158100000000005e+01   9.0248000000000008e+00  -3.8618999999999999e+00   7.4489000000000001e+00   2.4376899999999999e+01   3.8241999999999998e+00  -1.6069000000000000e+00   1.4464999999999999e+00
   3.3239500000000000e+01  -6.9028499999999994e+01   5.8495960000000002e+02   1.1886600000000000e+01   8.3644199999999998e+01   8.9722000000000008e+00  -3.4401999999999999e+00   8.6052000000000000e+00   2.0110900000000001e+01   3.2559000000000000e+00  -1.2797000000000001e+00   1.5040000000000000e+00
   3.2930900000000001e+01  -6.9709999999999994e+01   5.8144250000000000e+02   1.2201599999999999e+01   8.2863900000000001e+01   8.9194999999999993e+00  -3.1516999999999999e+00   8.6273999999999997e+00   1.6715599999999998e+01   2.6682999999999999e+00  -9.1410000000000002e-01   1.3801000000000001e+00
   3.2534199999999998e+01  -6.9138400000000004e+01   5.7672439999999995e+02   1.2612200000000000e+01   8.2207300000000004e+01   8.7791999999999994e+00  -1.5536000000000001e+00   6.2927000000000000e+00   1.2536700000000000e+01   1.8109999999999999e+00  -4.8110000000000003e-01   9.0680000000000005e-01
   3.2071300000000001e+01  -6.9050500000000000e+01   5.7303570000000002e+02   1.3185000000000000e+01   8.1512699999999995e+01   8.8361999999999998e+00  -5.7709999999999995e-01   3.5577000000000001e+00   7.5742000000000003e+00   7.4170000000000003e-01  -3.8500000000000000e-02   4.6000000000000002e-01
   3.2027200000000001e+01  -6.9292299999999997e+01   5.6634460000000001e+02   1.3719700000000000e+01   8.0551599999999993e+01   8.7354000000000003e+00   2.8849999999999998e-01   1.2230000000000001e+00   3.9177000000000000e+00   0.0000000000000000e+00   1.8279999999999999e-01   1.1060000000000000e-01
   3.1895000000000000e+01  -6.8962500000000006e+01   5.6231269999999995e+02   1.4187500000000000e+01   7.9790300000000002e+01   8.6696000000000009e+00   1.7760000000000001e-01   1.2230000000000001e+00   3.5695000000000001e+00   9.5999999999999992e-03   2.7900000000000003e-01   8.8499999999999995e-02
   3.1343900000000001e+01  -6.9050500000000000e+01   5.5828089999999997e+02   1.4808100000000000e+01   7.9057599999999994e+01   8.5993999999999993e+00   2.2200000000000001e-02   9.1169999999999995e-01   4.7012999999999998e+00  -6.7400000000000002e-02   9.6199999999999994e-02   1.4599999999999999e-01
   3.0925100000000000e+01  -6.8237099999999998e+01   5.5227599999999995e+02   1.5314100000000000e+01   7.8163100000000000e+01   8.4328000000000003e+00   2.6629999999999998e-01   1.3119000000000001e+00   4.2659000000000002e+00   6.7400000000000002e-02   1.9239999999999999e-01   1.1060000000000000e-01
   3.0660599999999999e+01  -6.8369000000000000e+01   5.4764369999999997e+02   1.5781900000000000e+01   7.7401799999999994e+01   8.4459000000000000e+00  -1.1100000000000000e-01   1.0005999999999999e+00   2.9600000000000000e+00  -5.7799999999999997e-02   3.1750000000000000e-01   1.1500000000000000e-01
   3.0462199999999999e+01  -6.8127099999999999e+01   5.4378340000000003e+02   1.6507500000000000e+01   7.6688100000000006e+01   8.2967999999999993e+00   4.6610000000000001e-01   1.6010000000000000e+00   4.0048000000000004e+00   7.7100000000000002e-02   9.6199999999999994e-02   1.5040000000000001e-01
   3.0197700000000001e+01  -6.8874600000000001e+01   5.3966579999999999e+02   1.7080400000000001e+01   7.6003000000000000e+01   8.2836999999999996e+00  -1.5540000000000001e-01   1.1117999999999999e+00   4.0918000000000001e+00  -8.6699999999999999e-02   2.4060000000000001e-01   1.1060000000000000e-01
   2.9382200000000001e+01  -6.8918499999999995e+01   5.3537660000000005e+02   1.7691400000000002e+01   7.5346400000000003e+01   8.2354000000000003e+00   5.9930000000000005e-01   1.2452000000000001e+00   4.4401000000000002e+00  -1.9300000000000001e-02   2.4060000000000001e-01   1.2390000000000000e-01
   2.9051500000000001e+01  -6.9226299999999995e+01   5.3288890000000004e+02   1.8503000000000000e+01   7.4746899999999997e+01   8.1389999999999993e+00   1.9980000000000001e-01   1.2230000000000001e+00   3.4824000000000002e+00   6.7400000000000002e-02   2.3089999999999999e-01   1.1060000000000000e-01
   2.8809100000000001e+01  -6.9907799999999995e+01   5.2980070000000001e+02   1.9257200000000001e+01   7.4318700000000007e+01   8.1127000000000002e+00   2.2200000000000001e-02   1.0005999999999999e+00   3.3083000000000000e+00  -5.7799999999999997e-02   1.8279999999999999e-01   1.2390000000000000e-01
   2.8456399999999999e+01  -6.8896600000000007e+01   5.2757029999999997e+02   2.0307400000000001e+01   7.3785799999999995e+01   7.9679000000000002e+00   3.1069999999999998e-01   1.2452000000000001e+00   3.9177000000000000e+00   1.0600000000000000e-01   2.2130000000000000e-01   1.0620000000000000e-01
   2.8169799999999999e+01  -6.8874600000000001e+01   5.2679819999999995e+02   2.1204899999999999e+01   7.3300500000000000e+01   7.8845999999999998e+00   6.6600000000000006e-02   1.1563000000000001e+00   3.4824000000000002e+00  -1.9300000000000001e-02   2.9830000000000001e-01   7.9600000000000004e-02
   2.8346200000000000e+01  -6.8566800000000001e+01   5.2439630000000000e+02   2.2283700000000000e+01   7.2919899999999998e+01   7.7135999999999996e+00   1.7760000000000001e-01   1.3341000000000001e+00   4.7882999999999996e+00   1.9300000000000001e-02   2.5979999999999998e-01   1.8140000000000001e-01
   2.8324100000000001e+01  -6.8500900000000001e+01   5.2310950000000003e+02   2.3429400000000001e+01   7.2558300000000003e+01   7.6433999999999997e+00   1.7760000000000001e-01   1.0672999999999999e+00   3.3083000000000000e+00  -1.2520000000000001e-01   2.2130000000000000e-01   1.0620000000000000e-01
   2.8676800000000000e+01  -6.7907300000000006e+01   5.2233749999999998e+02   2.4680199999999999e+01   7.2139600000000002e+01   7.5250000000000004e+00   2.8849999999999998e-01   1.1339999999999999e+00   4.0048000000000004e+00  -9.5999999999999992e-03   1.2509999999999999e-01   9.2899999999999996e-02
   2.8963400000000000e+01  -6.7467600000000004e+01   5.2208010000000002e+02   2.5930900000000001e+01   7.1806500000000000e+01   7.3672000000000004e+00   1.1100000000000000e-01   1.1339999999999999e+00   4.0918000000000001e+00  -9.5999999999999992e-03   2.5019999999999998e-01   1.3710000000000000e-01
   2.9249900000000000e+01  -6.7049899999999994e+01   5.2276639999999998e+02   2.7477599999999999e+01   7.1416300000000007e+01   7.2575000000000003e+00   1.5540000000000001e-01   1.1563000000000001e+00   3.6564999999999999e+00  -1.5409999999999999e-01   2.4060000000000001e-01   1.1060000000000000e-01
   2.9646699999999999e+01  -6.7181799999999996e+01   5.2165120000000002e+02   2.8890599999999999e+01   7.1102300000000000e+01   7.1566999999999998e+00   2.8849999999999998e-01   1.2230000000000001e+00   3.9177000000000000e+00   3.8500000000000000e-02   2.0210000000000000e-01   1.1940000000000001e-01
   2.9844999999999999e+01  -6.7313699999999997e+01   5.2302369999999996e+02   3.0284500000000001e+01   7.0807299999999998e+01   6.9637000000000002e+00   2.4410000000000001e-01   1.1117999999999999e+00   5.0495000000000001e+00  -9.5999999999999992e-03   2.5979999999999998e-01   1.0620000000000000e-01
   3.0175699999999999e+01  -6.7313699999999997e+01   5.2439630000000000e+02   3.1955300000000001e+01   7.0712199999999996e+01   6.9154999999999998e+00   3.5510000000000003e-01   1.3119000000000001e+00   3.4824000000000002e+00  -4.8200000000000000e-02   1.6360000000000000e-01   1.1940000000000001e-01
   3.0616499999999998e+01  -6.6852099999999993e+01   5.2619770000000005e+02   3.3606999999999999e+01   7.0617000000000004e+01   6.7356999999999996e+00   1.1100000000000000e-01   1.1117999999999999e+00   3.4824000000000002e+00  -6.7400000000000002e-02   2.2130000000000000e-01   9.2899999999999996e-02
   3.0836900000000000e+01  -6.6192599999999999e+01   5.2808500000000004e+02   3.5316000000000003e+01   7.0512299999999996e+01   6.6085000000000003e+00   3.5510000000000003e-01   1.1785000000000001e+00   2.9600000000000000e+00   4.8200000000000000e-02   2.2130000000000000e-01   1.1060000000000000e-01
   3.0770800000000001e+01  -6.5620999999999995e+01   5.3005799999999999e+02   3.7177799999999998e+01   7.0407700000000006e+01   6.3849000000000000e+00   1.7760000000000001e-01   1.2452000000000001e+00   3.6564999999999999e+00   9.5999999999999992e-03   2.5979999999999998e-01   1.6370000000000001e-01
   3.1123500000000000e+01  -6.5291300000000007e+01   5.3280309999999997e+02   3.8905900000000003e+01   7.0550399999999996e+01   6.2182000000000004e+00   1.3320000000000001e-01   1.2007000000000001e+00   3.6564999999999999e+00  -9.5999999999999992e-03   1.3469999999999999e-01   1.1940000000000001e-01
   3.0969200000000001e+01  -6.5005499999999998e+01   5.3589130000000000e+02   4.0624400000000001e+01   7.0597999999999999e+01   6.0472000000000001e+00   8.8800000000000004e-02   1.2230000000000001e+00   3.8306000000000000e+00   5.7799999999999997e-02   2.2130000000000000e-01   1.5479999999999999e-01
   3.1432099999999998e+01  -6.4280000000000001e+01   5.3889369999999997e+02   4.2505200000000002e+01   7.0559899999999999e+01   5.7622000000000000e+00   8.8800000000000004e-02   1.2452000000000001e+00   4.3529999999999998e+00  -2.8899999999999999e-02   1.6360000000000000e-01   1.7249999999999999e-01
   3.1762699999999999e+01  -6.4060199999999995e+01   5.4258240000000001e+02   4.4443399999999997e+01   7.0750200000000007e+01   5.6131000000000002e+00   4.4400000000000002e-02   1.3341000000000001e+00   3.8306000000000000e+00   6.7400000000000002e-02   1.8279999999999999e-01   1.5040000000000001e-01
   3.1983100000000000e+01  -6.3994199999999999e+01   5.4618539999999996e+02   4.6180999999999997e+01   7.0969099999999997e+01   5.5166000000000004e+00   2.2200000000000001e-02   1.2452000000000001e+00   3.6564999999999999e+00  -2.8899999999999999e-02   2.4060000000000001e-01   1.1500000000000000e-01
   3.2027200000000001e+01  -6.3664499999999997e+01   5.4987410000000000e+02   4.8338700000000003e+01   7.1197500000000005e+01   5.2316000000000003e+00   3.9950000000000002e-01   1.3564000000000001e+00   3.3083000000000000e+00   0.0000000000000000e+00   2.9830000000000001e-01   1.2390000000000000e-01
   3.2137400000000000e+01  -6.3576500000000003e+01   5.5450639999999999e+02   5.0324599999999997e+01   7.1387799999999999e+01   5.0911999999999997e+00   1.9980000000000001e-01   1.2897000000000001e+00   3.5695000000000001e+00  -9.5999999999999992e-03   2.7900000000000003e-01   1.2830000000000000e-01
   3.2247599999999998e+01  -6.3664499999999997e+01   5.5905290000000002e+02   5.2167299999999997e+01   7.1654200000000003e+01   4.8544000000000000e+00   8.8800000000000004e-02   1.1339999999999999e+00   3.5695000000000001e+00   3.8500000000000000e-02   1.9239999999999999e-01   1.0170000000000000e-01
   3.2534199999999998e+01  -6.3994199999999999e+01   5.6231269999999995e+02   5.4191299999999998e+01   7.1654200000000003e+01   4.7184999999999997e+00   2.4410000000000001e-01   1.1563000000000001e+00   3.7435999999999998e+00   2.8899999999999999e-02   2.2130000000000000e-01   1.1940000000000001e-01
   3.2997100000000003e+01  -6.3840299999999999e+01   5.6608720000000005e+02   5.6158099999999997e+01   7.1930199999999999e+01   4.5869000000000000e+00   1.7760000000000001e-01   1.0227999999999999e+00   3.7435999999999998e+00  -2.8899999999999999e-02   2.3089999999999999e-01   1.4160000000000000e-01
   3.3437899999999999e+01  -6.4170100000000005e+01   5.7003330000000005e+02   5.8029400000000003e+01   7.1977800000000002e+01   4.3720999999999997e+00   0.0000000000000000e+00   1.2007000000000001e+00   3.8306000000000000e+00  -5.7799999999999997e-02   1.6360000000000000e-01   1.2830000000000000e-01
   3.3966900000000003e+01  -6.4521799999999999e+01   5.7380769999999995e+02   5.9757500000000000e+01   7.2082499999999996e+01   4.2141999999999999e+00  -4.4400000000000002e-02   1.0894999999999999e+00   4.2659000000000002e+00  -5.7799999999999997e-02   2.1170000000000000e-01   7.9600000000000004e-02
   3.4672300000000000e+01  -6.4631699999999995e+01   5.7741070000000002e+02   6.1647900000000000e+01   7.2196600000000004e+01   3.9906000000000001e+00   0.0000000000000000e+00   1.4008000000000000e+00   4.3529999999999998e+00  -9.5999999999999992e-03   2.5019999999999998e-01   1.1500000000000000e-01
   3.4892699999999998e+01  -6.4741699999999994e+01   5.7989840000000004e+02   6.3557400000000001e+01   7.2310800000000000e+01   3.7757000000000001e+00  -2.2200000000000001e-02   9.7840000000000005e-01   3.2212000000000001e+00  -9.5999999999999992e-03   1.8279999999999999e-01   1.6370000000000001e-01
   3.5355600000000003e+01  -6.5181299999999993e+01   5.8341549999999995e+02   6.5189999999999998e+01   7.2339399999999998e+01   3.5476000000000001e+00   2.6629999999999998e-01   1.2230000000000001e+00   4.7012999999999998e+00   2.8899999999999999e-02   2.9830000000000001e-01   1.4160000000000000e-01
   3.5774400000000000e+01  -6.5620999999999995e+01   5.8641800000000001e+02   6.6937200000000004e+01   7.2367900000000006e+01   3.4117000000000002e+00   1.7760000000000001e-01   1.2897000000000001e+00   3.4824000000000002e+00  -8.6699999999999999e-02   3.2710000000000000e-01   1.4160000000000000e-01
   3.6832400000000000e+01  -6.6258499999999998e+01   5.8942039999999997e+02   6.8655699999999996e+01   7.2291799999999995e+01   3.2888999999999999e+00   2.2200000000000001e-02   1.0450999999999999e+00   3.3083000000000000e+00  -1.9300000000000001e-02   1.7319999999999999e-01   1.1500000000000000e-01
   3.7802300000000002e+01  -6.8940500000000000e+01   5.9242280000000005e+02   7.0030500000000004e+01   7.2234700000000004e+01   3.2143999999999999e+00   1.1100000000000000e-01   1.1117999999999999e+00   3.8306000000000000e+00   2.8899999999999999e-02   2.3089999999999999e-01   1.2830000000000000e-01
   3.9279100000000000e+01  -6.8237099999999998e+01   5.9654039999999998e+02   7.1873199999999997e+01   7.2377399999999994e+01   3.0432999999999999e+00   8.8800000000000004e-02   1.1563000000000001e+00   3.6564999999999999e+00   9.5999999999999992e-03   2.2130000000000000e-01   1.2390000000000000e-01
   4.0271000000000001e+01  -7.1094899999999996e+01   6.0014340000000004e+02   7.2999799999999993e+01   7.2510700000000000e+01   3.0783999999999998e+00   4.4400000000000002e-02   1.3119000000000001e+00   3.9177000000000000e+00   5.7799999999999997e-02   2.0210000000000000e-01   1.0620000000000000e-01
   4.1350999999999999e+01  -7.1007000000000005e+01   6.0254530000000000e+02   7.4546499999999995e+01   7.2367900000000006e+01   2.8416000000000001e+00   1.5540000000000001e-01   1.1785000000000001e+00   3.4824000000000002e+00  -1.9300000000000001e-02   1.8279999999999999e-01   1.1940000000000001e-01
   4.2563400000000001e+01  -7.3139399999999995e+01   6.0580510000000004e+02   7.5749499999999998e+01   7.2453599999999994e+01   2.9775999999999998e+00   2.2200000000000001e-02   1.0672999999999999e+00   3.8306000000000000e+00  -3.8500000000000000e-02   3.0790000000000001e-01   1.6370000000000001e-01
   4.4128300000000003e+01  -7.4194599999999994e+01   6.0855020000000002e+02   7.7019300000000001e+01   7.2424999999999997e+01   2.7846000000000002e+00   1.9980000000000001e-01   1.2452000000000001e+00   3.5695000000000001e+00  -9.5999999999999992e-03   3.2710000000000000e-01   1.1500000000000000e-01
   4.4326700000000002e+01  -7.6173100000000005e+01   6.1069479999999999e+02   7.8250900000000001e+01   7.2548699999999997e+01   2.8372000000000002e+00   1.1100000000000000e-01   9.7840000000000005e-01   3.8306000000000000e+00   9.5999999999999992e-03   2.4060000000000001e-01   1.4160000000000000e-01
   4.6068100000000001e+01  -7.7602099999999993e+01   6.1541290000000004e+02   7.9406099999999995e+01   7.2786600000000007e+01   2.7890000000000001e+00   1.9980000000000001e-01   1.1563000000000001e+00   2.9600000000000000e+00  -1.9300000000000001e-02   2.5979999999999998e-01   1.0620000000000000e-01
   4.7368499999999997e+01  -8.1998800000000003e+01   6.2158929999999998e+02   8.0246300000000005e+01   7.3233900000000006e+01   3.0432999999999999e+00   2.2189999999999999e-01   1.2230000000000001e+00   3.4824000000000002e+00   3.8500000000000000e-02   2.4060000000000001e-01   1.0170000000000000e-01
   4.8448599999999999e+01  -8.3229900000000001e+01   6.2536379999999997e+02   8.1420699999999997e+01   7.3585999999999999e+01   3.0828000000000002e+00   0.0000000000000000e+00   1.1339999999999999e+00   4.5270999999999999e+00  -1.9300000000000001e-02   2.5019999999999998e-01   1.4160000000000000e-01
   4.9396400000000000e+01  -8.6549400000000006e+01   6.2776570000000004e+02   8.2041200000000003e+01   7.3795299999999997e+01   3.2275000000000000e+00  -8.8800000000000004e-02   1.0005999999999999e+00   3.4824000000000002e+00  -4.8200000000000000e-02   2.1170000000000000e-01   1.5479999999999999e-01
   4.9683000000000000e+01  -8.8286100000000005e+01   6.2888090000000000e+02   8.2604500000000002e+01   7.3814300000000003e+01   3.4424000000000001e+00   1.3320000000000001e-01   1.1117999999999999e+00   3.3083000000000000e+00  -9.5999999999999992e-03   2.1170000000000000e-01   1.0170000000000000e-01
   5.0674900000000001e+01  -9.0880200000000002e+01   6.3042499999999995e+02   8.3129599999999996e+01   7.3709699999999998e+01   3.5564000000000000e+00   8.8800000000000004e-02   1.2230000000000001e+00   3.3953000000000002e+00  -9.5999999999999992e-03   1.9239999999999999e-01   1.6370000000000001e-01
   5.1666800000000002e+01  -9.2221199999999996e+01   6.3145439999999996e+02   8.3568799999999996e+01   7.3471800000000002e+01   3.5432999999999999e+00   4.4400000000000002e-02   1.1785000000000001e+00   3.9177000000000000e+00  -6.7400000000000002e-02   1.1550000000000001e-01   1.1060000000000000e-01
   5.2394100000000002e+01  -9.3825999999999993e+01   6.2939559999999994e+02   8.3960300000000004e+01   7.3100700000000003e+01   3.6309999999999998e+00   2.2200000000000001e-02   1.3119000000000001e+00   3.7435999999999998e+00   1.9300000000000001e-02   2.0210000000000000e-01   1.5920000000000001e-01
   5.3143599999999999e+01  -9.6046300000000002e+01   6.2742259999999999e+02   8.4179900000000004e+01   7.2758099999999999e+01   3.7888000000000002e+00   2.4410000000000001e-01   1.0672999999999999e+00   3.1341999999999999e+00   4.8200000000000000e-02   2.5019999999999998e-01   1.6810000000000000e-01
   5.4135500000000000e+01  -9.6661799999999999e+01   6.2613580000000002e+02   8.4513999999999996e+01   7.2434500000000000e+01   3.7231000000000001e+00   2.2200000000000001e-02   1.2674000000000001e+00   3.3083000000000000e+00   9.5999999999999992e-03   1.9239999999999999e-01   1.5920000000000001e-01
   5.5171500000000002e+01  -9.7805000000000007e+01   6.2407700000000000e+02   8.4714500000000001e+01   7.1892099999999999e+01   3.6484999999999999e+00   0.0000000000000000e+00   1.0672999999999999e+00   4.1788999999999996e+00  -9.5999999999999992e-03   3.0790000000000001e-01   1.5040000000000001e-01
   5.5700499999999998e+01  -9.9409800000000004e+01   6.2064570000000003e+02   8.4771799999999999e+01   7.1235500000000002e+01   3.7888000000000002e+00   1.5540000000000001e-01   1.1117999999999999e+00   3.6564999999999999e+00  -3.8500000000000000e-02   2.4060000000000001e-01   1.0170000000000000e-01
   5.6560099999999998e+01  -1.0033310000000000e+02   6.1747170000000006e+02   8.4876800000000003e+01   7.0759799999999998e+01   3.8020000000000000e+00   1.1100000000000000e-01   1.2007000000000001e+00   2.9600000000000000e+00  -9.5999999999999992e-03   1.8279999999999999e-01   1.3270000000000001e-01
   5.7441800000000001e+01  -1.0123439999999999e+02   6.1241039999999998e+02   8.4704999999999998e+01   7.0141199999999998e+01   3.7406000000000001e+00   2.4410000000000001e-01   1.2007000000000001e+00   3.4824000000000002e+00   3.8500000000000000e-02   2.3089999999999999e-01   1.2390000000000000e-01
   5.7706299999999999e+01  -1.0189390000000000e+02   6.0777809999999999e+02   8.4418599999999998e+01   6.9332400000000007e+01   3.8283000000000000e+00  -4.4400000000000002e-02   1.2452000000000001e+00   3.3953000000000002e+00  -2.8899999999999999e-02   2.6939999999999997e-01   1.2390000000000000e-01
   5.7331600000000002e+01  -1.0272929999999999e+02   6.0048649999999998e+02   8.4084400000000002e+01   6.8485500000000002e+01   3.8371000000000000e+00   1.5540000000000001e-01   1.0672999999999999e+00   3.1341999999999999e+00  -2.8899999999999999e-02   2.4060000000000001e-01   1.6370000000000001e-01
   5.6978900000000003e+01  -1.0257540000000000e+02   5.9379539999999997e+02   8.3416100000000000e+01   6.7533900000000003e+01   3.6396999999999999e+00   0.0000000000000000e+00   1.0450999999999999e+00   3.6564999999999999e+00  -5.7799999999999997e-02   1.2509999999999999e-01   1.5920000000000001e-01
   5.5898800000000001e+01  -1.0224570000000000e+02   5.8307240000000002e+02   8.2805000000000007e+01   6.6325400000000002e+01   3.7187000000000001e+00   1.9980000000000001e-01   1.2452000000000001e+00   3.5695000000000001e+00  -3.8500000000000000e-02   1.9239999999999999e-01   7.9600000000000004e-02
   5.4642400000000002e+01  -1.0334480000000001e+02   5.7277829999999994e+02   8.1544799999999995e+01   6.5154899999999998e+01   3.7317999999999998e+00   2.2200000000000001e-02   1.0672999999999999e+00   3.9177000000000000e+00  -6.7400000000000002e-02   2.4060000000000001e-01   1.7249999999999999e-01
   5.3165599999999998e+01  -1.0147620000000001e+02   5.6171220000000005e+02   8.0685500000000005e+01   6.3860799999999998e+01   3.6966999999999999e+00   1.1100000000000000e-01   1.0672999999999999e+00   4.1788999999999996e+00   3.8500000000000000e-02   2.6939999999999997e-01   1.3710000000000000e-01
   5.1314100000000003e+01  -1.0121240000000000e+02   5.4833000000000004e+02   7.9291600000000003e+01   6.2442900000000002e+01   3.7099000000000002e+00   6.6600000000000006e-02   1.1117999999999999e+00   3.8306000000000000e+00   2.8899999999999999e-02   2.3089999999999999e-01   1.1940000000000001e-01
   4.9462499999999999e+01  -9.9673599999999993e+01   5.3426139999999998e+02   7.7897599999999997e+01   6.0987000000000002e+01   3.7010999999999998e+00   6.6600000000000006e-02   9.7840000000000005e-01   2.6989000000000001e+00  -6.7400000000000002e-02   2.6939999999999997e-01   1.1060000000000000e-01
   4.6883600000000001e+01  -9.8530400000000000e+01   5.1916350000000000e+02   7.6350999999999999e+01   5.9397799999999997e+01   3.8327000000000000e+00   1.7760000000000001e-01   1.2674000000000001e+00   5.5719000000000003e+00   9.6299999999999997e-02   2.0210000000000000e-01   1.4160000000000000e-01
   4.5230499999999999e+01  -9.6749799999999993e+01   5.0483760000000001e+02   7.4594200000000001e+01   5.7646900000000002e+01   3.8414999999999999e+00  -1.5540000000000001e-01   9.1169999999999995e-01   1.1317999999999999e+00  -7.7100000000000002e-02   3.1750000000000000e-01   1.3270000000000001e-01
   4.3158499999999997e+01  -9.4903199999999998e+01   4.8793819999999999e+02   7.2656099999999995e+01   5.6057800000000000e+01   3.8502000000000001e+00   3.5510000000000003e-01   1.7788999999999999e+00   6.0941999999999998e+00   7.7100000000000002e-02   1.2509999999999999e-01   1.2390000000000000e-01
   4.1152700000000003e+01  -9.3078500000000005e+01   4.7206819999999999e+02   7.0679800000000000e+01   5.4154600000000002e+01   3.9291999999999998e+00  -4.6610000000000001e-01   9.3389999999999995e-01   1.9153000000000000e+00  -1.0600000000000000e-01   2.9830000000000001e-01   1.6370000000000001e-01
   3.8948399999999999e+01  -9.1078000000000003e+01   4.5379620000000000e+02   6.8512500000000003e+01   5.2222900000000003e+01   3.9992999999999999e+00   5.9930000000000005e-01   1.5343000000000000e+00   3.9177000000000000e+00   8.6699999999999999e-02   7.6999999999999999e-02   1.5479999999999999e-01
   3.6876500000000000e+01  -8.8725800000000007e+01   4.3621050000000002e+02   6.6297499999999999e+01   5.0338799999999999e+01   4.0388000000000002e+00  -4.6610000000000001e-01   7.3380000000000001e-01   4.5270999999999999e+00  -9.5999999999999992e-03   3.2710000000000000e-01   1.2390000000000000e-01
   3.4716400000000000e+01  -8.6637299999999996e+01   4.1862490000000003e+02   6.3881999999999998e+01   4.8359499999999997e+01   4.1132999999999997e+00   3.5510000000000003e-01   1.4231000000000000e+00   2.4377000000000000e+00   9.5999999999999992e-03   1.6360000000000000e-01   1.1940000000000001e-01
   3.2423999999999999e+01  -8.4131200000000007e+01   4.0026710000000003e+02   6.1533299999999997e+01   4.6265999999999998e+01   4.1923000000000004e+00  -1.7760000000000001e-01   1.3564000000000001e+00   4.3529999999999998e+00   3.8500000000000000e-02   1.6360000000000000e-01   1.2390000000000000e-01
   3.0352000000000000e+01  -8.1493200000000002e+01   3.8139470000000000e+02   5.8888700000000000e+01   4.4172499999999999e+01   4.2141999999999999e+00   4.4400000000000002e-02   9.3389999999999995e-01   3.8306000000000000e+00  -2.8899999999999999e-02   3.0790000000000001e-01   1.8579999999999999e-01
   2.8368200000000002e+01  -7.9206900000000005e+01   3.6140710000000001e+02   5.6186700000000002e+01   4.2079000000000001e+01   4.2274000000000003e+00   3.5510000000000003e-01   1.6677000000000000e+00   2.8730000000000002e+00   1.0600000000000000e-01   2.1170000000000000e-01   1.1940000000000001e-01
   2.6230100000000000e+01  -7.6151100000000000e+01   3.4167680000000001e+02   5.3656700000000001e+01   3.9966500000000003e+01   4.2537000000000003e+00  -4.4390000000000002e-01   7.5600000000000001e-01   4.9623999999999997e+00  -7.7100000000000002e-02   2.9830000000000001e-01   1.4160000000000000e-01
   2.4290400000000002e+01  -7.3249300000000005e+01   3.2246120000000002e+02   5.0792400000000001e+01   3.7682699999999997e+01   4.2624000000000004e+00   3.3289999999999997e-01   1.5565000000000000e+00   3.6564999999999999e+00   1.1559999999999999e-01   1.0580000000000001e-01   1.1940000000000001e-01
   2.2306600000000000e+01  -7.0259500000000003e+01   3.0178739999999999e+02   4.7832700000000003e+01   3.5246699999999997e+01   4.2098000000000004e+00  -8.8800000000000004e-02   1.1563000000000001e+00   3.6564999999999999e+00  -6.7400000000000002e-02   2.8870000000000001e-01   1.2390000000000000e-01
   2.0344899999999999e+01  -6.7093900000000005e+01   2.8171400000000000e+02   4.4882599999999996e+01   3.2905799999999999e+01   4.1923000000000004e+00  -6.6600000000000006e-02   1.3786000000000000e+00   4.0918000000000001e+00   1.9300000000000001e-02   1.3469999999999999e-01   1.3270000000000001e-01
   1.8801900000000000e+01  -6.3334699999999998e+01   2.6189789999999999e+02   4.1932400000000001e+01   3.0526800000000001e+01   3.9685999999999999e+00   8.8800000000000004e-02   1.1563000000000001e+00   2.9600000000000000e+00  -9.6299999999999997e-02   2.0210000000000000e-01   1.4160000000000000e-01
   1.7192900000000002e+01  -6.0366900000000001e+01   2.4028039999999999e+02   3.8714900000000000e+01   2.8052700000000002e+01   3.9116000000000000e+00  -1.3320000000000001e-01   9.5609999999999995e-01   4.9623999999999997e+00  -6.7400000000000002e-02   2.5979999999999998e-01   1.5479999999999999e-01
   1.5429500000000001e+01  -5.6981499999999997e+01   2.2012119999999999e+02   3.5640599999999999e+01   2.5530999999999999e+01   3.7099000000000002e+00   2.2200000000000001e-02   1.4008000000000000e+00   3.7435999999999998e+00  -8.6699999999999999e-02   2.1170000000000000e-01   1.1940000000000001e-01
   1.3798400000000001e+01  -5.3134300000000003e+01   1.9936150000000001e+02   3.2585400000000000e+01   2.3075900000000001e+01   3.4291999999999998e+00  -1.3320000000000001e-01   1.0672999999999999e+00   3.1341999999999999e+00  -1.0600000000000000e-01   2.8870000000000001e-01   1.7690000000000000e-01
   1.2211300000000000e+01  -4.8561700000000002e+01   1.7851609999999999e+02   2.9597100000000001e+01   2.0582799999999999e+01   3.1135000000000002e+00   1.7760000000000001e-01   1.2230000000000001e+00   3.6564999999999999e+00   2.8899999999999999e-02   2.0210000000000000e-01   1.1060000000000000e-01
   1.0580200000000000e+01  -4.4055100000000003e+01   1.5749900000000000e+02   2.6494199999999999e+01   1.8356000000000002e+01   2.8986000000000001e+00  -1.1100000000000000e-01   9.7840000000000005e-01   4.0918000000000001e+00   9.5999999999999992e-03   3.4639999999999999e-01   1.7690000000000000e-01
   9.3899000000000008e+00  -3.9130800000000001e+01   1.4034229999999999e+02   2.3773199999999999e+01   1.6110299999999999e+01   2.4645000000000001e+00   3.3289999999999997e-01   1.1563000000000001e+00   3.7435999999999998e+00  -3.8500000000000000e-02   1.6360000000000000e-01   1.1500000000000000e-01
   8.5744000000000007e+00  -3.3415100000000002e+01   1.2387179999999999e+02   2.1472200000000001e+01   1.4264200000000001e+01   1.9427000000000001e+00   4.4400000000000002e-02   9.1169999999999995e-01   3.4824000000000002e+00  -7.7100000000000002e-02   2.5019999999999998e-01   1.4599999999999999e-01
   7.4943000000000000e+00  -2.8512699999999999e+01   1.0920280000000000e+02   1.9085400000000000e+01   1.2351599999999999e+01   1.5480000000000000e+00   1.1100000000000000e-01   1.4676000000000000e+00   3.5695000000000001e+00  -5.7799999999999997e-02   2.8870000000000001e-01   1.4599999999999999e-01
   6.3921999999999999e+00  -2.5478999999999999e+01   9.4705299999999994e+01   1.6517099999999999e+01   1.0619700000000000e+01   1.3856999999999999e+00   1.9980000000000001e-01   1.1785000000000001e+00   3.4824000000000002e+00  -9.6299999999999997e-02   2.0210000000000000e-01   1.4160000000000000e-01
   5.5545999999999998e+00  -2.1961600000000001e+01   7.9778899999999993e+01   1.4292500000000000e+01   8.9449000000000005e+00   1.1928000000000001e+00   4.4400000000000002e-02   1.1117999999999999e+00   3.5695000000000001e+00   1.9300000000000001e-02   1.7319999999999999e-01   1.9020000000000001e-01
   4.5848000000000004e+00  -1.8510200000000001e+01   6.7683400000000006e+01   1.2115700000000000e+01   7.6222000000000003e+00   1.0348999999999999e+00   1.9980000000000001e-01   1.2452000000000001e+00   3.9177000000000000e+00  -9.5999999999999992e-03   2.6939999999999997e-01   1.1940000000000001e-01
   3.8794000000000000e+00  -1.5432499999999999e+01   5.7131999999999998e+01   1.0349399999999999e+01   6.2042999999999999e+00   7.8500000000000003e-01  -1.5540000000000001e-01   9.3389999999999995e-01   3.9177000000000000e+00  -7.7100000000000002e-02   1.2509999999999999e-01   9.2899999999999996e-02
   3.0638999999999998e+00  -1.2618600000000001e+01   4.7524200000000000e+01   8.5736000000000008e+00   5.0815000000000001e+00   6.0950000000000004e-01   1.9980000000000001e-01   1.2674000000000001e+00   2.8730000000000002e+00   9.6299999999999997e-02   1.8279999999999999e-01   1.8140000000000001e-01
   2.4026000000000001e+00  -1.0244400000000001e+01   3.8431100000000001e+01   6.7977999999999996e+00   4.1299000000000001e+00   4.1220000000000001e-01   1.7760000000000001e-01   8.2269999999999999e-01   3.7435999999999998e+00  -9.5999999999999992e-03   3.2710000000000000e-01   1.5479999999999999e-01
   2.0720000000000001e+00  -5.9576000000000002e+00   3.0453199999999999e+01   5.5948000000000002e+00   3.1402000000000001e+00   1.1840000000000001e-01   3.1069999999999998e-01   1.2007000000000001e+00   3.9177000000000000e+00  -1.9300000000000001e-02   2.5019999999999998e-01   1.5479999999999999e-01
   1.2122999999999999e+00  -2.7698999999999998e+00   2.3676300000000001e+01   4.4873000000000003e+00   2.5217000000000001e+00  -1.2280000000000001e-01   1.5540000000000001e-01   1.1563000000000001e+00   3.2212000000000001e+00   3.8500000000000000e-02   1.8279999999999999e-01   1.1060000000000000e-01
   1.2784000000000000e+00  -6.6000000000000003e-02   1.7242500000000000e+01   3.6852999999999998e+00   1.8746000000000000e+00  -3.2450000000000001e-01   2.4410000000000001e-01   1.0672999999999999e+00   4.3529999999999998e+00  -3.8500000000000000e-02   2.5979999999999998e-01   1.4160000000000000e-01
   3.5270000000000001e-01  -7.0350000000000001e-01   1.2352900000000000e+01   2.0335999999999999e+00   1.0277000000000001e+00  -2.3680000000000001e-01  -4.4400000000000002e-02   8.8939999999999997e-01   2.8730000000000002e+00  -1.1559999999999999e-01   1.7319999999999999e-01   1.3270000000000001e-01
  -3.0859999999999999e-01   2.1543999999999999e+00   6.3479999999999999e+00   1.4130000000000000e+00   6.2800000000000000e-01  -3.9470000000000000e-01  -4.4400000000000002e-02   1.0005999999999999e+00   3.4824000000000002e+00   5.7799999999999997e-02   2.0210000000000000e-01   1.4160000000000000e-01
  -4.6289999999999998e-01  -1.3410000000000000e+00   6.0050000000000003e-01   2.5779999999999997e-01  -2.8500000000000001e-02   9.6500000000000002e-02   1.3320000000000001e-01   1.0227999999999999e+00   3.7435999999999998e+00   4.8200000000000000e-02   2.6939999999999997e-01   1.3710000000000000e-01
  -9.6989999999999998e-01   1.5390000000000001e-01   5.1470000000000005e-01   3.8190000000000002e-01   2.8500000000000001e-02  -1.3200000000000000e-02   2.2200000000000001e-02   1.0894999999999999e+00   3.6564999999999999e+00   1.9300000000000001e-02   2.5979999999999998e-01   1.1940000000000001e-01
  -4.6289999999999998e-01  -1.2531000000000001e+00   1.4582999999999999e+00   7.6399999999999996e-02  -6.6600000000000006e-02  -9.2100000000000001e-02   1.7760000000000001e-01   1.2674000000000001e+00   3.5695000000000001e+00  -2.8899999999999999e-02   2.2130000000000000e-01   1.6370000000000001e-01
  -5.9509999999999996e-01   3.5170000000000001e-01   7.7210000000000001e-01   4.9650000000000000e-01   7.6100000000000001e-02   3.9500000000000000e-02   1.3320000000000001e-01   1.0450999999999999e+00   4.0918000000000001e+00  -1.9300000000000001e-02   2.9830000000000001e-01   1.5040000000000001e-01
  -4.8490000000000000e-01  -5.9360000000000002e-01   2.2303999999999999e+00   1.1459999999999999e-01   1.9000000000000000e-02   8.7700000000000000e-02   1.1100000000000000e-01   1.3564000000000001e+00   4.0918000000000001e+00   4.8200000000000000e-02   2.2130000000000000e-01   1.2390000000000000e-01
  -6.1719999999999997e-01  -8.7900000000000006e-02   1.1152000000000000e+00   2.3870000000000000e-01   1.9000000000000000e-02  -2.6300000000000000e-02   1.9980000000000001e-01   1.0672999999999999e+00   3.3953000000000002e+00  -9.5999999999999992e-03   2.1170000000000000e-01   1.5479999999999999e-01
  -4.6289999999999998e-01  -1.5390000000000001e-01   1.8872000000000000e+00   3.1509999999999999e-01  -2.8500000000000001e-02  -7.4499999999999997e-02   4.4400000000000002e-02   1.2674000000000001e+00   3.8306000000000000e+00  -2.8899999999999999e-02   2.5979999999999998e-01   1.1940000000000001e-01
  -4.6289999999999998e-01  -2.1980000000000000e-01   1.7157000000000000e+00   3.1509999999999999e-01  -3.8100000000000002e-02  -2.6300000000000000e-02  -1.3320000000000001e-01   1.2007000000000001e+00   4.0918000000000001e+00  -9.5999999999999992e-03   2.9830000000000001e-01   1.2830000000000000e-01
  -5.2900000000000003e-01   2.1999999999999999e-02   1.2867999999999999e+00   2.8639999999999999e-01  -7.6100000000000001e-02   1.3200000000000000e-02   4.4400000000000002e-02   1.1117999999999999e+00   3.7435999999999998e+00  -1.9300000000000001e-02   2.2130000000000000e-01   1.4160000000000000e-01
  -2.6450000000000001e-01  -5.4959999999999998e-01   2.0588000000000002e+00   2.9599999999999999e-01   2.8500000000000001e-02  -8.8000000000000005e-03   2.6629999999999998e-01   1.2452000000000001e+00   3.5695000000000001e+00  -1.9300000000000001e-02   2.9830000000000001e-01   1.1500000000000000e-01
  -3.9679999999999999e-01   2.8580000000000000e-01   1.2010000000000001e+00   3.5330000000000000e-01   5.7099999999999998e-02  -7.8899999999999998e-02   1.5540000000000001e-01   1.1563000000000001e+00   3.8306000000000000e+00   9.5999999999999992e-03   2.0210000000000000e-01   1.2830000000000000e-01
  -2.4249999999999999e-01  -7.4739999999999995e-01   1.8015000000000001e+00   2.7689999999999998e-01  -8.5599999999999996e-02   8.8000000000000005e-03   1.1100000000000000e-01   1.1563000000000001e+00   3.4824000000000002e+00  -1.6380000000000000e-01   1.4430000000000001e-01   1.1940000000000001e-01
  -5.9509999999999996e-01  -8.7900000000000006e-02   1.7157000000000000e+00   3.2460000000000000e-01  -5.7099999999999998e-02   4.4000000000000003e-03   1.7760000000000001e-01   8.8939999999999997e-01   4.3529999999999998e+00  -1.3489999999999999e-01   2.4060000000000001e-01   1.3270000000000001e-01
  -2.4249999999999999e-01  -2.8580000000000000e-01   1.3725000000000001e+00   2.2910000000000000e-01  -7.6100000000000001e-02  -1.3200000000000000e-02   1.3320000000000001e-01   1.0227999999999999e+00   3.3953000000000002e+00  -3.8500000000000000e-02   2.5979999999999998e-01   1.1060000000000000e-01
  -3.0859999999999999e-01  -8.7900000000000006e-02   1.9730000000000001e+00   2.0999999999999999e-01  -6.6600000000000006e-02  -2.1899999999999999e-02  -2.2200000000000001e-02   1.1785000000000001e+00   3.7435999999999998e+00  -4.8200000000000000e-02   2.8870000000000001e-01   1.7249999999999999e-01
  -4.6289999999999998e-01  -1.9789999999999999e-01   1.1152000000000000e+00   2.7689999999999998e-01  -9.4999999999999998e-03  -3.0700000000000002e-02   0.0000000000000000e+00   1.2674000000000001e+00   4.0918000000000001e+00   2.8899999999999999e-02   1.9239999999999999e-01   1.9460000000000000e-01
  -3.5270000000000001e-01  -4.6170000000000000e-01   1.2010000000000001e+00   2.9599999999999999e-01   9.4999999999999998e-03  -4.3900000000000002e-02  -4.4400000000000002e-02   1.4453000000000000e+00   4.0048000000000004e+00   4.8200000000000000e-02   2.9830000000000001e-01   1.4160000000000000e-01
  -4.1880000000000001e-01   2.1999999999999999e-02   2.0588000000000002e+00   3.3420000000000000e-01   5.7099999999999998e-02  -4.3900000000000002e-02  -1.7760000000000001e-01   1.1117999999999999e+00   3.5695000000000001e+00   3.8500000000000000e-02   2.5979999999999998e-01   1.3710000000000000e-01
  -2.8649999999999998e-01  -3.0780000000000002e-01   7.7210000000000001e-01   2.3870000000000000e-01   7.6100000000000001e-02  -1.1400000000000000e-01   8.8800000000000004e-02   1.3341000000000001e+00   3.4824000000000002e+00   8.6699999999999999e-02   2.0210000000000000e-01   1.2390000000000000e-01
  -3.7469999999999998e-01   1.3189999999999999e-01   1.8015000000000001e+00   3.3420000000000000e-01   1.9000000000000000e-02  -6.5799999999999997e-02  -8.8800000000000004e-02   1.0672999999999999e+00   3.7435999999999998e+00  -2.8899999999999999e-02   2.4060000000000001e-01   1.2830000000000000e-01
  -2.4249999999999999e-01  -3.9570000000000000e-01   1.9730000000000001e+00   2.4820000000000000e-01  -3.8100000000000002e-02   4.4000000000000003e-03  -4.4400000000000002e-02   1.1785000000000001e+00   3.4824000000000002e+00  -9.5999999999999992e-03   2.5019999999999998e-01   1.8140000000000001e-01
  -6.1719999999999997e-01  -6.6000000000000003e-02   1.1152000000000000e+00   2.1959999999999999e-01  -3.8100000000000002e-02  -1.7500000000000002e-02  -1.1100000000000000e-01   1.2674000000000001e+00   4.1788999999999996e+00   0.0000000000000000e+00   2.5019999999999998e-01   1.1940000000000001e-01
  -2.6450000000000001e-01  -6.6000000000000003e-02   2.4876999999999998e+00   1.5279999999999999e-01  -5.7099999999999998e-02  -3.9500000000000000e-02  -2.2200000000000001e-02   1.3564000000000001e+00   3.0470999999999999e+00  -4.8200000000000000e-02   2.5019999999999998e-01   1.7690000000000000e-01
  -3.5270000000000001e-01  -8.7900000000000006e-02   1.5441000000000000e+00   3.6280000000000001e-01   9.4999999999999998e-03  -5.7000000000000002e-02   2.2200000000000001e-02   1.3119000000000001e+00   3.7435999999999998e+00  -2.8899999999999999e-02   2.2130000000000000e-01   1.2830000000000000e-01
  -5.0700000000000001e-01  -2.4179999999999999e-01   1.9730000000000001e+00   2.7689999999999998e-01  -9.4999999999999998e-03   8.8000000000000005e-03  -4.4400000000000002e-02   1.2897000000000001e+00   3.4824000000000002e+00   6.7400000000000002e-02   2.5979999999999998e-01   1.2390000000000000e-01
  -2.8649999999999998e-01  -3.0780000000000002e-01   2.3161999999999998e+00   2.7689999999999998e-01  -6.6600000000000006e-02  -4.4000000000000003e-03  -6.6600000000000006e-02   1.4898000000000000e+00   4.5270999999999999e+00   7.7100000000000002e-02   2.5019999999999998e-01   1.1940000000000001e-01
  -4.8490000000000000e-01  -2.6379999999999998e-01   2.2303999999999999e+00   3.1509999999999999e-01   9.4999999999999998e-03  -6.1400000000000003e-02   1.1100000000000000e-01   1.0672999999999999e+00   3.2212000000000001e+00  -5.7799999999999997e-02   2.0210000000000000e-01   9.7299999999999998e-02
  -5.0700000000000001e-01  -3.2979999999999998e-01   1.1152000000000000e+00   3.6280000000000001e-01   9.4999999999999998e-03  -3.0700000000000002e-02  -2.2200000000000001e-02   1.2007000000000001e+00   3.1341999999999999e+00  -1.9300000000000001e-02   2.5979999999999998e-01   1.1500000000000000e-01
  -4.6289999999999998e-01  -2.1980000000000000e-01   1.8872000000000000e+00   1.8140000000000001e-01  -1.9000000000000000e-02  -1.3200000000000000e-02   1.5540000000000001e-01   1.1339999999999999e+00   3.8306000000000000e+00  -7.7100000000000002e-02   2.4060000000000001e-01   1.8579999999999999e-01
  -3.5270000000000001e-01  -2.6379999999999998e-01   1.3725000000000001e+00   2.8639999999999999e-01  -7.6100000000000001e-02  -3.9500000000000000e-02   1.1100000000000000e-01   1.0450999999999999e+00   3.8306000000000000e+00   2.8899999999999999e-02   2.4060000000000001e-01   1.3270000000000001e-01
  -4.8490000000000000e-01  -1.7590000000000000e-01   1.6298999999999999e+00   2.9599999999999999e-01   2.8500000000000001e-02  -2.1899999999999999e-02   8.8800000000000004e-02   1.1563000000000001e+00   3.1341999999999999e+00   2.8899999999999999e-02   2.1170000000000000e-01   1.7249999999999999e-01
  -2.6450000000000001e-01  -1.3189999999999999e-01   1.8015000000000001e+00   2.3870000000000000e-01   3.8100000000000002e-02  -1.3200000000000000e-02   8.8800000000000004e-02   1.1785000000000001e+00   3.6564999999999999e+00   9.5999999999999992e-03   2.3089999999999999e-01   1.0170000000000000e-01
  -3.9679999999999999e-01  -2.1980000000000000e-01   1.8015000000000001e+00   2.4820000000000000e-01  -5.7099999999999998e-02  -5.7000000000000002e-02   1.3320000000000001e-01   1.2007000000000001e+00   3.7435999999999998e+00  -2.8899999999999999e-02   2.0210000000000000e-01   1.3270000000000001e-01
  -5.9509999999999996e-01  -1.5390000000000001e-01   1.6298999999999999e+00   2.0050000000000001e-01   4.7600000000000003e-02   4.4000000000000003e-03   6.6600000000000006e-02   1.0227999999999999e+00   3.8306000000000000e+00  -6.7400000000000002e-02   2.2130000000000000e-01   1.3270000000000001e-01
  -5.5110000000000003e-01  -1.7590000000000000e-01   1.4582999999999999e+00   2.2910000000000000e-01  -2.8500000000000001e-02  -2.6300000000000000e-02   1.1100000000000000e-01   1.2007000000000001e+00   4.0918000000000001e+00   2.8899999999999999e-02   2.8870000000000001e-01   1.4599999999999999e-01
  -4.8490000000000000e-01  -4.3999999999999997e-02   1.8015000000000001e+00   3.3420000000000000e-01   6.6600000000000006e-02  -3.9500000000000000e-02  -6.6600000000000006e-02   1.2007000000000001e+00   4.7012999999999998e+00   0.0000000000000000e+00   2.2130000000000000e-01   1.4160000000000000e-01
  -5.0700000000000001e-01  -3.5170000000000001e-01   1.2867999999999999e+00   3.5330000000000000e-01  -2.8500000000000001e-02  -1.7500000000000002e-02   1.1100000000000000e-01   9.7840000000000005e-01   3.4824000000000002e+00   9.5999999999999992e-03   2.1170000000000000e-01   1.1940000000000001e-01
  -2.2040000000000001e-01   0.0000000000000000e+00   8.5780000000000001e-01   3.3420000000000000e-01  -3.8100000000000002e-02  -3.5099999999999999e-02   1.5540000000000001e-01   1.1339999999999999e+00   3.7435999999999998e+00  -2.8899999999999999e-02   3.0790000000000001e-01   1.8579999999999999e-01
  -3.9679999999999999e-01  -2.1980000000000000e-01   1.9730000000000001e+00   3.3420000000000000e-01  -3.8100000000000002e-02   1.3200000000000000e-02   1.3320000000000001e-01   1.2452000000000001e+00   3.5695000000000001e+00   4.8200000000000000e-02   2.4060000000000001e-01   1.8140000000000001e-01
  -4.8490000000000000e-01  -8.7900000000000006e-02   1.8872000000000000e+00   2.4820000000000000e-01   1.9000000000000000e-02  -3.0700000000000002e-02   8.8800000000000004e-02   1.2230000000000001e+00   3.8306000000000000e+00  -4.8200000000000000e-02   2.5979999999999998e-01   1.6370000000000001e-01
  -3.5270000000000001e-01  -2.1980000000000000e-01   2.1446000000000001e+00   2.8639999999999999e-01  -7.6100000000000001e-02   1.7500000000000002e-02  -2.2200000000000001e-02   1.0450999999999999e+00   3.4824000000000002e+00  -3.8500000000000000e-02   2.3089999999999999e-01   1.5040000000000001e-01
  -3.9679999999999999e-01   0.0000000000000000e+00   1.8872000000000000e+00   2.1959999999999999e-01   0.0000000000000000e+00  -2.6300000000000000e-02  -1.1100000000000000e-01   1.2452000000000001e+00   3.7435999999999998e+00   2.8899999999999999e-02   1.9239999999999999e-01   1.2830000000000000e-01
  -3.0859999999999999e-01  -2.8580000000000000e-01   1.5441000000000000e+00   2.2910000000000000e-01  -9.4999999999999998e-03  -1.3200000000000000e-02   8.8800000000000004e-02   1.1563000000000001e+00   4.6142000000000003e+00  -6.7400000000000002e-02   2.5979999999999998e-01   1.4599999999999999e-01
  -4.1880000000000001e-01  -3.0780000000000002e-01   1.9730000000000001e+00   2.2910000000000000e-01   3.8100000000000002e-02  -5.7000000000000002e-02  -2.2200000000000001e-02   1.0672999999999999e+00   2.9600000000000000e+00  -9.5999999999999992e-03   2.0210000000000000e-01   1.2830000000000000e-01
  -3.9679999999999999e-01  -8.7900000000000006e-02   1.8015000000000001e+00   2.0050000000000001e-01  -4.7600000000000003e-02  -5.2600000000000001e-02   2.4410000000000001e-01   1.2897000000000001e+00   4.1788999999999996e+00  -6.7400000000000002e-02   2.7900000000000003e-01   1.4160000000000000e-01
  -5.0700000000000001e-01  -1.7590000000000000e-01   1.3725000000000001e+00   2.0999999999999999e-01   0.0000000000000000e+00  -8.8000000000000005e-03   1.3320000000000001e-01   1.2230000000000001e+00   3.5695000000000001e+00  -5.7799999999999997e-02   2.6939999999999997e-01   1.5479999999999999e-01
  -3.9679999999999999e-01  -1.3189999999999999e-01   1.8015000000000001e+00   1.8140000000000001e-01   9.4999999999999998e-03  -4.3900000000000002e-02  -4.4400000000000002e-02   1.2674000000000001e+00   3.0470999999999999e+00   0.0000000000000000e+00   3.6559999999999998e-01   1.2830000000000000e-01
  -5.2900000000000003e-01  -2.4179999999999999e-01   1.6298999999999999e+00   2.2910000000000000e-01  -9.4999999999999998e-03  -8.8000000000000005e-03   0.0000000000000000e+00   1.0672999999999999e+00   4.0048000000000004e+00  -2.8899999999999999e-02   3.1750000000000000e-01   1.4160000000000000e-01
  -3.0859999999999999e-01  -1.3189999999999999e-01   2.4018999999999999e+00   1.2410000000000000e-01  -2.8500000000000001e-02  -8.8000000000000005e-03  -4.4400000000000002e-02   1.3564000000000001e+00   3.4824000000000002e+00  -9.6299999999999997e-02   1.5400000000000000e-01   1.3270000000000001e-01
  -4.1880000000000001e-01  -4.3969999999999998e-01   1.3725000000000001e+00   2.6729999999999998e-01  -1.1420000000000000e-01  -4.4000000000000003e-03  -2.2200000000000001e-02   1.2007000000000001e+00   3.2212000000000001e+00  -9.6299999999999997e-02   2.7900000000000003e-01   1.6370000000000001e-01
  -3.7469999999999998e-01  -1.5390000000000001e-01   2.1446000000000001e+00   3.1509999999999999e-01  -3.8100000000000002e-02  -8.8000000000000005e-03  -8.8800000000000004e-02   1.3119000000000001e+00   4.2659000000000002e+00  -5.7799999999999997e-02   2.2130000000000000e-01   1.0620000000000000e-01
  -3.9679999999999999e-01  -1.9789999999999999e-01   2.0588000000000002e+00   1.7190000000000000e-01  -3.8100000000000002e-02   1.3200000000000000e-02   4.4400000000000002e-02   1.1117999999999999e+00   3.7435999999999998e+00  -6.7400000000000002e-02   1.7319999999999999e-01   1.3710000000000000e-01
  -3.0859999999999999e-01  -2.8580000000000000e-01   1.8015000000000001e+00   1.6230000000000000e-01  -3.8100000000000002e-02  -8.8000000000000005e-03   1.3320000000000001e-01   1.0894999999999999e+00   4.6142000000000003e+00  -2.8899999999999999e-02   2.5019999999999998e-01   1.1940000000000001e-01
  -5.7310000000000005e-01  -8.7900000000000006e-02   1.7157000000000000e+00   2.9599999999999999e-01  -9.5200000000000007e-02  -3.0700000000000002e-02  -2.2200000000000001e-02   1.1117999999999999e+00   4.2659000000000002e+00  -2.8899999999999999e-02   2.5979999999999998e-01   1.1500000000000000e-01
  -5.2900000000000003e-01  -2.1980000000000000e-01   1.6298999999999999e+00   1.9089999999999999e-01  -5.7099999999999998e-02  -3.0700000000000002e-02   6.6600000000000006e-02   1.3564000000000001e+00   4.2659000000000002e+00   0.0000000000000000e+00   1.7319999999999999e-01   1.4160000000000000e-01
  -2.4249999999999999e-01  -1.3189999999999999e-01   8.5780000000000001e-01   1.9089999999999999e-01  -1.9000000000000000e-02  -5.2600000000000001e-02   2.6629999999999998e-01   1.1785000000000001e+00   3.3953000000000002e+00   2.8899999999999999e-02   2.8870000000000001e-01   1.2390000000000000e-01
  -4.6289999999999998e-01  -2.4179999999999999e-01   1.7157000000000000e+00   2.8639999999999999e-01  -2.8500000000000001e-02  -1.3200000000000000e-02   4.4400000000000002e-02   1.2452000000000001e+00   3.6564999999999999e+00   3.8500000000000000e-02   2.5019999999999998e-01   9.7299999999999998e-02
  -3.9679999999999999e-01  -1.0990000000000000e-01   2.2303999999999999e+00   2.0050000000000001e-01  -1.9000000000000000e-02  -1.7500000000000002e-02   1.3320000000000001e-01   1.1339999999999999e+00   3.2212000000000001e+00  -3.8500000000000000e-02   2.3089999999999999e-01   1.6370000000000001e-01
  -3.9679999999999999e-01  -8.7900000000000006e-02   2.4018999999999999e+00   1.3370000000000001e-01   2.8500000000000001e-02  -1.7500000000000002e-02  -2.2200000000000001e-02   1.1117999999999999e+00   3.9177000000000000e+00  -9.5999999999999992e-03   2.7900000000000003e-01   1.3270000000000001e-01
  -5.7310000000000005e-01  -1.3189999999999999e-01   2.1446000000000001e+00   3.0549999999999999e-01   1.9000000000000000e-02  -2.1899999999999999e-02   1.7760000000000001e-01   1.2230000000000001e+00   3.3083000000000000e+00  -3.8500000000000000e-02   3.1750000000000000e-01   1.5920000000000001e-01
  -5.9509999999999996e-01  -2.1999999999999999e-02   1.6298999999999999e+00   2.4820000000000000e-01  -2.8500000000000001e-02  -3.5099999999999999e-02   2.2189999999999999e-01   1.1785000000000001e+00   4.0048000000000004e+00  -9.5999999999999992e-03   2.2130000000000000e-01   1.5479999999999999e-01
  -3.5270000000000001e-01  -1.3189999999999999e-01   2.3161999999999998e+00   2.0050000000000001e-01  -8.5599999999999996e-02   0.0000000000000000e+00  -2.2200000000000001e-02   1.2452000000000001e+00   3.6564999999999999e+00  -6.7400000000000002e-02   2.6939999999999997e-01   1.0170000000000000e-01
  -5.7310000000000005e-01  -2.8580000000000000e-01   1.3725000000000001e+00   1.6230000000000000e-01  -9.5200000000000007e-02  -4.3900000000000002e-02  -8.8800000000000004e-02   1.1117999999999999e+00   4.6142000000000003e+00  -4.8200000000000000e-02   1.8279999999999999e-01   1.8140000000000001e-01
  -5.0700000000000001e-01  -1.7590000000000000e-01   1.6298999999999999e+00   2.9599999999999999e-01   1.9000000000000000e-02  -8.8000000000000005e-03   1.5540000000000001e-01   1.0005999999999999e+00   3.9177000000000000e+00  -2.8899999999999999e-02   2.0210000000000000e-01   1.3710000000000000e-01
  -5.0700000000000001e-01  -6.6000000000000003e-02   1.5441000000000000e+00   2.2910000000000000e-01  -9.4999999999999998e-03  -3.9500000000000000e-02   2.2200000000000001e-02   1.1117999999999999e+00   3.2212000000000001e+00   9.5999999999999992e-03   1.9239999999999999e-01   1.0170000000000000e-01
  -3.7469999999999998e-01  -2.1980000000000000e-01   1.3725000000000001e+00   1.9089999999999999e-01  -1.0470000000000000e-01  -2.6300000000000000e-02   8.8800000000000004e-02   1.1785000000000001e+00   3.8306000000000000e+00   9.5999999999999992e-03   2.2130000000000000e-01   1.1500000000000000e-01
  -4.8490000000000000e-01  -3.7369999999999998e-01   2.0588000000000002e+00   2.5779999999999997e-01   9.4999999999999998e-03  -3.9500000000000000e-02   2.2189999999999999e-01   1.0227999999999999e+00   3.5695000000000001e+00  -1.9300000000000001e-02   1.6360000000000000e-01   1.7249999999999999e-01
  -3.9679999999999999e-01  -4.1770000000000002e-01   1.6298999999999999e+00   2.6729999999999998e-01  -1.9000000000000000e-02  -9.6500000000000002e-02   1.3320000000000001e-01   1.1563000000000001e+00   3.9177000000000000e+00   4.8200000000000000e-02   2.9830000000000001e-01   1.1500000000000000e-01
  -2.6450000000000001e-01  -6.6000000000000003e-02   8.5780000000000001e-01   1.9089999999999999e-01  -8.5599999999999996e-02  -1.3200000000000000e-02   1.9980000000000001e-01   1.2674000000000001e+00   4.5270999999999999e+00  -6.7400000000000002e-02   2.7900000000000003e-01   1.4160000000000000e-01
  -5.0700000000000001e-01  -1.7590000000000000e-01   1.1152000000000000e+00   3.3420000000000000e-01   3.8100000000000002e-02  -3.5099999999999999e-02   2.4410000000000001e-01   1.0227999999999999e+00   3.4824000000000002e+00   5.7799999999999997e-02   2.5019999999999998e-01   1.5040000000000001e-01
  -3.3060000000000000e-01  -1.3189999999999999e-01   1.6298999999999999e+00   2.9599999999999999e-01   9.4999999999999998e-03  -4.3900000000000002e-02   2.2200000000000001e-02   1.0005999999999999e+00   4.0918000000000001e+00   9.5999999999999992e-03   2.4060000000000001e-01   1.1500000000000000e-01
  -4.8490000000000000e-01  -1.5390000000000001e-01   1.6298999999999999e+00   2.2910000000000000e-01  -5.7099999999999998e-02  -1.7500000000000002e-02   1.7760000000000001e-01   1.3786000000000000e+00   3.7435999999999998e+00   8.6699999999999999e-02   2.4060000000000001e-01   1.1500000000000000e-01
  -3.7469999999999998e-01  -1.3189999999999999e-01   1.5441000000000000e+00   2.0050000000000001e-01  -9.4999999999999998e-03  -4.3900000000000002e-02   2.4410000000000001e-01   1.4008000000000000e+00   3.5695000000000001e+00  -5.7799999999999997e-02   1.9239999999999999e-01   1.7690000000000000e-01
  -1.9839999999999999e-01  -1.5390000000000001e-01   1.5441000000000000e+00   2.0050000000000001e-01  -4.7600000000000003e-02  -2.1899999999999999e-02   6.6600000000000006e-02   1.1117999999999999e+00   3.6564999999999999e+00  -9.6299999999999997e-02   2.0210000000000000e-01   1.5040000000000001e-01
  -3.9679999999999999e-01  -1.3189999999999999e-01   1.9730000000000001e+00   3.2460000000000000e-01  -1.9000000000000000e-02  -4.4000000000000003e-03   1.3320000000000001e-01   1.1785000000000001e+00   3.7435999999999998e+00  -1.9300000000000001e-02   2.4060000000000001e-01   1.7249999999999999e-01
  -4.8490000000000000e-01  -1.9789999999999999e-01   1.8015000000000001e+00   2.0050000000000001e-01  -5.7099999999999998e-02  -1.3200000000000000e-02   1.1100000000000000e-01   1.1563000000000001e+00   3.3083000000000000e+00  -1.1559999999999999e-01   2.9830000000000001e-01   1.5920000000000001e-01
  -4.1880000000000001e-01  -2.1980000000000000e-01   1.4582999999999999e+00   3.4370000000000001e-01   4.7600000000000003e-02  -6.1400000000000003e-02  -1.1100000000000000e-01   1.2007000000000001e+00   3.8306000000000000e+00   3.8500000000000000e-02   1.5400000000000000e-01   1.4599999999999999e-01
  -3.7469999999999998e-01  -4.3999999999999997e-02   2.4018999999999999e+00   2.0050000000000001e-01  -2.8500000000000001e-02  -6.1400000000000003e-02   3.5510000000000003e-01   1.0227999999999999e+00   2.9600000000000000e+00   9.5999999999999992e-03   3.0790000000000001e-01   1.3270000000000001e-01
  -3.5270000000000001e-01  -8.7900000000000006e-02   1.3725000000000001e+00   3.0549999999999999e-01   0.0000000000000000e+00  -5.7000000000000002e-02  -1.1100000000000000e-01   1.1339999999999999e+00   3.7435999999999998e+00  -1.9300000000000001e-02   2.1170000000000000e-01   1.1940000000000001e-01
  -4.8490000000000000e-01  -1.5390000000000001e-01   1.2867999999999999e+00   2.3870000000000000e-01  -8.5599999999999996e-02  -3.9500000000000000e-02   0.0000000000000000e+00   1.3786000000000000e+00   4.1788999999999996e+00  -4.8200000000000000e-02   2.4060000000000001e-01   1.5479999999999999e-01
  -3.9679999999999999e-01  -2.1999999999999999e-02   1.8872000000000000e+00   2.7689999999999998e-01   2.8500000000000001e-02  -5.2600000000000001e-02   8.8800000000000004e-02   1.0005999999999999e+00   3.2212000000000001e+00  -4.8200000000000000e-02   2.2130000000000000e-01   1.9020000000000001e-01
  -4.4080000000000003e-01  -1.7590000000000000e-01   1.8015000000000001e+00   1.9089999999999999e-01   7.6100000000000001e-02   4.4000000000000003e-03   4.4400000000000002e-02   1.2230000000000001e+00   4.1788999999999996e+00  -7.7100000000000002e-02   1.9239999999999999e-01   1.2830000000000000e-01
  -3.7469999999999998e-01  -1.3189999999999999e-01   9.4359999999999999e-01   2.3870000000000000e-01  -7.6100000000000001e-02  -3.9500000000000000e-02  -8.8800000000000004e-02   1.2897000000000001e+00   3.4824000000000002e+00  -9.5999999999999992e-03   2.8870000000000001e-01   1.6370000000000001e-01
  -5.9509999999999996e-01   0.0000000000000000e+00   1.6298999999999999e+00   3.3420000000000000e-01  -3.8100000000000002e-02  -1.3200000000000000e-02   1.3320000000000001e-01   1.2007000000000001e+00   3.7435999999999998e+00  -4.8200000000000000e-02   3.1750000000000000e-01   1.3710000000000000e-01
  -3.7469999999999998e-01  -1.5390000000000001e-01   1.3725000000000001e+00   2.0999999999999999e-01  -3.8100000000000002e-02  -8.8000000000000005e-03   1.3320000000000001e-01   1.2230000000000001e+00   3.5695000000000001e+00  -8.6699999999999999e-02   2.3089999999999999e-01   1.3270000000000001e-01
  -5.0700000000000001e-01  -1.5390000000000001e-01   1.8015000000000001e+00   1.4319999999999999e-01  -3.8100000000000002e-02   1.3200000000000000e-02   6.6600000000000006e-02   1.2007000000000001e+00   3.1341999999999999e+00  -5.7799999999999997e-02   2.7900000000000003e-01   1.6370000000000001e-01
  -3.7469999999999998e-01  -6.6000000000000003e-02   1.7157000000000000e+00   2.8639999999999999e-01  -4.7600000000000003e-02  -3.0700000000000002e-02   2.2200000000000001e-02   1.2007000000000001e+00   3.3083000000000000e+00   9.5999999999999992e-03   2.4060000000000001e-01   1.5040000000000001e-01
  -4.1880000000000001e-01  -6.6000000000000003e-02   9.4359999999999999e-01   3.0549999999999999e-01  -2.8500000000000001e-02  -2.1899999999999999e-02   1.7760000000000001e-01   1.0450999999999999e+00   3.4824000000000002e+00   1.9300000000000001e-02   2.6939999999999997e-01   1.5479999999999999e-01
  -4.4080000000000003e-01  -1.7590000000000000e-01   2.2303999999999999e+00   2.7689999999999998e-01  -4.7600000000000003e-02   1.3200000000000000e-02   8.8800000000000004e-02   1.0894999999999999e+00   3.9177000000000000e+00   9.5999999999999992e-03   2.4060000000000001e-01   1.4160000000000000e-01
  -4.6289999999999998e-01  -1.9789999999999999e-01   1.2867999999999999e+00   2.4820000000000000e-01  -9.4999999999999998e-03   1.7500000000000002e-02   1.5540000000000001e-01   1.1785000000000001e+00   4.0918000000000001e+00  -5.7799999999999997e-02   3.2710000000000000e-01   1.4160000000000000e-01
  -5.7310000000000005e-01  -2.1999999999999999e-02   2.0588000000000002e+00   1.9089999999999999e-01  -6.6600000000000006e-02  -2.6300000000000000e-02  -2.2200000000000001e-02   1.2452000000000001e+00   2.8730000000000002e+00   6.7400000000000002e-02   2.5979999999999998e-01   1.5040000000000001e-01
  -5.2900000000000003e-01  -3.9570000000000000e-01   2.1446000000000001e+00   2.4820000000000000e-01  -7.6100000000000001e-02  -1.7500000000000002e-02   3.1069999999999998e-01   1.1563000000000001e+00   3.5695000000000001e+00   4.8200000000000000e-02   1.8279999999999999e-01   1.9020000000000001e-01
  -3.3060000000000000e-01  -3.0780000000000002e-01   1.2867999999999999e+00   2.6729999999999998e-01  -6.6600000000000006e-02   1.7500000000000002e-02   2.2189999999999999e-01   1.1117999999999999e+00   3.3953000000000002e+00   9.5999999999999992e-03   2.2130000000000000e-01   1.6370000000000001e-01
  -3.9679999999999999e-01   2.1999999999999999e-02   2.0588000000000002e+00   2.5779999999999997e-01  -7.6100000000000001e-02   2.6300000000000000e-02   1.3320000000000001e-01   1.1339999999999999e+00   3.9177000000000000e+00   2.8899999999999999e-02   2.8870000000000001e-01   1.7690000000000000e-01
  -3.7469999999999998e-01  -4.3999999999999997e-02   1.6298999999999999e+00   1.6230000000000000e-01  -9.5200000000000007e-02  -2.1899999999999999e-02  -4.4400000000000002e-02   1.1785000000000001e+00   4.1788999999999996e+00  -7.7100000000000002e-02   2.2130000000000000e-01   1.2390000000000000e-01
  -4.1880000000000001e-01  -4.1770000000000002e-01   1.8015000000000001e+00   3.0549999999999999e-01  -2.8500000000000001e-02   4.4000000000000003e-03  -1.1100000000000000e-01   1.2452000000000001e+00   3.0470999999999999e+00  -3.8500000000000000e-02   2.6939999999999997e-01   1.6370000000000001e-01
  -3.5270000000000001e-01  -4.3999999999999997e-02   1.6298999999999999e+00   3.2460000000000000e-01  -1.9000000000000000e-02  -3.5099999999999999e-02   1.1100000000000000e-01   1.2674000000000001e+00   3.2212000000000001e+00  -5.7799999999999997e-02   2.9830000000000001e-01   1.5479999999999999e-01
  -3.0859999999999999e-01   4.3999999999999997e-02   7.7210000000000001e-01   2.5779999999999997e-01  -3.8100000000000002e-02  -8.3299999999999999e-02   1.1100000000000000e-01   1.3119000000000001e+00   3.7435999999999998e+00  -4.8200000000000000e-02   3.0790000000000001e-01   8.8499999999999995e-02
  -4.8490000000000000e-01  -2.8580000000000000e-01   1.4582999999999999e+00   3.0549999999999999e-01  -6.6600000000000006e-02   4.4000000000000003e-03   1.7760000000000001e-01   1.1117999999999999e+00   4.0918000000000001e+00   3.8500000000000000e-02   2.6939999999999997e-01   1.6810000000000000e-01
  -4.1880000000000001e-01  -1.7590000000000000e-01   1.8015000000000001e+00   3.0549999999999999e-01  -2.8500000000000001e-02  -8.3299999999999999e-02  -6.6600000000000006e-02   1.2452000000000001e+00   3.8306000000000000e+00   3.8500000000000000e-02   2.6939999999999997e-01   1.5920000000000001e-01
  -5.0700000000000001e-01  -4.1770000000000002e-01   1.6298999999999999e+00   2.5779999999999997e-01  -2.8500000000000001e-02  -1.3200000000000000e-02   2.2200000000000001e-02   1.1339999999999999e+00   4.2659000000000002e+00   2.8899999999999999e-02   2.1170000000000000e-01   1.5479999999999999e-01
  -4.4080000000000003e-01  -1.0990000000000000e-01   1.4582999999999999e+00   3.1509999999999999e-01  -8.5599999999999996e-02  -4.4000000000000003e-03   8.8800000000000004e-02   1.1339999999999999e+00   3.5695000000000001e+00   1.9300000000000001e-02   2.1170000000000000e-01   1.4599999999999999e-01
  -5.0700000000000001e-01  -8.7900000000000006e-02   1.2010000000000001e+00   2.5779999999999997e-01  -9.5200000000000007e-02  -1.3200000000000000e-02   1.9980000000000001e-01   9.7840000000000005e-01   3.4824000000000002e+00  -1.0600000000000000e-01   2.9830000000000001e-01   1.6370000000000001e-01
  -3.0859999999999999e-01  -1.7590000000000000e-01   1.4582999999999999e+00   2.7689999999999998e-01  -9.5200000000000007e-02  -4.3900000000000002e-02   4.4400000000000002e-02   1.1785000000000001e+00   3.7435999999999998e+00  -2.8899999999999999e-02   2.4060000000000001e-01   1.4599999999999999e-01
  -3.7469999999999998e-01  -1.7590000000000000e-01   1.7157000000000000e+00   1.7190000000000000e-01  -1.4269999999999999e-01  -4.4000000000000003e-03   1.7760000000000001e-01   1.0894999999999999e+00   3.9177000000000000e+00   1.9300000000000001e-02   2.1170000000000000e-01   1.4160000000000000e-01
  -3.5270000000000001e-01   2.1999999999999999e-02   1.3725000000000001e+00   2.5779999999999997e-01  -2.8500000000000001e-02  -3.9500000000000000e-02   1.9980000000000001e-01   1.1563000000000001e+00   3.5695000000000001e+00  -7.7100000000000002e-02   2.4060000000000001e-01   1.6370000000000001e-01
  -2.4249999999999999e-01  -2.4179999999999999e-01   9.4359999999999999e-01   2.0050000000000001e-01  -7.6100000000000001e-02   4.4000000000000003e-03   6.6600000000000006e-02   1.2007000000000001e+00   4.2659000000000002e+00   4.8200000000000000e-02   2.3089999999999999e-01   1.3710000000000000e-01
  -4.4080000000000003e-01  -1.3189999999999999e-01   1.8015000000000001e+00   2.2910000000000000e-01   9.4999999999999998e-03  -2.6300000000000000e-02  -4.4400000000000002e-02   1.1563000000000001e+00   3.2212000000000001e+00  -1.9300000000000001e-02   2.5979999999999998e-01   1.1500000000000000e-01
  -2.2040000000000001e-01  -2.1980000000000000e-01   9.4359999999999999e-01   1.7190000000000000e-01   9.4999999999999998e-03  -5.7000000000000002e-02   1.3320000000000001e-01   1.3119000000000001e+00   4.0048000000000004e+00   9.5999999999999992e-03   3.0790000000000001e-01   1.5040000000000001e-01
  -4.1880000000000001e-01  -2.4179999999999999e-01   1.5441000000000000e+00   3.0549999999999999e-01  -9.4999999999999998e-03  -1.3200000000000000e-02  -2.4410000000000001e-01   1.1785000000000001e+00   3.2212000000000001e+00  -8.6699999999999999e-02   3.0790000000000001e-01   1.1940000000000001e-01
  -4.4080000000000003e-01  -3.0780000000000002e-01   1.9730000000000001e+00   1.5279999999999999e-01  -2.8500000000000001e-02   0.0000000000000000e+00  -8.8800000000000004e-02   1.0672999999999999e+00   2.9600000000000000e+00  -1.9300000000000001e-02   2.2130000000000000e-01   1.5040000000000001e-01
  -3.9679999999999999e-01  -1.3189999999999999e-01   1.2867999999999999e+00   2.3870000000000000e-01  -3.8100000000000002e-02  -1.7500000000000002e-02  -4.4400000000000002e-02   1.2007000000000001e+00   4.4401000000000002e+00  -5.7799999999999997e-02   2.5019999999999998e-01   1.7249999999999999e-01
  -3.7469999999999998e-01  -2.1980000000000000e-01   1.6298999999999999e+00   3.0549999999999999e-01  -8.5599999999999996e-02   8.8000000000000005e-03  -4.4400000000000002e-02   1.2230000000000001e+00   3.3083000000000000e+00   1.9300000000000001e-02   1.3469999999999999e-01   1.6370000000000001e-01
  -3.5270000000000001e-01  -6.6000000000000003e-02   1.8015000000000001e+00   1.8140000000000001e-01  -1.3320000000000001e-01   8.8000000000000005e-03   1.3320000000000001e-01   1.2230000000000001e+00   3.7435999999999998e+00   4.8200000000000000e-02   2.4060000000000001e-01   1.6370000000000001e-01
  -5.2900000000000003e-01  -2.6379999999999998e-01   1.2867999999999999e+00   1.7190000000000000e-01  -1.5229999999999999e-01  -4.3900000000000002e-02   2.2200000000000001e-02   9.7840000000000005e-01   3.3083000000000000e+00   3.8500000000000000e-02   3.3679999999999999e-01   1.3710000000000000e-01
  -3.7469999999999998e-01  -2.4179999999999999e-01   1.3725000000000001e+00   1.3370000000000001e-01  -9.4999999999999998e-03   2.1899999999999999e-02   1.1100000000000000e-01   1.0894999999999999e+00   3.7435999999999998e+00   5.7799999999999997e-02   2.6939999999999997e-01   1.1060000000000000e-01
  -3.9679999999999999e-01  -6.6000000000000003e-02   2.0588000000000002e+00   1.5279999999999999e-01  -5.7099999999999998e-02  -6.5799999999999997e-02   1.3320000000000001e-01   1.2452000000000001e+00   4.0918000000000001e+00  -6.7400000000000002e-02   2.1170000000000000e-01   1.6810000000000000e-01
  -4.1880000000000001e-01   4.3999999999999997e-02   1.8015000000000001e+00   2.0050000000000001e-01  -2.8500000000000001e-02  -3.0700000000000002e-02  -2.2200000000000001e-02   1.1785000000000001e+00   3.9177000000000000e+00   0.0000000000000000e+00   2.6939999999999997e-01   1.2390000000000000e-01
  -2.6450000000000001e-01  -1.5390000000000001e-01   2.0588000000000002e+00   2.6729999999999998e-01  -2.8500000000000001e-02  -4.3900000000000002e-02  -4.4400000000000002e-02   1.1785000000000001e+00   3.8306000000000000e+00  -2.8899999999999999e-02   2.5979999999999998e-01   1.2390000000000000e-01
  -4.1880000000000001e-01   6.6000000000000003e-02   1.4582999999999999e+00   3.1509999999999999e-01   5.7099999999999998e-02  -4.3900000000000002e-02   1.1100000000000000e-01   1.0672999999999999e+00   4.1788999999999996e+00  -1.9300000000000001e-02   2.8870000000000001e-01   1.2390000000000000e-01
  -4.4080000000000003e-01  -1.5390000000000001e-01   1.4582999999999999e+00   2.2910000000000000e-01  -6.6600000000000006e-02  -3.0700000000000002e-02   1.3320000000000001e-01   1.2007000000000001e+00   4.0918000000000001e+00   4.8200000000000000e-02   2.4060000000000001e-01   1.7249999999999999e-01
  -5.7310000000000005e-01  -4.3999999999999997e-02   1.6298999999999999e+00   2.4820000000000000e-01   9.4999999999999998e-03  -1.7500000000000002e-02  -1.9980000000000001e-01   1.1117999999999999e+00   3.8306000000000000e+00  -8.6699999999999999e-02   1.9239999999999999e-01   1.6370000000000001e-01
  -3.7469999999999998e-01  -1.7590000000000000e-01   1.2867999999999999e+00   2.4820000000000000e-01  -7.6100000000000001e-02  -2.1899999999999999e-02  -8.8800000000000004e-02   1.2897000000000001e+00   3.4824000000000002e+00  -7.7100000000000002e-02   2.3089999999999999e-01   1.4160000000000000e-01
  -2.6450000000000001e-01   0.0000000000000000e+00   1.6298999999999999e+00   3.2460000000000000e-01  -3.8100000000000002e-02  -2.1899999999999999e-02   8.8800000000000004e-02   1.3119000000000001e+00   3.4824000000000002e+00  -7.7100000000000002e-02   2.1170000000000000e-01   1.5479999999999999e-01
  -3.9679999999999999e-01  -6.6000000000000003e-02   1.4582999999999999e+00   1.6230000000000000e-01  -6.6600000000000006e-02  -1.7500000000000002e-02   2.2200000000000001e-02   1.0672999999999999e+00   3.2212000000000001e+00   6.7400000000000002e-02   2.3089999999999999e-01   1.7690000000000000e-01
  -4.6289999999999998e-01  -2.4179999999999999e-01   9.4359999999999999e-01   2.8639999999999999e-01  -1.0470000000000000e-01   8.8000000000000005e-03   4.4400000000000002e-02   1.0227999999999999e+00   3.6564999999999999e+00   3.8500000000000000e-02   2.9830000000000001e-01   1.5920000000000001e-01
  -3.5270000000000001e-01  -1.5390000000000001e-01   2.1446000000000001e+00   2.8639999999999999e-01  -1.2370000000000000e-01   8.8000000000000005e-03   1.9980000000000001e-01   1.1117999999999999e+00   4.3529999999999998e+00  -3.8500000000000000e-02   2.1170000000000000e-01   1.1500000000000000e-01
  -4.4080000000000003e-01   1.0990000000000000e-01   2.2303999999999999e+00   2.8639999999999999e-01  -2.8500000000000001e-02  -1.7500000000000002e-02   1.1100000000000000e-01   1.2230000000000001e+00   4.2659000000000002e+00   1.9300000000000001e-02   2.9830000000000001e-01   1.1940000000000001e-01
  -3.9679999999999999e-01  -1.5390000000000001e-01   1.4582999999999999e+00   2.1959999999999999e-01  -1.9000000000000000e-02  -2.1899999999999999e-02   4.4400000000000002e-02   1.2897000000000001e+00   3.0470999999999999e+00   7.7100000000000002e-02   2.0210000000000000e-01   1.5920000000000001e-01
  -6.1719999999999997e-01  -8.7900000000000006e-02   1.0294000000000001e+00   3.0549999999999999e-01  -8.5599999999999996e-02  -1.7500000000000002e-02   4.4400000000000002e-02   1.1117999999999999e+00   3.0470999999999999e+00   3.8500000000000000e-02   2.5019999999999998e-01   1.5920000000000001e-01
  -3.7469999999999998e-01  -3.0780000000000002e-01   1.4582999999999999e+00   2.6729999999999998e-01  -6.6600000000000006e-02  -4.4000000000000003e-03   2.2200000000000001e-02   1.0227999999999999e+00   4.0918000000000001e+00   1.9300000000000001e-02   2.7900000000000003e-01   1.2830000000000000e-01
  -3.5270000000000001e-01  -3.0780000000000002e-01   1.8872000000000000e+00   1.3370000000000001e-01  -3.8100000000000002e-02  -4.3900000000000002e-02   1.3320000000000001e-01   1.1339999999999999e+00   3.1341999999999999e+00   9.5999999999999992e-03   2.2130000000000000e-01   1.5920000000000001e-01
  -3.5270000000000001e-01  -8.7900000000000006e-02   1.5441000000000000e+00   2.5779999999999997e-01  -7.6100000000000001e-02  -4.4000000000000003e-03   1.1100000000000000e-01   1.0450999999999999e+00   3.5695000000000001e+00   2.8899999999999999e-02   2.4060000000000001e-01   1.5920000000000001e-01
  -3.3060000000000000e-01  -8.7900000000000006e-02   1.0294000000000001e+00   2.2910000000000000e-01  -3.8100000000000002e-02  -3.5099999999999999e-02   0.0000000000000000e+00   1.0450999999999999e+00   3.9177000000000000e+00  -1.2520000000000001e-01   2.1170000000000000e-01   1.6810000000000000e-01
  -4.6289999999999998e-01  -2.1980000000000000e-01   1.9730000000000001e+00   1.8140000000000001e-01  -1.2370000000000000e-01  -6.1400000000000003e-02   1.7760000000000001e-01   1.1563000000000001e+00   3.4824000000000002e+00  -9.5999999999999992e-03   2.9830000000000001e-01   1.1060000000000000e-01
  -4.4080000000000003e-01  -1.7590000000000000e-01   2.0588000000000002e+00   2.1959999999999999e-01  -3.8100000000000002e-02  -1.3200000000000000e-02   1.1100000000000000e-01   1.1563000000000001e+00   3.6564999999999999e+00   7.7100000000000002e-02   2.9830000000000001e-01   1.4160000000000000e-01
  -5.0700000000000001e-01  -3.0780000000000002e-01   1.9730000000000001e+00   2.5779999999999997e-01   4.7600000000000003e-02  -3.5099999999999999e-02  -4.4400000000000002e-02   1.0005999999999999e+00   3.1341999999999999e+00   0.0000000000000000e+00   2.5979999999999998e-01   1.6810000000000000e-01
  -5.7310000000000005e-01  -2.1999999999999999e-02   1.6298999999999999e+00   2.1959999999999999e-01  -9.4999999999999998e-03  -3.0700000000000002e-02   2.2200000000000001e-02   1.4231000000000000e+00   3.1341999999999999e+00   0.0000000000000000e+00   3.1750000000000000e-01   1.3270000000000001e-01
  -6.3919999999999999e-01  -1.3189999999999999e-01   1.7157000000000000e+00   2.0050000000000001e-01  -1.1420000000000000e-01  -3.9500000000000000e-02  -4.4400000000000002e-02   1.2452000000000001e+00   3.6564999999999999e+00  -8.6699999999999999e-02   2.5979999999999998e-01   1.4160000000000000e-01
  -4.1880000000000001e-01  -8.7900000000000006e-02   1.8015000000000001e+00   2.6729999999999998e-01   6.6600000000000006e-02  -3.9500000000000000e-02  -4.4400000000000002e-02   1.2007000000000001e+00   3.5695000000000001e+00   6.7400000000000002e-02   2.7900000000000003e-01   1.3270000000000001e-01
  -4.8490000000000000e-01  -2.8580000000000000e-01   2.0588000000000002e+00   2.4820000000000000e-01  -9.5200000000000007e-02  -3.0700000000000002e-02   2.2200000000000001e-02   1.4008000000000000e+00   4.0918000000000001e+00  -4.8200000000000000e-02   2.5979999999999998e-01   1.6370000000000001e-01
  -5.9509999999999996e-01   4.3999999999999997e-02   1.7157000000000000e+00   2.2910000000000000e-01  -6.6600000000000006e-02  -6.1400000000000003e-02   2.2200000000000001e-02   1.1117999999999999e+00   4.2659000000000002e+00  -1.9300000000000001e-02   2.4060000000000001e-01   1.7690000000000000e-01
  -4.6289999999999998e-01  -3.2979999999999998e-01   1.7157000000000000e+00   2.0050000000000001e-01  -6.6600000000000006e-02   0.0000000000000000e+00   1.3320000000000001e-01   1.1563000000000001e+00   2.9600000000000000e+00   2.8899999999999999e-02   2.9830000000000001e-01   1.6810000000000000e-01
  -3.5270000000000001e-01  -2.1980000000000000e-01   1.5441000000000000e+00   2.0999999999999999e-01  -1.0470000000000000e-01  -4.8200000000000000e-02  -6.6600000000000006e-02   1.2452000000000001e+00   3.4824000000000002e+00  -1.9300000000000001e-02   2.3089999999999999e-01   1.4160000000000000e-01
  -3.5270000000000001e-01  -3.0780000000000002e-01   2.0588000000000002e+00   1.5279999999999999e-01  -4.7600000000000003e-02  -2.1899999999999999e-02   1.3320000000000001e-01   1.2452000000000001e+00   4.2659000000000002e+00   1.9300000000000001e-02   2.1170000000000000e-01   1.4160000000000000e-01
  -3.9679999999999999e-01  -2.4179999999999999e-01   1.8015000000000001e+00   2.1959999999999999e-01  -1.1420000000000000e-01  -2.1899999999999999e-02  -8.8800000000000004e-02   1.1117999999999999e+00   3.3083000000000000e+00   0.0000000000000000e+00   2.2130000000000000e-01   1.5479999999999999e-01
  -4.6289999999999998e-01  -2.4179999999999999e-01   1.2867999999999999e+00   2.2910000000000000e-01  -3.8100000000000002e-02  -3.9500000000000000e-02  -6.6600000000000006e-02   1.2674000000000001e+00   3.6564999999999999e+00   4.8200000000000000e-02   1.8279999999999999e-01   1.1940000000000001e-01
  -5.7310000000000005e-01  -2.8580000000000000e-01   1.7157000000000000e+00   3.2460000000000000e-01   4.7600000000000003e-02   4.4000000000000003e-03  -2.2200000000000001e-02   1.1339999999999999e+00   3.4824000000000002e+00   5.7799999999999997e-02   3.1750000000000000e-01   1.2390000000000000e-01
  -7.0530000000000004e-01  -1.9789999999999999e-01   8.5780000000000001e-01   1.7190000000000000e-01  -2.8500000000000001e-02  -3.0700000000000002e-02   1.1100000000000000e-01   1.0894999999999999e+00   3.7435999999999998e+00   0.0000000000000000e+00   2.2130000000000000e-01   1.2830000000000000e-01
  -3.9679999999999999e-01  -1.5390000000000001e-01   1.2867999999999999e+00   2.5779999999999997e-01   1.9000000000000000e-02  -1.3200000000000000e-02   2.2200000000000001e-02   1.1117999999999999e+00   4.0048000000000004e+00   3.8500000000000000e-02   2.1170000000000000e-01   1.2390000000000000e-01
  -2.6450000000000001e-01  -4.3969999999999998e-01   1.7157000000000000e+00   3.0549999999999999e-01  -1.4269999999999999e-01   1.7500000000000002e-02  -8.8800000000000004e-02   1.1339999999999999e+00   4.0048000000000004e+00  -1.9300000000000001e-02   2.5019999999999998e-01   1.3270000000000001e-01
  -5.5110000000000003e-01  -2.1980000000000000e-01   2.2303999999999999e+00   2.4820000000000000e-01  -6.6600000000000006e-02  -2.6300000000000000e-02   0.0000000000000000e+00   1.0672999999999999e+00   3.7435999999999998e+00  -6.7400000000000002e-02   2.5979999999999998e-01   1.5040000000000001e-01
  -4.4080000000000003e-01  -1.3189999999999999e-01   1.3725000000000001e+00   3.4370000000000001e-01  -8.5599999999999996e-02  -1.7500000000000002e-02   4.4400000000000002e-02   1.1117999999999999e+00   3.4824000000000002e+00   9.5999999999999992e-03   2.5019999999999998e-01   1.6370000000000001e-01
  -6.3919999999999999e-01  -2.4179999999999999e-01   1.2010000000000001e+00   1.7190000000000000e-01  -6.6600000000000006e-02  -9.2100000000000001e-02   2.2189999999999999e-01   1.0894999999999999e+00   3.6564999999999999e+00  -1.9300000000000001e-02   2.2130000000000000e-01   1.1500000000000000e-01
  -6.3919999999999999e-01  -6.6000000000000003e-02   1.0294000000000001e+00   1.5279999999999999e-01  -2.8500000000000001e-02   8.8000000000000005e-03   2.6629999999999998e-01   1.1339999999999999e+00   3.2212000000000001e+00   5.7799999999999997e-02   2.7900000000000003e-01   1.5479999999999999e-01
  -5.2900000000000003e-01  -2.1980000000000000e-01   1.3725000000000001e+00   1.8140000000000001e-01  -9.5200000000000007e-02   8.8000000000000005e-03   6.6600000000000006e-02   1.2007000000000001e+00   3.1341999999999999e+00   3.8500000000000000e-02   2.8870000000000001e-01   1.3710000000000000e-01
  -4.6289999999999998e-01  -2.4179999999999999e-01   1.7157000000000000e+00   2.3870000000000000e-01  -1.3320000000000001e-01  -2.6300000000000000e-02   1.3320000000000001e-01   1.2674000000000001e+00   3.3953000000000002e+00   9.5999999999999992e-03   2.5019999999999998e-01   1.4599999999999999e-01
  -6.1719999999999997e-01  -8.7900000000000006e-02   1.8015000000000001e+00   2.2910000000000000e-01  -9.4999999999999998e-03  -6.5799999999999997e-02   6.6600000000000006e-02   1.2007000000000001e+00   3.4824000000000002e+00   9.5999999999999992e-03   2.6939999999999997e-01   1.3710000000000000e-01
  -4.4080000000000003e-01  -2.1980000000000000e-01   2.0588000000000002e+00   2.4820000000000000e-01  -2.8500000000000001e-02   2.6300000000000000e-02  -4.4400000000000002e-02   1.3341000000000001e+00   3.4824000000000002e+00  -9.5999999999999992e-03   2.6939999999999997e-01   1.3270000000000001e-01
  -4.1880000000000001e-01  -1.9789999999999999e-01   3.4310000000000002e-01   2.4820000000000000e-01  -1.9000000000000000e-02   3.5099999999999999e-02   4.4400000000000002e-02   1.2230000000000001e+00   3.6564999999999999e+00   3.8500000000000000e-02   2.5979999999999998e-01   1.3710000000000000e-01
  -4.6289999999999998e-01  -2.6379999999999998e-01   1.8872000000000000e+00   2.2910000000000000e-01  -3.8100000000000002e-02   8.8000000000000005e-03   6.6600000000000006e-02   1.2452000000000001e+00   3.3083000000000000e+00   0.0000000000000000e+00   2.1170000000000000e-01   1.5040000000000001e-01
  -5.5110000000000003e-01  -1.5390000000000001e-01   1.4582999999999999e+00   2.0999999999999999e-01  -2.8500000000000001e-02   0.0000000000000000e+00   6.6600000000000006e-02   1.1339999999999999e+00   2.9600000000000000e+00  -4.8200000000000000e-02   2.5019999999999998e-01   1.5479999999999999e-01
  -3.7469999999999998e-01  -2.1980000000000000e-01   1.7157000000000000e+00   2.6729999999999998e-01  -9.4999999999999998e-03   0.0000000000000000e+00   0.0000000000000000e+00   1.2007000000000001e+00   3.9177000000000000e+00  -3.8500000000000000e-02   2.0210000000000000e-01   1.1940000000000001e-01
  -4.4080000000000003e-01  -2.4179999999999999e-01   1.6298999999999999e+00   1.6230000000000000e-01  -1.7130000000000001e-01  -3.0700000000000002e-02   1.7760000000000001e-01   1.1117999999999999e+00   3.4824000000000002e+00  -3.8500000000000000e-02   2.2130000000000000e-01   1.6810000000000000e-01
  -5.0700000000000001e-01  -2.4179999999999999e-01   1.0294000000000001e+00   9.5500000000000002e-02  -1.1420000000000000e-01  -4.8200000000000000e-02  -2.2200000000000001e-02   1.2230000000000001e+00   3.3083000000000000e+00  -1.9300000000000001e-02   1.8279999999999999e-01   1.4599999999999999e-01
  -3.5270000000000001e-01  -2.4179999999999999e-01   1.3725000000000001e+00   1.9089999999999999e-01  -1.4269999999999999e-01  -8.8000000000000005e-03   1.3320000000000001e-01   1.0672999999999999e+00   3.6564999999999999e+00   2.8899999999999999e-02   1.6360000000000000e-01   1.1060000000000000e-01
  -4.1880000000000001e-01  -2.6379999999999998e-01   1.5441000000000000e+00   2.4820000000000000e-01  -1.4269999999999999e-01   8.8000000000000005e-03   4.4400000000000002e-02   1.0894999999999999e+00   3.3083000000000000e+00  -1.9300000000000001e-02   2.3089999999999999e-01   1.0620000000000000e-01
  -2.2040000000000001e-01  -1.0990000000000000e-01   1.9730000000000001e+00   1.9089999999999999e-01  -4.7600000000000003e-02  -3.9500000000000000e-02   2.2200000000000001e-02   1.3341000000000001e+00   3.2212000000000001e+00   4.8200000000000000e-02   1.6360000000000000e-01   1.2390000000000000e-01
  -4.6289999999999998e-01   8.7900000000000006e-02   1.5441000000000000e+00   2.7689999999999998e-01  -1.0470000000000000e-01  -6.1400000000000003e-02   0.0000000000000000e+00   1.4676000000000000e+00   3.8306000000000000e+00   0.0000000000000000e+00   2.8870000000000001e-01   1.4599999999999999e-01
  -5.0700000000000001e-01   1.3189999999999999e-01   1.8872000000000000e+00   2.9599999999999999e-01  -1.0470000000000000e-01  -3.5099999999999999e-02   0.0000000000000000e+00   1.2674000000000001e+00   3.2212000000000001e+00   0.0000000000000000e+00   2.4060000000000001e-01   1.4599999999999999e-01
  -6.3919999999999999e-01  -8.7900000000000006e-02   1.7157000000000000e+00   2.4820000000000000e-01  -9.5200000000000007e-02  -3.9500000000000000e-02   1.3320000000000001e-01   1.1563000000000001e+00   3.4824000000000002e+00   3.8500000000000000e-02   2.6939999999999997e-01   1.4599999999999999e-01
  -3.0859999999999999e-01  -6.6000000000000003e-02   6.8630000000000002e-01   2.8639999999999999e-01  -9.5200000000000007e-02  -4.4000000000000003e-03   6.6600000000000006e-02   1.2452000000000001e+00   3.3953000000000002e+00   5.7799999999999997e-02   2.0210000000000000e-01   1.2830000000000000e-01
  -5.5110000000000003e-01  -2.8580000000000000e-01   1.7157000000000000e+00   1.9089999999999999e-01  -6.6600000000000006e-02  -2.1899999999999999e-02   1.1100000000000000e-01   9.7840000000000005e-01   3.8306000000000000e+00   0.0000000000000000e+00   2.6939999999999997e-01   1.3270000000000001e-01
  -4.8490000000000000e-01  -8.7900000000000006e-02   1.8872000000000000e+00   2.5779999999999997e-01  -1.1420000000000000e-01  -6.5799999999999997e-02  -4.4400000000000002e-02   1.1785000000000001e+00   3.6564999999999999e+00  -3.8500000000000000e-02   1.8279999999999999e-01   1.6370000000000001e-01
  -3.9679999999999999e-01  -2.1980000000000000e-01   1.1152000000000000e+00   1.4319999999999999e-01   9.4999999999999998e-03  -2.1899999999999999e-02  -2.2200000000000001e-02   1.0672999999999999e+00   3.3953000000000002e+00   9.5999999999999992e-03   1.7319999999999999e-01   1.6370000000000001e-01
  -4.4080000000000003e-01  -2.8580000000000000e-01   1.8015000000000001e+00   1.7190000000000000e-01  -1.9000000000000000e-02   4.4000000000000003e-03   1.3320000000000001e-01   1.0672999999999999e+00   4.0048000000000004e+00   0.0000000000000000e+00   2.5979999999999998e-01   1.6810000000000000e-01
  -3.9679999999999999e-01  -2.1980000000000000e-01   1.9730000000000001e+00   2.8639999999999999e-01  -6.6600000000000006e-02   8.8000000000000005e-03  -6.6600000000000006e-02   1.2452000000000001e+00   3.5695000000000001e+00   9.5999999999999992e-03   3.5599999999999998e-01   1.6810000000000000e-01
  -4.6289999999999998e-01  -3.0780000000000002e-01   2.3161999999999998e+00   2.4820000000000000e-01  -2.8500000000000001e-02   0.0000000000000000e+00  -2.2200000000000001e-02   1.1785000000000001e+00   3.7435999999999998e+00   9.5999999999999992e-03   2.6939999999999997e-01   1.4599999999999999e-01
  -3.0859999999999999e-01  -1.7590000000000000e-01   1.2867999999999999e+00   2.5779999999999997e-01  -6.6600000000000006e-02  -4.4000000000000003e-03   0.0000000000000000e+00   1.2452000000000001e+00   3.3083000000000000e+00   7.7100000000000002e-02   2.4060000000000001e-01   1.4599999999999999e-01
  -5.0700000000000001e-01  -3.0780000000000002e-01   1.3725000000000001e+00   2.6729999999999998e-01  -1.2370000000000000e-01  -8.8000000000000005e-03   0.0000000000000000e+00   1.2452000000000001e+00   3.0470999999999999e+00   2.8899999999999999e-02   2.8870000000000001e-01   1.5040000000000001e-01
  -4.6289999999999998e-01  -1.9789999999999999e-01   1.2867999999999999e+00   2.6729999999999998e-01  -1.9000000000000000e-02   8.8000000000000005e-03   0.0000000000000000e+00   1.0672999999999999e+00   4.6142000000000003e+00   1.9300000000000001e-02   2.1170000000000000e-01   1.1500000000000000e-01
  -6.6130000000000000e-01  -3.5170000000000001e-01   1.2010000000000001e+00   1.5279999999999999e-01  -4.7600000000000003e-02  -8.8000000000000005e-03   6.6600000000000006e-02   1.1785000000000001e+00   3.3953000000000002e+00   5.7799999999999997e-02   2.0210000000000000e-01   1.5479999999999999e-01
  -2.4249999999999999e-01  -1.7590000000000000e-01   1.8872000000000000e+00   2.4820000000000000e-01  -8.5599999999999996e-02   3.0700000000000002e-02   6.6600000000000006e-02   1.1339999999999999e+00   3.7435999999999998e+00   0.0000000000000000e+00   2.2130000000000000e-01   1.5479999999999999e-01
  -3.7469999999999998e-01  -1.5390000000000001e-01   2.4018999999999999e+00   2.7689999999999998e-01  -5.7099999999999998e-02  -4.4000000000000003e-03   6.6600000000000006e-02   1.1339999999999999e+00   3.4824000000000002e+00   5.7799999999999997e-02   2.2130000000000000e-01   1.7690000000000000e-01
  -5.5110000000000003e-01  -1.7590000000000000e-01   1.8015000000000001e+00   2.0999999999999999e-01  -1.4269999999999999e-01  -1.7500000000000002e-02  -1.5540000000000001e-01   1.0005999999999999e+00   4.0048000000000004e+00   9.5999999999999992e-03   2.4060000000000001e-01   1.3270000000000001e-01
  -3.7469999999999998e-01  -2.1999999999999999e-02   1.2010000000000001e+00   2.6729999999999998e-01  -8.5599999999999996e-02  -2.1899999999999999e-02   6.6600000000000006e-02   1.0450999999999999e+00   3.5695000000000001e+00  -2.8899999999999999e-02   2.9830000000000001e-01   1.8140000000000001e-01
  -5.5110000000000003e-01  -3.2979999999999998e-01   1.3725000000000001e+00   1.9089999999999999e-01  -1.9000000000000000e-02   1.3200000000000000e-02   1.3320000000000001e-01   1.3341000000000001e+00   3.4824000000000002e+00  -7.7100000000000002e-02   2.2130000000000000e-01   1.3270000000000001e-01
  -2.4249999999999999e-01  -2.1999999999999999e-02   1.2010000000000001e+00   2.1959999999999999e-01   1.9000000000000000e-02  -2.1899999999999999e-02   1.1100000000000000e-01   1.2674000000000001e+00   3.3953000000000002e+00   9.5999999999999992e-03   2.8870000000000001e-01   1.4599999999999999e-01
  -4.4080000000000003e-01   6.6000000000000003e-02   1.2867999999999999e+00   2.0050000000000001e-01  -1.0470000000000000e-01  -8.8000000000000005e-03   3.3289999999999997e-01   1.0672999999999999e+00   3.9177000000000000e+00  -3.8500000000000000e-02   2.1170000000000000e-01   1.7690000000000000e-01
  -4.6289999999999998e-01  -1.5390000000000001e-01   2.0588000000000002e+00   3.6280000000000001e-01  -1.1420000000000000e-01  -5.2600000000000001e-02  -6.6600000000000006e-02   1.1339999999999999e+00   3.4824000000000002e+00  -9.5999999999999992e-03   2.5979999999999998e-01   1.3270000000000001e-01
  -4.1880000000000001e-01  -6.6000000000000003e-02   2.3161999999999998e+00   2.3870000000000000e-01  -1.9000000000000000e-02   4.4000000000000003e-03   1.3320000000000001e-01   1.0894999999999999e+00   2.8730000000000002e+00  -1.0600000000000000e-01   2.8870000000000001e-01   1.4160000000000000e-01
  -4.4080000000000003e-01  -2.6379999999999998e-01   1.3725000000000001e+00   1.7190000000000000e-01  -2.8500000000000001e-02  -4.4000000000000003e-03   1.9980000000000001e-01   1.1563000000000001e+00   3.6564999999999999e+00   9.5999999999999992e-03   2.1170000000000000e-01   1.5040000000000001e-01
  -4.6289999999999998e-01  -1.3189999999999999e-01   1.2010000000000001e+00   1.5279999999999999e-01  -7.6100000000000001e-02  -8.8000000000000005e-03  -2.2200000000000001e-02   1.1117999999999999e+00   3.5695000000000001e+00  -1.9300000000000001e-02   1.1550000000000001e-01   1.4599999999999999e-01
  -5.7310000000000005e-01   0.0000000000000000e+00   1.8015000000000001e+00   1.9089999999999999e-01  -4.7600000000000003e-02  -4.8200000000000000e-02   1.9980000000000001e-01   1.3119000000000001e+00   2.9600000000000000e+00  -5.7799999999999997e-02   2.8870000000000001e-01   1.3710000000000000e-01
  -3.9679999999999999e-01  -3.2979999999999998e-01   1.6298999999999999e+00   1.3370000000000001e-01  -8.5599999999999996e-02  -2.6300000000000000e-02   8.8800000000000004e-02   1.2897000000000001e+00   4.7012999999999998e+00   1.9300000000000001e-02   2.5979999999999998e-01   1.5040000000000001e-01
  -4.1880000000000001e-01  -3.0780000000000002e-01   1.4582999999999999e+00   1.5279999999999999e-01   1.9000000000000000e-02  -3.9500000000000000e-02   1.5540000000000001e-01   1.2230000000000001e+00   3.8306000000000000e+00  -6.7400000000000002e-02   3.4639999999999999e-01   1.4160000000000000e-01
  -4.6289999999999998e-01  -2.1980000000000000e-01   1.9730000000000001e+00   2.1959999999999999e-01  -9.5200000000000007e-02  -2.6300000000000000e-02  -6.6600000000000006e-02   1.3119000000000001e+00   3.5695000000000001e+00  -4.8200000000000000e-02   3.2710000000000000e-01   1.5920000000000001e-01
  -4.4080000000000003e-01  -6.6000000000000003e-02   2.0588000000000002e+00   2.5779999999999997e-01  -9.4999999999999998e-03  -3.5099999999999999e-02   1.1100000000000000e-01   1.1117999999999999e+00   3.9177000000000000e+00   2.8899999999999999e-02   2.6939999999999997e-01   1.2830000000000000e-01
  -5.9509999999999996e-01  -2.6379999999999998e-01   1.5441000000000000e+00   2.0050000000000001e-01  -3.8100000000000002e-02  -3.0700000000000002e-02   4.4400000000000002e-02   1.1339999999999999e+00   3.7435999999999998e+00  -1.9300000000000001e-02   1.9239999999999999e-01   1.4160000000000000e-01
  -4.1880000000000001e-01  -1.5390000000000001e-01   1.7157000000000000e+00   2.7689999999999998e-01  -3.8100000000000002e-02  -1.3200000000000000e-02  -1.9980000000000001e-01   1.1117999999999999e+00   3.2212000000000001e+00   1.9300000000000001e-02   1.3469999999999999e-01   1.2390000000000000e-01
  -2.6450000000000001e-01  -1.7590000000000000e-01   1.9730000000000001e+00   2.2910000000000000e-01   3.8100000000000002e-02  -3.0700000000000002e-02  -6.6600000000000006e-02   1.1339999999999999e+00   4.3529999999999998e+00  -9.5999999999999992e-03   1.6360000000000000e-01   1.5040000000000001e-01
  -5.5110000000000003e-01  -3.0780000000000002e-01   1.2867999999999999e+00   2.0999999999999999e-01  -8.5599999999999996e-02  -4.4000000000000003e-03   8.8800000000000004e-02   1.1563000000000001e+00   3.0470999999999999e+00  -9.6299999999999997e-02   1.8279999999999999e-01   1.4160000000000000e-01
  -4.6289999999999998e-01  -3.2979999999999998e-01   2.3161999999999998e+00   2.5779999999999997e-01  -2.8500000000000001e-02  -3.5099999999999999e-02   2.2200000000000001e-02   1.2452000000000001e+00   3.5695000000000001e+00  -3.8500000000000000e-02   1.7319999999999999e-01   1.4599999999999999e-01
  -6.3919999999999999e-01  -1.3189999999999999e-01   2.1446000000000001e+00   3.1509999999999999e-01   1.9000000000000000e-02  -1.7500000000000002e-02   8.8800000000000004e-02   1.1339999999999999e+00   2.8730000000000002e+00  -2.8899999999999999e-02   2.5019999999999998e-01   1.2830000000000000e-01
  -5.2900000000000003e-01  -8.7900000000000006e-02   1.8872000000000000e+00   2.4820000000000000e-01  -1.3320000000000001e-01  -1.7500000000000002e-02   1.7760000000000001e-01   1.1785000000000001e+00   3.3083000000000000e+00  -3.8500000000000000e-02   2.6939999999999997e-01   1.3270000000000001e-01
  -4.6289999999999998e-01  -8.7900000000000006e-02   1.9730000000000001e+00   2.3870000000000000e-01  -1.6180000000000000e-01  -5.7000000000000002e-02   1.7760000000000001e-01   1.0672999999999999e+00   4.0918000000000001e+00  -9.5999999999999992e-03   1.8279999999999999e-01   1.5920000000000001e-01
  -3.3060000000000000e-01  -1.0990000000000000e-01   1.9730000000000001e+00   2.0050000000000001e-01  -1.9000000000000000e-02  -5.7000000000000002e-02   4.4400000000000002e-02   1.1339999999999999e+00   2.8730000000000002e+00   0.0000000000000000e+00   2.5019999999999998e-01   1.4160000000000000e-01
  -6.1719999999999997e-01  -8.7900000000000006e-02   1.2010000000000001e+00   2.7689999999999998e-01   9.4999999999999998e-03  -6.1400000000000003e-02  -1.1100000000000000e-01   1.1117999999999999e+00   3.7435999999999998e+00  -2.8899999999999999e-02   3.6559999999999998e-01   1.2390000000000000e-01
  -3.9679999999999999e-01  -4.3999999999999997e-02   1.9730000000000001e+00   2.8639999999999999e-01  -4.7600000000000003e-02  -4.4000000000000003e-03  -4.4400000000000002e-02   1.1563000000000001e+00   3.5695000000000001e+00  -9.5999999999999992e-03   2.7900000000000003e-01   1.4160000000000000e-01
  -3.9679999999999999e-01   1.0990000000000000e-01   1.3725000000000001e+00   2.8639999999999999e-01  -8.5599999999999996e-02  -3.9500000000000000e-02   8.8800000000000004e-02   1.2452000000000001e+00   3.9177000000000000e+00  -6.7400000000000002e-02   1.9239999999999999e-01   1.7690000000000000e-01
  -4.1880000000000001e-01  -8.7900000000000006e-02   5.1470000000000005e-01   3.5330000000000000e-01  -5.7099999999999998e-02  -1.1400000000000000e-01   8.8800000000000004e-02   1.2230000000000001e+00   4.0048000000000004e+00   2.8899999999999999e-02   2.6939999999999997e-01   1.4160000000000000e-01
  -5.9509999999999996e-01  -3.9570000000000000e-01   1.2867999999999999e+00   2.5779999999999997e-01  -5.7099999999999998e-02   0.0000000000000000e+00   1.1100000000000000e-01   1.1339999999999999e+00   3.6564999999999999e+00  -3.8500000000000000e-02   2.0210000000000000e-01   1.3710000000000000e-01
  -3.7469999999999998e-01  -2.1980000000000000e-01   7.7210000000000001e-01   2.0999999999999999e-01  -1.9000000000000000e-02  -1.3200000000000000e-02  -1.1100000000000000e-01   1.1563000000000001e+00   3.0470999999999999e+00  -2.8899999999999999e-02   2.6939999999999997e-01   1.5479999999999999e-01
  -4.6289999999999998e-01   8.7900000000000006e-02   1.7157000000000000e+00   2.6729999999999998e-01  -2.8500000000000001e-02  -1.7500000000000002e-02   1.9980000000000001e-01   1.1785000000000001e+00   4.1788999999999996e+00   2.8899999999999999e-02   1.2509999999999999e-01   1.3270000000000001e-01
  -5.0700000000000001e-01  -2.8580000000000000e-01   1.8872000000000000e+00   2.1959999999999999e-01  -1.0470000000000000e-01   0.0000000000000000e+00   0.0000000000000000e+00   1.0227999999999999e+00   3.6564999999999999e+00   8.6699999999999999e-02   2.5019999999999998e-01   1.1940000000000001e-01
  -4.4080000000000003e-01  -1.0990000000000000e-01   1.2010000000000001e+00   2.1959999999999999e-01  -7.6100000000000001e-02  -2.1899999999999999e-02  -4.4400000000000002e-02   1.0227999999999999e+00   4.6142000000000003e+00  -3.8500000000000000e-02   3.1750000000000000e-01   1.6370000000000001e-01
  -5.5110000000000003e-01  -1.7590000000000000e-01   1.3725000000000001e+00   1.6230000000000000e-01  -9.5200000000000007e-02  -1.7500000000000002e-02   8.8800000000000004e-02   1.3341000000000001e+00   4.0918000000000001e+00  -1.9300000000000001e-02   3.3679999999999999e-01   1.2390000000000000e-01
  -4.8490000000000000e-01  -2.1999999999999999e-02   2.0588000000000002e+00   1.8140000000000001e-01  -4.7600000000000003e-02  -3.0700000000000002e-02   4.4400000000000002e-02   1.0005999999999999e+00   3.0470999999999999e+00   3.8500000000000000e-02   2.9830000000000001e-01   9.7299999999999998e-02
  -5.9509999999999996e-01  -1.3189999999999999e-01   1.2010000000000001e+00   2.6729999999999998e-01  -5.7099999999999998e-02  -1.3200000000000000e-02   0.0000000000000000e+00   1.3341000000000001e+00   3.8306000000000000e+00  -6.7400000000000002e-02   2.1170000000000000e-01   1.4160000000000000e-01
  -3.0859999999999999e-01  -1.3189999999999999e-01   1.4582999999999999e+00   2.3870000000000000e-01  -9.5200000000000007e-02  -4.3900000000000002e-02   2.2200000000000001e-02   1.2007000000000001e+00   3.6564999999999999e+00   3.8500000000000000e-02   2.5979999999999998e-01   1.1940000000000001e-01
  -2.8649999999999998e-01  -1.0990000000000000e-01   1.8015000000000001e+00   2.0050000000000001e-01   2.8500000000000001e-02  -5.2600000000000001e-02  -8.8800000000000004e-02   1.1117999999999999e+00   4.5270999999999999e+00   9.5999999999999992e-03   2.7900000000000003e-01   1.2830000000000000e-01
  -4.4080000000000003e-01  -2.4179999999999999e-01   2.1446000000000001e+00   2.7689999999999998e-01  -1.3320000000000001e-01  -5.2600000000000001e-02   4.4400000000000002e-02   1.2007000000000001e+00   3.5695000000000001e+00   6.7400000000000002e-02   3.0790000000000001e-01   1.4599999999999999e-01
  -5.2900000000000003e-01   0.0000000000000000e+00   1.1152000000000000e+00   2.4820000000000000e-01  -1.9000000000000000e-02  -2.1899999999999999e-02   0.0000000000000000e+00   1.3119000000000001e+00   3.4824000000000002e+00  -5.7799999999999997e-02   2.6939999999999997e-01   1.8579999999999999e-01
  -4.4080000000000003e-01  -3.9570000000000000e-01   2.2303999999999999e+00   2.0050000000000001e-01  -8.5599999999999996e-02  -4.4000000000000003e-03  -4.4400000000000002e-02   1.0005999999999999e+00   3.5695000000000001e+00   9.5999999999999992e-03   2.4060000000000001e-01   1.2830000000000000e-01
  -4.8490000000000000e-01  -3.0780000000000002e-01   1.1152000000000000e+00   1.1459999999999999e-01  -1.2370000000000000e-01  -4.3900000000000002e-02   6.6600000000000006e-02   1.2674000000000001e+00   3.3083000000000000e+00   2.8899999999999999e-02   3.1750000000000000e-01   1.3710000000000000e-01
  -5.7310000000000005e-01  -6.6000000000000003e-02   1.7157000000000000e+00   2.4820000000000000e-01  -1.2370000000000000e-01  -2.1899999999999999e-02   1.1100000000000000e-01   1.0672999999999999e+00   4.1788999999999996e+00  -7.7100000000000002e-02   3.0790000000000001e-01   1.0620000000000000e-01
  -4.1880000000000001e-01  -2.1980000000000000e-01   1.7157000000000000e+00   2.7689999999999998e-01  -4.7600000000000003e-02  -4.4000000000000003e-03   8.8800000000000004e-02   1.4676000000000000e+00   3.7435999999999998e+00   0.0000000000000000e+00   2.5979999999999998e-01   1.4160000000000000e-01
  -3.5270000000000001e-01   4.3999999999999997e-02   1.2867999999999999e+00   3.9140000000000003e-01  -9.4999999999999998e-03  -3.0700000000000002e-02   4.4400000000000002e-02   1.1785000000000001e+00   3.5695000000000001e+00  -2.8899999999999999e-02   2.8870000000000001e-01   1.1500000000000000e-01
  -4.4080000000000003e-01  -2.4179999999999999e-01   2.0588000000000002e+00   2.4820000000000000e-01  -6.6600000000000006e-02   0.0000000000000000e+00  -1.5540000000000001e-01   1.1339999999999999e+00   3.7435999999999998e+00  -2.8899999999999999e-02   2.8870000000000001e-01   1.4599999999999999e-01
  -5.0700000000000001e-01  -1.3189999999999999e-01   1.5441000000000000e+00   2.9599999999999999e-01  -4.7600000000000003e-02  -1.7500000000000002e-02   8.8800000000000004e-02   1.3119000000000001e+00   3.5695000000000001e+00  -6.7400000000000002e-02   2.2130000000000000e-01   1.5479999999999999e-01
  -4.4080000000000003e-01  -1.7590000000000000e-01   7.7210000000000001e-01   2.4820000000000000e-01   1.0470000000000000e-01  -5.2600000000000001e-02   1.1100000000000000e-01   1.0227999999999999e+00   2.9600000000000000e+00   0.0000000000000000e+00   2.7900000000000003e-01   1.5040000000000001e-01
  -2.4249999999999999e-01  -8.7900000000000006e-02   1.8015000000000001e+00   2.2910000000000000e-01  -6.6600000000000006e-02  -1.3200000000000000e-02   4.4400000000000002e-02   1.2007000000000001e+00   4.0048000000000004e+00  -3.8500000000000000e-02   2.5019999999999998e-01   1.5920000000000001e-01
  -1.9839999999999999e-01  -2.8580000000000000e-01   1.4582999999999999e+00   2.0999999999999999e-01  -1.6180000000000000e-01   4.4000000000000003e-03   6.6600000000000006e-02   1.1785000000000001e+00   2.4377000000000000e+00   0.0000000000000000e+00   2.5979999999999998e-01   1.2830000000000000e-01
   3.7469999999999998e-01   0.0000000000000000e+00   1.7157000000000000e+00   2.1959999999999999e-01  -6.6600000000000006e-02  -1.7500000000000002e-02  -2.2200000000000001e-02   1.0894999999999999e+00   4.0918000000000001e+00  -9.5999999999999992e-03   1.7319999999999999e-01   1.6370000000000001e-01
   1.3230000000000000e-01   1.0990000000000000e-01   2.6593000000000000e+00   2.0999999999999999e-01  -3.8100000000000002e-02  -3.0700000000000002e-02   1.3320000000000001e-01   1.2452000000000001e+00   2.9600000000000000e+00   9.6299999999999997e-02   3.1750000000000000e-01   1.4599999999999999e-01
   0.0000000000000000e+00   2.6379999999999998e-01   2.2303999999999999e+00   2.0999999999999999e-01  -4.7600000000000003e-02  -4.3900000000000002e-02  -2.2200000000000001e-02   1.1785000000000001e+00   3.3953000000000002e+00  -3.8500000000000000e-02   2.4060000000000001e-01   1.1940000000000001e-01
  -1.3230000000000000e-01   1.3189999999999999e-01   2.4876999999999998e+00   2.3870000000000000e-01  -1.6180000000000000e-01  -3.5099999999999999e-02   8.8800000000000004e-02   1.3119000000000001e+00   3.4824000000000002e+00  -5.7799999999999997e-02   2.4060000000000001e-01   1.1940000000000001e-01
  -6.6100000000000006e-02  -1.5390000000000001e-01   1.8015000000000001e+00   2.0999999999999999e-01  -3.8100000000000002e-02  -8.8000000000000005e-03   1.1100000000000000e-01   1.2452000000000001e+00   3.7435999999999998e+00   4.8200000000000000e-02   2.1170000000000000e-01   8.8499999999999995e-02
  -2.2040000000000001e-01   6.6000000000000003e-02   1.6298999999999999e+00   2.7689999999999998e-01  -3.8100000000000002e-02  -7.0199999999999999e-02   1.1100000000000000e-01   1.0450999999999999e+00   4.4401000000000002e+00  -5.7799999999999997e-02   3.3679999999999999e-01   1.5040000000000001e-01
  -4.4100000000000000e-02   0.0000000000000000e+00   1.8872000000000000e+00   2.3870000000000000e-01  -4.7600000000000003e-02  -1.3200000000000000e-02   1.5540000000000001e-01   1.2007000000000001e+00   3.6564999999999999e+00   9.6299999999999997e-02   2.1170000000000000e-01   1.5040000000000001e-01
  -1.7630000000000001e-01  -2.1980000000000000e-01   1.4582999999999999e+00   4.0100000000000002e-01  -1.0470000000000000e-01  -1.7500000000000002e-02   6.6600000000000006e-02   1.2452000000000001e+00   3.7435999999999998e+00   2.8899999999999999e-02   2.7900000000000003e-01   1.4160000000000000e-01
  -8.8200000000000001e-02  -4.3999999999999997e-02   1.2867999999999999e+00   1.7190000000000000e-01  -1.9000000000000000e-02  -3.5099999999999999e-02  -1.1100000000000000e-01   1.1785000000000001e+00   3.2212000000000001e+00  -3.8500000000000000e-02   1.9239999999999999e-01   1.7249999999999999e-01
  -3.5270000000000001e-01  -6.6000000000000003e-02   1.8872000000000000e+00   2.3870000000000000e-01  -6.6600000000000006e-02  -2.1899999999999999e-02  -1.1100000000000000e-01   1.0005999999999999e+00   3.4824000000000002e+00   4.8200000000000000e-02   1.9239999999999999e-01   1.3710000000000000e-01
  -3.9679999999999999e-01  -6.6000000000000003e-02   1.6298999999999999e+00   3.1509999999999999e-01  -6.6600000000000006e-02  -8.8000000000000005e-03   4.4400000000000002e-02   1.1785000000000001e+00   3.3083000000000000e+00  -5.7799999999999997e-02   2.9830000000000001e-01   1.5479999999999999e-01
  -3.7469999999999998e-01  -1.9789999999999999e-01   1.2010000000000001e+00   1.2410000000000000e-01  -9.5200000000000007e-02  -2.6300000000000000e-02   0.0000000000000000e+00   1.4453000000000000e+00   3.7435999999999998e+00  -9.5999999999999992e-03   2.8870000000000001e-01   1.5920000000000001e-01
  -3.9679999999999999e-01  -2.6379999999999998e-01   1.0294000000000001e+00   2.8639999999999999e-01  -7.6100000000000001e-02   0.0000000000000000e+00  -2.2200000000000001e-02   1.3341000000000001e+00   3.9177000000000000e+00  -2.8899999999999999e-02   2.4060000000000001e-01   1.9910000000000000e-01
  -3.5270000000000001e-01  -1.9789999999999999e-01   1.2010000000000001e+00   1.7190000000000000e-01  -3.8100000000000002e-02  -3.9500000000000000e-02   4.4400000000000002e-02   1.2674000000000001e+00   4.4401000000000002e+00   3.8500000000000000e-02   2.3089999999999999e-01   1.1060000000000000e-01
  -5.2900000000000003e-01   1.5390000000000001e-01   1.0294000000000001e+00   3.1509999999999999e-01  -9.4999999999999998e-03   8.8000000000000005e-03  -1.3320000000000001e-01   1.1563000000000001e+00   4.0048000000000004e+00  -7.7100000000000002e-02   3.1750000000000000e-01   1.5920000000000001e-01
  -3.9679999999999999e-01   6.6000000000000003e-02   1.7157000000000000e+00   3.0549999999999999e-01  -1.4269999999999999e-01   1.3200000000000000e-02  -6.6600000000000006e-02   1.1339999999999999e+00   3.3953000000000002e+00  -3.8500000000000000e-02   2.6939999999999997e-01   7.9600000000000004e-02
  -6.6130000000000000e-01  -8.7900000000000006e-02   1.6298999999999999e+00   3.3420000000000000e-01  -9.4999999999999998e-03  -5.2600000000000001e-02  -8.8800000000000004e-02   1.1563000000000001e+00   3.0470999999999999e+00  -7.7100000000000002e-02   3.0790000000000001e-01   1.4160000000000000e-01
  -4.8490000000000000e-01   6.6000000000000003e-02   1.0294000000000001e+00   2.8639999999999999e-01  -1.9000000000000000e-02  -4.8200000000000000e-02  -2.2200000000000001e-02   1.2007000000000001e+00   3.3953000000000002e+00  -1.9300000000000001e-02   1.9239999999999999e-01   1.3710000000000000e-01
  -3.0859999999999999e-01  -1.7590000000000000e-01   1.2867999999999999e+00   1.7190000000000000e-01  -2.8500000000000001e-02  -8.8000000000000005e-03   4.4400000000000002e-02   1.1785000000000001e+00   3.3083000000000000e+00  -8.6699999999999999e-02   2.5019999999999998e-01   1.2830000000000000e-01
  -4.1880000000000001e-01  -2.6379999999999998e-01   1.6298999999999999e+00   2.0050000000000001e-01  -3.8100000000000002e-02  -4.8200000000000000e-02   1.5540000000000001e-01   1.1785000000000001e+00   3.5695000000000001e+00  -3.8500000000000000e-02   2.5019999999999998e-01   1.7690000000000000e-01
  -4.6289999999999998e-01  -1.7590000000000000e-01   1.4582999999999999e+00   2.2910000000000000e-01  -4.7600000000000003e-02   8.8000000000000005e-03  -6.6600000000000006e-02   1.0672999999999999e+00   3.2212000000000001e+00   4.8200000000000000e-02   2.2130000000000000e-01   1.2390000000000000e-01
  -3.9679999999999999e-01   4.3999999999999997e-02   1.7157000000000000e+00   1.4319999999999999e-01  -8.5599999999999996e-02  -4.8200000000000000e-02  -1.7760000000000001e-01   1.2230000000000001e+00   3.3953000000000002e+00  -2.8899999999999999e-02   2.7900000000000003e-01   1.7690000000000000e-01
  -3.0859999999999999e-01  -1.0990000000000000e-01   8.5780000000000001e-01   1.9089999999999999e-01  -8.5599999999999996e-02  -4.4000000000000003e-03  -2.2200000000000001e-02   1.0227999999999999e+00   3.0470999999999999e+00  -9.6299999999999997e-02   2.1170000000000000e-01   1.5040000000000001e-01
  -5.2900000000000003e-01  -3.2979999999999998e-01   2.0588000000000002e+00   3.1509999999999999e-01  -3.8100000000000002e-02  -2.1899999999999999e-02   2.6629999999999998e-01   1.2674000000000001e+00   3.2212000000000001e+00   9.5999999999999992e-03   1.9239999999999999e-01   1.6370000000000001e-01
  -4.6289999999999998e-01  -1.0990000000000000e-01   1.7157000000000000e+00   2.2910000000000000e-01   3.8100000000000002e-02  -4.4000000000000003e-03   1.9980000000000001e-01   1.1117999999999999e+00   3.0470999999999999e+00  -9.6299999999999997e-02   3.1750000000000000e-01   1.3710000000000000e-01
  -4.1880000000000001e-01  -8.7900000000000006e-02   1.0294000000000001e+00   1.9089999999999999e-01  -1.1420000000000000e-01  -2.6300000000000000e-02   1.3320000000000001e-01   1.2674000000000001e+00   3.7435999999999998e+00  -6.7400000000000002e-02   2.5019999999999998e-01   1.6370000000000001e-01
  -3.9679999999999999e-01  -1.9789999999999999e-01   1.8015000000000001e+00   2.7689999999999998e-01  -2.8500000000000001e-02  -3.9500000000000000e-02   2.2189999999999999e-01   1.3119000000000001e+00   3.3953000000000002e+00  -5.7799999999999997e-02   2.6939999999999997e-01   1.4599999999999999e-01
  -3.5270000000000001e-01  -8.7900000000000006e-02   1.7157000000000000e+00   2.6729999999999998e-01  -1.4269999999999999e-01  -1.7500000000000002e-02  -6.6600000000000006e-02   1.1785000000000001e+00   3.2212000000000001e+00   9.6299999999999997e-02   3.2710000000000000e-01   1.4599999999999999e-01
  -3.0859999999999999e-01  -1.0990000000000000e-01   1.4582999999999999e+00   2.1959999999999999e-01  -1.9000000000000000e-02  -3.5099999999999999e-02   2.2200000000000001e-02   1.0227999999999999e+00   2.6118000000000001e+00  -5.7799999999999997e-02   1.8279999999999999e-01   1.4599999999999999e-01
  -5.0700000000000001e-01  -1.5390000000000001e-01   1.5441000000000000e+00   2.0999999999999999e-01  -2.8500000000000001e-02  -8.8000000000000005e-03   1.5540000000000001e-01   1.0894999999999999e+00   4.3529999999999998e+00  -2.8899999999999999e-02   1.0580000000000001e-01   8.4000000000000005e-02
  -4.6289999999999998e-01  -2.4179999999999999e-01   1.6298999999999999e+00   2.6729999999999998e-01  -1.1420000000000000e-01  -2.6300000000000000e-02   6.6600000000000006e-02   1.2452000000000001e+00   3.7435999999999998e+00   4.8200000000000000e-02   2.2130000000000000e-01   1.8579999999999999e-01
  -3.9679999999999999e-01  -1.7590000000000000e-01   1.8015000000000001e+00   2.1959999999999999e-01  -6.6600000000000006e-02   0.0000000000000000e+00   1.9980000000000001e-01   1.2674000000000001e+00   4.1788999999999996e+00   3.8500000000000000e-02   2.5979999999999998e-01   1.4160000000000000e-01
  -5.0700000000000001e-01  -2.6379999999999998e-01   1.8015000000000001e+00   1.8140000000000001e-01  -1.2370000000000000e-01  -3.9500000000000000e-02  -4.4400000000000002e-02   1.1563000000000001e+00   3.8306000000000000e+00  -3.8500000000000000e-02   1.8279999999999999e-01   1.6370000000000001e-01
  -1.9839999999999999e-01  -3.0780000000000002e-01   1.1152000000000000e+00   2.8639999999999999e-01  -1.9000000000000000e-02  -2.6300000000000000e-02   2.2189999999999999e-01   1.2897000000000001e+00   3.5695000000000001e+00  -3.8500000000000000e-02   3.5599999999999998e-01   1.2390000000000000e-01
  -5.9509999999999996e-01   4.3999999999999997e-02   1.8872000000000000e+00   2.8639999999999999e-01  -1.4269999999999999e-01  -2.1899999999999999e-02   0.0000000000000000e+00   1.2897000000000001e+00   4.2659000000000002e+00   4.8200000000000000e-02   2.3089999999999999e-01   1.5040000000000001e-01
  -4.6289999999999998e-01  -1.9789999999999999e-01   1.4582999999999999e+00   1.3370000000000001e-01  -9.4999999999999998e-03   2.1899999999999999e-02   8.8800000000000004e-02   1.0894999999999999e+00   2.8730000000000002e+00  -2.8899999999999999e-02   2.7900000000000003e-01   1.1060000000000000e-01
  -4.1880000000000001e-01  -3.2979999999999998e-01   1.0294000000000001e+00   3.2460000000000000e-01   3.8100000000000002e-02  -4.8200000000000000e-02   8.8800000000000004e-02   9.1169999999999995e-01   2.9600000000000000e+00  -1.9300000000000001e-02   2.3089999999999999e-01   1.5920000000000001e-01
  -4.6289999999999998e-01  -1.0990000000000000e-01   1.8015000000000001e+00   2.1959999999999999e-01  -9.5200000000000007e-02  -3.5099999999999999e-02   1.1100000000000000e-01   1.2452000000000001e+00   3.7435999999999998e+00  -1.9300000000000001e-02   1.7319999999999999e-01   1.3710000000000000e-01
  -5.5110000000000003e-01  -1.5390000000000001e-01   1.2010000000000001e+00   2.2910000000000000e-01  -1.9000000000000000e-02  -1.7500000000000002e-02   8.8800000000000004e-02   1.0450999999999999e+00   3.2212000000000001e+00   6.7400000000000002e-02   3.2710000000000000e-01   9.7299999999999998e-02
  -5.7310000000000005e-01  -4.3999999999999997e-02   1.2867999999999999e+00   2.1959999999999999e-01  -6.6600000000000006e-02  -4.4000000000000003e-03   4.4400000000000002e-02   1.2452000000000001e+00   3.8306000000000000e+00   1.9300000000000001e-02   2.0210000000000000e-01   1.0620000000000000e-01
  -5.9509999999999996e-01  -3.0780000000000002e-01   1.5441000000000000e+00   2.3870000000000000e-01  -2.8500000000000001e-02  -1.7500000000000002e-02  -4.4400000000000002e-02   1.0227999999999999e+00   3.3953000000000002e+00  -6.7400000000000002e-02   1.4430000000000001e-01   1.3270000000000001e-01
  -5.9509999999999996e-01  -8.7900000000000006e-02   1.4582999999999999e+00   1.7190000000000000e-01  -1.1420000000000000e-01  -1.7500000000000002e-02   2.4410000000000001e-01   1.1563000000000001e+00   3.3083000000000000e+00  -4.8200000000000000e-02   2.3089999999999999e-01   1.5040000000000001e-01
  -5.0700000000000001e-01  -2.4179999999999999e-01   1.8015000000000001e+00   1.5279999999999999e-01  -1.3320000000000001e-01   8.8000000000000005e-03  -1.9980000000000001e-01   1.2007000000000001e+00   3.6564999999999999e+00   0.0000000000000000e+00   2.0210000000000000e-01   1.3710000000000000e-01
  -3.0859999999999999e-01  -1.7590000000000000e-01   1.2010000000000001e+00   3.2460000000000000e-01  -3.8100000000000002e-02  -1.7500000000000002e-02   6.6600000000000006e-02   1.3119000000000001e+00   2.7858999999999998e+00   1.5409999999999999e-01   2.3089999999999999e-01   1.2830000000000000e-01
  -5.0700000000000001e-01  -2.4179999999999999e-01   8.5780000000000001e-01   2.3870000000000000e-01  -3.8100000000000002e-02  -2.6300000000000000e-02   2.2200000000000001e-02   1.2674000000000001e+00   3.0470999999999999e+00  -8.6699999999999999e-02   2.6939999999999997e-01   1.0170000000000000e-01
  -3.5270000000000001e-01  -4.3999999999999997e-02   1.0294000000000001e+00   2.3870000000000000e-01   2.8500000000000001e-02  -4.3900000000000002e-02  -1.5540000000000001e-01   1.0672999999999999e+00   3.8306000000000000e+00  -2.8899999999999999e-02   3.0790000000000001e-01   1.1060000000000000e-01
  -5.0700000000000001e-01  -1.3189999999999999e-01   1.6298999999999999e+00   1.5279999999999999e-01  -9.4999999999999998e-03  -3.5099999999999999e-02  -1.1100000000000000e-01   1.1339999999999999e+00   3.0470999999999999e+00   6.7400000000000002e-02   2.7900000000000003e-01   1.1500000000000000e-01
  -4.6289999999999998e-01  -1.5390000000000001e-01   1.5441000000000000e+00   1.6230000000000000e-01  -1.9000000000000000e-02  -5.2600000000000001e-02   0.0000000000000000e+00   1.1785000000000001e+00   3.5695000000000001e+00  -3.8500000000000000e-02   3.0790000000000001e-01   1.0170000000000000e-01
  -3.9679999999999999e-01  -4.3999999999999997e-02   1.2867999999999999e+00   3.1509999999999999e-01  -9.4999999999999998e-03  -1.7500000000000002e-02  -2.2200000000000001e-02   1.0894999999999999e+00   3.5695000000000001e+00   1.9300000000000001e-02   3.7530000000000002e-01   1.3270000000000001e-01
  -2.6450000000000001e-01  -1.0990000000000000e-01   1.3725000000000001e+00   2.0999999999999999e-01  -1.1420000000000000e-01  -3.0700000000000002e-02  -1.5540000000000001e-01   1.0672999999999999e+00   3.2212000000000001e+00  -8.6699999999999999e-02   2.3089999999999999e-01   1.8579999999999999e-01
  -4.6289999999999998e-01  -1.3189999999999999e-01   1.8872000000000000e+00   2.1959999999999999e-01  -7.6100000000000001e-02  -6.1400000000000003e-02   1.5540000000000001e-01   1.0894999999999999e+00   3.3083000000000000e+00  -7.7100000000000002e-02   2.6939999999999997e-01   1.5920000000000001e-01
  -5.2900000000000003e-01  -6.6000000000000003e-02   2.0588000000000002e+00   1.3370000000000001e-01  -1.1420000000000000e-01  -8.8000000000000005e-03   2.2189999999999999e-01   1.3341000000000001e+00   3.5695000000000001e+00   9.5999999999999992e-03   2.4060000000000001e-01   1.6370000000000001e-01
  -5.7310000000000005e-01  -1.5390000000000001e-01   1.7157000000000000e+00   1.8140000000000001e-01  -9.5200000000000007e-02   2.1899999999999999e-02  -1.3320000000000001e-01   1.3564000000000001e+00   3.8306000000000000e+00   0.0000000000000000e+00   2.4060000000000001e-01   9.2899999999999996e-02
  -3.7469999999999998e-01  -2.8580000000000000e-01   1.1152000000000000e+00   2.8639999999999999e-01  -1.1420000000000000e-01   0.0000000000000000e+00   2.2200000000000001e-02   1.1339999999999999e+00   3.6564999999999999e+00  -5.7799999999999997e-02   2.7900000000000003e-01   1.1940000000000001e-01
  -5.5110000000000003e-01  -1.3189999999999999e-01   1.7157000000000000e+00   2.6729999999999998e-01  -5.7099999999999998e-02  -6.1400000000000003e-02  -8.8800000000000004e-02   1.3341000000000001e+00   3.7435999999999998e+00  -9.5999999999999992e-03   3.3679999999999999e-01   1.3270000000000001e-01
  -5.9509999999999996e-01  -2.4179999999999999e-01   1.2867999999999999e+00   2.1959999999999999e-01   1.9000000000000000e-02   8.8000000000000005e-03   1.7760000000000001e-01   1.2897000000000001e+00   3.2212000000000001e+00   1.9300000000000001e-02   3.4639999999999999e-01   1.4160000000000000e-01
  -5.5110000000000003e-01  -2.8580000000000000e-01   2.4018999999999999e+00   1.5279999999999999e-01   9.4999999999999998e-03  -3.5099999999999999e-02   8.8800000000000004e-02   1.1117999999999999e+00   2.4377000000000000e+00  -4.8200000000000000e-02   2.9830000000000001e-01   1.3710000000000000e-01
  -5.5110000000000003e-01  -6.6000000000000003e-02   1.8015000000000001e+00   2.2910000000000000e-01  -6.6600000000000006e-02  -4.3900000000000002e-02   2.2189999999999999e-01   1.2452000000000001e+00   3.5695000000000001e+00  -8.6699999999999999e-02   2.3089999999999999e-01   1.3710000000000000e-01
  -2.2040000000000001e-01  -1.9789999999999999e-01   1.4582999999999999e+00   2.1959999999999999e-01  -5.7099999999999998e-02  -1.3200000000000000e-02   4.4400000000000002e-02   1.2230000000000001e+00   3.7435999999999998e+00  -2.8899999999999999e-02   2.6939999999999997e-01   1.2830000000000000e-01
  -5.9509999999999996e-01  -8.7900000000000006e-02   1.2867999999999999e+00   2.5779999999999997e-01  -5.7099999999999998e-02   0.0000000000000000e+00  -4.4400000000000002e-02   1.1785000000000001e+00   3.1341999999999999e+00  -1.9300000000000001e-02   2.3089999999999999e-01   1.1500000000000000e-01
  -4.1880000000000001e-01  -1.3189999999999999e-01   1.4582999999999999e+00   2.0999999999999999e-01  -5.7099999999999998e-02   4.4000000000000003e-03  -4.4400000000000002e-02   1.2897000000000001e+00   3.8306000000000000e+00  -2.8899999999999999e-02   1.9239999999999999e-01   1.2830000000000000e-01
  -4.1880000000000001e-01  -1.9789999999999999e-01   1.8015000000000001e+00   1.7190000000000000e-01  -1.1420000000000000e-01   2.6300000000000000e-02   1.5540000000000001e-01   1.2007000000000001e+00   4.4401000000000002e+00  -6.7400000000000002e-02   2.6939999999999997e-01   1.8140000000000001e-01
  -5.5110000000000003e-01  -2.6379999999999998e-01   1.7157000000000000e+00   2.4820000000000000e-01  -2.0930000000000001e-01  -4.8200000000000000e-02   1.1100000000000000e-01   1.1563000000000001e+00   3.6564999999999999e+00   3.8500000000000000e-02   1.9239999999999999e-01   1.8140000000000001e-01
  -5.2900000000000003e-01   2.1999999999999999e-02   1.1152000000000000e+00   2.7689999999999998e-01  -9.5200000000000007e-02  -3.9500000000000000e-02   3.1069999999999998e-01   1.1563000000000001e+00   3.6564999999999999e+00   6.7400000000000002e-02   2.5979999999999998e-01   1.6810000000000000e-01
  -4.4080000000000003e-01  -3.9570000000000000e-01   1.6298999999999999e+00   1.3370000000000001e-01   0.0000000000000000e+00  -5.7000000000000002e-02   2.4410000000000001e-01   1.1339999999999999e+00   3.3083000000000000e+00   3.8500000000000000e-02   2.5979999999999998e-01   1.0620000000000000e-01
  -5.0700000000000001e-01  -2.4179999999999999e-01   1.1152000000000000e+00   3.3420000000000000e-01   2.8500000000000001e-02  -1.3200000000000000e-02   4.4400000000000002e-02   1.2674000000000001e+00   3.9177000000000000e+00   2.8899999999999999e-02   2.9830000000000001e-01   8.8499999999999995e-02
  -4.1880000000000001e-01  -8.7900000000000006e-02   1.3725000000000001e+00   3.0549999999999999e-01  -6.6600000000000006e-02  -2.6300000000000000e-02   2.2200000000000001e-02   1.2897000000000001e+00   3.5695000000000001e+00  -1.9300000000000001e-02   2.5019999999999998e-01   1.7249999999999999e-01
  -4.4080000000000003e-01  -1.5390000000000001e-01   1.7157000000000000e+00   2.3870000000000000e-01  -8.5599999999999996e-02  -3.5099999999999999e-02   1.3320000000000001e-01   1.3119000000000001e+00   3.4824000000000002e+00   4.8200000000000000e-02   2.1170000000000000e-01   9.7299999999999998e-02
  -6.3919999999999999e-01  -1.3189999999999999e-01   1.2010000000000001e+00   2.0050000000000001e-01  -7.6100000000000001e-02  -4.4000000000000003e-03   1.3320000000000001e-01   1.1339999999999999e+00   3.1341999999999999e+00   9.5999999999999992e-03   2.2130000000000000e-01   1.4599999999999999e-01
  -2.6450000000000001e-01  -3.5170000000000001e-01   1.3725000000000001e+00   1.5279999999999999e-01  -8.5599999999999996e-02  -2.1899999999999999e-02   6.6600000000000006e-02   1.1339999999999999e+00   3.3083000000000000e+00  -9.5999999999999992e-03   2.5979999999999998e-01   1.9020000000000001e-01
  -4.6289999999999998e-01  -1.9789999999999999e-01   9.4359999999999999e-01   1.6230000000000000e-01  -1.9000000000000000e-02  -3.0700000000000002e-02   0.0000000000000000e+00   1.1117999999999999e+00   2.8730000000000002e+00   6.7400000000000002e-02   2.3089999999999999e-01   1.5040000000000001e-01
  -2.6450000000000001e-01  -3.9570000000000000e-01   1.8015000000000001e+00   2.0999999999999999e-01  -1.6180000000000000e-01  -3.9500000000000000e-02   1.7760000000000001e-01   1.0227999999999999e+00   3.8306000000000000e+00   0.0000000000000000e+00   1.6360000000000000e-01   1.6810000000000000e-01
  -5.2900000000000003e-01  -2.8580000000000000e-01   1.2010000000000001e+00   2.1959999999999999e-01  -1.7130000000000001e-01  -8.8000000000000005e-03   1.3320000000000001e-01   1.0450999999999999e+00   3.9177000000000000e+00  -1.9300000000000001e-02   1.3469999999999999e-01   1.6370000000000001e-01
  -5.5110000000000003e-01   8.7900000000000006e-02   1.2010000000000001e+00   3.2460000000000000e-01  -5.7099999999999998e-02  -4.3900000000000002e-02   2.2189999999999999e-01   9.5609999999999995e-01   3.8306000000000000e+00  -3.8500000000000000e-02   2.5019999999999998e-01   1.5479999999999999e-01
  -3.9679999999999999e-01  -2.4179999999999999e-01   1.2867999999999999e+00   1.8140000000000001e-01  -2.8500000000000001e-02  -3.5099999999999999e-02  -2.2200000000000001e-02   1.2230000000000001e+00   3.4824000000000002e+00  -3.8500000000000000e-02   1.9239999999999999e-01   1.4160000000000000e-01
  -4.8490000000000000e-01  -1.7590000000000000e-01   1.4582999999999999e+00   2.8639999999999999e-01  -8.5599999999999996e-02   8.8000000000000005e-03   1.7760000000000001e-01   1.1339999999999999e+00   3.3083000000000000e+00  -1.9300000000000001e-02   2.8870000000000001e-01   1.2830000000000000e-01
  -4.4080000000000003e-01  -4.3999999999999997e-02   1.8015000000000001e+00   2.7689999999999998e-01  -3.8100000000000002e-02  -4.4000000000000003e-03   0.0000000000000000e+00   1.2452000000000001e+00   3.2212000000000001e+00  -1.2520000000000001e-01   2.6939999999999997e-01   1.1060000000000000e-01
  -4.8490000000000000e-01  -1.3189999999999999e-01   1.3725000000000001e+00   2.0999999999999999e-01  -7.6100000000000001e-02  -1.7500000000000002e-02   4.4400000000000002e-02   1.3119000000000001e+00   3.3083000000000000e+00   1.9300000000000001e-02   2.8870000000000001e-01   1.1060000000000000e-01
  -7.2740000000000005e-01   0.0000000000000000e+00   1.1152000000000000e+00   1.6230000000000000e-01  -6.6600000000000006e-02  -4.3900000000000002e-02   0.0000000000000000e+00   1.2007000000000001e+00   2.8730000000000002e+00   1.9300000000000001e-02   2.2130000000000000e-01   1.4160000000000000e-01
  -4.4080000000000003e-01  -1.5390000000000001e-01   2.3161999999999998e+00   2.6729999999999998e-01  -3.8100000000000002e-02  -3.0700000000000002e-02   4.4400000000000002e-02   1.0450999999999999e+00   4.1788999999999996e+00  -2.8899999999999999e-02   2.1170000000000000e-01   1.4160000000000000e-01
  -4.1880000000000001e-01  -1.9789999999999999e-01   1.8015000000000001e+00   3.2460000000000000e-01  -9.5200000000000007e-02  -3.5099999999999999e-02  -6.6600000000000006e-02   1.0005999999999999e+00   4.1788999999999996e+00  -9.5999999999999992e-03   2.5019999999999998e-01   1.5479999999999999e-01
  -5.0700000000000001e-01  -1.9789999999999999e-01   1.6298999999999999e+00   2.2910000000000000e-01  -7.6100000000000001e-02  -4.4000000000000003e-03   1.7760000000000001e-01   1.2897000000000001e+00   3.3083000000000000e+00   0.0000000000000000e+00   2.3089999999999999e-01   1.1940000000000001e-01
  -3.5270000000000001e-01  -2.8580000000000000e-01   1.8872000000000000e+00   1.3370000000000001e-01  -1.3320000000000001e-01  -3.0700000000000002e-02   1.1100000000000000e-01   1.2452000000000001e+00   4.0048000000000004e+00  -2.8899999999999999e-02   2.6939999999999997e-01   1.2390000000000000e-01
  -5.7310000000000005e-01  -2.4179999999999999e-01   1.1152000000000000e+00   2.0999999999999999e-01  -1.9000000000000000e-02   0.0000000000000000e+00   1.7760000000000001e-01   1.1117999999999999e+00   3.3083000000000000e+00  -3.8500000000000000e-02   2.1170000000000000e-01   1.1500000000000000e-01
  -3.9679999999999999e-01  -2.4179999999999999e-01   1.8015000000000001e+00   2.5779999999999997e-01  -4.7600000000000003e-02  -3.0700000000000002e-02   4.4400000000000002e-02   1.3564000000000001e+00   3.2212000000000001e+00  -1.9300000000000001e-02   2.3089999999999999e-01   1.1500000000000000e-01
  -4.4080000000000003e-01  -3.0780000000000002e-01   5.1470000000000005e-01   2.0050000000000001e-01  -1.2370000000000000e-01  -2.1899999999999999e-02   1.1100000000000000e-01   1.0894999999999999e+00   3.8306000000000000e+00   9.5999999999999992e-03   2.6939999999999997e-01   1.4160000000000000e-01
  -5.2900000000000003e-01  -1.5390000000000001e-01   1.8872000000000000e+00   2.7689999999999998e-01  -1.6180000000000000e-01  -3.9500000000000000e-02   4.4400000000000002e-02   1.2452000000000001e+00   3.8306000000000000e+00   2.8899999999999999e-02   1.6360000000000000e-01   1.6370000000000001e-01
  -4.8490000000000000e-01  -8.7900000000000006e-02   2.5735000000000001e+00   2.2910000000000000e-01   0.0000000000000000e+00  -3.0700000000000002e-02  -2.2200000000000001e-02   1.2007000000000001e+00   3.7435999999999998e+00  -1.9300000000000001e-02   1.5400000000000000e-01   1.5920000000000001e-01
  -5.0700000000000001e-01  -1.7590000000000000e-01   1.5441000000000000e+00   2.5779999999999997e-01   2.8500000000000001e-02  -1.3200000000000000e-02   6.6600000000000006e-02   1.1563000000000001e+00   3.3083000000000000e+00  -2.8899999999999999e-02   2.5979999999999998e-01   1.2830000000000000e-01
  -4.1880000000000001e-01  -4.8359999999999997e-01   1.2010000000000001e+00   2.6729999999999998e-01  -8.5599999999999996e-02  -1.7500000000000002e-02  -8.8800000000000004e-02   1.0227999999999999e+00   3.8306000000000000e+00   2.8899999999999999e-02   2.3089999999999999e-01   1.8579999999999999e-01
  -4.6289999999999998e-01  -1.7590000000000000e-01   1.8015000000000001e+00   1.6230000000000000e-01  -6.6600000000000006e-02  -4.8200000000000000e-02   1.1100000000000000e-01   1.0672999999999999e+00   3.4824000000000002e+00  -2.8899999999999999e-02   1.4430000000000001e-01   1.8140000000000001e-01
  -4.1880000000000001e-01  -1.5390000000000001e-01   9.4359999999999999e-01   2.0999999999999999e-01  -8.5599999999999996e-02  -3.5099999999999999e-02   1.9980000000000001e-01   1.1117999999999999e+00   4.6142000000000003e+00  -9.5999999999999992e-03   3.0790000000000001e-01   1.6810000000000000e-01
  -3.5270000000000001e-01  -1.9789999999999999e-01   7.7210000000000001e-01   1.1459999999999999e-01  -8.5599999999999996e-02  -2.6300000000000000e-02   8.8800000000000004e-02   1.1117999999999999e+00   3.0470999999999999e+00   3.8500000000000000e-02   1.9239999999999999e-01   1.6370000000000001e-01
  -6.3919999999999999e-01  -3.5170000000000001e-01   1.9730000000000001e+00   3.0549999999999999e-01  -4.7600000000000003e-02  -8.8000000000000005e-03   1.5540000000000001e-01   1.2007000000000001e+00   3.2212000000000001e+00   1.9300000000000001e-02   2.5019999999999998e-01   1.2390000000000000e-01
  -4.6289999999999998e-01  -3.9570000000000000e-01   2.0588000000000002e+00   2.1959999999999999e-01  -1.1420000000000000e-01  -1.7500000000000002e-02  -4.4400000000000002e-02   1.0450999999999999e+00   3.7435999999999998e+00   1.9300000000000001e-02   2.9830000000000001e-01   1.1060000000000000e-01
  -4.1880000000000001e-01  -1.7590000000000000e-01   1.5441000000000000e+00   2.1959999999999999e-01  -1.4269999999999999e-01  -1.7500000000000002e-02   1.1100000000000000e-01   1.4008000000000000e+00   2.9600000000000000e+00   1.9300000000000001e-02   3.1750000000000000e-01   1.5040000000000001e-01
  -5.0700000000000001e-01  -2.1999999999999999e-02   1.3725000000000001e+00   2.7689999999999998e-01  -8.5599999999999996e-02  -2.1899999999999999e-02   4.4400000000000002e-02   1.1339999999999999e+00   3.0470999999999999e+00  -4.8200000000000000e-02   2.7900000000000003e-01   1.1500000000000000e-01
  -7.0530000000000004e-01  -3.7369999999999998e-01   1.4582999999999999e+00   2.6729999999999998e-01   9.4999999999999998e-03  -5.2600000000000001e-02  -2.2200000000000001e-02   1.1339999999999999e+00   3.8306000000000000e+00   9.5999999999999992e-03   2.4060000000000001e-01   1.4599999999999999e-01
  -3.7469999999999998e-01  -3.0780000000000002e-01   2.3161999999999998e+00   2.2910000000000000e-01   9.4999999999999998e-03  -2.1899999999999999e-02   1.9980000000000001e-01   1.0227999999999999e+00   3.5695000000000001e+00  -1.9300000000000001e-02   2.3089999999999999e-01   1.0170000000000000e-01
  -5.7310000000000005e-01  -2.1999999999999999e-02   1.4582999999999999e+00   2.4820000000000000e-01  -8.5599999999999996e-02  -1.7500000000000002e-02   1.7760000000000001e-01   1.1785000000000001e+00   3.5695000000000001e+00   2.8899999999999999e-02   2.7900000000000003e-01   1.5920000000000001e-01
  -5.7310000000000005e-01  -3.0780000000000002e-01   1.7157000000000000e+00   1.9089999999999999e-01  -2.8500000000000001e-02  -3.9500000000000000e-02  -1.1100000000000000e-01   9.3389999999999995e-01   2.9600000000000000e+00   9.5999999999999992e-03   2.5019999999999998e-01   1.1060000000000000e-01
  -5.2900000000000003e-01  -1.9789999999999999e-01   1.3725000000000001e+00   2.0999999999999999e-01  -7.6100000000000001e-02   0.0000000000000000e+00   2.2200000000000001e-02   1.2007000000000001e+00   4.0048000000000004e+00   8.6699999999999999e-02   2.4060000000000001e-01   1.1940000000000001e-01
  -6.1719999999999997e-01  -2.4179999999999999e-01   8.5780000000000001e-01   1.8140000000000001e-01  -4.7600000000000003e-02  -2.6300000000000000e-02   1.7760000000000001e-01   1.3119000000000001e+00   3.7435999999999998e+00  -4.8200000000000000e-02   3.2710000000000000e-01   1.1940000000000001e-01
  -3.9679999999999999e-01  -1.5390000000000001e-01   1.6298999999999999e+00   2.0999999999999999e-01  -1.0470000000000000e-01   8.8000000000000005e-03   1.9980000000000001e-01   1.2452000000000001e+00   3.9177000000000000e+00   1.9300000000000001e-02   2.1170000000000000e-01   1.3710000000000000e-01
  -4.4080000000000003e-01  -4.1770000000000002e-01   1.5441000000000000e+00   1.4319999999999999e-01  -3.8100000000000002e-02  -4.3900000000000002e-02  -2.2200000000000001e-02   1.3564000000000001e+00   3.8306000000000000e+00  -3.8500000000000000e-02   2.7900000000000003e-01   1.1500000000000000e-01
  -5.2900000000000003e-01  -1.5390000000000001e-01   1.9730000000000001e+00   1.5279999999999999e-01  -7.6100000000000001e-02  -7.8899999999999998e-02  -1.1100000000000000e-01   1.3119000000000001e+00   3.3953000000000002e+00   9.5999999999999992e-03   3.4639999999999999e-01   1.6370000000000001e-01
  -3.3060000000000000e-01  -1.7590000000000000e-01   1.2867999999999999e+00   2.0050000000000001e-01  -3.8100000000000002e-02  -3.0700000000000002e-02   4.4400000000000002e-02   1.1117999999999999e+00   4.2659000000000002e+00   0.0000000000000000e+00   2.3089999999999999e-01   1.5040000000000001e-01
  -4.8490000000000000e-01  -4.3999999999999997e-02   9.4359999999999999e-01   3.4370000000000001e-01   1.9000000000000000e-02  -1.7500000000000002e-02   1.5540000000000001e-01   1.3119000000000001e+00   3.5695000000000001e+00  -3.8500000000000000e-02   2.3089999999999999e-01   9.7299999999999998e-02
  -4.4080000000000003e-01  -2.6379999999999998e-01   1.2010000000000001e+00   2.2910000000000000e-01  -1.6180000000000000e-01   0.0000000000000000e+00   8.8800000000000004e-02   1.1785000000000001e+00   3.1341999999999999e+00   9.5999999999999992e-03   3.4639999999999999e-01   1.4599999999999999e-01
  -5.2900000000000003e-01  -1.3189999999999999e-01   7.7210000000000001e-01   2.3870000000000000e-01  -7.6100000000000001e-02  -7.0199999999999999e-02  -6.6600000000000006e-02   1.3119000000000001e+00   3.5695000000000001e+00  -9.6299999999999997e-02   2.7900000000000003e-01   1.3270000000000001e-01
  -3.3060000000000000e-01  -1.7590000000000000e-01   1.1152000000000000e+00   1.1459999999999999e-01  -8.5599999999999996e-02  -4.8200000000000000e-02   6.6600000000000006e-02   1.2230000000000001e+00   3.7435999999999998e+00  -1.1559999999999999e-01   2.5979999999999998e-01   1.1940000000000001e-01
  -6.3919999999999999e-01  -3.2979999999999998e-01   1.1152000000000000e+00   3.0549999999999999e-01  -1.1420000000000000e-01  -1.3200000000000000e-02   8.8800000000000004e-02   1.0894999999999999e+00   2.6118000000000001e+00   1.9300000000000001e-02   3.0790000000000001e-01   1.4160000000000000e-01
  -4.8490000000000000e-01  -2.4179999999999999e-01   1.0294000000000001e+00   2.2910000000000000e-01  -1.4269999999999999e-01  -3.0700000000000002e-02   1.7760000000000001e-01   1.1785000000000001e+00   3.4824000000000002e+00   9.5999999999999992e-03   1.6360000000000000e-01   1.5040000000000001e-01
  -6.8330000000000002e-01  -1.7590000000000000e-01   1.5441000000000000e+00   1.6230000000000000e-01  -9.4999999999999998e-03  -3.5099999999999999e-02   2.2200000000000001e-02   1.0672999999999999e+00   3.2212000000000001e+00  -9.5999999999999992e-03   2.9830000000000001e-01   1.6370000000000001e-01
  -3.7469999999999998e-01  -1.7590000000000000e-01   1.2867999999999999e+00   2.6729999999999998e-01   0.0000000000000000e+00  -4.3900000000000002e-02   0.0000000000000000e+00   1.3341000000000001e+00   3.4824000000000002e+00   1.9300000000000001e-02   2.9830000000000001e-01   1.1500000000000000e-01
  -3.9679999999999999e-01  -1.5390000000000001e-01   1.6298999999999999e+00   1.5279999999999999e-01  -6.6600000000000006e-02  -1.3200000000000000e-02   1.5540000000000001e-01   1.2897000000000001e+00   3.4824000000000002e+00  -5.7799999999999997e-02   2.5979999999999998e-01   1.1940000000000001e-01
  -3.7469999999999998e-01   8.7900000000000006e-02   1.8872000000000000e+00   2.2910000000000000e-01  -4.7600000000000003e-02   1.3200000000000000e-02   0.0000000000000000e+00   1.0227999999999999e+00   3.7435999999999998e+00   1.9300000000000001e-02   2.4060000000000001e-01   1.7249999999999999e-01
  -5.0700000000000001e-01  -1.3189999999999999e-01   1.5441000000000000e+00   2.2910000000000000e-01  -6.6600000000000006e-02  -7.0199999999999999e-02   4.4400000000000002e-02   1.0894999999999999e+00   3.6564999999999999e+00   9.5999999999999992e-03   2.6939999999999997e-01   1.0170000000000000e-01
  -5.0700000000000001e-01  -6.6000000000000003e-02   1.3725000000000001e+00   2.0050000000000001e-01  -4.7600000000000003e-02   1.7500000000000002e-02  -6.6600000000000006e-02   1.0227999999999999e+00   2.6989000000000001e+00  -3.8500000000000000e-02   2.5019999999999998e-01   1.6370000000000001e-01
  -5.2900000000000003e-01   0.0000000000000000e+00   9.4359999999999999e-01   2.5779999999999997e-01  -3.8100000000000002e-02  -4.8200000000000000e-02  -4.4400000000000002e-02   1.1785000000000001e+00   3.1341999999999999e+00  -4.8200000000000000e-02   2.2130000000000000e-01   1.3270000000000001e-01
  -3.5270000000000001e-01  -1.5390000000000001e-01   9.4359999999999999e-01   2.1959999999999999e-01  -1.0470000000000000e-01  -2.1899999999999999e-02  -2.4410000000000001e-01   1.1339999999999999e+00   2.4377000000000000e+00  -3.8500000000000000e-02   1.5400000000000000e-01   1.4160000000000000e-01
  -4.8490000000000000e-01  -6.6000000000000003e-02   1.6298999999999999e+00   2.1959999999999999e-01  -1.4269999999999999e-01   3.0700000000000002e-02   2.2200000000000001e-02   1.2674000000000001e+00   3.0470999999999999e+00  -1.9300000000000001e-02   1.9239999999999999e-01   1.4160000000000000e-01
  -5.7310000000000005e-01  -2.1980000000000000e-01   1.7157000000000000e+00   1.4319999999999999e-01  -4.7600000000000003e-02   0.0000000000000000e+00  -2.2200000000000001e-02   1.0450999999999999e+00   3.7435999999999998e+00   6.7400000000000002e-02   2.5979999999999998e-01   1.6370000000000001e-01
  -2.8649999999999998e-01  -1.7590000000000000e-01   1.5441000000000000e+00   1.7190000000000000e-01  -1.3320000000000001e-01  -8.8000000000000005e-03   1.1100000000000000e-01   1.0894999999999999e+00   3.9177000000000000e+00  -1.9300000000000001e-02   2.0210000000000000e-01   1.2390000000000000e-01
  -3.7469999999999998e-01  -3.7369999999999998e-01   1.8015000000000001e+00   1.7190000000000000e-01   1.9000000000000000e-02  -1.3200000000000000e-02   2.2200000000000001e-02   1.1117999999999999e+00   4.3529999999999998e+00   8.6699999999999999e-02   2.3089999999999999e-01   1.5920000000000001e-01
  -5.0700000000000001e-01  -8.7900000000000006e-02   1.8872000000000000e+00   2.7689999999999998e-01  -9.5200000000000007e-02  -5.7000000000000002e-02   1.9980000000000001e-01   1.1785000000000001e+00   3.9177000000000000e+00  -6.7400000000000002e-02   2.7900000000000003e-01   1.2390000000000000e-01
  -2.8649999999999998e-01  -2.1999999999999999e-02   1.2867999999999999e+00   2.3870000000000000e-01   1.9000000000000000e-02  -7.8899999999999998e-02   6.6600000000000006e-02   1.3119000000000001e+00   4.0918000000000001e+00   0.0000000000000000e+00   2.2130000000000000e-01   1.2830000000000000e-01
  -4.4080000000000003e-01   1.3189999999999999e-01   1.3725000000000001e+00   2.4820000000000000e-01  -1.9000000000000000e-02  -5.7000000000000002e-02   4.4400000000000002e-02   1.1117999999999999e+00   3.3083000000000000e+00   1.9300000000000001e-02   2.7900000000000003e-01   1.1940000000000001e-01
  -2.8649999999999998e-01  -2.1980000000000000e-01   8.5780000000000001e-01   2.5779999999999997e-01  -7.6100000000000001e-02  -4.8200000000000000e-02   2.8849999999999998e-01   1.0672999999999999e+00   3.9177000000000000e+00   2.8899999999999999e-02   2.3089999999999999e-01   1.3270000000000001e-01
  -4.1880000000000001e-01  -4.3999999999999997e-02   1.4582999999999999e+00   2.0050000000000001e-01   1.9000000000000000e-02   4.4000000000000003e-03  -1.3320000000000001e-01   1.2452000000000001e+00   3.2212000000000001e+00  -2.8899999999999999e-02   2.9830000000000001e-01   1.5479999999999999e-01
  -4.6289999999999998e-01  -2.1999999999999999e-02   1.6298999999999999e+00   2.0050000000000001e-01  -3.8100000000000002e-02   8.8000000000000005e-03   0.0000000000000000e+00   1.1339999999999999e+00   3.7435999999999998e+00   9.5999999999999992e-03   2.7900000000000003e-01   1.1060000000000000e-01
  -4.6289999999999998e-01  -3.0780000000000002e-01   1.9730000000000001e+00   1.9089999999999999e-01  -6.6600000000000006e-02   2.1899999999999999e-02  -2.2200000000000001e-02   1.0672999999999999e+00   3.7435999999999998e+00  -5.7799999999999997e-02   2.9830000000000001e-01   1.2390000000000000e-01
  -5.0700000000000001e-01  -3.2979999999999998e-01   2.3161999999999998e+00   1.9089999999999999e-01  -1.1420000000000000e-01  -1.3200000000000000e-02   6.6600000000000006e-02   1.3341000000000001e+00   3.9177000000000000e+00   4.8200000000000000e-02   1.9239999999999999e-01   1.3710000000000000e-01
  -5.2900000000000003e-01  -2.6379999999999998e-01   1.8872000000000000e+00   2.0050000000000001e-01  -8.5599999999999996e-02  -2.1899999999999999e-02   1.5540000000000001e-01   1.0005999999999999e+00   4.0048000000000004e+00  -1.9300000000000001e-02   2.2130000000000000e-01   1.4160000000000000e-01
  -5.7310000000000005e-01  -2.6379999999999998e-01   1.4582999999999999e+00   2.7689999999999998e-01  -1.8079999999999999e-01   4.4000000000000003e-03  -4.4400000000000002e-02   1.0894999999999999e+00   3.6564999999999999e+00   4.8200000000000000e-02   3.2710000000000000e-01   1.5040000000000001e-01
  -5.7310000000000005e-01  -2.6379999999999998e-01   1.5441000000000000e+00   1.8140000000000001e-01  -9.4999999999999998e-03  -8.8000000000000005e-03   1.5540000000000001e-01   1.2674000000000001e+00   3.4824000000000002e+00  -9.5999999999999992e-03   2.5979999999999998e-01   1.3710000000000000e-01
  -4.8490000000000000e-01  -2.1980000000000000e-01   1.6298999999999999e+00   2.4820000000000000e-01  -6.6600000000000006e-02  -3.5099999999999999e-02  -1.5540000000000001e-01   1.2230000000000001e+00   3.3083000000000000e+00   1.9300000000000001e-02   3.2710000000000000e-01   1.3710000000000000e-01
  -2.8649999999999998e-01  -1.5390000000000001e-01   1.3725000000000001e+00   2.9599999999999999e-01  -8.5599999999999996e-02  -5.7000000000000002e-02   2.2200000000000001e-02   1.4453000000000000e+00   3.6564999999999999e+00  -5.7799999999999997e-02   2.9830000000000001e-01   1.7690000000000000e-01
  -2.8649999999999998e-01  -1.9789999999999999e-01   1.6298999999999999e+00   1.7190000000000000e-01  -3.8100000000000002e-02  -1.3200000000000000e-02  -6.6600000000000006e-02   1.0450999999999999e+00   2.9600000000000000e+00  -4.8200000000000000e-02   2.8870000000000001e-01   1.1060000000000000e-01
  -3.3060000000000000e-01  -8.7900000000000006e-02   1.3725000000000001e+00   2.6729999999999998e-01  -1.0470000000000000e-01  -2.6300000000000000e-02  -2.4410000000000001e-01   1.2230000000000001e+00   4.4401000000000002e+00   0.0000000000000000e+00   3.0790000000000001e-01   1.3710000000000000e-01
  -3.9679999999999999e-01  -2.8580000000000000e-01   1.8872000000000000e+00   2.5779999999999997e-01  -9.5200000000000007e-02   0.0000000000000000e+00   2.2200000000000001e-02   1.0005999999999999e+00   3.1341999999999999e+00  -7.7100000000000002e-02   2.5979999999999998e-01   1.2830000000000000e-01
  -5.2900000000000003e-01  -2.4179999999999999e-01   1.6298999999999999e+00   2.2910000000000000e-01  -6.6600000000000006e-02  -2.6300000000000000e-02  -8.8800000000000004e-02   1.0450999999999999e+00   3.5695000000000001e+00  -1.9300000000000001e-02   3.3679999999999999e-01   1.4599999999999999e-01
  -3.7469999999999998e-01  -2.4179999999999999e-01   1.9730000000000001e+00   1.6230000000000000e-01  -2.8500000000000001e-02  -8.8000000000000005e-03   6.6600000000000006e-02   1.2230000000000001e+00   3.7435999999999998e+00  -1.9300000000000001e-02   1.8279999999999999e-01   1.6370000000000001e-01
  -6.1719999999999997e-01  -1.9789999999999999e-01   2.0588000000000002e+00   2.0050000000000001e-01   9.4999999999999998e-03  -4.4000000000000003e-03   4.4400000000000002e-02   1.4453000000000000e+00   4.0918000000000001e+00  -3.8500000000000000e-02   2.6939999999999997e-01   1.1500000000000000e-01
  -5.0700000000000001e-01  -1.7590000000000000e-01   1.2867999999999999e+00   2.0999999999999999e-01  -1.0470000000000000e-01  -3.9500000000000000e-02   1.5540000000000001e-01   1.1563000000000001e+00   3.9177000000000000e+00  -1.9300000000000001e-02   3.5599999999999998e-01   9.7299999999999998e-02
  -5.0700000000000001e-01  -3.2979999999999998e-01   1.4582999999999999e+00   2.0999999999999999e-01  -1.4269999999999999e-01   4.4000000000000003e-03   0.0000000000000000e+00   1.1785000000000001e+00   3.1341999999999999e+00   3.8500000000000000e-02   2.4060000000000001e-01   1.2830000000000000e-01
  -4.6289999999999998e-01  -1.0990000000000000e-01   1.3725000000000001e+00   3.1509999999999999e-01   0.0000000000000000e+00  -3.0700000000000002e-02   8.8800000000000004e-02   1.1785000000000001e+00   3.1341999999999999e+00  -2.8899999999999999e-02   2.4060000000000001e-01   1.1940000000000001e-01
  -5.0700000000000001e-01  -1.0990000000000000e-01   1.2867999999999999e+00   2.8639999999999999e-01  -5.7099999999999998e-02  -5.2600000000000001e-02   1.9980000000000001e-01   1.1339999999999999e+00   2.6989000000000001e+00  -4.8200000000000000e-02   2.5019999999999998e-01   1.6810000000000000e-01
  -5.9509999999999996e-01  -3.2979999999999998e-01   1.7157000000000000e+00   2.0050000000000001e-01  -2.8500000000000001e-02  -8.8000000000000005e-03   2.6629999999999998e-01   1.1785000000000001e+00   3.5695000000000001e+00   0.0000000000000000e+00   2.4060000000000001e-01   1.3710000000000000e-01
  -5.0700000000000001e-01  -1.5390000000000001e-01   1.2010000000000001e+00   1.7190000000000000e-01  -7.6100000000000001e-02  -7.0199999999999999e-02   2.2200000000000001e-02   1.2230000000000001e+00   3.7435999999999998e+00  -2.8899999999999999e-02   2.6939999999999997e-01   1.5040000000000001e-01
  -4.1880000000000001e-01  -6.6000000000000003e-02   5.1470000000000005e-01   2.9599999999999999e-01   0.0000000000000000e+00  -4.4000000000000003e-03   2.2200000000000001e-02   1.2230000000000001e+00   2.9600000000000000e+00  -9.6299999999999997e-02   2.0210000000000000e-01   1.8140000000000001e-01
  -4.8490000000000000e-01  -2.8580000000000000e-01   1.6298999999999999e+00   2.0050000000000001e-01  -3.8100000000000002e-02  -1.3200000000000000e-02   0.0000000000000000e+00   1.1339999999999999e+00   2.9600000000000000e+00   9.5999999999999992e-03   2.6939999999999997e-01   1.3710000000000000e-01
  -5.2900000000000003e-01  -1.3189999999999999e-01   1.3725000000000001e+00   2.2910000000000000e-01  -7.6100000000000001e-02   2.6300000000000000e-02  -4.4400000000000002e-02   1.2674000000000001e+00   3.8306000000000000e+00   5.7799999999999997e-02   2.4060000000000001e-01   1.5479999999999999e-01
  -3.3060000000000000e-01  -3.5170000000000001e-01   2.3161999999999998e+00   3.3420000000000000e-01  -9.5200000000000007e-02  -4.8200000000000000e-02   6.6600000000000006e-02   1.3564000000000001e+00   4.3529999999999998e+00  -8.6699999999999999e-02   1.9239999999999999e-01   1.5040000000000001e-01
  -3.9679999999999999e-01  -3.2979999999999998e-01   1.7157000000000000e+00   2.0050000000000001e-01  -1.5229999999999999e-01  -3.9500000000000000e-02   4.4400000000000002e-02   1.2230000000000001e+00   3.3953000000000002e+00  -2.8899999999999999e-02   3.2710000000000000e-01   1.3270000000000001e-01
  -6.3919999999999999e-01  -1.5390000000000001e-01   1.2867999999999999e+00   1.9089999999999999e-01  -8.5599999999999996e-02   4.4000000000000003e-03  -2.2200000000000001e-02   1.1339999999999999e+00   3.5695000000000001e+00  -1.9300000000000001e-02   3.2710000000000000e-01   9.7299999999999998e-02
  -3.9679999999999999e-01  -3.5170000000000001e-01   1.2010000000000001e+00   2.3870000000000000e-01  -9.4999999999999998e-03  -3.9500000000000000e-02   6.6600000000000006e-02   1.2452000000000001e+00   3.5695000000000001e+00   3.8500000000000000e-02   1.9239999999999999e-01   1.9910000000000000e-01
  -5.0700000000000001e-01   0.0000000000000000e+00   1.3725000000000001e+00   3.1509999999999999e-01  -9.5200000000000007e-02  -5.2600000000000001e-02   1.5540000000000001e-01   1.1563000000000001e+00   3.6564999999999999e+00   0.0000000000000000e+00   2.5979999999999998e-01   1.1940000000000001e-01
  -4.4080000000000003e-01  -1.5390000000000001e-01   1.7157000000000000e+00   2.7689999999999998e-01  -1.0470000000000000e-01  -3.5099999999999999e-02  -2.2200000000000001e-02   1.1339999999999999e+00   3.9177000000000000e+00  -9.6299999999999997e-02   3.1750000000000000e-01   1.4160000000000000e-01
  -3.9679999999999999e-01  -3.0780000000000002e-01   1.3725000000000001e+00   1.8140000000000001e-01   9.4999999999999998e-03  -3.5099999999999999e-02   8.8800000000000004e-02   1.2452000000000001e+00   4.0048000000000004e+00   2.8899999999999999e-02   2.7900000000000003e-01   1.5479999999999999e-01
  -4.8490000000000000e-01  -1.0990000000000000e-01   8.5780000000000001e-01   1.4319999999999999e-01  -8.5599999999999996e-02  -3.0700000000000002e-02  -6.6600000000000006e-02   1.2007000000000001e+00   3.1341999999999999e+00   1.9300000000000001e-02   1.8279999999999999e-01   1.4599999999999999e-01
  -4.8490000000000000e-01  -1.9789999999999999e-01   9.4359999999999999e-01   1.9089999999999999e-01  -1.1420000000000000e-01  -5.7000000000000002e-02   2.2200000000000001e-02   1.0672999999999999e+00   3.5695000000000001e+00  -9.5999999999999992e-03   2.0210000000000000e-01   1.5040000000000001e-01
  -3.3060000000000000e-01  -3.0780000000000002e-01   2.2303999999999999e+00   1.4319999999999999e-01  -1.2370000000000000e-01   0.0000000000000000e+00  -1.3320000000000001e-01   1.1339999999999999e+00   4.4401000000000002e+00  -9.6299999999999997e-02   1.9239999999999999e-01   1.1060000000000000e-01
  -2.6450000000000001e-01  -1.5390000000000001e-01   1.4582999999999999e+00   1.7190000000000000e-01   3.8100000000000002e-02  -8.8000000000000005e-03  -8.8800000000000004e-02   1.2452000000000001e+00   3.3083000000000000e+00   9.5999999999999992e-03   2.4060000000000001e-01   1.5040000000000001e-01
  -4.4080000000000003e-01   6.6000000000000003e-02   1.5441000000000000e+00   2.0999999999999999e-01  -1.1420000000000000e-01  -8.8000000000000005e-03   6.6600000000000006e-02   1.2007000000000001e+00   3.3953000000000002e+00  -9.5999999999999992e-03   2.7900000000000003e-01   1.6810000000000000e-01
  -4.1880000000000001e-01  -1.7590000000000000e-01   2.3161999999999998e+00   2.0999999999999999e-01   0.0000000000000000e+00  -4.3900000000000002e-02   1.3320000000000001e-01   1.0227999999999999e+00   4.3529999999999998e+00  -4.8200000000000000e-02   2.7900000000000003e-01   1.3270000000000001e-01
  -5.7310000000000005e-01  -2.1980000000000000e-01   1.4582999999999999e+00   3.1509999999999999e-01  -9.4999999999999998e-03  -3.9500000000000000e-02   1.7760000000000001e-01   9.7840000000000005e-01   3.3953000000000002e+00  -8.6699999999999999e-02   3.2710000000000000e-01   1.5040000000000001e-01
  -5.5110000000000003e-01  -2.1999999999999999e-02   1.4582999999999999e+00   3.0549999999999999e-01  -6.6600000000000006e-02  -2.6300000000000000e-02   0.0000000000000000e+00   1.1339999999999999e+00   2.8730000000000002e+00   6.7400000000000002e-02   1.9239999999999999e-01   1.0620000000000000e-01
  -4.1880000000000001e-01  -1.5390000000000001e-01   1.3725000000000001e+00   2.6729999999999998e-01   1.9000000000000000e-02  -2.1899999999999999e-02  -2.4410000000000001e-01   1.1117999999999999e+00   3.4824000000000002e+00  -1.9300000000000001e-02   2.8870000000000001e-01   1.1500000000000000e-01
  -3.7469999999999998e-01  -4.3999999999999997e-02   1.8872000000000000e+00   3.3420000000000000e-01  -1.0470000000000000e-01  -2.6300000000000000e-02  -6.6600000000000006e-02   1.2897000000000001e+00   3.3953000000000002e+00  -2.8899999999999999e-02   1.9239999999999999e-01   1.0620000000000000e-01
  -3.7469999999999998e-01  -1.7590000000000000e-01   1.8015000000000001e+00   2.7689999999999998e-01  -4.7600000000000003e-02  -3.9500000000000000e-02  -1.3320000000000001e-01   1.1117999999999999e+00   3.8306000000000000e+00   0.0000000000000000e+00   1.8279999999999999e-01   1.5040000000000001e-01
  -3.5270000000000001e-01  -3.5170000000000001e-01   1.4582999999999999e+00   1.0500000000000000e-01  -1.1420000000000000e-01  -1.3200000000000000e-02   4.4400000000000002e-02   1.2897000000000001e+00   4.1788999999999996e+00  -3.8500000000000000e-02   2.5979999999999998e-01   1.7690000000000000e-01
  -2.8649999999999998e-01  -3.2979999999999998e-01   1.8015000000000001e+00   1.7190000000000000e-01  -1.9030000000000000e-01  -1.3200000000000000e-02   4.4400000000000002e-02   1.4008000000000000e+00   3.6564999999999999e+00  -5.7799999999999997e-02   2.2130000000000000e-01   1.4160000000000000e-01
  -2.6450000000000001e-01  -1.7590000000000000e-01   1.9730000000000001e+00   2.1959999999999999e-01  -1.9000000000000000e-02  -1.3200000000000000e-02   6.6600000000000006e-02   1.2007000000000001e+00   3.1341999999999999e+00   3.8500000000000000e-02   2.3089999999999999e-01   1.1500000000000000e-01
  -3.9679999999999999e-01  -1.5390000000000001e-01   1.2010000000000001e+00   1.6230000000000000e-01  -1.0470000000000000e-01   4.3900000000000002e-02   1.3320000000000001e-01   1.2452000000000001e+00   3.7435999999999998e+00  -9.5999999999999992e-03   2.0210000000000000e-01   1.2390000000000000e-01
  -5.5110000000000003e-01  -1.5390000000000001e-01   1.0294000000000001e+00   3.3420000000000000e-01  -8.5599999999999996e-02   8.8000000000000005e-03   1.1100000000000000e-01   1.3341000000000001e+00   3.3083000000000000e+00  -9.5999999999999992e-03   3.5599999999999998e-01   1.2390000000000000e-01
  -3.5270000000000001e-01  -1.7590000000000000e-01   1.3725000000000001e+00   2.5779999999999997e-01  -6.6600000000000006e-02  -5.2600000000000001e-02  -6.6600000000000006e-02   1.2230000000000001e+00   4.0918000000000001e+00  -6.7400000000000002e-02   3.4639999999999999e-01   1.5040000000000001e-01
  -3.3060000000000000e-01  -2.4179999999999999e-01   1.5441000000000000e+00   3.1509999999999999e-01  -4.7600000000000003e-02   8.8000000000000005e-03   1.3320000000000001e-01   1.3119000000000001e+00   3.2212000000000001e+00  -4.8200000000000000e-02   1.7319999999999999e-01   1.5040000000000001e-01
  -4.4080000000000003e-01  -1.0990000000000000e-01   1.8872000000000000e+00   2.6729999999999998e-01  -4.7600000000000003e-02  -8.8000000000000005e-03   0.0000000000000000e+00   1.0894999999999999e+00   3.5695000000000001e+00  -6.7400000000000002e-02   2.5979999999999998e-01   1.5040000000000001e-01
  -4.6289999999999998e-01  -2.6379999999999998e-01   1.3725000000000001e+00   3.4370000000000001e-01  -1.3320000000000001e-01  -8.8000000000000005e-03  -1.5540000000000001e-01   1.2897000000000001e+00   4.0918000000000001e+00   4.8200000000000000e-02   2.1170000000000000e-01   1.3270000000000001e-01
  -6.6130000000000000e-01  -3.0780000000000002e-01   1.4582999999999999e+00   2.7689999999999998e-01  -9.5200000000000007e-02  -1.7500000000000002e-02   1.9980000000000001e-01   1.2007000000000001e+00   3.8306000000000000e+00  -8.6699999999999999e-02   2.4060000000000001e-01   1.3710000000000000e-01
  -5.0700000000000001e-01  -2.4179999999999999e-01   1.8872000000000000e+00   2.0050000000000001e-01  -1.0470000000000000e-01   1.3200000000000000e-02   2.2200000000000001e-02   1.1339999999999999e+00   3.5695000000000001e+00   0.0000000000000000e+00   2.4060000000000001e-01   1.2830000000000000e-01
  -5.5110000000000003e-01  -1.7590000000000000e-01   1.5441000000000000e+00   1.3370000000000001e-01  -1.4269999999999999e-01  -8.8000000000000005e-03  -2.2200000000000001e-02   1.1563000000000001e+00   2.6118000000000001e+00   9.5999999999999992e-03   2.1170000000000000e-01   1.5040000000000001e-01
  -5.0700000000000001e-01  -4.1770000000000002e-01   1.8015000000000001e+00   1.7190000000000000e-01  -8.5599999999999996e-02  -5.7000000000000002e-02   1.7760000000000001e-01   1.2674000000000001e+00   3.3083000000000000e+00   9.5999999999999992e-03   2.8870000000000001e-01   1.5920000000000001e-01
  -5.7310000000000005e-01  -8.7900000000000006e-02   1.0294000000000001e+00   1.4319999999999999e-01  -7.6100000000000001e-02  -2.6300000000000000e-02   1.3320000000000001e-01   1.2452000000000001e+00   3.0470999999999999e+00  -1.9300000000000001e-02   2.6939999999999997e-01   1.3270000000000001e-01
  -3.9679999999999999e-01  -2.6379999999999998e-01   1.2867999999999999e+00   1.6230000000000000e-01  -1.9000000000000000e-02  -2.6300000000000000e-02   1.7760000000000001e-01   1.3341000000000001e+00   4.0918000000000001e+00  -9.5999999999999992e-03   3.3679999999999999e-01   1.4160000000000000e-01
  -3.5270000000000001e-01  -2.1980000000000000e-01   1.2867999999999999e+00   2.5779999999999997e-01  -9.5200000000000007e-02  -7.0199999999999999e-02  -1.5540000000000001e-01   9.5609999999999995e-01   2.6989000000000001e+00  -2.8899999999999999e-02   2.3089999999999999e-01   1.6810000000000000e-01
  -3.3060000000000000e-01  -1.7590000000000000e-01   1.3725000000000001e+00   2.2910000000000000e-01  -6.6600000000000006e-02   0.0000000000000000e+00   0.0000000000000000e+00   1.1563000000000001e+00   3.7435999999999998e+00   5.7799999999999997e-02   2.0210000000000000e-01   1.1940000000000001e-01
  -4.4080000000000003e-01  -1.7590000000000000e-01   1.3725000000000001e+00   2.8639999999999999e-01  -5.7099999999999998e-02  -3.0700000000000002e-02   8.8800000000000004e-02   1.1563000000000001e+00   3.5695000000000001e+00  -2.8899999999999999e-02   2.9830000000000001e-01   1.1060000000000000e-01
  -5.9509999999999996e-01  -1.3189999999999999e-01   1.4582999999999999e+00   2.7689999999999998e-01  -2.8500000000000001e-02  -3.9500000000000000e-02   4.4400000000000002e-02   1.0227999999999999e+00   3.3953000000000002e+00   0.0000000000000000e+00   2.4060000000000001e-01   1.8140000000000001e-01
  -5.5110000000000003e-01  -2.1980000000000000e-01   2.3161999999999998e+00   2.2910000000000000e-01  -1.1420000000000000e-01  -4.4000000000000003e-03  -6.6600000000000006e-02   1.0894999999999999e+00   2.7858999999999998e+00  -9.5999999999999992e-03   2.0210000000000000e-01   1.2390000000000000e-01
  -5.9509999999999996e-01  -3.2979999999999998e-01   1.9730000000000001e+00   1.7190000000000000e-01  -8.5599999999999996e-02   0.0000000000000000e+00   8.8800000000000004e-02   1.3119000000000001e+00   3.5695000000000001e+00  -9.5999999999999992e-03   2.9830000000000001e-01   1.3710000000000000e-01
  -6.1719999999999997e-01  -3.5170000000000001e-01   1.2867999999999999e+00   1.4319999999999999e-01  -1.6180000000000000e-01  -4.3900000000000002e-02  -1.9980000000000001e-01   1.0894999999999999e+00   3.7435999999999998e+00   2.8899999999999999e-02   1.5400000000000000e-01   1.3270000000000001e-01
  -5.9509999999999996e-01  -4.3999999999999997e-02   2.0588000000000002e+00   2.2910000000000000e-01  -1.3320000000000001e-01   4.8200000000000000e-02   0.0000000000000000e+00   1.3119000000000001e+00   3.8306000000000000e+00  -1.3489999999999999e-01   2.0210000000000000e-01   1.5920000000000001e-01
  -2.4249999999999999e-01   6.6000000000000003e-02   1.3725000000000001e+00   1.8140000000000001e-01  -6.6600000000000006e-02  -4.4000000000000003e-03   1.7760000000000001e-01   1.2452000000000001e+00   2.9600000000000000e+00   3.8500000000000000e-02   2.1170000000000000e-01   1.4599999999999999e-01
  -5.0700000000000001e-01  -1.9789999999999999e-01   1.8015000000000001e+00   2.0999999999999999e-01  -9.5200000000000007e-02  -1.3200000000000000e-02   0.0000000000000000e+00   1.3564000000000001e+00   3.2212000000000001e+00   8.6699999999999999e-02   1.9239999999999999e-01   1.1500000000000000e-01
  -3.5270000000000001e-01  -1.5390000000000001e-01   1.4582999999999999e+00   2.2910000000000000e-01  -2.8500000000000001e-02  -6.5799999999999997e-02  -4.4400000000000002e-02   1.2007000000000001e+00   2.6989000000000001e+00  -1.9300000000000001e-02   1.7319999999999999e-01   1.6810000000000000e-01
  -4.6289999999999998e-01  -1.9789999999999999e-01   1.4582999999999999e+00   2.3870000000000000e-01  -8.5599999999999996e-02  -8.8000000000000005e-03   0.0000000000000000e+00   1.1339999999999999e+00   3.4824000000000002e+00   2.8899999999999999e-02   2.0210000000000000e-01   1.1500000000000000e-01
  -6.6130000000000000e-01  -3.0780000000000002e-01   1.8872000000000000e+00   2.4820000000000000e-01   0.0000000000000000e+00  -3.5099999999999999e-02  -2.2200000000000001e-02   1.1785000000000001e+00   3.0470999999999999e+00  -9.5999999999999992e-03   2.5979999999999998e-01   1.4599999999999999e-01
  -5.9509999999999996e-01  -3.0780000000000002e-01   8.5780000000000001e-01   2.8639999999999999e-01  -5.7099999999999998e-02   2.1899999999999999e-02   6.6600000000000006e-02   1.1339999999999999e+00   3.5695000000000001e+00   2.8899999999999999e-02   2.1170000000000000e-01   1.5479999999999999e-01
  -6.1719999999999997e-01  -1.9789999999999999e-01   6.8630000000000002e-01   2.2910000000000000e-01  -1.0470000000000000e-01   4.4000000000000003e-03  -4.4400000000000002e-02   1.2230000000000001e+00   3.2212000000000001e+00   0.0000000000000000e+00   2.5979999999999998e-01   1.5920000000000001e-01
  -3.5270000000000001e-01   2.1999999999999999e-02   2.0588000000000002e+00   2.0050000000000001e-01  -9.5200000000000007e-02  -8.8000000000000005e-03  -8.8800000000000004e-02   1.0450999999999999e+00   3.7435999999999998e+00   9.5999999999999992e-03   2.1170000000000000e-01   1.4599999999999999e-01
  -4.1880000000000001e-01  -4.6170000000000000e-01   1.2010000000000001e+00   1.7190000000000000e-01  -1.4269999999999999e-01   1.3200000000000000e-02  -8.8800000000000004e-02   1.1339999999999999e+00   3.2212000000000001e+00  -7.7100000000000002e-02   2.4060000000000001e-01   1.4599999999999999e-01
  -6.1719999999999997e-01  -3.2979999999999998e-01   2.4018999999999999e+00   2.2910000000000000e-01  -1.0470000000000000e-01   4.4000000000000003e-03   4.4400000000000002e-02   1.1339999999999999e+00   2.6989000000000001e+00  -6.7400000000000002e-02   2.5979999999999998e-01   1.3710000000000000e-01
  -3.7469999999999998e-01   6.6000000000000003e-02   1.2010000000000001e+00   1.2410000000000000e-01  -1.2370000000000000e-01  -1.7500000000000002e-02   1.7760000000000001e-01   1.3564000000000001e+00   3.1341999999999999e+00   4.8200000000000000e-02   3.5599999999999998e-01   1.2390000000000000e-01
  -3.7469999999999998e-01  -2.6379999999999998e-01   1.5441000000000000e+00   2.3870000000000000e-01  -9.4999999999999998e-03  -2.1899999999999999e-02   2.2200000000000001e-02   1.2897000000000001e+00   3.2212000000000001e+00   3.8500000000000000e-02   2.1170000000000000e-01   1.7249999999999999e-01
  -4.4080000000000003e-01  -2.1980000000000000e-01   1.3725000000000001e+00   2.2910000000000000e-01  -4.7600000000000003e-02  -4.8200000000000000e-02   0.0000000000000000e+00   1.3119000000000001e+00   3.3083000000000000e+00  -5.7799999999999997e-02   2.8870000000000001e-01   1.5040000000000001e-01
  -3.5270000000000001e-01  -3.2979999999999998e-01   1.4582999999999999e+00   1.5279999999999999e-01   2.8500000000000001e-02  -8.8000000000000005e-03   1.5540000000000001e-01   1.4008000000000000e+00   3.1341999999999999e+00  -7.7100000000000002e-02   2.8870000000000001e-01   1.0170000000000000e-01
  -4.6289999999999998e-01  -2.8580000000000000e-01   2.1446000000000001e+00   2.0050000000000001e-01  -1.2370000000000000e-01  -2.6300000000000000e-02   6.6600000000000006e-02   1.2230000000000001e+00   4.0048000000000004e+00  -3.8500000000000000e-02   3.2710000000000000e-01   1.2830000000000000e-01
  -3.5270000000000001e-01  -1.5390000000000001e-01   2.0588000000000002e+00   2.8639999999999999e-01  -9.4999999999999998e-03  -4.3900000000000002e-02   1.3320000000000001e-01   1.0672999999999999e+00   3.4824000000000002e+00  -7.7100000000000002e-02   2.1170000000000000e-01   1.4599999999999999e-01
  -4.1880000000000001e-01  -3.0780000000000002e-01   1.8015000000000001e+00   2.0999999999999999e-01   1.9000000000000000e-02   4.4000000000000003e-03   2.2200000000000001e-02   1.2007000000000001e+00   3.4824000000000002e+00  -5.7799999999999997e-02   1.8279999999999999e-01   1.6810000000000000e-01
  -5.9509999999999996e-01  -1.9789999999999999e-01   1.2010000000000001e+00   1.7190000000000000e-01  -2.8500000000000001e-02   2.6300000000000000e-02  -1.9980000000000001e-01   1.3119000000000001e+00   4.3529999999999998e+00  -1.9300000000000001e-02   2.2130000000000000e-01   1.2830000000000000e-01
  -3.0859999999999999e-01  -2.8580000000000000e-01   1.7157000000000000e+00   1.5279999999999999e-01  -1.3320000000000001e-01  -4.3900000000000002e-02   2.2200000000000001e-02   1.0005999999999999e+00   3.4824000000000002e+00   8.6699999999999999e-02   2.6939999999999997e-01   1.3270000000000001e-01
  -1.7630000000000001e-01  -1.5390000000000001e-01   1.1152000000000000e+00   3.9140000000000003e-01  -3.8100000000000002e-02   0.0000000000000000e+00  -2.2200000000000001e-02   1.0672999999999999e+00   3.7435999999999998e+00  -6.7400000000000002e-02   2.1170000000000000e-01   1.5479999999999999e-01
  -5.7310000000000005e-01  -4.6170000000000000e-01   1.2867999999999999e+00   2.9599999999999999e-01  -1.2370000000000000e-01   4.4000000000000003e-03   2.2200000000000001e-02   1.2007000000000001e+00   3.8306000000000000e+00  -5.7799999999999997e-02   1.8279999999999999e-01   1.1060000000000000e-01
  -5.0700000000000001e-01  -1.9789999999999999e-01   1.4582999999999999e+00   2.2910000000000000e-01  -5.7099999999999998e-02  -2.1899999999999999e-02   2.4410000000000001e-01   1.2452000000000001e+00   3.4824000000000002e+00  -8.6699999999999999e-02   2.7900000000000003e-01   1.1060000000000000e-01
  -5.5110000000000003e-01  -2.1980000000000000e-01   1.3725000000000001e+00   3.0549999999999999e-01  -1.9000000000000000e-02  -6.1400000000000003e-02   2.2200000000000001e-02   1.2230000000000001e+00   3.3953000000000002e+00  -8.6699999999999999e-02   2.5979999999999998e-01   1.3270000000000001e-01
  -4.4080000000000003e-01  -1.5390000000000001e-01   1.2010000000000001e+00   2.2910000000000000e-01   9.4999999999999998e-03  -6.1400000000000003e-02  -8.8800000000000004e-02   1.2897000000000001e+00   3.6564999999999999e+00   2.8899999999999999e-02   3.3679999999999999e-01   1.6370000000000001e-01
  -5.0700000000000001e-01   4.3999999999999997e-02   1.2010000000000001e+00   2.2910000000000000e-01  -8.5599999999999996e-02  -8.8000000000000005e-03   1.1100000000000000e-01   1.2897000000000001e+00   3.9177000000000000e+00   6.7400000000000002e-02   2.4060000000000001e-01   1.6370000000000001e-01
  -4.1880000000000001e-01  -4.6170000000000000e-01   1.8015000000000001e+00   3.2460000000000000e-01  -2.8500000000000001e-02   1.7500000000000002e-02  -1.7760000000000001e-01   1.0672999999999999e+00   3.6564999999999999e+00  -5.7799999999999997e-02   2.5019999999999998e-01   1.6370000000000001e-01
  -6.3919999999999999e-01  -3.0780000000000002e-01   1.4582999999999999e+00   2.2910000000000000e-01  -2.8500000000000001e-02   1.3200000000000000e-02   1.1100000000000000e-01   1.1563000000000001e+00   4.2659000000000002e+00  -9.6299999999999997e-02   1.6360000000000000e-01   1.4160000000000000e-01
  -3.5270000000000001e-01  -3.9570000000000000e-01   2.0588000000000002e+00   1.8140000000000001e-01  -1.4269999999999999e-01  -3.5099999999999999e-02  -8.8800000000000004e-02   1.1339999999999999e+00   2.4377000000000000e+00   4.8200000000000000e-02   2.2130000000000000e-01   1.5479999999999999e-01
  -4.8490000000000000e-01  -2.4179999999999999e-01   8.5780000000000001e-01   1.5279999999999999e-01  -2.8500000000000001e-02  -8.8000000000000005e-03   2.2200000000000001e-02   1.2897000000000001e+00   3.8306000000000000e+00  -1.9300000000000001e-02   2.5979999999999998e-01   1.5040000000000001e-01
  -3.5270000000000001e-01  -1.3189999999999999e-01   9.4359999999999999e-01   1.7190000000000000e-01  -5.7099999999999998e-02  -2.6300000000000000e-02   4.4400000000000002e-02   1.2452000000000001e+00   3.4824000000000002e+00  -1.9300000000000001e-02   2.8870000000000001e-01   1.3710000000000000e-01
  -4.8490000000000000e-01  -1.7590000000000000e-01   1.8872000000000000e+00   2.1959999999999999e-01  -1.1420000000000000e-01   8.8000000000000005e-03   8.8800000000000004e-02   1.1563000000000001e+00   3.3083000000000000e+00   5.7799999999999997e-02   2.7900000000000003e-01   1.7249999999999999e-01
  -4.1880000000000001e-01  -3.2979999999999998e-01   1.6298999999999999e+00   2.0999999999999999e-01  -8.5599999999999996e-02  -3.0700000000000002e-02  -2.2200000000000001e-02   1.0672999999999999e+00   3.8306000000000000e+00   4.8200000000000000e-02   2.0210000000000000e-01   1.1060000000000000e-01
  -3.9679999999999999e-01  -8.7900000000000006e-02   6.0050000000000003e-01   2.3870000000000000e-01  -8.5599999999999996e-02  -3.0700000000000002e-02  -2.2189999999999999e-01   1.2007000000000001e+00   3.8306000000000000e+00  -4.8200000000000000e-02   1.7319999999999999e-01   1.8579999999999999e-01
  -4.4080000000000003e-01  -2.6379999999999998e-01   1.2867999999999999e+00   2.4820000000000000e-01  -1.9000000000000000e-02  -2.6300000000000000e-02   4.4400000000000002e-02   1.2897000000000001e+00   3.3083000000000000e+00   9.5999999999999992e-03   2.3089999999999999e-01   1.2390000000000000e-01
  -5.7310000000000005e-01  -2.1980000000000000e-01   1.2867999999999999e+00   2.3870000000000000e-01  -2.8500000000000001e-02  -6.1400000000000003e-02   2.2200000000000001e-02   1.2897000000000001e+00   2.9600000000000000e+00   3.8500000000000000e-02   2.5979999999999998e-01   1.5479999999999999e-01
  -5.5110000000000003e-01  -3.5170000000000001e-01   1.3725000000000001e+00   2.2910000000000000e-01  -9.5200000000000007e-02   2.6300000000000000e-02   1.3320000000000001e-01   1.2007000000000001e+00   3.8306000000000000e+00   1.9300000000000001e-02   3.0790000000000001e-01   1.4160000000000000e-01
  -5.7310000000000005e-01  -4.3999999999999997e-02   9.4359999999999999e-01   2.0999999999999999e-01  -5.7099999999999998e-02   0.0000000000000000e+00   1.3320000000000001e-01   1.3786000000000000e+00   2.6989000000000001e+00   1.9300000000000001e-02   2.3089999999999999e-01   1.5479999999999999e-01
  -3.7469999999999998e-01  -1.5390000000000001e-01   1.2867999999999999e+00   2.2910000000000000e-01  -1.4269999999999999e-01   1.7500000000000002e-02  -6.6600000000000006e-02   1.1117999999999999e+00   3.3953000000000002e+00  -8.6699999999999999e-02   1.6360000000000000e-01   1.4160000000000000e-01
  -4.1880000000000001e-01  -2.1980000000000000e-01   2.4018999999999999e+00   1.9089999999999999e-01  -1.7130000000000001e-01  -4.8200000000000000e-02   1.1100000000000000e-01   1.2230000000000001e+00   4.0048000000000004e+00   0.0000000000000000e+00   2.2130000000000000e-01   1.6810000000000000e-01
  -3.7469999999999998e-01  -1.0990000000000000e-01   1.8872000000000000e+00   1.8140000000000001e-01  -9.5200000000000007e-02  -2.1899999999999999e-02  -6.6600000000000006e-02   1.2007000000000001e+00   4.0048000000000004e+00  -2.8899999999999999e-02   2.5019999999999998e-01   1.1940000000000001e-01
  -3.0859999999999999e-01  -4.3969999999999998e-01   1.4582999999999999e+00   8.5900000000000004e-02  -1.2370000000000000e-01  -3.5099999999999999e-02  -1.3320000000000001e-01   1.1785000000000001e+00   3.0470999999999999e+00  -9.5999999999999992e-03   2.0210000000000000e-01   1.3270000000000001e-01
  -3.5270000000000001e-01   0.0000000000000000e+00   1.2010000000000001e+00   3.1509999999999999e-01  -1.2370000000000000e-01  -1.7500000000000002e-02  -1.5540000000000001e-01   1.1785000000000001e+00   3.4824000000000002e+00  -1.9300000000000001e-02   2.3089999999999999e-01   1.5479999999999999e-01
  -6.1719999999999997e-01  -1.9789999999999999e-01   1.7157000000000000e+00   2.0999999999999999e-01   0.0000000000000000e+00  -3.0700000000000002e-02  -4.4400000000000002e-02   1.1339999999999999e+00   4.3529999999999998e+00  -5.7799999999999997e-02   1.6360000000000000e-01   1.5920000000000001e-01
  -4.6289999999999998e-01  -1.7590000000000000e-01   1.8872000000000000e+00   3.4370000000000001e-01  -1.0470000000000000e-01  -3.9500000000000000e-02   2.2189999999999999e-01   1.2674000000000001e+00   3.4824000000000002e+00  -8.6699999999999999e-02   2.5979999999999998e-01   1.1500000000000000e-01
  -3.9679999999999999e-01  -3.9570000000000000e-01   1.2867999999999999e+00   2.6729999999999998e-01  -7.6100000000000001e-02  -1.1400000000000000e-01  -1.1100000000000000e-01   1.0894999999999999e+00   3.6564999999999999e+00  -1.9300000000000001e-02   2.5019999999999998e-01   1.3710000000000000e-01
  -5.5110000000000003e-01  -3.2979999999999998e-01   1.3725000000000001e+00   2.3870000000000000e-01  -1.1420000000000000e-01  -4.4000000000000003e-03  -8.8800000000000004e-02   1.0005999999999999e+00   3.2212000000000001e+00  -1.9300000000000001e-02   2.8870000000000001e-01   1.4599999999999999e-01
  -3.0859999999999999e-01  -2.4179999999999999e-01   1.0294000000000001e+00   1.4319999999999999e-01  -9.5200000000000007e-02  -3.0700000000000002e-02  -4.4400000000000002e-02   1.2230000000000001e+00   3.4824000000000002e+00  -7.7100000000000002e-02   2.8870000000000001e-01   1.0620000000000000e-01
  -3.3060000000000000e-01   2.1999999999999999e-02   1.3725000000000001e+00   2.2910000000000000e-01  -2.8500000000000001e-02  -2.6300000000000000e-02  -2.6629999999999998e-01   1.1339999999999999e+00   3.6564999999999999e+00  -9.5999999999999992e-03   2.3089999999999999e-01   1.2390000000000000e-01
  -4.1880000000000001e-01  -1.9789999999999999e-01   1.5441000000000000e+00   1.5279999999999999e-01  -8.5599999999999996e-02  -3.9500000000000000e-02   2.2200000000000001e-02   1.1563000000000001e+00   3.8306000000000000e+00  -4.8200000000000000e-02   2.1170000000000000e-01   1.4160000000000000e-01
  -5.5110000000000003e-01  -4.3999999999999997e-02   1.7160000000000000e-01   2.5779999999999997e-01  -8.5599999999999996e-02  -1.7500000000000002e-02   2.2189999999999999e-01   1.1339999999999999e+00   3.5695000000000001e+00   9.5999999999999992e-03   2.3089999999999999e-01   1.7690000000000000e-01
  -3.0859999999999999e-01  -1.5390000000000001e-01   1.5441000000000000e+00   1.7190000000000000e-01  -1.4269999999999999e-01  -2.1899999999999999e-02   1.1100000000000000e-01   1.1339999999999999e+00   3.4824000000000002e+00  -1.9300000000000001e-02   2.9830000000000001e-01   1.6370000000000001e-01
  -4.1880000000000001e-01  -5.7160000000000000e-01   7.7210000000000001e-01   2.0050000000000001e-01  -9.4999999999999998e-03  -3.9500000000000000e-02   2.2200000000000001e-02   1.1339999999999999e+00   4.2659000000000002e+00   0.0000000000000000e+00   2.3089999999999999e-01   1.6370000000000001e-01
  -7.7149999999999996e-01  -2.1980000000000000e-01   1.6298999999999999e+00   3.3420000000000000e-01  -4.7600000000000003e-02  -1.3200000000000000e-02   0.0000000000000000e+00   1.0005999999999999e+00   3.6564999999999999e+00  -1.9300000000000001e-02   1.8279999999999999e-01   1.6810000000000000e-01
  -3.3060000000000000e-01   2.1999999999999999e-02  -8.5800000000000001e-02   2.0050000000000001e-01  -7.6100000000000001e-02   4.4000000000000003e-03  -2.2200000000000001e-02   1.2674000000000001e+00   2.8730000000000002e+00  -9.5999999999999992e-03   2.5979999999999998e-01   1.6810000000000000e-01
  -5.7310000000000005e-01   1.0990000000000000e-01   7.7210000000000001e-01   3.8190000000000002e-01  -1.5229999999999999e-01  -3.0700000000000002e-02   2.2200000000000001e-02   1.3564000000000001e+00   3.4824000000000002e+00  -9.5999999999999992e-03   2.2130000000000000e-01   1.3270000000000001e-01
  -4.4080000000000003e-01  -5.9360000000000002e-01   1.3725000000000001e+00   2.9599999999999999e-01  -9.4999999999999998e-03  -1.7500000000000002e-02  -4.4400000000000002e-02   1.2674000000000001e+00   3.3083000000000000e+00  -4.8200000000000000e-02   1.9239999999999999e-01   1.6810000000000000e-01
  -4.4080000000000003e-01  -8.7900000000000006e-02   1.8872000000000000e+00   2.9599999999999999e-01  -8.5599999999999996e-02  -2.1899999999999999e-02  -4.4400000000000002e-02   1.0672999999999999e+00   2.8730000000000002e+00   6.7400000000000002e-02   2.6939999999999997e-01   1.5040000000000001e-01
  -5.7310000000000005e-01  -1.7590000000000000e-01   2.1446000000000001e+00   1.0500000000000000e-01  -1.8079999999999999e-01   3.9500000000000000e-02   6.6600000000000006e-02   1.2230000000000001e+00   2.7858999999999998e+00  -9.5999999999999992e-03   1.8279999999999999e-01   1.5920000000000001e-01
  -4.6289999999999998e-01  -1.3189999999999999e-01   1.4582999999999999e+00   2.2910000000000000e-01  -1.1420000000000000e-01   2.1899999999999999e-02   0.0000000000000000e+00   1.2897000000000001e+00   3.1341999999999999e+00  -9.5999999999999992e-03   1.1550000000000001e-01   1.3270000000000001e-01
  -4.6289999999999998e-01  -2.6379999999999998e-01   1.3725000000000001e+00   2.7689999999999998e-01  -4.7600000000000003e-02  -8.8000000000000005e-03   6.6600000000000006e-02   9.3389999999999995e-01   3.7435999999999998e+00  -9.5999999999999992e-03   2.1170000000000000e-01   1.4599999999999999e-01
  -6.3919999999999999e-01  -6.6000000000000003e-02   1.9730000000000001e+00   1.8140000000000001e-01  -2.8500000000000001e-02  -3.9500000000000000e-02   1.9980000000000001e-01   1.2897000000000001e+00   2.7858999999999998e+00  -6.7400000000000002e-02   2.5019999999999998e-01   1.3270000000000001e-01
  -6.6130000000000000e-01  -4.1770000000000002e-01   1.1152000000000000e+00   1.8140000000000001e-01  -7.6100000000000001e-02   0.0000000000000000e+00   0.0000000000000000e+00   1.6010000000000000e+00   3.8306000000000000e+00   1.9300000000000001e-02   2.5019999999999998e-01   1.4160000000000000e-01
  -4.8490000000000000e-01  -3.2979999999999998e-01   1.3725000000000001e+00   2.7689999999999998e-01  -6.6600000000000006e-02  -1.7500000000000002e-02  -1.3320000000000001e-01   1.0227999999999999e+00   3.6564999999999999e+00   5.7799999999999997e-02   3.2710000000000000e-01   1.0170000000000000e-01
  -6.1719999999999997e-01  -1.5390000000000001e-01   9.4359999999999999e-01   2.1959999999999999e-01  -9.4999999999999998e-03  -5.7000000000000002e-02  -2.2200000000000001e-02   1.2230000000000001e+00   3.5695000000000001e+00  -1.9300000000000001e-02   2.4060000000000001e-01   1.9460000000000000e-01
  -3.5270000000000001e-01  -1.9789999999999999e-01   1.3725000000000001e+00   2.1959999999999999e-01  -5.7099999999999998e-02  -6.5799999999999997e-02  -6.6600000000000006e-02   1.2230000000000001e+00   3.0470999999999999e+00  -3.8500000000000000e-02   2.8870000000000001e-01   1.1060000000000000e-01
  -5.7310000000000005e-01  -2.4179999999999999e-01   1.8015000000000001e+00   2.6729999999999998e-01  -9.5200000000000007e-02  -4.8200000000000000e-02  -4.4400000000000002e-02   1.0894999999999999e+00   4.0048000000000004e+00  -9.6299999999999997e-02   2.4060000000000001e-01   1.6810000000000000e-01
  -6.1719999999999997e-01  -5.2759999999999996e-01   1.3725000000000001e+00   4.7699999999999999e-02  -8.5599999999999996e-02  -1.7500000000000002e-02   0.0000000000000000e+00   1.0227999999999999e+00   2.9600000000000000e+00  -1.9300000000000001e-02   2.8870000000000001e-01   1.3710000000000000e-01
  -6.3919999999999999e-01  -1.3189999999999999e-01   1.8872000000000000e+00   1.7190000000000000e-01  -9.5200000000000007e-02  -5.7000000000000002e-02  -4.4400000000000002e-02   1.1785000000000001e+00   3.2212000000000001e+00  -5.7799999999999997e-02   1.6360000000000000e-01   1.3710000000000000e-01
  -5.5110000000000003e-01  -4.1770000000000002e-01   1.1152000000000000e+00   1.5279999999999999e-01  -1.1420000000000000e-01  -3.0700000000000002e-02  -8.8800000000000004e-02   1.3119000000000001e+00   3.9177000000000000e+00   3.8500000000000000e-02   1.3469999999999999e-01   1.7249999999999999e-01
  -4.8490000000000000e-01  -3.5170000000000001e-01   2.6593000000000000e+00   1.9089999999999999e-01  -1.2370000000000000e-01  -5.2600000000000001e-02  -2.2200000000000001e-02   1.1339999999999999e+00   3.2212000000000001e+00   3.8500000000000000e-02   2.2130000000000000e-01   1.5920000000000001e-01
  -5.7310000000000005e-01  -1.3189999999999999e-01   2.1446000000000001e+00   1.4319999999999999e-01  -1.9000000000000000e-02  -8.8000000000000005e-03   1.1100000000000000e-01   1.0894999999999999e+00   3.3083000000000000e+00  -1.9300000000000001e-02   2.5979999999999998e-01   1.4599999999999999e-01
  -6.6130000000000000e-01  -3.5170000000000001e-01   1.2010000000000001e+00   1.3370000000000001e-01  -1.6180000000000000e-01   0.0000000000000000e+00   6.6600000000000006e-02   1.2674000000000001e+00   3.7435999999999998e+00  -2.8899999999999999e-02   2.3089999999999999e-01   1.1940000000000001e-01
  -4.8490000000000000e-01  -2.1999999999999999e-02   1.3725000000000001e+00   1.7190000000000000e-01  -9.4999999999999998e-03  -4.4000000000000003e-03   0.0000000000000000e+00   1.3786000000000000e+00   3.4824000000000002e+00   5.7799999999999997e-02   2.5979999999999998e-01   1.3710000000000000e-01
  -3.7469999999999998e-01  -4.3969999999999998e-01   1.2010000000000001e+00   1.7190000000000000e-01  -4.7600000000000003e-02  -8.8000000000000005e-03  -6.6600000000000006e-02   9.1169999999999995e-01   3.0470999999999999e+00  -2.8899999999999999e-02   2.7900000000000003e-01   1.2830000000000000e-01
  -5.0700000000000001e-01  -1.0990000000000000e-01   9.4359999999999999e-01   3.2460000000000000e-01  -1.0470000000000000e-01  -2.6300000000000000e-02  -4.4400000000000002e-02   1.3564000000000001e+00   3.3083000000000000e+00  -5.7799999999999997e-02   3.2710000000000000e-01   1.2830000000000000e-01
  -5.0700000000000001e-01  -2.1980000000000000e-01   1.2010000000000001e+00   2.0050000000000001e-01  -1.1420000000000000e-01  -6.5799999999999997e-02  -6.6600000000000006e-02   9.3389999999999995e-01   3.3953000000000002e+00   9.5999999999999992e-03   2.6939999999999997e-01   1.1940000000000001e-01
  -5.2900000000000003e-01  -3.0780000000000002e-01   1.8015000000000001e+00   2.2910000000000000e-01  -2.8500000000000001e-02  -3.5099999999999999e-02  -1.3320000000000001e-01   1.2674000000000001e+00   3.3953000000000002e+00  -3.8500000000000000e-02   2.6939999999999997e-01   2.0349999999999999e-01
  -6.6130000000000000e-01   2.1999999999999999e-02   1.5441000000000000e+00   1.7190000000000000e-01  -1.4269999999999999e-01   1.7500000000000002e-02   4.4400000000000002e-02   1.2897000000000001e+00   3.6564999999999999e+00   4.8200000000000000e-02   3.0790000000000001e-01   1.2390000000000000e-01
  -4.6289999999999998e-01  -1.9789999999999999e-01   1.2867999999999999e+00   1.4319999999999999e-01  -9.5200000000000007e-02   4.4000000000000003e-03   4.4400000000000002e-02   1.3564000000000001e+00   3.3953000000000002e+00  -2.8899999999999999e-02   2.6939999999999997e-01   1.7690000000000000e-01
  -7.2740000000000005e-01  -1.3189999999999999e-01   1.2010000000000001e+00   2.0050000000000001e-01  -1.3320000000000001e-01  -5.7000000000000002e-02   8.8800000000000004e-02   1.1785000000000001e+00   3.2212000000000001e+00   4.8200000000000000e-02   2.2130000000000000e-01   1.2830000000000000e-01
  -3.0859999999999999e-01  -2.1980000000000000e-01   9.4359999999999999e-01   1.5279999999999999e-01  -1.8079999999999999e-01   2.1899999999999999e-02   0.0000000000000000e+00   1.3119000000000001e+00   2.9600000000000000e+00  -6.7400000000000002e-02   2.4060000000000001e-01   1.5920000000000001e-01
  -4.8490000000000000e-01  -4.3999999999999997e-02   1.2867999999999999e+00   3.2460000000000000e-01  -7.6100000000000001e-02   1.3200000000000000e-02   2.4410000000000001e-01   1.1117999999999999e+00   3.1341999999999999e+00   2.8899999999999999e-02   3.0790000000000001e-01   1.5479999999999999e-01
  -4.6289999999999998e-01  -3.9570000000000000e-01   1.4582999999999999e+00   2.5779999999999997e-01  -2.8500000000000001e-02  -5.7000000000000002e-02   6.6600000000000006e-02   1.0894999999999999e+00   2.9600000000000000e+00  -4.8200000000000000e-02   2.6939999999999997e-01   1.4599999999999999e-01
  -3.3060000000000000e-01  -1.9789999999999999e-01   1.9730000000000001e+00   3.0549999999999999e-01  -1.9000000000000000e-02  -3.9500000000000000e-02  -2.2200000000000001e-02   1.0894999999999999e+00   3.7435999999999998e+00  -1.9300000000000001e-02   2.5019999999999998e-01   1.6370000000000001e-01
  -5.7310000000000005e-01  -2.4179999999999999e-01   1.4582999999999999e+00   2.6729999999999998e-01  -8.5599999999999996e-02  -2.6300000000000000e-02   6.6600000000000006e-02   1.1785000000000001e+00   3.3083000000000000e+00   4.8200000000000000e-02   2.7900000000000003e-01   1.2390000000000000e-01
  -5.9509999999999996e-01  -3.9570000000000000e-01   1.2867999999999999e+00   2.0050000000000001e-01  -8.5599999999999996e-02  -3.0700000000000002e-02  -4.4400000000000002e-02   1.3119000000000001e+00   3.9177000000000000e+00  -3.8500000000000000e-02   2.7900000000000003e-01   1.1060000000000000e-01
  -5.7310000000000005e-01  -1.0990000000000000e-01   1.8015000000000001e+00   1.8140000000000001e-01  -4.7600000000000003e-02   8.8000000000000005e-03  -6.6600000000000006e-02   1.2230000000000001e+00   3.4824000000000002e+00   0.0000000000000000e+00   1.9239999999999999e-01   1.8579999999999999e-01
  -2.2040000000000001e-01  -6.6000000000000003e-02   1.6298999999999999e+00   2.2910000000000000e-01  -6.6600000000000006e-02  -3.5099999999999999e-02   8.8800000000000004e-02   1.0005999999999999e+00   3.3953000000000002e+00  -6.7400000000000002e-02   2.3089999999999999e-01   1.5479999999999999e-01
  -5.5110000000000003e-01   1.0990000000000000e-01   9.4359999999999999e-01   1.5279999999999999e-01  -6.6600000000000006e-02  -3.0700000000000002e-02   1.1100000000000000e-01   1.1785000000000001e+00   2.7858999999999998e+00  -1.5409999999999999e-01   2.5019999999999998e-01   1.5920000000000001e-01
  -3.0859999999999999e-01  -2.8580000000000000e-01   1.7157000000000000e+00   1.3370000000000001e-01  -7.6100000000000001e-02  -4.8200000000000000e-02   1.9980000000000001e-01   1.1785000000000001e+00   3.7435999999999998e+00   0.0000000000000000e+00   3.0790000000000001e-01   1.4160000000000000e-01
  -4.4080000000000003e-01  -1.0990000000000000e-01   1.8015000000000001e+00   2.6729999999999998e-01  -1.0470000000000000e-01  -1.7500000000000002e-02   1.7760000000000001e-01   1.1339999999999999e+00   2.8730000000000002e+00  -7.7100000000000002e-02   2.6939999999999997e-01   1.3270000000000001e-01
  -4.6289999999999998e-01  -3.5170000000000001e-01   9.4359999999999999e-01   2.4820000000000000e-01  -1.0470000000000000e-01   0.0000000000000000e+00   2.4410000000000001e-01   1.2007000000000001e+00   3.3083000000000000e+00   1.9300000000000001e-02   3.3679999999999999e-01   1.2830000000000000e-01
  -5.2900000000000003e-01  -4.3999999999999997e-02   1.2867999999999999e+00   2.7689999999999998e-01  -1.0470000000000000e-01  -2.6300000000000000e-02   2.2200000000000001e-02   1.1785000000000001e+00   3.5695000000000001e+00  -9.5999999999999992e-03   2.0210000000000000e-01   1.4160000000000000e-01
  -3.5270000000000001e-01  -1.9789999999999999e-01   1.3725000000000001e+00   1.9089999999999999e-01  -1.0470000000000000e-01  -1.3200000000000000e-02  -2.2200000000000001e-02   1.0227999999999999e+00   3.3953000000000002e+00  -4.8200000000000000e-02   3.3679999999999999e-01   1.6370000000000001e-01
  -4.6289999999999998e-01  -1.5390000000000001e-01   9.4359999999999999e-01   2.5779999999999997e-01  -9.5200000000000007e-02  -3.0700000000000002e-02   8.8800000000000004e-02   1.2897000000000001e+00   3.5695000000000001e+00  -6.7400000000000002e-02   2.9830000000000001e-01   1.2390000000000000e-01
  -2.6450000000000001e-01  -1.7590000000000000e-01   1.4582999999999999e+00   1.5279999999999999e-01  -6.6600000000000006e-02  -7.0199999999999999e-02   6.6600000000000006e-02   1.2230000000000001e+00   3.1341999999999999e+00  -1.9300000000000001e-02   3.0790000000000001e-01   1.5920000000000001e-01
  -5.0700000000000001e-01  -3.2979999999999998e-01   1.5441000000000000e+00   2.1959999999999999e-01  -3.8100000000000002e-02   2.1899999999999999e-02  -4.4400000000000002e-02   1.2452000000000001e+00   2.6118000000000001e+00  -2.8899999999999999e-02   2.7900000000000003e-01   1.6370000000000001e-01
  -4.6289999999999998e-01  -3.2979999999999998e-01   1.3725000000000001e+00   3.1509999999999999e-01  -5.7099999999999998e-02  -2.6300000000000000e-02   8.8800000000000004e-02   1.2007000000000001e+00   3.5695000000000001e+00   5.7799999999999997e-02   1.0580000000000001e-01   1.4160000000000000e-01
  -6.1719999999999997e-01  -2.1980000000000000e-01   1.0294000000000001e+00   2.5779999999999997e-01  -5.7099999999999998e-02  -8.8000000000000005e-03   2.2200000000000001e-02   1.0894999999999999e+00   3.1341999999999999e+00  -2.8899999999999999e-02   2.0210000000000000e-01   1.1940000000000001e-01
  -4.6289999999999998e-01  -1.0990000000000000e-01   1.4582999999999999e+00   2.3870000000000000e-01  -1.0470000000000000e-01   1.7500000000000002e-02  -8.8800000000000004e-02   1.1117999999999999e+00   3.3953000000000002e+00   0.0000000000000000e+00   2.5979999999999998e-01   1.6370000000000001e-01
  -3.5270000000000001e-01  -4.8359999999999997e-01   1.8015000000000001e+00   2.0050000000000001e-01  -7.6100000000000001e-02   2.1899999999999999e-02   8.8800000000000004e-02   1.2897000000000001e+00   3.4824000000000002e+00  -9.5999999999999992e-03   2.3089999999999999e-01   1.4160000000000000e-01
  -3.9679999999999999e-01  -2.1980000000000000e-01   7.7210000000000001e-01   1.3370000000000001e-01  -6.6600000000000006e-02  -4.3900000000000002e-02   2.2189999999999999e-01   1.1563000000000001e+00   3.3953000000000002e+00  -3.8500000000000000e-02   3.3679999999999999e-01   1.6370000000000001e-01
  -5.2900000000000003e-01  -2.8580000000000000e-01   1.0294000000000001e+00   2.5779999999999997e-01  -6.6600000000000006e-02  -1.3200000000000000e-02   1.3320000000000001e-01   1.1117999999999999e+00   2.6989000000000001e+00  -1.9300000000000001e-02   1.9239999999999999e-01   1.6370000000000001e-01
  -4.6289999999999998e-01  -3.9570000000000000e-01   1.3725000000000001e+00   2.6729999999999998e-01   4.7600000000000003e-02  -5.2600000000000001e-02   1.7760000000000001e-01   1.2007000000000001e+00   4.0048000000000004e+00  -6.7400000000000002e-02   2.8870000000000001e-01   1.4160000000000000e-01
  -2.8649999999999998e-01  -2.4179999999999999e-01   1.2867999999999999e+00   3.3420000000000000e-01  -7.6100000000000001e-02  -2.6300000000000000e-02   4.4400000000000002e-02   1.2452000000000001e+00   2.8730000000000002e+00  -9.5999999999999992e-03   3.4639999999999999e-01   1.1940000000000001e-01
  -3.9679999999999999e-01  -2.6379999999999998e-01   1.5441000000000000e+00   2.2910000000000000e-01  -3.8100000000000002e-02  -7.0199999999999999e-02   4.4400000000000002e-02   1.2230000000000001e+00   3.0470999999999999e+00  -2.8899999999999999e-02   3.0790000000000001e-01   1.5920000000000001e-01
  -3.7469999999999998e-01  -1.9789999999999999e-01   1.7157000000000000e+00   2.8639999999999999e-01  -8.5599999999999996e-02   4.4000000000000003e-03  -6.6600000000000006e-02   1.3119000000000001e+00   2.8730000000000002e+00  -1.9300000000000001e-02   2.0210000000000000e-01   1.5920000000000001e-01
  -4.1880000000000001e-01  -2.6379999999999998e-01   1.8872000000000000e+00   2.1959999999999999e-01  -2.8500000000000001e-02  -3.0700000000000002e-02  -6.6600000000000006e-02   1.2897000000000001e+00   2.6118000000000001e+00  -9.5999999999999992e-03   2.5019999999999998e-01   1.3710000000000000e-01
  -3.5270000000000001e-01  -1.3189999999999999e-01   7.7210000000000001e-01   1.6230000000000000e-01  -1.0470000000000000e-01  -8.8000000000000005e-03   1.1100000000000000e-01   1.2897000000000001e+00   2.9600000000000000e+00   1.9300000000000001e-02   2.2130000000000000e-01   1.5920000000000001e-01
  -4.4080000000000003e-01  -2.4179999999999999e-01   7.7210000000000001e-01   1.5279999999999999e-01   9.4999999999999998e-03  -2.1899999999999999e-02  -8.8800000000000004e-02   1.1339999999999999e+00   3.9177000000000000e+00  -1.9300000000000001e-02   2.3089999999999999e-01   1.5040000000000001e-01
  -5.0700000000000001e-01  -2.4179999999999999e-01   1.7157000000000000e+00   1.2410000000000000e-01  -9.5200000000000007e-02   1.7500000000000002e-02   4.4400000000000002e-02   1.2230000000000001e+00   3.5695000000000001e+00   0.0000000000000000e+00   2.4060000000000001e-01   1.5479999999999999e-01
  -3.7469999999999998e-01  -1.9789999999999999e-01   5.1470000000000005e-01   2.4820000000000000e-01  -7.6100000000000001e-02  -3.9500000000000000e-02  -6.6600000000000006e-02   1.1117999999999999e+00   3.5695000000000001e+00  -4.8200000000000000e-02   2.4060000000000001e-01   1.6810000000000000e-01
  -2.4249999999999999e-01  -1.9789999999999999e-01   1.8872000000000000e+00   2.3870000000000000e-01  -1.9000000000000000e-02  -3.9500000000000000e-02  -8.8800000000000004e-02   1.2897000000000001e+00   4.0918000000000001e+00  -7.7100000000000002e-02   3.0790000000000001e-01   1.3710000000000000e-01
  -4.6289999999999998e-01  -2.6379999999999998e-01   1.2010000000000001e+00   3.0549999999999999e-01  -1.0470000000000000e-01   8.8000000000000005e-03  -1.1100000000000000e-01   1.2007000000000001e+00   4.0048000000000004e+00   2.8899999999999999e-02   1.8279999999999999e-01   1.0620000000000000e-01
  -5.5110000000000003e-01  -2.4179999999999999e-01   8.5780000000000001e-01   2.3870000000000000e-01  -3.8100000000000002e-02  -2.1899999999999999e-02   8.8800000000000004e-02   1.2674000000000001e+00   4.5270999999999999e+00   0.0000000000000000e+00   2.4060000000000001e-01   1.3270000000000001e-01
  -3.7469999999999998e-01  -1.7590000000000000e-01   2.2303999999999999e+00   1.7190000000000000e-01  -1.0470000000000000e-01  -4.4000000000000003e-03  -6.6600000000000006e-02   1.2674000000000001e+00   2.8730000000000002e+00  -8.6699999999999999e-02   2.2130000000000000e-01   1.1940000000000001e-01
  -5.9509999999999996e-01  -1.9789999999999999e-01   2.2303999999999999e+00   1.7190000000000000e-01  -1.0470000000000000e-01  -3.0700000000000002e-02   2.2200000000000001e-02   1.2230000000000001e+00   3.7435999999999998e+00   9.5999999999999992e-03   2.6939999999999997e-01   1.4160000000000000e-01
  -5.7310000000000005e-01  -4.3969999999999998e-01   1.2867999999999999e+00   2.6729999999999998e-01  -9.4999999999999998e-03  -3.9500000000000000e-02   0.0000000000000000e+00   9.5609999999999995e-01   3.3083000000000000e+00  -5.7799999999999997e-02   3.0790000000000001e-01   1.1060000000000000e-01
  -5.9509999999999996e-01  -1.9789999999999999e-01   1.2010000000000001e+00   2.3870000000000000e-01  -1.1420000000000000e-01  -5.2600000000000001e-02  -4.4400000000000002e-02   1.2674000000000001e+00   2.9600000000000000e+00   6.7400000000000002e-02   2.0210000000000000e-01   1.4599999999999999e-01
  -4.6289999999999998e-01  -1.7590000000000000e-01   1.4582999999999999e+00   1.9089999999999999e-01  -9.5200000000000007e-02  -2.1899999999999999e-02   1.7760000000000001e-01   1.2452000000000001e+00   3.3953000000000002e+00  -6.7400000000000002e-02   2.6939999999999997e-01   1.6810000000000000e-01
  -4.4080000000000003e-01  -1.7590000000000000e-01   1.4582999999999999e+00   1.8140000000000001e-01  -8.5599999999999996e-02  -3.5099999999999999e-02   6.6600000000000006e-02   1.2674000000000001e+00   2.8730000000000002e+00  -2.8899999999999999e-02   2.6939999999999997e-01   1.6370000000000001e-01
  -6.8330000000000002e-01  -2.1980000000000000e-01   1.8015000000000001e+00   2.2910000000000000e-01  -1.7130000000000001e-01   0.0000000000000000e+00   2.8849999999999998e-01   1.0672999999999999e+00   3.4824000000000002e+00  -9.5999999999999992e-03   2.7900000000000003e-01   1.3270000000000001e-01
  -5.0700000000000001e-01  -3.9570000000000000e-01   1.4582999999999999e+00   2.1959999999999999e-01  -9.5200000000000007e-02  -2.1899999999999999e-02   4.4400000000000002e-02   1.1117999999999999e+00   2.9600000000000000e+00   3.8500000000000000e-02   2.0210000000000000e-01   1.6810000000000000e-01
  -3.5270000000000001e-01  -1.7590000000000000e-01   2.2303999999999999e+00   2.9599999999999999e-01  -9.4999999999999998e-03  -3.0700000000000002e-02   1.5540000000000001e-01   1.1563000000000001e+00   3.2212000000000001e+00  -1.9300000000000001e-02   3.1750000000000000e-01   1.3270000000000001e-01
  -6.6130000000000000e-01  -1.7590000000000000e-01   1.6298999999999999e+00   2.9599999999999999e-01  -6.6600000000000006e-02  -3.9500000000000000e-02   2.2200000000000001e-02   1.0894999999999999e+00   3.3083000000000000e+00  -9.5999999999999992e-03   2.7900000000000003e-01   1.0620000000000000e-01
  -5.5110000000000003e-01  -4.6170000000000000e-01   1.5441000000000000e+00   1.9089999999999999e-01  -6.6600000000000006e-02  -3.9500000000000000e-02   8.8800000000000004e-02   1.0672999999999999e+00   3.7435999999999998e+00  -9.5999999999999992e-03   2.5979999999999998e-01   1.2830000000000000e-01
  -6.1719999999999997e-01  -1.9789999999999999e-01   1.8015000000000001e+00   2.5779999999999997e-01  -6.6600000000000006e-02  -4.8200000000000000e-02  -8.8800000000000004e-02   1.1339999999999999e+00   3.1341999999999999e+00   9.5999999999999992e-03   1.3469999999999999e-01   1.9020000000000001e-01
  -4.4080000000000003e-01  -3.0780000000000002e-01   1.6298999999999999e+00   1.4319999999999999e-01   0.0000000000000000e+00  -4.4000000000000003e-03  -1.7760000000000001e-01   1.3119000000000001e+00   3.3083000000000000e+00   4.8200000000000000e-02   2.3089999999999999e-01   1.5040000000000001e-01
  -6.3919999999999999e-01  -2.8580000000000000e-01   2.5740000000000002e-01   2.2910000000000000e-01  -4.7600000000000003e-02  -4.4000000000000003e-03  -1.7760000000000001e-01   1.1117999999999999e+00   4.5270999999999999e+00  -3.8500000000000000e-02   2.5979999999999998e-01   1.9020000000000001e-01
  -5.5110000000000003e-01  -2.1999999999999999e-02   3.4310000000000002e-01   2.2910000000000000e-01  -1.0470000000000000e-01  -3.5099999999999999e-02   1.7760000000000001e-01   1.0894999999999999e+00   3.4824000000000002e+00   2.8899999999999999e-02   2.5979999999999998e-01   1.7690000000000000e-01
  -5.0700000000000001e-01  -2.4179999999999999e-01   1.6298999999999999e+00   2.5779999999999997e-01  -1.9980000000000001e-01   0.0000000000000000e+00   8.8800000000000004e-02   9.7840000000000005e-01   3.5695000000000001e+00  -9.5999999999999992e-03   2.8870000000000001e-01   1.5479999999999999e-01
  -2.8649999999999998e-01  -1.7590000000000000e-01   1.8015000000000001e+00   1.4319999999999999e-01  -2.8500000000000001e-02  -1.7500000000000002e-02   4.4400000000000002e-02   1.1339999999999999e+00   3.7435999999999998e+00   1.9300000000000001e-02   2.0210000000000000e-01   1.4599999999999999e-01
  -2.2040000000000001e-01  -2.1999999999999999e-02   1.4582999999999999e+00   2.0050000000000001e-01  -3.8100000000000002e-02  -2.6300000000000000e-02  -6.6600000000000006e-02   1.1339999999999999e+00   4.0918000000000001e+00   7.7100000000000002e-02   1.9239999999999999e-01   1.3710000000000000e-01
  -4.1880000000000001e-01   0.0000000000000000e+00   1.9730000000000001e+00   1.8140000000000001e-01   9.4999999999999998e-03  -1.7500000000000002e-02  -6.6600000000000006e-02   1.3564000000000001e+00   2.9600000000000000e+00  -9.5999999999999992e-03   1.7319999999999999e-01   1.5040000000000001e-01
  -4.8490000000000000e-01  -3.9570000000000000e-01   2.1446000000000001e+00   2.0999999999999999e-01  -3.8100000000000002e-02  -2.6300000000000000e-02   6.6600000000000006e-02   1.2230000000000001e+00   3.3083000000000000e+00  -3.8500000000000000e-02   2.5979999999999998e-01   1.3710000000000000e-01
  -5.5110000000000003e-01  -3.7369999999999998e-01   1.2867999999999999e+00   2.3870000000000000e-01   5.7099999999999998e-02  -1.3200000000000000e-02   1.5540000000000001e-01   1.2230000000000001e+00   3.3083000000000000e+00   5.7799999999999997e-02   3.2710000000000000e-01   1.2830000000000000e-01
  -5.9509999999999996e-01  -6.6000000000000003e-02   2.1446000000000001e+00   2.3870000000000000e-01  -7.6100000000000001e-02  -7.0199999999999999e-02   1.5540000000000001e-01   1.1785000000000001e+00   3.3083000000000000e+00  -5.7799999999999997e-02   2.5979999999999998e-01   1.3270000000000001e-01
  -4.8490000000000000e-01  -1.7590000000000000e-01   1.8015000000000001e+00   1.6230000000000000e-01  -4.7600000000000003e-02  -4.4000000000000003e-03   1.5540000000000001e-01   1.0005999999999999e+00   2.9600000000000000e+00  -1.9300000000000001e-02   2.7900000000000003e-01   1.6810000000000000e-01
  -4.6289999999999998e-01  -2.6379999999999998e-01   1.7157000000000000e+00   2.1959999999999999e-01  -1.1420000000000000e-01   2.6300000000000000e-02   8.8800000000000004e-02   1.1563000000000001e+00   3.9177000000000000e+00  -4.8200000000000000e-02   1.5400000000000000e-01   1.7249999999999999e-01
  -3.3060000000000000e-01  -4.3999999999999997e-02   1.7157000000000000e+00   2.5779999999999997e-01  -9.4999999999999998e-03  -2.6300000000000000e-02  -1.9980000000000001e-01   1.3564000000000001e+00   3.5695000000000001e+00   6.7400000000000002e-02   1.6360000000000000e-01   1.3710000000000000e-01
  -5.2900000000000003e-01  -3.2979999999999998e-01   1.0294000000000001e+00   2.2910000000000000e-01   6.6600000000000006e-02  -3.5099999999999999e-02  -4.4400000000000002e-02   1.0894999999999999e+00   3.5695000000000001e+00  -2.8899999999999999e-02   2.5979999999999998e-01   1.6810000000000000e-01
  -4.8490000000000000e-01  -1.5390000000000001e-01   1.0294000000000001e+00   1.5279999999999999e-01  -9.5200000000000007e-02  -3.0700000000000002e-02   1.3320000000000001e-01   1.3119000000000001e+00   3.5695000000000001e+00  -5.7799999999999997e-02   3.4639999999999999e-01   1.3270000000000001e-01
  -6.3919999999999999e-01  -1.5390000000000001e-01   1.8015000000000001e+00   1.4319999999999999e-01  -9.5200000000000007e-02  -1.3200000000000000e-02   1.1100000000000000e-01   1.2452000000000001e+00   3.5695000000000001e+00  -9.5999999999999992e-03   2.1170000000000000e-01   1.5479999999999999e-01
  -4.4080000000000003e-01  -1.0990000000000000e-01   1.5441000000000000e+00   2.1959999999999999e-01  -1.0470000000000000e-01  -1.3200000000000000e-02   1.3320000000000001e-01   1.2897000000000001e+00   3.7435999999999998e+00   5.7799999999999997e-02   2.7900000000000003e-01   1.2390000000000000e-01
  -6.8330000000000002e-01  -3.0780000000000002e-01   1.2867999999999999e+00   2.3870000000000000e-01  -7.6100000000000001e-02  -1.3200000000000000e-02   2.2200000000000001e-02   1.2230000000000001e+00   2.5247000000000002e+00   0.0000000000000000e+00   2.8870000000000001e-01   1.1060000000000000e-01
  -4.8490000000000000e-01  -6.6000000000000003e-02   1.3725000000000001e+00   3.0549999999999999e-01  -8.5599999999999996e-02  -8.8000000000000005e-03  -4.4400000000000002e-02   1.2674000000000001e+00   3.1341999999999999e+00  -1.9300000000000001e-02   2.6939999999999997e-01   1.3270000000000001e-01
  -5.0700000000000001e-01  -3.0780000000000002e-01   1.4582999999999999e+00   2.0999999999999999e-01  -9.5200000000000007e-02  -4.3900000000000002e-02  -4.4400000000000002e-02   1.2007000000000001e+00   3.7435999999999998e+00   0.0000000000000000e+00   2.4060000000000001e-01   1.4599999999999999e-01
  -3.9679999999999999e-01   0.0000000000000000e+00   2.0588000000000002e+00   1.5279999999999999e-01  -8.5599999999999996e-02  -8.8000000000000005e-03   4.4400000000000002e-02   1.0672999999999999e+00   3.3953000000000002e+00  -9.5999999999999992e-03   2.4060000000000001e-01   1.7249999999999999e-01
  -4.6289999999999998e-01   4.3999999999999997e-02   1.7157000000000000e+00   2.7689999999999998e-01  -9.5200000000000007e-02  -1.3200000000000000e-02   4.4400000000000002e-02   1.2674000000000001e+00   4.5270999999999999e+00   0.0000000000000000e+00   1.9239999999999999e-01   1.5479999999999999e-01
  -3.3060000000000000e-01  -1.5390000000000001e-01   1.4582999999999999e+00   1.6230000000000000e-01  -8.5599999999999996e-02  -3.5099999999999999e-02   1.1100000000000000e-01   1.1117999999999999e+00   4.0048000000000004e+00  -1.2520000000000001e-01   2.2130000000000000e-01   1.1500000000000000e-01
  -6.3919999999999999e-01  -1.3189999999999999e-01   1.6298999999999999e+00   9.5500000000000002e-02  -1.4269999999999999e-01   4.4000000000000003e-03   0.0000000000000000e+00   1.0005999999999999e+00   3.9177000000000000e+00  -4.8200000000000000e-02   2.5979999999999998e-01   9.7299999999999998e-02
  -5.2900000000000003e-01  -2.6379999999999998e-01   9.4359999999999999e-01   1.9089999999999999e-01   4.7600000000000003e-02  -5.7000000000000002e-02   6.6600000000000006e-02   1.1785000000000001e+00   3.8306000000000000e+00  -6.7400000000000002e-02   3.2710000000000000e-01   1.1940000000000001e-01
  -4.1880000000000001e-01  -2.4179999999999999e-01   9.4359999999999999e-01   1.5279999999999999e-01  -1.2370000000000000e-01  -4.8200000000000000e-02  -2.2200000000000001e-02   1.1785000000000001e+00   3.1341999999999999e+00  -9.6299999999999997e-02   2.4060000000000001e-01   1.3710000000000000e-01
  -4.4080000000000003e-01  -1.7590000000000000e-01   1.0294000000000001e+00   2.4820000000000000e-01  -4.7600000000000003e-02  -5.7000000000000002e-02   2.2200000000000001e-02   1.2007000000000001e+00   3.5695000000000001e+00   0.0000000000000000e+00   2.4060000000000001e-01   1.3270000000000001e-01
  -4.8490000000000000e-01  -1.9789999999999999e-01   1.8015000000000001e+00   1.8140000000000001e-01  -4.7600000000000003e-02  -6.1400000000000003e-02   8.8800000000000004e-02   1.2897000000000001e+00   3.7435999999999998e+00  -4.8200000000000000e-02   2.6939999999999997e-01   1.7249999999999999e-01
  -3.5270000000000001e-01  -3.5170000000000001e-01   1.2010000000000001e+00   2.9599999999999999e-01  -3.8100000000000002e-02  -2.1899999999999999e-02   4.4400000000000002e-02   1.3119000000000001e+00   3.7435999999999998e+00   0.0000000000000000e+00   2.0210000000000000e-01   1.5040000000000001e-01
  -5.2900000000000003e-01  -1.5390000000000001e-01   1.0294000000000001e+00   2.5779999999999997e-01  -5.7099999999999998e-02  -2.6300000000000000e-02   8.8800000000000004e-02   1.2897000000000001e+00   3.5695000000000001e+00  -2.8899999999999999e-02   2.1170000000000000e-01   1.6810000000000000e-01
  -5.5110000000000003e-01  -2.6379999999999998e-01   9.4359999999999999e-01   2.4820000000000000e-01  -1.2370000000000000e-01  -1.7500000000000002e-02  -6.6600000000000006e-02   1.1117999999999999e+00   3.5695000000000001e+00   0.0000000000000000e+00   2.4060000000000001e-01   1.2390000000000000e-01
  -3.7469999999999998e-01  -2.6379999999999998e-01   8.5780000000000001e-01   1.8140000000000001e-01  -8.5599999999999996e-02  -6.1400000000000003e-02   0.0000000000000000e+00   1.0005999999999999e+00   3.7435999999999998e+00   0.0000000000000000e+00   2.6939999999999997e-01   1.4599999999999999e-01
  -3.5270000000000001e-01  -3.0780000000000002e-01   5.1470000000000005e-01   2.1959999999999999e-01  -3.8100000000000002e-02  -8.8000000000000005e-03  -4.4400000000000002e-02   9.5609999999999995e-01   2.8730000000000002e+00  -1.9300000000000001e-02   2.5979999999999998e-01   1.8579999999999999e-01
  -3.3060000000000000e-01  -2.4179999999999999e-01   1.0294000000000001e+00   1.5279999999999999e-01  -1.1420000000000000e-01  -1.3200000000000000e-02   1.5540000000000001e-01   1.1339999999999999e+00   3.6564999999999999e+00  -9.5999999999999992e-03   2.3089999999999999e-01   1.4160000000000000e-01
  -2.6450000000000001e-01  -2.4179999999999999e-01   1.4582999999999999e+00   2.3870000000000000e-01  -1.9030000000000000e-01  -3.0700000000000002e-02  -4.4400000000000002e-02   1.3786000000000000e+00   3.1341999999999999e+00   4.8200000000000000e-02   2.7900000000000003e-01   1.5040000000000001e-01
  -5.2900000000000003e-01  -3.0780000000000002e-01   1.2010000000000001e+00   2.3870000000000000e-01  -1.4269999999999999e-01   2.6300000000000000e-02   1.5540000000000001e-01   1.1563000000000001e+00   2.9600000000000000e+00   2.8899999999999999e-02   1.9239999999999999e-01   1.3710000000000000e-01
  -4.8490000000000000e-01  -3.5170000000000001e-01   1.2010000000000001e+00   2.4820000000000000e-01  -3.8100000000000002e-02  -7.0199999999999999e-02   2.2189999999999999e-01   1.0894999999999999e+00   3.1341999999999999e+00  -5.7799999999999997e-02   2.6939999999999997e-01   1.3710000000000000e-01
  -6.8330000000000002e-01  -1.5390000000000001e-01   9.4359999999999999e-01   2.9599999999999999e-01   0.0000000000000000e+00   0.0000000000000000e+00   1.9980000000000001e-01   1.3119000000000001e+00   3.5695000000000001e+00  -4.8200000000000000e-02   2.7900000000000003e-01   1.3270000000000001e-01
  -4.6289999999999998e-01  -6.6000000000000003e-02   1.2010000000000001e+00   2.8639999999999999e-01  -5.7099999999999998e-02   3.9500000000000000e-02   1.9980000000000001e-01   1.1785000000000001e+00   4.1788999999999996e+00  -9.5999999999999992e-03   2.5979999999999998e-01   1.8140000000000001e-01
  -5.9509999999999996e-01  -1.7590000000000000e-01   1.5441000000000000e+00   2.5779999999999997e-01  -5.7099999999999998e-02  -2.1899999999999999e-02   6.6600000000000006e-02   1.1563000000000001e+00   3.4824000000000002e+00  -5.7799999999999997e-02   2.2130000000000000e-01   1.2390000000000000e-01
  -4.1880000000000001e-01  -6.6000000000000003e-02   1.1152000000000000e+00   2.1959999999999999e-01  -1.2370000000000000e-01  -3.9500000000000000e-02   1.1100000000000000e-01   1.3564000000000001e+00   3.6564999999999999e+00  -1.9300000000000001e-02   2.4060000000000001e-01   1.3270000000000001e-01
  -5.7310000000000005e-01  -2.6379999999999998e-01   9.4359999999999999e-01   1.6230000000000000e-01  -9.5200000000000007e-02   1.7500000000000002e-02   2.2200000000000001e-02   1.2897000000000001e+00   3.4824000000000002e+00  -9.5999999999999992e-03   2.2130000000000000e-01   1.4160000000000000e-01
  -6.8330000000000002e-01  -1.5390000000000001e-01   1.5441000000000000e+00   2.4820000000000000e-01  -6.6600000000000006e-02  -4.4000000000000003e-03   1.5540000000000001e-01   1.1339999999999999e+00   3.6564999999999999e+00  -8.6699999999999999e-02   2.7900000000000003e-01   1.3710000000000000e-01
  -4.1880000000000001e-01  -8.7900000000000006e-02   6.8630000000000002e-01   1.7190000000000000e-01  -1.5229999999999999e-01   5.2600000000000001e-02   8.8800000000000004e-02   1.1339999999999999e+00   3.4824000000000002e+00   9.5999999999999992e-03   3.0790000000000001e-01   1.5479999999999999e-01
  -5.7310000000000005e-01  -1.5390000000000001e-01   1.2867999999999999e+00   1.7190000000000000e-01  -2.0930000000000001e-01  -1.7500000000000002e-02   1.3320000000000001e-01   1.2674000000000001e+00   2.5247000000000002e+00   0.0000000000000000e+00   2.1170000000000000e-01   1.1940000000000001e-01
  -4.1880000000000001e-01  -1.9789999999999999e-01   8.5780000000000001e-01   2.3870000000000000e-01  -1.0470000000000000e-01  -2.6300000000000000e-02   1.5540000000000001e-01   1.1339999999999999e+00   3.2212000000000001e+00  -9.5999999999999992e-03   2.5019999999999998e-01   1.3710000000000000e-01
  -5.2900000000000003e-01   2.1999999999999999e-02   9.4359999999999999e-01   1.8140000000000001e-01  -9.5200000000000007e-02  -5.2600000000000001e-02   1.1100000000000000e-01   1.1339999999999999e+00   2.8730000000000002e+00  -4.8200000000000000e-02   2.4060000000000001e-01   1.2390000000000000e-01
  -5.2900000000000003e-01  -1.0990000000000000e-01   6.8630000000000002e-01   2.7689999999999998e-01  -4.7600000000000003e-02  -2.6300000000000000e-02  -1.3320000000000001e-01   1.3564000000000001e+00   3.2212000000000001e+00  -1.0600000000000000e-01   3.2710000000000000e-01   1.1500000000000000e-01
  -6.6130000000000000e-01  -1.0990000000000000e-01   1.1152000000000000e+00   2.9599999999999999e-01   0.0000000000000000e+00  -3.9500000000000000e-02   1.3320000000000001e-01   1.1117999999999999e+00   3.5695000000000001e+00   0.0000000000000000e+00   3.0790000000000001e-01   1.3270000000000001e-01
  -6.3919999999999999e-01  -2.6379999999999998e-01   1.1152000000000000e+00   2.6729999999999998e-01  -7.6100000000000001e-02   2.6300000000000000e-02   1.1100000000000000e-01   1.2452000000000001e+00   2.8730000000000002e+00  -1.9300000000000001e-02   1.6360000000000000e-01   1.4599999999999999e-01
  -3.5270000000000001e-01  -2.4179999999999999e-01   1.8015000000000001e+00   2.8639999999999999e-01  -5.7099999999999998e-02   3.5099999999999999e-02   2.2200000000000001e-02   1.3119000000000001e+00   2.9600000000000000e+00   9.5999999999999992e-03   2.5979999999999998e-01   1.2830000000000000e-01
  -5.2900000000000003e-01  -6.6000000000000003e-02   1.2867999999999999e+00   1.3370000000000001e-01  -8.5599999999999996e-02   1.7500000000000002e-02   1.3320000000000001e-01   1.1117999999999999e+00   3.7435999999999998e+00  -2.8899999999999999e-02   1.6360000000000000e-01   1.7690000000000000e-01
  -3.7469999999999998e-01  -1.3189999999999999e-01   6.8630000000000002e-01   1.9089999999999999e-01  -4.7600000000000003e-02  -4.4000000000000003e-03  -4.4400000000000002e-02   1.2007000000000001e+00   3.2212000000000001e+00  -7.7100000000000002e-02   3.0790000000000001e-01   1.3710000000000000e-01
  -6.6130000000000000e-01  -2.6379999999999998e-01   6.8630000000000002e-01   1.9089999999999999e-01  -1.4269999999999999e-01   2.1899999999999999e-02   6.6600000000000006e-02   1.1785000000000001e+00   4.3529999999999998e+00  -1.9300000000000001e-02   2.4060000000000001e-01   1.8579999999999999e-01
  -3.3060000000000000e-01  -4.3999999999999997e-02   1.6298999999999999e+00   2.4820000000000000e-01  -5.7099999999999998e-02  -8.8000000000000005e-03  -4.4400000000000002e-02   1.1563000000000001e+00   3.3953000000000002e+00  -3.8500000000000000e-02   2.6939999999999997e-01   1.2390000000000000e-01
  -5.7310000000000005e-01  -2.8580000000000000e-01   1.1152000000000000e+00   2.3870000000000000e-01  -6.6600000000000006e-02  -2.6300000000000000e-02   2.2200000000000001e-02   1.0894999999999999e+00   2.7858999999999998e+00  -2.8899999999999999e-02   2.9830000000000001e-01   1.2390000000000000e-01
  -3.9679999999999999e-01  -1.0990000000000000e-01   1.4582999999999999e+00   1.6230000000000000e-01  -1.1420000000000000e-01  -2.1899999999999999e-02   1.3320000000000001e-01   9.5609999999999995e-01   4.0918000000000001e+00  -3.8500000000000000e-02   2.6939999999999997e-01   1.3710000000000000e-01
  -4.8490000000000000e-01  -4.3999999999999997e-02   2.0588000000000002e+00   1.8140000000000001e-01  -8.5599999999999996e-02  -3.9500000000000000e-02   1.7760000000000001e-01   1.1563000000000001e+00   3.3083000000000000e+00  -9.5999999999999992e-03   2.8870000000000001e-01   1.2830000000000000e-01
  -3.5270000000000001e-01  -1.9789999999999999e-01   1.4582999999999999e+00   2.6729999999999998e-01  -7.6100000000000001e-02  -3.0700000000000002e-02   1.1100000000000000e-01   1.2452000000000001e+00   3.5695000000000001e+00   1.9300000000000001e-02   2.1170000000000000e-01   1.6810000000000000e-01
  -4.8490000000000000e-01  -2.8580000000000000e-01   1.8872000000000000e+00   2.0999999999999999e-01  -1.3320000000000001e-01  -8.8000000000000005e-03  -1.9980000000000001e-01   1.0450999999999999e+00   2.8730000000000002e+00  -5.7799999999999997e-02   1.6360000000000000e-01   1.5040000000000001e-01
  -5.5110000000000003e-01   6.6000000000000003e-02   1.1152000000000000e+00   2.1959999999999999e-01  -8.5599999999999996e-02  -1.3200000000000000e-02   1.5540000000000001e-01   1.3341000000000001e+00   3.0470999999999999e+00  -9.5999999999999992e-03   2.3089999999999999e-01   1.5040000000000001e-01
  -5.0700000000000001e-01  -1.5390000000000001e-01   1.3725000000000001e+00   1.6230000000000000e-01  -7.6100000000000001e-02  -1.3200000000000000e-02  -1.1100000000000000e-01   1.4008000000000000e+00   3.9177000000000000e+00  -5.7799999999999997e-02   2.5019999999999998e-01   1.1500000000000000e-01
  -4.1880000000000001e-01   4.3999999999999997e-02   1.1152000000000000e+00   2.0050000000000001e-01  -1.0470000000000000e-01   0.0000000000000000e+00   4.4400000000000002e-02   1.2230000000000001e+00   3.9177000000000000e+00   3.8500000000000000e-02   2.5019999999999998e-01   1.2390000000000000e-01
  -3.3060000000000000e-01  -4.3969999999999998e-01   1.5441000000000000e+00   1.5279999999999999e-01  -9.4999999999999998e-03  -4.3900000000000002e-02  -8.8800000000000004e-02   1.2452000000000001e+00   3.5695000000000001e+00   4.8200000000000000e-02   2.6939999999999997e-01   1.3710000000000000e-01
  -6.3919999999999999e-01  -2.1980000000000000e-01   9.4359999999999999e-01   1.6230000000000000e-01  -1.1420000000000000e-01  -1.7500000000000002e-02  -8.8800000000000004e-02   1.1785000000000001e+00   3.2212000000000001e+00   3.8500000000000000e-02   2.7900000000000003e-01   1.2390000000000000e-01
  -6.8330000000000002e-01  -3.9570000000000000e-01   1.8015000000000001e+00   2.1959999999999999e-01  -1.7130000000000001e-01  -1.7500000000000002e-02   0.0000000000000000e+00   1.4008000000000000e+00   3.0470999999999999e+00  -8.6699999999999999e-02   2.7900000000000003e-01   1.2830000000000000e-01
  -6.1719999999999997e-01  -1.5390000000000001e-01   1.6298999999999999e+00   2.5779999999999997e-01  -2.8500000000000001e-02  -1.7500000000000002e-02   6.6600000000000006e-02   1.2452000000000001e+00   3.0470999999999999e+00   4.8200000000000000e-02   3.2710000000000000e-01   9.7299999999999998e-02
  -5.7310000000000005e-01  -1.5390000000000001e-01   1.2867999999999999e+00   2.1959999999999999e-01  -7.6100000000000001e-02  -5.2600000000000001e-02  -1.1100000000000000e-01   1.1785000000000001e+00   2.9600000000000000e+00   1.9300000000000001e-02   2.5019999999999998e-01   1.8579999999999999e-01
  -5.7310000000000005e-01  -1.3189999999999999e-01   1.4582999999999999e+00   2.5779999999999997e-01  -4.7600000000000003e-02  -8.8000000000000005e-03   4.4400000000000002e-02   1.2007000000000001e+00   3.5695000000000001e+00  -5.7799999999999997e-02   2.5979999999999998e-01   9.7299999999999998e-02
  -6.3919999999999999e-01  -3.2979999999999998e-01   1.4582999999999999e+00   2.5779999999999997e-01  -1.5229999999999999e-01   3.9500000000000000e-02   3.1069999999999998e-01   1.1563000000000001e+00   3.6564999999999999e+00   6.7400000000000002e-02   2.3089999999999999e-01   1.4160000000000000e-01
  -5.0700000000000001e-01  -2.6379999999999998e-01   1.7157000000000000e+00   2.3870000000000000e-01  -7.6100000000000001e-02  -2.6300000000000000e-02   4.4400000000000002e-02   1.1563000000000001e+00   3.4824000000000002e+00  -4.8200000000000000e-02   1.9239999999999999e-01   1.2830000000000000e-01
  -2.2040000000000001e-01  -3.5170000000000001e-01   2.2303999999999999e+00   2.0050000000000001e-01  -1.1420000000000000e-01  -3.0700000000000002e-02   4.4400000000000002e-02   1.0894999999999999e+00   2.5247000000000002e+00  -1.9300000000000001e-02   1.5400000000000000e-01   1.1500000000000000e-01
  -5.9509999999999996e-01  -4.3999999999999997e-02   1.7157000000000000e+00   2.2910000000000000e-01  -1.7130000000000001e-01  -4.3900000000000002e-02   2.2200000000000001e-02   1.1563000000000001e+00   4.0048000000000004e+00  -8.6699999999999999e-02   1.9239999999999999e-01   1.7690000000000000e-01
  -4.4080000000000003e-01  -2.4179999999999999e-01   1.3725000000000001e+00   1.3370000000000001e-01  -1.2370000000000000e-01  -2.6300000000000000e-02   6.6600000000000006e-02   1.2007000000000001e+00   3.3083000000000000e+00  -3.8500000000000000e-02   2.7900000000000003e-01   1.3710000000000000e-01
  -5.0700000000000001e-01  -2.4179999999999999e-01   1.1152000000000000e+00   2.2910000000000000e-01  -1.6180000000000000e-01  -8.8000000000000005e-03   1.3320000000000001e-01   1.2674000000000001e+00   3.7435999999999998e+00   0.0000000000000000e+00   2.5979999999999998e-01   1.2390000000000000e-01
  -7.0530000000000004e-01  -1.9789999999999999e-01   2.0588000000000002e+00   2.3870000000000000e-01   0.0000000000000000e+00  -7.0199999999999999e-02   0.0000000000000000e+00   1.1563000000000001e+00   2.9600000000000000e+00  -1.9300000000000001e-02   2.5019999999999998e-01   1.4160000000000000e-01
  -3.7469999999999998e-01   1.3189999999999999e-01   1.2867999999999999e+00   2.0999999999999999e-01  -9.4999999999999998e-03  -1.7500000000000002e-02   0.0000000000000000e+00   1.1339999999999999e+00   3.9177000000000000e+00  -2.8899999999999999e-02   2.5979999999999998e-01   8.8499999999999995e-02
  -6.1719999999999997e-01  -1.0990000000000000e-01   2.2303999999999999e+00   2.2910000000000000e-01  -1.1420000000000000e-01   0.0000000000000000e+00  -6.6600000000000006e-02   1.0894999999999999e+00   3.6564999999999999e+00   4.8200000000000000e-02   2.5979999999999998e-01   1.4599999999999999e-01
  -1.1020000000000001e-01  -1.5390000000000001e-01   1.3725000000000001e+00   2.6729999999999998e-01   2.8500000000000001e-02   2.1899999999999999e-02   1.5540000000000001e-01   1.2230000000000001e+00   3.5695000000000001e+00  -4.8200000000000000e-02   2.5979999999999998e-01   1.5479999999999999e-01
  -4.6289999999999998e-01  -3.0780000000000002e-01   1.2010000000000001e+00   2.4820000000000000e-01  -4.7600000000000003e-02  -4.8200000000000000e-02   1.1100000000000000e-01   1.3119000000000001e+00   3.7435999999999998e+00  -3.8500000000000000e-02   3.0790000000000001e-01   1.5040000000000001e-01
  -6.1719999999999997e-01  -1.0990000000000000e-01   1.6298999999999999e+00   2.2910000000000000e-01  -1.0470000000000000e-01  -4.4000000000000003e-03  -8.8800000000000004e-02   1.1785000000000001e+00   3.0470999999999999e+00  -9.6299999999999997e-02   2.6939999999999997e-01   1.2830000000000000e-01
  -4.8490000000000000e-01  -1.0990000000000000e-01   6.0050000000000003e-01   2.0050000000000001e-01  -1.3320000000000001e-01  -8.8000000000000005e-03  -1.3320000000000001e-01   1.1785000000000001e+00   4.0048000000000004e+00   0.0000000000000000e+00   1.1550000000000001e-01   1.3710000000000000e-01
  -5.0700000000000001e-01  -8.7900000000000006e-02   1.8015000000000001e+00   2.6729999999999998e-01  -3.8100000000000002e-02   2.1899999999999999e-02   0.0000000000000000e+00   1.2007000000000001e+00   3.1341999999999999e+00  -6.7400000000000002e-02   3.3679999999999999e-01   1.7690000000000000e-01
  -4.6289999999999998e-01  -1.5390000000000001e-01   1.6298999999999999e+00   1.1459999999999999e-01  -1.3320000000000001e-01  -2.6300000000000000e-02  -2.2200000000000001e-02   1.0894999999999999e+00   3.3953000000000002e+00   4.8200000000000000e-02   3.0790000000000001e-01   1.6810000000000000e-01
  -5.0700000000000001e-01  -1.7590000000000000e-01   1.6298999999999999e+00   1.3370000000000001e-01  -2.5690000000000002e-01   0.0000000000000000e+00  -2.2200000000000001e-02   1.1563000000000001e+00   3.1341999999999999e+00  -6.7400000000000002e-02   2.3089999999999999e-01   1.2830000000000000e-01
  -5.5110000000000003e-01  -2.1980000000000000e-01   1.6298999999999999e+00   2.4820000000000000e-01  -7.6100000000000001e-02  -3.5099999999999999e-02  -1.7760000000000001e-01   1.3564000000000001e+00   3.8306000000000000e+00  -9.5999999999999992e-03   2.3089999999999999e-01   1.5040000000000001e-01
  -3.5270000000000001e-01  -2.6379999999999998e-01   1.5441000000000000e+00   2.7689999999999998e-01  -4.7600000000000003e-02  -4.4000000000000003e-03   0.0000000000000000e+00   1.2452000000000001e+00   3.0470999999999999e+00   9.6299999999999997e-02   2.8870000000000001e-01   1.4599999999999999e-01
  -6.6130000000000000e-01  -1.7590000000000000e-01   1.1152000000000000e+00   2.1959999999999999e-01  -1.5229999999999999e-01  -7.4499999999999997e-02  -4.4400000000000002e-02   1.0450999999999999e+00   3.1341999999999999e+00  -2.8899999999999999e-02   2.9830000000000001e-01   8.4000000000000005e-02
  -6.6130000000000000e-01  -6.6000000000000003e-02   1.0294000000000001e+00   2.0050000000000001e-01  -6.6600000000000006e-02  -2.1899999999999999e-02   1.1100000000000000e-01   1.0894999999999999e+00   3.1341999999999999e+00  -1.9300000000000001e-02   2.2130000000000000e-01   1.6810000000000000e-01
  -4.8490000000000000e-01  -1.5390000000000001e-01   1.8015000000000001e+00   2.0999999999999999e-01  -9.5200000000000007e-02  -4.8200000000000000e-02  -6.6600000000000006e-02   1.2007000000000001e+00   3.6564999999999999e+00  -7.7100000000000002e-02   1.8279999999999999e-01   1.5479999999999999e-01
  -4.8490000000000000e-01  -4.3969999999999998e-01   1.1152000000000000e+00   2.3870000000000000e-01  -1.3320000000000001e-01  -3.5099999999999999e-02   8.8800000000000004e-02   1.4008000000000000e+00   2.6118000000000001e+00   8.6699999999999999e-02   1.5400000000000000e-01   1.5920000000000001e-01
  -5.0700000000000001e-01  -2.1980000000000000e-01   1.4582999999999999e+00   2.6729999999999998e-01  -1.5229999999999999e-01  -2.1899999999999999e-02  -8.8800000000000004e-02   1.1339999999999999e+00   3.2212000000000001e+00  -8.6699999999999999e-02   1.8279999999999999e-01   1.5479999999999999e-01
  -5.2900000000000003e-01  -2.4179999999999999e-01   7.7210000000000001e-01   1.3370000000000001e-01  -8.5599999999999996e-02  -2.6300000000000000e-02   0.0000000000000000e+00   1.2007000000000001e+00   2.8730000000000002e+00  -9.5999999999999992e-03   2.3089999999999999e-01   1.5479999999999999e-01
  -7.2740000000000005e-01   0.0000000000000000e+00   1.3725000000000001e+00   2.0999999999999999e-01  -4.7600000000000003e-02  -4.4000000000000003e-03   1.1100000000000000e-01   1.1339999999999999e+00   3.0470999999999999e+00   9.5999999999999992e-03   2.1170000000000000e-01   1.2830000000000000e-01
  -6.1719999999999997e-01  -5.7160000000000000e-01   6.0050000000000003e-01   9.5500000000000002e-02  -1.8079999999999999e-01  -8.8000000000000005e-03   4.4400000000000002e-02   1.0672999999999999e+00   2.7858999999999998e+00  -1.9300000000000001e-02   2.8870000000000001e-01   1.4160000000000000e-01
  -6.1719999999999997e-01  -1.3189999999999999e-01   1.3725000000000001e+00   1.1459999999999999e-01  -2.8500000000000001e-02  -6.1400000000000003e-02   1.5540000000000001e-01   1.1563000000000001e+00   3.5695000000000001e+00  -2.8899999999999999e-02   3.2710000000000000e-01   1.4160000000000000e-01
  -2.6450000000000001e-01  -3.5170000000000001e-01   1.5441000000000000e+00   2.4820000000000000e-01  -1.5229999999999999e-01  -1.3200000000000000e-02   1.5540000000000001e-01   1.0672999999999999e+00   2.6118000000000001e+00   3.8500000000000000e-02   2.3089999999999999e-01   1.1940000000000001e-01
  -7.0530000000000004e-01  -8.7900000000000006e-02   2.3161999999999998e+00   2.5779999999999997e-01  -7.6100000000000001e-02  -8.8000000000000005e-03   0.0000000000000000e+00   1.1117999999999999e+00   3.2212000000000001e+00  -2.8899999999999999e-02   3.2710000000000000e-01   1.3710000000000000e-01
  -3.7469999999999998e-01  -4.3969999999999998e-01   1.4582999999999999e+00   2.8639999999999999e-01  -8.5599999999999996e-02  -4.4000000000000003e-03   6.6600000000000006e-02   1.1563000000000001e+00   3.3953000000000002e+00  -2.8899999999999999e-02   3.1750000000000000e-01   1.7690000000000000e-01
  -5.5110000000000003e-01  -2.6379999999999998e-01   1.3725000000000001e+00   3.1509999999999999e-01  -1.1420000000000000e-01  -4.8200000000000000e-02   1.7760000000000001e-01   1.0894999999999999e+00   2.8730000000000002e+00  -4.8200000000000000e-02   1.7319999999999999e-01   1.2830000000000000e-01
  -4.6289999999999998e-01  -2.1999999999999999e-02   1.2010000000000001e+00   2.3870000000000000e-01  -9.4999999999999998e-03   3.0700000000000002e-02   4.4400000000000002e-02   1.0227999999999999e+00   3.8306000000000000e+00   6.7400000000000002e-02   3.5599999999999998e-01   1.5040000000000001e-01
  -3.0859999999999999e-01  -4.3969999999999998e-01   1.5441000000000000e+00   1.3370000000000001e-01  -1.4269999999999999e-01   1.7500000000000002e-02   6.6600000000000006e-02   1.2674000000000001e+00   3.2212000000000001e+00  -4.8200000000000000e-02   2.1170000000000000e-01   1.0170000000000000e-01
  -5.0700000000000001e-01   2.1999999999999999e-02   4.2890000000000000e-01   2.9599999999999999e-01  -5.7099999999999998e-02  -4.8200000000000000e-02   1.9980000000000001e-01   1.1339999999999999e+00   3.3083000000000000e+00   3.8500000000000000e-02   2.1170000000000000e-01   1.1500000000000000e-01
  -4.6289999999999998e-01  -3.9570000000000000e-01   1.1152000000000000e+00   1.9089999999999999e-01  -1.6180000000000000e-01  -3.0700000000000002e-02   8.8800000000000004e-02   1.3341000000000001e+00   3.2212000000000001e+00  -1.9300000000000001e-02   2.1170000000000000e-01   1.1940000000000001e-01
  -4.6289999999999998e-01  -4.3999999999999997e-02   1.4582999999999999e+00   2.9599999999999999e-01  -2.8500000000000001e-02   0.0000000000000000e+00   6.6600000000000006e-02   1.0672999999999999e+00   3.3083000000000000e+00  -1.9300000000000001e-02   3.5599999999999998e-01   1.5920000000000001e-01
  -3.9679999999999999e-01  -2.1999999999999999e-02   1.3725000000000001e+00   2.4820000000000000e-01  -6.6600000000000006e-02  -7.4499999999999997e-02   6.6600000000000006e-02   1.0894999999999999e+00   4.0048000000000004e+00  -6.7400000000000002e-02   1.9239999999999999e-01   1.4160000000000000e-01
  -3.3060000000000000e-01  -1.9789999999999999e-01   1.0294000000000001e+00   1.8140000000000001e-01  -9.5200000000000007e-02  -5.7000000000000002e-02  -1.1100000000000000e-01   1.2007000000000001e+00   2.9600000000000000e+00  -6.7400000000000002e-02   3.0790000000000001e-01   1.1940000000000001e-01
  -5.9509999999999996e-01   8.7900000000000006e-02   1.7157000000000000e+00   2.9599999999999999e-01  -9.5200000000000007e-02  -2.6300000000000000e-02   2.6629999999999998e-01   1.0894999999999999e+00   3.0470999999999999e+00  -4.8200000000000000e-02   2.0210000000000000e-01   1.2390000000000000e-01
  -2.6450000000000001e-01  -3.0780000000000002e-01   1.2867999999999999e+00   2.8639999999999999e-01   5.7099999999999998e-02  -1.3200000000000000e-02   8.8800000000000004e-02   1.0672999999999999e+00   3.3083000000000000e+00  -3.8500000000000000e-02   2.0210000000000000e-01   1.4599999999999999e-01
  -5.2900000000000003e-01   2.1999999999999999e-02   1.6298999999999999e+00   2.8639999999999999e-01  -7.6100000000000001e-02  -4.4000000000000003e-03   1.3320000000000001e-01   1.2452000000000001e+00   4.0048000000000004e+00  -1.9300000000000001e-02   2.5019999999999998e-01   1.2830000000000000e-01
  -4.6289999999999998e-01  -7.0350000000000001e-01   1.3725000000000001e+00   1.9089999999999999e-01  -1.3320000000000001e-01   0.0000000000000000e+00  -4.4400000000000002e-02   1.0005999999999999e+00   4.1788999999999996e+00   2.8899999999999999e-02   2.5979999999999998e-01   1.7690000000000000e-01
  -5.7310000000000005e-01  -1.0990000000000000e-01   1.4582999999999999e+00   1.7190000000000000e-01  -4.7600000000000003e-02  -4.4000000000000003e-03  -2.2200000000000001e-02   1.2897000000000001e+00   3.8306000000000000e+00  -3.8500000000000000e-02   2.1170000000000000e-01   1.3710000000000000e-01
  -6.8330000000000002e-01  -3.0780000000000002e-01   1.7157000000000000e+00   3.0549999999999999e-01  -1.2370000000000000e-01  -2.1899999999999999e-02  -2.2189999999999999e-01   1.2897000000000001e+00   3.4824000000000002e+00   7.7100000000000002e-02   1.6360000000000000e-01   1.0170000000000000e-01
  -3.5270000000000001e-01  -2.4179999999999999e-01   1.4582999999999999e+00   2.0999999999999999e-01  -1.7130000000000001e-01  -5.2600000000000001e-02   4.4400000000000002e-02   1.0894999999999999e+00   4.0048000000000004e+00   1.9300000000000001e-02   2.9830000000000001e-01   1.7249999999999999e-01
  -4.8490000000000000e-01   0.0000000000000000e+00   1.5441000000000000e+00   1.0500000000000000e-01  -3.8100000000000002e-02  -1.3200000000000000e-02   1.1100000000000000e-01   1.1117999999999999e+00   2.6989000000000001e+00  -2.8899999999999999e-02   2.5019999999999998e-01   1.0170000000000000e-01
  -3.9679999999999999e-01  -4.3969999999999998e-01   1.8872000000000000e+00   2.0999999999999999e-01  -7.6100000000000001e-02  -6.5799999999999997e-02  -1.1100000000000000e-01   1.1117999999999999e+00   3.3953000000000002e+00   0.0000000000000000e+00   2.7900000000000003e-01   1.5920000000000001e-01
  -5.0700000000000001e-01  -2.4179999999999999e-01   1.4582999999999999e+00   2.7689999999999998e-01  -7.6100000000000001e-02  -1.3200000000000000e-02   1.5540000000000001e-01   1.2452000000000001e+00   3.6564999999999999e+00   1.9300000000000001e-02   1.7319999999999999e-01   1.3270000000000001e-01
  -3.7469999999999998e-01  -3.5170000000000001e-01   1.5441000000000000e+00   2.1959999999999999e-01  -1.0470000000000000e-01  -1.7500000000000002e-02  -6.6600000000000006e-02   1.3786000000000000e+00   3.3083000000000000e+00   4.8200000000000000e-02   2.2130000000000000e-01   1.1940000000000001e-01
  -5.0700000000000001e-01  -1.3189999999999999e-01   1.7157000000000000e+00   2.0050000000000001e-01  -5.7099999999999998e-02  -1.3200000000000000e-02   6.6600000000000006e-02   1.3341000000000001e+00   4.0918000000000001e+00   1.9300000000000001e-02   2.7900000000000003e-01   1.5040000000000001e-01
  -5.7310000000000005e-01   0.0000000000000000e+00   1.2010000000000001e+00   1.7190000000000000e-01  -1.0470000000000000e-01  -1.3200000000000000e-02  -1.3320000000000001e-01   1.1339999999999999e+00   4.2659000000000002e+00  -9.5999999999999992e-03   2.3089999999999999e-01   1.4160000000000000e-01
  -6.6130000000000000e-01  -2.8580000000000000e-01   1.6298999999999999e+00   2.6729999999999998e-01  -1.6180000000000000e-01  -2.6300000000000000e-02   1.1100000000000000e-01   1.2452000000000001e+00   2.7858999999999998e+00  -6.7400000000000002e-02   3.8490000000000002e-01   1.2830000000000000e-01
  -4.4080000000000003e-01  -4.3999999999999997e-02   1.4582999999999999e+00   1.8140000000000001e-01  -5.7099999999999998e-02  -3.5099999999999999e-02   8.8800000000000004e-02   1.2452000000000001e+00   4.0918000000000001e+00  -1.9300000000000001e-02   2.1170000000000000e-01   1.4599999999999999e-01
  -4.1880000000000001e-01  -2.6379999999999998e-01   1.7157000000000000e+00   2.8639999999999999e-01  -4.7600000000000003e-02  -1.3200000000000000e-02   0.0000000000000000e+00   1.0450999999999999e+00   3.7435999999999998e+00  -1.9300000000000001e-02   2.5979999999999998e-01   1.3710000000000000e-01
  -6.1719999999999997e-01  -1.0990000000000000e-01   1.0294000000000001e+00   2.1959999999999999e-01  -1.8079999999999999e-01   4.4000000000000003e-03   2.8849999999999998e-01   1.3564000000000001e+00   2.6118000000000001e+00  -5.7799999999999997e-02   2.3089999999999999e-01   1.4160000000000000e-01
  -2.6450000000000001e-01  -1.9789999999999999e-01   1.1152000000000000e+00   1.3370000000000001e-01  -4.7600000000000003e-02  -1.7500000000000002e-02   0.0000000000000000e+00   1.2230000000000001e+00   3.5695000000000001e+00  -5.7799999999999997e-02   2.2130000000000000e-01   1.5040000000000001e-01
  -5.9509999999999996e-01  -1.3189999999999999e-01   1.0294000000000001e+00   2.0050000000000001e-01  -9.5200000000000007e-02  -1.7500000000000002e-02   1.7760000000000001e-01   1.0894999999999999e+00   4.1788999999999996e+00  -3.8500000000000000e-02   3.3679999999999999e-01   1.9020000000000001e-01
  -6.1719999999999997e-01  -3.7369999999999998e-01   1.3725000000000001e+00   2.3870000000000000e-01  -9.5200000000000007e-02  -3.9500000000000000e-02  -2.2200000000000001e-02   1.3786000000000000e+00   3.6564999999999999e+00  -9.6299999999999997e-02   2.8870000000000001e-01   1.1940000000000001e-01
  -4.1880000000000001e-01  -2.1980000000000000e-01   1.2867999999999999e+00   2.7689999999999998e-01  -1.4269999999999999e-01   8.8000000000000005e-03   4.4400000000000002e-02   1.1117999999999999e+00   4.0048000000000004e+00  -1.9300000000000001e-02   2.5019999999999998e-01   1.2390000000000000e-01
  -4.6289999999999998e-01  -3.7369999999999998e-01   7.7210000000000001e-01   1.5279999999999999e-01  -1.9000000000000000e-02  -5.2600000000000001e-02   0.0000000000000000e+00   1.2897000000000001e+00   3.3083000000000000e+00  -9.6299999999999997e-02   2.7900000000000003e-01   1.4599999999999999e-01
  -3.0859999999999999e-01  -1.7590000000000000e-01   1.7157000000000000e+00   3.0549999999999999e-01  -4.7600000000000003e-02  -6.1400000000000003e-02   6.6600000000000006e-02   1.1117999999999999e+00   3.5695000000000001e+00  -9.5999999999999992e-03   3.3679999999999999e-01   1.3710000000000000e-01
  -4.8490000000000000e-01  -3.7369999999999998e-01   1.1152000000000000e+00   2.3870000000000000e-01  -1.0470000000000000e-01  -3.0700000000000002e-02   1.7760000000000001e-01   1.1117999999999999e+00   3.3953000000000002e+00   0.0000000000000000e+00   2.2130000000000000e-01   1.3270000000000001e-01
  -7.2740000000000005e-01  -1.9789999999999999e-01   1.4582999999999999e+00   1.2410000000000000e-01  -1.1420000000000000e-01  -3.0700000000000002e-02  -4.4400000000000002e-02   9.1169999999999995e-01   3.3083000000000000e+00  -5.7799999999999997e-02   2.5979999999999998e-01   1.3270000000000001e-01
  -3.9679999999999999e-01  -6.6000000000000003e-02   9.4359999999999999e-01   2.3870000000000000e-01  -8.5599999999999996e-02  -3.0700000000000002e-02   1.3320000000000001e-01   1.1117999999999999e+00   3.3083000000000000e+00   7.7100000000000002e-02   2.2130000000000000e-01   1.7690000000000000e-01
  -5.7310000000000005e-01  -1.3189999999999999e-01   1.3725000000000001e+00   9.5500000000000002e-02  -1.0470000000000000e-01  -2.1899999999999999e-02   6.6600000000000006e-02   1.5343000000000000e+00   3.3083000000000000e+00  -9.5999999999999992e-03   1.9239999999999999e-01   1.4160000000000000e-01
  -4.8490000000000000e-01   2.1999999999999999e-02   1.2867999999999999e+00   1.0500000000000000e-01  -7.6100000000000001e-02  -2.6300000000000000e-02   2.4410000000000001e-01   1.2230000000000001e+00   2.5247000000000002e+00  -9.5999999999999992e-03   2.6939999999999997e-01   1.2390000000000000e-01
  -5.5110000000000003e-01  -1.9789999999999999e-01   1.2867999999999999e+00   2.0999999999999999e-01  -5.7099999999999998e-02   0.0000000000000000e+00   6.6600000000000006e-02   1.2452000000000001e+00   3.1341999999999999e+00  -8.6699999999999999e-02   2.1170000000000000e-01   1.2830000000000000e-01
  -4.8490000000000000e-01  -3.5170000000000001e-01   1.1152000000000000e+00   2.5779999999999997e-01  -1.6180000000000000e-01  -1.7500000000000002e-02   8.8800000000000004e-02   1.0450999999999999e+00   3.1341999999999999e+00   1.9300000000000001e-02   2.4060000000000001e-01   1.3710000000000000e-01
  -2.8649999999999998e-01  -2.1980000000000000e-01   7.7210000000000001e-01   1.7190000000000000e-01  -7.6100000000000001e-02  -1.3200000000000000e-02   6.6600000000000006e-02   1.1785000000000001e+00   2.6989000000000001e+00   4.8200000000000000e-02   1.6360000000000000e-01   1.2830000000000000e-01
  -3.0859999999999999e-01  -1.5390000000000001e-01   1.2010000000000001e+00   2.3870000000000000e-01  -1.1420000000000000e-01  -1.7500000000000002e-02  -2.2200000000000001e-02   1.1785000000000001e+00   3.7435999999999998e+00  -9.5999999999999992e-03   2.4060000000000001e-01   1.7690000000000000e-01
  -4.6289999999999998e-01  -8.7900000000000006e-02   1.0294000000000001e+00   3.2460000000000000e-01  -7.6100000000000001e-02  -3.9500000000000000e-02  -6.6600000000000006e-02   1.1339999999999999e+00   3.1341999999999999e+00  -9.5999999999999992e-03   2.9830000000000001e-01   1.2390000000000000e-01
  -4.4080000000000003e-01  -3.5170000000000001e-01   1.8872000000000000e+00   1.7190000000000000e-01  -1.1420000000000000e-01  -3.5099999999999999e-02   4.4400000000000002e-02   1.1117999999999999e+00   3.0470999999999999e+00   2.8899999999999999e-02   2.6939999999999997e-01   1.0170000000000000e-01
  -4.8490000000000000e-01  -6.6000000000000003e-02   1.6298999999999999e+00   1.4319999999999999e-01  -8.5599999999999996e-02   0.0000000000000000e+00   6.6600000000000006e-02   1.2897000000000001e+00   3.2212000000000001e+00  -6.7400000000000002e-02   1.8279999999999999e-01   1.2830000000000000e-01
  -3.3060000000000000e-01  -1.5390000000000001e-01   1.8015000000000001e+00   3.4370000000000001e-01  -8.5599999999999996e-02  -1.7500000000000002e-02   0.0000000000000000e+00   1.1563000000000001e+00   2.4377000000000000e+00  -2.8899999999999999e-02   2.3089999999999999e-01   1.3710000000000000e-01
  -3.9679999999999999e-01  -2.4179999999999999e-01   1.8872000000000000e+00   2.4820000000000000e-01  -1.0470000000000000e-01  -7.0199999999999999e-02  -4.4400000000000002e-02   1.1785000000000001e+00   3.6564999999999999e+00  -6.7400000000000002e-02   2.0210000000000000e-01   1.4599999999999999e-01
  -6.3919999999999999e-01  -4.6170000000000000e-01   1.1152000000000000e+00   2.5779999999999997e-01  -1.1420000000000000e-01   4.4000000000000003e-03  -8.8800000000000004e-02   1.2007000000000001e+00   3.5695000000000001e+00  -4.8200000000000000e-02   2.3089999999999999e-01   1.3270000000000001e-01
  -4.8490000000000000e-01  -3.9570000000000000e-01   1.8872000000000000e+00   2.8639999999999999e-01  -7.6100000000000001e-02  -5.2600000000000001e-02   1.3320000000000001e-01   1.1339999999999999e+00   3.8306000000000000e+00  -7.7100000000000002e-02   2.4060000000000001e-01   1.3710000000000000e-01
  -4.4080000000000003e-01  -3.0780000000000002e-01   1.0294000000000001e+00   2.2910000000000000e-01  -1.6180000000000000e-01   2.6300000000000000e-02   1.5540000000000001e-01   9.3389999999999995e-01   3.2212000000000001e+00   4.8200000000000000e-02   3.0790000000000001e-01   1.2830000000000000e-01
  -2.8649999999999998e-01  -1.7590000000000000e-01   6.8630000000000002e-01   2.0999999999999999e-01  -1.6180000000000000e-01  -4.4000000000000003e-03   4.4400000000000002e-02   1.2452000000000001e+00   3.8306000000000000e+00  -5.7799999999999997e-02   1.6360000000000000e-01   1.1940000000000001e-01
  -5.5110000000000003e-01  -1.5390000000000001e-01   1.3725000000000001e+00   3.0549999999999999e-01  -1.9000000000000000e-02  -1.7500000000000002e-02   8.8800000000000004e-02   1.0894999999999999e+00   3.3953000000000002e+00   9.5999999999999992e-03   2.4060000000000001e-01   1.4160000000000000e-01
  -4.4080000000000003e-01  -2.1999999999999999e-02   1.0294000000000001e+00   1.7190000000000000e-01  -4.7600000000000003e-02  -3.5099999999999999e-02  -2.2200000000000001e-02   1.3341000000000001e+00   3.3083000000000000e+00  -9.6299999999999997e-02   2.3089999999999999e-01   1.0170000000000000e-01
  -4.1880000000000001e-01  -2.8580000000000000e-01   1.6298999999999999e+00   2.0999999999999999e-01  -5.7099999999999998e-02  -3.0700000000000002e-02  -4.4400000000000002e-02   1.0672999999999999e+00   3.3083000000000000e+00   1.9300000000000001e-02   2.5019999999999998e-01   1.3270000000000001e-01
  -3.3060000000000000e-01  -3.5170000000000001e-01   2.2303999999999999e+00   1.8140000000000001e-01   9.4999999999999998e-03  -4.3900000000000002e-02   6.6600000000000006e-02   1.0450999999999999e+00   3.4824000000000002e+00  -1.1559999999999999e-01   1.8279999999999999e-01   1.6370000000000001e-01
  -4.8490000000000000e-01  -2.4179999999999999e-01   1.0294000000000001e+00   2.9599999999999999e-01  -1.0470000000000000e-01  -7.4499999999999997e-02  -1.1100000000000000e-01   1.2452000000000001e+00   3.3953000000000002e+00  -5.7799999999999997e-02   2.2130000000000000e-01   1.3710000000000000e-01
  -1.3230000000000000e-01  -2.1980000000000000e-01   9.4359999999999999e-01   2.4820000000000000e-01  -4.7600000000000003e-02  -3.0700000000000002e-02   0.0000000000000000e+00   1.0005999999999999e+00   3.6564999999999999e+00  -3.8500000000000000e-02   2.3089999999999999e-01   1.1500000000000000e-01
  -5.7310000000000005e-01  -3.7369999999999998e-01   1.6298999999999999e+00   1.7190000000000000e-01  -1.1420000000000000e-01  -1.7500000000000002e-02  -2.2189999999999999e-01   1.2452000000000001e+00   3.4824000000000002e+00  -5.7799999999999997e-02   2.7900000000000003e-01   1.6810000000000000e-01
  -4.8490000000000000e-01  -1.3189999999999999e-01   1.8015000000000001e+00   2.6729999999999998e-01  -2.8500000000000001e-02  -2.1899999999999999e-02   4.4400000000000002e-02   1.0672999999999999e+00   4.0918000000000001e+00   9.5999999999999992e-03   2.6939999999999997e-01   1.6810000000000000e-01
  -4.8490000000000000e-01  -6.6000000000000003e-02   1.1152000000000000e+00   3.3420000000000000e-01  -1.1420000000000000e-01   1.3200000000000000e-02   1.5540000000000001e-01   1.2230000000000001e+00   3.3953000000000002e+00  -3.8500000000000000e-02   2.2130000000000000e-01   1.3270000000000001e-01
  -5.7310000000000005e-01  -1.5390000000000001e-01   1.4582999999999999e+00   2.1959999999999999e-01  -1.0470000000000000e-01   2.1899999999999999e-02   1.3320000000000001e-01   1.0005999999999999e+00   3.6564999999999999e+00   7.7100000000000002e-02   2.4060000000000001e-01   1.4160000000000000e-01
  -7.2740000000000005e-01  -4.3999999999999997e-02   7.7210000000000001e-01   2.6729999999999998e-01  -1.0470000000000000e-01  -1.3200000000000000e-02  -2.2200000000000001e-02   1.1563000000000001e+00   3.3083000000000000e+00  -4.8200000000000000e-02   2.6939999999999997e-01   1.4599999999999999e-01
  -5.7310000000000005e-01  -8.7900000000000006e-02   1.6298999999999999e+00   3.2460000000000000e-01  -4.7600000000000003e-02  -3.0700000000000002e-02  -8.8800000000000004e-02   1.2230000000000001e+00   4.2659000000000002e+00  -1.9300000000000001e-02   1.8279999999999999e-01   1.1500000000000000e-01
  -4.1880000000000001e-01   2.1999999999999999e-02   1.0294000000000001e+00   2.5779999999999997e-01  -1.0470000000000000e-01   4.4000000000000003e-03  -2.2200000000000001e-02   1.2007000000000001e+00   3.4824000000000002e+00   3.8500000000000000e-02   2.5979999999999998e-01   1.1940000000000001e-01
  -6.3919999999999999e-01  -4.1770000000000002e-01   1.2867999999999999e+00   2.0050000000000001e-01  -6.6600000000000006e-02   4.4000000000000003e-03  -4.4400000000000002e-02   1.1117999999999999e+00   2.9600000000000000e+00  -7.7100000000000002e-02   1.3469999999999999e-01   1.4160000000000000e-01
  -4.4080000000000003e-01  -1.5390000000000001e-01   1.5441000000000000e+00   2.2910000000000000e-01  -1.6180000000000000e-01   1.3200000000000000e-02  -6.6600000000000006e-02   1.1117999999999999e+00   3.1341999999999999e+00  -5.7799999999999997e-02   2.6939999999999997e-01   1.4599999999999999e-01
  -6.8330000000000002e-01  -2.8580000000000000e-01   1.8872000000000000e+00   1.2410000000000000e-01  -3.8100000000000002e-02  -7.8899999999999998e-02   2.2189999999999999e-01   1.0450999999999999e+00   4.3529999999999998e+00  -1.9300000000000001e-02   2.8870000000000001e-01   1.8579999999999999e-01
  -5.2900000000000003e-01  -2.6379999999999998e-01   1.2867999999999999e+00   1.6230000000000000e-01  -2.8500000000000001e-02  -3.0700000000000002e-02  -4.4400000000000002e-02   9.7840000000000005e-01   3.4824000000000002e+00  -4.8200000000000000e-02   2.5979999999999998e-01   9.7299999999999998e-02
  -4.6289999999999998e-01  -2.1999999999999999e-02   1.4582999999999999e+00   1.7190000000000000e-01  -3.8100000000000002e-02  -2.1899999999999999e-02   0.0000000000000000e+00   1.2230000000000001e+00   3.5695000000000001e+00  -6.7400000000000002e-02   2.7900000000000003e-01   1.4599999999999999e-01
  -6.3919999999999999e-01  -3.5170000000000001e-01   1.4582999999999999e+00   2.7689999999999998e-01  -5.7099999999999998e-02  -3.0700000000000002e-02   4.4400000000000002e-02   1.1563000000000001e+00   3.6564999999999999e+00  -3.8500000000000000e-02   2.8870000000000001e-01   1.1500000000000000e-01
  -5.7310000000000005e-01   1.5390000000000001e-01   1.4582999999999999e+00   1.7190000000000000e-01  -9.4999999999999998e-03  -5.2600000000000001e-02   0.0000000000000000e+00   1.3786000000000000e+00   3.4824000000000002e+00   2.8899999999999999e-02   2.8870000000000001e-01   1.4160000000000000e-01
  -4.6289999999999998e-01  -3.0780000000000002e-01   1.0294000000000001e+00   2.5779999999999997e-01   0.0000000000000000e+00  -4.8200000000000000e-02   0.0000000000000000e+00   1.2007000000000001e+00   3.4824000000000002e+00  -2.8899999999999999e-02   3.0790000000000001e-01   1.2830000000000000e-01
  -5.0700000000000001e-01  -2.6379999999999998e-01   1.0294000000000001e+00   3.0549999999999999e-01  -1.1420000000000000e-01  -2.6300000000000000e-02   0.0000000000000000e+00   1.0894999999999999e+00   3.1341999999999999e+00   0.0000000000000000e+00   2.3089999999999999e-01   1.2390000000000000e-01
  -4.8490000000000000e-01  -3.2979999999999998e-01   1.2867999999999999e+00   1.3370000000000001e-01  -9.5200000000000007e-02  -5.2600000000000001e-02   2.4410000000000001e-01   1.1785000000000001e+00   3.5695000000000001e+00  -9.5999999999999992e-03   3.4639999999999999e-01   1.4160000000000000e-01
  -3.9679999999999999e-01  -2.4179999999999999e-01   1.2010000000000001e+00   2.3870000000000000e-01  -1.3320000000000001e-01  -4.4000000000000003e-03   8.8800000000000004e-02   9.3389999999999995e-01   3.2212000000000001e+00  -9.5999999999999992e-03   3.1750000000000000e-01   1.7249999999999999e-01
  -4.4080000000000003e-01  -3.2979999999999998e-01   1.8015000000000001e+00   2.4820000000000000e-01  -1.0470000000000000e-01   2.1899999999999999e-02  -1.5540000000000001e-01   1.1563000000000001e+00   3.5695000000000001e+00   0.0000000000000000e+00   2.3089999999999999e-01   1.5479999999999999e-01
  -3.9679999999999999e-01  -1.9789999999999999e-01   1.4582999999999999e+00   1.7190000000000000e-01  -7.6100000000000001e-02  -1.7500000000000002e-02   2.2200000000000001e-02   1.1563000000000001e+00   3.3953000000000002e+00  -2.8899999999999999e-02   2.5979999999999998e-01   1.5040000000000001e-01
  -7.4939999999999996e-01  -2.1980000000000000e-01   1.4582999999999999e+00   1.3370000000000001e-01  -9.5200000000000007e-02  -4.4000000000000003e-03  -2.2200000000000001e-02   8.0049999999999999e-01   3.9177000000000000e+00   1.9300000000000001e-02   2.7900000000000003e-01   1.4599999999999999e-01
  -4.1880000000000001e-01  -3.5170000000000001e-01   1.1152000000000000e+00   2.3870000000000000e-01  -9.5200000000000007e-02  -8.3299999999999999e-02  -1.7760000000000001e-01   1.2007000000000001e+00   3.3083000000000000e+00   2.8899999999999999e-02   3.0790000000000001e-01   1.4160000000000000e-01
  -5.9509999999999996e-01  -2.4179999999999999e-01   7.7210000000000001e-01   2.0050000000000001e-01  -1.1420000000000000e-01  -8.8000000000000005e-03   1.1100000000000000e-01   1.1785000000000001e+00   3.3083000000000000e+00   2.8899999999999999e-02   2.6939999999999997e-01   1.5040000000000001e-01
  -5.0700000000000001e-01  -2.4179999999999999e-01   1.1152000000000000e+00   1.4319999999999999e-01  -1.7130000000000001e-01   0.0000000000000000e+00  -2.2200000000000001e-02   1.3564000000000001e+00   4.0918000000000001e+00   0.0000000000000000e+00   3.2710000000000000e-01   1.2830000000000000e-01
  -5.7310000000000005e-01  -2.4179999999999999e-01   8.5780000000000001e-01   2.1959999999999999e-01  -7.6100000000000001e-02  -5.7000000000000002e-02   8.8800000000000004e-02   1.2452000000000001e+00   2.7858999999999998e+00   0.0000000000000000e+00   1.8279999999999999e-01   1.6370000000000001e-01
  -4.1880000000000001e-01  -1.7590000000000000e-01   1.8872000000000000e+00   2.6729999999999998e-01  -1.4269999999999999e-01  -7.8899999999999998e-02   6.6600000000000006e-02   1.1117999999999999e+00   3.0470999999999999e+00   1.9300000000000001e-02   2.4060000000000001e-01   1.5040000000000001e-01
  -4.1880000000000001e-01  -1.3189999999999999e-01   1.6298999999999999e+00   2.1959999999999999e-01  -4.7600000000000003e-02   4.4000000000000003e-03   1.5540000000000001e-01   1.3564000000000001e+00   3.8306000000000000e+00   2.8899999999999999e-02   2.2130000000000000e-01   1.6370000000000001e-01
  -5.0700000000000001e-01  -6.6000000000000003e-02   1.2010000000000001e+00   2.0999999999999999e-01  -1.8079999999999999e-01  -5.2600000000000001e-02  -1.3320000000000001e-01   1.3341000000000001e+00   3.1341999999999999e+00  -2.8899999999999999e-02   2.2130000000000000e-01   1.4160000000000000e-01
  -4.8490000000000000e-01  -1.5390000000000001e-01   1.1152000000000000e+00   2.5779999999999997e-01  -6.6600000000000006e-02  -5.2600000000000001e-02  -4.4400000000000002e-02   1.1339999999999999e+00   4.1788999999999996e+00  -1.9300000000000001e-02   1.7319999999999999e-01   2.0790000000000000e-01
  -3.7469999999999998e-01  -3.2979999999999998e-01   6.0050000000000003e-01   2.0050000000000001e-01  -9.5200000000000007e-02  -2.6300000000000000e-02   2.2200000000000001e-02   1.1339999999999999e+00   3.5695000000000001e+00  -6.7400000000000002e-02   2.6939999999999997e-01   1.1060000000000000e-01
  -5.9509999999999996e-01  -2.1980000000000000e-01   1.2867999999999999e+00   2.2910000000000000e-01  -1.7130000000000001e-01   0.0000000000000000e+00   0.0000000000000000e+00   1.1785000000000001e+00   3.7435999999999998e+00  -8.6699999999999999e-02   3.0790000000000001e-01   1.5920000000000001e-01
  -7.7149999999999996e-01  -1.9789999999999999e-01   8.5780000000000001e-01   2.9599999999999999e-01  -6.6600000000000006e-02  -3.5099999999999999e-02   0.0000000000000000e+00   1.1117999999999999e+00   3.4824000000000002e+00  -2.8899999999999999e-02   2.7900000000000003e-01   1.5040000000000001e-01
  -4.8490000000000000e-01  -3.7369999999999998e-01   1.0294000000000001e+00   1.4319999999999999e-01  -7.6100000000000001e-02  -8.8000000000000005e-03   2.2200000000000001e-02   1.4231000000000000e+00   3.4824000000000002e+00  -5.7799999999999997e-02   2.5979999999999998e-01   1.2830000000000000e-01
  -6.6130000000000000e-01  -3.2979999999999998e-01   1.6298999999999999e+00   2.1959999999999999e-01  -7.6100000000000001e-02  -4.4000000000000003e-03   8.8800000000000004e-02   1.1563000000000001e+00   3.2212000000000001e+00   3.8500000000000000e-02   2.6939999999999997e-01   1.8140000000000001e-01
  -3.0859999999999999e-01  -1.5390000000000001e-01   7.7210000000000001e-01   2.8639999999999999e-01  -5.7099999999999998e-02  -4.8200000000000000e-02  -1.5540000000000001e-01   1.1563000000000001e+00   3.2212000000000001e+00  -6.7400000000000002e-02   2.6939999999999997e-01   1.4160000000000000e-01
  -5.0700000000000001e-01  -1.3189999999999999e-01   1.2867999999999999e+00   3.0549999999999999e-01  -1.1420000000000000e-01  -8.8000000000000005e-03   2.2200000000000001e-02   1.2452000000000001e+00   4.1788999999999996e+00   9.5999999999999992e-03   3.2710000000000000e-01   1.5479999999999999e-01
  -3.5270000000000001e-01  -3.0780000000000002e-01   1.2867999999999999e+00   2.2910000000000000e-01  -7.6100000000000001e-02  -8.8000000000000005e-03  -2.2200000000000001e-02   1.0227999999999999e+00   3.4824000000000002e+00   2.8899999999999999e-02   2.9830000000000001e-01   1.1500000000000000e-01
  -5.0700000000000001e-01  -3.2979999999999998e-01   1.6298999999999999e+00   3.3420000000000000e-01  -7.6100000000000001e-02  -8.8000000000000005e-03   0.0000000000000000e+00   1.3564000000000001e+00   3.9177000000000000e+00  -9.5999999999999992e-03   1.5400000000000000e-01   1.3710000000000000e-01
  -5.2900000000000003e-01  -3.2979999999999998e-01   5.1470000000000005e-01   2.0050000000000001e-01  -1.9000000000000000e-02  -1.3200000000000000e-02  -4.4400000000000002e-02   1.2452000000000001e+00   3.0470999999999999e+00   5.7799999999999997e-02   2.5979999999999998e-01   1.2830000000000000e-01
  -5.5110000000000003e-01  -2.1980000000000000e-01   1.3725000000000001e+00   1.6230000000000000e-01  -1.3320000000000001e-01  -1.7500000000000002e-02  -8.8800000000000004e-02   1.0672999999999999e+00   3.5695000000000001e+00   2.8899999999999999e-02   2.7900000000000003e-01   1.8140000000000001e-01
  -4.6289999999999998e-01   6.6000000000000003e-02   1.6298999999999999e+00   2.8639999999999999e-01  -1.4269999999999999e-01  -8.8000000000000005e-03   2.2200000000000001e-02   1.2674000000000001e+00   4.4401000000000002e+00  -5.7799999999999997e-02   2.8870000000000001e-01   1.2830000000000000e-01
  -4.4080000000000003e-01  -1.3189999999999999e-01   1.5441000000000000e+00   2.1959999999999999e-01  -1.8079999999999999e-01  -2.6300000000000000e-02   0.0000000000000000e+00   1.0005999999999999e+00   4.3529999999999998e+00  -5.7799999999999997e-02   1.7319999999999999e-01   1.7249999999999999e-01
  -4.6289999999999998e-01  -1.7590000000000000e-01   1.2010000000000001e+00   2.2910000000000000e-01  -4.7600000000000003e-02   4.4000000000000003e-03   2.2200000000000001e-02   1.0672999999999999e+00   3.9177000000000000e+00   9.5999999999999992e-03   2.1170000000000000e-01   1.3270000000000001e-01
  -3.5270000000000001e-01  -1.9789999999999999e-01   1.3725000000000001e+00   1.9089999999999999e-01  -1.7130000000000001e-01  -1.7500000000000002e-02   1.9980000000000001e-01   1.1117999999999999e+00   3.4824000000000002e+00   5.7799999999999997e-02   3.3679999999999999e-01   1.2390000000000000e-01
  -5.9509999999999996e-01  -1.0990000000000000e-01   1.9730000000000001e+00   2.5779999999999997e-01  -4.7600000000000003e-02  -3.9500000000000000e-02  -6.6600000000000006e-02   1.0672999999999999e+00   3.3953000000000002e+00   3.8500000000000000e-02   2.5019999999999998e-01   1.3270000000000001e-01
  -6.3919999999999999e-01  -8.7900000000000006e-02   1.9730000000000001e+00   2.0999999999999999e-01   7.6100000000000001e-02  -1.3200000000000000e-02   0.0000000000000000e+00   1.3119000000000001e+00   3.3953000000000002e+00   9.5999999999999992e-03   2.8870000000000001e-01   1.1940000000000001e-01
  -3.5270000000000001e-01  -1.9789999999999999e-01   1.6298999999999999e+00   2.9599999999999999e-01  -3.8100000000000002e-02  -3.5099999999999999e-02   1.1100000000000000e-01   1.0450999999999999e+00   3.3953000000000002e+00   3.8500000000000000e-02   2.5979999999999998e-01   1.3710000000000000e-01
  -4.6289999999999998e-01  -1.0990000000000000e-01   1.5441000000000000e+00   2.1959999999999999e-01  -7.6100000000000001e-02  -3.0700000000000002e-02  -2.2200000000000001e-02   1.1563000000000001e+00   2.9600000000000000e+00  -4.8200000000000000e-02   2.1170000000000000e-01   1.2390000000000000e-01
  -4.4080000000000003e-01  -1.9789999999999999e-01   1.2010000000000001e+00   1.6230000000000000e-01  -9.4999999999999998e-03   1.7500000000000002e-02  -1.1100000000000000e-01   1.1339999999999999e+00   2.7858999999999998e+00   4.8200000000000000e-02   1.7319999999999999e-01   1.7690000000000000e-01
  -3.5270000000000001e-01  -1.9789999999999999e-01   1.8015000000000001e+00   1.1459999999999999e-01  -9.4999999999999998e-03  -5.2600000000000001e-02   1.5540000000000001e-01   1.1117999999999999e+00   4.0048000000000004e+00   0.0000000000000000e+00   3.1750000000000000e-01   1.5479999999999999e-01
  -5.9509999999999996e-01  -1.9789999999999999e-01   1.8015000000000001e+00   1.7190000000000000e-01  -1.0470000000000000e-01  -3.0700000000000002e-02   6.6600000000000006e-02   1.2674000000000001e+00   3.3083000000000000e+00  -4.8200000000000000e-02   2.2130000000000000e-01   1.1500000000000000e-01
  -4.8490000000000000e-01  -8.7900000000000006e-02   1.3725000000000001e+00   2.2910000000000000e-01  -1.7130000000000001e-01   1.7500000000000002e-02   1.5540000000000001e-01   1.2674000000000001e+00   3.3083000000000000e+00   1.9300000000000001e-02   2.4060000000000001e-01   1.3270000000000001e-01
  -6.1719999999999997e-01  -2.6379999999999998e-01   1.9730000000000001e+00   2.1959999999999999e-01  -1.1420000000000000e-01  -4.4000000000000003e-03   1.5540000000000001e-01   1.1785000000000001e+00   3.3953000000000002e+00  -6.7400000000000002e-02   3.3679999999999999e-01   1.1060000000000000e-01
  -4.8490000000000000e-01   4.3999999999999997e-02   6.0050000000000003e-01   1.4319999999999999e-01  -1.4269999999999999e-01  -1.7500000000000002e-02  -1.1100000000000000e-01   1.2452000000000001e+00   2.9600000000000000e+00  -2.8899999999999999e-02   2.6939999999999997e-01   1.2390000000000000e-01
  -4.4080000000000003e-01  -3.9570000000000000e-01   9.4359999999999999e-01   2.0999999999999999e-01  -4.7600000000000003e-02  -2.6300000000000000e-02  -4.4400000000000002e-02   1.1785000000000001e+00   3.5695000000000001e+00   5.7799999999999997e-02   2.2130000000000000e-01   1.5920000000000001e-01
  -5.2900000000000003e-01  -2.1980000000000000e-01   1.8872000000000000e+00   2.2910000000000000e-01  -3.8100000000000002e-02  -3.5099999999999999e-02   4.4400000000000002e-02   1.0450999999999999e+00   3.6564999999999999e+00  -1.2520000000000001e-01   2.1170000000000000e-01   9.7299999999999998e-02
  -4.6289999999999998e-01  -4.3999999999999997e-02   1.6298999999999999e+00   1.5279999999999999e-01  -5.7099999999999998e-02  -2.1899999999999999e-02   1.3320000000000001e-01   1.2230000000000001e+00   3.7435999999999998e+00   1.1559999999999999e-01   2.7900000000000003e-01   1.8579999999999999e-01
  -5.7310000000000005e-01  -1.5390000000000001e-01   1.5441000000000000e+00   2.5779999999999997e-01  -4.7600000000000003e-02  -3.0700000000000002e-02   4.4400000000000002e-02   1.2897000000000001e+00   3.8306000000000000e+00  -1.9300000000000001e-02   2.6939999999999997e-01   1.1940000000000001e-01
  -3.7469999999999998e-01  -2.4179999999999999e-01   1.1152000000000000e+00   3.5330000000000000e-01  -1.2370000000000000e-01  -5.7000000000000002e-02  -2.2189999999999999e-01   1.1785000000000001e+00   3.0470999999999999e+00   7.7100000000000002e-02   3.2710000000000000e-01   1.5920000000000001e-01
  -5.2900000000000003e-01  -1.0990000000000000e-01   2.1446000000000001e+00   2.4820000000000000e-01  -9.5200000000000007e-02   1.7500000000000002e-02   2.2200000000000001e-02   1.1117999999999999e+00   4.5270999999999999e+00  -4.8200000000000000e-02   3.1750000000000000e-01   1.5479999999999999e-01
  -4.6289999999999998e-01  -5.2759999999999996e-01   7.7210000000000001e-01   1.6230000000000000e-01  -7.6100000000000001e-02  -3.5099999999999999e-02  -1.9980000000000001e-01   1.2230000000000001e+00   3.3953000000000002e+00  -1.0600000000000000e-01   1.9239999999999999e-01   1.6370000000000001e-01
  -4.4080000000000003e-01  -1.5390000000000001e-01   1.5441000000000000e+00   2.0999999999999999e-01  -7.6100000000000001e-02  -8.8000000000000005e-03   2.2189999999999999e-01   1.2897000000000001e+00   3.7435999999999998e+00  -7.7100000000000002e-02   2.4060000000000001e-01   1.0170000000000000e-01
  -5.2900000000000003e-01  -1.0990000000000000e-01   1.1152000000000000e+00   2.1959999999999999e-01  -1.0470000000000000e-01   2.6300000000000000e-02  -6.6600000000000006e-02   1.2452000000000001e+00   3.8306000000000000e+00   0.0000000000000000e+00   2.3089999999999999e-01   1.0170000000000000e-01
  -5.0700000000000001e-01  -2.6379999999999998e-01   7.7210000000000001e-01   2.0050000000000001e-01  -7.6100000000000001e-02   0.0000000000000000e+00   2.2200000000000001e-02   1.3786000000000000e+00   4.1788999999999996e+00   0.0000000000000000e+00   2.9830000000000001e-01   1.6370000000000001e-01
  -3.5270000000000001e-01  -4.6170000000000000e-01   1.8015000000000001e+00   2.0050000000000001e-01  -6.6600000000000006e-02   0.0000000000000000e+00   2.2200000000000001e-02   1.2452000000000001e+00   2.9600000000000000e+00   9.5999999999999992e-03   2.5019999999999998e-01   1.2390000000000000e-01
  -4.4080000000000003e-01  -2.6379999999999998e-01   1.8015000000000001e+00   1.4319999999999999e-01  -1.9000000000000000e-02   1.3200000000000000e-02   8.8800000000000004e-02   1.1563000000000001e+00   2.9600000000000000e+00   4.8200000000000000e-02   2.5019999999999998e-01   1.7690000000000000e-01
  -2.2040000000000001e-01   4.6170000000000000e-01   4.3750000000000000e+00   2.9599999999999999e-01  -2.8500000000000001e-02  -7.0199999999999999e-02  -1.7760000000000001e-01   1.0450999999999999e+00   2.8730000000000002e+00   3.8500000000000000e-02   2.6939999999999997e-01   1.2390000000000000e-01
   1.3230000000000000e-01   2.1980000000000000e-01   6.0050000000000003e-01   1.2410000000000000e-01  -8.5599999999999996e-02  -2.1899999999999999e-02  -4.4400000000000002e-02   1.4008000000000000e+00   3.9177000000000000e+00   4.8200000000000000e-02   2.1170000000000000e-01   1.9020000000000001e-01
  -2.1999999999999999e-02   3.5170000000000001e-01   1.2867999999999999e+00   3.2460000000000000e-01  -9.4999999999999998e-03  -1.3200000000000000e-02  -2.2200000000000001e-02   1.2452000000000001e+00   3.9177000000000000e+00  -3.8500000000000000e-02   2.4060000000000001e-01   1.8140000000000001e-01
   2.1999999999999999e-02  -5.7160000000000000e-01   1.1152000000000000e+00   2.0050000000000001e-01  -2.5690000000000002e-01  -2.6300000000000000e-02  -8.8800000000000004e-02   1.1563000000000001e+00   3.5695000000000001e+00  -5.7799999999999997e-02   3.5599999999999998e-01   1.5920000000000001e-01
   8.8200000000000001e-02  -3.9570000000000000e-01   3.4310000000000002e-01   1.0500000000000000e-01  -1.9030000000000000e-01  -7.4499999999999997e-02   2.8849999999999998e-01   1.2230000000000001e+00   2.9600000000000000e+00  -2.8899999999999999e-02   1.9239999999999999e-01   1.6810000000000000e-01
  -6.6100000000000006e-02  -1.0990000000000000e-01   1.2010000000000001e+00   2.0050000000000001e-01  -7.6100000000000001e-02  -5.7000000000000002e-02   0.0000000000000000e+00   1.2674000000000001e+00   3.4824000000000002e+00  -7.7100000000000002e-02   2.6939999999999997e-01   1.4160000000000000e-01
   1.3230000000000000e-01  -1.0990000000000000e-01   1.2867999999999999e+00   1.3370000000000001e-01  -1.3320000000000001e-01  -3.0700000000000002e-02   2.2200000000000001e-02   1.0672999999999999e+00   2.5247000000000002e+00  -9.5999999999999992e-03   2.9830000000000001e-01   7.0800000000000002e-02
  -2.2040000000000001e-01   4.3999999999999997e-02   3.4310000000000002e-01   2.9599999999999999e-01  -1.4269999999999999e-01   0.0000000000000000e+00  -6.6600000000000006e-02   1.0227999999999999e+00   2.9600000000000000e+00  -1.9300000000000001e-02   2.3089999999999999e-01   1.6810000000000000e-01
  -1.9839999999999999e-01  -5.9360000000000002e-01   1.6298999999999999e+00   2.1959999999999999e-01  -1.4269999999999999e-01   8.8000000000000005e-03   1.3320000000000001e-01   1.1339999999999999e+00   3.5695000000000001e+00  -1.5409999999999999e-01   2.5979999999999998e-01   1.0620000000000000e-01
  -5.9509999999999996e-01   2.1999999999999999e-02   1.5441000000000000e+00   3.4370000000000001e-01   9.4999999999999998e-03  -3.9500000000000000e-02  -2.2189999999999999e-01   1.2674000000000001e+00   2.4377000000000000e+00  -5.7799999999999997e-02   3.3679999999999999e-01   1.0620000000000000e-01
  -4.8490000000000000e-01  -3.7369999999999998e-01   1.6298999999999999e+00   1.0500000000000000e-01  -1.3320000000000001e-01  -4.3900000000000002e-02  -2.2200000000000001e-02   1.3341000000000001e+00   4.9623999999999997e+00   1.3489999999999999e-01   2.5979999999999998e-01   1.7690000000000000e-01
  -2.8649999999999998e-01   8.7900000000000006e-02   1.6298999999999999e+00   2.9599999999999999e-01   1.9000000000000000e-02   1.7500000000000002e-02  -6.6579999999999995e-01   9.5609999999999995e-01   2.1764999999999999e+00  -9.5999999999999992e-03   3.1750000000000000e-01   1.1500000000000000e-01
  -7.9349999999999998e-01  -2.6379999999999998e-01   9.4359999999999999e-01   2.6729999999999998e-01  -1.2370000000000000e-01  -1.3200000000000000e-02  -1.3320000000000001e-01   1.5565000000000000e+00   3.7435999999999998e+00   1.6380000000000000e-01   1.7319999999999999e-01   1.5920000000000001e-01
  -7.0530000000000004e-01  -2.4179999999999999e-01   1.3725000000000001e+00   1.3370000000000001e-01  -8.5599999999999996e-02  -3.0700000000000002e-02  -6.6600000000000006e-02   1.2452000000000001e+00   3.3953000000000002e+00  -9.5999999999999992e-03   2.6939999999999997e-01   7.5200000000000003e-02
  -4.8490000000000000e-01  -3.9570000000000000e-01   1.2010000000000001e+00   2.1959999999999999e-01  -1.0470000000000000e-01   4.4000000000000003e-03   1.7760000000000001e-01   1.5120000000000000e+00   2.7858999999999998e+00   3.8500000000000000e-02   2.8870000000000001e-01   8.8499999999999995e-02
  -6.8330000000000002e-01  -3.7369999999999998e-01   7.7210000000000001e-01   1.5279999999999999e-01   5.7099999999999998e-02  -8.8000000000000005e-03  -1.5540000000000001e-01   1.2230000000000001e+00   3.1341999999999999e+00  -2.8899999999999999e-02   2.9830000000000001e-01   1.7249999999999999e-01
  -9.2579999999999996e-01   4.6170000000000000e-01   3.1739999999999999e+00   3.1509999999999999e-01  -4.7600000000000003e-02  -3.9500000000000000e-02  -2.2200000000000001e-02   7.7820000000000000e-01   3.9177000000000000e+00  -1.2520000000000001e-01   3.2710000000000000e-01   9.2899999999999996e-02
  -6.1719999999999997e-01   6.6000000000000003e-02   2.6593000000000000e+00   8.5900000000000004e-02  -9.4999999999999998e-03  -8.3299999999999999e-02   6.8799999999999994e-01   1.2897000000000001e+00   3.0470999999999999e+00   4.8200000000000000e-02   1.7319999999999999e-01   1.6810000000000000e-01
  -1.1902999999999999e+00  -1.9789999999999999e-01   2.4018999999999999e+00   3.6280000000000001e-01  -7.6100000000000001e-02  -4.8200000000000000e-02   2.2200000000000001e-02   6.4480000000000004e-01   3.3083000000000000e+00  -3.8500000000000000e-02   2.2130000000000000e-01   1.0170000000000000e-01
  -5.7310000000000005e-01  -1.5390000000000001e-01   1.5441000000000000e+00   2.4820000000000000e-01   7.6100000000000001e-02  -2.6300000000000000e-02   4.8830000000000001e-01   1.1339999999999999e+00   3.3083000000000000e+00  -1.9300000000000001e-02   2.1170000000000000e-01   1.9460000000000000e-01
  -8.5960000000000003e-01   3.2979999999999998e-01   1.8015000000000001e+00   2.5779999999999997e-01  -1.6180000000000000e-01   0.0000000000000000e+00   1.5540000000000001e-01   8.2269999999999999e-01   3.6564999999999999e+00  -6.7400000000000002e-02   3.5599999999999998e-01   1.1940000000000001e-01
  -6.1719999999999997e-01  -8.7900000000000006e-02   6.8630000000000002e-01   1.6230000000000000e-01  -1.0470000000000000e-01  -1.3200000000000000e-02   3.9950000000000002e-01   1.1563000000000001e+00   3.5695000000000001e+00  -5.7799999999999997e-02   1.9239999999999999e-01   1.7690000000000000e-01
  -5.0700000000000001e-01  -6.1550000000000005e-01   2.1446000000000001e+00   2.8639999999999999e-01  -1.1420000000000000e-01  -2.6300000000000000e-02   1.9980000000000001e-01   1.1563000000000001e+00   3.3083000000000000e+00   1.0600000000000000e-01   2.5019999999999998e-01   1.4160000000000000e-01
  -5.7310000000000005e-01  -2.6379999999999998e-01   1.4582999999999999e+00   2.0050000000000001e-01  -3.8100000000000002e-02   1.7500000000000002e-02   2.2200000000000001e-02   9.5609999999999995e-01   2.6989000000000001e+00  -9.5999999999999992e-03   2.4060000000000001e-01   1.4160000000000000e-01
  -5.7310000000000005e-01  -3.5170000000000001e-01   1.7157000000000000e+00   1.0500000000000000e-01  -8.5599999999999996e-02  -3.0700000000000002e-02   6.6579999999999995e-01   1.4676000000000000e+00   4.4401000000000002e+00   5.7799999999999997e-02   1.4430000000000001e-01   1.2830000000000000e-01
  -4.1880000000000001e-01   1.7590000000000000e-01   1.6298999999999999e+00   3.0549999999999999e-01  -1.9000000000000000e-02   3.9500000000000000e-02  -1.5540000000000001e-01   8.8939999999999997e-01   2.4377000000000000e+00  -1.3489999999999999e-01   2.7900000000000003e-01   1.5040000000000001e-01
  -4.4080000000000003e-01  -4.1770000000000002e-01   1.2867999999999999e+00   2.3870000000000000e-01  -4.7600000000000003e-02  -8.8000000000000005e-03   4.4400000000000002e-02   1.5120000000000000e+00   4.0918000000000001e+00   3.8500000000000000e-02   2.7900000000000003e-01   1.3270000000000001e-01
  -6.1719999999999997e-01  -4.3999999999999997e-02   1.3725000000000001e+00   1.9089999999999999e-01  -1.1420000000000000e-01  -3.0700000000000002e-02  -6.6600000000000006e-02   1.3564000000000001e+00   3.6564999999999999e+00   2.8899999999999999e-02   2.9830000000000001e-01   7.5200000000000003e-02
  -4.4080000000000003e-01  -2.1980000000000000e-01   1.5441000000000000e+00   2.0050000000000001e-01  -5.7099999999999998e-02  -4.8200000000000000e-02  -6.6600000000000006e-02   1.5565000000000000e+00   4.0048000000000004e+00  -5.7799999999999997e-02   1.9239999999999999e-01   1.2830000000000000e-01
  -4.6289999999999998e-01  -1.5390000000000001e-01   2.1446000000000001e+00   3.0549999999999999e-01  -1.3320000000000001e-01  -5.7000000000000002e-02  -5.3269999999999995e-01   1.1785000000000001e+00   3.0470999999999999e+00   1.9300000000000001e-02   2.2130000000000000e-01   1.6370000000000001e-01
  -6.1719999999999997e-01  -3.0780000000000002e-01   1.2867999999999999e+00   1.8140000000000001e-01  -8.5599999999999996e-02  -3.5099999999999999e-02  -3.3289999999999997e-01   1.3564000000000001e+00   3.3083000000000000e+00  -2.8899999999999999e-02   3.3679999999999999e-01   1.2830000000000000e-01
  -5.7310000000000005e-01  -3.2979999999999998e-01   1.2010000000000001e+00   1.2410000000000000e-01  -8.5599999999999996e-02  -2.1899999999999999e-02  -2.2189999999999999e-01   1.3564000000000001e+00   3.5695000000000001e+00   9.5999999999999992e-03   2.3089999999999999e-01   1.9910000000000000e-01
  -4.4080000000000003e-01  -2.6379999999999998e-01   1.2010000000000001e+00   3.4370000000000001e-01  -4.7600000000000003e-02  -4.8200000000000000e-02  -4.2170000000000002e-01   1.5343000000000000e+00   2.8730000000000002e+00  -3.8500000000000000e-02   3.1750000000000000e-01   1.5040000000000001e-01
  -7.0530000000000004e-01  -4.1770000000000002e-01   1.8015000000000001e+00   1.9089999999999999e-01  -1.4269999999999999e-01  -5.7000000000000002e-02   4.4400000000000002e-02   1.6010000000000000e+00   4.0048000000000004e+00   1.6380000000000000e-01   2.1170000000000000e-01   1.5479999999999999e-01
  -5.0700000000000001e-01  -2.6379999999999998e-01   1.7157000000000000e+00   1.4319999999999999e-01  -1.3320000000000001e-01  -3.5099999999999999e-02  -4.2170000000000002e-01   9.5609999999999995e-01   2.7858999999999998e+00  -1.0600000000000000e-01   2.8870000000000001e-01   1.4599999999999999e-01
  -6.6130000000000000e-01  -1.9789999999999999e-01   1.2010000000000001e+00   2.0999999999999999e-01  -4.7600000000000003e-02  -8.8000000000000005e-03  -8.8800000000000004e-02   1.4898000000000000e+00   3.2212000000000001e+00   4.8200000000000000e-02   2.8870000000000001e-01   1.0620000000000000e-01
  -5.0700000000000001e-01  -1.5390000000000001e-01   1.8872000000000000e+00   1.6230000000000000e-01  -1.3320000000000001e-01  -2.1899999999999999e-02  -2.2200000000000001e-02   1.2897000000000001e+00   3.9177000000000000e+00  -3.8500000000000000e-02   3.2710000000000000e-01   1.8140000000000001e-01
  -4.6289999999999998e-01  -3.9570000000000000e-01   1.2010000000000001e+00   2.0050000000000001e-01  -9.5200000000000007e-02  -3.9500000000000000e-02  -1.9980000000000001e-01   1.3786000000000000e+00   3.0470999999999999e+00   1.9300000000000001e-02   2.5979999999999998e-01   1.0170000000000000e-01
  -6.1719999999999997e-01  -2.4179999999999999e-01   7.7210000000000001e-01   2.3870000000000000e-01  -3.8100000000000002e-02  -3.5099999999999999e-02  -6.6600000000000006e-02   1.4231000000000000e+00   3.3083000000000000e+00   3.8500000000000000e-02   1.9239999999999999e-01   1.5040000000000001e-01
  -6.3919999999999999e-01  -6.6000000000000003e-02   1.3725000000000001e+00   2.2910000000000000e-01  -4.7600000000000003e-02  -3.9500000000000000e-02  -4.4400000000000002e-02   1.2452000000000001e+00   3.3953000000000002e+00   3.8500000000000000e-02   3.4639999999999999e-01   1.0620000000000000e-01
  -4.8490000000000000e-01  -1.7590000000000000e-01   1.4582999999999999e+00   1.4319999999999999e-01  -1.5229999999999999e-01  -2.6300000000000000e-02   3.1069999999999998e-01   1.3119000000000001e+00   3.0470999999999999e+00   0.0000000000000000e+00   2.5979999999999998e-01   1.6370000000000001e-01
  -5.0700000000000001e-01  -1.5390000000000001e-01   1.5441000000000000e+00   2.4820000000000000e-01  -1.3320000000000001e-01  -2.1899999999999999e-02  -6.6600000000000006e-02   9.1169999999999995e-01   2.6118000000000001e+00  -3.8500000000000000e-02   2.5979999999999998e-01   1.1060000000000000e-01
  -5.2900000000000003e-01  -1.3189999999999999e-01   1.9730000000000001e+00   1.9089999999999999e-01  -1.9000000000000000e-02  -2.1899999999999999e-02   8.8800000000000004e-02   1.2452000000000001e+00   3.3953000000000002e+00   2.8899999999999999e-02   2.1170000000000000e-01   1.6810000000000000e-01
  -4.1880000000000001e-01  -8.7900000000000006e-02   1.3725000000000001e+00   2.0050000000000001e-01  -1.5229999999999999e-01   2.1899999999999999e-02   1.3320000000000001e-01   8.8939999999999997e-01   3.5695000000000001e+00   0.0000000000000000e+00   3.6559999999999998e-01   1.1060000000000000e-01
  -5.2900000000000003e-01  -2.1980000000000000e-01   8.5780000000000001e-01   2.3870000000000000e-01  -1.5229999999999999e-01  -2.1899999999999999e-02   8.8800000000000004e-02   1.0227999999999999e+00   3.3953000000000002e+00  -2.8899999999999999e-02   2.5019999999999998e-01   1.5920000000000001e-01
  -5.5110000000000003e-01  -1.0990000000000000e-01   1.5441000000000000e+00   3.2460000000000000e-01  -1.0470000000000000e-01  -4.3900000000000002e-02   4.4400000000000002e-02   1.0894999999999999e+00   3.5695000000000001e+00   3.8500000000000000e-02   2.2130000000000000e-01   1.1940000000000001e-01
  -5.2900000000000003e-01  -3.7369999999999998e-01   1.1152000000000000e+00   1.0500000000000000e-01  -1.2370000000000000e-01  -3.0700000000000002e-02   8.8800000000000004e-02   1.0450999999999999e+00   2.8730000000000002e+00  -2.8899999999999999e-02   1.6360000000000000e-01   1.2390000000000000e-01
  -4.6289999999999998e-01  -3.2979999999999998e-01   2.0588000000000002e+00   1.9089999999999999e-01  -4.7600000000000003e-02  -4.4000000000000003e-03   2.2189999999999999e-01   1.1339999999999999e+00   3.6564999999999999e+00   2.8899999999999999e-02   2.9830000000000001e-01   1.3710000000000000e-01
  -3.0859999999999999e-01  -2.1980000000000000e-01   6.8630000000000002e-01   1.7190000000000000e-01  -7.6100000000000001e-02  -5.7000000000000002e-02   4.4400000000000002e-02   1.0450999999999999e+00   3.2212000000000001e+00  -1.2520000000000001e-01   2.0210000000000000e-01   1.2390000000000000e-01
  -5.2900000000000003e-01  -1.5390000000000001e-01   1.4582999999999999e+00   1.9089999999999999e-01  -8.5599999999999996e-02  -2.6300000000000000e-02   2.4410000000000001e-01   1.1563000000000001e+00   3.2212000000000001e+00  -3.8500000000000000e-02   3.3679999999999999e-01   1.4599999999999999e-01
  -6.1719999999999997e-01  -1.7590000000000000e-01   2.0588000000000002e+00   2.3870000000000000e-01  -5.7099999999999998e-02  -3.9500000000000000e-02   1.1100000000000000e-01   1.1117999999999999e+00   3.0470999999999999e+00   6.7400000000000002e-02   2.4060000000000001e-01   1.5479999999999999e-01
  -3.7469999999999998e-01  -2.1980000000000000e-01   1.0294000000000001e+00   2.0050000000000001e-01  -1.1420000000000000e-01  -2.6300000000000000e-02   1.9980000000000001e-01   1.1785000000000001e+00   3.1341999999999999e+00   6.7400000000000002e-02   2.3089999999999999e-01   1.5479999999999999e-01
  -4.8490000000000000e-01  -1.9789999999999999e-01   1.5441000000000000e+00   2.3870000000000000e-01  -9.4999999999999998e-03   1.3200000000000000e-02  -1.7760000000000001e-01   1.1563000000000001e+00   3.3953000000000002e+00   5.7799999999999997e-02   2.2130000000000000e-01   1.0170000000000000e-01
  -5.5110000000000003e-01  -8.7900000000000006e-02   1.7157000000000000e+00   2.0050000000000001e-01  -1.6180000000000000e-01  -1.3200000000000000e-02   6.6600000000000006e-02   1.2674000000000001e+00   3.9177000000000000e+00   4.8200000000000000e-02   2.0210000000000000e-01   1.5040000000000001e-01
  -7.2740000000000005e-01  -1.0990000000000000e-01   8.5780000000000001e-01   2.0999999999999999e-01  -3.8100000000000002e-02  -6.1400000000000003e-02  -2.2200000000000001e-02   1.2452000000000001e+00   3.8306000000000000e+00  -8.6699999999999999e-02   2.1170000000000000e-01   1.6810000000000000e-01
  -2.6450000000000001e-01  -2.4179999999999999e-01   1.2010000000000001e+00   2.4820000000000000e-01  -1.0470000000000000e-01  -8.8000000000000005e-03   8.8800000000000004e-02   1.1563000000000001e+00   3.2212000000000001e+00  -6.7400000000000002e-02   2.5019999999999998e-01   1.2830000000000000e-01
  -3.5270000000000001e-01  -1.5390000000000001e-01   1.3725000000000001e+00   2.0999999999999999e-01  -6.6600000000000006e-02  -2.1899999999999999e-02   0.0000000000000000e+00   1.1117999999999999e+00   3.2212000000000001e+00  -3.8500000000000000e-02   2.0210000000000000e-01   1.1500000000000000e-01
  -4.8490000000000000e-01  -1.3189999999999999e-01   1.8872000000000000e+00   1.7190000000000000e-01  -1.1420000000000000e-01   8.8000000000000005e-03   1.5540000000000001e-01   1.1339999999999999e+00   4.2659000000000002e+00  -8.6699999999999999e-02   2.8870000000000001e-01   1.5479999999999999e-01
  -3.0859999999999999e-01  -3.2979999999999998e-01   5.1470000000000005e-01   2.5779999999999997e-01  -4.7600000000000003e-02  -8.8000000000000005e-03  -2.2200000000000001e-02   1.3564000000000001e+00   3.2212000000000001e+00   0.0000000000000000e+00   2.1170000000000000e-01   1.5040000000000001e-01
  -3.7469999999999998e-01  -3.2979999999999998e-01   3.2597999999999998e+00   2.0999999999999999e-01  -2.8500000000000001e-02  -6.1400000000000003e-02  -1.3320000000000001e-01   1.2230000000000001e+00   3.4824000000000002e+00  -5.7799999999999997e-02   2.3089999999999999e-01   1.5920000000000001e-01
  -5.2900000000000003e-01  -3.7369999999999998e-01   7.7210000000000001e-01   2.6729999999999998e-01   0.0000000000000000e+00   2.1899999999999999e-02   1.7760000000000001e-01   1.3786000000000000e+00   3.4824000000000002e+00  -9.5999999999999992e-03   2.3089999999999999e-01   1.2830000000000000e-01
  -2.4249999999999999e-01  -4.3999999999999997e-02   1.2010000000000001e+00   2.5779999999999997e-01  -1.9030000000000000e-01   4.4000000000000003e-03  -2.8849999999999998e-01   1.0672999999999999e+00   3.3083000000000000e+00   0.0000000000000000e+00   2.3089999999999999e-01   1.5920000000000001e-01
  -4.6289999999999998e-01  -4.3999999999999997e-02   1.7157000000000000e+00   3.0549999999999999e-01  -1.0470000000000000e-01   4.4000000000000003e-03  -2.2200000000000001e-02   1.3119000000000001e+00   3.0470999999999999e+00  -4.8200000000000000e-02   1.8279999999999999e-01   1.4599999999999999e-01
  -5.7310000000000005e-01  -2.6379999999999998e-01   1.4582999999999999e+00   6.6799999999999998e-02  -1.6180000000000000e-01  -2.1899999999999999e-02   2.4410000000000001e-01   1.3119000000000001e+00   3.3953000000000002e+00  -6.7400000000000002e-02   3.1750000000000000e-01   1.1060000000000000e-01
  -5.2900000000000003e-01  -3.9570000000000000e-01   1.6298999999999999e+00   2.0050000000000001e-01  -1.4269999999999999e-01   1.7500000000000002e-02   8.8800000000000004e-02   1.0894999999999999e+00   4.1788999999999996e+00  -5.7799999999999997e-02   1.9239999999999999e-01   1.1940000000000001e-01
  -4.8490000000000000e-01  -1.0990000000000000e-01   1.2010000000000001e+00   1.9089999999999999e-01  -1.6180000000000000e-01  -3.9500000000000000e-02   4.4400000000000002e-02   1.4231000000000000e+00   3.6564999999999999e+00   9.5999999999999992e-03   2.9830000000000001e-01   1.2830000000000000e-01
  -3.5270000000000001e-01  -2.1980000000000000e-01   1.4582999999999999e+00   2.1959999999999999e-01  -3.8100000000000002e-02  -2.1899999999999999e-02   6.6600000000000006e-02   1.1785000000000001e+00   2.6989000000000001e+00  -3.8500000000000000e-02   2.9830000000000001e-01   1.0170000000000000e-01
  -4.6289999999999998e-01   0.0000000000000000e+00   1.5441000000000000e+00   1.4319999999999999e-01  -6.6600000000000006e-02  -6.5799999999999997e-02   2.4410000000000001e-01   1.2230000000000001e+00   2.8730000000000002e+00   8.6699999999999999e-02   2.5979999999999998e-01   1.2830000000000000e-01
  -6.1719999999999997e-01  -2.1980000000000000e-01   4.2890000000000000e-01   2.5779999999999997e-01  -1.9000000000000000e-02  -4.8200000000000000e-02   1.9980000000000001e-01   1.1117999999999999e+00   3.6564999999999999e+00   0.0000000000000000e+00   2.4060000000000001e-01   1.6810000000000000e-01
  -4.4080000000000003e-01   0.0000000000000000e+00   1.8872000000000000e+00   2.0999999999999999e-01  -6.6600000000000006e-02  -1.7500000000000002e-02   8.8800000000000004e-02   1.4231000000000000e+00   4.0048000000000004e+00   2.8899999999999999e-02   2.4060000000000001e-01   1.4160000000000000e-01
  -4.8490000000000000e-01  -1.5390000000000001e-01   1.0294000000000001e+00   2.2910000000000000e-01  -2.8500000000000001e-02  -3.9500000000000000e-02   1.5540000000000001e-01   1.3119000000000001e+00   3.3953000000000002e+00  -2.8899999999999999e-02   2.2130000000000000e-01   1.4599999999999999e-01
  -4.6289999999999998e-01  -2.6379999999999998e-01   6.0050000000000003e-01   2.2910000000000000e-01  -6.6600000000000006e-02  -1.7500000000000002e-02  -1.7760000000000001e-01   1.1785000000000001e+00   3.1341999999999999e+00  -6.7400000000000002e-02   3.1750000000000000e-01   1.1060000000000000e-01
  -5.9509999999999996e-01  -4.3999999999999997e-02   7.7210000000000001e-01   2.0999999999999999e-01  -1.5229999999999999e-01  -4.4000000000000003e-03   0.0000000000000000e+00   1.2230000000000001e+00   2.7858999999999998e+00   0.0000000000000000e+00   2.1170000000000000e-01   1.6810000000000000e-01
  -3.7469999999999998e-01  -1.7590000000000000e-01   1.4582999999999999e+00   1.1459999999999999e-01  -6.6600000000000006e-02   2.1899999999999999e-02   1.9980000000000001e-01   1.0894999999999999e+00   3.1341999999999999e+00   1.9300000000000001e-02   3.1750000000000000e-01   1.1940000000000001e-01
  -5.7310000000000005e-01  -1.5390000000000001e-01   1.2010000000000001e+00   7.6399999999999996e-02  -1.4269999999999999e-01  -8.8000000000000005e-03   0.0000000000000000e+00   1.0672999999999999e+00   3.3953000000000002e+00   0.0000000000000000e+00   1.4430000000000001e-01   1.2390000000000000e-01
  -6.8330000000000002e-01  -6.6000000000000003e-02   8.5780000000000001e-01   1.8140000000000001e-01  -4.7600000000000003e-02  -6.1400000000000003e-02   1.5540000000000001e-01   1.2897000000000001e+00   3.6564999999999999e+00  -1.9300000000000001e-02   2.5979999999999998e-01   1.5040000000000001e-01
  -3.9679999999999999e-01   8.7900000000000006e-02   1.3725000000000001e+00   2.2910000000000000e-01  -5.7099999999999998e-02  -5.7000000000000002e-02   4.4400000000000002e-02   1.1785000000000001e+00   4.0918000000000001e+00  -2.8899999999999999e-02   2.5979999999999998e-01   1.3270000000000001e-01
  -5.5110000000000003e-01  -1.3189999999999999e-01   1.9730000000000001e+00   1.7190000000000000e-01  -1.2370000000000000e-01  -2.1899999999999999e-02  -1.7760000000000001e-01   1.2230000000000001e+00   3.1341999999999999e+00   1.9300000000000001e-02   2.8870000000000001e-01   1.3710000000000000e-01
  -4.4080000000000003e-01  -2.8580000000000000e-01   1.2010000000000001e+00   2.3870000000000000e-01  -2.8500000000000001e-02  -3.0700000000000002e-02   1.1100000000000000e-01   1.1785000000000001e+00   3.5695000000000001e+00   0.0000000000000000e+00   2.7900000000000003e-01   1.1940000000000001e-01
  -4.4080000000000003e-01  -8.7900000000000006e-02   1.0294000000000001e+00   2.1959999999999999e-01   1.9000000000000000e-02  -4.4000000000000003e-03  -8.8800000000000004e-02   1.3564000000000001e+00   3.7435999999999998e+00  -3.8500000000000000e-02   3.1750000000000000e-01   1.3270000000000001e-01
  -3.0859999999999999e-01  -2.6379999999999998e-01   1.2867999999999999e+00   1.6230000000000000e-01  -8.5599999999999996e-02  -4.3900000000000002e-02   1.1100000000000000e-01   1.0672999999999999e+00   3.1341999999999999e+00   3.8500000000000000e-02   2.6939999999999997e-01   9.2899999999999996e-02
  -6.8330000000000002e-01  -1.3189999999999999e-01   1.2867999999999999e+00   2.2910000000000000e-01  -6.6600000000000006e-02  -1.7500000000000002e-02  -4.4400000000000002e-02   1.2674000000000001e+00   3.6564999999999999e+00  -2.8899999999999999e-02   2.3089999999999999e-01   1.5040000000000001e-01
  -6.1719999999999997e-01  -1.5390000000000001e-01   1.2010000000000001e+00   2.0999999999999999e-01  -3.8100000000000002e-02  -3.9500000000000000e-02   4.4400000000000002e-02   1.2674000000000001e+00   4.3529999999999998e+00  -9.5999999999999992e-03   2.1170000000000000e-01   1.1940000000000001e-01
  -3.5270000000000001e-01  -1.0990000000000000e-01   1.2010000000000001e+00   1.8140000000000001e-01  -1.6180000000000000e-01   4.4000000000000003e-03  -2.6629999999999998e-01   1.0005999999999999e+00   2.7858999999999998e+00  -3.8500000000000000e-02   2.8870000000000001e-01   1.3270000000000001e-01
  -1.9839999999999999e-01  -1.3189999999999999e-01   8.5780000000000001e-01   2.2910000000000000e-01  -1.5229999999999999e-01   4.4000000000000003e-03  -2.2200000000000001e-02   1.2452000000000001e+00   3.3953000000000002e+00  -7.7100000000000002e-02   2.8870000000000001e-01   1.3710000000000000e-01
  -3.7469999999999998e-01  -3.9570000000000000e-01   1.4582999999999999e+00   2.3870000000000000e-01  -6.6600000000000006e-02  -3.5099999999999999e-02   6.6600000000000006e-02   1.3786000000000000e+00   3.7435999999999998e+00   2.8899999999999999e-02   2.6939999999999997e-01   1.5920000000000001e-01
  -2.4249999999999999e-01  -2.8580000000000000e-01   1.1152000000000000e+00   1.5279999999999999e-01  -2.8500000000000001e-02  -3.5099999999999999e-02   8.8800000000000004e-02   1.2897000000000001e+00   3.5695000000000001e+00  -1.4449999999999999e-01   3.1750000000000000e-01   1.2390000000000000e-01
  -3.3060000000000000e-01  -2.4179999999999999e-01   1.4582999999999999e+00   1.6230000000000000e-01  -1.0470000000000000e-01  -1.7500000000000002e-02  -6.6600000000000006e-02   1.2007000000000001e+00   2.9600000000000000e+00  -6.7400000000000002e-02   2.1170000000000000e-01   1.3270000000000001e-01
  -3.3060000000000000e-01  -6.6000000000000003e-02   1.2867999999999999e+00   2.7689999999999998e-01  -6.6600000000000006e-02  -2.1899999999999999e-02  -2.2200000000000001e-02   1.1785000000000001e+00   3.1341999999999999e+00  -5.7799999999999997e-02   2.0210000000000000e-01   1.3270000000000001e-01
  -5.0700000000000001e-01  -3.0780000000000002e-01   8.5780000000000001e-01   2.0050000000000001e-01  -1.0470000000000000e-01  -4.8200000000000000e-02   1.3320000000000001e-01   1.2674000000000001e+00   3.9177000000000000e+00   6.7400000000000002e-02   3.0790000000000001e-01   1.1940000000000001e-01
  -6.1719999999999997e-01  -2.4179999999999999e-01   2.0588000000000002e+00   1.7190000000000000e-01  -1.7130000000000001e-01  -4.8200000000000000e-02   8.8800000000000004e-02   1.1563000000000001e+00   2.6989000000000001e+00  -8.6699999999999999e-02   2.3089999999999999e-01   1.6810000000000000e-01
