# Supplementary material for: Footwear and Foam Surface Alter Gait Initiation of Typical Subjects
Source: PLoS One. 2015 Aug 13;10(8):e0135821. doi: 10.1371/journal.pone.0135821 (PMC4536224; doi:10.1371/journal.pone.0135821)
Supplement: S1 Dataset — (ZIP) [file pone.0135821.s001.zip › 15_barefoot_av1_01.txt]

   1.7435300000000002e+01   3.3855000000000000e+00   2.9852760000000001e+02   4.4396000000000004e+00   2.7786200000000001e+01  -1.3200000000000001e+00  -2.0818899999999999e+01  -1.9790000000000001e+00   3.0061890000000000e+02  -4.5178000000000003e+00  -3.1146500000000000e+01   3.7159999999999999e-01
   1.7369199999999999e+01   3.3195000000000001e+00   2.9792710000000000e+02   4.4778000000000002e+00   2.7805299999999999e+01  -1.3287000000000000e+00  -2.0929800000000000e+01  -2.0457000000000001e+00   3.0131529999999998e+02  -4.4503000000000004e+00  -3.1233100000000000e+01   3.6709999999999998e-01
   1.7192900000000002e+01   3.3855000000000000e+00   2.9775549999999998e+02   4.3822999999999999e+00   2.7538799999999998e+01  -1.2980000000000000e+00  -2.1151800000000001e+01  -2.1791000000000000e+00   3.0157650000000001e+02  -4.5852000000000004e+00  -3.1233100000000000e+01   3.3179999999999998e-01
   1.7148800000000001e+01   3.2974999999999999e+00   2.9535359999999997e+02   4.4682000000000004e+00   2.7500800000000002e+01  -1.3068000000000000e+00  -2.1240600000000001e+01  -2.1791000000000000e+00   3.0218590000000000e+02  -4.5080999999999998e+00  -3.1271599999999999e+01   2.6979999999999998e-01
   1.7104700000000001e+01   3.3635000000000002e+00   2.9269430000000000e+02   4.4778000000000002e+00   2.7338999999999999e+01  -1.3287000000000000e+00  -2.1640100000000000e+01  -2.4681999999999999e+00   3.0192480000000000e+02  -4.5080999999999998e+00  -3.1310099999999998e+01   2.7429999999999999e-01
   1.6906300000000002e+01   3.1217000000000001e+00   2.9097859999999997e+02   4.4490999999999996e+00   2.7177199999999999e+01  -1.3200000000000001e+00  -2.1773199999999999e+01  -2.4681999999999999e+00   3.0270830000000001e+02  -4.5852000000000004e+00  -3.1262000000000000e+01   1.5920000000000001e-01
   1.6840199999999999e+01   3.1876000000000002e+00   2.8952030000000002e+02   4.5159000000000002e+00   2.6863199999999999e+01  -1.2585999999999999e+00  -2.2084000000000000e+01  -2.5792999999999999e+00   3.0357889999999998e+02  -4.6718999999999999e+00  -3.1271599999999999e+01   1.8140000000000001e-01
   1.6818100000000001e+01   3.0996999999999999e+00   2.8557420000000002e+02   4.4873000000000003e+00   2.6720500000000001e+01  -1.2761000000000000e+00  -2.2416899999999998e+01  -2.7349999999999999e+00   3.0349180000000001e+02  -4.6912000000000003e+00  -3.1416000000000000e+01   1.9020000000000001e-01
   1.6443400000000000e+01   2.7260000000000000e+00   2.8351540000000000e+02   4.6304999999999996e+00   2.6558700000000002e+01  -1.2542000000000000e+00  -2.2638800000000000e+01  -2.9573000000000000e+00   3.0418830000000003e+02  -4.6525999999999996e+00  -3.1425599999999999e+01   1.4160000000000000e-01
   1.6333200000000001e+01   2.8578999999999999e+00   2.8162819999999999e+02   4.5731999999999999e+00   2.6349399999999999e+01  -1.2279000000000000e+00  -2.2927399999999999e+01  -2.9796000000000000e+00   3.0523300000000000e+02  -4.7489999999999997e+00  -3.1492899999999999e+01   1.4599999999999999e-01
   1.6068700000000000e+01   2.7479000000000000e+00   2.7914040000000000e+02   4.4587000000000003e+00   2.6016300000000001e+01  -1.2235000000000000e+00  -2.3193700000000000e+01  -2.9350999999999998e+00   3.0584249999999997e+02  -4.7586000000000004e+00  -3.1569900000000001e+01   1.5479999999999999e-01
   1.6134799999999998e+01   2.8359000000000001e+00   2.7596640000000002e+02   4.5541000000000000e+00   2.5826000000000001e+01  -1.1839999999999999e+00  -2.3637599999999999e+01  -3.0908000000000002e+00   3.0758370000000002e+02  -4.9512999999999998e+00  -3.1820100000000000e+01   8.4000000000000005e-02
   1.5848300000000000e+01   2.6819999999999999e+00   2.7425080000000003e+02   4.4587000000000003e+00   2.5521500000000000e+01  -1.1357999999999999e+00  -2.3792999999999999e+01  -3.0908000000000002e+00   3.0967309999999998e+02  -4.9705000000000004e+00  -3.1993300000000001e+01   9.2899999999999996e-02
   1.5760100000000000e+01   2.7919000000000000e+00   2.7107679999999999e+02   4.5827999999999998e+00   2.5245500000000000e+01  -1.1445000000000001e+00  -2.4170300000000001e+01  -3.1797000000000000e+00   3.1263319999999999e+02  -5.0667999999999997e+00  -3.2185699999999997e+01   1.2830000000000000e-01
   1.5583800000000000e+01   2.9018000000000002e+00   2.6901799999999997e+02   4.5731999999999999e+00   2.4979099999999999e+01  -1.1839999999999999e+00  -2.4481000000000002e+01  -3.2019000000000002e+00   3.1515789999999998e+02  -5.2499000000000002e+00  -3.2474400000000003e+01   9.2899999999999996e-02
   1.5451499999999999e+01   2.9897999999999998e+00   2.6592970000000003e+02   4.5922999999999998e+00   2.4922000000000001e+01  -1.1665000000000001e+00  -2.4880500000000001e+01  -3.1352000000000002e+00   3.1829210000000000e+02  -5.3750999999999998e+00  -3.2695700000000002e+01   7.0800000000000002e-02
   1.5209099999999999e+01   2.5941000000000001e+00   2.6275569999999999e+02   4.5827999999999998e+00   2.4531800000000000e+01  -1.1137999999999999e+00  -2.5501999999999999e+01  -3.5131999999999999e+00   3.2072980000000001e+02  -5.6063000000000001e+00  -3.3003599999999999e+01   2.6499999999999999e-02
   1.5164999999999999e+01   2.9238000000000000e+00   2.6009640000000002e+02   4.5159000000000002e+00   2.4484200000000001e+01  -1.1752000000000000e+00  -2.6101199999999999e+01  -3.9357000000000002e+00   3.2255799999999999e+02  -5.8375000000000004e+00  -3.3253799999999998e+01  -3.5400000000000001e-02
   1.5054800000000000e+01   2.9018000000000002e+00   2.5889550000000003e+02   4.5159000000000002e+00   2.4189299999999999e+01  -1.1577000000000000e+00  -2.6833700000000000e+01  -4.0468999999999999e+00   3.2473450000000003e+02  -5.9531000000000001e+00  -3.3475099999999998e+01  -5.7500000000000002e-02
   1.4812300000000000e+01   3.0118000000000000e+00   2.5563570000000001e+02   4.5446000000000000e+00   2.3913300000000000e+01  -1.1314000000000000e+00  -2.7166599999999999e+01  -4.3803999999999998e+00   3.2778160000000003e+02  -6.1071999999999997e+00  -3.3754100000000001e+01  -8.4000000000000005e-02
   1.4569800000000001e+01   3.0556999999999999e+00   2.5306219999999999e+02   4.5446000000000000e+00   2.3646899999999999e+01  -1.1137999999999999e+00  -2.8120999999999999e+01  -5.0475000000000003e+00   3.3082870000000003e+02  -6.2805999999999997e+00  -3.4110100000000003e+01  -1.5920000000000001e-01
   1.4746200000000000e+01   3.2096000000000000e+00   2.5057440000000000e+02   4.5636999999999999e+00   2.3389900000000001e+01  -1.1137999999999999e+00  -2.8698100000000000e+01  -5.0697000000000001e+00   3.3230880000000002e+02  -6.4058000000000002e+00  -3.4312199999999997e+01  -2.1229999999999999e-01
   1.4283300000000001e+01   3.2974999999999999e+00   2.4885880000000000e+02   4.4108999999999998e+00   2.3094899999999999e+01  -1.0611999999999999e+00  -2.9452700000000000e+01  -5.4922000000000004e+00   3.3587819999999999e+02  -6.7332999999999998e+00  -3.4466099999999997e+01  -3.1850000000000001e-01
   1.4151000000000000e+01   3.2536000000000000e+00   2.4517009999999999e+02   4.4587000000000003e+00   2.2942699999999999e+01  -1.0874999999999999e+00  -3.0074100000000001e+01  -6.1369999999999996e+00   3.3936059999999998e+02  -6.8874000000000004e+00  -3.4716299999999997e+01  -4.0699999999999997e-01
   1.4062900000000001e+01   3.2974999999999999e+00   2.4328280000000001e+02   4.4778000000000002e+00   2.2761900000000001e+01  -1.1182000000000001e+00  -3.0895399999999999e+01  -6.5594999999999999e+00   3.4258190000000002e+02  -7.2053000000000003e+00  -3.5014600000000002e+01  -4.6450000000000002e-01
   1.3952700000000000e+01   3.5394000000000001e+00   2.4062350000000001e+02   4.4204999999999997e+00   2.2590599999999998e+01  -1.1314000000000000e+00  -3.1428000000000001e+01  -6.8262999999999998e+00   3.4432310000000001e+02  -7.3305999999999996e+00  -3.5110799999999998e+01  -5.7060000000000000e-01
   1.3864500000000000e+01   3.6053000000000002e+00   2.3830740000000000e+02   4.4396000000000004e+00   2.2314599999999999e+01  -1.1094999999999999e+00  -3.2071700000000000e+01  -7.5601000000000003e+00   3.4728309999999999e+02  -7.5425000000000004e+00  -3.5389899999999997e+01  -6.8120000000000003e-01
   1.3798400000000001e+01   3.7591999999999999e+00   2.3547649999999999e+02   4.5064000000000002e+00   2.2219500000000000e+01  -1.1226000000000000e+00  -3.2670999999999999e+01  -7.8714000000000004e+00   3.4919839999999999e+02  -7.8315000000000001e+00  -3.5659300000000002e+01  -7.6080000000000003e-01
   1.3688200000000000e+01   3.8471000000000002e+00   2.3410400000000001e+02   4.3727000000000000e+00   2.2000599999999999e+01  -1.1357999999999999e+00  -3.3536600000000000e+01  -8.5385000000000009e+00   3.5233260000000001e+02  -8.0625999999999998e+00  -3.5967199999999998e+01  -8.0510000000000004e-01
   1.3577999999999999e+01   3.6932000000000000e+00   2.3230250000000001e+02   4.3059000000000003e+00   2.1876899999999999e+01  -1.1007000000000000e+00  -3.4002600000000001e+01  -9.0498999999999992e+00   3.5529270000000002e+02  -8.2745999999999995e+00  -3.6323200000000000e+01  -9.5989999999999998e-01
   1.3291399999999999e+01   3.8691000000000000e+00   2.3187360000000001e+02   4.2485999999999997e+00   2.1686599999999999e+01  -1.1007000000000000e+00  -3.4557499999999997e+01  -9.6502999999999997e+00   3.5825270000000000e+02  -8.4864999999999995e+00  -3.6611899999999999e+01  -1.0306999999999999e+00
   1.3357500000000000e+01   4.0229999999999997e+00   2.3024369999999999e+02   4.2008999999999999e+00   2.1562899999999999e+01  -1.0700000000000001e+00  -3.5067999999999998e+01  -9.9838000000000005e+00   3.5990679999999998e+02  -8.7272999999999996e+00  -3.6900500000000001e+01  -1.1545000000000001e+00
   1.3159200000000000e+01   3.7812000000000001e+00   2.3067259999999999e+02   4.1150000000000002e+00   2.1467700000000001e+01  -1.0305000000000000e+00  -3.5711700000000000e+01  -1.0495200000000001e+01   3.6295389999999998e+02  -9.0162999999999993e+00  -3.7093000000000004e+01  -1.2076000000000000e+00
   1.3048900000000000e+01   3.9131000000000000e+00   2.2767019999999999e+02   4.2103999999999999e+00   2.1363099999999999e+01  -1.0392999999999999e+00  -3.6199900000000000e+01  -1.0673100000000000e+01   3.6539159999999998e+02  -9.1511999999999993e+00  -3.7295000000000002e+01  -1.3492000000000000e+00
   1.3379600000000000e+01   3.9350999999999998e+00   2.2681229999999999e+02   4.1436000000000002e+00   2.1344000000000001e+01  -1.0919000000000001e+00  -3.7065600000000003e+01  -1.1340199999999999e+01   3.6721990000000000e+02  -9.4305000000000003e+00  -3.7612600000000000e+01  -1.4067000000000001e+00
   1.3181200000000000e+01   3.7151999999999998e+00   2.2483930000000001e+02   4.0099000000000000e+00   2.1324999999999999e+01  -1.0611999999999999e+00  -3.7553800000000003e+01  -1.1629200000000001e+01   3.7000580000000002e+02  -9.6327999999999996e+00  -3.7679900000000004e+01  -1.5526000000000000e+00
   1.2872600000000000e+01   3.7591999999999999e+00   2.2552560000000000e+02   4.0576999999999996e+00   2.1153700000000001e+01  -1.0174000000000001e+00  -3.8019900000000000e+01  -1.2274100000000001e+01   3.7139879999999999e+02  -9.8157999999999994e+00  -3.7795400000000001e+01  -1.6367000000000000e+00
   1.3137100000000000e+01   3.8910999999999998e+00   2.2389570000000001e+02   4.0576999999999996e+00   2.1163200000000000e+01  -1.0744000000000000e+00  -3.9107500000000002e+01  -1.2874400000000000e+01   3.7166000000000003e+02  -9.9121000000000006e+00  -3.8045499999999997e+01  -1.7383999999999999e+00
   1.2872600000000000e+01   3.9131000000000000e+00   2.2320939999999999e+02   3.9813000000000001e+00   2.1039500000000000e+01  -1.0744000000000000e+00  -3.9373800000000003e+01  -1.3274699999999999e+01   3.7348820000000001e+02  -9.9892000000000003e+00  -3.8064799999999998e+01  -1.7959000000000001e+00
   1.2740399999999999e+01   3.6713000000000000e+00   2.2303780000000000e+02   3.8572000000000002e+00   2.1001500000000000e+01  -9.9109999999999998e-01  -4.0017499999999998e+01  -1.3719400000000000e+01   3.7462000000000000e+02  -1.0201100000000000e+01  -3.8209099999999999e+01  -1.9241999999999999e+00
   1.2652200000000001e+01   3.7372000000000001e+00   2.2243740000000000e+02   3.8190000000000000e+00   2.0915800000000001e+01  -1.0261000000000000e+00  -4.0195000000000000e+01  -1.3763900000000000e+01   3.7549059999999997e+02  -1.0345599999999999e+01  -3.8401600000000002e+01  -1.9462999999999999e+00
   1.2608100000000000e+01   3.7372000000000001e+00   2.2218000000000001e+02   3.7330999999999999e+00   2.0944400000000002e+01  -9.4279999999999997e-01  -4.0638900000000000e+01  -1.3986200000000000e+01   3.7618709999999999e+02  -1.0336000000000000e+01  -3.8536299999999997e+01  -1.9596000000000000e+00
   1.2497900000000000e+01   3.6493000000000002e+00   2.2260890000000001e+02   3.6949000000000001e+00   2.0858699999999999e+01  -9.6470000000000000e-01  -4.0994100000000003e+01  -1.4141900000000000e+01   3.7714479999999998e+02  -1.0403400000000000e+01  -3.8439999999999998e+01  -2.0613000000000001e+00
   1.2652200000000001e+01   3.4954000000000001e+00   2.2252310000000000e+02   3.6758000000000002e+00   2.0953900000000001e+01  -9.6909999999999996e-01  -4.1260399999999997e+01  -1.4186400000000001e+01   3.7818950000000001e+02  -1.0528600000000001e+01  -3.8459299999999999e+01  -2.1276999999999999e+00
   1.2542000000000000e+01   3.4954000000000001e+00   2.2252310000000000e+02   3.7044000000000001e+00   2.1048999999999999e+01  -9.6040000000000003e-01  -4.1304800000000000e+01  -1.4386500000000000e+01   3.7853769999999997e+02  -1.0576800000000000e+01  -3.8622900000000001e+01  -2.1675000000000000e+00
   1.2299500000000000e+01   3.4075000000000002e+00   2.2218000000000001e+02   3.5802999999999998e+00   2.1125200000000000e+01  -1.0042000000000000e+00  -4.1726500000000001e+01  -1.4586600000000001e+01   3.7897300000000001e+02  -1.0596100000000000e+01  -3.8632500000000000e+01  -2.2250000000000001e+00
   1.2365600000000001e+01   3.4293999999999998e+00   2.2380990000000000e+02   3.3416000000000001e+00   2.1001500000000000e+01  -9.2530000000000001e-01  -4.1815300000000001e+01  -1.4942399999999999e+01   3.7958240000000001e+02  -1.0721299999999999e+01  -3.8699800000000003e+01  -2.2427000000000001e+00
   1.2409700000000001e+01   3.2974999999999999e+00   2.2346680000000001e+02   3.3893000000000000e+00   2.1210799999999999e+01  -9.7789999999999999e-01  -4.2192599999999999e+01  -1.5098000000000001e+01   3.7932130000000001e+02  -1.0817600000000001e+01  -3.8767200000000003e+01  -2.2692000000000001e+00
   1.2497900000000000e+01   2.9678000000000000e+00   2.2492509999999999e+02   3.2652000000000001e+00   2.1334499999999998e+01  -8.8580000000000003e-01  -4.2303600000000003e+01  -1.5209199999999999e+01   3.7940830000000000e+02  -1.0817600000000001e+01  -3.8834600000000002e+01  -2.3355999999999999e+00
   1.2409700000000001e+01   2.8578999999999999e+00   2.2526820000000001e+02   3.2557000000000000e+00   2.1267900000000001e+01  -8.4630000000000005e-01  -4.2503300000000003e+01  -1.5409300000000000e+01   3.7932130000000001e+02  -1.0836900000000000e+01  -3.8796100000000003e+01  -2.3931000000000000e+00
   1.2387700000000001e+01   2.9897999999999998e+00   2.2698390000000001e+02   3.1316000000000002e+00   2.1382100000000001e+01  -8.0689999999999995e-01  -4.2747500000000002e+01  -1.5453799999999999e+01   3.7932130000000001e+02  -1.0788700000000000e+01  -3.8776800000000001e+01  -2.4285000000000001e+00
   1.2409700000000001e+01   2.5941000000000001e+00   2.2878540000000001e+02   3.0838000000000001e+00   2.1638999999999999e+01  -7.7620000000000000e-01  -4.2636499999999998e+01  -1.5431500000000000e+01   3.7897300000000001e+02  -1.0808000000000000e+01  -3.8901899999999998e+01  -2.4506000000000001e+00
   1.2497900000000000e+01   2.6600000000000001e+00   2.3067259999999999e+02   2.8355999999999999e+00   2.1696100000000001e+01  -8.0689999999999995e-01  -4.2614300000000000e+01  -1.5853999999999999e+01   3.7914710000000002e+02  -1.0817600000000001e+01  -3.8805700000000002e+01  -2.5169999999999999e+00
   1.2542000000000000e+01   2.4622000000000002e+00   2.3255980000000000e+02   2.8451000000000000e+00   2.1867400000000000e+01  -7.8059999999999996e-01  -4.2924999999999997e+01  -1.5653900000000000e+01   3.7862479999999999e+02  -1.0827299999999999e+01  -3.8815300000000001e+01  -2.5522999999999998e+00
   1.2828500000000000e+01   2.4401999999999999e+00   2.3367500000000001e+02   2.7591999999999999e+00   2.2238499999999998e+01  -7.5429999999999997e-01  -4.3036000000000001e+01  -1.5943000000000000e+01   3.7836360000000002e+02  -1.0827299999999999e+01  -3.8709499999999998e+01  -2.5922000000000001e+00
   1.2674200000000001e+01   1.9784999999999999e+00   2.3539070000000001e+02   2.7783000000000002e+00   2.2257500000000000e+01  -7.4550000000000005e-01  -4.3102600000000002e+01  -1.5698399999999999e+01   3.7810239999999999e+02  -1.0846500000000001e+01  -3.8622900000000001e+01  -2.6497000000000002e+00
   1.2652200000000001e+01   1.8027000000000000e+00   2.3796420000000001e+02   2.5777999999999999e+00   2.2552499999999998e+01  -6.6659999999999997e-01  -4.3302300000000002e+01  -1.6098600000000001e+01   3.7705770000000001e+02  -1.0808000000000000e+01  -3.8478499999999997e+01  -2.6674000000000002e+00
   1.2960800000000001e+01   1.8027000000000000e+00   2.4002300000000000e+02   2.6255000000000002e+00   2.2828499999999998e+01  -6.8410000000000004e-01  -4.3502099999999999e+01  -1.6231999999999999e+01   3.7531650000000002e+02  -1.0663500000000001e+01  -3.8536299999999997e+01  -2.7071999999999998e+00
   1.2564000000000000e+01   1.6268000000000000e+00   2.4199610000000001e+02   2.3677999999999999e+00   2.3047400000000000e+01  -6.0950000000000004e-01  -4.3546500000000002e+01  -1.6609999999999999e+01   3.7287880000000001e+02  -1.0653900000000000e+01  -3.8363100000000003e+01  -2.7646999999999999e+00
   1.2894600000000001e+01   1.3410000000000000e+00   2.4431219999999999e+02   2.3008999999999999e+00   2.3123500000000000e+01  -5.9199999999999997e-01  -4.3413300000000000e+01  -1.6276499999999999e+01   3.7166000000000003e+02  -1.0576800000000000e+01  -3.8093699999999998e+01  -2.8089000000000000e+00
   1.2608100000000000e+01   1.0992000000000000e+00   2.4637100000000001e+02   2.2149999999999999e+00   2.3275700000000001e+01  -5.7010000000000005e-01  -4.3723999999999997e+01  -1.6609999999999999e+01   3.6991879999999998e+02  -1.0557499999999999e+01  -3.7958900000000000e+01  -2.8531000000000000e+00
   1.2740399999999999e+01   7.6939999999999997e-01   2.4860140000000001e+02   2.1385999999999998e+00   2.3542200000000001e+01  -5.5689999999999995e-01  -4.3746200000000002e+01  -1.6498899999999999e+01   3.6817759999999998e+02  -1.0336000000000000e+01  -3.7747300000000003e+01  -2.8664000000000001e+00
   1.2608100000000000e+01   5.7160000000000000e-01   2.5254750000000001e+02   2.0145000000000000e+00   2.3780100000000001e+01  -5.2620000000000000e-01  -4.3568700000000000e+01  -1.6409900000000000e+01   3.6634930000000003e+02  -1.0287800000000001e+01  -3.7602899999999998e+01  -2.9018000000000002e+00
   1.2894600000000001e+01   4.3969999999999998e-01   2.5434889999999999e+02   2.1194999999999999e+00   2.4046500000000002e+01  -5.4379999999999995e-01  -4.3102600000000002e+01  -1.6321000000000002e+01   3.6478219999999999e+02  -1.0181900000000001e+01  -3.7314300000000003e+01  -2.9283000000000001e+00
   1.2828500000000000e+01   3.7369999999999998e-01   2.5717980000000000e+02   2.0621999999999998e+00   2.4332000000000001e+01  -5.5689999999999995e-01  -4.2924999999999997e+01  -1.6209800000000001e+01   3.6234449999999998e+02  -1.0153000000000000e+01  -3.7256500000000003e+01  -2.8841000000000001e+00
   1.2850600000000000e+01  -1.0990000000000000e-01   2.6052539999999999e+02   2.1863999999999999e+00   2.4693600000000000e+01  -5.7450000000000001e-01  -4.2680900000000001e+01  -1.6209800000000001e+01   3.6034210000000002e+02  -9.9699000000000009e+00  -3.6967900000000000e+01  -2.8664000000000001e+00
   1.2894600000000001e+01  -1.7590000000000000e-01   2.6378510000000000e+02   2.0432000000000001e+00   2.4922000000000001e+01  -5.4820000000000002e-01  -4.2325800000000001e+01  -1.5876300000000001e+01   3.5894920000000002e+02  -9.8062000000000005e+00  -3.6804299999999998e+01  -2.9195000000000002e+00
   1.3357500000000000e+01  -3.0780000000000002e-01   2.6678760000000000e+02   2.2341000000000002e+00   2.5264500000000002e+01  -5.5689999999999995e-01  -4.2103800000000000e+01  -1.6076400000000000e+01   3.5659859999999998e+02  -9.6521000000000008e+00  -3.6650300000000001e+01  -2.8620000000000001e+00
   1.3511799999999999e+01  -3.5170000000000001e-01   2.6944690000000003e+02   2.2054999999999998e+00   2.5569099999999999e+01  -5.4820000000000002e-01  -4.2103800000000000e+01  -1.6076400000000000e+01   3.5407380000000001e+02  -9.5460999999999991e+00  -3.6457900000000002e+01  -2.8531000000000000e+00
   1.3467700000000001e+01  -6.1550000000000005e-01   2.7339290000000000e+02   2.2246000000000001e+00   2.5654699999999998e+01  -5.3500000000000003e-01  -4.1548900000000003e+01  -1.6054099999999998e+01   3.5189729999999997e+02  -9.3727000000000000e+00  -3.6304000000000002e+01  -2.8664000000000001e+00
   1.3555899999999999e+01  -6.5949999999999998e-01   2.7648110000000003e+02   2.0718000000000001e+00   2.6054400000000001e+01  -5.5249999999999999e-01  -4.1460099999999997e+01  -1.6098600000000001e+01   3.4893729999999999e+02  -9.1415000000000006e+00  -3.6005699999999997e+01  -2.8531000000000000e+00
   1.3974700000000000e+01  -1.1871000000000000e+00   2.8068450000000001e+02   2.3199999999999998e+00   2.6301800000000000e+01  -5.0870000000000004e-01  -4.0883099999999999e+01  -1.6076400000000000e+01   3.4589019999999999e+02  -9.0356000000000005e+00  -3.5793999999999997e+01  -2.8353999999999999e+00
   1.3930600000000000e+01  -1.3850000000000000e+00   2.8471640000000002e+02   2.2627000000000002e+00   2.6568200000000001e+01  -4.6479999999999999e-01  -4.0705500000000001e+01  -1.5876300000000001e+01   3.4432310000000001e+02  -8.9873999999999992e+00  -3.5476500000000001e+01  -2.8664000000000001e+00
   1.4371499999999999e+01  -1.8246000000000000e+00   2.8823349999999999e+02   2.2149999999999999e+00   2.6977399999999999e+01  -4.6920000000000001e-01  -4.0195000000000000e+01  -1.6098600000000001e+01   3.4110180000000003e+02  -8.8524999999999991e+00  -3.5283999999999999e+01  -2.8443000000000001e+00
   1.4459600000000000e+01  -1.6927000000000001e+00   2.9278010000000000e+02   2.2627000000000002e+00   2.7377099999999999e+01  -4.6039999999999998e-01  -4.0017499999999998e+01  -1.5943000000000000e+01   3.3866419999999999e+02  -8.6694999999999993e+00  -3.4937600000000003e+01  -2.8664000000000001e+00
   1.4569800000000001e+01  -1.9784999999999999e+00   2.9638299999999998e+02   2.2913999999999999e+00   2.7776700000000002e+01  -4.3409999999999999e-01  -3.9551400000000001e+01  -1.5853999999999999e+01   3.3657470000000001e+02  -8.5923999999999996e+00  -3.4735599999999998e+01  -2.8664000000000001e+00
   1.4900499999999999e+01  -2.3521999999999998e+00   3.0075799999999998e+02   2.1768000000000001e+00   2.8128799999999998e+01  -3.7269999999999998e-01  -3.9373800000000003e+01  -1.6009699999999999e+01   3.3309230000000002e+02  -8.3709000000000007e+00  -3.4360300000000002e+01  -2.8708000000000000e+00
   1.5253200000000000e+01  -2.5280999999999998e+00   3.0436090000000002e+02   2.1482000000000001e+00   2.8576100000000000e+01  -3.9470000000000000e-01  -3.9040900000000001e+01  -1.6209800000000001e+01   3.3030640000000000e+02  -8.1301000000000005e+00  -3.4004300000000001e+01  -2.8487000000000000e+00
   1.5495600000000000e+01  -3.1436999999999999e+00   3.0967950000000002e+02   2.0909000000000000e+00   2.8975700000000000e+01  -2.6750000000000002e-01  -3.8619199999999999e+01  -1.6143100000000000e+01   3.2612750000000000e+02  -7.8795999999999999e+00  -3.3744500000000002e+01  -2.8353999999999999e+00
   1.5605800000000000e+01  -3.6053000000000002e+00   3.1456909999999999e+02   1.9668000000000001e+00   2.9422999999999998e+01  -2.8499999999999998e-01  -3.8219700000000003e+01  -1.6076400000000000e+01   3.2220979999999997e+02  -7.7061999999999999e+00  -3.3398099999999999e+01  -2.8576000000000001e+00
   1.5627900000000000e+01  -3.8471000000000002e+00   3.1988770000000000e+02   1.9668000000000001e+00   2.9898800000000001e+01  -2.1929999999999999e-01  -3.7798000000000002e+01  -1.6298700000000000e+01   3.1916269999999997e+02  -7.6002999999999998e+00  -3.2965100000000000e+01  -2.8222000000000000e+00
   1.6002600000000001e+01  -4.4406999999999996e+00   3.2417689999999999e+02   1.8140000000000001e+00   3.0450700000000001e+01  -1.8859999999999999e-01  -3.7265300000000003e+01  -1.6454400000000000e+01   3.1498379999999997e+02  -7.3787000000000003e+00  -3.2647599999999997e+01  -2.8399000000000001e+00
   1.6112800000000000e+01  -4.8364000000000003e+00   3.3112540000000001e+02   1.7281000000000000e+00   3.0783700000000000e+01  -4.3900000000000002e-02  -3.6754800000000003e+01  -1.6432200000000002e+01   3.1132729999999998e+02  -7.1764000000000001e+00  -3.2118400000000001e+01  -2.8487000000000000e+00
   1.6487500000000001e+01  -5.3860000000000001e+00   3.3507150000000001e+02   1.6231000000000000e+00   3.1297599999999999e+01  -2.6300000000000000e-02  -3.6088999999999999e+01  -1.6231999999999999e+01   3.0706130000000002e+02  -6.9260000000000002e+00  -3.1829699999999999e+01  -2.8531000000000000e+00
   1.6641800000000000e+01  -5.6936999999999998e+00   3.4107630000000000e+02   1.5562000000000000e+00   3.1897099999999998e+01  -3.5099999999999999e-02  -3.5689500000000002e+01  -1.6587800000000001e+01   3.0253420000000000e+02  -6.6852000000000000e+00  -3.1454400000000000e+01  -2.8353999999999999e+00
   1.7038599999999999e+01  -5.9794999999999998e+00   3.4648070000000001e+02   1.4702999999999999e+00   3.2344299999999997e+01   1.3200000000000000e-02  -3.5067999999999998e+01  -1.6387699999999999e+01   2.9896469999999999e+02  -6.4828999999999999e+00  -3.0915600000000001e+01  -2.8132999999999999e+00
   1.7126700000000000e+01  -6.8808999999999996e+00   3.5257139999999998e+02   1.4320999999999999e+00   3.2962899999999998e+01   1.7100000000000001e-01  -3.4557499999999997e+01  -1.6521100000000001e+01   2.9461169999999998e+02  -6.2324000000000002e+00  -3.0511500000000002e+01  -2.7778999999999998e+00
   1.7655700000000000e+01  -7.1665999999999999e+00   3.5771839999999997e+02   1.3366000000000000e+00   3.3524299999999997e+01   1.4910000000000001e-01  -3.3958300000000001e+01  -1.6521100000000001e+01   2.8886570000000000e+02  -6.0109000000000004e+00  -3.0001500000000000e+01  -2.7911999999999999e+00
   1.7898199999999999e+01  -7.8480999999999996e+00   3.6458109999999999e+02   1.1839000000000000e+00   3.4047699999999999e+01   1.9289999999999999e-01  -3.3381200000000000e+01  -1.6609999999999999e+01   2.8477390000000003e+02  -5.7797000000000001e+00  -2.9597400000000000e+01  -2.7469999999999999e+00
   1.8449300000000001e+01  -8.5296000000000003e+00   3.7007119999999998e+02   1.1266000000000000e+00   3.4494900000000001e+01   2.9380000000000001e-01  -3.2626600000000003e+01  -1.6632300000000001e+01   2.7937619999999998e+02  -5.4907000000000004e+00  -2.9135500000000000e+01  -2.7690999999999999e+00
   1.8801900000000000e+01  -8.8813999999999993e+00   3.7607610000000000e+02   1.0407000000000000e+00   3.4885100000000001e+01   3.7709999999999999e-01  -3.2204900000000002e+01  -1.6810199999999998e+01   2.7502319999999997e+02  -5.2305999999999999e+00  -2.8664100000000001e+01  -2.7336999999999998e+00
   1.9066400000000002e+01  -9.5189000000000004e+00   3.8122309999999999e+02   1.0407000000000000e+00   3.5579700000000003e+01   4.1220000000000001e-01  -3.1317100000000000e+01  -1.6721200000000000e+01   2.6910309999999998e+02  -4.9705000000000004e+00  -2.8096399999999999e+01  -2.7071999999999998e+00
   1.9463200000000001e+01  -1.0024500000000000e+01   3.8825740000000002e+02   7.4470000000000003e-01   3.5960299999999997e+01   5.3500000000000003e-01  -3.0629000000000001e+01  -1.6787900000000000e+01   2.6440179999999998e+02  -4.7393000000000001e+00  -2.7538300000000000e+01  -2.6585000000000001e+00
   2.0124500000000001e+01  -1.0574100000000000e+01   3.9280399999999997e+02   8.4970000000000001e-01   3.6512300000000003e+01   5.7879999999999998e-01  -2.9829999999999998e+01  -1.6921299999999999e+01   2.6031000000000000e+02  -4.5274000000000001e+00  -2.6999400000000001e+01  -2.6850000000000001e+00
   2.0653500000000001e+01  -1.1101699999999999e+01   3.9820830000000001e+02   7.2560000000000002e-01   3.7035600000000002e+01   6.3590000000000002e-01  -2.9208500000000001e+01  -1.7277100000000001e+01   2.5386750000000001e+02  -4.3733000000000004e+00  -2.6556799999999999e+01  -2.6541000000000001e+00
   2.1292700000000000e+01  -1.1321500000000000e+01   4.0326960000000003e+02   6.9699999999999995e-01   3.7558999999999997e+01   7.0599999999999996e-01  -2.8453900000000001e+01  -1.7121500000000001e+01   2.4960159999999999e+02  -4.0650000000000004e+00  -2.6027600000000000e+01  -2.7381000000000002e+00
   2.1425000000000001e+01  -1.2113000000000000e+01   4.0996069999999997e+02   5.5379999999999996e-01   3.7977699999999999e+01   8.2879999999999998e-01  -2.7965599999999998e+01  -1.7343800000000002e+01   2.4472620000000001e+02  -3.9302000000000001e+00  -2.5459900000000001e+01  -2.6718000000000002e+00
   2.2306600000000000e+01  -1.2398700000000000e+01   4.1502199999999999e+02   5.0600000000000001e-01   3.8558199999999999e+01   8.2879999999999998e-01  -2.7344200000000001e+01  -1.7432800000000000e+01   2.4028610000000000e+02  -3.6027000000000000e+00  -2.4959599999999998e+01  -2.7071999999999998e+00
   2.2615200000000002e+01  -1.3036300000000001e+01   4.2085530000000000e+02   3.3420000000000000e-01   3.9091099999999997e+01   9.2530000000000001e-01  -2.6744900000000001e+01  -1.7855200000000000e+01   2.3349539999999999e+02  -3.4967000000000001e+00  -2.4440000000000001e+01  -2.7381000000000002e+00
   2.3518999999999998e+01  -1.3563900000000000e+01   4.2806110000000001e+02   1.5279999999999999e-01   3.9690600000000003e+01   9.9539999999999995e-01  -2.6145600000000002e+01  -1.8033100000000001e+01   2.2844589999999999e+02  -3.1884999999999999e+00  -2.3804900000000000e+01  -2.7778999999999998e+00
   2.3937799999999999e+01  -1.3937600000000000e+01   4.3586739999999998e+02   1.1459999999999999e-01   4.0118800000000000e+01   1.0919000000000001e+00  -2.5568600000000000e+01  -1.8700199999999999e+01   2.2252590000000001e+02  -3.0729000000000002e+00  -2.3323799999999999e+01  -2.8222000000000000e+00
   2.4665099999999999e+01  -1.4685000000000000e+01   4.4238700000000000e+02   3.8199999999999998e-02   4.0718299999999999e+01   1.0963000000000001e+00  -2.4991499999999998e+01  -1.8989300000000000e+01   2.1686689999999999e+02  -2.8416999999999999e+00  -2.2756100000000000e+01  -2.9239000000000002e+00
   2.5436599999999999e+01  -1.5190700000000000e+01   4.4882080000000002e+02  -6.6799999999999998e-02   4.1327300000000001e+01   1.2498000000000000e+00  -2.4347799999999999e+01  -1.9589600000000001e+01   2.1207859999999999e+02  -2.6105000000000000e+00  -2.2073000000000000e+01  -3.0080000000000000e+00
   2.6119900000000001e+01  -1.5410500000000001e+01   4.5456830000000002e+02   0.0000000000000000e+00   4.1793599999999998e+01   1.2365999999999999e+00  -2.3859600000000000e+01  -1.9722999999999999e+01   2.0563620000000000e+02  -2.3119000000000001e+00  -2.1389800000000001e+01  -3.0388999999999999e+00
   2.6935500000000001e+01  -1.5982100000000001e+01   4.6083049999999997e+02  -1.3370000000000001e-01   4.2421599999999998e+01   1.3463000000000001e+00  -2.3415700000000001e+01  -2.0256699999999999e+01   1.9962899999999999e+02  -2.0710000000000002e+00  -2.0879799999999999e+01  -3.0787000000000000e+00
   2.7398399999999999e+01  -1.6817399999999999e+01   4.6546280000000002e+02  -2.4820000000000000e-01   4.2849800000000002e+01   1.3463000000000001e+00  -2.2661000000000001e+01  -2.0456800000000001e+01   1.9362190000000001e+02  -1.8399000000000001e+00  -2.0138900000000000e+01  -3.2069999999999999e+00
   2.8059600000000000e+01  -1.7652799999999999e+01   4.7198239999999998e+02  -3.3420000000000000e-01   4.3382700000000000e+01   1.4515000000000000e+00  -2.2283700000000000e+01  -2.0856999999999999e+01   1.8717939999999999e+02  -1.4641999999999999e+00  -1.9321100000000001e+01  -3.1892999999999998e+00
   2.8765000000000001e+01  -1.8180399999999999e+01   4.7858769999999998e+02  -4.1049999999999998e-01   4.3915599999999998e+01   1.4954000000000001e+00  -2.1617899999999999e+01  -2.1257300000000001e+01   1.7873460000000000e+02  -1.1367000000000000e+00  -1.8522400000000001e+01  -3.2025999999999999e+00
   2.9051500000000001e+01  -1.8927900000000001e+01   4.8553620000000001e+02  -6.4920000000000000e-01   4.4429400000000001e+01   1.6137999999999999e+00  -2.1218399999999999e+01  -2.1257300000000001e+01   1.7037680000000000e+02  -7.1279999999999999e-01  -1.7752700000000001e+01  -3.1848999999999998e+00
   2.9536500000000000e+01  -1.9961099999999998e+01   4.9162689999999998e+02  -7.8290000000000004e-01   4.5085999999999999e+01   1.6971000000000001e+00  -2.0330600000000000e+01  -2.0968200000000000e+01   1.6201900000000001e+02  -2.9859999999999998e-01  -1.6713500000000000e+01  -3.1627999999999998e+00
   3.0043399999999998e+01  -2.1324100000000001e+01   4.9951900000000001e+02  -1.0407000000000000e+00   4.5704599999999999e+01   1.7847999999999999e+00  -1.9509399999999999e+01  -2.0834800000000001e+01   1.5348710000000000e+02   2.6970000000000000e-01  -1.5799400000000000e+01  -3.0609999999999999e+00
   3.0528400000000001e+01  -2.2489200000000000e+01   5.0655329999999998e+02  -1.1074999999999999e+00   4.6456299999999999e+01   1.8988000000000000e+00  -1.8443999999999999e+01  -2.0167700000000000e+01   1.4425870000000000e+02   7.6100000000000001e-01  -1.4779500000000001e+01  -2.9769999999999999e+00
   3.1035299999999999e+01  -2.3874199999999998e+01   5.1547479999999996e+02  -1.5752999999999999e+00   4.7093899999999998e+01   2.0347000000000000e+00  -1.7112300000000001e+01  -1.9456199999999999e+01   1.3581389999999999e+02   1.1367000000000000e+00  -1.3865399999999999e+01  -2.8443000000000001e+00
   3.1586400000000001e+01  -2.4885400000000001e+01   5.2362419999999997e+02  -1.7566999999999999e+00   4.8035899999999998e+01   2.1970000000000001e+00  -1.5847200000000001e+01  -1.8477799999999998e+01   1.2684670000000000e+02   1.6954000000000000e+00  -1.2806900000000001e+01  -2.6541000000000001e+00
   3.2005200000000002e+01  -2.6006599999999999e+01   5.3091579999999999e+02  -1.8427000000000000e+00   4.8778199999999998e+01   2.3109999999999999e+00  -1.4315700000000000e+01  -1.7610600000000002e+01   1.1814070000000000e+02   2.2444000000000002e+00  -1.1941000000000001e+01  -2.4108000000000001e+00
   3.2644399999999997e+01  -2.7391600000000000e+01   5.3915110000000004e+02  -2.1004000000000000e+00   4.9396700000000003e+01   2.4163000000000001e+00  -1.2762100000000000e+01  -1.6609999999999999e+01   1.0899939999999999e+02   2.6105000000000000e+00  -1.0892099999999999e+01  -2.1852000000000000e+00
   3.3107300000000002e+01  -2.8820499999999999e+01   5.4618539999999996e+02  -2.2532000000000001e+00   5.0129399999999997e+01   2.5303000000000000e+00  -1.1541399999999999e+01  -1.5164700000000000e+01   1.0133810000000000e+02   3.1596000000000002e+00  -1.0103100000000000e+01  -1.9640000000000000e+00
   3.3724499999999999e+01  -2.9457999999999998e+01   5.5313379999999995e+02  -2.2532000000000001e+00   5.0833599999999997e+01   2.6442999999999999e+00  -9.8988999999999994e+00  -1.3919499999999999e+01   9.3676800000000000e+01   3.5545000000000000e+00  -9.4585000000000008e+00  -1.6941999999999999e+00
   3.4143300000000004e+01  -3.0513200000000001e+01   5.5982500000000005e+02  -2.2913999999999999e+00   5.1366500000000002e+01   2.7538999999999998e+00  -8.9223999999999997e+00  -1.2807700000000001e+01   8.7147300000000001e+01   3.9302000000000001e+00  -8.7561000000000000e+00  -1.4288000000000001e+00
   3.4495899999999999e+01  -3.1392600000000002e+01   5.6531510000000003e+02  -2.1482000000000001e+00   5.1728099999999998e+01   2.8416000000000001e+00  -7.7016000000000000e+00  -1.1495799999999999e+01   8.2445999999999998e+01   4.2576999999999998e+00  -8.0921000000000003e+00  -1.1545000000000001e+00
   3.4650199999999998e+01  -3.2206000000000003e+01   5.7003330000000005e+02  -1.9859000000000000e+00   5.2118200000000002e+01   2.9424999999999999e+00  -6.6140999999999996e+00  -1.0584199999999999e+01   7.6874200000000002e+01   4.5852000000000004e+00  -7.6976000000000004e+00  -8.8910000000000000e-01
   3.4804499999999997e+01  -3.2843499999999999e+01   5.7303570000000002e+02  -1.8998999999999999e+00   5.2479799999999997e+01   3.0125999999999999e+00  -5.6375000000000002e+00  -9.3834000000000000e+00   7.3391700000000000e+01   4.7103999999999999e+00  -7.2743000000000002e+00  -6.8120000000000003e-01
   3.5024900000000002e+01  -3.3920699999999997e+01   5.7689599999999996e+02  -1.6040000000000001e+00   5.2651100000000000e+01   3.1091000000000002e+00  -4.9051000000000000e+00  -8.2271999999999998e+00   7.0344600000000000e+01   4.8259999999999996e+00  -6.9566999999999997e+00  -4.7770000000000001e-01
   3.5002899999999997e+01  -3.4338400000000000e+01   5.7972680000000003e+02  -1.2985000000000000e+00   5.3031799999999997e+01   3.1486000000000001e+00  -4.6387000000000000e+00  -6.7374000000000001e+00   6.9125799999999998e+01   4.9223999999999997e+00  -6.7643000000000004e+00  -3.2729999999999998e-01
   3.5157200000000003e+01  -3.5129800000000003e+01   5.8341549999999995e+02  -1.0407000000000000e+00   5.3307699999999997e+01   3.1749000000000001e+00  -4.1060999999999996e+00  -5.8034999999999997e+00   6.6600999999999999e+01   4.8646000000000003e+00  -6.5430000000000001e+00  -1.1500000000000000e-01
   3.5046999999999997e+01  -3.5877200000000002e+01   5.8753309999999999e+02  -8.8790000000000002e-01   5.3650300000000001e+01   3.2406999999999999e+00  -3.3736000000000002e+00  -4.3136999999999999e+00   6.5120999999999995e+01   4.7682000000000002e+00  -6.5526000000000000e+00   8.8499999999999995e-02
   3.4914700000000003e+01  -3.6866500000000002e+01   5.9190809999999999e+02  -4.8690000000000000e-01   5.3907200000000003e+01   3.3502999999999998e+00  -2.5746000000000002e+00  -3.1130000000000000e+00   6.3379800000000003e+01   4.7586000000000004e+00  -6.3794000000000004e+00   2.8310000000000002e-01
   3.5157200000000003e+01  -3.7130299999999998e+01   5.9431010000000003e+02  -1.6230000000000000e-01   5.4221200000000003e+01   3.3065000000000002e+00  -2.4636000000000000e+00  -3.3797999999999999e+00   6.0680999999999997e+01   4.5659000000000001e+00  -6.3121000000000000e+00   2.6979999999999998e-01
   3.5355600000000003e+01  -3.7723799999999997e+01   5.9782719999999995e+02   2.6729999999999998e-01   5.4459099999999999e+01   3.4205000000000001e+00  -2.3527000000000000e+00  -3.8245000000000000e+00   5.7111499999999999e+01   4.3059000000000003e+00  -5.9560000000000004e+00   2.0790000000000000e-01
   3.5245399999999997e+01  -3.8427300000000002e+01   6.0177329999999995e+02   6.0150000000000003e-01   5.4544800000000002e+01   3.4556000000000000e+00  -1.7534000000000001e+00  -4.8250999999999999e+00   5.3629100000000001e+01   4.0938999999999997e+00  -5.5614999999999997e+00   1.2830000000000000e-01
   3.5554000000000002e+01  -3.8932899999999997e+01   6.0443259999999998e+02   9.8340000000000005e-01   5.4697000000000003e+01   3.5038000000000000e+00  -1.3317000000000001e+00  -5.3810000000000002e+00   5.0494900000000001e+01   3.7471999999999999e+00  -5.3594999999999997e+00   6.6400000000000001e-02
   3.5862499999999997e+01  -3.9438600000000001e+01   6.0554769999999996e+02   1.6326000000000001e+00   5.4782699999999998e+01   3.4731000000000001e+00  -7.7680000000000005e-01  -5.4699999999999998e+00   4.7099600000000002e+01   3.5930000000000000e+00  -4.8975999999999997e+00  -1.7700000000000000e-02
   3.6171100000000003e+01  -3.9526499999999999e+01   6.0812130000000002e+02   2.1385999999999998e+00   5.4687500000000000e+01   3.5608000000000000e+00  -8.8800000000000004e-02  -4.9141000000000004e+00   4.3617199999999997e+01   3.2848000000000002e+00  -4.6185999999999998e+00  -1.7700000000000000e-02
   3.6656100000000002e+01  -3.9988100000000003e+01   6.0897910000000002e+02   2.7974000000000001e+00   5.4706499999999998e+01   3.4775000000000000e+00   1.9980000000000001e-01  -4.9808000000000003e+00   3.9699399999999997e+01   3.1787999999999998e+00  -4.1951999999999998e+00  -6.1899999999999997e-02
   3.6810400000000001e+01  -4.0054099999999998e+01   6.0915070000000003e+02   3.4657000000000000e+00   5.4601900000000001e+01   3.4380000000000002e+00   1.7760000000000001e-01  -4.3136999999999999e+00   3.7871200000000002e+01   2.8319999999999999e+00  -3.8391999999999999e+00   3.9800000000000002e-02
   3.7339399999999998e+01  -4.0010100000000001e+01   6.0915070000000003e+02   4.1436000000000002e+00   5.4402000000000001e+01   3.3721999999999999e+00   1.1100000000000000e-01  -3.3576000000000001e+00   3.4127600000000001e+01   2.5912000000000002e+00  -3.4832000000000001e+00   1.0620000000000000e-01
   3.7229199999999999e+01  -3.9834299999999999e+01   6.0872170000000006e+02   4.8978000000000002e+00   5.4088000000000001e+01   3.3195999999999999e+00  -2.8849999999999998e-01  -2.2458000000000000e+00   3.1254600000000000e+01   2.3214999999999999e+00  -3.0406000000000000e+00   9.7299999999999998e-02
   3.7493699999999997e+01  -3.9922199999999997e+01   6.0674869999999999e+02   5.7285000000000004e+00   5.3821599999999997e+01   3.2625999999999999e+00  -5.7709999999999995e-01  -1.9123000000000001e+00   2.7946300000000001e+01   2.1385000000000001e+00  -2.7904000000000000e+00   2.3440000000000000e-01
   3.7471600000000002e+01  -3.9548499999999997e+01   6.0717759999999998e+02   6.4444999999999997e+00   5.3555100000000003e+01   3.2056000000000000e+00  -7.5460000000000005e-01  -1.3786000000000000e+00   2.3680399999999999e+01   1.9940000000000000e+00  -2.3092999999999999e+00   2.2120000000000001e-01
   3.7405500000000004e+01  -3.9724299999999999e+01   6.0657709999999997e+02   7.3323999999999998e+00   5.3174500000000002e+01   3.1530000000000000e+00  -5.9930000000000005e-01  -1.2897000000000001e+00   2.1155600000000000e+01   1.6954000000000000e+00  -1.8955000000000000e+00   2.1229999999999999e-01
   3.7648000000000003e+01  -3.9152799999999999e+01   6.0400360000000001e+02   8.2872000000000003e+00   5.2755800000000001e+01   3.0169999999999999e+00  -6.4370000000000005e-01  -5.3369999999999995e-01   1.7150900000000000e+01   1.3582000000000001e+00  -1.5395000000000001e+00   2.2559999999999999e-01
   3.7736100000000000e+01  -3.8669100000000000e+01   6.0254530000000000e+02   9.3183000000000007e+00   5.2318100000000001e+01   2.8635999999999999e+00  -4.2170000000000002e-01   4.2249999999999999e-01   1.3929600000000001e+01   1.2137000000000000e+00  -1.2316000000000000e+00   3.0080000000000001e-01
   3.7339399999999998e+01  -3.8317399999999999e+01   6.0005759999999998e+02   1.0225300000000001e+01   5.1842300000000002e+01   2.7890000000000001e+00  -2.2189999999999999e-01   1.5565000000000000e+00   1.2101400000000000e+01   1.0691999999999999e+00  -9.0449999999999997e-01   3.4060000000000001e-01
   3.7559800000000003e+01  -3.7855699999999999e+01   5.9636890000000005e+02   1.1275499999999999e+01   5.1395000000000003e+01   2.6661999999999999e+00   0.0000000000000000e+00   1.4231000000000000e+00   9.8377999999999997e+00   7.6100000000000001e-01  -6.1580000000000001e-01   3.9369999999999999e-01
   3.7074900000000000e+01  -3.7855699999999999e+01   5.9379539999999997e+02   1.2201599999999999e+01   5.1014400000000002e+01   2.5478000000000001e+00   2.2189999999999999e-01   1.9123000000000001e+00   7.7484000000000002e+00   6.4539999999999997e-01  -2.9830000000000001e-01   3.0520000000000003e-01
   3.6656100000000002e+01  -3.7416100000000000e+01   5.9062139999999999e+02   1.3185000000000000e+01   5.0652799999999999e+01   2.4733000000000001e+00   2.6629999999999998e-01   1.7343999999999999e+00   6.0072000000000001e+00   5.5869999999999997e-01   9.5999999999999992e-03   3.0959999999999999e-01
   3.6325400000000002e+01  -3.7086300000000001e+01   5.8839099999999996e+02   1.4025200000000000e+01   5.0081800000000001e+01   2.3679999999999999e+00   1.5540000000000001e-01   1.4008000000000000e+00   5.4847999999999999e+00   3.1790000000000002e-01   3.8500000000000000e-02   2.5659999999999999e-01
   3.6479700000000001e+01  -3.7064300000000003e+01   5.8427340000000004e+02   1.4941800000000001e+01   4.9606099999999998e+01   2.2233000000000001e+00  -2.6629999999999998e-01   1.0894999999999999e+00   4.5270999999999999e+00   3.4680000000000000e-01   2.8899999999999999e-02   3.1850000000000001e-01
   3.6060899999999997e+01  -3.7174199999999999e+01   5.8135670000000005e+02   1.5705600000000000e+01   4.9149299999999997e+01   2.2145000000000001e+00  -7.7680000000000005e-01   7.7820000000000000e-01   3.3083000000000000e+00   2.1190000000000001e-01   1.2509999999999999e-01   2.9189999999999999e-01
   3.5597999999999999e+01  -3.7350099999999998e+01   5.7981259999999997e+02   1.6603000000000002e+01   4.8645000000000003e+01   2.1619000000000002e+00  -5.5489999999999995e-01   8.8900000000000007e-02   4.7012999999999998e+00   2.5050000000000000e-01   1.3469999999999999e-01   1.3270000000000001e-01
   3.5443700000000000e+01  -3.7240200000000002e+01   5.7749639999999999e+02   1.7300000000000001e+01   4.8340400000000002e+01   2.1093000000000002e+00  -6.6579999999999995e-01   1.1119999999999999e-01   4.2659000000000002e+00   1.7340000000000000e-01  -9.5999999999999992e-03   2.3440000000000000e-01
   3.5333500000000001e+01  -3.7064300000000003e+01   5.7423670000000004e+02   1.8102000000000000e+01   4.7912199999999999e+01   2.0434999999999999e+00  -7.9900000000000004e-01   3.3350000000000002e-01   3.8306000000000000e+00   2.6010000000000000e-01   9.6199999999999994e-02   1.3270000000000001e-01
   3.4848599999999998e+01  -3.7460000000000001e+01   5.7200630000000001e+02   1.8827600000000000e+01   4.7455500000000001e+01   2.0697999999999999e+00  -2.8849999999999998e-01   2.4460000000000001e-01   3.5695000000000001e+00   1.7340000000000000e-01   2.1170000000000000e-01   2.0349999999999999e-01
   3.4716400000000000e+01  -3.7438099999999999e+01   5.6857489999999996e+02   1.9562700000000000e+01   4.7141500000000001e+01   1.9032000000000000e+00  -3.9950000000000002e-01   2.8910000000000002e-01   4.3529999999999998e+00   2.6970000000000000e-01   1.7319999999999999e-01   1.6810000000000000e-01
   3.4319600000000001e+01  -3.7460000000000001e+01   5.6565830000000005e+02   2.0240600000000001e+01   4.6893999999999998e+01   1.8462000000000001e+00  -5.1049999999999995e-01   2.2239999999999999e-01   4.0048000000000004e+00   2.6970000000000000e-01   1.9239999999999999e-01   1.5479999999999999e-01
   3.3966900000000003e+01  -3.7481999999999999e+01   5.6420000000000005e+02   2.0985299999999999e+01   4.6637099999999997e+01   1.7628999999999999e+00  -4.4390000000000002e-01   2.2239999999999999e-01   4.2659000000000002e+00   2.8899999999999998e-01   2.1170000000000000e-01   1.1940000000000001e-01
   3.3702399999999997e+01  -3.7394100000000002e+01   5.6317060000000004e+02   2.1634499999999999e+01   4.6323099999999997e+01   1.7497000000000000e+00  -3.7730000000000002e-01   2.8910000000000002e-01   4.4401000000000002e+00   2.2159999999999999e-01   1.3469999999999999e-01   2.0349999999999999e-01
   3.3592199999999998e+01  -3.7306100000000001e+01   5.6094020000000000e+02   2.2474699999999999e+01   4.6151800000000001e+01   1.6400999999999999e+00  -5.1049999999999995e-01   3.7800000000000000e-01   3.9177000000000000e+00   1.8300000000000000e-01   1.0580000000000001e-01   2.1679999999999999e-01
   3.2930900000000001e+01  -3.6998399999999997e+01   5.5999659999999994e+02   2.3133500000000002e+01   4.5866300000000003e+01   1.6313000000000000e+00  -6.2150000000000005e-01   2.6679999999999998e-01   3.8306000000000000e+00   2.1190000000000001e-01   1.3469999999999999e-01   2.0349999999999999e-01
   3.2600299999999997e+01  -3.6976399999999998e+01   5.5948180000000002e+02   2.3897300000000001e+01   4.5676000000000002e+01   1.5261000000000000e+00  -5.9930000000000005e-01   1.5559999999999999e-01   4.0048000000000004e+00   2.8899999999999998e-01   1.5400000000000000e-01   1.4599999999999999e-01
   3.2181500000000000e+01  -3.6734600000000000e+01   5.5905290000000002e+02   2.4565600000000000e+01   4.5400100000000002e+01   1.4997000000000000e+00  -8.2120000000000004e-01   2.2200000000000001e-02   4.3529999999999998e+00   2.2159999999999999e-01   1.5400000000000000e-01   2.1229999999999999e-01
   3.1939000000000000e+01  -3.6514699999999998e+01   5.5810929999999996e+02   2.5443999999999999e+01   4.5247799999999998e+01   1.3374999999999999e+00  -5.7709999999999995e-01   2.4460000000000001e-01   3.5695000000000001e+00   2.3119999999999999e-01   1.5400000000000000e-01   1.7690000000000000e-01
   3.1410000000000000e+01  -3.6294899999999998e+01   5.5905290000000002e+02   2.6102699999999999e+01   4.5000399999999999e+01   1.3287000000000000e+00  -4.6610000000000001e-01   3.1130000000000002e-01   3.6564999999999999e+00   2.2159999999999999e-01   2.1170000000000000e-01   1.3270000000000001e-01
   3.1674499999999998e+01  -3.6053100000000001e+01   5.5802350000000001e+02   2.6923800000000000e+01   4.4914700000000003e+01   1.2454000000000001e+00  -4.6610000000000001e-01   1.5559999999999999e-01   4.7012999999999998e+00   2.4079999999999999e-01   2.0210000000000000e-01   1.9020000000000001e-01
   3.1476199999999999e+01  -3.6053100000000001e+01   5.5733730000000003e+02   2.7649400000000000e+01   4.4800600000000003e+01   1.1796000000000000e+00  -5.3269999999999995e-01   3.1130000000000002e-01   5.0495000000000001e+00   2.6010000000000000e-01   7.6999999999999999e-02   1.9020000000000001e-01
   3.1321899999999999e+01  -3.5767299999999999e+01   5.5682259999999997e+02   2.8346399999999999e+01   4.4724400000000003e+01   1.1094999999999999e+00  -3.7730000000000002e-01   4.2249999999999999e-01   3.8306000000000000e+00   2.4079999999999999e-01   2.7900000000000003e-01   2.0349999999999999e-01
   3.1432099999999998e+01  -3.5701300000000003e+01   5.5776620000000003e+02   2.8890599999999999e+01   4.4600700000000003e+01   1.1094999999999999e+00  -3.5510000000000003e-01   1.7790000000000000e-01   4.7882999999999996e+00   1.5409999999999999e-01   1.4430000000000001e-01   1.5920000000000001e-01
   3.1454100000000000e+01  -3.5811300000000003e+01   5.5725149999999996e+02   2.9673500000000001e+01   4.4553100000000001e+01   1.0218000000000000e+00  -5.3269999999999995e-01   1.3339999999999999e-01   4.1788999999999996e+00   1.7340000000000000e-01   2.1170000000000000e-01   1.9020000000000001e-01
   3.1674499999999998e+01  -3.5767299999999999e+01   5.5759460000000001e+02   3.0255900000000000e+01   4.4505600000000001e+01   1.0042000000000000e+00  -6.4370000000000005e-01   2.0010000000000000e-01   3.7435999999999998e+00   2.4079999999999999e-01   3.8500000000000000e-02   2.0349999999999999e-01
   3.1784800000000001e+01  -3.5833199999999998e+01   5.5716570000000002e+02   3.0828700000000001e+01   4.4496000000000002e+01   1.0568000000000000e+00  -7.1020000000000005e-01   4.0020000000000000e-01   4.1788999999999996e+00   2.3119999999999999e-01   2.1170000000000000e-01   1.8140000000000001e-01
   3.1784800000000001e+01  -3.6536700000000003e+01   5.5793769999999995e+02   3.1363399999999999e+01   4.4486499999999999e+01   1.0042000000000000e+00  -9.1000000000000003e-01   2.2200000000000001e-02   3.7435999999999998e+00   2.5050000000000000e-01   7.6999999999999999e-02   1.9460000000000000e-01
   3.2269700000000000e+01  -3.6536700000000003e+01   5.5845240000000001e+02   3.2031700000000001e+01   4.4448500000000003e+01   1.0085999999999999e+00  -6.2150000000000005e-01   3.3350000000000002e-01   3.7435999999999998e+00   2.9859999999999998e-01   1.2509999999999999e-01   2.0790000000000000e-01
   3.2490099999999998e+01  -3.7152299999999997e+01   5.5913869999999997e+02   3.2585400000000000e+01   4.4610199999999999e+01   1.0611999999999999e+00  -6.2150000000000005e-01   1.5559999999999999e-01   4.2659000000000002e+00   1.8300000000000000e-01   1.5400000000000000e-01   1.9910000000000000e-01
   3.2886899999999997e+01  -3.7394100000000002e+01   5.5939610000000005e+02   3.3206000000000003e+01   4.4686399999999999e+01   9.8229999999999995e-01  -2.6629999999999998e-01   3.5580000000000001e-01   4.1788999999999996e+00   1.9270000000000001e-01   2.4060000000000001e-01   2.0349999999999999e-01
   3.3151400000000002e+01  -3.7679900000000004e+01   5.6042550000000006e+02   3.3912500000000001e+01   4.4914700000000003e+01   9.7350000000000003e-01  -7.1020000000000005e-01   1.7790000000000000e-01   3.7435999999999998e+00   1.5409999999999999e-01   1.8279999999999999e-01   1.6810000000000000e-01
   3.3305700000000002e+01  -3.7745800000000003e+01   5.6051130000000001e+02   3.4552199999999999e+01   4.5028900000000000e+01   9.6040000000000003e-01  -5.1049999999999995e-01   3.1130000000000002e-01   3.5695000000000001e+00   2.5050000000000000e-01   1.4430000000000001e-01   1.9910000000000000e-01
   3.3107300000000002e+01  -3.7943700000000000e+01   5.6128330000000005e+02   3.5163300000000000e+01   4.5238300000000002e+01   9.2969999999999997e-01  -4.8830000000000001e-01   2.4460000000000001e-01   5.1365999999999996e+00   2.6010000000000000e-01   2.3089999999999999e-01   2.2559999999999999e-01
   3.3129300000000001e+01  -3.8185499999999998e+01   5.6188379999999995e+02   3.5841099999999997e+01   4.5504700000000000e+01   8.5070000000000001e-01  -7.1020000000000005e-01   4.0020000000000000e-01   4.2659000000000002e+00   3.0819999999999997e-01   1.6360000000000000e-01   1.5040000000000001e-01
   3.2754600000000003e+01  -3.8757100000000001e+01   5.6368529999999998e+02   3.6490400000000001e+01   4.5618899999999996e+01   8.1999999999999995e-01  -6.8799999999999994e-01   3.5580000000000001e-01   3.3953000000000002e+00   1.6380000000000000e-01   1.3469999999999999e-01   2.1229999999999999e-01
   3.2468100000000000e+01  -3.9328600000000002e+01   5.6462890000000004e+02   3.7082299999999996e+01   4.5999600000000001e+01   8.5950000000000004e-01  -6.8799999999999994e-01   1.7790000000000000e-01   3.2212000000000001e+00   2.7939999999999998e-01   6.7400000000000002e-02   2.0790000000000000e-01
   3.2181500000000000e+01  -3.9680399999999999e+01   5.6745970000000000e+02   3.7636000000000003e+01   4.6132800000000003e+01   8.3320000000000005e-01  -7.7680000000000005e-01   1.3339999999999999e-01   4.1788999999999996e+00   3.0819999999999997e-01   9.6199999999999994e-02   2.2120000000000001e-01
   3.2027200000000001e+01  -4.0273899999999998e+01   5.6848910000000001e+02   3.8285299999999999e+01   4.6561000000000000e+01   7.6300000000000001e-01  -6.2150000000000005e-01   2.2239999999999999e-01   4.4401000000000002e+00   2.6970000000000000e-01   1.5400000000000000e-01   1.8140000000000001e-01
   3.1432099999999998e+01  -4.1021400000000000e+01   5.7260680000000002e+02   3.8838999999999999e+01   4.6875000000000000e+01   8.7270000000000003e-01  -4.4390000000000002e-01   1.7790000000000000e-01   4.0048000000000004e+00   1.5409999999999999e-01   1.0580000000000001e-01   2.1679999999999999e-01
   3.1255700000000001e+01  -4.1505000000000003e+01   5.7432240000000002e+02   3.9402299999999997e+01   4.7274700000000003e+01   8.1999999999999995e-01  -4.2170000000000002e-01   3.1130000000000002e-01   4.0048000000000004e+00   2.1190000000000001e-01   1.9239999999999999e-01   1.1060000000000000e-01
   3.1167600000000000e+01  -4.1724899999999998e+01   5.7638130000000001e+02   4.0099299999999999e+01   4.7655299999999997e+01   7.6300000000000001e-01  -3.9950000000000002e-01   1.7790000000000000e-01   3.7435999999999998e+00   1.9270000000000001e-01   2.1170000000000000e-01   1.8579999999999999e-01
   3.1277799999999999e+01  -4.3087800000000001e+01   5.7852580000000000e+02   4.0681699999999999e+01   4.8083500000000001e+01   7.9369999999999996e-01  -4.4390000000000002e-01   4.4469999999999998e-01   4.7012999999999998e+00   1.9270000000000001e-01   2.8870000000000001e-01   2.0349999999999999e-01
   3.1013300000000001e+01  -4.4011099999999999e+01   5.8169979999999998e+02   4.1120899999999999e+01   4.8387999999999998e+01   8.8139999999999996e-01  -5.9930000000000005e-01   2.4460000000000001e-01   4.7012999999999998e+00   2.4079999999999999e-01   1.7319999999999999e-01   1.9020000000000001e-01
   3.0903099999999998e+01  -4.4055100000000003e+01   5.8298659999999995e+02   4.1665100000000002e+01   4.8797199999999997e+01   7.4550000000000005e-01  -4.6610000000000001e-01   3.3350000000000002e-01   3.9177000000000000e+00   1.6380000000000000e-01   8.6599999999999996e-02   1.9910000000000000e-01
   2.8698899999999998e+01  -4.2274400000000000e+01   5.8590329999999994e+02   4.2180599999999998e+01   4.9253999999999998e+01   5.3059999999999996e-01  -4.6610000000000001e-01   2.0010000000000000e-01   3.4824000000000002e+00   2.0230000000000001e-01   1.0580000000000001e-01   2.0349999999999999e-01
   2.9360099999999999e+01  -5.0166499999999999e+01   5.8658950000000004e+02   4.2027900000000002e+01   4.9320599999999999e+01   9.8670000000000002e-01  -5.1049999999999995e-01   1.3339999999999999e-01   3.3083000000000000e+00   2.7939999999999998e-01   1.3469999999999999e-01   1.9460000000000000e-01
   2.9360099999999999e+01  -5.0034599999999998e+01   5.8804780000000005e+02   4.2505200000000002e+01   4.9615600000000001e+01   1.1402000000000001e+00  -5.9930000000000005e-01   0.0000000000000000e+00   3.4824000000000002e+00   3.5639999999999999e-01   1.1550000000000001e-01   2.0790000000000000e-01
   3.0263800000000000e+01  -4.9221299999999999e+01   5.9139340000000004e+02   4.3020800000000001e+01   5.0024799999999999e+01   1.0963000000000001e+00  -5.3269999999999995e-01   3.1130000000000002e-01   3.3953000000000002e+00   2.6970000000000000e-01   1.3469999999999999e-01   1.7690000000000000e-01
   3.0065500000000000e+01  -5.0738100000000003e+01   5.9353800000000001e+02   4.3230899999999998e+01   5.0329300000000003e+01   1.1314000000000000e+00  -5.1049999999999995e-01   3.3350000000000002e-01   3.8306000000000000e+00   1.9270000000000001e-01   1.0580000000000001e-01   1.7690000000000000e-01
   3.0594500000000000e+01  -5.1881300000000003e+01   5.9542529999999999e+02   4.3641399999999997e+01   5.0671799999999998e+01   1.2454000000000001e+00  -3.9950000000000002e-01   5.3369999999999995e-01   4.5270999999999999e+00   3.1790000000000002e-01   1.2509999999999999e-01   1.7249999999999999e-01
   3.1718599999999999e+01  -5.3332200000000000e+01   5.9679780000000005e+02   4.3937399999999997e+01   5.1014400000000002e+01   1.2410000000000001e+00  -3.9950000000000002e-01   3.7800000000000000e-01   3.9177000000000000e+00   2.6970000000000000e-01   1.2509999999999999e-01   1.9020000000000001e-01
   3.2049300000000002e+01  -5.4167600000000000e+01   5.9756979999999999e+02   4.4290599999999998e+01   5.1204700000000003e+01   1.3726000000000000e+00  -4.4390000000000002e-01   4.8920000000000002e-01   4.4401000000000002e+00   2.0230000000000001e-01   1.3469999999999999e-01   1.7690000000000000e-01
   3.2975000000000001e+01  -5.5728400000000001e+01   5.9988599999999997e+02   4.4452900000000000e+01   5.1309399999999997e+01   1.4778000000000000e+00  -3.7730000000000002e-01   1.7790000000000000e-01   3.8306000000000000e+00   2.3119999999999999e-01   1.6360000000000000e-01   1.6810000000000000e-01
   3.3393799999999999e+01  -5.7245300000000000e+01   5.9980020000000002e+02   4.4672499999999999e+01   5.1680500000000002e+01   1.5347999999999999e+00  -5.1049999999999995e-01   1.7790000000000000e-01   4.5270999999999999e+00   2.3119999999999999e-01   1.2509999999999999e-01   1.5479999999999999e-01
   3.4077100000000002e+01  -5.8674199999999999e+01   6.0108699999999999e+02   4.4911200000000001e+01   5.1889899999999997e+01   1.6971000000000001e+00  -8.2120000000000004e-01   1.5559999999999999e-01   4.0048000000000004e+00   2.5050000000000000e-01   1.3469999999999999e-01   1.9020000000000001e-01
   3.4473900000000000e+01  -6.0037199999999999e+01   6.0263109999999995e+02   4.5121200000000002e+01   5.1975499999999997e+01   1.7891999999999999e+00  -5.9930000000000005e-01   2.6679999999999998e-01   4.5270999999999999e+00   2.5050000000000000e-01   1.7319999999999999e-01   1.8140000000000001e-01
   3.5201300000000003e+01  -6.1290199999999999e+01   6.0391780000000006e+02   4.5312199999999997e+01   5.2203899999999997e+01   1.8636999999999999e+00  -6.2150000000000005e-01   8.8900000000000007e-02   3.5695000000000001e+00   2.6010000000000000e-01   1.5400000000000000e-01   1.9910000000000000e-01
   3.5620100000000001e+01  -6.2829099999999997e+01   6.0340309999999999e+02   4.5436300000000003e+01   5.2394199999999998e+01   1.9953000000000001e+00  -3.3289999999999997e-01  -2.2200000000000001e-02   3.8306000000000000e+00   2.5050000000000000e-01   2.3089999999999999e-01   2.2559999999999999e-01
   3.6347499999999997e+01  -6.4104100000000003e+01   6.0511879999999996e+02   4.5608199999999997e+01   5.2546399999999998e+01   2.0918000000000001e+00  -4.2170000000000002e-01   3.5580000000000001e-01   4.0918000000000001e+00   2.1190000000000001e-01   1.2509999999999999e-01   1.9460000000000000e-01
   3.6788300000000000e+01  -6.5884799999999998e+01   6.0554769999999996e+02   4.5780000000000001e+01   5.2822400000000002e+01   2.1751000000000000e+00  -2.6629999999999998e-01   3.1130000000000002e-01   3.9177000000000000e+00   2.5050000000000000e-01   2.0210000000000000e-01   1.5920000000000001e-01
   3.7096899999999998e+01  -6.7181799999999996e+01   6.0434680000000003e+02   4.6047400000000003e+01   5.2993699999999997e+01   2.2627999999999999e+00  -5.3269999999999995e-01   8.8900000000000007e-02   4.2659000000000002e+00   1.7340000000000000e-01   5.7700000000000001e-02   2.1229999999999999e-01
   3.7515700000000002e+01  -6.8654700000000005e+01   6.0597670000000005e+02   4.6104599999999998e+01   5.3079300000000003e+01   2.3197999999999999e+00  -3.5510000000000003e-01   2.6679999999999998e-01   4.2659000000000002e+00   1.9270000000000001e-01   2.0210000000000000e-01   1.6370000000000001e-01
   3.7890400000000000e+01  -6.9599999999999994e+01   6.0640560000000005e+02   4.6286000000000001e+01   5.3279200000000003e+01   2.4163000000000001e+00  -4.2170000000000002e-01   4.2249999999999999e-01   4.2659000000000002e+00   2.1190000000000001e-01   1.8279999999999999e-01   2.2559999999999999e-01
   3.8331299999999999e+01  -7.1314800000000005e+01   6.0563350000000003e+02   4.6496099999999998e+01   5.3574199999999998e+01   2.4645000000000001e+00  -6.6579999999999995e-01   2.8910000000000002e-01   4.0918000000000001e+00   1.8300000000000000e-01   7.6999999999999999e-02   2.3000000000000001e-01
   3.8794100000000000e+01  -7.2611800000000002e+01   6.0726340000000005e+02   4.6582000000000001e+01   5.3735900000000001e+01   2.5609999999999999e+00  -6.2150000000000005e-01   1.5559999999999999e-01   4.4401000000000002e+00   2.6970000000000000e-01   1.2509999999999999e-01   1.9910000000000000e-01
   3.9058700000000002e+01  -7.4128699999999995e+01   6.0717759999999998e+02   4.6839799999999997e+01   5.3831099999999999e+01   2.6179999999999999e+00  -5.5489999999999995e-01   2.6679999999999998e-01   3.9177000000000000e+00   3.1790000000000002e-01   1.7319999999999999e-01   2.1679999999999999e-01
   3.9367199999999997e+01  -7.5183899999999994e+01   6.0872170000000006e+02   4.7040300000000002e+01   5.4030900000000003e+01   2.7364000000000002e+00  -3.5510000000000003e-01   2.4460000000000001e-01   3.1341999999999999e+00   2.9859999999999998e-01   1.2509999999999999e-01   2.3890000000000000e-01
   3.9764000000000003e+01  -7.6239099999999993e+01   6.0820699999999999e+02   4.7317200000000000e+01   5.4249800000000000e+01   2.7846000000000002e+00  -5.9930000000000005e-01   2.2200000000000001e-02   3.1341999999999999e+00   2.5050000000000000e-01   9.5999999999999992e-03   1.6370000000000001e-01
   3.9786000000000001e+01  -7.7360200000000006e+01   6.0889329999999995e+02   4.7326700000000002e+01   5.4383000000000003e+01   2.8723000000000001e+00  -3.7730000000000002e-01   4.4469999999999998e-01   4.4401000000000002e+00   2.1190000000000001e-01   1.4430000000000001e-01   1.8579999999999999e-01
   4.0204799999999999e+01  -7.8635300000000001e+01   6.0915070000000003e+02   4.7680000000000000e+01   5.4782699999999998e+01   2.8855000000000000e+00  -4.4390000000000002e-01   3.1130000000000002e-01   4.1788999999999996e+00   2.6970000000000000e-01   2.0210000000000000e-01   2.1679999999999999e-01
   4.0447299999999998e+01  -7.9844399999999993e+01   6.0880750000000000e+02   4.7851799999999997e+01   5.4972999999999999e+01   2.9687999999999999e+00  -5.5489999999999995e-01   1.1119999999999999e-01   3.9177000000000000e+00   2.3119999999999999e-01   1.4430000000000001e-01   1.7690000000000000e-01
   4.0315100000000001e+01  -8.1053500000000000e+01   6.0855020000000002e+02   4.8109600000000000e+01   5.5248899999999999e+01   3.0653000000000001e+00  -4.2170000000000002e-01   3.7800000000000000e-01   3.9177000000000000e+00   1.9270000000000001e-01   1.6360000000000000e-01   1.8140000000000001e-01
   4.0535499999999999e+01  -8.2394499999999994e+01   6.1009429999999998e+02   4.8157299999999999e+01   5.5401200000000003e+01   3.1661000000000001e+00  -6.2150000000000005e-01   3.1130000000000002e-01   4.0048000000000004e+00   2.1190000000000001e-01   1.7319999999999999e-01   1.6810000000000000e-01
   4.0689799999999998e+01  -8.3823400000000007e+01   6.0872170000000006e+02   4.8424700000000001e+01   5.5705700000000000e+01   3.2801000000000000e+00  -5.3269999999999995e-01   1.3339999999999999e-01   3.7435999999999998e+00   2.2159999999999999e-01   1.2509999999999999e-01   2.2559999999999999e-01
   4.0623600000000003e+01  -8.5208399999999997e+01   6.0949379999999996e+02   4.8500999999999998e+01   5.5905500000000004e+01   3.4117000000000002e+00  -6.2150000000000005e-01   2.0010000000000000e-01   3.5695000000000001e+00   2.0230000000000001e-01   8.6599999999999996e-02   1.8140000000000001e-01
   4.0667700000000004e+01  -8.7033000000000001e+01   6.1018010000000004e+02   4.8653799999999997e+01   5.6010199999999998e+01   3.5564000000000000e+00  -3.5510000000000003e-01  -4.4499999999999998e-02   4.2659000000000002e+00   2.9859999999999998e-01   1.5400000000000000e-01   1.7690000000000000e-01
   4.0711799999999997e+01  -8.8967600000000004e+01   6.1172420000000000e+02   4.8844799999999999e+01   5.6219600000000000e+01   3.7406000000000001e+00  -7.7680000000000005e-01   2.2239999999999999e-01   3.2212000000000001e+00   1.6380000000000000e-01   1.4430000000000001e-01   1.9460000000000000e-01
   4.1130600000000001e+01  -9.0572400000000002e+01   6.1155259999999998e+02   4.9121600000000001e+01   5.6524099999999997e+01   3.9247999999999998e+00  -5.7709999999999995e-01   2.4460000000000001e-01   4.1788999999999996e+00   3.3710000000000001e-01   1.4430000000000001e-01   1.9910000000000000e-01
   4.1108600000000003e+01  -9.2506900000000002e+01   6.1318250000000000e+02   4.9293500000000002e+01   5.6657299999999999e+01   4.1440000000000001e+00  -5.5489999999999995e-01   2.4460000000000001e-01   4.5270999999999999e+00   1.8300000000000000e-01   1.9239999999999999e-01   2.1229999999999999e-01
   4.1593499999999999e+01  -9.4397499999999994e+01   6.1241039999999998e+02   4.9551299999999998e+01   5.6980800000000002e+01   4.3018999999999998e+00  -4.4390000000000002e-01   3.3350000000000002e-01   4.0048000000000004e+00   2.6010000000000000e-01   1.2509999999999999e-01   1.5040000000000001e-01
   4.1769799999999996e+01  -9.6222200000000001e+01   6.1301089999999999e+02   4.9694499999999998e+01   5.7171100000000003e+01   4.5035999999999996e+00  -5.9930000000000005e-01   2.6679999999999998e-01   3.5695000000000001e+00   2.6970000000000000e-01   1.6360000000000000e-01   1.8579999999999999e-01
   4.2320900000000002e+01  -9.8618399999999994e+01   6.1343979999999999e+02   4.9933199999999999e+01   5.7437600000000003e+01   4.7404000000000002e+00  -3.3289999999999997e-01   3.3350000000000002e-01   4.0918000000000001e+00   2.6970000000000000e-01   2.4060000000000001e-01   1.5920000000000001e-01
   4.2673600000000000e+01  -1.0081670000000000e+02   6.1549869999999999e+02   5.0085900000000002e+01   5.7656500000000001e+01   5.0210999999999997e+00  -6.4370000000000005e-01   2.4460000000000001e-01   3.9177000000000000e+00   1.8300000000000000e-01   1.9239999999999999e-01   1.9460000000000000e-01
   4.3577300000000001e+01  -1.0321290000000000e+02   6.1532709999999997e+02   5.0171799999999998e+01   5.7884799999999998e+01   5.1965000000000003e+00  -6.8799999999999994e-01   1.3339999999999999e-01   3.9177000000000000e+00   2.4079999999999999e-01   8.6599999999999996e-02   2.1229999999999999e-01
   4.3974100000000000e+01  -1.0582899999999999e+02   6.1695699999999999e+02   5.0248199999999997e+01   5.8065600000000003e+01   5.5517000000000003e+00  -6.2150000000000005e-01   2.2239999999999999e-01   3.8306000000000000e+00   2.8899999999999998e-01   6.7400000000000002e-02   2.0790000000000000e-01
   4.4282600000000002e+01  -1.0884070000000000e+02   6.1790060000000005e+02   5.0429600000000001e+01   5.8179800000000000e+01   5.8718000000000004e+00  -5.7709999999999995e-01   2.0010000000000000e-01   3.3083000000000000e+00   2.3119999999999999e-01   1.2509999999999999e-01   1.6370000000000001e-01
   4.4745500000000000e+01  -1.1165460000000000e+02   6.1901580000000001e+02   5.0477400000000003e+01   5.8208399999999997e+01   6.2533000000000003e+00  -8.4340000000000004e-01   1.3339999999999999e-01   3.3083000000000000e+00   2.7939999999999998e-01   1.2509999999999999e-01   1.9020000000000001e-01
   4.5054099999999998e+01  -1.1471040000000001e+02   6.1764329999999995e+02   5.0534700000000001e+01   5.8427199999999999e+01   6.5296000000000003e+00  -5.9930000000000005e-01   6.6699999999999995e-02   3.1341999999999999e+00   2.6010000000000000e-01   1.7319999999999999e-01   1.6810000000000000e-01
   4.5208399999999997e+01  -1.1723850000000000e+02   6.1927310000000000e+02   5.0448700000000002e+01   5.8455800000000004e+01   6.8628999999999998e+00  -6.2150000000000005e-01   8.8900000000000007e-02   3.7435999999999998e+00   2.6010000000000000e-01   1.3469999999999999e-01   1.7690000000000000e-01
   4.5671300000000002e+01  -1.2042610000000001e+02   6.1747170000000006e+02   5.0496499999999997e+01   5.8455800000000004e+01   7.1303999999999998e+00  -3.9950000000000002e-01   1.1119999999999999e-01   3.9177000000000000e+00   2.3119999999999999e-01   2.0210000000000000e-01   1.2390000000000000e-01
   4.5891700000000000e+01  -1.2313010000000000e+02   6.1584180000000003e+02   5.0439200000000000e+01   5.8550899999999999e+01   7.4635999999999996e+00  -3.7730000000000002e-01   6.6699999999999995e-02   3.3953000000000002e+00   2.1190000000000001e-01   1.7319999999999999e-01   2.2120000000000001e-01
   4.6266399999999997e+01  -1.2590000000000001e+02   6.1378300000000002e+02   5.0353299999999997e+01   5.8560499999999998e+01   7.7530999999999999e+00  -1.9980000000000001e-01   1.3339999999999999e-01   4.0918000000000001e+00   2.7939999999999998e-01   1.3469999999999999e-01   1.5040000000000001e-01
   4.6376600000000003e+01  -1.2880179999999999e+02   6.1206730000000005e+02   5.0057299999999998e+01   5.8217900000000000e+01   8.0731999999999999e+00  -5.7709999999999995e-01   1.7790000000000000e-01   4.1788999999999996e+00   2.9859999999999998e-01   1.4430000000000001e-01   1.9020000000000001e-01
   4.6773400000000002e+01  -1.3111009999999999e+02   6.1000850000000003e+02   4.9942700000000002e+01   5.8132199999999997e+01   8.3275000000000006e+00  -5.9930000000000005e-01   3.1130000000000002e-01   3.7435999999999998e+00   2.3119999999999999e-01   1.4430000000000001e-01   2.1229999999999999e-01
   4.6530900000000003e+01  -1.3363820000000001e+02   6.0692030000000000e+02   4.9608499999999999e+01   5.7856299999999997e+01   8.6696000000000009e+00  -4.8830000000000001e-01   1.7790000000000000e-01   3.4824000000000002e+00   1.4449999999999999e-01   1.1550000000000001e-01   1.6810000000000000e-01
   4.6530900000000003e+01  -1.3610040000000001e+02   6.0391780000000006e+02   4.9255299999999998e+01   5.7523200000000003e+01   8.9940999999999995e+00  -5.5489999999999995e-01   4.2249999999999999e-01   3.9177000000000000e+00   3.2750000000000001e-01   1.2509999999999999e-01   1.9020000000000001e-01
   4.6464799999999997e+01  -1.3805690000000001e+02   5.9868499999999995e+02   4.8682400000000001e+01   5.6999899999999997e+01   9.2704000000000004e+00  -5.7709999999999995e-01   4.4499999999999998e-02   3.6564999999999999e+00   2.6010000000000000e-01   6.7400000000000002e-02   2.2120000000000001e-01
   4.6200299999999999e+01  -1.3950790000000001e+02   5.8984929999999997e+02   4.8176400000000001e+01   5.6381300000000003e+01   9.4633000000000003e+00  -5.3269999999999995e-01   1.1119999999999999e-01   2.6989000000000001e+00   2.1190000000000001e-01   1.1550000000000001e-01   1.8140000000000001e-01
   4.5406799999999997e+01  -1.4043119999999999e+02   5.8221460000000002e+02   4.7269399999999997e+01   5.5363100000000003e+01   9.7439999999999998e+00  -4.6610000000000001e-01   1.3339999999999999e-01   4.0048000000000004e+00   2.3119999999999999e-01   2.0210000000000000e-01   1.7690000000000000e-01
   4.5098199999999999e+01  -1.4062899999999999e+02   5.6866070000000002e+02   4.6352899999999998e+01   5.4402000000000001e+01   9.9238000000000000e+00  -3.9950000000000002e-01   1.5559999999999999e-01   3.8306000000000000e+00   3.0819999999999997e-01   1.4430000000000001e-01   1.4599999999999999e-01
   4.4084299999999999e+01  -1.4071690000000001e+02   5.5476369999999997e+02   4.5168999999999997e+01   5.3098399999999998e+01   1.0103600000000000e+01  -7.3240000000000005e-01   6.6699999999999995e-02   4.2659000000000002e+00   2.1190000000000001e-01   1.7319999999999999e-01   2.2559999999999999e-01
   4.3114400000000003e+01  -1.4036519999999999e+02   5.3958000000000004e+02   4.3889600000000002e+01   5.1689999999999998e+01   1.0213200000000001e+01  -3.3289999999999997e-01   2.6679999999999998e-01   3.9177000000000000e+00   2.6970000000000000e-01   2.5019999999999998e-01   1.5920000000000001e-01
   4.1769799999999996e+01  -1.3974969999999999e+02   5.2345270000000005e+02   4.2448000000000000e+01   5.0110399999999998e+01   1.0331600000000000e+01  -5.9930000000000005e-01   2.6679999999999998e-01   3.9177000000000000e+00   2.1190000000000001e-01   1.4430000000000001e-01   2.0349999999999999e-01
   4.0271000000000001e+01  -1.3522110000000001e+02   5.0466600000000000e+02   4.0968100000000000e+01   4.8407100000000000e+01   1.0050900000000000e+01  -4.6610000000000001e-01  -1.7790000000000000e-01   2.2635999999999998e+00   2.6970000000000000e-01   1.6360000000000000e-01   1.5040000000000001e-01
   3.9124800000000000e+01  -1.3394600000000000e+02   4.8442099999999999e+02   3.9096800000000002e+01   4.6294499999999999e+01   1.0072900000000001e+01  -9.3220000000000003e-01   3.3350000000000002e-01   4.3529999999999998e+00   2.6010000000000000e-01   7.6999999999999999e-02   3.2290000000000002e-01
   3.7956499999999998e+01  -1.3040660000000000e+02   4.6117360000000002e+02   3.7254100000000001e+01   4.4162999999999997e+01   9.8711000000000002e+00  -6.4370000000000005e-01   3.3350000000000002e-01   4.0048000000000004e+00   2.0230000000000001e-01   8.6599999999999996e-02   3.4060000000000001e-01
   3.6479700000000001e+01  -1.2715309999999999e+02   4.3758310000000000e+02   3.5144199999999998e+01   4.1698399999999999e+01   9.6167999999999996e+00  -3.7730000000000002e-01   0.0000000000000000e+00   4.4401000000000002e+00   3.4680000000000000e-01   8.6599999999999996e-02   1.2830000000000000e-01
   3.5179200000000002e+01  -1.2207490000000000e+02   4.1193369999999999e+02   3.3215600000000002e+01   3.9357500000000002e+01   9.2746999999999993e+00  -4.4390000000000002e-01  -1.3339999999999999e-01   2.8730000000000002e+00   2.5050000000000000e-01   8.6599999999999996e-02   1.5040000000000001e-01
   3.3680399999999999e+01  -1.1695269999999999e+02   3.8765690000000001e+02   3.1086500000000001e+01   3.6750200000000000e+01   8.9414999999999996e+00  -4.4390000000000002e-01   2.0010000000000000e-01   3.3953000000000002e+00   3.1790000000000002e-01   9.6199999999999994e-02   2.2120000000000001e-01
   3.2225600000000000e+01  -1.1187450000000000e+02   3.6003449999999998e+02   2.8947900000000001e+01   3.4238000000000000e+01   8.5160999999999998e+00  -5.5489999999999995e-01   3.7800000000000000e-01   3.6564999999999999e+00   2.2159999999999999e-01   1.5400000000000000e-01   1.7249999999999999e-01
   3.0329999999999998e+01  -1.0576300000000001e+02   3.3318419999999998e+02   2.6713799999999999e+01   3.1763900000000000e+01   8.0336999999999996e+00  -5.9930000000000005e-01   4.4499999999999998e-02   4.0918000000000001e+00   2.9859999999999998e-01   1.0580000000000001e-01   2.5209999999999999e-01
   2.8809100000000001e+01  -9.9497699999999995e+01   3.0573340000000002e+02   2.4622900000000001e+01   2.9232600000000001e+01   7.4855999999999998e+00  -2.2189999999999999e-01   5.3369999999999995e-01   3.9177000000000000e+00   2.8899999999999998e-01   1.6360000000000000e-01   1.6810000000000000e-01
   2.6825299999999999e+01  -9.2990600000000001e+01   2.8025560000000002e+02   2.2407900000000001e+01   2.6549199999999999e+01   7.0076000000000001e+00  -5.1049999999999995e-01   1.5559999999999999e-01   4.6142000000000003e+00   2.4079999999999999e-01   1.3469999999999999e-01   1.8140000000000001e-01
   2.5128000000000000e+01  -8.5472200000000001e+01   2.5168960000000001e+02   2.0402899999999999e+01   2.4065500000000000e+01   6.3716999999999997e+00  -2.6629999999999998e-01   2.2239999999999999e-01   3.7435999999999998e+00   3.3710000000000001e-01   1.6360000000000000e-01   2.1679999999999999e-01
   2.2857700000000001e+01  -7.7887900000000002e+01   2.2569710000000001e+02   1.8340699999999998e+01   2.1505800000000001e+01   5.8192000000000004e+00  -6.6579999999999995e-01   2.4460000000000001e-01   3.7435999999999998e+00   1.8300000000000000e-01   1.5400000000000000e-01   2.1229999999999999e-01
   2.0322800000000001e+01  -7.0017700000000005e+01   1.9961890000000000e+02   1.6240200000000002e+01   1.9003100000000000e+01   5.2096000000000000e+00  -3.9950000000000002e-01   2.2239999999999999e-01   3.4824000000000002e+00   2.1190000000000001e-01   7.6999999999999999e-02   1.9020000000000001e-01
   1.8559500000000000e+01  -6.2015700000000002e+01   1.7396950000000001e+02   1.4254300000000001e+01   1.6471900000000002e+01   4.5738000000000003e+00  -4.6610000000000001e-01   4.4499999999999998e-02   3.7435999999999998e+00   2.1190000000000001e-01   3.8500000000000000e-02   1.7690000000000000e-01
   1.6399300000000000e+01  -5.3200299999999999e+01   1.4995009999999999e+02   1.2545299999999999e+01   1.4254700000000000e+01   3.9072000000000000e+00  -6.6579999999999995e-01   2.0010000000000000e-01   3.4824000000000002e+00   2.1190000000000001e-01   1.3469999999999999e-01   2.3000000000000001e-01
   1.3974700000000000e+01  -4.5506000000000000e+01   1.2730310000000000e+02   1.0807700000000001e+01   1.2075600000000000e+01   3.2801000000000000e+00  -5.7709999999999995e-01   2.4460000000000001e-01   3.7435999999999998e+00   1.9270000000000001e-01   5.7700000000000001e-02   1.8140000000000001e-01
   1.1990900000000000e+01  -3.7745800000000003e+01   1.0602880000000000e+02   9.2418999999999993e+00   1.0124800000000000e+01   2.7145000000000001e+00  -5.5489999999999995e-01   2.0010000000000000e-01   4.2659000000000002e+00   2.5050000000000000e-01   1.8279999999999999e-01   2.0790000000000000e-01
   9.7866999999999997e+00  -3.0425300000000000e+01   8.5869600000000005e+01   7.8765999999999998e+00   8.4215000000000000e+00   2.1312000000000002e+00  -7.1020000000000005e-01   2.0010000000000000e-01   4.2659000000000002e+00   2.6010000000000000e-01   8.6599999999999996e-02   2.1679999999999999e-01
   7.2519000000000000e+00  -2.2599100000000000e+01   6.9999600000000001e+01   6.7786999999999997e+00   6.8513999999999999e+00   1.5347999999999999e+00  -3.5510000000000003e-01   1.5559999999999999e-01   3.4824000000000002e+00   3.1790000000000002e-01   1.8279999999999999e-01   1.4599999999999999e-01
   5.2240000000000002e+00  -1.6047999999999998e+01   5.7646700000000003e+01   5.7762000000000002e+00   5.5476999999999999e+00   1.0218000000000000e+00  -4.6610000000000001e-01   2.6679999999999998e-01   4.0048000000000004e+00   2.5050000000000000e-01   1.6360000000000000e-01   1.9020000000000001e-01
   3.8794000000000000e+00  -1.0420199999999999e+01   4.6408999999999999e+01   5.2320000000000002e+00   4.6722999999999999e+00   6.3149999999999995e-01  -5.7709999999999995e-01   1.5559999999999999e-01   4.0048000000000004e+00   3.3710000000000001e-01   1.7319999999999999e-01   1.8140000000000001e-01
   1.9838000000000000e+00  -6.1993999999999998e+00   4.0318399999999997e+01   4.7355000000000000e+00   4.0442000000000000e+00   3.0259999999999998e-01  -4.8830000000000001e-01  -2.2200000000000001e-02   3.6564999999999999e+00   1.7340000000000000e-01   1.2509999999999999e-01   1.7249999999999999e-01
   9.6989999999999998e-01  -2.4401999999999999e+00   3.5686100000000003e+01   4.4204999999999997e+00   3.5112999999999999e+00   7.8899999999999998e-02  -4.4390000000000002e-01   2.0010000000000000e-01   3.1341999999999999e+00   2.9859999999999998e-01   1.5400000000000000e-01   2.2559999999999999e-01
   2.6450000000000001e-01  -1.3189999999999999e-01   3.1654199999999999e+01   4.1340000000000003e+00   3.1021999999999998e+00  -8.3299999999999999e-02  -6.2150000000000005e-01   1.1119999999999999e-01   3.1341999999999999e+00   2.9859999999999998e-01   1.1550000000000001e-01   2.2120000000000001e-01
  -2.8649999999999998e-01   1.7366999999999999e+00   2.8565999999999999e+01   3.9335000000000000e+00   2.8927999999999998e+00  -1.7979999999999999e-01  -5.9930000000000005e-01   3.1130000000000002e-01   3.5695000000000001e+00   2.4079999999999999e-01   1.0580000000000001e-01   1.9020000000000001e-01
   4.4080000000000003e-01   3.4293999999999998e+00   2.7879700000000000e+01   3.6852999999999998e+00   2.6358999999999999e+00  -4.1220000000000001e-01  -4.2170000000000002e-01   2.8910000000000002e-01   4.3529999999999998e+00   3.1790000000000002e-01   1.6360000000000000e-01   1.7249999999999999e-01
  -1.5429999999999999e-01   2.3302999999999998e+00   2.2732700000000001e+01   3.2747999999999999e+00   2.2077000000000000e+00  -2.5430000000000003e-01  -3.9950000000000002e-01   1.1119999999999999e-01   4.4401000000000002e+00   2.5050000000000000e-01   2.1170000000000000e-01   1.9910000000000000e-01
   0.0000000000000000e+00   2.4841000000000002e+00   1.9901800000000001e+01   2.9119999999999999e+00   2.0364000000000000e+00  -2.5000000000000000e-01  -5.1049999999999995e-01   1.7790000000000000e-01   3.6564999999999999e+00   1.9270000000000001e-01   1.5400000000000000e-01   1.8579999999999999e-01
  -3.0859999999999999e-01   2.1103999999999998e+00   1.6298900000000000e+01   2.6446000000000001e+00   1.7223999999999999e+00  -2.8070000000000001e-01  -3.5510000000000003e-01   2.6679999999999998e-01   4.3529999999999998e+00   2.1190000000000001e-01   1.6360000000000000e-01   1.5479999999999999e-01
  -2.2040000000000001e-01   2.5501000000000000e+00   1.4325900000000001e+01   2.0813000000000001e+00   1.4559000000000000e+00  -2.3240000000000000e-01  -4.8830000000000001e-01   2.0010000000000000e-01   4.4401000000000002e+00   2.3119999999999999e-01   2.2130000000000000e-01   1.9460000000000000e-01
  -2.4249999999999999e-01   2.2202999999999999e+00   1.1237700000000000e+01   1.7758000000000000e+00   1.1990000000000001e+00  -2.6750000000000002e-01  -4.8830000000000001e-01   1.5559999999999999e-01   3.9177000000000000e+00   2.7939999999999998e-01   2.4060000000000001e-01   2.1229999999999999e-01
  -8.3760000000000001e-01   2.4622000000000002e+00   7.9779000000000000e+00   1.4988999999999999e+00   9.8009999999999997e-01  -2.2800000000000001e-01  -6.4370000000000005e-01   2.2200000000000001e-02   3.8306000000000000e+00   2.4079999999999999e-01   1.2509999999999999e-01   1.9910000000000000e-01
  -6.1719999999999997e-01   1.7806999999999999e+00   6.5195999999999996e+00   1.0024999999999999e+00   5.6140000000000001e-01  -1.9289999999999999e-01  -5.3269999999999995e-01   6.6699999999999995e-02   2.7858999999999998e+00   3.0819999999999997e-01   1.2509999999999999e-01   2.1679999999999999e-01
  -1.1462000000000001e+00   7.4739999999999995e-01   2.9165999999999999e+00   5.1559999999999995e-01   2.5690000000000002e-01   3.9500000000000000e-02  -5.3269999999999995e-01   4.4499999999999998e-02   3.2212000000000001e+00   2.6010000000000000e-01   6.7400000000000002e-02   2.1229999999999999e-01
  -5.0700000000000001e-01  -3.5170000000000001e-01   1.9730000000000001e+00   3.5330000000000000e-01   1.4269999999999999e-01  -2.6300000000000000e-02  -5.5489999999999995e-01   1.7790000000000000e-01   3.4824000000000002e+00   2.6970000000000000e-01   1.6360000000000000e-01   2.1679999999999999e-01
  -7.0530000000000004e-01  -5.4959999999999998e-01   1.2010000000000001e+00   2.1959999999999999e-01   9.5200000000000007e-02   7.0199999999999999e-02  -5.3269999999999995e-01   1.5559999999999999e-01   3.9177000000000000e+00   3.0819999999999997e-01   1.4430000000000001e-01   1.9020000000000001e-01
  -4.8490000000000000e-01  -3.9570000000000000e-01   1.2010000000000001e+00   2.3870000000000000e-01   1.3320000000000001e-01   3.5099999999999999e-02  -6.2150000000000005e-01   2.8910000000000002e-01   3.9177000000000000e+00   2.6010000000000000e-01   5.7700000000000001e-02   2.0349999999999999e-01
  -4.8490000000000000e-01  -3.2979999999999998e-01   1.7160000000000000e-01   3.2460000000000000e-01   1.0470000000000000e-01  -1.3200000000000000e-02  -4.8830000000000001e-01   8.8900000000000007e-02   3.6564999999999999e+00   2.4079999999999999e-01   1.8279999999999999e-01   1.8140000000000001e-01
  -5.2900000000000003e-01  -3.5170000000000001e-01   3.4310000000000002e-01   2.5779999999999997e-01   1.9030000000000000e-01  -4.3900000000000002e-02  -3.3289999999999997e-01   1.5559999999999999e-01   4.0048000000000004e+00   2.0230000000000001e-01   2.5979999999999998e-01   2.0349999999999999e-01
  -5.2900000000000003e-01  -3.7369999999999998e-01   1.1152000000000000e+00   2.1959999999999999e-01   1.9030000000000000e-01   1.7500000000000002e-02  -4.2170000000000002e-01   3.3350000000000002e-01   4.4401000000000002e+00   2.9859999999999998e-01   1.8279999999999999e-01   2.3890000000000000e-01
  -5.0700000000000001e-01  -8.7900000000000006e-02   8.5800000000000001e-02   3.6280000000000001e-01   2.1890000000000001e-01   2.1899999999999999e-02  -5.9930000000000005e-01   0.0000000000000000e+00   3.5695000000000001e+00   2.3119999999999999e-01   1.2509999999999999e-01   2.1679999999999999e-01
  -5.9509999999999996e-01  -3.7369999999999998e-01   8.5800000000000001e-02   2.6729999999999998e-01   1.2370000000000000e-01   0.0000000000000000e+00  -4.8830000000000001e-01   2.0010000000000000e-01   3.3953000000000002e+00   2.4079999999999999e-01   1.1550000000000001e-01   1.7690000000000000e-01
  -4.4080000000000003e-01  -2.8580000000000000e-01   3.4310000000000002e-01   2.0050000000000001e-01   9.5200000000000007e-02   2.1899999999999999e-02  -7.3240000000000005e-01   1.1119999999999999e-01   4.0918000000000001e+00   1.8300000000000000e-01   1.3469999999999999e-01   1.9460000000000000e-01
  -7.7149999999999996e-01  -2.4179999999999999e-01   1.2010000000000001e+00   1.3370000000000001e-01  -1.9000000000000000e-02   3.5099999999999999e-02  -7.1020000000000005e-01   2.2200000000000001e-02   3.1341999999999999e+00   2.5050000000000000e-01   1.2509999999999999e-01   2.1229999999999999e-01
  -5.2900000000000003e-01  -2.1980000000000000e-01   4.2890000000000000e-01   2.6729999999999998e-01   4.7600000000000003e-02   5.7000000000000002e-02  -6.8799999999999994e-01   1.1119999999999999e-01   4.1788999999999996e+00   2.2159999999999999e-01   1.1550000000000001e-01   1.7690000000000000e-01
  -7.9349999999999998e-01  -4.6170000000000000e-01   1.4582999999999999e+00   1.8140000000000001e-01   6.6600000000000006e-02   3.0700000000000002e-02  -6.8799999999999994e-01   6.6699999999999995e-02   3.7435999999999998e+00   1.9270000000000001e-01   1.1550000000000001e-01   1.7690000000000000e-01
  -5.5110000000000003e-01  -4.3969999999999998e-01   1.5441000000000000e+00   2.0999999999999999e-01   6.6600000000000006e-02   3.9500000000000000e-02  -4.6610000000000001e-01   2.2239999999999999e-01   3.9177000000000000e+00   2.8899999999999998e-01   1.6360000000000000e-01   1.9020000000000001e-01
  -6.6130000000000000e-01  -4.3969999999999998e-01   1.2010000000000001e+00   2.0050000000000001e-01   1.0470000000000000e-01   4.4000000000000003e-03  -4.8830000000000001e-01   2.0010000000000000e-01   3.9177000000000000e+00   2.2159999999999999e-01   2.1170000000000000e-01   1.9910000000000000e-01
  -4.1880000000000001e-01  -1.0990000000000000e-01   7.7210000000000001e-01   2.0050000000000001e-01   9.5200000000000007e-02   1.3200000000000000e-02  -2.6629999999999998e-01   1.7790000000000000e-01   4.0048000000000004e+00   3.4680000000000000e-01   1.1550000000000001e-01   1.9460000000000000e-01
  -6.6130000000000000e-01  -1.9789999999999999e-01   1.0294000000000001e+00   2.0999999999999999e-01   1.4269999999999999e-01  -2.6300000000000000e-02  -6.8799999999999994e-01   1.7790000000000000e-01   4.4401000000000002e+00   1.8300000000000000e-01   5.7700000000000001e-02   1.9020000000000001e-01
  -3.0859999999999999e-01  -6.6000000000000003e-02   6.0050000000000003e-01   2.4820000000000000e-01   1.4269999999999999e-01  -4.4000000000000003e-03  -4.8830000000000001e-01   3.3350000000000002e-01   3.6564999999999999e+00   2.8899999999999998e-01   1.5400000000000000e-01   2.2559999999999999e-01
  -5.5110000000000003e-01  -8.7900000000000006e-02   1.2010000000000001e+00   1.7190000000000000e-01   1.6180000000000000e-01  -8.8000000000000005e-03  -7.9900000000000004e-01   1.1119999999999999e-01   4.0918000000000001e+00   2.1190000000000001e-01   1.6360000000000000e-01   2.3440000000000000e-01
  -7.7149999999999996e-01  -3.0780000000000002e-01   8.5780000000000001e-01   2.2910000000000000e-01   7.6100000000000001e-02   2.6300000000000000e-02  -3.1069999999999998e-01   2.0010000000000000e-01   4.6142000000000003e+00   2.9859999999999998e-01   2.1170000000000000e-01   1.8140000000000001e-01
  -6.8330000000000002e-01  -3.7369999999999998e-01   1.1152000000000000e+00   1.6230000000000000e-01   1.7130000000000001e-01   5.2600000000000001e-02  -7.3240000000000005e-01  -2.2200000000000001e-02   3.4824000000000002e+00   2.5050000000000000e-01   1.8279999999999999e-01   1.9460000000000000e-01
  -6.6130000000000000e-01  -2.4179999999999999e-01   6.8630000000000002e-01   2.9599999999999999e-01   5.7099999999999998e-02  -1.3200000000000000e-02  -4.6610000000000001e-01   2.0010000000000000e-01   3.3953000000000002e+00   2.6010000000000000e-01   6.7400000000000002e-02   1.6810000000000000e-01
  -7.0530000000000004e-01  -4.6170000000000000e-01   1.7157000000000000e+00   2.0050000000000001e-01   1.7130000000000001e-01   6.5799999999999997e-02  -2.8849999999999998e-01   3.7800000000000000e-01   3.8306000000000000e+00   2.7939999999999998e-01   1.1550000000000001e-01   2.1679999999999999e-01
  -5.0700000000000001e-01  -2.8580000000000000e-01   1.0294000000000001e+00   2.7689999999999998e-01   1.0470000000000000e-01   1.7500000000000002e-02  -3.7730000000000002e-01   1.7790000000000000e-01   3.8306000000000000e+00   2.5050000000000000e-01   1.5400000000000000e-01   1.5479999999999999e-01
  -4.4080000000000003e-01  -3.2979999999999998e-01   6.0050000000000003e-01   2.8639999999999999e-01   1.1420000000000000e-01   1.7500000000000002e-02  -4.6610000000000001e-01   2.0010000000000000e-01   4.7012999999999998e+00   2.5050000000000000e-01   1.1550000000000001e-01   2.2559999999999999e-01
  -4.6289999999999998e-01  -1.9789999999999999e-01  -8.5800000000000001e-02   3.3420000000000000e-01   2.1890000000000001e-01  -4.3900000000000002e-02  -5.7709999999999995e-01   2.4460000000000001e-01   3.3953000000000002e+00   2.7939999999999998e-01   2.5979999999999998e-01   1.5920000000000001e-01
  -5.9509999999999996e-01  -2.4179999999999999e-01   9.4359999999999999e-01   1.8140000000000001e-01   1.4269999999999999e-01   4.4000000000000003e-03  -3.9950000000000002e-01   8.8900000000000007e-02   4.8754000000000000e+00   2.0230000000000001e-01   7.6999999999999999e-02   1.9020000000000001e-01
  -4.8490000000000000e-01  -2.1980000000000000e-01  -5.1470000000000005e-01   2.6729999999999998e-01   1.9030000000000000e-01  -1.3200000000000000e-02  -4.8830000000000001e-01   8.8900000000000007e-02   3.2212000000000001e+00   2.9859999999999998e-01   1.6360000000000000e-01   1.7690000000000000e-01
  -5.5110000000000003e-01  -1.9789999999999999e-01   9.4359999999999999e-01   2.1959999999999999e-01   1.3320000000000001e-01   4.8200000000000000e-02  -6.2150000000000005e-01   1.5559999999999999e-01   3.5695000000000001e+00   2.6010000000000000e-01   1.1550000000000001e-01   1.9910000000000000e-01
  -6.1719999999999997e-01  -3.2979999999999998e-01   1.2867999999999999e+00   2.2910000000000000e-01   1.6180000000000000e-01   5.2600000000000001e-02  -2.2189999999999999e-01   6.6699999999999995e-02   3.7435999999999998e+00   3.0819999999999997e-01   1.6360000000000000e-01   2.2120000000000001e-01
  -6.3919999999999999e-01  -2.4179999999999999e-01   1.2010000000000001e+00   2.1959999999999999e-01   0.0000000000000000e+00   3.5099999999999999e-02  -4.2170000000000002e-01  -6.6699999999999995e-02   3.7435999999999998e+00   1.8300000000000000e-01   6.7400000000000002e-02   2.0349999999999999e-01
  -4.1880000000000001e-01  -2.6379999999999998e-01   6.0050000000000003e-01   2.6729999999999998e-01   1.1420000000000000e-01   3.0700000000000002e-02  -6.2150000000000005e-01   4.4499999999999998e-02   2.8730000000000002e+00   2.7939999999999998e-01   9.6199999999999994e-02   1.9910000000000000e-01
  -7.7149999999999996e-01  -3.0780000000000002e-01   2.0588000000000002e+00   1.7190000000000000e-01   5.7099999999999998e-02   7.0199999999999999e-02  -2.4410000000000001e-01   3.1130000000000002e-01   4.0918000000000001e+00   1.5409999999999999e-01   1.4430000000000001e-01   1.8140000000000001e-01
  -2.6450000000000001e-01  -3.2979999999999998e-01   1.1152000000000000e+00   1.8140000000000001e-01   8.5599999999999996e-02  -8.8000000000000005e-03  -5.5489999999999995e-01   2.0010000000000000e-01   3.6564999999999999e+00   2.4079999999999999e-01   1.3469999999999999e-01   1.8140000000000001e-01
  -5.5110000000000003e-01  -4.6170000000000000e-01   5.1470000000000005e-01   2.6729999999999998e-01   1.0470000000000000e-01  -1.7500000000000002e-02  -4.6610000000000001e-01   1.5559999999999999e-01   3.5695000000000001e+00   3.1790000000000002e-01   1.2509999999999999e-01   1.7690000000000000e-01
  -4.8490000000000000e-01  -3.0780000000000002e-01   0.0000000000000000e+00   2.8639999999999999e-01   1.6180000000000000e-01   1.3200000000000000e-02  -4.4390000000000002e-01   3.3350000000000002e-01   4.0048000000000004e+00   3.6599999999999999e-01   2.4060000000000001e-01   1.6370000000000001e-01
  -7.4939999999999996e-01  -1.5390000000000001e-01   1.3725000000000001e+00   1.7190000000000000e-01   9.5200000000000007e-02   6.1400000000000003e-02  -3.5510000000000003e-01   0.0000000000000000e+00   4.1788999999999996e+00   2.6970000000000000e-01   2.0210000000000000e-01   1.6370000000000001e-01
  -4.1880000000000001e-01  -2.4179999999999999e-01   3.4310000000000002e-01   2.9599999999999999e-01   1.6180000000000000e-01  -1.7500000000000002e-02  -4.8830000000000001e-01   1.1119999999999999e-01   3.4824000000000002e+00   2.3119999999999999e-01   1.1550000000000001e-01   1.9910000000000000e-01
  -6.6130000000000000e-01  -1.7590000000000000e-01   6.8630000000000002e-01   1.7190000000000000e-01   7.6100000000000001e-02   0.0000000000000000e+00  -5.7709999999999995e-01  -1.1119999999999999e-01   4.0918000000000001e+00   2.1190000000000001e-01   1.0580000000000001e-01   2.1229999999999999e-01
  -4.1880000000000001e-01  -1.5390000000000001e-01   9.4359999999999999e-01   3.3420000000000000e-01   5.7099999999999998e-02   1.3200000000000000e-02  -7.1020000000000005e-01   6.6699999999999995e-02   4.1788999999999996e+00   2.7939999999999998e-01   1.1550000000000001e-01   1.9910000000000000e-01
  -5.9509999999999996e-01  -4.1770000000000002e-01   1.6298999999999999e+00   1.8140000000000001e-01  -9.4999999999999998e-03   1.3200000000000000e-02  -5.5489999999999995e-01   2.2239999999999999e-01   3.2212000000000001e+00   2.6010000000000000e-01   1.0580000000000001e-01   2.3890000000000000e-01
  -6.6130000000000000e-01  -3.0780000000000002e-01   1.1152000000000000e+00   2.0999999999999999e-01   7.6100000000000001e-02  -8.8000000000000005e-03  -4.6610000000000001e-01   2.0010000000000000e-01   3.6564999999999999e+00   3.3710000000000001e-01   1.8279999999999999e-01   1.9910000000000000e-01
  -5.2900000000000003e-01  -5.0560000000000005e-01   1.4582999999999999e+00   1.8140000000000001e-01   1.9000000000000000e-02   3.5099999999999999e-02  -5.9930000000000005e-01   4.4499999999999998e-02   4.5270999999999999e+00   2.8899999999999998e-01   7.6999999999999999e-02   1.7249999999999999e-01
  -4.4080000000000003e-01  -3.2979999999999998e-01   1.1152000000000000e+00   1.7190000000000000e-01   8.5599999999999996e-02   3.9500000000000000e-02  -3.7730000000000002e-01   2.6679999999999998e-01   3.8306000000000000e+00   2.5050000000000000e-01   2.5979999999999998e-01   1.9020000000000001e-01
  -5.0700000000000001e-01  -2.1980000000000000e-01   5.1470000000000005e-01   2.6729999999999998e-01   1.4269999999999999e-01   3.5099999999999999e-02  -4.6610000000000001e-01   2.8910000000000002e-01   4.2659000000000002e+00   2.3119999999999999e-01   1.4430000000000001e-01   2.1229999999999999e-01
  -5.2900000000000003e-01  -1.3189999999999999e-01   1.7160000000000000e-01   2.4820000000000000e-01   6.6600000000000006e-02  -1.7500000000000002e-02  -2.8849999999999998e-01   3.7800000000000000e-01   3.2212000000000001e+00   2.9859999999999998e-01   1.8279999999999999e-01   1.8579999999999999e-01
  -5.2900000000000003e-01  -3.2979999999999998e-01   6.8630000000000002e-01   2.8639999999999999e-01   1.0470000000000000e-01   4.8200000000000000e-02  -4.4390000000000002e-01  -8.8900000000000007e-02   4.2659000000000002e+00   1.7340000000000000e-01   1.8279999999999999e-01   2.1679999999999999e-01
  -4.6289999999999998e-01  -3.7369999999999998e-01   2.5740000000000002e-01   2.2910000000000000e-01   1.9030000000000000e-01   2.6300000000000000e-02  -5.9930000000000005e-01   1.3339999999999999e-01   3.5695000000000001e+00   3.0819999999999997e-01   7.6999999999999999e-02   1.9910000000000000e-01
  -4.1880000000000001e-01  -1.9789999999999999e-01   7.7210000000000001e-01   2.1959999999999999e-01   6.6600000000000006e-02   2.6300000000000000e-02  -5.1049999999999995e-01   1.5559999999999999e-01   2.8730000000000002e+00   2.5050000000000000e-01   0.0000000000000000e+00   2.5209999999999999e-01
  -4.8490000000000000e-01  -3.7369999999999998e-01   5.1470000000000005e-01   1.8140000000000001e-01   1.0470000000000000e-01   3.0700000000000002e-02  -6.4370000000000005e-01   1.3339999999999999e-01   4.1788999999999996e+00   2.3119999999999999e-01   1.2509999999999999e-01   2.0349999999999999e-01
  -6.1719999999999997e-01  -1.7590000000000000e-01   1.8015000000000001e+00   2.6729999999999998e-01   3.8100000000000002e-02   5.7000000000000002e-02  -6.8799999999999994e-01   0.0000000000000000e+00   3.2212000000000001e+00   2.6010000000000000e-01   5.7700000000000001e-02   2.2120000000000001e-01
  -4.8490000000000000e-01  -3.0780000000000002e-01   1.3725000000000001e+00   2.0050000000000001e-01   1.5229999999999999e-01   3.9500000000000000e-02  -5.3269999999999995e-01   1.1119999999999999e-01   2.7858999999999998e+00   2.4079999999999999e-01   8.6599999999999996e-02   2.1229999999999999e-01
  -5.9509999999999996e-01  -4.1770000000000002e-01   1.5441000000000000e+00   1.4319999999999999e-01   7.6100000000000001e-02   5.7000000000000002e-02  -4.2170000000000002e-01   3.3350000000000002e-01   4.0918000000000001e+00   2.7939999999999998e-01   1.7319999999999999e-01   2.0790000000000000e-01
  -4.6289999999999998e-01  -2.1980000000000000e-01   1.4582999999999999e+00   1.6230000000000000e-01   9.4999999999999998e-03   5.7000000000000002e-02  -4.6610000000000001e-01   1.7790000000000000e-01   4.0918000000000001e+00   2.2159999999999999e-01   1.9239999999999999e-01   2.0790000000000000e-01
  -6.3919999999999999e-01  -3.2979999999999998e-01   5.1470000000000005e-01   1.6230000000000000e-01   1.9030000000000000e-01   3.9500000000000000e-02  -5.1049999999999995e-01   1.3339999999999999e-01   4.2659000000000002e+00   2.1190000000000001e-01   1.2509999999999999e-01   2.2559999999999999e-01
  -5.0700000000000001e-01  -1.3189999999999999e-01  -8.5800000000000001e-02   2.4820000000000000e-01   1.2370000000000000e-01  -1.3200000000000000e-02  -2.6629999999999998e-01   4.8920000000000002e-01   4.3529999999999998e+00   2.1190000000000001e-01   1.7319999999999999e-01   1.4599999999999999e-01
  -5.9509999999999996e-01  -3.5170000000000001e-01   1.4582999999999999e+00   1.8140000000000001e-01   1.0470000000000000e-01   4.4000000000000003e-03  -4.2170000000000002e-01   2.4460000000000001e-01   3.3953000000000002e+00   2.3119999999999999e-01   1.3469999999999999e-01   2.0349999999999999e-01
  -5.7310000000000005e-01  -4.3969999999999998e-01   2.5740000000000002e-01   3.0549999999999999e-01   2.1890000000000001e-01  -3.9500000000000000e-02  -5.7709999999999995e-01   2.0010000000000000e-01   3.9177000000000000e+00   2.1190000000000001e-01   1.3469999999999999e-01   2.2120000000000001e-01
  -4.6289999999999998e-01  -3.2979999999999998e-01   8.5800000000000001e-02   2.0050000000000001e-01   1.2370000000000000e-01  -1.7500000000000002e-02  -4.8830000000000001e-01   2.6679999999999998e-01   3.7435999999999998e+00   2.0230000000000001e-01   1.3469999999999999e-01   2.5209999999999999e-01
  -6.1719999999999997e-01  -6.6000000000000003e-02   1.0294000000000001e+00   2.2910000000000000e-01   9.4999999999999998e-03   4.3900000000000002e-02  -3.9950000000000002e-01   3.1130000000000002e-01   3.3953000000000002e+00   2.5050000000000000e-01   1.1550000000000001e-01   1.9460000000000000e-01
  -6.1719999999999997e-01  -3.7369999999999998e-01   7.7210000000000001e-01   1.0500000000000000e-01   4.7600000000000003e-02   1.7500000000000002e-02  -6.4370000000000005e-01   4.4499999999999998e-02   4.3529999999999998e+00   2.6010000000000000e-01   1.0580000000000001e-01   2.1679999999999999e-01
  -3.7469999999999998e-01  -2.1980000000000000e-01   9.4359999999999999e-01   2.1959999999999999e-01   1.6180000000000000e-01   4.4000000000000003e-03  -4.8830000000000001e-01   1.7790000000000000e-01   4.1788999999999996e+00   3.5639999999999999e-01   2.1170000000000000e-01   2.2559999999999999e-01
  -4.8490000000000000e-01  -3.2979999999999998e-01   1.8872000000000000e+00   1.5279999999999999e-01  -9.4999999999999998e-03   6.1400000000000003e-02  -3.7730000000000002e-01   2.2239999999999999e-01   3.5695000000000001e+00   2.6010000000000000e-01   5.7700000000000001e-02   2.1229999999999999e-01
  -6.3919999999999999e-01  -2.1980000000000000e-01   5.1470000000000005e-01   1.6230000000000000e-01   8.5599999999999996e-02   5.2600000000000001e-02  -3.3289999999999997e-01   2.0010000000000000e-01   3.3953000000000002e+00   2.6970000000000000e-01   1.4430000000000001e-01   1.8579999999999999e-01
  -4.8490000000000000e-01  -3.0780000000000002e-01   5.1470000000000005e-01   2.2910000000000000e-01   5.7099999999999998e-02  -8.8000000000000005e-03  -3.9950000000000002e-01   2.6679999999999998e-01   4.5270999999999999e+00   2.8899999999999998e-01   1.1550000000000001e-01   1.7690000000000000e-01
  -6.1719999999999997e-01  -3.5170000000000001e-01   2.5740000000000002e-01   2.6729999999999998e-01   2.2839999999999999e-01   2.6300000000000000e-02  -5.1049999999999995e-01   2.6679999999999998e-01   3.1341999999999999e+00   1.9270000000000001e-01   1.1550000000000001e-01   1.9910000000000000e-01
  -4.4080000000000003e-01  -1.9789999999999999e-01   8.5800000000000001e-02   1.8140000000000001e-01   1.0470000000000000e-01   3.0700000000000002e-02  -4.2170000000000002e-01   4.4499999999999998e-02   4.1788999999999996e+00   2.7939999999999998e-01   1.2509999999999999e-01   2.0349999999999999e-01
  -5.2900000000000003e-01  -2.4179999999999999e-01  -2.5740000000000002e-01   3.2460000000000000e-01   2.0930000000000001e-01  -1.7500000000000002e-02  -5.5489999999999995e-01   2.6679999999999998e-01   3.7435999999999998e+00   3.2750000000000001e-01   7.6999999999999999e-02   2.3000000000000001e-01
  -5.0700000000000001e-01  -6.6000000000000003e-02   4.2890000000000000e-01   2.6729999999999998e-01   3.8100000000000002e-02   2.6300000000000000e-02  -4.4390000000000002e-01   1.1119999999999999e-01   3.5695000000000001e+00   3.0819999999999997e-01   1.1550000000000001e-01   2.2120000000000001e-01
  -5.9509999999999996e-01  -3.9570000000000000e-01   1.3725000000000001e+00   1.9089999999999999e-01   9.5200000000000007e-02   3.9500000000000000e-02  -5.1049999999999995e-01   2.4460000000000001e-01   3.5695000000000001e+00   2.1190000000000001e-01   1.0580000000000001e-01   1.9460000000000000e-01
  -4.8490000000000000e-01  -3.0780000000000002e-01   1.4582999999999999e+00   2.3870000000000000e-01  -2.8500000000000001e-02   5.2600000000000001e-02  -4.6610000000000001e-01  -2.2200000000000001e-02   3.7435999999999998e+00   3.0819999999999997e-01   1.4430000000000001e-01   2.3000000000000001e-01
  -4.6289999999999998e-01  -1.0990000000000000e-01   9.4359999999999999e-01   2.6729999999999998e-01   7.6100000000000001e-02   8.8000000000000005e-03  -3.1069999999999998e-01  -4.4499999999999998e-02   3.8306000000000000e+00   1.8300000000000000e-01   1.9239999999999999e-01   1.4599999999999999e-01
  -6.3919999999999999e-01  -2.8580000000000000e-01   1.9730000000000001e+00   1.7190000000000000e-01   1.9000000000000000e-02   5.7000000000000002e-02  -3.7730000000000002e-01   1.5559999999999999e-01   3.6564999999999999e+00   2.8899999999999998e-01   2.1170000000000000e-01   1.9910000000000000e-01
  -6.6130000000000000e-01  -4.3969999999999998e-01   1.5441000000000000e+00   2.0050000000000001e-01   0.0000000000000000e+00   2.1899999999999999e-02  -3.1069999999999998e-01   2.2239999999999999e-01   3.7435999999999998e+00   2.6970000000000000e-01   1.6360000000000000e-01   1.8140000000000001e-01
  -2.6450000000000001e-01  -3.2979999999999998e-01   6.8630000000000002e-01   2.5779999999999997e-01   1.1420000000000000e-01   8.8000000000000005e-03  -5.5489999999999995e-01   2.4460000000000001e-01   2.9600000000000000e+00   2.0230000000000001e-01   1.5400000000000000e-01   2.1679999999999999e-01
  -5.9509999999999996e-01  -1.9789999999999999e-01   5.1470000000000005e-01   2.0999999999999999e-01   1.9980000000000001e-01  -2.1899999999999999e-02  -3.3289999999999997e-01   3.3350000000000002e-01   4.1788999999999996e+00   2.6970000000000000e-01   1.9239999999999999e-01   1.5479999999999999e-01
  -5.9509999999999996e-01  -3.9570000000000000e-01   1.6298999999999999e+00   1.7190000000000000e-01  -1.9000000000000000e-02   3.5099999999999999e-02  -5.7709999999999995e-01   2.6679999999999998e-01   3.6564999999999999e+00   2.6010000000000000e-01   9.6199999999999994e-02   2.1229999999999999e-01
  -5.2900000000000003e-01  -2.1980000000000000e-01  -1.7160000000000000e-01   2.0050000000000001e-01   4.7600000000000003e-02   2.1899999999999999e-02  -2.6629999999999998e-01  -1.3339999999999999e-01   3.3083000000000000e+00   1.6380000000000000e-01   1.4430000000000001e-01   1.9020000000000001e-01
  -6.3919999999999999e-01  -3.7369999999999998e-01   8.5780000000000001e-01   2.4820000000000000e-01   1.4269999999999999e-01   2.6300000000000000e-02  -7.3240000000000005e-01   1.3339999999999999e-01   3.3953000000000002e+00   2.6970000000000000e-01   8.6599999999999996e-02   2.4329999999999999e-01
  -7.0530000000000004e-01  -3.5170000000000001e-01   1.2010000000000001e+00   2.1959999999999999e-01   9.5200000000000007e-02   2.6300000000000000e-02  -5.7709999999999995e-01   1.7790000000000000e-01   3.5695000000000001e+00   3.1790000000000002e-01   1.1550000000000001e-01   1.8140000000000001e-01
  -6.3919999999999999e-01  -3.2979999999999998e-01   1.2010000000000001e+00   1.6230000000000000e-01  -9.4999999999999998e-03   4.3900000000000002e-02  -5.3269999999999995e-01   6.6699999999999995e-02   3.9177000000000000e+00   2.4079999999999999e-01   1.1550000000000001e-01   2.3000000000000001e-01
  -4.4080000000000003e-01  -3.0780000000000002e-01   4.2890000000000000e-01   1.8140000000000001e-01   1.1420000000000000e-01   3.5099999999999999e-02  -6.6579999999999995e-01   6.6699999999999995e-02   3.1341999999999999e+00   2.9859999999999998e-01   1.6360000000000000e-01   1.9460000000000000e-01
  -4.8490000000000000e-01  -1.5390000000000001e-01   1.3725000000000001e+00   2.0050000000000001e-01   9.4999999999999998e-03   6.5799999999999997e-02  -1.7760000000000001e-01   1.1119999999999999e-01   3.7435999999999998e+00   2.1190000000000001e-01   1.6360000000000000e-01   1.7249999999999999e-01
  -5.5110000000000003e-01  -3.7369999999999998e-01   1.3725000000000001e+00   1.4319999999999999e-01  -9.4999999999999998e-03   8.8000000000000005e-03  -3.3289999999999997e-01   1.5559999999999999e-01   3.7435999999999998e+00   2.1190000000000001e-01   1.6360000000000000e-01   1.9460000000000000e-01
  -4.6289999999999998e-01  -2.8580000000000000e-01   4.2890000000000000e-01   1.9089999999999999e-01   1.6180000000000000e-01   1.7500000000000002e-02  -4.8830000000000001e-01   1.1119999999999999e-01   3.9177000000000000e+00   2.1190000000000001e-01   1.1550000000000001e-01   2.0349999999999999e-01
  -4.4080000000000003e-01  -3.0780000000000002e-01  -1.7160000000000000e-01   2.6729999999999998e-01   1.8079999999999999e-01  -2.1899999999999999e-02  -4.2170000000000002e-01   2.4460000000000001e-01   4.2659000000000002e+00   2.5050000000000000e-01   2.0210000000000000e-01   1.4599999999999999e-01
  -3.7469999999999998e-01  -3.7369999999999998e-01   1.2010000000000001e+00   1.0500000000000000e-01   1.9980000000000001e-01   1.3200000000000000e-02  -6.8799999999999994e-01   2.2239999999999999e-01   3.5695000000000001e+00   2.6010000000000000e-01   1.5400000000000000e-01   2.1679999999999999e-01
  -5.5110000000000003e-01  -1.9789999999999999e-01   1.1152000000000000e+00   3.7240000000000001e-01   1.8079999999999999e-01  -1.7500000000000002e-02  -4.8830000000000001e-01   1.5559999999999999e-01   3.7435999999999998e+00   2.6010000000000000e-01   1.6360000000000000e-01   1.7249999999999999e-01
  -4.6289999999999998e-01  -2.6379999999999998e-01   5.1470000000000005e-01   1.9089999999999999e-01   5.7099999999999998e-02  -1.3200000000000000e-02  -5.9930000000000005e-01   4.4499999999999998e-02   3.7435999999999998e+00   2.3119999999999999e-01   0.0000000000000000e+00   2.0349999999999999e-01
  -5.7310000000000005e-01  -3.9570000000000000e-01   1.7157000000000000e+00   2.9599999999999999e-01   7.6100000000000001e-02   3.5099999999999999e-02  -3.1069999999999998e-01   4.4499999999999998e-02   3.6564999999999999e+00   2.6010000000000000e-01   1.8279999999999999e-01   1.9020000000000001e-01
  -6.3919999999999999e-01  -3.7369999999999998e-01   9.4359999999999999e-01   9.5500000000000002e-02   0.0000000000000000e+00   8.7700000000000000e-02  -6.6579999999999995e-01   4.4499999999999998e-02   3.4824000000000002e+00   2.6010000000000000e-01   1.0580000000000001e-01   2.4329999999999999e-01
  -5.5110000000000003e-01  -1.9789999999999999e-01   1.8872000000000000e+00   3.2460000000000000e-01   1.0470000000000000e-01  -4.4000000000000003e-03  -5.9930000000000005e-01   2.0010000000000000e-01   3.4824000000000002e+00   3.1790000000000002e-01   1.4430000000000001e-01   2.0349999999999999e-01
  -5.5110000000000003e-01  -2.4179999999999999e-01   1.8015000000000001e+00   1.0500000000000000e-01   2.8500000000000001e-02   4.8200000000000000e-02  -4.6610000000000001e-01   3.7800000000000000e-01   3.3953000000000002e+00   2.1190000000000001e-01   1.4430000000000001e-01   2.3000000000000001e-01
  -5.2900000000000003e-01  -4.1770000000000002e-01   1.6298999999999999e+00   2.4820000000000000e-01   1.9000000000000000e-02  -8.8000000000000005e-03  -4.2170000000000002e-01   2.6679999999999998e-01   4.1788999999999996e+00   2.7939999999999998e-01   1.4430000000000001e-01   2.1679999999999999e-01
  -5.7310000000000005e-01  -2.4179999999999999e-01   8.5780000000000001e-01   2.1959999999999999e-01   1.6180000000000000e-01   1.3200000000000000e-02  -6.2150000000000005e-01   1.5559999999999999e-01   4.2659000000000002e+00   2.4079999999999999e-01   1.7319999999999999e-01   2.6100000000000001e-01
  -5.5110000000000003e-01  -4.1770000000000002e-01   7.7210000000000001e-01   2.7689999999999998e-01   1.4269999999999999e-01  -8.8000000000000005e-03  -2.2189999999999999e-01   4.0020000000000000e-01   3.9177000000000000e+00   2.6970000000000000e-01   1.8279999999999999e-01   1.9460000000000000e-01
  -6.3919999999999999e-01  -6.6000000000000003e-02   7.7210000000000001e-01   1.1459999999999999e-01   5.7099999999999998e-02   5.7000000000000002e-02  -5.7709999999999995e-01   2.6679999999999998e-01   3.9177000000000000e+00   1.5409999999999999e-01   1.7319999999999999e-01   2.4770000000000000e-01
  -3.3060000000000000e-01  -6.6000000000000003e-02  -1.7160000000000000e-01   2.7689999999999998e-01   1.1420000000000000e-01  -5.2600000000000001e-02  -2.6629999999999998e-01   8.8900000000000007e-02   2.8730000000000002e+00   2.1190000000000001e-01   1.3469999999999999e-01   2.1229999999999999e-01
  -6.1719999999999997e-01  -2.4179999999999999e-01   3.4310000000000002e-01   1.5279999999999999e-01   6.6600000000000006e-02   1.7500000000000002e-02  -8.2120000000000004e-01   1.7790000000000000e-01   3.3953000000000002e+00   2.5050000000000000e-01   1.0580000000000001e-01   2.4329999999999999e-01
  -5.7310000000000005e-01  -3.7369999999999998e-01   9.4359999999999999e-01   2.4820000000000000e-01   7.6100000000000001e-02  -1.3200000000000000e-02  -5.3269999999999995e-01   3.3350000000000002e-01   3.6564999999999999e+00   2.7939999999999998e-01   9.6199999999999994e-02   2.0790000000000000e-01
  -4.8490000000000000e-01  -3.7369999999999998e-01   1.7157000000000000e+00   2.4820000000000000e-01   4.7600000000000003e-02   3.0700000000000002e-02  -6.8799999999999994e-01   3.5580000000000001e-01   3.3083000000000000e+00   2.4079999999999999e-01   2.0210000000000000e-01   1.9020000000000001e-01
  -4.1880000000000001e-01  -3.0780000000000002e-01   8.5800000000000001e-02   2.6729999999999998e-01   4.7600000000000003e-02  -8.8000000000000005e-03  -4.2170000000000002e-01  -2.2200000000000001e-02   2.6989000000000001e+00   2.8899999999999998e-01   1.0580000000000001e-01   1.7690000000000000e-01
  -5.7310000000000005e-01  -3.0780000000000002e-01   1.7157000000000000e+00   1.5279999999999999e-01   9.5200000000000007e-02   1.3200000000000000e-02  -4.8830000000000001e-01   3.7800000000000000e-01   4.0918000000000001e+00   2.6010000000000000e-01   1.4430000000000001e-01   2.0790000000000000e-01
  -6.6130000000000000e-01  -4.6170000000000000e-01   1.7160000000000000e-01   1.9089999999999999e-01   8.5599999999999996e-02   3.9500000000000000e-02  -3.1069999999999998e-01   2.8910000000000002e-01   3.7435999999999998e+00   2.7939999999999998e-01   1.1550000000000001e-01   1.5920000000000001e-01
  -3.7469999999999998e-01  -2.6379999999999998e-01  -8.5800000000000001e-02   2.0999999999999999e-01   1.5229999999999999e-01   2.6300000000000000e-02  -4.6610000000000001e-01   2.0010000000000000e-01   4.3529999999999998e+00   1.9270000000000001e-01   1.4430000000000001e-01   2.2120000000000001e-01
  -5.2900000000000003e-01   2.1999999999999999e-02  -4.2890000000000000e-01   1.7190000000000000e-01   1.5229999999999999e-01   4.4000000000000003e-03  -3.9950000000000002e-01   2.6679999999999998e-01   3.7435999999999998e+00   2.4079999999999999e-01   1.6360000000000000e-01   1.5040000000000001e-01
  -6.3919999999999999e-01  -2.4179999999999999e-01   6.8630000000000002e-01   2.2910000000000000e-01   1.4269999999999999e-01   3.5099999999999999e-02  -4.6610000000000001e-01   4.8920000000000002e-01   3.6564999999999999e+00   2.0230000000000001e-01   1.2509999999999999e-01   1.8579999999999999e-01
  -3.5270000000000001e-01  -1.7590000000000000e-01   1.7160000000000000e-01   3.1509999999999999e-01   1.3320000000000001e-01   2.1899999999999999e-02  -3.5510000000000003e-01   8.8900000000000007e-02   3.1341999999999999e+00   2.6970000000000000e-01   9.6199999999999994e-02   1.4160000000000000e-01
  -4.4080000000000003e-01  -3.5170000000000001e-01   1.2867999999999999e+00   1.7190000000000000e-01   1.7130000000000001e-01   1.3200000000000000e-02  -6.6579999999999995e-01   1.1119999999999999e-01   3.8306000000000000e+00   2.4079999999999999e-01   1.5400000000000000e-01   2.3890000000000000e-01
  -5.7310000000000005e-01  -8.7900000000000006e-02   1.4582999999999999e+00   1.7190000000000000e-01   3.8100000000000002e-02   5.2600000000000001e-02  -3.9950000000000002e-01   1.1119999999999999e-01   3.2212000000000001e+00   2.2159999999999999e-01   1.6360000000000000e-01   1.5479999999999999e-01
  -5.9509999999999996e-01  -3.0780000000000002e-01   9.4359999999999999e-01   1.3370000000000001e-01  -9.4999999999999998e-03   8.7700000000000000e-02  -5.5489999999999995e-01   2.2239999999999999e-01   3.1341999999999999e+00   2.6010000000000000e-01   1.3469999999999999e-01   2.3890000000000000e-01
  -5.2900000000000003e-01  -2.4179999999999999e-01   2.5740000000000002e-01   2.1959999999999999e-01   4.7600000000000003e-02   3.0700000000000002e-02  -1.7760000000000001e-01   4.4499999999999998e-02   3.5695000000000001e+00   3.4680000000000000e-01   1.7319999999999999e-01   1.6370000000000001e-01
  -6.8330000000000002e-01  -4.6170000000000000e-01   1.7157000000000000e+00   1.4319999999999999e-01   0.0000000000000000e+00   5.7000000000000002e-02  -4.6610000000000001e-01   2.2239999999999999e-01   4.0048000000000004e+00   2.6010000000000000e-01   1.8279999999999999e-01   1.8579999999999999e-01
  -3.5270000000000001e-01  -2.4179999999999999e-01   1.3725000000000001e+00   1.6230000000000000e-01   1.0470000000000000e-01   8.8000000000000005e-03  -3.1069999999999998e-01   2.6679999999999998e-01   3.6564999999999999e+00   2.2159999999999999e-01   1.8279999999999999e-01   1.6810000000000000e-01
  -4.8490000000000000e-01  -1.7590000000000000e-01   1.2867999999999999e+00   1.7190000000000000e-01   9.4999999999999998e-03   0.0000000000000000e+00  -3.9950000000000002e-01   2.2239999999999999e-01   4.1788999999999996e+00   2.2159999999999999e-01   1.3469999999999999e-01   2.2559999999999999e-01
  -3.5270000000000001e-01  -1.0990000000000000e-01  -8.5800000000000001e-02   2.1959999999999999e-01   1.2370000000000000e-01  -3.0700000000000002e-02  -3.3289999999999997e-01   2.6679999999999998e-01   4.2659000000000002e+00   1.9270000000000001e-01   1.8279999999999999e-01   1.9020000000000001e-01
  -3.7469999999999998e-01  -1.7590000000000000e-01   5.1470000000000005e-01   1.4319999999999999e-01   2.8500000000000001e-02   1.3200000000000000e-02  -1.9980000000000001e-01   2.2200000000000001e-02   3.9177000000000000e+00   1.8300000000000000e-01   1.5400000000000000e-01   2.1679999999999999e-01
  -4.6289999999999998e-01  -6.6000000000000003e-02   4.2890000000000000e-01   2.6729999999999998e-01   1.5229999999999999e-01  -8.8000000000000005e-03  -4.8830000000000001e-01   4.2249999999999999e-01   4.2659000000000002e+00   2.7939999999999998e-01   7.6999999999999999e-02   1.7690000000000000e-01
  -6.8330000000000002e-01  -2.6379999999999998e-01   9.4359999999999999e-01   1.5279999999999999e-01   1.3320000000000001e-01  -4.4000000000000003e-03  -6.6579999999999995e-01   2.2200000000000001e-02   3.6564999999999999e+00   3.2750000000000001e-01   9.6199999999999994e-02   1.9020000000000001e-01
  -6.1719999999999997e-01  -2.4179999999999999e-01   4.2890000000000000e-01   1.1459999999999999e-01   3.8100000000000002e-02   2.1899999999999999e-02  -5.1049999999999995e-01   1.7790000000000000e-01   4.0918000000000001e+00   2.8899999999999998e-01   1.6360000000000000e-01   1.9910000000000000e-01
  -3.7469999999999998e-01  -3.0780000000000002e-01   1.8872000000000000e+00   1.8140000000000001e-01   6.6600000000000006e-02   2.1899999999999999e-02  -7.1020000000000005e-01  -1.3339999999999999e-01   3.9177000000000000e+00   2.8899999999999998e-01   1.4430000000000001e-01   2.3890000000000000e-01
  -6.3919999999999999e-01  -2.8580000000000000e-01   1.1152000000000000e+00   2.1959999999999999e-01   1.4269999999999999e-01   1.3200000000000000e-02  -3.7730000000000002e-01   6.6699999999999995e-02   3.9177000000000000e+00   2.9859999999999998e-01   1.2509999999999999e-01   1.4160000000000000e-01
  -4.4080000000000003e-01  -2.8580000000000000e-01   1.5441000000000000e+00   1.1459999999999999e-01   8.5599999999999996e-02   5.7000000000000002e-02  -4.4390000000000002e-01  -6.6699999999999995e-02   3.8306000000000000e+00   2.2159999999999999e-01   1.3469999999999999e-01   1.9460000000000000e-01
  -5.5110000000000003e-01  -4.1770000000000002e-01   8.5780000000000001e-01   2.0050000000000001e-01   0.0000000000000000e+00   3.9500000000000000e-02  -3.7730000000000002e-01   3.1130000000000002e-01   3.4824000000000002e+00   2.8899999999999998e-01   2.1170000000000000e-01   2.1679999999999999e-01
  -4.6289999999999998e-01  -2.1980000000000000e-01   8.5800000000000001e-02   3.0549999999999999e-01   4.7600000000000003e-02   1.3200000000000000e-02  -4.4390000000000002e-01   1.5559999999999999e-01   3.6564999999999999e+00   2.2159999999999999e-01   1.5400000000000000e-01   1.9460000000000000e-01
  -3.7469999999999998e-01  -2.4179999999999999e-01   3.4310000000000002e-01   1.0500000000000000e-01   8.5599999999999996e-02  -3.0700000000000002e-02  -5.5489999999999995e-01   4.6689999999999998e-01   3.7435999999999998e+00   1.6380000000000000e-01   1.5400000000000000e-01   1.5479999999999999e-01
  -5.5110000000000003e-01  -2.6379999999999998e-01   1.1152000000000000e+00   2.4820000000000000e-01   7.6100000000000001e-02   3.9500000000000000e-02  -3.7730000000000002e-01   1.1119999999999999e-01   3.8306000000000000e+00   2.3119999999999999e-01   1.2509999999999999e-01   1.9910000000000000e-01
  -4.1880000000000001e-01  -2.1980000000000000e-01  -3.4310000000000002e-01   2.3870000000000000e-01   2.2839999999999999e-01   1.7500000000000002e-02  -5.5489999999999995e-01   2.8910000000000002e-01   4.1788999999999996e+00   2.0230000000000001e-01   1.1550000000000001e-01   1.9910000000000000e-01
  -6.1719999999999997e-01  -3.9570000000000000e-01   8.5780000000000001e-01   1.7190000000000000e-01   1.0470000000000000e-01   3.0700000000000002e-02  -4.6610000000000001e-01   1.1119999999999999e-01   3.8306000000000000e+00   2.3119999999999999e-01   4.8099999999999997e-02   2.2559999999999999e-01
  -7.7149999999999996e-01  -4.1770000000000002e-01   1.8015000000000001e+00   1.2410000000000000e-01   7.6100000000000001e-02   3.9500000000000000e-02  -6.2150000000000005e-01   3.5580000000000001e-01   3.0470999999999999e+00   2.4079999999999999e-01   1.2509999999999999e-01   2.1679999999999999e-01
  -6.1719999999999997e-01  -2.6379999999999998e-01   1.5441000000000000e+00   2.2910000000000000e-01  -6.6600000000000006e-02   2.1899999999999999e-02  -6.6579999999999995e-01   2.2200000000000001e-02   4.0048000000000004e+00   2.7939999999999998e-01   6.7400000000000002e-02   1.9910000000000000e-01
  -4.6289999999999998e-01  -1.7590000000000000e-01   6.0050000000000003e-01   2.0050000000000001e-01   1.6180000000000000e-01   3.5099999999999999e-02  -4.2170000000000002e-01   2.2239999999999999e-01   3.4824000000000002e+00   1.7340000000000000e-01   7.6999999999999999e-02   1.8140000000000001e-01
  -5.7310000000000005e-01  -2.8580000000000000e-01   1.2867999999999999e+00   1.7190000000000000e-01  -2.8500000000000001e-02   4.8200000000000000e-02  -2.4410000000000001e-01   2.0010000000000000e-01   4.0918000000000001e+00   2.9859999999999998e-01   1.6360000000000000e-01   2.2559999999999999e-01
  -6.1719999999999997e-01  -2.1980000000000000e-01   1.1152000000000000e+00   2.7689999999999998e-01   6.6600000000000006e-02   3.9500000000000000e-02  -2.6629999999999998e-01   2.6679999999999998e-01   3.3083000000000000e+00   2.2159999999999999e-01   1.6360000000000000e-01   1.8140000000000001e-01
  -5.9509999999999996e-01  -2.1980000000000000e-01   6.8630000000000002e-01   3.2460000000000000e-01   1.3320000000000001e-01  -8.8000000000000005e-03  -4.8830000000000001e-01   1.1119999999999999e-01   3.5695000000000001e+00   2.6010000000000000e-01   1.3469999999999999e-01   2.2120000000000001e-01
  -4.8490000000000000e-01  -8.7900000000000006e-02   5.1470000000000005e-01   2.4820000000000000e-01   2.2839999999999999e-01   2.1899999999999999e-02  -3.7730000000000002e-01   3.3350000000000002e-01   3.7435999999999998e+00   1.9270000000000001e-01   2.4060000000000001e-01   1.9910000000000000e-01
  -5.5110000000000003e-01  -2.6379999999999998e-01   5.1470000000000005e-01   2.1959999999999999e-01   6.6600000000000006e-02  -3.9500000000000000e-02  -3.5510000000000003e-01   1.1119999999999999e-01   3.7435999999999998e+00   2.3119999999999999e-01   1.6360000000000000e-01   1.6810000000000000e-01
  -5.0700000000000001e-01  -2.8580000000000000e-01   7.7210000000000001e-01   2.1959999999999999e-01   1.3320000000000001e-01   1.7500000000000002e-02  -6.6579999999999995e-01   1.7790000000000000e-01   3.3083000000000000e+00   3.3710000000000001e-01   1.8279999999999999e-01   2.1679999999999999e-01
  -3.7469999999999998e-01  -2.4179999999999999e-01   7.7210000000000001e-01   1.7190000000000000e-01   3.8100000000000002e-02  -2.6300000000000000e-02  -5.1049999999999995e-01  -6.6699999999999995e-02   3.2212000000000001e+00   2.4079999999999999e-01   5.7700000000000001e-02   2.3440000000000000e-01
  -5.9509999999999996e-01  -3.2979999999999998e-01   1.2867999999999999e+00   2.0999999999999999e-01   6.6600000000000006e-02   3.9500000000000000e-02  -4.6610000000000001e-01   3.1130000000000002e-01   3.3953000000000002e+00   2.6010000000000000e-01   1.0580000000000001e-01   1.8140000000000001e-01
  -6.6130000000000000e-01  -2.4179999999999999e-01   1.2010000000000001e+00   1.7190000000000000e-01   2.8500000000000001e-02   2.1899999999999999e-02  -3.1069999999999998e-01  -2.2200000000000001e-02   3.8306000000000000e+00   2.5050000000000000e-01   3.8500000000000000e-02   2.4329999999999999e-01
  -4.8490000000000000e-01  -1.3189999999999999e-01   1.0294000000000001e+00   2.4820000000000000e-01   1.0470000000000000e-01   2.1899999999999999e-02  -5.1049999999999995e-01   2.8910000000000002e-01   3.3953000000000002e+00   3.0819999999999997e-01   2.0210000000000000e-01   2.1229999999999999e-01
  -5.7310000000000005e-01  -2.4179999999999999e-01   1.0294000000000001e+00   1.7190000000000000e-01   3.8100000000000002e-02   7.4499999999999997e-02  -5.1049999999999995e-01   3.7800000000000000e-01   3.6564999999999999e+00   2.6970000000000000e-01   8.6599999999999996e-02   1.6810000000000000e-01
  -5.7310000000000005e-01  -1.5390000000000001e-01   1.4582999999999999e+00   1.8140000000000001e-01   6.6600000000000006e-02   2.1899999999999999e-02  -3.7730000000000002e-01   4.0020000000000000e-01   4.5270999999999999e+00   3.0819999999999997e-01   2.4060000000000001e-01   1.9460000000000000e-01
  -3.7469999999999998e-01  -1.7590000000000000e-01   7.7210000000000001e-01   1.7190000000000000e-01   1.1420000000000000e-01  -8.8000000000000005e-03  -5.1049999999999995e-01   2.6679999999999998e-01   4.1788999999999996e+00   2.6010000000000000e-01   1.4430000000000001e-01   1.8140000000000001e-01
  -6.8330000000000002e-01  -2.4179999999999999e-01  -1.7160000000000000e-01   1.6230000000000000e-01   2.4740000000000001e-01  -5.2600000000000001e-02  -5.1049999999999995e-01   2.6679999999999998e-01   4.2659000000000002e+00   2.6010000000000000e-01   1.1550000000000001e-01   1.7690000000000000e-01
  -6.1719999999999997e-01  -3.7369999999999998e-01   6.0050000000000003e-01   2.4820000000000000e-01   9.5200000000000007e-02   6.1400000000000003e-02  -4.8830000000000001e-01   3.3350000000000002e-01   4.0918000000000001e+00   2.4079999999999999e-01   1.3469999999999999e-01   2.2120000000000001e-01
  -4.1880000000000001e-01  -2.6379999999999998e-01   8.5800000000000001e-02   2.9599999999999999e-01   5.7099999999999998e-02  -2.6300000000000000e-02  -4.6610000000000001e-01   8.8900000000000007e-02   4.1788999999999996e+00   2.1190000000000001e-01   1.8279999999999999e-01   2.1229999999999999e-01
  -4.8490000000000000e-01  -4.3969999999999998e-01   8.5780000000000001e-01   2.6729999999999998e-01   2.8500000000000001e-02  -8.8000000000000005e-03  -5.5489999999999995e-01   2.2200000000000001e-02   3.8306000000000000e+00   2.6010000000000000e-01   3.8500000000000000e-02   2.1679999999999999e-01
  -5.9509999999999996e-01  -3.9570000000000000e-01   1.2867999999999999e+00   1.5279999999999999e-01   2.8500000000000001e-02   6.5799999999999997e-02  -4.6610000000000001e-01   1.1119999999999999e-01   3.5695000000000001e+00   2.7939999999999998e-01   7.6999999999999999e-02   1.8140000000000001e-01
  -7.0530000000000004e-01  -1.5390000000000001e-01   1.6298999999999999e+00   1.3370000000000001e-01   9.4999999999999998e-03   5.7000000000000002e-02  -6.4370000000000005e-01  -4.4499999999999998e-02   3.3953000000000002e+00   2.1190000000000001e-01   9.6199999999999994e-02   2.2559999999999999e-01
  -6.1719999999999997e-01  -3.7369999999999998e-01   3.4310000000000002e-01   2.8639999999999999e-01   9.4999999999999998e-03   1.7500000000000002e-02  -5.1049999999999995e-01   3.1130000000000002e-01   3.8306000000000000e+00   2.7939999999999998e-01   1.1550000000000001e-01   1.6810000000000000e-01
  -5.7310000000000005e-01  -2.1980000000000000e-01   1.5441000000000000e+00   7.6399999999999996e-02   6.6600000000000006e-02   4.8200000000000000e-02  -3.9950000000000002e-01   2.2200000000000001e-02   4.4401000000000002e+00   1.9270000000000001e-01   1.1550000000000001e-01   2.1679999999999999e-01
  -6.1719999999999997e-01  -3.7369999999999998e-01   1.7160000000000000e-01   1.4319999999999999e-01   9.4999999999999998e-03   3.5099999999999999e-02  -2.2189999999999999e-01   1.3339999999999999e-01   4.0048000000000004e+00   2.6010000000000000e-01   1.8279999999999999e-01   1.5920000000000001e-01
  -3.7469999999999998e-01  -3.5170000000000001e-01   5.1470000000000005e-01   1.5279999999999999e-01   9.5200000000000007e-02   3.0700000000000002e-02  -5.1049999999999995e-01   2.0010000000000000e-01   4.0048000000000004e+00   2.8899999999999998e-01   1.2509999999999999e-01   2.2559999999999999e-01
  -7.7149999999999996e-01  -3.9570000000000000e-01   6.0050000000000003e-01   1.7190000000000000e-01   1.6180000000000000e-01  -2.1899999999999999e-02  -2.6629999999999998e-01   1.5559999999999999e-01   3.6564999999999999e+00   2.6970000000000000e-01   1.8279999999999999e-01   1.7690000000000000e-01
  -5.9509999999999996e-01  -4.1770000000000002e-01   6.8630000000000002e-01   1.4319999999999999e-01   1.1420000000000000e-01   3.5099999999999999e-02  -5.1049999999999995e-01   1.1119999999999999e-01   3.9177000000000000e+00   2.5050000000000000e-01   8.6599999999999996e-02   2.1229999999999999e-01
  -4.1880000000000001e-01  -1.5390000000000001e-01  -1.7160000000000000e-01   3.2460000000000000e-01   5.7099999999999998e-02  -5.7000000000000002e-02  -5.9930000000000005e-01   1.5559999999999999e-01   3.6564999999999999e+00   2.4079999999999999e-01   1.9199999999999998e-02   2.1679999999999999e-01
  -5.7310000000000005e-01  -2.1980000000000000e-01   6.0050000000000003e-01   1.5279999999999999e-01   1.9980000000000001e-01   4.4000000000000003e-03  -5.3269999999999995e-01  -2.2200000000000001e-02   3.0470999999999999e+00   2.3119999999999999e-01   2.8899999999999999e-02   1.6810000000000000e-01
  -5.2900000000000003e-01  -2.6379999999999998e-01   1.7157000000000000e+00   1.8140000000000001e-01   0.0000000000000000e+00   6.5799999999999997e-02  -4.4390000000000002e-01   2.2239999999999999e-01   3.3953000000000002e+00   1.6380000000000000e-01   2.3089999999999999e-01   1.7249999999999999e-01
  -6.6130000000000000e-01  -2.6379999999999998e-01   2.0588000000000002e+00   1.5279999999999999e-01  -1.9000000000000000e-02   4.3900000000000002e-02  -6.2150000000000005e-01   4.4499999999999998e-02   3.2212000000000001e+00   2.0230000000000001e-01   1.9199999999999998e-02   2.3440000000000000e-01
  -4.4080000000000003e-01  -3.9570000000000000e-01   1.1152000000000000e+00   2.8639999999999999e-01   1.6180000000000000e-01   2.1899999999999999e-02  -5.3269999999999995e-01   1.3339999999999999e-01   2.5247000000000002e+00   2.5050000000000000e-01   1.6360000000000000e-01   2.1229999999999999e-01
  -6.6130000000000000e-01  -2.1980000000000000e-01   4.2890000000000000e-01   1.6230000000000000e-01   9.4999999999999998e-03   2.6300000000000000e-02  -3.3289999999999997e-01   1.7790000000000000e-01   3.5695000000000001e+00   2.8899999999999998e-01   1.0580000000000001e-01   1.9460000000000000e-01
  -4.6289999999999998e-01  -1.5390000000000001e-01   1.0294000000000001e+00   2.3870000000000000e-01   1.2370000000000000e-01   2.6300000000000000e-02  -2.8849999999999998e-01   2.6679999999999998e-01   3.9177000000000000e+00   2.6970000000000000e-01   2.3089999999999999e-01   2.0790000000000000e-01
  -6.1719999999999997e-01   0.0000000000000000e+00   8.5780000000000001e-01   2.2910000000000000e-01   1.4269999999999999e-01   1.7500000000000002e-02  -5.3269999999999995e-01   2.8910000000000002e-01   3.5695000000000001e+00   1.9270000000000001e-01   9.6199999999999994e-02   1.9910000000000000e-01
  -4.1880000000000001e-01  -2.1980000000000000e-01   5.1470000000000005e-01   2.7689999999999998e-01   9.5200000000000007e-02   1.7500000000000002e-02  -5.3269999999999995e-01   3.7800000000000000e-01   4.2659000000000002e+00   2.4079999999999999e-01   2.6939999999999997e-01   2.1229999999999999e-01
  -7.4939999999999996e-01  -8.7900000000000006e-02   8.5780000000000001e-01   1.8140000000000001e-01   1.9980000000000001e-01   2.1899999999999999e-02  -5.1049999999999995e-01   2.4460000000000001e-01   3.4824000000000002e+00   1.7340000000000000e-01   9.6199999999999994e-02   2.0790000000000000e-01
  -4.4080000000000003e-01   2.1999999999999999e-02  -1.7160000000000000e-01   2.0050000000000001e-01   1.1420000000000000e-01  -4.3900000000000002e-02  -5.7709999999999995e-01   4.4499999999999998e-02   3.6564999999999999e+00   2.6970000000000000e-01   1.3469999999999999e-01   2.0790000000000000e-01
  -4.8490000000000000e-01  -1.7590000000000000e-01   1.0294000000000001e+00   2.8639999999999999e-01   9.5200000000000007e-02   0.0000000000000000e+00  -7.1020000000000005e-01   2.2200000000000001e-02   3.2212000000000001e+00   2.6010000000000000e-01   5.7700000000000001e-02   2.1229999999999999e-01
  -6.3919999999999999e-01  -3.9570000000000000e-01   1.3725000000000001e+00   1.7190000000000000e-01   2.8500000000000001e-02   3.9500000000000000e-02  -5.3269999999999995e-01   2.4460000000000001e-01   3.6564999999999999e+00   2.4079999999999999e-01   1.7319999999999999e-01   1.9460000000000000e-01
  -5.0700000000000001e-01  -3.7369999999999998e-01   1.5441000000000000e+00   2.1959999999999999e-01   2.8500000000000001e-02   5.2600000000000001e-02  -7.7680000000000005e-01   8.8900000000000007e-02   3.0470999999999999e+00   2.3119999999999999e-01   9.6199999999999994e-02   2.3890000000000000e-01
  -4.8490000000000000e-01  -4.1770000000000002e-01   2.5740000000000002e-01   2.4820000000000000e-01   3.8100000000000002e-02  -2.6300000000000000e-02  -5.1049999999999995e-01   3.1130000000000002e-01   3.7435999999999998e+00   2.6010000000000000e-01   1.9199999999999998e-02   1.9460000000000000e-01
  -5.9509999999999996e-01  -3.2979999999999998e-01   6.8630000000000002e-01   2.1959999999999999e-01   3.8100000000000002e-02   7.4499999999999997e-02  -5.3269999999999995e-01   2.4460000000000001e-01   3.6564999999999999e+00   3.0819999999999997e-01   1.2509999999999999e-01   2.3000000000000001e-01
  -5.7310000000000005e-01  -3.0780000000000002e-01   1.1152000000000000e+00   1.4319999999999999e-01   5.7099999999999998e-02   3.0700000000000002e-02  -2.8849999999999998e-01   3.3350000000000002e-01   4.6142000000000003e+00   2.4079999999999999e-01   1.4430000000000001e-01   1.7690000000000000e-01
  -5.7310000000000005e-01  -2.1980000000000000e-01   1.7160000000000000e-01   1.3370000000000001e-01   1.4269999999999999e-01   3.9500000000000000e-02  -5.3269999999999995e-01   2.6679999999999998e-01   3.2212000000000001e+00   2.4079999999999999e-01   7.6999999999999999e-02   1.8140000000000001e-01
  -4.1880000000000001e-01  -1.9789999999999999e-01  -8.5800000000000001e-02   2.2910000000000000e-01   7.6100000000000001e-02  -1.3200000000000000e-02  -4.2170000000000002e-01   5.1139999999999997e-01   3.7435999999999998e+00   2.6970000000000000e-01   1.9239999999999999e-01   1.6810000000000000e-01
  -5.9509999999999996e-01  -1.7590000000000000e-01   1.0294000000000001e+00   1.1459999999999999e-01   1.2370000000000000e-01   2.1899999999999999e-02  -3.5510000000000003e-01   2.8910000000000002e-01   4.2659000000000002e+00   1.9270000000000001e-01   2.2130000000000000e-01   1.5920000000000001e-01
  -3.3060000000000000e-01  -3.5170000000000001e-01   2.5740000000000002e-01   1.7190000000000000e-01   1.2370000000000000e-01  -3.0700000000000002e-02  -4.8830000000000001e-01   2.4460000000000001e-01   2.8730000000000002e+00   2.2159999999999999e-01   2.0210000000000000e-01   1.9910000000000000e-01
  -5.0700000000000001e-01  -2.6379999999999998e-01   2.5740000000000002e-01   1.2410000000000000e-01   1.0470000000000000e-01   4.4000000000000003e-03  -4.8830000000000001e-01   1.3339999999999999e-01   3.2212000000000001e+00   2.2159999999999999e-01   0.0000000000000000e+00   2.0349999999999999e-01
  -4.4080000000000003e-01  -1.7590000000000000e-01   9.4359999999999999e-01   1.1459999999999999e-01   4.7600000000000003e-02   1.3200000000000000e-02  -6.2150000000000005e-01   2.6679999999999998e-01   2.9600000000000000e+00   2.5050000000000000e-01   1.2509999999999999e-01   1.9460000000000000e-01
  -4.8490000000000000e-01  -4.3969999999999998e-01   1.0294000000000001e+00   1.9089999999999999e-01   0.0000000000000000e+00   6.5799999999999997e-02  -4.4390000000000002e-01  -4.4499999999999998e-02   4.3529999999999998e+00   3.4680000000000000e-01   3.8500000000000000e-02   2.5659999999999999e-01
  -4.1880000000000001e-01  -2.6379999999999998e-01   8.5780000000000001e-01   2.0050000000000001e-01   7.6100000000000001e-02   8.8000000000000005e-03  -2.8849999999999998e-01   1.5559999999999999e-01   4.0048000000000004e+00   3.1790000000000002e-01   1.0580000000000001e-01   1.8579999999999999e-01
  -5.2900000000000003e-01  -3.5170000000000001e-01   2.1446000000000001e+00   1.5279999999999999e-01   1.6180000000000000e-01   6.1400000000000003e-02  -4.2170000000000002e-01   6.6699999999999995e-02   4.0048000000000004e+00   2.0230000000000001e-01   1.8279999999999999e-01   1.7690000000000000e-01
  -4.8490000000000000e-01  -2.4179999999999999e-01   8.5780000000000001e-01   1.2410000000000000e-01   8.5599999999999996e-02   3.9500000000000000e-02  -2.2189999999999999e-01   1.5559999999999999e-01   4.2659000000000002e+00   2.3119999999999999e-01   1.7319999999999999e-01   1.6810000000000000e-01
  -5.0700000000000001e-01  -3.5170000000000001e-01   2.5740000000000002e-01   1.8140000000000001e-01   1.1420000000000000e-01   8.8000000000000005e-03  -5.3269999999999995e-01   0.0000000000000000e+00   4.2659000000000002e+00   2.1190000000000001e-01   1.5400000000000000e-01   2.1229999999999999e-01
  -5.0700000000000001e-01  -1.3189999999999999e-01   0.0000000000000000e+00   3.0549999999999999e-01   1.3320000000000001e-01  -4.4000000000000003e-03  -3.3289999999999997e-01   2.2239999999999999e-01   3.7435999999999998e+00   2.6010000000000000e-01   1.4430000000000001e-01   1.7249999999999999e-01
  -6.1719999999999997e-01  -4.1770000000000002e-01   4.2890000000000000e-01   1.0500000000000000e-01   4.7600000000000003e-02   4.3900000000000002e-02  -4.6610000000000001e-01   1.5559999999999999e-01   3.4824000000000002e+00   2.5050000000000000e-01   1.2509999999999999e-01   1.7690000000000000e-01
  -3.5270000000000001e-01  -2.6379999999999998e-01   6.0050000000000003e-01   2.8639999999999999e-01   1.1420000000000000e-01   0.0000000000000000e+00  -6.8799999999999994e-01   2.4460000000000001e-01   3.4824000000000002e+00   2.2159999999999999e-01   9.6199999999999994e-02   2.0790000000000000e-01
  -4.6289999999999998e-01  -2.6379999999999998e-01   6.0050000000000003e-01   1.4319999999999999e-01   6.6600000000000006e-02   0.0000000000000000e+00  -4.4390000000000002e-01   2.2200000000000001e-02   4.4401000000000002e+00   3.0819999999999997e-01   1.5400000000000000e-01   1.8579999999999999e-01
  -5.2900000000000003e-01  -4.3999999999999997e-02   1.2867999999999999e+00   2.8639999999999999e-01   4.7600000000000003e-02   3.0700000000000002e-02  -3.3289999999999997e-01   2.2239999999999999e-01   3.3083000000000000e+00   2.7939999999999998e-01   1.1550000000000001e-01   2.0790000000000000e-01
  -4.8490000000000000e-01  -2.6379999999999998e-01   1.2867999999999999e+00   2.4820000000000000e-01   3.8100000000000002e-02   8.3299999999999999e-02  -5.7709999999999995e-01  -6.6699999999999995e-02   3.8306000000000000e+00   2.8899999999999998e-01   1.0580000000000001e-01   2.0349999999999999e-01
  -4.4080000000000003e-01  -3.5170000000000001e-01   1.2010000000000001e+00   2.3870000000000000e-01   1.4269999999999999e-01  -8.8000000000000005e-03  -5.7709999999999995e-01   2.2200000000000001e-02   3.3083000000000000e+00   2.4079999999999999e-01   1.0580000000000001e-01   2.1229999999999999e-01
  -5.5110000000000003e-01  -3.0780000000000002e-01   1.0294000000000001e+00   1.8140000000000001e-01   3.8100000000000002e-02   2.1899999999999999e-02  -3.9950000000000002e-01   2.0010000000000000e-01   3.7435999999999998e+00   2.0230000000000001e-01   1.4430000000000001e-01   2.0349999999999999e-01
  -2.8649999999999998e-01  -2.6379999999999998e-01   3.4310000000000002e-01   2.1959999999999999e-01   1.3320000000000001e-01   8.8000000000000005e-03  -3.7730000000000002e-01   2.2239999999999999e-01   3.5695000000000001e+00   2.8899999999999998e-01   1.7319999999999999e-01   1.8579999999999999e-01
  -2.8649999999999998e-01  -3.7369999999999998e-01  -8.5800000000000001e-02   2.3870000000000000e-01   1.2370000000000000e-01   4.4000000000000003e-03  -5.3269999999999995e-01   1.7790000000000000e-01   3.7435999999999998e+00   2.6970000000000000e-01   6.7400000000000002e-02   1.9910000000000000e-01
  -5.0700000000000001e-01  -1.3189999999999999e-01   0.0000000000000000e+00   1.6230000000000000e-01   1.1420000000000000e-01  -2.6300000000000000e-02  -3.5510000000000003e-01   3.1130000000000002e-01   3.5695000000000001e+00   2.6970000000000000e-01   1.4430000000000001e-01   1.6810000000000000e-01
  -4.8490000000000000e-01  -1.9789999999999999e-01   1.6298999999999999e+00   1.1459999999999999e-01   0.0000000000000000e+00   4.3900000000000002e-02  -5.1049999999999995e-01   1.3339999999999999e-01   3.6564999999999999e+00   2.3119999999999999e-01   2.1170000000000000e-01   2.1229999999999999e-01
  -4.6289999999999998e-01  -3.0780000000000002e-01   7.7210000000000001e-01   2.0050000000000001e-01   1.5229999999999999e-01  -8.8000000000000005e-03  -5.3269999999999995e-01   2.0010000000000000e-01   4.0048000000000004e+00   2.4079999999999999e-01   8.6599999999999996e-02   2.3440000000000000e-01
  -7.7149999999999996e-01  -1.9789999999999999e-01   4.2890000000000000e-01   1.4319999999999999e-01   1.0470000000000000e-01   2.1899999999999999e-02  -3.7730000000000002e-01  -2.2200000000000001e-02   2.7858999999999998e+00   2.8899999999999998e-01   4.8099999999999997e-02   2.1679999999999999e-01
  -6.1719999999999997e-01  -2.6379999999999998e-01   8.5780000000000001e-01   9.5500000000000002e-02   4.7600000000000003e-02   1.7500000000000002e-02  -3.5510000000000003e-01   3.7800000000000000e-01   3.8306000000000000e+00   2.6970000000000000e-01   9.6199999999999994e-02   1.9910000000000000e-01
  -5.5110000000000003e-01  -3.0780000000000002e-01   1.0294000000000001e+00   1.7190000000000000e-01  -7.6100000000000001e-02   6.5799999999999997e-02  -6.6579999999999995e-01  -2.2200000000000001e-02   4.2659000000000002e+00   2.8899999999999998e-01   1.1550000000000001e-01   2.2559999999999999e-01
  -5.5110000000000003e-01  -1.9789999999999999e-01  -2.5740000000000002e-01   1.6230000000000000e-01   4.7600000000000003e-02   1.3200000000000000e-02  -5.7709999999999995e-01   1.5559999999999999e-01   4.0048000000000004e+00   2.8899999999999998e-01   1.3469999999999999e-01   2.0790000000000000e-01
  -6.3919999999999999e-01  -3.2979999999999998e-01   2.0588000000000002e+00   2.4820000000000000e-01  -4.7600000000000003e-02   3.0700000000000002e-02  -3.3289999999999997e-01   3.3350000000000002e-01   3.8306000000000000e+00   2.1190000000000001e-01   1.5400000000000000e-01   2.3440000000000000e-01
  -7.4939999999999996e-01  -3.5170000000000001e-01   6.8630000000000002e-01   1.5279999999999999e-01   8.5599999999999996e-02   0.0000000000000000e+00  -4.4390000000000002e-01   2.2200000000000001e-02   3.3083000000000000e+00   1.8300000000000000e-01   1.2509999999999999e-01   2.1229999999999999e-01
  -5.9509999999999996e-01   0.0000000000000000e+00   2.5740000000000002e-01   1.9089999999999999e-01   7.6100000000000001e-02   4.4000000000000003e-03  -4.4390000000000002e-01   2.2239999999999999e-01   3.8306000000000000e+00   3.1790000000000002e-01   7.6999999999999999e-02   2.1229999999999999e-01
  -5.0700000000000001e-01   4.3999999999999997e-02   8.5800000000000001e-02   2.2910000000000000e-01   1.1420000000000000e-01   8.8000000000000005e-03  -5.3269999999999995e-01  -2.2200000000000001e-02   3.3953000000000002e+00   2.2159999999999999e-01   2.0210000000000000e-01   1.5040000000000001e-01
  -5.5110000000000003e-01  -4.3969999999999998e-01   1.1152000000000000e+00   2.6729999999999998e-01   9.5200000000000007e-02   4.8200000000000000e-02  -2.4410000000000001e-01   3.7800000000000000e-01   4.2659000000000002e+00   2.1190000000000001e-01   1.1550000000000001e-01   2.0790000000000000e-01
  -5.7310000000000005e-01  -1.3189999999999999e-01   1.7160000000000000e-01   2.9599999999999999e-01   1.3320000000000001e-01   1.3200000000000000e-02  -6.2150000000000005e-01   1.7790000000000000e-01   3.4824000000000002e+00   2.6010000000000000e-01   1.1550000000000001e-01   2.3440000000000000e-01
  -7.0530000000000004e-01  -2.6379999999999998e-01   3.4310000000000002e-01   1.7190000000000000e-01   1.2370000000000000e-01   2.6300000000000000e-02  -5.7709999999999995e-01  -8.8900000000000007e-02   3.3083000000000000e+00   2.6970000000000000e-01   9.6199999999999994e-02   2.2559999999999999e-01
  -4.4080000000000003e-01  -1.5390000000000001e-01   8.5780000000000001e-01   2.0999999999999999e-01   3.8100000000000002e-02   3.0700000000000002e-02  -5.9930000000000005e-01   2.4460000000000001e-01   4.0048000000000004e+00   2.7939999999999998e-01   1.7319999999999999e-01   2.0790000000000000e-01
  -6.6130000000000000e-01  -8.7900000000000006e-02   9.4359999999999999e-01   2.0050000000000001e-01   0.0000000000000000e+00   5.7000000000000002e-02  -3.3289999999999997e-01   8.8900000000000007e-02   4.0048000000000004e+00   1.7340000000000000e-01   1.0580000000000001e-01   2.2120000000000001e-01
  -7.4939999999999996e-01  -3.0780000000000002e-01   9.4359999999999999e-01   1.7190000000000000e-01   1.1420000000000000e-01   1.3200000000000000e-02  -3.9950000000000002e-01   2.4460000000000001e-01   2.9600000000000000e+00   2.5050000000000000e-01   1.3469999999999999e-01   1.8579999999999999e-01
  -3.7469999999999998e-01  -3.7369999999999998e-01   1.2010000000000001e+00   1.0500000000000000e-01   3.8100000000000002e-02   3.5099999999999999e-02  -1.5540000000000001e-01   2.6679999999999998e-01   4.3529999999999998e+00   2.2159999999999999e-01   1.0580000000000001e-01   2.3000000000000001e-01
  -3.7469999999999998e-01  -3.0780000000000002e-01   1.8015000000000001e+00   1.9089999999999999e-01   1.7130000000000001e-01   4.3900000000000002e-02  -5.5489999999999995e-01   3.5580000000000001e-01   3.9177000000000000e+00   2.8899999999999998e-01   3.0790000000000001e-01   2.1679999999999999e-01
  -6.1719999999999997e-01  -3.0780000000000002e-01   5.1470000000000005e-01   2.3870000000000000e-01   1.9980000000000001e-01  -2.6300000000000000e-02  -4.8830000000000001e-01   8.8900000000000007e-02   4.0048000000000004e+00   2.6970000000000000e-01   1.6360000000000000e-01   1.8579999999999999e-01
  -5.7310000000000005e-01  -2.1999999999999999e-02   7.7210000000000001e-01   2.5779999999999997e-01   1.6180000000000000e-01   0.0000000000000000e+00  -5.3269999999999995e-01   2.8910000000000002e-01   4.3529999999999998e+00   2.6010000000000000e-01   1.7319999999999999e-01   1.9910000000000000e-01
  -6.6130000000000000e-01  -2.6379999999999998e-01   8.5780000000000001e-01   2.5779999999999997e-01   3.8100000000000002e-02  -4.4000000000000003e-03  -3.9950000000000002e-01   3.1130000000000002e-01   4.1788999999999996e+00   1.8300000000000000e-01   9.6199999999999994e-02   1.8579999999999999e-01
  -3.7469999999999998e-01  -3.5170000000000001e-01  -1.7160000000000000e-01   2.2910000000000000e-01   3.8100000000000002e-02   1.3200000000000000e-02  -4.4390000000000002e-01   2.4460000000000001e-01   3.0470999999999999e+00   2.4079999999999999e-01   1.2509999999999999e-01   1.9910000000000000e-01
  -5.7310000000000005e-01  -1.5390000000000001e-01   7.7210000000000001e-01   2.1959999999999999e-01   7.6100000000000001e-02   1.7500000000000002e-02  -4.6610000000000001e-01   1.7790000000000000e-01   3.7435999999999998e+00   3.0819999999999997e-01   7.6999999999999999e-02   2.2120000000000001e-01
  -2.4249999999999999e-01  -2.8580000000000000e-01   1.1152000000000000e+00   2.5779999999999997e-01   1.0470000000000000e-01   3.5099999999999999e-02  -5.9930000000000005e-01   2.2239999999999999e-01   3.4824000000000002e+00   2.3119999999999999e-01   1.7319999999999999e-01   2.4770000000000000e-01
  -5.2900000000000003e-01  -3.7369999999999998e-01   1.6298999999999999e+00   1.6230000000000000e-01  -8.5599999999999996e-02   0.0000000000000000e+00  -3.9950000000000002e-01   2.4460000000000001e-01   4.2659000000000002e+00   2.8899999999999998e-01   6.7400000000000002e-02   2.3440000000000000e-01
  -4.4080000000000003e-01  -3.2979999999999998e-01   6.0050000000000003e-01   2.0050000000000001e-01   2.8500000000000001e-02   4.4000000000000003e-03  -5.9930000000000005e-01  -1.7790000000000000e-01   3.1341999999999999e+00   3.4680000000000000e-01   1.5400000000000000e-01   2.1679999999999999e-01
  -6.1719999999999997e-01  -3.2979999999999998e-01   1.6298999999999999e+00   1.7190000000000000e-01   1.3320000000000001e-01   3.0700000000000002e-02  -2.6629999999999998e-01   4.8920000000000002e-01   2.2635999999999998e+00   2.0230000000000001e-01   8.6599999999999996e-02   1.8579999999999999e-01
  -5.7310000000000005e-01  -2.8580000000000000e-01   7.7210000000000001e-01   1.9089999999999999e-01   5.7099999999999998e-02   8.8000000000000005e-03  -4.6610000000000001e-01   2.8910000000000002e-01   3.4824000000000002e+00   2.4079999999999999e-01   2.2130000000000000e-01   2.1229999999999999e-01
  -5.7310000000000005e-01  -2.4179999999999999e-01  -2.5740000000000002e-01   2.6729999999999998e-01   1.4269999999999999e-01  -3.5099999999999999e-02  -4.8830000000000001e-01   4.6689999999999998e-01   4.4401000000000002e+00   2.6010000000000000e-01   1.4430000000000001e-01   2.0349999999999999e-01
  -5.2900000000000003e-01  -1.9789999999999999e-01   0.0000000000000000e+00   2.5779999999999997e-01   1.2370000000000000e-01  -3.5099999999999999e-02  -4.4400000000000002e-02   1.1119999999999999e-01   3.3083000000000000e+00   1.7340000000000000e-01   1.1550000000000001e-01   1.8579999999999999e-01
  -6.6130000000000000e-01  -4.6170000000000000e-01   9.4359999999999999e-01   1.9089999999999999e-01   1.0470000000000000e-01   3.9500000000000000e-02  -4.6610000000000001e-01   2.0010000000000000e-01   3.5695000000000001e+00   2.1190000000000001e-01   9.6199999999999994e-02   2.3000000000000001e-01
  -4.4080000000000003e-01  -2.4179999999999999e-01   2.5740000000000002e-01   3.6280000000000001e-01   7.6100000000000001e-02   4.4000000000000003e-03  -4.2170000000000002e-01   2.6679999999999998e-01   3.3083000000000000e+00   2.4079999999999999e-01   1.2509999999999999e-01   1.9020000000000001e-01
  -4.8490000000000000e-01  -1.0990000000000000e-01  -8.5800000000000001e-02   1.0500000000000000e-01   5.7099999999999998e-02   6.1400000000000003e-02  -5.7709999999999995e-01   1.3339999999999999e-01   4.0048000000000004e+00   2.6970000000000000e-01   7.6999999999999999e-02   2.1679999999999999e-01
  -4.4080000000000003e-01  -1.7590000000000000e-01   1.2867999999999999e+00   2.1959999999999999e-01  -1.9000000000000000e-02   3.9500000000000000e-02  -4.6610000000000001e-01   1.1119999999999999e-01   4.0048000000000004e+00   1.7340000000000000e-01   1.0580000000000001e-01   1.8579999999999999e-01
  -5.7310000000000005e-01  -4.1770000000000002e-01   1.2867999999999999e+00   1.6230000000000000e-01   9.4999999999999998e-03   5.2600000000000001e-02  -4.6610000000000001e-01  -8.8900000000000007e-02   4.0048000000000004e+00   1.9270000000000001e-01   1.9239999999999999e-01   2.1229999999999999e-01
  -5.2900000000000003e-01  -2.4179999999999999e-01   2.5740000000000002e-01   2.4820000000000000e-01   1.4269999999999999e-01   4.4000000000000003e-03  -5.5489999999999995e-01  -4.4499999999999998e-02   3.3083000000000000e+00   3.4680000000000000e-01   1.2509999999999999e-01   2.2120000000000001e-01
  -6.6130000000000000e-01  -3.2979999999999998e-01   6.0050000000000003e-01   1.4319999999999999e-01   3.8100000000000002e-02   5.7000000000000002e-02  -3.7730000000000002e-01   8.8900000000000007e-02   3.6564999999999999e+00   2.7939999999999998e-01   1.5400000000000000e-01   1.9020000000000001e-01
  -6.3919999999999999e-01  -3.7369999999999998e-01   8.5780000000000001e-01   2.1959999999999999e-01   0.0000000000000000e+00   3.0700000000000002e-02  -3.7730000000000002e-01   8.8900000000000007e-02   4.7882999999999996e+00   1.6380000000000000e-01   1.3469999999999999e-01   1.4160000000000000e-01
  -4.8490000000000000e-01  -2.1980000000000000e-01   8.5800000000000001e-02   1.6230000000000000e-01   1.7130000000000001e-01   1.3200000000000000e-02  -4.8830000000000001e-01   0.0000000000000000e+00   4.0048000000000004e+00   2.9859999999999998e-01   1.0580000000000001e-01   2.2559999999999999e-01
  -4.1880000000000001e-01  -1.9789999999999999e-01   3.4310000000000002e-01   1.8140000000000001e-01   1.2370000000000000e-01   3.0700000000000002e-02  -2.8849999999999998e-01   3.1130000000000002e-01   3.9177000000000000e+00   2.5050000000000000e-01   1.0580000000000001e-01   2.1229999999999999e-01
  -6.6130000000000000e-01  -2.6379999999999998e-01   1.1152000000000000e+00   1.6230000000000000e-01   9.5200000000000007e-02   3.0700000000000002e-02  -2.8849999999999998e-01   8.8900000000000007e-02   4.2659000000000002e+00   2.8899999999999998e-01   1.3469999999999999e-01   1.9910000000000000e-01
  -3.7469999999999998e-01  -1.5390000000000001e-01  -8.5800000000000001e-02   1.7190000000000000e-01   7.6100000000000001e-02   1.3200000000000000e-02  -6.4370000000000005e-01   6.6699999999999995e-02   3.4824000000000002e+00   2.5050000000000000e-01   1.2509999999999999e-01   2.3000000000000001e-01
  -6.8330000000000002e-01  -3.7369999999999998e-01   7.7210000000000001e-01   2.6729999999999998e-01   1.4269999999999999e-01   2.6300000000000000e-02  -6.2150000000000005e-01   1.5559999999999999e-01   3.3083000000000000e+00   2.6010000000000000e-01   5.7700000000000001e-02   2.1679999999999999e-01
  -6.1719999999999997e-01  -3.0780000000000002e-01   1.2867999999999999e+00   2.0050000000000001e-01   2.8500000000000001e-02   5.2600000000000001e-02  -5.7709999999999995e-01   2.0010000000000000e-01   2.6989000000000001e+00   1.6380000000000000e-01   3.8500000000000000e-02   2.1229999999999999e-01
  -5.2900000000000003e-01  -1.9789999999999999e-01   8.5780000000000001e-01   1.6230000000000000e-01   2.8500000000000001e-02   1.0960000000000000e-01  -5.9930000000000005e-01   1.5559999999999999e-01   2.8730000000000002e+00   2.6010000000000000e-01   9.6199999999999994e-02   2.2559999999999999e-01
  -4.6289999999999998e-01  -1.3189999999999999e-01   1.0294000000000001e+00   2.0050000000000001e-01   6.6600000000000006e-02   3.0700000000000002e-02  -4.6610000000000001e-01   4.4499999999999998e-02   3.8306000000000000e+00   2.6010000000000000e-01   1.1550000000000001e-01   2.0790000000000000e-01
  -7.4939999999999996e-01  -3.7369999999999998e-01   8.5780000000000001e-01   1.6230000000000000e-01   1.0470000000000000e-01   4.3900000000000002e-02  -3.7730000000000002e-01   2.2239999999999999e-01   3.7435999999999998e+00   2.1190000000000001e-01   2.2130000000000000e-01   1.8140000000000001e-01
  -4.4080000000000003e-01  -4.8359999999999997e-01   1.0294000000000001e+00   1.8140000000000001e-01   7.6100000000000001e-02   0.0000000000000000e+00  -3.1069999999999998e-01   1.3339999999999999e-01   4.4401000000000002e+00   2.4079999999999999e-01   7.6999999999999999e-02   2.0790000000000000e-01
  -5.9509999999999996e-01  -3.0780000000000002e-01   0.0000000000000000e+00   2.5779999999999997e-01   2.0930000000000001e-01  -2.6300000000000000e-02  -3.3289999999999997e-01   2.2239999999999999e-01   4.0918000000000001e+00   3.4680000000000000e-01   1.0580000000000001e-01   2.0790000000000000e-01
  -6.3919999999999999e-01  -2.1999999999999999e-02  -1.7160000000000000e-01   2.4820000000000000e-01   1.2370000000000000e-01  -4.3900000000000002e-02  -2.6629999999999998e-01   2.8910000000000002e-01   3.4824000000000002e+00   1.7340000000000000e-01   1.3469999999999999e-01   2.3440000000000000e-01
  -5.9509999999999996e-01  -3.2979999999999998e-01   6.8630000000000002e-01   1.8140000000000001e-01   6.6600000000000006e-02   2.1899999999999999e-02  -3.9950000000000002e-01   6.6699999999999995e-02   4.1788999999999996e+00   6.7400000000000002e-02   1.7319999999999999e-01   2.2559999999999999e-01
  -2.8649999999999998e-01  -3.5170000000000001e-01  -2.5740000000000002e-01   2.7689999999999998e-01   1.5229999999999999e-01  -1.3200000000000000e-02  -2.6629999999999998e-01   2.6679999999999998e-01   3.8306000000000000e+00   2.9859999999999998e-01   1.7319999999999999e-01   2.2559999999999999e-01
  -4.4080000000000003e-01  -1.5390000000000001e-01   3.4310000000000002e-01   1.2410000000000000e-01   5.7099999999999998e-02   3.5099999999999999e-02  -5.5489999999999995e-01   0.0000000000000000e+00   3.3953000000000002e+00   2.6970000000000000e-01   6.7400000000000002e-02   2.3440000000000000e-01
  -4.1880000000000001e-01  -3.2979999999999998e-01   6.0050000000000003e-01   1.2410000000000000e-01   9.4999999999999998e-03   8.8000000000000005e-03  -5.1049999999999995e-01   2.4460000000000001e-01   4.2659000000000002e+00   2.6010000000000000e-01   8.6599999999999996e-02   1.8579999999999999e-01
  -7.2740000000000005e-01  -1.7590000000000000e-01   1.4582999999999999e+00   1.7190000000000000e-01   9.5200000000000007e-02   5.2600000000000001e-02  -4.6610000000000001e-01   2.0010000000000000e-01   3.2212000000000001e+00   2.2159999999999999e-01   1.4430000000000001e-01   2.2120000000000001e-01
  -4.4080000000000003e-01  -2.6379999999999998e-01   0.0000000000000000e+00   1.7190000000000000e-01   8.5599999999999996e-02   0.0000000000000000e+00  -4.4390000000000002e-01   4.4499999999999998e-02   3.2212000000000001e+00   2.6010000000000000e-01   1.2509999999999999e-01   1.7249999999999999e-01
  -7.0530000000000004e-01  -3.5170000000000001e-01   1.5441000000000000e+00   1.9089999999999999e-01   3.8100000000000002e-02   2.6300000000000000e-02  -2.8849999999999998e-01   4.0020000000000000e-01   3.3083000000000000e+00   1.8300000000000000e-01   2.9830000000000001e-01   2.1679999999999999e-01
  -5.7310000000000005e-01  -3.0780000000000002e-01   6.0050000000000003e-01   1.8140000000000001e-01   1.0470000000000000e-01   1.3200000000000000e-02  -4.8830000000000001e-01   2.4460000000000001e-01   3.6564999999999999e+00   2.2159999999999999e-01   1.7319999999999999e-01   1.6810000000000000e-01
  -4.6289999999999998e-01   0.0000000000000000e+00   8.5780000000000001e-01   2.1959999999999999e-01   8.5599999999999996e-02  -3.9500000000000000e-02  -3.3289999999999997e-01   0.0000000000000000e+00   3.6564999999999999e+00   1.8300000000000000e-01   9.6199999999999994e-02   2.0349999999999999e-01
  -5.2900000000000003e-01  -1.9789999999999999e-01   0.0000000000000000e+00   2.0999999999999999e-01   5.7099999999999998e-02  -1.3200000000000000e-02  -3.7730000000000002e-01   2.6679999999999998e-01   2.7858999999999998e+00   2.5050000000000000e-01   2.1170000000000000e-01   1.7249999999999999e-01
  -5.9509999999999996e-01  -3.2979999999999998e-01   9.4359999999999999e-01   2.1959999999999999e-01   5.7099999999999998e-02   6.1400000000000003e-02  -4.4390000000000002e-01   1.5559999999999999e-01   4.2659000000000002e+00   2.4079999999999999e-01   1.8279999999999999e-01   2.1679999999999999e-01
  -3.9679999999999999e-01  -8.7900000000000006e-02  -6.0050000000000003e-01   2.1959999999999999e-01   8.5599999999999996e-02   1.3200000000000000e-02  -5.3269999999999995e-01   1.7790000000000000e-01   3.1341999999999999e+00   3.3710000000000001e-01   1.3469999999999999e-01   1.9460000000000000e-01
  -6.1719999999999997e-01  -3.9570000000000000e-01   8.5800000000000001e-02   1.6230000000000000e-01   4.7600000000000003e-02   2.6300000000000000e-02  -4.4390000000000002e-01   1.5559999999999999e-01   3.4824000000000002e+00   2.7939999999999998e-01   8.6599999999999996e-02   2.5209999999999999e-01
  -5.5110000000000003e-01  -1.9789999999999999e-01   1.4582999999999999e+00   2.1959999999999999e-01   5.7099999999999998e-02   3.5099999999999999e-02  -4.4390000000000002e-01   1.5559999999999999e-01   2.7858999999999998e+00   2.2159999999999999e-01   1.2509999999999999e-01   1.8579999999999999e-01
  -4.6289999999999998e-01  -2.1980000000000000e-01   1.5441000000000000e+00   1.5279999999999999e-01   6.6600000000000006e-02   2.1899999999999999e-02  -6.2150000000000005e-01  -2.0010000000000000e-01   3.4824000000000002e+00   2.4079999999999999e-01   5.7700000000000001e-02   1.9910000000000000e-01
  -5.5110000000000003e-01  -2.8580000000000000e-01   6.8630000000000002e-01   2.0050000000000001e-01   1.3320000000000001e-01  -1.7500000000000002e-02  -5.3269999999999995e-01   2.6679999999999998e-01   3.7435999999999998e+00   2.4079999999999999e-01   8.6599999999999996e-02   1.5920000000000001e-01
  -6.1719999999999997e-01  -3.9570000000000000e-01   8.5780000000000001e-01   2.2910000000000000e-01   2.8500000000000001e-02   5.2600000000000001e-02  -3.3289999999999997e-01   2.0010000000000000e-01   3.1341999999999999e+00   1.6380000000000000e-01   2.1170000000000000e-01   2.1229999999999999e-01
  -6.3919999999999999e-01  -4.6170000000000000e-01   1.0294000000000001e+00   1.5279999999999999e-01   6.6600000000000006e-02   1.3200000000000000e-02  -4.4390000000000002e-01   3.5580000000000001e-01   3.4824000000000002e+00   3.1790000000000002e-01   1.8279999999999999e-01   1.8579999999999999e-01
  -5.0700000000000001e-01  -2.8580000000000000e-01  -1.7160000000000000e-01   1.7190000000000000e-01   9.5200000000000007e-02   1.3200000000000000e-02  -3.7730000000000002e-01   2.4460000000000001e-01   3.5695000000000001e+00   3.5639999999999999e-01   1.0580000000000001e-01   2.0349999999999999e-01
  -3.9679999999999999e-01  -8.7900000000000006e-02  -2.5740000000000002e-01   2.0050000000000001e-01   1.8079999999999999e-01  -1.7500000000000002e-02  -4.6610000000000001e-01   3.1130000000000002e-01   3.7435999999999998e+00   1.8300000000000000e-01   1.2509999999999999e-01   1.6370000000000001e-01
  -6.1719999999999997e-01  -3.7369999999999998e-01   5.1470000000000005e-01   1.9089999999999999e-01   3.8100000000000002e-02   1.7500000000000002e-02  -4.2170000000000002e-01   2.2200000000000001e-02   3.2212000000000001e+00   2.6010000000000000e-01   1.0580000000000001e-01   1.9910000000000000e-01
  -5.5110000000000003e-01  -1.5390000000000001e-01   6.0050000000000003e-01   2.8639999999999999e-01   1.9000000000000000e-02  -8.8000000000000005e-03  -2.2189999999999999e-01   1.3339999999999999e-01   3.2212000000000001e+00   2.6010000000000000e-01   1.1550000000000001e-01   2.1229999999999999e-01
  -5.9509999999999996e-01  -2.6379999999999998e-01   1.0294000000000001e+00   1.6230000000000000e-01   1.9000000000000000e-02   4.3900000000000002e-02  -5.7709999999999995e-01   6.6699999999999995e-02   3.5695000000000001e+00   3.3710000000000001e-01   7.6999999999999999e-02   2.5209999999999999e-01
  -6.6130000000000000e-01  -3.7369999999999998e-01   1.1152000000000000e+00   2.0999999999999999e-01   2.8500000000000001e-02   4.3900000000000002e-02  -3.9950000000000002e-01   1.3339999999999999e-01   3.1341999999999999e+00   2.1190000000000001e-01   1.4430000000000001e-01   1.8140000000000001e-01
  -5.7310000000000005e-01  -3.5170000000000001e-01   1.1152000000000000e+00   1.6230000000000000e-01  -1.1420000000000000e-01   7.4499999999999997e-02  -5.7709999999999995e-01  -1.5559999999999999e-01   3.3083000000000000e+00   2.9859999999999998e-01   4.8099999999999997e-02   2.3000000000000001e-01
  -2.8649999999999998e-01  -3.5170000000000001e-01   5.1470000000000005e-01   1.6230000000000000e-01   6.6600000000000006e-02   3.0700000000000002e-02  -4.6610000000000001e-01   4.4499999999999998e-02   3.9177000000000000e+00   2.1190000000000001e-01   6.7400000000000002e-02   1.5920000000000001e-01
  -3.5270000000000001e-01  -4.6170000000000000e-01   1.2867999999999999e+00   1.0500000000000000e-01   5.7099999999999998e-02   7.0199999999999999e-02  -5.3269999999999995e-01   2.4460000000000001e-01   4.0918000000000001e+00   2.6010000000000000e-01   1.6360000000000000e-01   1.7690000000000000e-01
  -6.1719999999999997e-01  -2.6379999999999998e-01   1.1152000000000000e+00   2.1959999999999999e-01   8.5599999999999996e-02   4.4000000000000003e-03  -2.8849999999999998e-01   2.8910000000000002e-01   4.4401000000000002e+00   2.6970000000000000e-01   2.1170000000000000e-01   1.5920000000000001e-01
  -4.4080000000000003e-01  -3.9570000000000000e-01   0.0000000000000000e+00   1.2410000000000000e-01   1.3320000000000001e-01  -4.4000000000000003e-03  -2.8849999999999998e-01   2.0010000000000000e-01   4.6142000000000003e+00   2.1190000000000001e-01   7.6999999999999999e-02   2.3890000000000000e-01
  -5.7310000000000005e-01  -2.1980000000000000e-01  -3.4310000000000002e-01   1.9089999999999999e-01   1.9000000000000000e-02   4.4000000000000003e-03  -3.7730000000000002e-01   1.5559999999999999e-01   3.9177000000000000e+00   2.6010000000000000e-01   1.9239999999999999e-01   1.5040000000000001e-01
  -3.3060000000000000e-01  -1.3189999999999999e-01   9.4359999999999999e-01   2.0999999999999999e-01   1.4269999999999999e-01   4.8200000000000000e-02  -2.6629999999999998e-01   6.6699999999999995e-02   3.8306000000000000e+00   2.6010000000000000e-01   1.2509999999999999e-01   2.2120000000000001e-01
  -4.8490000000000000e-01  -2.6379999999999998e-01   8.5780000000000001e-01   1.8140000000000001e-01   6.6600000000000006e-02   1.3200000000000000e-02  -5.7709999999999995e-01   2.0010000000000000e-01   3.6564999999999999e+00   2.0230000000000001e-01   1.0580000000000001e-01   2.3000000000000001e-01
  -5.0700000000000001e-01  -1.7590000000000000e-01   6.8630000000000002e-01   1.9089999999999999e-01   7.6100000000000001e-02   3.0700000000000002e-02  -4.6610000000000001e-01  -2.2200000000000001e-02   3.0470999999999999e+00   2.2159999999999999e-01   3.8500000000000000e-02   2.0790000000000000e-01
  -6.8330000000000002e-01  -3.5170000000000001e-01   1.2867999999999999e+00   2.0050000000000001e-01   9.5200000000000007e-02   3.9500000000000000e-02  -4.4390000000000002e-01   2.2200000000000001e-02   3.4824000000000002e+00   2.6010000000000000e-01   1.7319999999999999e-01   2.1679999999999999e-01
  -5.7310000000000005e-01  -3.5170000000000001e-01   1.0294000000000001e+00   1.3370000000000001e-01   2.8500000000000001e-02   6.1400000000000003e-02  -5.7709999999999995e-01   2.2200000000000001e-02   3.5695000000000001e+00   2.3119999999999999e-01   5.7700000000000001e-02   2.1679999999999999e-01
  -4.4080000000000003e-01  -2.1980000000000000e-01   3.4310000000000002e-01   2.1959999999999999e-01   9.5200000000000007e-02   5.7000000000000002e-02  -5.3269999999999995e-01   1.1119999999999999e-01   3.3083000000000000e+00   2.5050000000000000e-01   1.5400000000000000e-01   2.2559999999999999e-01
  -5.9509999999999996e-01  -2.8580000000000000e-01   6.8630000000000002e-01   2.0050000000000001e-01   3.8100000000000002e-02   1.7500000000000002e-02  -1.7760000000000001e-01  -4.4499999999999998e-02   4.0918000000000001e+00   2.4079999999999999e-01   1.5400000000000000e-01   1.8579999999999999e-01
  -5.0700000000000001e-01  -1.5390000000000001e-01   1.0294000000000001e+00   2.0999999999999999e-01   9.5200000000000007e-02   1.7500000000000002e-02  -1.5540000000000001e-01   2.2239999999999999e-01   3.9177000000000000e+00   2.3119999999999999e-01   2.5019999999999998e-01   1.6810000000000000e-01
  -6.1719999999999997e-01  -1.3189999999999999e-01   1.7160000000000000e-01   2.3870000000000000e-01   1.4269999999999999e-01  -1.3200000000000000e-02  -3.5510000000000003e-01   8.8900000000000007e-02   3.4824000000000002e+00   2.7939999999999998e-01   7.6999999999999999e-02   1.9910000000000000e-01
  -5.5110000000000003e-01  -4.3999999999999997e-02   6.0050000000000003e-01   3.5330000000000000e-01   1.9030000000000000e-01   2.6300000000000000e-02  -4.8830000000000001e-01   2.2239999999999999e-01   3.7435999999999998e+00   2.4079999999999999e-01   1.5400000000000000e-01   2.0349999999999999e-01
  -6.3919999999999999e-01  -1.5390000000000001e-01   8.5780000000000001e-01   1.4319999999999999e-01   9.4999999999999998e-03   4.3900000000000002e-02  -3.3289999999999997e-01   1.1119999999999999e-01   4.0048000000000004e+00   1.4449999999999999e-01   9.6199999999999994e-02   2.1679999999999999e-01
  -5.2900000000000003e-01  -4.3969999999999998e-01  -5.1470000000000005e-01   2.0999999999999999e-01   2.1890000000000001e-01   8.8000000000000005e-03  -3.7730000000000002e-01   2.8910000000000002e-01   3.6564999999999999e+00   2.4079999999999999e-01   1.2509999999999999e-01   1.8140000000000001e-01
  -5.5110000000000003e-01  -1.7590000000000000e-01   2.5740000000000002e-01   2.0999999999999999e-01   1.4269999999999999e-01  -1.7500000000000002e-02  -5.9930000000000005e-01   0.0000000000000000e+00   2.5247000000000002e+00   2.4079999999999999e-01   9.6199999999999994e-02   2.0790000000000000e-01
  -7.2740000000000005e-01  -1.7590000000000000e-01   1.2010000000000001e+00   1.9089999999999999e-01   1.1420000000000000e-01   7.0199999999999999e-02  -3.1069999999999998e-01   1.5559999999999999e-01   3.3953000000000002e+00   2.4079999999999999e-01   1.1550000000000001e-01   1.7249999999999999e-01
  -4.1880000000000001e-01  -2.4179999999999999e-01   5.1470000000000005e-01   1.5279999999999999e-01  -9.4999999999999998e-03   3.9500000000000000e-02  -5.9930000000000005e-01   1.1119999999999999e-01   3.4824000000000002e+00   2.9859999999999998e-01   1.6360000000000000e-01   1.8579999999999999e-01
  -5.9509999999999996e-01  -8.7900000000000006e-02   6.8630000000000002e-01   2.4820000000000000e-01   1.1420000000000000e-01   2.6300000000000000e-02  -2.2189999999999999e-01  -2.2200000000000001e-02   3.5695000000000001e+00   2.4079999999999999e-01   1.3469999999999999e-01   2.3440000000000000e-01
  -4.4080000000000003e-01  -6.6000000000000003e-02   6.8630000000000002e-01   1.8140000000000001e-01   8.5599999999999996e-02   6.1400000000000003e-02  -6.2150000000000005e-01   2.8910000000000002e-01   3.2212000000000001e+00   3.2750000000000001e-01   1.1550000000000001e-01   2.0790000000000000e-01
  -6.6130000000000000e-01  -3.7369999999999998e-01   8.5780000000000001e-01   1.2410000000000000e-01   6.6600000000000006e-02   3.9500000000000000e-02  -3.1069999999999998e-01   3.5580000000000001e-01   3.4824000000000002e+00   2.5050000000000000e-01   1.9239999999999999e-01   2.3000000000000001e-01
  -5.0700000000000001e-01  -1.3189999999999999e-01   8.5800000000000001e-02   2.0050000000000001e-01  -9.4999999999999998e-03  -1.3200000000000000e-02  -5.1049999999999995e-01   2.4460000000000001e-01   4.0048000000000004e+00   2.9859999999999998e-01   1.5400000000000000e-01   2.1229999999999999e-01
  -4.8490000000000000e-01  -2.4179999999999999e-01  -2.5740000000000002e-01   2.5779999999999997e-01   9.5200000000000007e-02   4.4000000000000003e-03  -2.4410000000000001e-01   1.7790000000000000e-01   4.2659000000000002e+00   2.3119999999999999e-01   2.2130000000000000e-01   1.6810000000000000e-01
  -8.8170000000000004e-01  -2.1980000000000000e-01   7.7210000000000001e-01   1.6230000000000000e-01   8.5599999999999996e-02   4.8200000000000000e-02  -4.6610000000000001e-01   2.2200000000000001e-02   4.0048000000000004e+00   2.6010000000000000e-01   1.3469999999999999e-01   1.8140000000000001e-01
  -5.9509999999999996e-01  -3.0780000000000002e-01   2.5740000000000002e-01   2.8639999999999999e-01   1.3320000000000001e-01   1.7500000000000002e-02  -3.7730000000000002e-01   2.2200000000000001e-02   3.6564999999999999e+00   3.1790000000000002e-01   1.9239999999999999e-01   2.2120000000000001e-01
  -4.8490000000000000e-01  -2.8580000000000000e-01   1.3725000000000001e+00   1.7190000000000000e-01   1.3320000000000001e-01   4.4000000000000003e-03  -5.7709999999999995e-01   8.8900000000000007e-02   3.4824000000000002e+00   2.5050000000000000e-01   9.6199999999999994e-02   2.0349999999999999e-01
  -4.8490000000000000e-01  -4.1770000000000002e-01   1.6298999999999999e+00   2.0999999999999999e-01   0.0000000000000000e+00   5.7000000000000002e-02  -4.4390000000000002e-01   8.8900000000000007e-02   3.2212000000000001e+00   2.1190000000000001e-01   1.4430000000000001e-01   2.2559999999999999e-01
  -5.7310000000000005e-01  -3.0780000000000002e-01   1.2010000000000001e+00   2.0999999999999999e-01  -1.9000000000000000e-02   3.5099999999999999e-02  -3.1069999999999998e-01   1.5559999999999999e-01   3.1341999999999999e+00   3.1790000000000002e-01   5.7700000000000001e-02   2.2120000000000001e-01
  -4.1880000000000001e-01  -3.5170000000000001e-01   1.1152000000000000e+00   2.0050000000000001e-01   9.5200000000000007e-02  -4.4000000000000003e-03  -4.4390000000000002e-01   1.1119999999999999e-01   3.3953000000000002e+00   3.1790000000000002e-01   5.7700000000000001e-02   1.9020000000000001e-01
  -6.1719999999999997e-01  -2.8580000000000000e-01   6.0050000000000003e-01   2.0050000000000001e-01   7.6100000000000001e-02   3.9500000000000000e-02  -3.5510000000000003e-01   2.8910000000000002e-01   3.4824000000000002e+00   2.6010000000000000e-01   1.7319999999999999e-01   1.8579999999999999e-01
  -5.5110000000000003e-01  -3.2979999999999998e-01   3.4310000000000002e-01   2.1959999999999999e-01   3.8100000000000002e-02   2.1899999999999999e-02  -2.8849999999999998e-01   2.2239999999999999e-01   3.6564999999999999e+00   3.0819999999999997e-01   1.6360000000000000e-01   1.8579999999999999e-01
  -6.1719999999999997e-01  -2.4179999999999999e-01  -2.5740000000000002e-01   1.8140000000000001e-01   1.7130000000000001e-01   8.8000000000000005e-03  -4.6610000000000001e-01   2.2200000000000001e-02   3.4824000000000002e+00   2.4079999999999999e-01   1.3469999999999999e-01   2.3000000000000001e-01
  -4.1880000000000001e-01  -3.5170000000000001e-01   2.5740000000000002e-01   2.7689999999999998e-01   1.3320000000000001e-01   0.0000000000000000e+00  -3.7730000000000002e-01   1.7790000000000000e-01   4.0918000000000001e+00   2.6010000000000000e-01   1.6360000000000000e-01   1.6370000000000001e-01
  -5.0700000000000001e-01  -1.7590000000000000e-01   8.5780000000000001e-01   2.6729999999999998e-01   6.6600000000000006e-02   4.3900000000000002e-02  -4.2170000000000002e-01   1.7790000000000000e-01   3.4824000000000002e+00   3.4680000000000000e-01   5.7700000000000001e-02   1.8579999999999999e-01
  -2.6450000000000001e-01  -2.4179999999999999e-01   3.4310000000000002e-01   2.0050000000000001e-01   1.4269999999999999e-01  -1.7500000000000002e-02  -6.2150000000000005e-01   3.1130000000000002e-01   4.0918000000000001e+00   2.8899999999999998e-01   1.2509999999999999e-01   2.3000000000000001e-01
  -5.9509999999999996e-01  -2.4179999999999999e-01   6.8630000000000002e-01   1.4319999999999999e-01   1.3320000000000001e-01  -1.3200000000000000e-02  -4.6610000000000001e-01   2.4460000000000001e-01   3.3953000000000002e+00   3.0819999999999997e-01   0.0000000000000000e+00   2.3890000000000000e-01
  -4.6289999999999998e-01  -8.7900000000000006e-02   1.6298999999999999e+00   1.8140000000000001e-01   1.4269999999999999e-01   7.0199999999999999e-02  -4.2170000000000002e-01   6.6699999999999995e-02   4.0918000000000001e+00   3.1790000000000002e-01   1.9239999999999999e-01   1.8579999999999999e-01
  -5.9509999999999996e-01  -3.7369999999999998e-01   1.8015000000000001e+00   1.5279999999999999e-01   3.8100000000000002e-02   7.0199999999999999e-02  -5.3269999999999995e-01  -1.1119999999999999e-01   3.9177000000000000e+00   2.5050000000000000e-01   8.6599999999999996e-02   2.1229999999999999e-01
  -4.8490000000000000e-01  -2.4179999999999999e-01   6.0050000000000003e-01   2.0999999999999999e-01   8.5599999999999996e-02   3.9500000000000000e-02  -5.5489999999999995e-01   6.6699999999999995e-02   3.5695000000000001e+00   2.1190000000000001e-01   9.6199999999999994e-02   2.0790000000000000e-01
  -6.3919999999999999e-01  -2.6379999999999998e-01   1.5441000000000000e+00   8.5900000000000004e-02   1.1420000000000000e-01   6.1400000000000003e-02  -3.9950000000000002e-01   2.6679999999999998e-01   4.0918000000000001e+00   2.1190000000000001e-01   1.8279999999999999e-01   1.9910000000000000e-01
  -4.8490000000000000e-01  -3.2979999999999998e-01   8.5780000000000001e-01   1.5279999999999999e-01   8.5599999999999996e-02   3.5099999999999999e-02  -2.2189999999999999e-01   4.0020000000000000e-01   4.0918000000000001e+00   1.9270000000000001e-01   1.6360000000000000e-01   1.7249999999999999e-01
  -5.7310000000000005e-01  -1.5390000000000001e-01   0.0000000000000000e+00   1.5279999999999999e-01   1.6180000000000000e-01   4.4000000000000003e-03  -4.2170000000000002e-01   4.2249999999999999e-01   4.4401000000000002e+00   2.1190000000000001e-01   2.2130000000000000e-01   2.2559999999999999e-01
  -4.4080000000000003e-01  -4.3999999999999997e-02   5.1470000000000005e-01   2.9599999999999999e-01   1.1420000000000000e-01   2.6300000000000000e-02  -3.5510000000000003e-01   1.7790000000000000e-01   3.3953000000000002e+00   2.6970000000000000e-01   1.9239999999999999e-01   1.7249999999999999e-01
  -7.2740000000000005e-01  -2.1980000000000000e-01   7.7210000000000001e-01   1.1459999999999999e-01   1.5229999999999999e-01   2.1899999999999999e-02  -3.9950000000000002e-01   2.4460000000000001e-01   3.8306000000000000e+00   2.6970000000000000e-01   1.5400000000000000e-01   1.9910000000000000e-01
  -6.3919999999999999e-01  -1.5390000000000001e-01   0.0000000000000000e+00   2.0050000000000001e-01   3.8100000000000002e-02  -3.5099999999999999e-02  -3.3289999999999997e-01   2.2200000000000001e-02   3.4824000000000002e+00   2.5050000000000000e-01   8.6599999999999996e-02   1.8579999999999999e-01
  -5.2900000000000003e-01  -2.4179999999999999e-01  -1.7160000000000000e-01   1.5279999999999999e-01   1.0470000000000000e-01   3.0700000000000002e-02  -5.5489999999999995e-01   2.0010000000000000e-01   3.0470999999999999e+00   2.8899999999999998e-01   8.6599999999999996e-02   2.1679999999999999e-01
  -5.7310000000000005e-01  -3.0780000000000002e-01   9.4359999999999999e-01   2.0050000000000001e-01   8.5599999999999996e-02   3.9500000000000000e-02  -3.5510000000000003e-01   3.1130000000000002e-01   2.6118000000000001e+00   3.2750000000000001e-01   1.7319999999999999e-01   1.9910000000000000e-01
  -5.0700000000000001e-01  -5.0560000000000005e-01   1.5441000000000000e+00   9.5500000000000002e-02   5.7099999999999998e-02   6.1400000000000003e-02  -3.9950000000000002e-01   3.5580000000000001e-01   4.1788999999999996e+00   2.0230000000000001e-01   1.0580000000000001e-01   2.1679999999999999e-01
  -6.1719999999999997e-01  -1.0990000000000000e-01   2.5740000000000002e-01   2.5779999999999997e-01   4.7600000000000003e-02   4.8200000000000000e-02  -4.4390000000000002e-01   1.5559999999999999e-01   3.3953000000000002e+00   2.9859999999999998e-01   1.3469999999999999e-01   2.3440000000000000e-01
  -9.0369999999999995e-01  -2.6379999999999998e-01   9.4359999999999999e-01   1.8140000000000001e-01   7.6100000000000001e-02   3.9500000000000000e-02  -4.4390000000000002e-01   1.3339999999999999e-01   3.7435999999999998e+00   1.7340000000000000e-01   1.1550000000000001e-01   1.7249999999999999e-01
  -4.8490000000000000e-01  -2.4179999999999999e-01   1.2010000000000001e+00   1.1459999999999999e-01   1.9000000000000000e-02  -1.3200000000000000e-02  -1.5540000000000001e-01   2.6679999999999998e-01   3.6564999999999999e+00   2.8899999999999998e-01   2.0210000000000000e-01   1.5920000000000001e-01
  -4.8490000000000000e-01  -2.6379999999999998e-01   9.4359999999999999e-01   1.6230000000000000e-01   8.5599999999999996e-02   4.4000000000000003e-03  -4.6610000000000001e-01   3.1130000000000002e-01   4.4401000000000002e+00   2.5050000000000000e-01   9.6199999999999994e-02   2.2559999999999999e-01
  -4.6289999999999998e-01  -2.1980000000000000e-01  -8.5780000000000001e-01   1.6230000000000000e-01   2.0930000000000001e-01  -1.7500000000000002e-02  -4.6610000000000001e-01   2.4460000000000001e-01   2.5247000000000002e+00   2.7939999999999998e-01   2.5019999999999998e-01   1.9020000000000001e-01
  -5.9509999999999996e-01  -2.8580000000000000e-01   1.0294000000000001e+00   1.8140000000000001e-01   1.0470000000000000e-01   7.4499999999999997e-02  -4.4390000000000002e-01   3.1130000000000002e-01   3.5695000000000001e+00   2.3119999999999999e-01   1.6360000000000000e-01   2.4329999999999999e-01
  -4.6289999999999998e-01  -1.7590000000000000e-01   8.5800000000000001e-02   1.5279999999999999e-01   8.5599999999999996e-02  -1.7500000000000002e-02  -4.6610000000000001e-01   2.0010000000000000e-01   3.5695000000000001e+00   2.1190000000000001e-01   1.1550000000000001e-01   2.1679999999999999e-01
  -7.2740000000000005e-01  -1.0990000000000000e-01   7.7210000000000001e-01   2.0050000000000001e-01   1.4269999999999999e-01   4.8200000000000000e-02  -3.9950000000000002e-01   4.4499999999999998e-02   3.3953000000000002e+00   2.2159999999999999e-01   6.7400000000000002e-02   2.1679999999999999e-01
  -6.6130000000000000e-01  -3.5170000000000001e-01   1.2867999999999999e+00   1.5279999999999999e-01   4.7600000000000003e-02   8.3299999999999999e-02  -7.7680000000000005e-01   2.6679999999999998e-01   3.0470999999999999e+00   1.6380000000000000e-01   1.3469999999999999e-01   1.1500000000000000e-01
  -7.2740000000000005e-01  -3.5170000000000001e-01   9.4359999999999999e-01   1.3370000000000001e-01   4.7600000000000003e-02   9.2100000000000001e-02  -3.5510000000000003e-01   6.6699999999999995e-02   3.3953000000000002e+00   3.2750000000000001e-01   1.5400000000000000e-01   2.2559999999999999e-01
  -6.6130000000000000e-01  -2.4179999999999999e-01  -2.5740000000000002e-01   2.2910000000000000e-01   4.7600000000000003e-02   3.0700000000000002e-02  -5.1049999999999995e-01   4.4499999999999998e-02   2.8730000000000002e+00   2.9859999999999998e-01   1.0580000000000001e-01   2.0349999999999999e-01
  -5.9509999999999996e-01  -3.7369999999999998e-01   1.2010000000000001e+00   9.5500000000000002e-02   6.6600000000000006e-02   7.0199999999999999e-02  -5.1049999999999995e-01   2.0010000000000000e-01   3.8306000000000000e+00   2.7939999999999998e-01   1.7319999999999999e-01   2.0349999999999999e-01
  -4.4080000000000003e-01  -2.1980000000000000e-01   1.7160000000000000e-01   1.0500000000000000e-01   5.7099999999999998e-02   7.4499999999999997e-02  -4.2170000000000002e-01   1.7790000000000000e-01   3.4824000000000002e+00   1.8300000000000000e-01   1.7319999999999999e-01   1.5040000000000001e-01
  -6.1719999999999997e-01  -1.3189999999999999e-01   9.4359999999999999e-01   1.1459999999999999e-01   1.3320000000000001e-01  -1.3200000000000000e-02  -3.7730000000000002e-01   2.0010000000000000e-01   3.2212000000000001e+00   2.3119999999999999e-01   1.5400000000000000e-01   2.4770000000000000e-01
  -3.0859999999999999e-01  -1.7590000000000000e-01   8.5800000000000001e-02   2.0050000000000001e-01   1.7130000000000001e-01  -2.1899999999999999e-02  -4.4390000000000002e-01   5.3369999999999995e-01   3.3083000000000000e+00   2.5050000000000000e-01   1.0580000000000001e-01   1.7690000000000000e-01
  -5.5110000000000003e-01  -2.1980000000000000e-01   8.5780000000000001e-01   1.9089999999999999e-01   6.6600000000000006e-02   1.3200000000000000e-02  -3.5510000000000003e-01   1.7790000000000000e-01   3.5695000000000001e+00   2.2159999999999999e-01   1.3469999999999999e-01   2.0790000000000000e-01
  -4.6289999999999998e-01  -1.3189999999999999e-01   8.5800000000000001e-02   2.7689999999999998e-01   5.7099999999999998e-02   0.0000000000000000e+00  -6.2150000000000005e-01   4.4499999999999998e-02   3.7435999999999998e+00   3.4680000000000000e-01   1.5400000000000000e-01   2.0349999999999999e-01
  -5.9509999999999996e-01  -3.7369999999999998e-01   8.5800000000000001e-02   1.6230000000000000e-01   1.3320000000000001e-01  -4.4000000000000003e-03  -4.4390000000000002e-01  -4.4499999999999998e-02   3.3083000000000000e+00   3.1790000000000002e-01   1.2509999999999999e-01   2.4770000000000000e-01
  -4.8490000000000000e-01  -3.9570000000000000e-01   6.0050000000000003e-01   1.6230000000000000e-01   9.4999999999999998e-03   8.8000000000000005e-03  -3.3289999999999997e-01   8.8900000000000007e-02   3.3083000000000000e+00   2.8899999999999998e-01   1.7319999999999999e-01   1.8140000000000001e-01
  -6.6130000000000000e-01  -2.6379999999999998e-01   1.1152000000000000e+00   2.0050000000000001e-01   4.7600000000000003e-02   5.7000000000000002e-02  -3.7730000000000002e-01   6.6699999999999995e-02   3.3083000000000000e+00   2.7939999999999998e-01   5.7700000000000001e-02   2.0349999999999999e-01
  -5.7310000000000005e-01  -1.5390000000000001e-01  -1.7160000000000000e-01   2.5779999999999997e-01   6.6600000000000006e-02   5.2600000000000001e-02  -4.2170000000000002e-01   1.1119999999999999e-01   3.5695000000000001e+00   2.1190000000000001e-01   2.0210000000000000e-01   1.6810000000000000e-01
  -7.9349999999999998e-01  -3.0780000000000002e-01   9.4359999999999999e-01   2.0050000000000001e-01   4.7600000000000003e-02   4.8200000000000000e-02  -3.7730000000000002e-01   3.3350000000000002e-01   4.4401000000000002e+00   2.1190000000000001e-01   1.7319999999999999e-01   1.5479999999999999e-01
  -5.5110000000000003e-01  -4.3969999999999998e-01   1.0294000000000001e+00   2.2910000000000000e-01   5.7099999999999998e-02   1.7500000000000002e-02  -3.3289999999999997e-01   2.8910000000000002e-01   3.6564999999999999e+00   2.7939999999999998e-01   1.0580000000000001e-01   1.9460000000000000e-01
  -5.2900000000000003e-01  -2.6379999999999998e-01   0.0000000000000000e+00   2.3870000000000000e-01   1.6180000000000000e-01   1.7500000000000002e-02  -5.3269999999999995e-01   1.1119999999999999e-01   3.7435999999999998e+00   2.6010000000000000e-01   1.6360000000000000e-01   2.3000000000000001e-01
  -6.1719999999999997e-01   6.6000000000000003e-02   2.5740000000000002e-01   2.9599999999999999e-01   1.4269999999999999e-01   0.0000000000000000e+00  -4.4390000000000002e-01   4.2249999999999999e-01   4.5270999999999999e+00   1.9270000000000001e-01   1.0580000000000001e-01   1.7249999999999999e-01
  -6.8330000000000002e-01  -2.6379999999999998e-01   3.4310000000000002e-01   8.5900000000000004e-02  -9.4999999999999998e-03   3.5099999999999999e-02  -4.2170000000000002e-01   0.0000000000000000e+00   3.9177000000000000e+00   2.1190000000000001e-01   8.6599999999999996e-02   2.4329999999999999e-01
  -7.0530000000000004e-01   4.3999999999999997e-02   3.4310000000000002e-01   2.3870000000000000e-01   1.3320000000000001e-01   0.0000000000000000e+00  -5.1049999999999995e-01   2.8910000000000002e-01   4.3529999999999998e+00   2.5050000000000000e-01   1.9239999999999999e-01   2.3440000000000000e-01
  -6.3919999999999999e-01  -2.1980000000000000e-01   6.8630000000000002e-01   2.9599999999999999e-01   9.5200000000000007e-02   3.0700000000000002e-02  -6.4370000000000005e-01   2.2200000000000001e-02   3.5695000000000001e+00   2.6010000000000000e-01   4.8099999999999997e-02   2.0349999999999999e-01
  -4.1880000000000001e-01  -3.9570000000000000e-01   9.4359999999999999e-01   1.3370000000000001e-01  -4.7600000000000003e-02   9.6500000000000002e-02  -4.4390000000000002e-01   3.1130000000000002e-01   3.5695000000000001e+00   2.6010000000000000e-01   2.3089999999999999e-01   2.3440000000000000e-01
  -5.0700000000000001e-01  -3.0780000000000002e-01   1.7157000000000000e+00   1.6230000000000000e-01  -9.4999999999999998e-03   4.3900000000000002e-02  -5.1049999999999995e-01   6.6699999999999995e-02   3.2212000000000001e+00   2.9859999999999998e-01   1.6360000000000000e-01   2.2120000000000001e-01
  -3.7469999999999998e-01  -2.4179999999999999e-01   8.5780000000000001e-01   2.0050000000000001e-01   1.3320000000000001e-01   4.3900000000000002e-02  -3.7730000000000002e-01   2.2200000000000001e-02   3.5695000000000001e+00   2.6970000000000000e-01   1.7319999999999999e-01   2.1679999999999999e-01
  -7.0530000000000004e-01  -2.4179999999999999e-01   9.4359999999999999e-01   1.1459999999999999e-01   1.9000000000000000e-02   5.7000000000000002e-02  -3.9950000000000002e-01   1.3339999999999999e-01   3.9177000000000000e+00   2.9859999999999998e-01   1.8279999999999999e-01   1.7249999999999999e-01
  -4.6289999999999998e-01  -2.4179999999999999e-01   3.4310000000000002e-01   1.9089999999999999e-01   5.7099999999999998e-02  -1.3200000000000000e-02  -3.1069999999999998e-01   2.6679999999999998e-01   3.6564999999999999e+00   3.1790000000000002e-01   2.3089999999999999e-01   1.6810000000000000e-01
  -4.1880000000000001e-01  -1.9789999999999999e-01   4.2890000000000000e-01   2.4820000000000000e-01   6.6600000000000006e-02   3.5099999999999999e-02  -3.3289999999999997e-01   1.3339999999999999e-01   4.2659000000000002e+00   2.6010000000000000e-01   1.4430000000000001e-01   2.2559999999999999e-01
  -3.7469999999999998e-01  -3.9570000000000000e-01  -6.0050000000000003e-01   2.0050000000000001e-01   1.6180000000000000e-01  -1.3200000000000000e-02  -4.2170000000000002e-01   4.2249999999999999e-01   4.0048000000000004e+00   2.4079999999999999e-01   1.3469999999999999e-01   1.9020000000000001e-01
  -5.0700000000000001e-01  -3.5170000000000001e-01   8.5800000000000001e-02   2.2910000000000000e-01   1.4269999999999999e-01   3.0700000000000002e-02  -5.1049999999999995e-01   2.6679999999999998e-01   3.5695000000000001e+00   1.7340000000000000e-01   2.2130000000000000e-01   1.7690000000000000e-01
  -3.3060000000000000e-01   2.1999999999999999e-02   1.2867999999999999e+00   2.7689999999999998e-01   1.0470000000000000e-01   2.6300000000000000e-02  -5.1049999999999995e-01   2.8910000000000002e-01   3.5695000000000001e+00   2.6970000000000000e-01   1.8279999999999999e-01   2.1679999999999999e-01
  -7.2740000000000005e-01  -1.5390000000000001e-01  -1.7160000000000000e-01   2.0050000000000001e-01   1.0470000000000000e-01  -4.4000000000000003e-03  -4.4390000000000002e-01   8.8900000000000007e-02   3.6564999999999999e+00   2.1190000000000001e-01   1.4430000000000001e-01   2.4329999999999999e-01
  -3.0859999999999999e-01  -6.5949999999999998e-01   1.0294000000000001e+00   1.2410000000000000e-01  -4.7600000000000003e-02   1.7500000000000002e-02  -4.8830000000000001e-01   2.2239999999999999e-01   3.3953000000000002e+00   1.9270000000000001e-01   1.6360000000000000e-01   1.9020000000000001e-01
  -7.9349999999999998e-01   3.0780000000000002e-01   1.8872000000000000e+00   1.6230000000000000e-01  -9.4999999999999998e-03   4.8200000000000000e-02  -5.1049999999999995e-01  -4.4499999999999998e-02   3.4824000000000002e+00   3.1790000000000002e-01   9.6199999999999994e-02   2.2120000000000001e-01
  -2.8649999999999998e-01  -8.3540000000000003e-01   0.0000000000000000e+00   2.7689999999999998e-01   1.9030000000000000e-01   4.8200000000000000e-02  -2.6629999999999998e-01   0.0000000000000000e+00   2.8730000000000002e+00   2.2159999999999999e-01   1.4430000000000001e-01   2.0349999999999999e-01
  -7.7149999999999996e-01  -4.3999999999999997e-02   1.0294000000000001e+00   9.5500000000000002e-02   9.4999999999999998e-03  -1.0090000000000000e-01  -2.2189999999999999e-01   2.8910000000000002e-01   3.9177000000000000e+00   2.9859999999999998e-01   8.6599999999999996e-02   1.7690000000000000e-01
  -5.0700000000000001e-01  -6.6000000000000003e-02   1.3725000000000001e+00   2.3870000000000000e-01   1.8079999999999999e-01   8.3299999999999999e-02  -3.1069999999999998e-01   4.6689999999999998e-01   3.2212000000000001e+00   1.9270000000000001e-01   1.4430000000000001e-01   1.6810000000000000e-01
  -3.0859999999999999e-01  -6.1550000000000005e-01  -1.7157000000000000e+00   1.9089999999999999e-01   1.2370000000000000e-01  -4.4000000000000003e-03  -6.4370000000000005e-01  -2.2239999999999999e-01   3.5695000000000001e+00   3.0819999999999997e-01   1.3469999999999999e-01   1.9460000000000000e-01
  -6.3919999999999999e-01   2.1999999999999999e-02   1.2010000000000001e+00   1.4319999999999999e-01  -6.6600000000000006e-02  -6.1400000000000003e-02   8.8800000000000004e-02   4.4469999999999998e-01   5.0495000000000001e+00   3.2750000000000001e-01   1.9239999999999999e-01   1.9910000000000000e-01
  -3.9679999999999999e-01  -3.5170000000000001e-01   6.8630000000000002e-01   1.4319999999999999e-01   9.4999999999999998e-03   7.4499999999999997e-02  -7.5460000000000005e-01   4.6689999999999998e-01   2.0893999999999999e+00   2.3119999999999999e-01   1.5400000000000000e-01   2.1679999999999999e-01
  -4.1880000000000001e-01  -3.2979999999999998e-01  -4.2890000000000000e-01   2.1959999999999999e-01   5.7099999999999998e-02   8.8000000000000005e-03  -2.2200000000000001e-02  -2.2200000000000001e-02   4.2659000000000002e+00   2.8899999999999998e-01   6.7400000000000002e-02   2.0790000000000000e-01
  -6.8330000000000002e-01   1.3189999999999999e-01   1.0294000000000001e+00   2.2910000000000000e-01   9.5200000000000007e-02  -4.4000000000000003e-03  -9.3220000000000003e-01   3.5580000000000001e-01   2.8730000000000002e+00   3.9489999999999997e-01   3.8500000000000000e-02   2.7429999999999999e-01
  -3.9679999999999999e-01  -4.1770000000000002e-01   2.5740000000000002e-01   2.2910000000000000e-01   1.3320000000000001e-01   7.0199999999999999e-02  -4.8830000000000001e-01   3.1130000000000002e-01   3.2212000000000001e+00   2.5050000000000000e-01   1.3469999999999999e-01   1.4599999999999999e-01
  -8.1559999999999999e-01  -6.6000000000000003e-02   1.0294000000000001e+00   2.0999999999999999e-01   3.8100000000000002e-02   7.4499999999999997e-02  -1.3320000000000001e-01   4.4499999999999998e-02   4.0918000000000001e+00  -5.7799999999999997e-02   1.9239999999999999e-01   1.5040000000000001e-01
  -4.8490000000000000e-01  -8.7900000000000006e-02   1.7160000000000000e-01   2.2910000000000000e-01   6.6600000000000006e-02   2.1899999999999999e-02  -7.5460000000000005e-01   4.2249999999999999e-01   3.9177000000000000e+00   1.8300000000000000e-01   1.7319999999999999e-01   2.6979999999999998e-01
  -5.2900000000000003e-01  -5.4959999999999998e-01   6.8630000000000002e-01   2.0999999999999999e-01   5.7099999999999998e-02   4.8200000000000000e-02  -5.9930000000000005e-01   6.6699999999999995e-02   2.0024000000000002e+00   4.2380000000000001e-01   2.2130000000000000e-01   2.1679999999999999e-01
  -6.8330000000000002e-01  -1.0990000000000000e-01   9.4359999999999999e-01   2.3870000000000000e-01   8.5599999999999996e-02   1.7500000000000002e-02   2.2200000000000001e-02   6.6699999999999995e-02   4.7012999999999998e+00   4.3350000000000000e-01   9.6199999999999994e-02   1.4599999999999999e-01
  -4.4080000000000003e-01  -2.1980000000000000e-01   9.4359999999999999e-01   2.0999999999999999e-01   1.4269999999999999e-01   3.0700000000000002e-02  -4.6610000000000001e-01   2.2239999999999999e-01   4.4401000000000002e+00   1.3489999999999999e-01  -3.8500000000000000e-02   1.5040000000000001e-01
  -4.6289999999999998e-01  -3.2979999999999998e-01   0.0000000000000000e+00   2.4820000000000000e-01   1.2370000000000000e-01  -1.3200000000000000e-02  -1.5540000000000001e-01   6.6699999999999995e-02   2.2635999999999998e+00   1.3489999999999999e-01   1.5400000000000000e-01   2.3000000000000001e-01
  -5.7310000000000005e-01  -1.7590000000000000e-01   1.1152000000000000e+00   1.6230000000000000e-01   6.6600000000000006e-02   6.1400000000000003e-02  -6.6579999999999995e-01   3.3350000000000002e-01   4.3529999999999998e+00   3.1790000000000002e-01   1.6360000000000000e-01   1.8579999999999999e-01
  -3.9679999999999999e-01  -1.7590000000000000e-01   1.2010000000000001e+00   1.7190000000000000e-01   7.6100000000000001e-02  -1.3200000000000000e-02  -1.7760000000000001e-01   3.5580000000000001e-01   3.9177000000000000e+00   2.2159999999999999e-01   3.8500000000000000e-02   1.8579999999999999e-01
  -2.8649999999999998e-01  -2.1999999999999999e-02   8.5780000000000001e-01   2.5779999999999997e-01   1.3320000000000001e-01   3.0700000000000002e-02  -4.8830000000000001e-01   8.8900000000000007e-02   2.4377000000000000e+00   1.9270000000000001e-01   8.6599999999999996e-02   1.9460000000000000e-01
  -5.7310000000000005e-01  -5.4959999999999998e-01   9.4359999999999999e-01   1.1459999999999999e-01  -3.8100000000000002e-02   7.0199999999999999e-02  -4.2170000000000002e-01  -2.2200000000000001e-02   2.8730000000000002e+00   2.7939999999999998e-01   1.7319999999999999e-01   2.2559999999999999e-01
  -3.3060000000000000e-01  -1.5390000000000001e-01   1.5441000000000000e+00   2.1959999999999999e-01  -9.4999999999999998e-03   3.5099999999999999e-02  -3.3289999999999997e-01  -1.1119999999999999e-01   4.0048000000000004e+00   3.0819999999999997e-01   1.5400000000000000e-01   2.0349999999999999e-01
  -5.7310000000000005e-01  -2.1980000000000000e-01   1.0294000000000001e+00   1.9089999999999999e-01   1.2370000000000000e-01   3.5099999999999999e-02  -3.5510000000000003e-01   0.0000000000000000e+00   3.0470999999999999e+00   2.7939999999999998e-01  -5.7700000000000001e-02   2.3440000000000000e-01
  -5.9509999999999996e-01  -4.1770000000000002e-01  -8.5800000000000001e-02   1.6230000000000000e-01   2.8500000000000001e-02   7.0199999999999999e-02  -4.2170000000000002e-01   2.0010000000000000e-01   4.5270999999999999e+00   1.8300000000000000e-01   1.9199999999999998e-02   1.5479999999999999e-01
  -4.6289999999999998e-01  -1.7590000000000000e-01   1.0294000000000001e+00   1.7190000000000000e-01   9.4999999999999998e-03   7.4499999999999997e-02  -5.1049999999999995e-01   2.2239999999999999e-01   4.4401000000000002e+00   2.0230000000000001e-01   1.6360000000000000e-01   2.1679999999999999e-01
  -4.8490000000000000e-01  -2.6379999999999998e-01   9.4359999999999999e-01   2.3870000000000000e-01   1.8079999999999999e-01   1.3200000000000000e-02  -4.8830000000000001e-01   3.1130000000000002e-01   3.6564999999999999e+00   2.5050000000000000e-01   2.0210000000000000e-01   2.0349999999999999e-01
  -5.0700000000000001e-01  -3.2979999999999998e-01   8.5780000000000001e-01   3.0549999999999999e-01   1.0470000000000000e-01   1.3200000000000000e-02  -3.1069999999999998e-01   0.0000000000000000e+00   3.4824000000000002e+00   2.6010000000000000e-01   5.7700000000000001e-02   1.9460000000000000e-01
  -7.0530000000000004e-01  -1.9789999999999999e-01   6.8630000000000002e-01   1.3370000000000001e-01   1.3320000000000001e-01   4.4000000000000003e-03  -4.6610000000000001e-01   4.4469999999999998e-01   3.8306000000000000e+00   1.7340000000000000e-01   5.7700000000000001e-02   1.9020000000000001e-01
  -4.4080000000000003e-01  -2.8580000000000000e-01   8.5800000000000001e-02   1.6230000000000000e-01   5.7099999999999998e-02  -2.1899999999999999e-02  -4.8830000000000001e-01  -1.3339999999999999e-01   2.9600000000000000e+00   2.3119999999999999e-01   1.0580000000000001e-01   2.1679999999999999e-01
  -5.2900000000000003e-01  -1.9789999999999999e-01   9.4359999999999999e-01   1.2410000000000000e-01   3.8100000000000002e-02   1.7500000000000002e-02  -6.4370000000000005e-01   2.0010000000000000e-01   3.2212000000000001e+00   2.6010000000000000e-01   6.7400000000000002e-02   2.1229999999999999e-01
  -5.7310000000000005e-01  -8.7900000000000006e-02   1.2867999999999999e+00   2.1959999999999999e-01   6.6600000000000006e-02   7.8899999999999998e-02  -4.6610000000000001e-01   1.5559999999999999e-01   3.8306000000000000e+00   3.3710000000000001e-01   1.9239999999999999e-01   1.8140000000000001e-01
  -5.2900000000000003e-01  -3.9570000000000000e-01   1.6298999999999999e+00   2.8639999999999999e-01   0.0000000000000000e+00   3.9500000000000000e-02  -6.6579999999999995e-01   6.6699999999999995e-02   4.0048000000000004e+00   2.9859999999999998e-01   1.1550000000000001e-01   2.1229999999999999e-01
  -4.8490000000000000e-01  -3.5170000000000001e-01   1.7157000000000000e+00   1.5279999999999999e-01   2.8500000000000001e-02   1.7500000000000002e-02  -5.7709999999999995e-01   6.6699999999999995e-02   3.3083000000000000e+00   2.9859999999999998e-01   1.6360000000000000e-01   1.7690000000000000e-01
  -7.7149999999999996e-01  -1.0990000000000000e-01   9.4359999999999999e-01   2.0050000000000001e-01   3.8100000000000002e-02   4.4000000000000003e-03  -3.9950000000000002e-01   4.2249999999999999e-01   4.1788999999999996e+00   2.6970000000000000e-01   1.4430000000000001e-01   2.2120000000000001e-01
  -5.5110000000000003e-01  -2.1980000000000000e-01   7.7210000000000001e-01   3.0549999999999999e-01   3.8100000000000002e-02   2.1899999999999999e-02  -3.3289999999999997e-01   3.5580000000000001e-01   3.3953000000000002e+00   3.6599999999999999e-01   1.4430000000000001e-01   1.9910000000000000e-01
  -5.7310000000000005e-01  -3.5170000000000001e-01   5.1470000000000005e-01   2.6729999999999998e-01   1.3320000000000001e-01   4.4000000000000003e-03  -5.5489999999999995e-01   4.0020000000000000e-01   3.3953000000000002e+00   2.6970000000000000e-01   1.7319999999999999e-01   1.6810000000000000e-01
  -5.5110000000000003e-01  -2.1999999999999999e-02  -1.7160000000000000e-01   2.8639999999999999e-01   1.5229999999999999e-01  -8.8000000000000005e-03  -1.5540000000000001e-01   3.1130000000000002e-01   3.8306000000000000e+00   2.1190000000000001e-01   1.3469999999999999e-01   2.0349999999999999e-01
  -6.3919999999999999e-01  -1.3189999999999999e-01   6.0050000000000003e-01   1.4319999999999999e-01   6.6600000000000006e-02   2.1899999999999999e-02  -4.4390000000000002e-01   2.0010000000000000e-01   3.9177000000000000e+00   2.6010000000000000e-01   1.4430000000000001e-01   2.1229999999999999e-01
  -6.6130000000000000e-01  -8.7900000000000006e-02   8.5800000000000001e-02   2.7689999999999998e-01   1.5229999999999999e-01   4.4000000000000003e-03  -5.3269999999999995e-01   1.5559999999999999e-01   2.7858999999999998e+00   2.9859999999999998e-01   4.8099999999999997e-02   1.8140000000000001e-01
  -5.9509999999999996e-01  -2.1980000000000000e-01  -8.5800000000000001e-02   2.0999999999999999e-01   1.1420000000000000e-01   5.2600000000000001e-02  -5.7709999999999995e-01  -2.2200000000000001e-02   3.0470999999999999e+00   2.2159999999999999e-01   9.6199999999999994e-02   2.3000000000000001e-01
  -5.9509999999999996e-01  -2.4179999999999999e-01   2.5740000000000002e-01   2.7689999999999998e-01   8.5599999999999996e-02  -8.8000000000000005e-03  -4.4390000000000002e-01   2.0010000000000000e-01   3.4824000000000002e+00   2.2159999999999999e-01   2.0210000000000000e-01   1.8140000000000001e-01
  -3.5270000000000001e-01  -2.4179999999999999e-01   1.2867999999999999e+00   1.3370000000000001e-01   1.9000000000000000e-02   5.7000000000000002e-02  -5.9930000000000005e-01  -2.2200000000000001e-02   3.2212000000000001e+00   2.2159999999999999e-01   1.3469999999999999e-01   2.3890000000000000e-01
  -5.9509999999999996e-01  -3.0780000000000002e-01  -4.2890000000000000e-01   2.1959999999999999e-01   1.6180000000000000e-01   1.7500000000000002e-02  -5.1049999999999995e-01   2.6679999999999998e-01   3.3953000000000002e+00   3.2750000000000001e-01   1.3469999999999999e-01   1.6370000000000001e-01
  -4.4080000000000003e-01  -1.5390000000000001e-01   8.5780000000000001e-01   2.0050000000000001e-01   9.5200000000000007e-02   5.2600000000000001e-02  -5.1049999999999995e-01  -2.2200000000000001e-02   3.4824000000000002e+00   2.6010000000000000e-01   1.5400000000000000e-01   2.2559999999999999e-01
  -4.8490000000000000e-01  -3.0780000000000002e-01   6.0050000000000003e-01   1.7190000000000000e-01   5.7099999999999998e-02   2.1899999999999999e-02  -2.2189999999999999e-01   2.0010000000000000e-01   3.3953000000000002e+00   2.2159999999999999e-01   1.0580000000000001e-01   1.7690000000000000e-01
  -4.6289999999999998e-01  -8.7900000000000006e-02   0.0000000000000000e+00   1.9089999999999999e-01   1.1420000000000000e-01  -2.6300000000000000e-02  -5.1049999999999995e-01   2.6679999999999998e-01   3.4824000000000002e+00   2.6010000000000000e-01   1.1550000000000001e-01   2.0790000000000000e-01
  -4.8490000000000000e-01  -1.7590000000000000e-01  -4.2890000000000000e-01   2.5779999999999997e-01   1.8079999999999999e-01   2.6300000000000000e-02  -3.3289999999999997e-01   1.1119999999999999e-01   3.4824000000000002e+00   2.9859999999999998e-01   1.4430000000000001e-01   1.6810000000000000e-01
  -6.8330000000000002e-01  -2.1980000000000000e-01   6.8630000000000002e-01   1.5279999999999999e-01   1.5229999999999999e-01   0.0000000000000000e+00  -5.3269999999999995e-01   4.0020000000000000e-01   3.4824000000000002e+00   2.9859999999999998e-01   1.7319999999999999e-01   2.2120000000000001e-01
  -5.2900000000000003e-01   4.3999999999999997e-02  -8.5800000000000001e-02   2.7689999999999998e-01   1.3320000000000001e-01  -3.0700000000000002e-02  -3.5510000000000003e-01   2.8910000000000002e-01   3.0470999999999999e+00   2.6010000000000000e-01   1.4430000000000001e-01   1.8140000000000001e-01
  -6.1719999999999997e-01  -1.3189999999999999e-01   6.8630000000000002e-01   1.9089999999999999e-01   1.5229999999999999e-01   1.3200000000000000e-02  -6.8799999999999994e-01   1.1119999999999999e-01   3.6564999999999999e+00   1.9270000000000001e-01   1.2509999999999999e-01   2.0790000000000000e-01
  -4.8490000000000000e-01  -1.5390000000000001e-01   1.0294000000000001e+00   2.4820000000000000e-01   1.5229999999999999e-01   5.7000000000000002e-02  -3.3289999999999997e-01   1.3339999999999999e-01   3.3953000000000002e+00   2.7939999999999998e-01   1.3469999999999999e-01   1.6810000000000000e-01
  -4.8490000000000000e-01  -3.7369999999999998e-01   1.1152000000000000e+00   1.0500000000000000e-01   0.0000000000000000e+00   7.4499999999999997e-02  -6.2150000000000005e-01   6.6699999999999995e-02   3.3953000000000002e+00   3.1790000000000002e-01   7.6999999999999999e-02   2.3000000000000001e-01
  -5.2900000000000003e-01  -2.1980000000000000e-01   6.0050000000000003e-01   2.7689999999999998e-01  -2.8500000000000001e-02   1.3200000000000000e-02  -3.9950000000000002e-01   2.8910000000000002e-01   3.3953000000000002e+00   2.6970000000000000e-01   1.1550000000000001e-01   2.0790000000000000e-01
  -4.4080000000000003e-01  -2.8580000000000000e-01   5.1470000000000005e-01   2.0999999999999999e-01   4.7600000000000003e-02   4.3900000000000002e-02  -3.3289999999999997e-01   3.5580000000000001e-01   3.9177000000000000e+00   1.7340000000000000e-01   7.6999999999999999e-02   1.6370000000000001e-01
  -3.9679999999999999e-01  -2.8580000000000000e-01   3.4310000000000002e-01   1.1459999999999999e-01   1.2370000000000000e-01   4.3900000000000002e-02  -2.8849999999999998e-01   4.0020000000000000e-01   3.0470999999999999e+00   2.6010000000000000e-01   1.5400000000000000e-01   1.8579999999999999e-01
  -3.9679999999999999e-01  -4.3969999999999998e-01   0.0000000000000000e+00   1.5279999999999999e-01   8.5599999999999996e-02  -4.4000000000000003e-03  -4.8830000000000001e-01   1.1119999999999999e-01   3.5695000000000001e+00   2.9859999999999998e-01   2.1170000000000000e-01   2.1229999999999999e-01
  -4.8490000000000000e-01  -2.4179999999999999e-01  -5.1470000000000005e-01   2.2910000000000000e-01   6.6600000000000006e-02   8.8000000000000005e-03  -3.9950000000000002e-01   0.0000000000000000e+00   3.2212000000000001e+00   2.2159999999999999e-01   1.4430000000000001e-01   1.9460000000000000e-01
  -6.3919999999999999e-01  -2.1980000000000000e-01   5.1470000000000005e-01   1.8140000000000001e-01   1.2370000000000000e-01   5.7000000000000002e-02  -3.5510000000000003e-01   1.3339999999999999e-01   3.0470999999999999e+00   2.7939999999999998e-01   1.0580000000000001e-01   2.1229999999999999e-01
  -5.2900000000000003e-01  -2.6379999999999998e-01   1.7160000000000000e-01   1.7190000000000000e-01   1.6180000000000000e-01   1.7500000000000002e-02  -5.9930000000000005e-01   4.4499999999999998e-02   3.3953000000000002e+00   2.9859999999999998e-01   1.0580000000000001e-01   2.3000000000000001e-01
  -5.2900000000000003e-01  -3.2979999999999998e-01   5.1470000000000005e-01   2.9599999999999999e-01   2.8500000000000001e-02   2.6300000000000000e-02  -4.2170000000000002e-01   2.2200000000000001e-02   3.1341999999999999e+00   2.9859999999999998e-01   1.9199999999999998e-02   2.4770000000000000e-01
  -5.9509999999999996e-01  -3.9570000000000000e-01   6.8630000000000002e-01   1.5279999999999999e-01   8.5599999999999996e-02   6.1400000000000003e-02  -4.4390000000000002e-01   1.3339999999999999e-01   3.7435999999999998e+00   2.8899999999999998e-01   1.0580000000000001e-01   1.9460000000000000e-01
  -7.0530000000000004e-01  -4.1770000000000002e-01   2.2303999999999999e+00   2.0999999999999999e-01   9.4999999999999998e-03   6.5799999999999997e-02  -6.2150000000000005e-01   1.5559999999999999e-01   3.5695000000000001e+00   2.9859999999999998e-01   1.0580000000000001e-01   1.9020000000000001e-01
  -6.3919999999999999e-01   0.0000000000000000e+00   1.7160000000000000e-01   1.3370000000000001e-01   4.7600000000000003e-02   4.3900000000000002e-02  -3.7730000000000002e-01   2.0010000000000000e-01   3.3953000000000002e+00   3.4680000000000000e-01   1.9239999999999999e-01   2.2120000000000001e-01
  -5.9509999999999996e-01  -3.2979999999999998e-01   1.5441000000000000e+00   1.3370000000000001e-01   7.6100000000000001e-02   5.2600000000000001e-02  -3.3289999999999997e-01   8.8900000000000007e-02   2.8730000000000002e+00   2.7939999999999998e-01   2.2130000000000000e-01   1.8140000000000001e-01
  -4.6289999999999998e-01  -2.8580000000000000e-01   7.7210000000000001e-01   1.9089999999999999e-01   7.6100000000000001e-02   3.9500000000000000e-02  -3.1069999999999998e-01   2.8910000000000002e-01   3.6564999999999999e+00   2.8899999999999998e-01   2.5979999999999998e-01   1.8579999999999999e-01
  -3.5270000000000001e-01  -2.1980000000000000e-01   6.8630000000000002e-01   1.5279999999999999e-01   7.6100000000000001e-02   2.6300000000000000e-02  -5.1049999999999995e-01   3.5580000000000001e-01   2.8730000000000002e+00   2.6970000000000000e-01   1.6360000000000000e-01   1.9460000000000000e-01
  -7.2740000000000005e-01  -5.0560000000000005e-01  -4.2890000000000000e-01   1.9089999999999999e-01   2.0930000000000001e-01   4.4000000000000003e-03  -4.6610000000000001e-01   3.1130000000000002e-01   3.9177000000000000e+00   1.6380000000000000e-01   1.6360000000000000e-01   1.9910000000000000e-01
  -3.9679999999999999e-01  -1.3189999999999999e-01   0.0000000000000000e+00   1.8140000000000001e-01   9.5200000000000007e-02   3.0700000000000002e-02  -3.3289999999999997e-01   1.7790000000000000e-01   4.0048000000000004e+00   2.6010000000000000e-01   2.6939999999999997e-01   1.9460000000000000e-01
  -7.0530000000000004e-01  -1.7590000000000000e-01   5.1470000000000005e-01   1.8140000000000001e-01   5.7099999999999998e-02   0.0000000000000000e+00  -5.7709999999999995e-01   2.0010000000000000e-01   2.8730000000000002e+00   2.8899999999999998e-01   1.6360000000000000e-01   2.3000000000000001e-01
  -4.8490000000000000e-01  -4.3999999999999997e-02   1.2010000000000001e+00   2.0050000000000001e-01   1.6180000000000000e-01   3.0700000000000002e-02  -4.4390000000000002e-01   1.7790000000000000e-01   4.0048000000000004e+00   3.4680000000000000e-01   9.6199999999999994e-02   2.0790000000000000e-01
  -7.0530000000000004e-01  -2.6379999999999998e-01   4.2890000000000000e-01   1.0500000000000000e-01   3.8100000000000002e-02   4.8200000000000000e-02  -4.4390000000000002e-01   1.5559999999999999e-01   3.5695000000000001e+00   1.9270000000000001e-01   9.6199999999999994e-02   2.0790000000000000e-01
  -4.6289999999999998e-01  -1.0990000000000000e-01   1.0294000000000001e+00   2.0999999999999999e-01   0.0000000000000000e+00   7.0199999999999999e-02  -4.6610000000000001e-01   6.6699999999999995e-02   3.7435999999999998e+00   2.3119999999999999e-01   8.6599999999999996e-02   2.0790000000000000e-01
  -6.8330000000000002e-01  -2.1980000000000000e-01   4.2890000000000000e-01   2.1959999999999999e-01   1.5229999999999999e-01   3.0700000000000002e-02  -3.9950000000000002e-01   1.7790000000000000e-01   3.1341999999999999e+00   2.5050000000000000e-01   3.8500000000000000e-02   1.9460000000000000e-01
  -6.1719999999999997e-01  -2.1980000000000000e-01   6.0050000000000003e-01   1.4319999999999999e-01   3.8100000000000002e-02   4.4000000000000003e-03  -2.4410000000000001e-01   1.7790000000000000e-01   2.7858999999999998e+00   2.6970000000000000e-01   2.0210000000000000e-01   1.6370000000000001e-01
  -3.7469999999999998e-01  -2.4179999999999999e-01   6.0050000000000003e-01   2.2910000000000000e-01   1.0470000000000000e-01   2.1899999999999999e-02  -3.7730000000000002e-01   2.6679999999999998e-01   2.9600000000000000e+00   2.4079999999999999e-01   2.0210000000000000e-01   2.0790000000000000e-01
  -6.1719999999999997e-01  -1.0990000000000000e-01   5.1470000000000005e-01   2.2910000000000000e-01   1.6180000000000000e-01   0.0000000000000000e+00  -4.2170000000000002e-01   2.2200000000000001e-02   3.4824000000000002e+00   1.4449999999999999e-01   7.6999999999999999e-02   2.0349999999999999e-01
  -4.6289999999999998e-01  -1.9789999999999999e-01  -8.5800000000000001e-02   2.3870000000000000e-01   1.9030000000000000e-01  -1.3200000000000000e-02  -5.1049999999999995e-01   5.1139999999999997e-01   3.3953000000000002e+00   2.9859999999999998e-01   1.6360000000000000e-01   1.9020000000000001e-01
  -6.3919999999999999e-01  -2.8580000000000000e-01   5.1470000000000005e-01   2.6729999999999998e-01   9.5200000000000007e-02  -4.3900000000000002e-02  -4.6610000000000001e-01   2.0010000000000000e-01   4.0918000000000001e+00   2.9859999999999998e-01   1.3469999999999999e-01   1.5920000000000001e-01
  -4.8490000000000000e-01  -2.1999999999999999e-02  -2.5740000000000002e-01   2.2910000000000000e-01   5.7099999999999998e-02   3.5099999999999999e-02  -7.1020000000000005e-01   8.8900000000000007e-02   3.4824000000000002e+00   1.8300000000000000e-01   1.4430000000000001e-01   2.1679999999999999e-01
  -3.7469999999999998e-01  -2.1980000000000000e-01   1.7160000000000000e-01   2.0999999999999999e-01   3.8100000000000002e-02  -2.1899999999999999e-02  -3.3289999999999997e-01  -1.1119999999999999e-01   3.7435999999999998e+00   2.4079999999999999e-01   1.0580000000000001e-01   1.7690000000000000e-01
  -6.8330000000000002e-01  -3.0780000000000002e-01   5.1470000000000005e-01   1.7190000000000000e-01   3.8100000000000002e-02   6.1400000000000003e-02  -3.7730000000000002e-01   1.5559999999999999e-01   3.6564999999999999e+00   2.6970000000000000e-01   1.3469999999999999e-01   2.1229999999999999e-01
  -4.8490000000000000e-01  -2.8580000000000000e-01   5.1470000000000005e-01   1.4319999999999999e-01  -1.9000000000000000e-02   8.8000000000000005e-03  -3.7730000000000002e-01   6.6699999999999995e-02   3.3083000000000000e+00   2.6010000000000000e-01   1.4430000000000001e-01   2.0349999999999999e-01
  -5.9509999999999996e-01  -1.7590000000000000e-01  -2.5740000000000002e-01   1.8140000000000001e-01   9.5200000000000007e-02   4.3900000000000002e-02  -2.6629999999999998e-01   2.2239999999999999e-01   3.0470999999999999e+00   2.6970000000000000e-01   1.6360000000000000e-01   1.7690000000000000e-01
  -6.8330000000000002e-01  -2.8580000000000000e-01   4.2890000000000000e-01   2.0050000000000001e-01   1.1420000000000000e-01   7.4499999999999997e-02  -5.1049999999999995e-01   3.5580000000000001e-01   3.6564999999999999e+00   3.0819999999999997e-01   2.4060000000000001e-01   1.4599999999999999e-01
  -5.0700000000000001e-01  -1.3189999999999999e-01   1.1152000000000000e+00   2.4820000000000000e-01  -9.4999999999999998e-03   1.7500000000000002e-02  -3.5510000000000003e-01   2.6679999999999998e-01   3.4824000000000002e+00   2.2159999999999999e-01   1.9239999999999999e-01   1.9020000000000001e-01
  -4.4080000000000003e-01  -2.4179999999999999e-01   8.5800000000000001e-02   2.0999999999999999e-01   1.2370000000000000e-01  -1.3200000000000000e-02  -5.3269999999999995e-01   2.2200000000000001e-02   3.6564999999999999e+00   2.7939999999999998e-01   8.6599999999999996e-02   1.8579999999999999e-01
  -5.5110000000000003e-01  -1.7590000000000000e-01   8.5800000000000001e-02   2.9599999999999999e-01   7.6100000000000001e-02   1.3200000000000000e-02  -3.9950000000000002e-01   2.8910000000000002e-01   4.0918000000000001e+00   1.4449999999999999e-01   2.0210000000000000e-01   1.8140000000000001e-01
  -8.1559999999999999e-01  -2.6379999999999998e-01   7.7210000000000001e-01   2.0999999999999999e-01  -9.4999999999999998e-03   3.5099999999999999e-02  -4.4390000000000002e-01   6.6699999999999995e-02   3.3953000000000002e+00   2.7939999999999998e-01   8.6599999999999996e-02   2.1679999999999999e-01
  -3.3060000000000000e-01  -8.7900000000000006e-02   0.0000000000000000e+00   2.0050000000000001e-01   5.7099999999999998e-02   1.7500000000000002e-02  -3.7730000000000002e-01   2.2200000000000001e-02   3.0470999999999999e+00   2.8899999999999998e-01   1.0580000000000001e-01   2.0349999999999999e-01
  -5.5110000000000003e-01  -1.0990000000000000e-01   7.7210000000000001e-01   2.0050000000000001e-01   1.7130000000000001e-01   0.0000000000000000e+00  -4.4390000000000002e-01   2.6679999999999998e-01   3.4824000000000002e+00   2.6010000000000000e-01   9.6199999999999994e-02   2.0790000000000000e-01
  -4.4080000000000003e-01  -4.8359999999999997e-01   8.5780000000000001e-01   1.7190000000000000e-01  -2.8500000000000001e-02   8.3299999999999999e-02  -4.4390000000000002e-01   8.8900000000000007e-02   3.2212000000000001e+00   2.7939999999999998e-01   8.6599999999999996e-02   2.1229999999999999e-01
  -5.2900000000000003e-01  -1.7590000000000000e-01   1.2010000000000001e+00   8.5900000000000004e-02   0.0000000000000000e+00   7.0199999999999999e-02  -4.6610000000000001e-01   1.3339999999999999e-01   3.0470999999999999e+00   3.1790000000000002e-01   1.5400000000000000e-01   1.8579999999999999e-01
  -5.9509999999999996e-01  -2.6379999999999998e-01   1.1152000000000000e+00   2.2910000000000000e-01   3.8100000000000002e-02   3.9500000000000000e-02  -4.4390000000000002e-01   2.8910000000000002e-01   3.7435999999999998e+00   2.4079999999999999e-01   6.7400000000000002e-02   1.9910000000000000e-01
  -7.9349999999999998e-01  -2.8580000000000000e-01   6.8630000000000002e-01   1.6230000000000000e-01   3.8100000000000002e-02   6.1400000000000003e-02  -4.2170000000000002e-01   2.8910000000000002e-01   3.3083000000000000e+00   1.9270000000000001e-01   1.1550000000000001e-01   1.9460000000000000e-01
  -4.6289999999999998e-01  -4.1770000000000002e-01   6.0050000000000003e-01   2.3870000000000000e-01   2.8500000000000001e-02   3.0700000000000002e-02  -3.3289999999999997e-01   6.6699999999999995e-02   4.6142000000000003e+00   2.3119999999999999e-01   2.5979999999999998e-01   1.7249999999999999e-01
  -3.0859999999999999e-01  -2.1999999999999999e-02  -2.5740000000000002e-01   2.9599999999999999e-01   1.1420000000000000e-01   1.7500000000000002e-02  -2.4410000000000001e-01   1.7790000000000000e-01   4.0048000000000004e+00   2.9859999999999998e-01   1.4430000000000001e-01   1.9460000000000000e-01
  -4.4080000000000003e-01  -1.5390000000000001e-01  -8.5800000000000001e-02   2.0050000000000001e-01   1.9030000000000000e-01   1.3200000000000000e-02  -4.6610000000000001e-01   4.0020000000000000e-01   4.2659000000000002e+00   2.6970000000000000e-01   1.0580000000000001e-01   1.8140000000000001e-01
  -5.2900000000000003e-01  -3.0780000000000002e-01   7.7210000000000001e-01   1.9089999999999999e-01   7.6100000000000001e-02   5.7000000000000002e-02  -2.8849999999999998e-01   1.7790000000000000e-01   3.5695000000000001e+00   3.2750000000000001e-01   1.5400000000000000e-01   1.8140000000000001e-01
  -5.9509999999999996e-01  -2.6379999999999998e-01   6.8630000000000002e-01   2.4820000000000000e-01   4.7600000000000003e-02  -8.8000000000000005e-03  -4.2170000000000002e-01   1.5559999999999999e-01   3.4824000000000002e+00   3.3710000000000001e-01   7.6999999999999999e-02   2.1229999999999999e-01
  -5.7310000000000005e-01  -1.7590000000000000e-01   6.8630000000000002e-01   2.2910000000000000e-01   2.8500000000000001e-02   1.7500000000000002e-02  -3.7730000000000002e-01  -2.2200000000000001e-02   2.9600000000000000e+00   2.4079999999999999e-01   9.5999999999999992e-03   2.1229999999999999e-01
  -7.0530000000000004e-01  -1.9789999999999999e-01   1.0294000000000001e+00   1.8140000000000001e-01   1.9000000000000000e-02   3.5099999999999999e-02  -3.7730000000000002e-01   6.6699999999999995e-02   3.6564999999999999e+00   2.9859999999999998e-01   1.2509999999999999e-01   1.7690000000000000e-01
  -6.3919999999999999e-01  -3.7369999999999998e-01   2.5740000000000002e-01   9.5500000000000002e-02   9.4999999999999998e-03   7.4499999999999997e-02  -3.3289999999999997e-01   1.7790000000000000e-01   3.7435999999999998e+00   3.3710000000000001e-01   1.4430000000000001e-01   2.4770000000000000e-01
  -5.7310000000000005e-01  -1.0990000000000000e-01   1.0294000000000001e+00   2.8639999999999999e-01   8.5599999999999996e-02  -8.8000000000000005e-03  -4.6610000000000001e-01   2.2200000000000001e-02   3.8306000000000000e+00   2.4079999999999999e-01   1.5400000000000000e-01   2.0349999999999999e-01
  -6.6130000000000000e-01  -1.9789999999999999e-01   8.5780000000000001e-01   1.4319999999999999e-01   1.4269999999999999e-01   2.6300000000000000e-02  -3.1069999999999998e-01   4.4499999999999998e-02   3.5695000000000001e+00   1.6380000000000000e-01   1.9239999999999999e-01   1.9910000000000000e-01
  -4.4080000000000003e-01  -1.9789999999999999e-01   6.0050000000000003e-01   1.1459999999999999e-01   1.4269999999999999e-01   1.7500000000000002e-02  -3.1069999999999998e-01   3.1130000000000002e-01   4.0918000000000001e+00   3.1790000000000002e-01   1.5400000000000000e-01   1.9020000000000001e-01
  -6.3919999999999999e-01  -2.4179999999999999e-01   6.0050000000000003e-01   1.8140000000000001e-01   1.2370000000000000e-01  -3.0700000000000002e-02  -4.2170000000000002e-01   8.8900000000000007e-02   4.0918000000000001e+00   3.1790000000000002e-01   4.8099999999999997e-02   2.1229999999999999e-01
  -6.3919999999999999e-01  -1.3189999999999999e-01   8.5800000000000001e-02   2.0999999999999999e-01   1.3320000000000001e-01   0.0000000000000000e+00  -3.7730000000000002e-01   2.4460000000000001e-01   4.7012999999999998e+00   3.1790000000000002e-01   1.4430000000000001e-01   1.8140000000000001e-01
  -4.1880000000000001e-01  -3.9570000000000000e-01   1.0294000000000001e+00   1.8140000000000001e-01   6.6600000000000006e-02   1.7500000000000002e-02  -4.4390000000000002e-01   1.5559999999999999e-01   3.4824000000000002e+00   2.0230000000000001e-01   9.6199999999999994e-02   2.0349999999999999e-01
  -3.7469999999999998e-01  -1.9789999999999999e-01   4.2890000000000000e-01   2.0999999999999999e-01   1.6180000000000000e-01   2.1899999999999999e-02  -4.2170000000000002e-01  -4.4499999999999998e-02   3.8306000000000000e+00   2.5050000000000000e-01   6.7400000000000002e-02   2.0349999999999999e-01
  -5.5110000000000003e-01   4.3999999999999997e-02   8.5800000000000001e-02   2.1959999999999999e-01   1.3320000000000001e-01  -8.8000000000000005e-03  -5.1049999999999995e-01   1.1119999999999999e-01   2.8730000000000002e+00   2.7939999999999998e-01   2.8899999999999999e-02   2.1679999999999999e-01
  -6.3919999999999999e-01  -3.2979999999999998e-01   7.7210000000000001e-01   2.0999999999999999e-01   3.8100000000000002e-02   4.3900000000000002e-02  -2.4410000000000001e-01   1.5559999999999999e-01   3.4824000000000002e+00   2.6970000000000000e-01   2.1170000000000000e-01   2.0790000000000000e-01
  -4.6289999999999998e-01  -4.1770000000000002e-01   9.4359999999999999e-01   2.2910000000000000e-01   2.8500000000000001e-02   1.1400000000000000e-01  -5.1049999999999995e-01  -6.6699999999999995e-02   3.6564999999999999e+00   2.6010000000000000e-01   7.6999999999999999e-02   1.9910000000000000e-01
  -5.2900000000000003e-01  -3.5170000000000001e-01   1.7160000000000000e-01   3.0549999999999999e-01   5.7099999999999998e-02  -1.7500000000000002e-02  -3.5510000000000003e-01   1.3339999999999999e-01   3.9177000000000000e+00   2.4079999999999999e-01   1.2509999999999999e-01   2.4329999999999999e-01
  -6.8330000000000002e-01  -3.5170000000000001e-01   8.5780000000000001e-01   1.6230000000000000e-01   8.5599999999999996e-02   3.9500000000000000e-02  -3.1069999999999998e-01   4.2249999999999999e-01   4.0918000000000001e+00   2.2159999999999999e-01   1.9239999999999999e-01   1.7690000000000000e-01
  -5.7310000000000005e-01  -1.3189999999999999e-01   4.2890000000000000e-01   2.0999999999999999e-01   5.7099999999999998e-02  -1.3200000000000000e-02  -2.6629999999999998e-01   2.4460000000000001e-01   3.2212000000000001e+00   2.1190000000000001e-01   1.7319999999999999e-01   1.9020000000000001e-01
  -4.1880000000000001e-01  -6.6000000000000003e-02   2.5740000000000002e-01   2.5779999999999997e-01   1.3320000000000001e-01  -2.6300000000000000e-02  -3.1069999999999998e-01   2.8910000000000002e-01   3.4824000000000002e+00   2.4079999999999999e-01   1.4430000000000001e-01   1.6810000000000000e-01
  -4.8490000000000000e-01  -2.6379999999999998e-01  -5.1470000000000005e-01   2.5779999999999997e-01   3.8100000000000002e-02  -7.0199999999999999e-02  -3.3289999999999997e-01   3.1130000000000002e-01   3.7435999999999998e+00   3.1790000000000002e-01   1.7319999999999999e-01   1.6370000000000001e-01
  -3.7469999999999998e-01  -1.7590000000000000e-01   5.1470000000000005e-01   1.8140000000000001e-01   1.6180000000000000e-01   3.9500000000000000e-02  -4.4390000000000002e-01   1.1119999999999999e-01   4.4401000000000002e+00   1.9270000000000001e-01   5.7700000000000001e-02   1.8140000000000001e-01
  -5.7310000000000005e-01  -2.4179999999999999e-01  -5.1470000000000005e-01   1.7190000000000000e-01   5.7099999999999998e-02  -4.8200000000000000e-02  -4.4390000000000002e-01   1.3339999999999999e-01   3.5695000000000001e+00   2.3119999999999999e-01   1.3469999999999999e-01   1.9460000000000000e-01
  -7.9349999999999998e-01  -6.6000000000000003e-02   8.5800000000000001e-02   1.8140000000000001e-01   1.0470000000000000e-01   4.8200000000000000e-02  -3.1069999999999998e-01  -4.4499999999999998e-02   2.7858999999999998e+00   2.7939999999999998e-01   6.7400000000000002e-02   2.1679999999999999e-01
  -4.6289999999999998e-01  -3.9570000000000000e-01   7.7210000000000001e-01   1.5279999999999999e-01   5.7099999999999998e-02   6.1400000000000003e-02  -6.2150000000000005e-01   2.2239999999999999e-01   3.6564999999999999e+00   2.8899999999999998e-01   1.7319999999999999e-01   2.0790000000000000e-01
  -5.5110000000000003e-01  -4.1770000000000002e-01   3.4310000000000002e-01   2.0999999999999999e-01  -9.5200000000000007e-02   6.1400000000000003e-02  -4.2170000000000002e-01   2.0010000000000000e-01   3.3953000000000002e+00   2.2159999999999999e-01   6.7400000000000002e-02   1.8140000000000001e-01
  -6.1719999999999997e-01  -2.8580000000000000e-01   6.8630000000000002e-01   2.9599999999999999e-01   6.6600000000000006e-02   1.3200000000000000e-02  -4.2170000000000002e-01   2.2239999999999999e-01   3.4824000000000002e+00   2.6970000000000000e-01   8.6599999999999996e-02   1.9910000000000000e-01
  -8.1559999999999999e-01  -3.2979999999999998e-01   1.2010000000000001e+00   1.8140000000000001e-01   1.0470000000000000e-01   1.7500000000000002e-02  -2.2189999999999999e-01   2.2239999999999999e-01   4.0918000000000001e+00   2.4079999999999999e-01   1.5400000000000000e-01   1.5479999999999999e-01
  -6.3919999999999999e-01  -3.7369999999999998e-01   9.4359999999999999e-01   1.2410000000000000e-01   9.5200000000000007e-02   8.3299999999999999e-02  -5.5489999999999995e-01   2.4460000000000001e-01   3.7435999999999998e+00   2.3119999999999999e-01   2.2130000000000000e-01   1.8140000000000001e-01
  -4.8490000000000000e-01  -1.7590000000000000e-01  -1.7160000000000000e-01   3.3420000000000000e-01   1.2370000000000000e-01  -2.1899999999999999e-02  -4.2170000000000002e-01   2.4460000000000001e-01   3.8306000000000000e+00   2.6010000000000000e-01   3.8500000000000000e-02   2.3000000000000001e-01
  -4.4080000000000003e-01  -2.6379999999999998e-01  -2.5740000000000002e-01   2.7689999999999998e-01   2.0930000000000001e-01  -1.3200000000000000e-02  -3.9950000000000002e-01   2.2239999999999999e-01   3.1341999999999999e+00   2.4079999999999999e-01   1.5400000000000000e-01   1.9910000000000000e-01
  -5.0700000000000001e-01  -2.1980000000000000e-01   1.1152000000000000e+00   2.0999999999999999e-01   1.9000000000000000e-02   3.9500000000000000e-02  -4.4390000000000002e-01   2.6679999999999998e-01   4.3529999999999998e+00   2.6010000000000000e-01   1.8279999999999999e-01   2.0790000000000000e-01
  -5.9509999999999996e-01  -2.1980000000000000e-01   3.4310000000000002e-01   2.0999999999999999e-01   1.2370000000000000e-01   0.0000000000000000e+00  -4.2170000000000002e-01   4.4499999999999998e-02   4.0918000000000001e+00   3.0819999999999997e-01   1.2509999999999999e-01   1.9020000000000001e-01
  -4.8490000000000000e-01  -3.5170000000000001e-01   3.4310000000000002e-01   1.3370000000000001e-01   6.6600000000000006e-02   4.4000000000000003e-03  -6.8799999999999994e-01   4.4499999999999998e-02   3.4824000000000002e+00   2.6970000000000000e-01   1.0580000000000001e-01   2.3000000000000001e-01
  -5.9509999999999996e-01  -3.0780000000000002e-01   4.2890000000000000e-01   1.5279999999999999e-01   0.0000000000000000e+00   3.9500000000000000e-02  -3.5510000000000003e-01   1.3339999999999999e-01   3.1341999999999999e+00   3.1790000000000002e-01   1.2509999999999999e-01   1.9020000000000001e-01
  -5.2900000000000003e-01  -3.9570000000000000e-01   1.5441000000000000e+00   1.2410000000000000e-01  -9.4999999999999998e-03   3.9500000000000000e-02  -5.5489999999999995e-01   1.3339999999999999e-01   3.3083000000000000e+00   2.6970000000000000e-01   1.0580000000000001e-01   2.2120000000000001e-01
  -5.9509999999999996e-01  -1.9789999999999999e-01   3.4310000000000002e-01   2.2910000000000000e-01   4.7600000000000003e-02   1.3200000000000000e-02  -3.9950000000000002e-01   2.2200000000000001e-02   4.0918000000000001e+00   2.7939999999999998e-01   1.4430000000000001e-01   1.9020000000000001e-01
  -5.5110000000000003e-01  -5.0560000000000005e-01   1.7160000000000000e-01   2.0999999999999999e-01   7.6100000000000001e-02   1.7500000000000002e-02  -3.1069999999999998e-01   1.7790000000000000e-01   3.2212000000000001e+00   2.5050000000000000e-01   1.6360000000000000e-01   1.7690000000000000e-01
  -5.7310000000000005e-01  -1.3189999999999999e-01   6.0050000000000003e-01   1.6230000000000000e-01   7.6100000000000001e-02   3.0700000000000002e-02  -2.2189999999999999e-01   3.3350000000000002e-01   3.1341999999999999e+00   2.4079999999999999e-01   8.6599999999999996e-02   2.0790000000000000e-01
  -5.5110000000000003e-01  -2.8580000000000000e-01   3.4310000000000002e-01   1.4319999999999999e-01   1.4269999999999999e-01  -2.1899999999999999e-02  -4.8830000000000001e-01   2.4460000000000001e-01   4.5270999999999999e+00   2.4079999999999999e-01   7.6999999999999999e-02   1.9020000000000001e-01
  -3.9679999999999999e-01  -6.6000000000000003e-02   2.5740000000000002e-01   2.2910000000000000e-01   1.6180000000000000e-01   1.3200000000000000e-02  -4.2170000000000002e-01   3.5580000000000001e-01   3.5695000000000001e+00   2.4079999999999999e-01   1.5400000000000000e-01   1.9460000000000000e-01
  -6.1719999999999997e-01  -1.7590000000000000e-01   1.2010000000000001e+00   1.6230000000000000e-01   1.9000000000000000e-02   4.3900000000000002e-02  -6.2150000000000005e-01   2.2200000000000001e-02   4.0048000000000004e+00   1.5409999999999999e-01   1.5400000000000000e-01   2.0790000000000000e-01
  -5.5110000000000003e-01  -2.1980000000000000e-01   4.2890000000000000e-01   2.1959999999999999e-01   5.7099999999999998e-02  -1.3200000000000000e-02  -5.3269999999999995e-01   1.1119999999999999e-01   3.7435999999999998e+00   1.8300000000000000e-01   1.9239999999999999e-01   2.0790000000000000e-01
  -5.7310000000000005e-01  -5.0560000000000005e-01   3.4310000000000002e-01   1.9089999999999999e-01   1.4269999999999999e-01   1.7500000000000002e-02  -5.5489999999999995e-01   1.1119999999999999e-01   3.3083000000000000e+00   2.9859999999999998e-01   1.4430000000000001e-01   2.1229999999999999e-01
  -6.1719999999999997e-01  -1.7590000000000000e-01   1.0294000000000001e+00   1.9089999999999999e-01   1.9000000000000000e-02   4.8200000000000000e-02  -4.8830000000000001e-01   2.0010000000000000e-01   3.3083000000000000e+00   2.4079999999999999e-01   1.9239999999999999e-01   1.9020000000000001e-01
  -6.3919999999999999e-01  -3.2979999999999998e-01   1.5441000000000000e+00   2.3870000000000000e-01   0.0000000000000000e+00   2.1899999999999999e-02  -3.1069999999999998e-01   4.4499999999999998e-02   3.3083000000000000e+00   2.9859999999999998e-01   9.6199999999999994e-02   2.6100000000000001e-01
  -5.5110000000000003e-01  -1.7590000000000000e-01   6.0050000000000003e-01   2.0050000000000001e-01   1.0470000000000000e-01   2.6300000000000000e-02  -3.7730000000000002e-01   1.7790000000000000e-01   3.2212000000000001e+00   2.5050000000000000e-01   1.2509999999999999e-01   1.9910000000000000e-01
  -5.5110000000000003e-01  -3.5170000000000001e-01   1.7160000000000000e-01   2.3870000000000000e-01   0.0000000000000000e+00   4.3900000000000002e-02  -5.3269999999999995e-01   3.3350000000000002e-01   4.0918000000000001e+00   2.2159999999999999e-01   1.4430000000000001e-01   1.9460000000000000e-01
  -5.0700000000000001e-01  -3.5170000000000001e-01   6.8630000000000002e-01   2.2910000000000000e-01   1.2370000000000000e-01   3.5099999999999999e-02  -3.9950000000000002e-01   3.5580000000000001e-01   3.7435999999999998e+00   2.4079999999999999e-01   1.7319999999999999e-01   1.6810000000000000e-01
  -2.8649999999999998e-01  -2.8580000000000000e-01   2.5740000000000002e-01   2.0999999999999999e-01   7.6100000000000001e-02  -4.4000000000000003e-03  -4.6610000000000001e-01   1.1119999999999999e-01   3.6564999999999999e+00   2.5050000000000000e-01   2.0210000000000000e-01   2.3000000000000001e-01
  -3.7469999999999998e-01  -2.6379999999999998e-01  -4.2890000000000000e-01   2.0999999999999999e-01   1.3320000000000001e-01   6.5799999999999997e-02  -5.3269999999999995e-01   2.4460000000000001e-01   3.7435999999999998e+00   1.5409999999999999e-01   1.6360000000000000e-01   1.7249999999999999e-01
  -6.3919999999999999e-01  -2.4179999999999999e-01   6.0050000000000003e-01   1.5279999999999999e-01   9.5200000000000007e-02   8.8000000000000005e-03  -3.5510000000000003e-01   2.4460000000000001e-01   3.2212000000000001e+00   3.4680000000000000e-01   1.2509999999999999e-01   2.4329999999999999e-01
  -5.2900000000000003e-01  -1.5390000000000001e-01  -1.7160000000000000e-01   1.9089999999999999e-01   1.1420000000000000e-01  -8.8000000000000005e-03  -4.8830000000000001e-01   1.3339999999999999e-01   3.7435999999999998e+00   1.8300000000000000e-01   1.7319999999999999e-01   2.4770000000000000e-01
  -6.3919999999999999e-01  -2.6379999999999998e-01  -1.7160000000000000e-01   2.0999999999999999e-01   4.7600000000000003e-02  -4.4000000000000003e-03  -5.7709999999999995e-01   1.3339999999999999e-01   3.9177000000000000e+00   2.5050000000000000e-01   1.1550000000000001e-01   1.9020000000000001e-01
  -7.9349999999999998e-01  -3.7369999999999998e-01   1.2867999999999999e+00   1.0500000000000000e-01   0.0000000000000000e+00   3.9500000000000000e-02  -3.1069999999999998e-01   1.3339999999999999e-01   3.8306000000000000e+00   2.1190000000000001e-01   1.3469999999999999e-01   1.5479999999999999e-01
  -4.6289999999999998e-01  -5.2759999999999996e-01   9.4359999999999999e-01   2.1959999999999999e-01  -9.4999999999999998e-03   4.3900000000000002e-02  -3.9950000000000002e-01   2.6679999999999998e-01   4.0918000000000001e+00   1.7340000000000000e-01   1.1550000000000001e-01   2.0790000000000000e-01
  -5.7310000000000005e-01  -2.1999999999999999e-02   4.2890000000000000e-01   1.2410000000000000e-01   1.2370000000000000e-01   5.7000000000000002e-02  -5.1049999999999995e-01   1.7790000000000000e-01   3.7435999999999998e+00   3.2750000000000001e-01   1.2509999999999999e-01   1.9460000000000000e-01
  -3.9679999999999999e-01  -2.4179999999999999e-01   1.2010000000000001e+00   1.9089999999999999e-01   2.8500000000000001e-02  -8.8000000000000005e-03  -3.1069999999999998e-01   2.4460000000000001e-01   3.1341999999999999e+00   2.1190000000000001e-01   1.4430000000000001e-01   1.7690000000000000e-01
  -5.0700000000000001e-01  -3.5170000000000001e-01   5.1470000000000005e-01   1.2410000000000000e-01   6.6600000000000006e-02   8.8000000000000005e-03  -3.7730000000000002e-01   3.1130000000000002e-01   3.3953000000000002e+00   2.6970000000000000e-01   2.4060000000000001e-01   2.0349999999999999e-01
  -4.6289999999999998e-01  -8.7900000000000006e-02  -5.1470000000000005e-01   2.0999999999999999e-01   8.5599999999999996e-02  -3.0700000000000002e-02  -2.8849999999999998e-01   1.3339999999999999e-01   3.6564999999999999e+00   2.3119999999999999e-01   5.7700000000000001e-02   1.9020000000000001e-01
  -4.1880000000000001e-01  -1.3189999999999999e-01   7.7210000000000001e-01   2.5779999999999997e-01   2.0930000000000001e-01   0.0000000000000000e+00  -3.5510000000000003e-01   3.3350000000000002e-01   4.2659000000000002e+00   2.4079999999999999e-01   1.9239999999999999e-01   1.8140000000000001e-01
  -6.3919999999999999e-01  -1.0990000000000000e-01   6.8630000000000002e-01   2.1959999999999999e-01   1.5229999999999999e-01  -8.8000000000000005e-03  -3.7730000000000002e-01   1.1119999999999999e-01   3.3953000000000002e+00   2.8899999999999998e-01   1.3469999999999999e-01   1.9910000000000000e-01
  -5.2900000000000003e-01  -2.4179999999999999e-01   2.5740000000000002e-01   1.6230000000000000e-01   1.0470000000000000e-01  -2.6300000000000000e-02  -4.6610000000000001e-01   2.4460000000000001e-01   3.2212000000000001e+00   2.8899999999999998e-01   1.4430000000000001e-01   2.1679999999999999e-01
  -6.8330000000000002e-01  -2.1980000000000000e-01   1.0294000000000001e+00   2.1959999999999999e-01   1.3320000000000001e-01   3.0700000000000002e-02  -4.4390000000000002e-01   4.4499999999999998e-02   2.4377000000000000e+00   2.6970000000000000e-01   1.8279999999999999e-01   2.1679999999999999e-01
  -3.7469999999999998e-01  -1.0990000000000000e-01   1.0294000000000001e+00   1.8140000000000001e-01  -5.7099999999999998e-02   5.7000000000000002e-02  -5.3269999999999995e-01   2.4460000000000001e-01   3.9177000000000000e+00   2.2159999999999999e-01   1.6360000000000000e-01   2.3000000000000001e-01
  -5.9509999999999996e-01  -2.1980000000000000e-01   1.8872000000000000e+00   2.0999999999999999e-01   2.8500000000000001e-02   4.3900000000000002e-02  -3.5510000000000003e-01   2.2200000000000001e-02   3.3083000000000000e+00   2.3119999999999999e-01   2.1170000000000000e-01   2.0349999999999999e-01
  -3.7469999999999998e-01  -3.5170000000000001e-01   3.4310000000000002e-01   1.6230000000000000e-01   3.8100000000000002e-02   1.7500000000000002e-02  -4.4390000000000002e-01   2.8910000000000002e-01   3.7435999999999998e+00   3.2750000000000001e-01   6.7400000000000002e-02   2.2120000000000001e-01
  -4.6289999999999998e-01  -1.5390000000000001e-01   1.1152000000000000e+00   8.5900000000000004e-02   1.0470000000000000e-01   1.3200000000000000e-02  -4.2170000000000002e-01   2.0010000000000000e-01   4.7882999999999996e+00   3.3710000000000001e-01   1.0580000000000001e-01   1.7249999999999999e-01
  -5.2900000000000003e-01  -2.6379999999999998e-01   3.4310000000000002e-01   2.0050000000000001e-01   9.4999999999999998e-03   5.7000000000000002e-02  -4.4390000000000002e-01   2.2239999999999999e-01   3.8306000000000000e+00   2.0230000000000001e-01   1.5400000000000000e-01   1.5040000000000001e-01
  -4.8490000000000000e-01  -1.3189999999999999e-01   3.4310000000000002e-01   2.6729999999999998e-01   1.9030000000000000e-01  -1.3200000000000000e-02  -3.5510000000000003e-01   2.6679999999999998e-01   3.1341999999999999e+00   1.7340000000000000e-01   1.6360000000000000e-01   1.8579999999999999e-01
  -5.0700000000000001e-01  -1.5390000000000001e-01  -4.2890000000000000e-01   2.7689999999999998e-01   1.5229999999999999e-01   0.0000000000000000e+00  -5.3269999999999995e-01   3.1130000000000002e-01   3.9177000000000000e+00   2.2159999999999999e-01   6.7400000000000002e-02   2.4329999999999999e-01
  -7.4939999999999996e-01  -2.4179999999999999e-01   0.0000000000000000e+00   2.1959999999999999e-01   5.7099999999999998e-02   1.3200000000000000e-02  -4.8830000000000001e-01   1.5559999999999999e-01   3.5695000000000001e+00   2.9859999999999998e-01   2.2130000000000000e-01   2.3440000000000000e-01
  -7.0530000000000004e-01  -3.5170000000000001e-01   2.5740000000000002e-01   2.1959999999999999e-01   1.9000000000000000e-02   0.0000000000000000e+00  -5.9930000000000005e-01  -6.6699999999999995e-02   4.0048000000000004e+00   2.8899999999999998e-01   1.9199999999999998e-02   2.0349999999999999e-01
  -3.9679999999999999e-01  -4.6170000000000000e-01   5.1470000000000005e-01   3.0549999999999999e-01   9.5200000000000007e-02   4.3900000000000002e-02  -5.1049999999999995e-01   1.3339999999999999e-01   3.3083000000000000e+00   2.6970000000000000e-01   2.8899999999999999e-02   1.7249999999999999e-01
  -7.4939999999999996e-01  -4.3969999999999998e-01   1.0294000000000001e+00   1.5279999999999999e-01  -4.7600000000000003e-02   5.7000000000000002e-02  -4.6610000000000001e-01   2.8910000000000002e-01   3.1341999999999999e+00   2.0230000000000001e-01   5.7700000000000001e-02   1.7249999999999999e-01
  -7.2740000000000005e-01  -3.0780000000000002e-01   1.1152000000000000e+00   1.0500000000000000e-01   3.8100000000000002e-02   3.5099999999999999e-02  -3.9950000000000002e-01   1.3339999999999999e-01   3.5695000000000001e+00   2.8899999999999998e-01   1.4430000000000001e-01   2.3890000000000000e-01
  -4.8490000000000000e-01  -1.5390000000000001e-01   4.2890000000000000e-01   1.5279999999999999e-01   7.6100000000000001e-02   2.1899999999999999e-02  -4.8830000000000001e-01  -2.2200000000000001e-02   3.5695000000000001e+00   1.9270000000000001e-01   1.1550000000000001e-01   2.3440000000000000e-01
  -4.6289999999999998e-01  -1.3189999999999999e-01   4.2890000000000000e-01   1.9089999999999999e-01   7.6100000000000001e-02   2.6300000000000000e-02  -3.7730000000000002e-01   2.2239999999999999e-01   4.0048000000000004e+00   2.6010000000000000e-01   2.5979999999999998e-01   2.2559999999999999e-01
  -6.6130000000000000e-01  -4.6170000000000000e-01   7.7210000000000001e-01   1.4319999999999999e-01   9.5200000000000007e-02   3.0700000000000002e-02  -5.3269999999999995e-01   3.1130000000000002e-01   4.0918000000000001e+00   9.6299999999999997e-02   1.5400000000000000e-01   2.0349999999999999e-01
  -3.0859999999999999e-01  -1.9789999999999999e-01   3.4310000000000002e-01   2.4820000000000000e-01   8.5599999999999996e-02   0.0000000000000000e+00  -5.1049999999999995e-01   6.6699999999999995e-02   3.2212000000000001e+00   2.9859999999999998e-01   2.8899999999999999e-02   1.9910000000000000e-01
  -6.3919999999999999e-01  -8.7900000000000006e-02   1.7160000000000000e-01   2.8639999999999999e-01   1.1420000000000000e-01   1.7500000000000002e-02  -4.8830000000000001e-01   2.0010000000000000e-01   3.5695000000000001e+00   2.6970000000000000e-01   3.8500000000000000e-02   1.7690000000000000e-01
  -6.8330000000000002e-01  -3.2979999999999998e-01   6.0050000000000003e-01   2.2910000000000000e-01   8.5599999999999996e-02   3.0700000000000002e-02  -3.5510000000000003e-01   3.5580000000000001e-01   3.8306000000000000e+00   2.6010000000000000e-01   1.5400000000000000e-01   2.3000000000000001e-01
  -5.0700000000000001e-01  -2.8580000000000000e-01   6.0050000000000003e-01   2.5779999999999997e-01   1.2370000000000000e-01  -8.8000000000000005e-03  -3.7730000000000002e-01   1.1119999999999999e-01   3.5695000000000001e+00   3.1790000000000002e-01   1.1550000000000001e-01   2.0790000000000000e-01
  -7.0530000000000004e-01  -3.2979999999999998e-01   8.5780000000000001e-01   2.2910000000000000e-01   1.7130000000000001e-01   6.5799999999999997e-02  -3.7730000000000002e-01   1.5559999999999999e-01   3.3953000000000002e+00   2.6010000000000000e-01   1.4430000000000001e-01   2.2559999999999999e-01
  -3.3060000000000000e-01  -2.8580000000000000e-01   2.4018999999999999e+00   2.8639999999999999e-01   9.4999999999999998e-03   4.3900000000000002e-02  -3.5510000000000003e-01   8.8900000000000007e-02   3.1341999999999999e+00   3.0819999999999997e-01   1.8279999999999999e-01   2.1679999999999999e-01
  -6.3919999999999999e-01  -4.1770000000000002e-01   1.2010000000000001e+00   2.1959999999999999e-01   2.8500000000000001e-02   5.7000000000000002e-02  -3.5510000000000003e-01   1.3339999999999999e-01   3.6564999999999999e+00   2.7939999999999998e-01   9.6199999999999994e-02   2.3000000000000001e-01
  -3.5270000000000001e-01  -3.5170000000000001e-01   7.7210000000000001e-01   2.5779999999999997e-01   9.4999999999999998e-03   4.3900000000000002e-02  -4.4390000000000002e-01   4.4499999999999998e-02   3.3953000000000002e+00   2.6010000000000000e-01   1.8279999999999999e-01   1.7249999999999999e-01
  -5.7310000000000005e-01  -3.0780000000000002e-01   8.5780000000000001e-01   5.7299999999999997e-02   5.7099999999999998e-02   3.5099999999999999e-02  -2.6629999999999998e-01   1.5559999999999999e-01   4.0918000000000001e+00   1.4449999999999999e-01   1.7319999999999999e-01   1.8579999999999999e-01
  -6.1719999999999997e-01  -6.6000000000000003e-02   9.4359999999999999e-01   2.4820000000000000e-01   1.3320000000000001e-01   1.3200000000000000e-02  -1.7760000000000001e-01   3.1130000000000002e-01   2.9600000000000000e+00   2.2159999999999999e-01   1.9239999999999999e-01   1.6810000000000000e-01
  -5.2900000000000003e-01  -2.1980000000000000e-01   4.2890000000000000e-01   2.3870000000000000e-01   1.6180000000000000e-01  -1.7500000000000002e-02  -5.1049999999999995e-01   1.5559999999999999e-01   3.4824000000000002e+00   2.6010000000000000e-01   1.1550000000000001e-01   1.9460000000000000e-01
  -6.1719999999999997e-01  -8.7900000000000006e-02  -1.7160000000000000e-01   1.4319999999999999e-01   1.3320000000000001e-01  -4.4000000000000003e-03  -4.2170000000000002e-01   3.5580000000000001e-01   3.3953000000000002e+00   3.0819999999999997e-01   1.2509999999999999e-01   2.1229999999999999e-01
  -6.6130000000000000e-01  -1.5390000000000001e-01   1.1152000000000000e+00   1.2410000000000000e-01   7.6100000000000001e-02   1.7500000000000002e-02  -5.9930000000000005e-01   8.8900000000000007e-02   3.1341999999999999e+00   2.0230000000000001e-01   1.3469999999999999e-01   2.3440000000000000e-01
  -4.8490000000000000e-01  -2.1980000000000000e-01   8.5780000000000001e-01   2.0050000000000001e-01   6.6600000000000006e-02   4.4000000000000003e-03  -5.5489999999999995e-01   0.0000000000000000e+00   3.2212000000000001e+00   3.4680000000000000e-01   6.7400000000000002e-02   1.8579999999999999e-01
  -5.5110000000000003e-01  -2.8580000000000000e-01   8.5800000000000001e-02   2.8639999999999999e-01   4.7600000000000003e-02   3.5099999999999999e-02  -5.1049999999999995e-01   1.7790000000000000e-01   2.8730000000000002e+00   2.4079999999999999e-01   1.0580000000000001e-01   2.0790000000000000e-01
  -3.7469999999999998e-01  -4.8359999999999997e-01   6.0050000000000003e-01   1.7190000000000000e-01   3.8100000000000002e-02   0.0000000000000000e+00  -4.6610000000000001e-01   4.4499999999999998e-02   3.4824000000000002e+00   2.2159999999999999e-01   1.3469999999999999e-01   2.1679999999999999e-01
  -6.3919999999999999e-01  -4.6170000000000000e-01   1.3725000000000001e+00   1.6230000000000000e-01   1.9000000000000000e-02   4.8200000000000000e-02  -3.5510000000000003e-01   2.2239999999999999e-01   4.6142000000000003e+00   2.7939999999999998e-01   1.2509999999999999e-01   1.8579999999999999e-01
  -5.5110000000000003e-01  -3.5170000000000001e-01   4.2890000000000000e-01   2.1959999999999999e-01   7.6100000000000001e-02  -2.1899999999999999e-02  -6.4370000000000005e-01   2.4460000000000001e-01   3.7435999999999998e+00   3.1790000000000002e-01   1.8279999999999999e-01   2.1229999999999999e-01
  -4.4080000000000003e-01  -2.1980000000000000e-01   6.8630000000000002e-01   2.0050000000000001e-01   1.1420000000000000e-01   5.2600000000000001e-02  -2.6629999999999998e-01   3.7800000000000000e-01   3.5695000000000001e+00   2.6010000000000000e-01   1.4430000000000001e-01   1.7690000000000000e-01
  -5.0700000000000001e-01  -3.5170000000000001e-01   6.8630000000000002e-01   9.5500000000000002e-02   7.6100000000000001e-02   3.0700000000000002e-02  -2.4410000000000001e-01   2.4460000000000001e-01   3.8306000000000000e+00   2.1190000000000001e-01   2.2130000000000000e-01   1.5479999999999999e-01
  -5.9509999999999996e-01  -4.3999999999999997e-02   3.4310000000000002e-01   1.5279999999999999e-01   1.9980000000000001e-01  -3.0700000000000002e-02  -4.2170000000000002e-01   2.4460000000000001e-01   3.5695000000000001e+00   2.0230000000000001e-01   1.6360000000000000e-01   2.0349999999999999e-01
  -3.0859999999999999e-01  -1.0990000000000000e-01  -1.0294000000000001e+00   2.4820000000000000e-01   2.1890000000000001e-01  -1.7500000000000002e-02  -3.1069999999999998e-01   2.8910000000000002e-01   2.9600000000000000e+00   2.7939999999999998e-01   1.9239999999999999e-01   1.8140000000000001e-01
  -4.8490000000000000e-01  -8.7900000000000006e-02   1.0294000000000001e+00   2.0999999999999999e-01   7.6100000000000001e-02   7.0199999999999999e-02  -6.8799999999999994e-01   2.0010000000000000e-01   3.7435999999999998e+00   2.9859999999999998e-01   1.5400000000000000e-01   1.9910000000000000e-01
  -5.9509999999999996e-01  -2.8580000000000000e-01   3.4310000000000002e-01   2.2910000000000000e-01   3.8100000000000002e-02   1.7500000000000002e-02  -2.8849999999999998e-01   4.4499999999999998e-02   3.4824000000000002e+00   3.0819999999999997e-01   1.4430000000000001e-01   2.3440000000000000e-01
  -5.7310000000000005e-01  -1.7590000000000000e-01  -8.5800000000000001e-02   7.6399999999999996e-02   1.2370000000000000e-01   8.8000000000000005e-03  -4.8830000000000001e-01   6.6699999999999995e-02   3.1341999999999999e+00   2.9859999999999998e-01   7.6999999999999999e-02   2.3000000000000001e-01
  -6.1719999999999997e-01  -2.1980000000000000e-01   1.8015000000000001e+00   1.5279999999999999e-01  -1.9000000000000000e-02   4.8200000000000000e-02  -3.9950000000000002e-01   2.2239999999999999e-01   2.9600000000000000e+00   2.3119999999999999e-01   1.8279999999999999e-01   1.7690000000000000e-01
  -8.5960000000000003e-01  -4.3969999999999998e-01   1.7160000000000000e-01   1.9089999999999999e-01   9.4999999999999998e-03   6.5799999999999997e-02  -3.3289999999999997e-01  -2.2200000000000001e-02   3.6564999999999999e+00   2.7939999999999998e-01   1.1550000000000001e-01   2.1229999999999999e-01
  -4.1880000000000001e-01  -3.0780000000000002e-01  -8.5800000000000001e-02   1.9089999999999999e-01   1.1420000000000000e-01   3.0700000000000002e-02  -3.7730000000000002e-01   4.2249999999999999e-01   3.1341999999999999e+00   2.3119999999999999e-01   2.2130000000000000e-01   1.5920000000000001e-01
  -6.3919999999999999e-01  -1.7590000000000000e-01   2.5740000000000002e-01   1.5279999999999999e-01   5.7099999999999998e-02   4.8200000000000000e-02  -4.4390000000000002e-01   2.8910000000000002e-01   3.4824000000000002e+00   2.7939999999999998e-01   9.6199999999999994e-02   1.8140000000000001e-01
  -5.0700000000000001e-01  -3.0780000000000002e-01   1.0294000000000001e+00   1.9089999999999999e-01   7.6100000000000001e-02   5.2600000000000001e-02  -3.3289999999999997e-01   3.1130000000000002e-01   3.8306000000000000e+00   2.1190000000000001e-01   2.0210000000000000e-01   1.9020000000000001e-01
  -5.5110000000000003e-01  -2.6379999999999998e-01   3.4310000000000002e-01   2.1959999999999999e-01   2.8500000000000001e-02   8.8000000000000005e-03  -3.7730000000000002e-01   2.4460000000000001e-01   4.0048000000000004e+00   2.6970000000000000e-01   1.3469999999999999e-01   2.2559999999999999e-01
  -6.3919999999999999e-01  -8.7900000000000006e-02   0.0000000000000000e+00   2.0999999999999999e-01   1.2370000000000000e-01   0.0000000000000000e+00  -5.3269999999999995e-01   2.4460000000000001e-01   3.3953000000000002e+00   2.1190000000000001e-01   7.6999999999999999e-02   1.6810000000000000e-01
  -5.9509999999999996e-01  -4.6170000000000000e-01   7.7210000000000001e-01   2.8600000000000000e-02   1.1420000000000000e-01   1.7500000000000002e-02  -4.8830000000000001e-01   1.1119999999999999e-01   3.8306000000000000e+00   2.6970000000000000e-01   8.6599999999999996e-02   2.1679999999999999e-01
  -5.5110000000000003e-01  -2.4179999999999999e-01   8.5800000000000001e-02   2.1959999999999999e-01   6.6600000000000006e-02   2.6300000000000000e-02  -6.2150000000000005e-01  -4.4499999999999998e-02   3.2212000000000001e+00   2.5050000000000000e-01   1.4430000000000001e-01   1.8579999999999999e-01
  -4.1880000000000001e-01  -4.3969999999999998e-01   7.7210000000000001e-01   2.3870000000000000e-01   8.5599999999999996e-02   3.9500000000000000e-02  -3.9950000000000002e-01  -6.6699999999999995e-02   3.3083000000000000e+00   2.5050000000000000e-01   1.4430000000000001e-01   2.2559999999999999e-01
  -6.1719999999999997e-01  -4.3999999999999997e-02   6.0050000000000003e-01   2.7689999999999998e-01  -9.4999999999999998e-03   4.3900000000000002e-02  -3.7730000000000002e-01   2.0010000000000000e-01   2.9600000000000000e+00   2.6970000000000000e-01   2.0210000000000000e-01   1.6370000000000001e-01
  -6.8330000000000002e-01  -3.0780000000000002e-01   1.7157000000000000e+00   2.0999999999999999e-01  -3.8100000000000002e-02   3.9500000000000000e-02  -4.6610000000000001e-01   0.0000000000000000e+00   3.4824000000000002e+00   2.5050000000000000e-01   3.8500000000000000e-02   2.3440000000000000e-01
  -4.4080000000000003e-01  -3.9570000000000000e-01  -7.7210000000000001e-01   2.3870000000000000e-01   9.4999999999999998e-03   2.1899999999999999e-02  -2.6629999999999998e-01   1.1119999999999999e-01   3.4824000000000002e+00   2.3119999999999999e-01   5.7700000000000001e-02   1.9020000000000001e-01
  -5.5110000000000003e-01  -2.1980000000000000e-01   4.2890000000000000e-01   2.3870000000000000e-01   4.7600000000000003e-02   9.2100000000000001e-02  -1.9980000000000001e-01   4.4499999999999998e-02   4.3529999999999998e+00   2.3119999999999999e-01   1.6360000000000000e-01   1.3270000000000001e-01
  -3.9679999999999999e-01  -1.5390000000000001e-01   1.1152000000000000e+00   2.1959999999999999e-01   1.3320000000000001e-01   3.5099999999999999e-02  -3.3289999999999997e-01   2.0010000000000000e-01   3.3083000000000000e+00   2.5050000000000000e-01   2.5979999999999998e-01   1.8140000000000001e-01
  -5.5110000000000003e-01  -2.6379999999999998e-01  -3.4310000000000002e-01   2.3870000000000000e-01   1.5229999999999999e-01   4.4000000000000003e-03  -3.5510000000000003e-01   6.6699999999999995e-02   3.4824000000000002e+00   3.0819999999999997e-01   1.8279999999999999e-01   1.9910000000000000e-01
  -5.7310000000000005e-01  -1.7590000000000000e-01  -5.1470000000000005e-01   1.2410000000000000e-01   7.6100000000000001e-02   4.4000000000000003e-03  -4.6610000000000001e-01   3.3350000000000002e-01   3.4824000000000002e+00   2.0230000000000001e-01   1.1550000000000001e-01   2.0349999999999999e-01
  -5.9509999999999996e-01  -2.8580000000000000e-01   7.7210000000000001e-01   2.1959999999999999e-01   9.5200000000000007e-02   3.0700000000000002e-02  -3.5510000000000003e-01   1.1119999999999999e-01   3.1341999999999999e+00   2.3119999999999999e-01   1.4430000000000001e-01   2.2559999999999999e-01
  -3.9679999999999999e-01  -2.1980000000000000e-01   3.4310000000000002e-01   1.4319999999999999e-01   9.5200000000000007e-02   5.7000000000000002e-02  -4.6610000000000001e-01   2.4460000000000001e-01   3.9177000000000000e+00   1.0600000000000000e-01   8.6599999999999996e-02   1.8140000000000001e-01
  -4.6289999999999998e-01  -3.0780000000000002e-01   2.5740000000000002e-01   1.7190000000000000e-01   4.7600000000000003e-02   1.7500000000000002e-02  -5.9930000000000005e-01   0.0000000000000000e+00   4.0048000000000004e+00   2.2159999999999999e-01   3.8500000000000000e-02   1.9460000000000000e-01
  -7.4939999999999996e-01  -3.5170000000000001e-01   1.2867999999999999e+00   1.8140000000000001e-01   1.9000000000000000e-02   7.0199999999999999e-02  -4.8830000000000001e-01  -2.2200000000000001e-02   3.1341999999999999e+00   2.5050000000000000e-01   9.6199999999999994e-02   1.4599999999999999e-01
  -5.9509999999999996e-01  -2.4179999999999999e-01   1.5441000000000000e+00   2.1959999999999999e-01  -9.4999999999999998e-03   8.3299999999999999e-02  -4.2170000000000002e-01   2.4460000000000001e-01   4.0918000000000001e+00   3.5639999999999999e-01   1.5400000000000000e-01   2.3440000000000000e-01
  -8.5960000000000003e-01  -3.7369999999999998e-01   7.7210000000000001e-01   1.4319999999999999e-01   1.0470000000000000e-01   4.8200000000000000e-02  -3.3289999999999997e-01   2.2239999999999999e-01   3.5695000000000001e+00   2.1190000000000001e-01   1.1550000000000001e-01   2.0349999999999999e-01
  -6.3919999999999999e-01  -1.3189999999999999e-01   1.3725000000000001e+00   1.2410000000000000e-01   4.7600000000000003e-02   4.3900000000000002e-02  -1.7760000000000001e-01   3.1130000000000002e-01   3.4824000000000002e+00   1.8300000000000000e-01   2.2130000000000000e-01   1.6810000000000000e-01
  -4.8490000000000000e-01  -2.1980000000000000e-01   6.0050000000000003e-01   1.5279999999999999e-01   1.1420000000000000e-01   4.8200000000000000e-02  -4.2170000000000002e-01   2.4460000000000001e-01   3.8306000000000000e+00   2.0230000000000001e-01   1.6360000000000000e-01   1.8140000000000001e-01
  -3.5270000000000001e-01  -3.2979999999999998e-01  -3.4310000000000002e-01   1.9089999999999999e-01   3.8100000000000002e-02  -3.5099999999999999e-02  -4.2170000000000002e-01  -6.6699999999999995e-02   3.9177000000000000e+00   2.8899999999999998e-01   5.7700000000000001e-02   2.2120000000000001e-01
  -4.6289999999999998e-01  -1.0990000000000000e-01  -1.7160000000000000e-01   1.6230000000000000e-01   2.0930000000000001e-01  -8.8000000000000005e-03  -3.9950000000000002e-01   0.0000000000000000e+00   3.3083000000000000e+00   1.8300000000000000e-01   1.1550000000000001e-01   2.1229999999999999e-01
  -6.6130000000000000e-01  -2.1980000000000000e-01   0.0000000000000000e+00   1.4319999999999999e-01   9.5200000000000007e-02  -8.8000000000000005e-03  -4.8830000000000001e-01   2.0010000000000000e-01   4.4401000000000002e+00   1.9270000000000001e-01   1.1550000000000001e-01   1.8579999999999999e-01
  -5.9509999999999996e-01  -1.5390000000000001e-01   6.0050000000000003e-01   2.2910000000000000e-01   7.6100000000000001e-02   3.9500000000000000e-02  -5.1049999999999995e-01   1.1119999999999999e-01   4.1788999999999996e+00   1.8300000000000000e-01   8.6599999999999996e-02   2.0349999999999999e-01
  -6.1719999999999997e-01  -2.1980000000000000e-01   4.2890000000000000e-01   2.3870000000000000e-01   1.2370000000000000e-01   2.1899999999999999e-02  -4.4390000000000002e-01   0.0000000000000000e+00   3.5695000000000001e+00   2.6970000000000000e-01   6.7400000000000002e-02   1.9910000000000000e-01
  -7.0530000000000004e-01  -4.1770000000000002e-01   1.5441000000000000e+00   1.7190000000000000e-01   8.5599999999999996e-02   4.8200000000000000e-02  -4.8830000000000001e-01   1.5559999999999999e-01   3.6564999999999999e+00   2.0230000000000001e-01   1.6360000000000000e-01   1.6810000000000000e-01
  -5.5110000000000003e-01  -2.8580000000000000e-01   1.1152000000000000e+00   2.2910000000000000e-01  -3.8100000000000002e-02   5.7000000000000002e-02  -5.1049999999999995e-01   2.2200000000000001e-02   4.4401000000000002e+00   2.5050000000000000e-01   4.8099999999999997e-02   2.2120000000000001e-01
  -4.8490000000000000e-01  -3.2979999999999998e-01   3.4310000000000002e-01   2.2910000000000000e-01   1.2370000000000000e-01   6.1400000000000003e-02  -5.3269999999999995e-01   1.5559999999999999e-01   3.3083000000000000e+00   2.8899999999999998e-01   1.3469999999999999e-01   2.2120000000000001e-01
  -7.9349999999999998e-01  -1.7590000000000000e-01   3.4310000000000002e-01   2.4820000000000000e-01   8.5599999999999996e-02   2.1899999999999999e-02  -1.1100000000000000e-01   1.5559999999999999e-01   3.4824000000000002e+00   2.8899999999999998e-01   2.1170000000000000e-01   1.8140000000000001e-01
  -5.7310000000000005e-01  -3.7369999999999998e-01   8.5800000000000001e-02   2.0050000000000001e-01   1.0470000000000000e-01   1.3200000000000000e-02  -3.5510000000000003e-01   1.5559999999999999e-01   3.7435999999999998e+00   2.2159999999999999e-01   1.7319999999999999e-01   1.9020000000000001e-01
  -4.4080000000000003e-01  -4.3969999999999998e-01  -1.7160000000000000e-01   2.6729999999999998e-01   1.9980000000000001e-01   4.3900000000000002e-02  -4.2170000000000002e-01   2.0010000000000000e-01   3.7435999999999998e+00   2.8899999999999998e-01   9.6199999999999994e-02   1.8579999999999999e-01
  -5.9509999999999996e-01  -2.4179999999999999e-01   4.2890000000000000e-01   2.3870000000000000e-01   1.4269999999999999e-01  -1.3200000000000000e-02  -5.1049999999999995e-01   2.0010000000000000e-01   3.5695000000000001e+00   2.1190000000000001e-01   1.3469999999999999e-01   2.0790000000000000e-01
  -5.0700000000000001e-01  -2.6379999999999998e-01   7.7210000000000001e-01   1.8140000000000001e-01   6.6600000000000006e-02   3.0700000000000002e-02  -3.1069999999999998e-01   1.7790000000000000e-01   3.0470999999999999e+00   2.6970000000000000e-01   1.5400000000000000e-01   1.9910000000000000e-01
  -5.9509999999999996e-01  -2.1980000000000000e-01   9.4359999999999999e-01   2.0999999999999999e-01   6.6600000000000006e-02  -4.4000000000000003e-03  -5.5489999999999995e-01   1.5559999999999999e-01   3.0470999999999999e+00   2.8899999999999998e-01   1.2509999999999999e-01   2.0790000000000000e-01
  -4.8490000000000000e-01  -2.4179999999999999e-01   4.2890000000000000e-01   2.4820000000000000e-01   1.3320000000000001e-01   2.1899999999999999e-02  -4.4390000000000002e-01   1.7790000000000000e-01   3.3953000000000002e+00   3.2750000000000001e-01   1.7319999999999999e-01   2.3890000000000000e-01
  -5.7310000000000005e-01  -3.0780000000000002e-01   1.4582999999999999e+00   1.1459999999999999e-01   2.8500000000000001e-02   2.6300000000000000e-02  -5.1049999999999995e-01   1.3339999999999999e-01   3.5695000000000001e+00   2.3119999999999999e-01   1.9239999999999999e-01   2.2120000000000001e-01
  -4.8490000000000000e-01  -3.9570000000000000e-01   5.1470000000000005e-01   1.2410000000000000e-01   6.6600000000000006e-02   6.1400000000000003e-02  -4.2170000000000002e-01   6.6699999999999995e-02   4.1788999999999996e+00   2.7939999999999998e-01   4.8099999999999997e-02   1.8140000000000001e-01
  -4.8490000000000000e-01  -1.9789999999999999e-01   6.0050000000000003e-01   2.4820000000000000e-01   7.6100000000000001e-02   3.5099999999999999e-02  -3.7730000000000002e-01   1.1119999999999999e-01   3.6564999999999999e+00   2.1190000000000001e-01   2.3089999999999999e-01   2.1679999999999999e-01
  -6.3919999999999999e-01  -3.2979999999999998e-01   8.5800000000000001e-02   2.6729999999999998e-01   2.8500000000000001e-02   1.7500000000000002e-02  -3.7730000000000002e-01   2.4460000000000001e-01   3.4824000000000002e+00   2.5050000000000000e-01   2.1170000000000000e-01   1.7690000000000000e-01
  -7.7149999999999996e-01  -4.8359999999999997e-01   1.7160000000000000e-01   2.2910000000000000e-01   3.8100000000000002e-02   2.1899999999999999e-02  -2.8849999999999998e-01   3.7800000000000000e-01   3.2212000000000001e+00   1.8300000000000000e-01   1.3469999999999999e-01   1.6370000000000001e-01
  -4.6289999999999998e-01  -1.7590000000000000e-01  -8.5800000000000001e-02   2.9599999999999999e-01   7.6100000000000001e-02  -4.3900000000000002e-02  -3.7730000000000002e-01   1.5559999999999999e-01   3.4824000000000002e+00   1.8300000000000000e-01   1.8279999999999999e-01   2.3890000000000000e-01
  -5.9509999999999996e-01  -3.5170000000000001e-01   5.1470000000000005e-01   1.7190000000000000e-01   1.9030000000000000e-01  -8.8000000000000005e-03  -3.9950000000000002e-01   1.3339999999999999e-01   3.5695000000000001e+00   2.1190000000000001e-01   1.7319999999999999e-01   2.3440000000000000e-01
  -6.6130000000000000e-01  -3.0780000000000002e-01   9.4359999999999999e-01   1.7190000000000000e-01   7.6100000000000001e-02   8.3299999999999999e-02  -3.9950000000000002e-01   1.7790000000000000e-01   3.4824000000000002e+00   2.1190000000000001e-01   1.3469999999999999e-01   2.2120000000000001e-01
  -3.9679999999999999e-01  -3.5170000000000001e-01   4.2890000000000000e-01   1.7190000000000000e-01   1.3320000000000001e-01   5.7000000000000002e-02  -3.5510000000000003e-01  -1.1119999999999999e-01   3.2212000000000001e+00   2.6010000000000000e-01   1.3469999999999999e-01   2.2120000000000001e-01
  -5.0700000000000001e-01  -2.6379999999999998e-01   2.5740000000000002e-01   1.1459999999999999e-01   1.4269999999999999e-01   2.6300000000000000e-02  -3.9950000000000002e-01   2.2200000000000001e-02   2.9600000000000000e+00   2.1190000000000001e-01   9.6199999999999994e-02   2.0349999999999999e-01
  -6.8330000000000002e-01  -1.5390000000000001e-01   1.3725000000000001e+00   1.0500000000000000e-01   4.7600000000000003e-02   3.9500000000000000e-02  -3.3289999999999997e-01   1.5559999999999999e-01   2.9600000000000000e+00   2.5050000000000000e-01   1.3469999999999999e-01   2.0790000000000000e-01
  -5.2900000000000003e-01  -3.7369999999999998e-01   6.0050000000000003e-01   2.0050000000000001e-01  -9.4999999999999998e-03   8.3299999999999999e-02  -5.1049999999999995e-01   1.1119999999999999e-01   3.4824000000000002e+00   2.5050000000000000e-01   1.4430000000000001e-01   1.8579999999999999e-01
  -6.1719999999999997e-01  -6.6000000000000003e-02   5.1470000000000005e-01   3.2460000000000000e-01   7.6100000000000001e-02   6.1400000000000003e-02  -4.8830000000000001e-01   3.5580000000000001e-01   3.2212000000000001e+00   2.9859999999999998e-01   7.6999999999999999e-02   2.1229999999999999e-01
  -5.2900000000000003e-01  -1.3189999999999999e-01   1.7160000000000000e-01   1.9089999999999999e-01   1.3320000000000001e-01   2.6300000000000000e-02  -3.7730000000000002e-01   4.2249999999999999e-01   4.0048000000000004e+00   1.9270000000000001e-01   2.3089999999999999e-01   1.4599999999999999e-01
  -6.3919999999999999e-01  -2.8580000000000000e-01   9.4359999999999999e-01   1.9089999999999999e-01   9.5200000000000007e-02   5.2600000000000001e-02  -3.9950000000000002e-01   3.5580000000000001e-01   3.5695000000000001e+00   1.2520000000000001e-01   1.3469999999999999e-01   1.9460000000000000e-01
  -5.7310000000000005e-01  -2.1980000000000000e-01  -7.7210000000000001e-01   2.1959999999999999e-01   1.2370000000000000e-01  -3.9500000000000000e-02  -3.7730000000000002e-01   2.6679999999999998e-01   4.0048000000000004e+00   2.4079999999999999e-01   1.5400000000000000e-01   1.9460000000000000e-01
  -7.2740000000000005e-01  -1.3189999999999999e-01  -2.5740000000000002e-01   2.5779999999999997e-01   1.1420000000000000e-01   0.0000000000000000e+00  -4.8830000000000001e-01   3.1130000000000002e-01   3.4824000000000002e+00   2.1190000000000001e-01   6.7400000000000002e-02   2.3000000000000001e-01
  -6.8330000000000002e-01  -1.5390000000000001e-01   4.2890000000000000e-01   1.0500000000000000e-01   9.5200000000000007e-02   5.7000000000000002e-02  -3.3289999999999997e-01   4.4469999999999998e-01   4.0918000000000001e+00   2.1190000000000001e-01   1.2509999999999999e-01   2.1679999999999999e-01
  -3.9679999999999999e-01  -2.4179999999999999e-01   4.2890000000000000e-01   1.9089999999999999e-01  -3.8100000000000002e-02   4.3900000000000002e-02  -5.3269999999999995e-01   1.1119999999999999e-01   3.2212000000000001e+00   2.0230000000000001e-01   5.7700000000000001e-02   2.0349999999999999e-01
  -7.0530000000000004e-01  -1.7590000000000000e-01   8.5800000000000001e-02   9.5500000000000002e-02   2.8500000000000001e-02   4.3900000000000002e-02  -7.1020000000000005e-01  -8.8900000000000007e-02   3.0470999999999999e+00   2.5050000000000000e-01  -1.9199999999999998e-02   2.3000000000000001e-01
  -7.4939999999999996e-01  -2.4179999999999999e-01   1.0294000000000001e+00   1.5279999999999999e-01  -1.9000000000000000e-02   2.1899999999999999e-02  -1.9980000000000001e-01   2.2239999999999999e-01   3.5695000000000001e+00   4.2380000000000001e-01   1.7319999999999999e-01   1.8579999999999999e-01
  -6.8330000000000002e-01  -4.3969999999999998e-01   1.5441000000000000e+00   1.3370000000000001e-01   1.9000000000000000e-02   1.3200000000000000e-02  -5.3269999999999995e-01   2.0010000000000000e-01   4.0918000000000001e+00   3.0819999999999997e-01   1.5400000000000000e-01   2.2559999999999999e-01
  -6.6130000000000000e-01  -2.6379999999999998e-01   5.1470000000000005e-01   1.8140000000000001e-01   6.6600000000000006e-02   4.4000000000000003e-03  -4.4390000000000002e-01   1.7790000000000000e-01   3.8306000000000000e+00   2.1190000000000001e-01   1.3469999999999999e-01   2.0790000000000000e-01
  -5.7310000000000005e-01  -1.9789999999999999e-01   0.0000000000000000e+00   1.3370000000000001e-01   1.0470000000000000e-01   5.7000000000000002e-02  -1.7760000000000001e-01   4.4469999999999998e-01   3.6564999999999999e+00   2.8899999999999998e-01   1.0580000000000001e-01   1.9020000000000001e-01
  -5.5110000000000003e-01  -3.0780000000000002e-01   2.5740000000000002e-01   1.6230000000000000e-01   8.5599999999999996e-02  -1.7500000000000002e-02  -3.9950000000000002e-01   2.2239999999999999e-01   3.7435999999999998e+00   1.7340000000000000e-01   2.0210000000000000e-01   2.0790000000000000e-01
  -5.0700000000000001e-01  -1.3189999999999999e-01  -1.7160000000000000e-01   2.0050000000000001e-01   6.6600000000000006e-02   8.8000000000000005e-03  -4.4390000000000002e-01   8.8900000000000007e-02   3.8306000000000000e+00   3.3710000000000001e-01   6.7400000000000002e-02   1.9020000000000001e-01
  -4.1880000000000001e-01  -2.4179999999999999e-01   3.4310000000000002e-01   2.7689999999999998e-01   1.6180000000000000e-01  -5.7000000000000002e-02  -3.3289999999999997e-01   6.6699999999999995e-02   3.5695000000000001e+00   1.8300000000000000e-01   1.0580000000000001e-01   1.7249999999999999e-01
  -4.4080000000000003e-01  -2.6379999999999998e-01   1.0294000000000001e+00   1.0500000000000000e-01   5.7099999999999998e-02   7.0199999999999999e-02  -4.4390000000000002e-01   2.2239999999999999e-01   3.4824000000000002e+00   2.1190000000000001e-01   1.0580000000000001e-01   2.2120000000000001e-01
  -4.8490000000000000e-01  -1.3189999999999999e-01  -8.5800000000000001e-02   2.0999999999999999e-01   1.9000000000000000e-02   8.8000000000000005e-03  -5.9930000000000005e-01   2.2200000000000001e-02   3.3083000000000000e+00   3.1790000000000002e-01   8.6599999999999996e-02   2.0790000000000000e-01
  -4.6289999999999998e-01  -2.6379999999999998e-01   1.7160000000000000e-01   2.0999999999999999e-01   3.8100000000000002e-02   0.0000000000000000e+00  -4.4390000000000002e-01   2.2239999999999999e-01   3.3953000000000002e+00   2.1190000000000001e-01   8.6599999999999996e-02   2.6540000000000002e-01
  -5.9509999999999996e-01  -2.6379999999999998e-01   8.5780000000000001e-01   1.0500000000000000e-01   9.4999999999999998e-03   2.1899999999999999e-02  -3.5510000000000003e-01   2.4460000000000001e-01   3.1341999999999999e+00   3.0819999999999997e-01   2.0210000000000000e-01   2.0349999999999999e-01
  -5.9509999999999996e-01  -2.6379999999999998e-01   1.0294000000000001e+00   2.4820000000000000e-01   4.7600000000000003e-02   7.8899999999999998e-02  -5.1049999999999995e-01   6.6699999999999995e-02   3.7435999999999998e+00   2.4079999999999999e-01   1.5400000000000000e-01   1.9460000000000000e-01
  -5.7310000000000005e-01  -1.9789999999999999e-01   1.7160000000000000e-01   2.0999999999999999e-01   3.8100000000000002e-02   3.5099999999999999e-02  -3.9950000000000002e-01   1.3339999999999999e-01   3.6564999999999999e+00   3.3710000000000001e-01   1.2509999999999999e-01   2.0349999999999999e-01
  -5.5110000000000003e-01  -1.0990000000000000e-01   8.5780000000000001e-01   2.2910000000000000e-01   9.5200000000000007e-02   3.0700000000000002e-02  -1.7760000000000001e-01   1.7790000000000000e-01   4.1788999999999996e+00   2.3119999999999999e-01   1.6360000000000000e-01   2.2120000000000001e-01
  -5.5110000000000003e-01  -3.2979999999999998e-01   2.5740000000000002e-01   1.5279999999999999e-01  -2.8500000000000001e-02   2.6300000000000000e-02  -5.3269999999999995e-01   2.4460000000000001e-01   3.3953000000000002e+00   2.4079999999999999e-01   1.7319999999999999e-01   1.9020000000000001e-01
  -5.0700000000000001e-01  -2.4179999999999999e-01   5.1470000000000005e-01   1.9089999999999999e-01   1.7130000000000001e-01  -3.9500000000000000e-02  -1.7760000000000001e-01   2.0010000000000000e-01   3.1341999999999999e+00   2.0230000000000001e-01   1.2509999999999999e-01   1.8140000000000001e-01
  -3.7469999999999998e-01  -2.1980000000000000e-01   1.7160000000000000e-01   2.1959999999999999e-01   1.8079999999999999e-01  -4.4000000000000003e-03  -2.8849999999999998e-01   1.1119999999999999e-01   3.3953000000000002e+00   2.0230000000000001e-01   1.2509999999999999e-01   2.0349999999999999e-01
  -6.8330000000000002e-01  -3.5170000000000001e-01   1.2010000000000001e+00   2.1959999999999999e-01   1.1420000000000000e-01   3.5099999999999999e-02  -5.3269999999999995e-01   2.2239999999999999e-01   2.9600000000000000e+00   3.0819999999999997e-01   1.4430000000000001e-01   2.4770000000000000e-01
  -3.3060000000000000e-01  -1.3189999999999999e-01   3.4310000000000002e-01   2.1959999999999999e-01   6.6600000000000006e-02   8.8000000000000005e-03  -3.1069999999999998e-01  -1.1119999999999999e-01   3.2212000000000001e+00   2.2159999999999999e-01   1.4430000000000001e-01   2.0349999999999999e-01
  -5.9509999999999996e-01  -3.9570000000000000e-01  -2.5740000000000002e-01   2.9599999999999999e-01  -9.4999999999999998e-03   4.3900000000000002e-02  -5.7709999999999995e-01  -8.8900000000000007e-02   3.6564999999999999e+00   2.1190000000000001e-01   1.5400000000000000e-01   1.9460000000000000e-01
