# Supplementary material for: Footwear and Foam Surface Alter Gait Initiation of Typical Subjects
Source: PLoS One. 2015 Aug 13;10(8):e0135821. doi: 10.1371/journal.pone.0135821 (PMC4536224; doi:10.1371/journal.pone.0135821)
Supplement: S1 Dataset — (ZIP) [file pone.0135821.s001.zip › 15_barefoot_av1_03.txt]

   1.8603600000000000e+01   2.9897999999999998e+00   3.1053730000000002e+02   3.5802999999999998e+00   2.8319099999999999e+01  -1.5787000000000000e+00  -1.8399600000000000e+01  -5.1139999999999997e-01   2.9112930000000000e+02  -3.2366000000000001e+00  -2.9366499999999998e+01   9.8640000000000005e-01
   1.8537400000000002e+01   2.8578999999999999e+00   3.0933629999999999e+02   3.6471000000000000e+00   2.8147800000000000e+01  -1.5391999999999999e+00  -1.8466200000000001e+01  -7.3380000000000001e-01   2.9086810000000003e+02  -3.2559000000000000e+00  -2.9433800000000002e+01   1.0350999999999999e+00
   1.8515400000000000e+01   2.9458000000000002e+00   3.0693439999999998e+02   3.7808000000000002e+00   2.8071700000000000e+01  -1.5743000000000000e+00  -1.8488399999999999e+01  -4.6689999999999998e-01   2.9095519999999999e+02  -3.1787999999999998e+00  -2.9481900000000000e+01   1.0041000000000000e+00
   1.8250900000000001e+01   2.8359000000000001e+00   3.0581920000000002e+02   3.6852999999999998e+00   2.7805299999999999e+01  -1.5217000000000001e+00  -1.8199900000000000e+01  -4.0020000000000000e-01   2.9086810000000003e+02  -3.2559000000000000e+00  -2.9443400000000000e+01   1.0218000000000000e+00
   1.8118600000000001e+01   2.4841000000000002e+00   3.0255939999999998e+02   3.8475999999999999e+00   2.7557900000000000e+01  -1.5391999999999999e+00  -1.8488399999999999e+01  -3.3350000000000002e-01   2.9226110000000000e+02  -3.2751000000000001e+00  -2.9424199999999999e+01   9.8199999999999998e-01
   1.8030500000000000e+01   2.7260000000000000e+00   2.9869909999999999e+02   3.8763000000000001e+00   2.7377099999999999e+01  -1.5524000000000000e+00  -1.8288599999999999e+01  -4.4469999999999998e-01   2.9165170000000001e+02  -3.2751000000000001e+00  -2.9606999999999999e+01   1.0129999999999999e+00
   1.7898199999999999e+01   2.4182000000000001e+00   2.9629719999999998e+02   3.8190000000000000e+00   2.7053500000000000e+01  -1.5347999999999999e+00  -1.8443999999999999e+01  -4.6689999999999998e-01   2.9260930000000002e+02  -3.3618000000000001e+00  -2.9520399999999999e+01   9.8640000000000005e-01
   1.7677800000000001e+01   2.5061000000000000e+00   2.9329480000000001e+02   3.8285000000000000e+00   2.6806100000000001e+01  -1.5085000000000000e+00  -1.8910100000000000e+01  -5.5589999999999995e-01   2.9339290000000000e+02  -3.3618000000000001e+00  -2.9587800000000001e+01   1.0306999999999999e+00
   1.7589600000000001e+01   2.5720999999999998e+00   2.9063549999999998e+02   3.9908000000000001e+00   2.6615800000000000e+01  -1.5041000000000000e+00  -1.9021100000000001e+01  -6.8930000000000002e-01   2.9339290000000000e+02  -3.5255999999999998e+00  -2.9809100000000001e+01   1.0306999999999999e+00
   1.7435300000000002e+01   2.7698999999999998e+00   2.8780459999999999e+02   3.8858000000000001e+00   2.6349399999999999e+01  -1.5261000000000000e+00  -1.9553699999999999e+01  -8.6719999999999997e-01   2.9609170000000000e+02  -3.6122999999999998e+00  -2.9953399999999998e+01   1.0395000000000001e+00
   1.7369199999999999e+01   2.3961999999999999e+00   2.8437320000000000e+02   3.9144999999999999e+00   2.5902100000000001e+01  -1.4690000000000001e+00  -1.9731300000000001e+01  -5.7809999999999995e-01   2.9800700000000001e+02  -3.8915999999999999e+00  -3.0107399999999998e+01   1.0395000000000001e+00
   1.6928400000000000e+01   2.5061000000000000e+00   2.8111349999999999e+02   3.8954000000000000e+00   2.5683199999999999e+01  -1.4208000000000001e+00  -2.0619100000000000e+01  -8.6719999999999997e-01   3.0035770000000002e+02  -4.1614000000000004e+00  -3.0367200000000000e+01   9.5550000000000002e-01
   1.6928400000000000e+01   2.6600000000000001e+00   2.7691010000000000e+02   4.0194999999999999e+00   2.5283600000000000e+01  -1.4252000000000000e+00  -2.1395900000000001e+01  -1.2674000000000001e+00   3.0288240000000002e+02  -4.3636999999999997e+00  -3.0607700000000001e+01   9.2449999999999999e-01
   1.6377300000000002e+01   2.5720999999999998e+00   2.7365030000000002e+02   4.0004000000000000e+00   2.4864899999999999e+01  -1.4471000000000001e+00  -2.2217099999999999e+01  -1.3341000000000001e+00   3.0627780000000001e+02  -4.7297000000000002e+00  -3.0694299999999998e+01   8.4050000000000002e-01
   1.6355300000000000e+01   2.5061000000000000e+00   2.6764540000000000e+02   4.1340000000000003e+00   2.4446200000000001e+01  -1.3331000000000000e+00  -2.2838600000000000e+01  -1.6899000000000000e+00   3.0845429999999999e+02  -5.1054000000000004e+00  -3.1059899999999999e+01   7.4760000000000004e-01
   1.5848300000000000e+01   2.3302999999999998e+00   2.6181209999999999e+02   4.1340000000000003e+00   2.3970400000000001e+01  -1.3945000000000001e+00  -2.3704200000000000e+01  -2.1791000000000000e+00   3.1184960000000001e+02  -5.4810999999999996e+00  -3.1329400000000000e+01   6.7679999999999996e-01
   1.5672000000000001e+01   2.4622000000000002e+00   2.5752289999999999e+02   4.1627000000000001e+00   2.3504100000000001e+01  -1.3813000000000000e+00  -2.4059300000000000e+01  -2.6238000000000001e+00   3.1480970000000002e+02  -5.8277999999999999e+00  -3.1598800000000001e+01   5.6620000000000004e-01
   1.5407400000000001e+01   2.2423000000000002e+00   2.5246170000000001e+02   3.9908000000000001e+00   2.2980699999999999e+01  -1.3331000000000000e+00  -2.4902699999999999e+01  -3.2019000000000002e+00   3.1994619999999998e+02  -6.4250999999999996e+00  -3.2118400000000001e+01   5.4849999999999999e-01
   1.5120900000000001e+01   2.3302999999999998e+00   2.4705730000000000e+02   4.2773000000000003e+00   2.2685800000000000e+01  -1.3419000000000001e+00  -2.5901499999999999e+01  -3.8690000000000002e+00   3.2308040000000000e+02  -6.9451999999999998e+00  -3.2599499999999999e+01   4.9099999999999999e-01
   1.5076800000000000e+01   2.5061000000000000e+00   2.4336859999999999e+02   4.1054000000000004e+00   2.2181400000000000e+01  -1.3068000000000000e+00  -2.6855899999999998e+01  -4.6250000000000000e+00   3.2769459999999998e+02  -7.4461000000000004e+00  -3.3032499999999999e+01   3.6709999999999998e-01
   1.4680099999999999e+01   2.5280999999999998e+00   2.3925100000000000e+02   4.1150000000000002e+00   2.1743700000000000e+01  -1.2717000000000001e+00  -2.7654900000000001e+01  -5.0475000000000003e+00   3.3265699999999998e+02  -7.9951999999999996e+00  -3.3734900000000003e+01   2.4770000000000000e-01
   1.4569800000000001e+01   2.5501000000000000e+00   2.3607700000000000e+02   3.9908000000000001e+00   2.1372599999999998e+01  -1.2016000000000000e+00  -2.8720300000000002e+01  -5.4699999999999998e+00   3.3892529999999999e+02  -8.6694999999999993e+00  -3.4273699999999998e+01   1.1500000000000000e-01
   1.4503700000000000e+01   2.6160000000000001e+00   2.3118729999999999e+02   3.9430999999999998e+00   2.1058499999999999e+01  -1.2365999999999999e+00  -2.9852200000000000e+01  -6.2927000000000000e+00   3.4388780000000003e+02  -9.2281999999999993e+00  -3.4850999999999999e+01  -4.4000000000000003e-03
   1.4173100000000000e+01   2.7698999999999998e+00   2.2852799999999999e+02   3.8954000000000000e+00   2.0696899999999999e+01  -1.1883999999999999e+00  -3.0917600000000000e+01  -6.6707000000000001e+00   3.5059140000000002e+02  -9.8254000000000001e+00  -3.5283999999999999e+01  -1.3710000000000000e-01
   1.4217200000000000e+01   2.4401999999999999e+00   2.2389570000000001e+02   3.7999000000000001e+00   2.0335300000000000e+01  -1.2102999999999999e+00  -3.1583400000000001e+01  -7.2710999999999997e+00   3.5529270000000002e+02  -1.0432300000000000e+01  -3.5957599999999999e+01  -2.9640000000000000e-01
   1.3974700000000000e+01   2.9018000000000002e+00   2.1977809999999999e+02   3.6949000000000001e+00   2.0078399999999998e+01  -1.2016000000000000e+00  -3.2360199999999999e+01  -8.6052000000000000e+00   3.6016800000000001e+02  -1.1116199999999999e+01  -3.6390599999999999e+01  -4.9540000000000001e-01
   1.3710200000000000e+01   2.6379999999999999e+00   2.1591780000000000e+02   3.6661999999999999e+00   1.9840499999999999e+01  -1.1839999999999999e+00  -3.3247999999999998e+01  -9.5390999999999995e+00   3.6382459999999998e+02  -1.1703799999999999e+01  -3.6775399999999998e+01  -7.1660000000000001e-01
   1.3533899999999999e+01   2.8578999999999999e+00   2.1343010000000001e+02   3.5707000000000000e+00   1.9516999999999999e+01  -1.1007000000000000e+00  -3.4313400000000001e+01  -1.0650900000000000e+01   3.6748110000000003e+02  -1.2320300000000000e+01  -3.7285400000000003e+01  -9.5550000000000002e-01
   1.3732200000000001e+01   2.9458000000000002e+00   2.0991290000000001e+02   3.5421000000000000e+00   1.9250499999999999e+01  -1.1577000000000000e+00  -3.5045800000000000e+01  -1.1696000000000000e+01   3.7105050000000000e+02  -1.2927199999999999e+01  -3.7881999999999998e+01  -1.1899000000000000e+00
   1.3423700000000000e+01   3.4075000000000002e+00   2.0751100000000000e+02   3.3797999999999999e+00   1.9003100000000000e+01  -1.1226000000000000e+00  -3.6044600000000003e+01  -1.2785500000000001e+01   3.7488119999999998e+02  -1.3563000000000001e+01  -3.8209099999999999e+01  -1.4021999999999999e+00
   1.3379600000000000e+01   3.4514000000000000e+00   2.0570949999999999e+02   3.2747999999999999e+00   1.8774699999999999e+01  -1.1577000000000000e+00  -3.6555100000000003e+01  -1.3674899999999999e+01   3.7906009999999998e+02  -1.4266200000000000e+01  -3.8594000000000001e+01  -1.6676000000000000e+00
   1.3137100000000000e+01   3.6493000000000002e+00   2.0459430000000000e+02   3.2174999999999998e+00   1.8613000000000000e+01  -1.1226000000000000e+00  -3.7953299999999999e+01  -1.4653300000000000e+01   3.8262959999999998e+02  -1.4776700000000000e+01  -3.9075099999999999e+01  -1.8180000000000001e+00
   1.3181200000000000e+01   3.7812000000000001e+00   2.0150610000000000e+02   3.2269999999999999e+00   1.8517800000000001e+01  -1.1314000000000000e+00  -3.8685800000000000e+01  -1.5498300000000000e+01   3.8576369999999997e+02  -1.5402799999999999e+01  -3.9498500000000000e+01  -2.1364999999999998e+00
   1.2630100000000001e+01   3.8471000000000002e+00   2.0124879999999999e+02   3.0743000000000000e+00   1.8308499999999999e+01  -1.0874999999999999e+00  -3.9484800000000000e+01  -1.6231999999999999e+01   3.8942020000000002e+02  -1.5797800000000001e+01  -3.9738999999999997e+01  -2.2780999999999998e+00
   1.2894600000000001e+01   4.1329000000000002e+00   1.9936150000000001e+02   3.1983999999999999e+00   1.8289400000000001e+01  -1.1402000000000001e+00  -4.0084099999999999e+01  -1.6654499999999999e+01   3.9211910000000000e+02  -1.6260100000000001e+01  -4.0085400000000000e+01  -2.5789000000000000e+00
   1.2696300000000001e+01   4.1548999999999996e+00   1.9756010000000001e+02   3.0360999999999998e+00   1.8222799999999999e+01  -1.1972000000000000e+00  -4.1260399999999997e+01  -1.7477200000000000e+01   3.9446969999999999e+02  -1.6674399999999999e+01  -4.0345199999999998e+01  -2.6718000000000002e+00
   1.2674200000000001e+01   4.4847000000000001e+00   1.9678800000000001e+02   2.9979000000000000e+00   1.8137200000000000e+01  -1.2102999999999999e+00  -4.1992800000000003e+01  -1.7610600000000002e+01   3.9586270000000002e+02  -1.7155999999999999e+01  -4.0470300000000002e+01  -2.9150999999999998e+00
   1.2519900000000000e+01   4.5286000000000000e+00   1.9661640000000000e+02   2.9024000000000001e+00   1.8061100000000000e+01  -1.1709000000000001e+00  -4.2725299999999997e+01  -1.8455600000000000e+01   3.9786509999999998e+02  -1.7416100000000000e+01  -4.0682000000000002e+01  -3.0832000000000002e+00
   1.2453799999999999e+01   4.8144000000000000e+00   1.9515809999999999e+02   2.9119999999999999e+00   1.7965900000000001e+01  -1.2191000000000001e+00  -4.3257899999999999e+01  -1.8878100000000000e+01   3.9899689999999998e+02  -1.7801400000000001e+01  -4.0903300000000002e+01  -3.2822000000000000e+00
   1.2431800000000001e+01   4.6825000000000001e+00   1.9464340000000001e+02   2.9693000000000001e+00   1.7937400000000000e+01  -1.1972000000000000e+00  -4.3968200000000003e+01  -1.9700800000000001e+01   3.9978039999999999e+02  -1.8090399999999999e+01  -4.1047600000000003e+01  -3.4369999999999998e+00
   1.2321600000000000e+01   5.0342000000000002e+00   1.9430029999999999e+02   2.9024000000000001e+00   1.7813600000000001e+01  -1.1709000000000001e+00  -4.4012599999999999e+01  -2.0301200000000001e+01   4.0065100000000001e+02  -1.8388999999999999e+01  -4.1259300000000003e+01  -3.6051000000000002e+00
   1.2145200000000001e+01   4.8364000000000003e+00   1.9421449999999999e+02   2.7879000000000000e+00   1.7747000000000000e+01  -1.2102999999999999e+00  -4.4301099999999998e+01  -2.0679200000000002e+01   4.0239220000000000e+02  -1.8649100000000001e+01  -4.1470999999999997e+01  -3.7069000000000001e+00
   1.2079100000000000e+01   5.2760999999999996e+00   1.9335669999999999e+02   2.8451000000000000e+00   1.7861200000000000e+01  -1.2235000000000000e+00  -4.4789400000000001e+01  -2.1034900000000000e+01   4.0317579999999998e+02  -1.8957300000000000e+01  -4.1538300000000000e+01  -3.8351999999999999e+00
   1.1880699999999999e+01   5.4298999999999999e+00   1.9352820000000000e+02   2.8069999999999999e+00   1.7661400000000000e+01  -1.2059000000000000e+00  -4.4856000000000002e+01  -2.1279499999999999e+01   4.0482990000000001e+02  -1.9140400000000000e+01  -4.1615299999999998e+01  -3.9634000000000000e+00
   1.2167299999999999e+01   5.6277999999999997e+00   1.9309930000000000e+02   2.7974000000000001e+00   1.7842199999999998e+01  -1.2673000000000001e+00  -4.4789400000000001e+01  -2.1568600000000000e+01   4.0482990000000001e+02  -1.9332999999999998e+01  -4.1817399999999999e+01  -4.0829000000000004e+00
   1.2211300000000000e+01   5.8916000000000004e+00   1.9327090000000001e+02   2.7591999999999999e+00   1.7832699999999999e+01  -1.2673000000000001e+00  -4.5011299999999999e+01  -2.2102200000000000e+01   4.0552640000000002e+02  -1.9525700000000001e+01  -4.1932800000000000e+01  -4.1757999999999997e+00
   1.2343600000000000e+01   6.2214000000000000e+00   1.9352820000000000e+02   2.7496999999999998e+00   1.7956399999999999e+01  -1.2848999999999999e+00  -4.5211100000000002e+01  -2.1902100000000001e+01   4.0552640000000002e+02  -1.9631599999999999e+01  -4.1952100000000002e+01  -4.2641999999999998e+00
   1.2387700000000001e+01   6.0895000000000001e+00   1.9387139999999999e+02   2.6732999999999998e+00   1.7956399999999999e+01  -1.2542000000000000e+00  -4.5388700000000000e+01  -2.2280100000000001e+01   4.0552640000000002e+02  -1.9853200000000001e+01  -4.2115699999999997e+01  -4.2862999999999998e+00
   1.2652200000000001e+01   6.6390000000000002e+00   1.9438610000000000e+02   2.6446000000000001e+00   1.8032499999999999e+01  -1.3024000000000000e+00  -4.5632800000000003e+01  -2.2524699999999999e+01   4.0552640000000002e+02  -1.9785799999999998e+01  -4.2077199999999998e+01  -4.3837000000000002e+00
   1.2718299999999999e+01   6.2873000000000001e+00   1.9558699999999999e+02   2.4537000000000000e+00   1.8213300000000000e+01  -1.2322000000000000e+00  -4.6010100000000001e+01  -2.2724799999999998e+01   4.0543930000000000e+02  -2.0036200000000001e+01  -4.2106000000000002e+01  -4.4455999999999998e+00
   1.2674200000000001e+01   6.3093000000000004e+00   1.9678800000000001e+02   2.3582000000000001e+00   1.8260899999999999e+01  -1.1972000000000000e+00  -4.6254300000000001e+01  -2.2747100000000000e+01   4.0430750000000000e+02  -2.0016900000000000e+01  -4.2192599999999999e+01  -4.5251999999999999e+00
   1.2784400000000000e+01   5.9135999999999997e+00   1.9910419999999999e+02   2.2627000000000002e+00   1.8337000000000000e+01  -1.1007000000000000e+00  -4.6609400000000001e+01  -2.2969400000000000e+01   4.0474279999999999e+02  -2.0055499999999999e+01  -4.2096400000000003e+01  -4.5960000000000001e+00
   1.2828500000000000e+01   5.8696000000000002e+00   1.9987620000000001e+02   2.0813000000000001e+00   1.8632000000000001e+01  -1.1094999999999999e+00  -4.6609400000000001e+01  -2.3369700000000002e+01   4.0404640000000001e+02  -2.0132500000000000e+01  -4.2067599999999999e+01  -4.6578999999999997e+00
   1.2850600000000000e+01   5.4739000000000004e+00   2.0176349999999999e+02   1.8427000000000000e+00   1.8717600000000001e+01  -1.0261000000000000e+00  -4.6742500000000000e+01  -2.3636500000000002e+01   4.0352400000000000e+02  -2.0238499999999998e+01  -4.2038699999999999e+01  -4.7773000000000003e+00
   1.3071000000000000e+01   5.1002000000000001e+00   2.0365070000000000e+02   1.6613000000000000e+00   1.8831800000000001e+01  -9.7789999999999999e-01  -4.6609400000000001e+01  -2.3747699999999998e+01   4.0334989999999999e+02  -2.0325199999999999e+01  -4.2019399999999997e+01  -4.8437000000000001e+00
   1.3093000000000000e+01   4.7923999999999998e+00   2.0433699999999999e+02   1.6040000000000001e+00   1.9050699999999999e+01  -9.8670000000000002e-01  -4.6698200000000000e+01  -2.4036700000000000e+01   4.0291460000000001e+02  -2.0248100000000001e+01  -4.2067599999999999e+01  -4.8701999999999996e+00
   1.3159200000000000e+01   4.1329000000000002e+00   2.0596690000000001e+02   1.4130000000000000e+00   1.9355200000000000e+01  -8.8580000000000003e-01  -4.6831299999999999e+01  -2.4081199999999999e+01   4.0160870000000000e+02  -2.0402200000000001e+01  -4.1942500000000003e+01  -4.9100999999999999e+00
   1.3181200000000000e+01   3.6053000000000002e+00   2.0982710000000000e+02   1.0789000000000000e+00   1.9516999999999999e+01  -8.3320000000000005e-01  -4.6698200000000000e+01  -2.4103500000000000e+01   4.0108629999999999e+02  -2.0219200000000001e+01  -4.1932800000000000e+01  -4.9587000000000003e+00
   1.3137100000000000e+01   3.0996999999999999e+00   2.1240070000000000e+02   8.9749999999999996e-01   1.9869100000000000e+01  -7.8500000000000003e-01  -4.6786900000000003e+01  -2.4014500000000002e+01   3.9986750000000001e+02  -2.0267399999999999e+01  -4.1961700000000000e+01  -4.9852999999999996e+00
   1.3600000000000000e+01   2.4401999999999999e+00   2.1480260000000001e+02   6.2060000000000004e-01   2.0116499999999998e+01  -6.7969999999999997e-01  -4.7031100000000002e+01  -2.4437000000000001e+01   3.9951920000000001e+02  -2.0257800000000000e+01  -4.1961700000000000e+01  -4.9852999999999996e+00
   1.3600000000000000e+01   1.8246000000000000e+00   2.1789080000000001e+02   2.9599999999999999e-01   2.0525700000000001e+01  -5.6569999999999998e-01  -4.6698200000000000e+01  -2.4414800000000000e+01   3.9742980000000000e+02  -2.0199999999999999e+01  -4.1846299999999999e+01  -5.0472000000000001e+00
   1.3776300000000001e+01   1.3630000000000000e+00   2.2123640000000000e+02   3.8199999999999998e-02   2.0734999999999999e+01  -4.8240000000000000e-01  -4.6653799999999997e+01  -2.4325800000000001e+01   3.9708150000000001e+02  -2.0122900000000001e+01  -4.1913600000000002e+01  -5.0118000000000000e+00
   1.4040800000000001e+01   7.6939999999999997e-01   2.2509670000000000e+02  -9.5500000000000002e-02   2.1068100000000001e+01  -4.6039999999999998e-01  -4.6476199999999999e+01  -2.4325800000000001e+01   3.9516620000000000e+02  -1.9978400000000001e+01  -4.1759700000000002e+01  -5.0826000000000002e+00
   1.4084899999999999e+01   2.8580000000000000e-01   2.2775590000000000e+02  -4.4869999999999999e-01   2.1353500000000000e+01  -3.6399999999999999e-01  -4.6587200000000003e+01  -2.4592600000000001e+01   3.9325090000000000e+02  -1.9939900000000002e+01  -4.1413300000000000e+01  -5.0605000000000002e+00
   1.4393500000000000e+01  -1.7590000000000000e-01   2.3135890000000001e+02  -5.5379999999999996e-01   2.1629500000000000e+01  -3.1140000000000001e-01  -4.6254300000000001e+01  -2.4170200000000001e+01   3.9168380000000002e+02  -1.9882100000000001e+01  -4.1240099999999998e+01  -5.1223999999999998e+00
   1.4702100000000000e+01  -6.8149999999999999e-01   2.3255980000000000e+02  -7.4470000000000003e-01   2.1934000000000001e+01  -2.9380000000000001e-01  -4.6431800000000003e+01  -2.4303599999999999e+01   3.8985550000000001e+02  -1.9708700000000000e+01  -4.1182299999999998e+01  -5.1532999999999998e+00
   1.5032700000000000e+01  -1.0331999999999999e+00   2.3702060000000000e+02  -1.0884000000000000e+00   2.2295600000000000e+01  -2.3240000000000000e-01  -4.6165500000000002e+01  -2.4014500000000002e+01   3.8724369999999999e+02  -1.9554600000000001e+01  -4.0912900000000000e+01  -5.1843000000000004e+00
   1.5032700000000000e+01  -1.4729000000000001e+00   2.3942250000000001e+02  -1.2794000000000001e+00   2.2542999999999999e+01  -1.7979999999999999e-01  -4.6143300000000004e+01  -2.3992300000000000e+01   3.8471899999999999e+02  -1.9352300000000000e+01  -4.0672400000000003e+01  -5.1268000000000002e+00
   1.5407400000000001e+01  -1.6268000000000000e+00   2.4165289999999999e+02  -1.2888999999999999e+00   2.2799900000000001e+01  -1.7540000000000000e-01  -4.6054499999999997e+01  -2.4170200000000001e+01   3.8132360000000000e+02  -1.9015100000000000e+01  -4.0412599999999998e+01  -5.1401000000000003e+00
   1.5473599999999999e+01  -2.0445000000000002e+00   2.4508430000000001e+02  -1.5944000000000000e+00   2.3009300000000000e+01  -1.0520000000000000e-01  -4.5765999999999998e+01  -2.3903300000000002e+01   3.7940830000000000e+02  -1.8909199999999998e+01  -4.0249000000000002e+01  -5.1223999999999998e+00
   1.5914400000000001e+01  -2.4182000000000001e+00   2.4903030000000001e+02  -1.6803999999999999e+00   2.3294799999999999e+01  -4.4000000000000003e-03  -4.5677199999999999e+01  -2.3725400000000000e+01   3.7723180000000002e+02  -1.8774300000000000e+01  -3.9960299999999997e+01  -5.1135000000000002e+00
   1.6024600000000000e+01  -2.8138999999999998e+00   2.5220429999999999e+02  -1.9572000000000001e+00   2.3580200000000001e+01   4.3900000000000002e-02  -4.5521799999999999e+01  -2.3747699999999998e+01   3.7366239999999999e+02  -1.8360099999999999e+01  -3.9787100000000002e+01  -5.0781000000000001e+00
   1.6245100000000001e+01  -3.1217000000000001e+00   2.5529249999999999e+02  -2.0909000000000000e+00   2.3979900000000001e+01   7.4499999999999997e-02  -4.5055700000000002e+01  -2.3369700000000002e+01   3.7061520000000002e+02  -1.8225200000000001e+01  -3.9421500000000002e+01  -5.0560000000000000e+00
   1.6730000000000000e+01  -3.6273000000000000e+00   2.5906700000000001e+02  -2.2627000000000002e+00   2.4284400000000002e+01   1.4030000000000001e-01  -4.4856000000000002e+01  -2.3347400000000000e+01   3.6843869999999998e+02  -1.7897700000000000e+01  -3.9113599999999998e+01  -5.0826000000000002e+00
   1.6884300000000000e+01  -4.0449999999999999e+00   2.6352780000000001e+02  -2.4155000000000002e+00   2.4655500000000000e+01   1.7979999999999999e-01  -4.4589599999999997e+01  -2.3147300000000001e+01   3.6565280000000001e+02  -1.7685800000000000e+01  -3.8815300000000001e+01  -5.0427999999999997e+00
   1.7347200000000001e+01  -4.3087999999999997e+00   2.6695909999999998e+02  -2.5491999999999999e+00   2.5226500000000001e+01   2.1049999999999999e-01  -4.4434300000000000e+01  -2.3125100000000000e+01   3.6286689999999999e+02  -1.7483499999999999e+01  -3.8603600000000000e+01  -5.0206000000000000e+00
   1.7369199999999999e+01  -4.7264999999999997e+00   2.7081939999999997e+02  -2.6924000000000001e+00   2.5607099999999999e+01   2.5000000000000000e-01  -4.4012599999999999e+01  -2.3102900000000002e+01   3.5964569999999998e+02  -1.7184899999999999e+01  -3.8228400000000001e+01  -5.0206000000000000e+00
   1.7589600000000001e+01  -5.2321000000000000e+00   2.7622379999999998e+02  -2.9215000000000000e+00   2.5892600000000002e+01   3.1140000000000001e-01  -4.3857199999999999e+01  -2.2947199999999999e+01   3.5790449999999998e+02  -1.7021100000000001e+01  -3.7958900000000000e+01  -4.9897000000000000e+00
   1.8250900000000001e+01  -5.6718000000000002e+00   2.8034140000000002e+02  -3.0838000000000001e+00   2.6482600000000001e+01   3.4200000000000003e-01  -4.3502099999999999e+01  -2.3147300000000001e+01   3.5337729999999999e+02  -1.6655100000000001e+01  -3.7679900000000004e+01  -4.9454000000000002e+00
   1.8427199999999999e+01  -6.2873000000000001e+00   2.8557420000000002e+02  -3.2938999999999998e+00   2.6958400000000001e+01   4.4290000000000002e-01  -4.3391100000000002e+01  -2.3013900000000000e+01   3.4972080000000000e+02  -1.6404599999999999e+01  -3.7352800000000002e+01  -4.8879000000000001e+00
   1.8691700000000001e+01  -6.9687999999999999e+00   2.9200799999999998e+02  -3.4944000000000002e+00   2.7424600000000002e+01   5.2620000000000000e-01  -4.2814000000000000e+01  -2.2925000000000001e+01   3.4589019999999999e+02  -1.6163799999999998e+01  -3.6900500000000001e+01  -4.9233000000000002e+00
   1.8912099999999999e+01  -7.2106000000000003e+00   2.9844180000000000e+02  -3.7902999999999998e+00   2.8014600000000002e+01   6.4459999999999995e-01  -4.2481099999999998e+01  -2.3102900000000002e+01   3.4145010000000002e+02  -1.5788100000000000e+01  -3.6544499999999999e+01  -4.8701999999999996e+00
   1.9154599999999999e+01  -8.0459999999999994e+00   3.0427510000000001e+02  -3.8954000000000000e+00   2.8518999999999998e+01   7.0160000000000000e-01  -4.1904000000000003e+01  -2.3036100000000001e+01   3.3744529999999997e+02  -1.5431699999999999e+01  -3.5947899999999997e+01  -4.8349000000000002e+00
   1.9683599999999998e+01  -8.4197000000000006e+00   3.1088040000000001e+02  -4.1531000000000002e+00   2.9080400000000001e+01   7.8500000000000003e-01  -4.1504500000000000e+01  -2.3147300000000001e+01   3.3300520000000000e+02  -1.5113799999999999e+01  -3.5495699999999999e+01  -4.8259999999999996e+00
   2.0322800000000001e+01  -9.0132999999999992e+00   3.1637060000000002e+02  -4.2103999999999999e+00   2.9660900000000002e+01   8.2879999999999998e-01  -4.0949700000000000e+01  -2.3102900000000002e+01   3.2847809999999998e+02  -1.4786300000000001e+01  -3.4937600000000003e+01  -4.7906000000000004e+00
   2.0962100000000000e+01  -9.1452000000000009e+00   3.2091710000000000e+02  -4.2868000000000004e+00   3.0222300000000001e+01   8.9019999999999999e-01  -4.0683300000000003e+01  -2.3058399999999999e+01   3.2325450000000001e+02  -1.4362500000000001e+01  -3.4312199999999997e+01  -4.7198000000000002e+00
   2.1226600000000001e+01  -9.6508000000000003e+00   3.2803719999999998e+02  -4.3345000000000002e+00   3.0840800000000002e+01   1.0129999999999999e+00  -3.9773299999999999e+01  -2.3036100000000001e+01   3.1829210000000000e+02  -1.3996400000000000e+01  -3.3850299999999997e+01  -4.7243000000000004e+00
   2.1601299999999998e+01  -1.0178400000000000e+01   3.3524299999999999e+02  -4.3822999999999999e+00   3.1449800000000000e+01   1.0656000000000001e+00  -3.9462600000000002e+01  -2.3458600000000001e+01   3.1237200000000001e+02  -1.3582200000000000e+01  -3.3301900000000003e+01  -4.6490999999999998e+00
   2.2350700000000000e+01  -1.0662000000000001e+01   3.4081900000000002e+02  -4.4204999999999997e+00   3.1982700000000001e+01   1.1357999999999999e+00  -3.8863300000000002e+01  -2.3547599999999999e+01   3.0688720000000001e+02  -1.3062099999999999e+01  -3.2657200000000003e+01  -4.6136999999999997e+00
   2.3056100000000001e+01  -1.1035800000000000e+01   3.4665230000000003e+02  -4.6018999999999997e+00   3.2506100000000004e+01   1.2410000000000001e+00  -3.8375100000000003e+01  -2.3547599999999999e+01   3.0166359999999997e+02  -1.2753800000000000e+01  -3.2099100000000000e+01  -4.5827000000000000e+00
   2.3452800000000000e+01  -1.1541399999999999e+01   3.5360079999999999e+02  -4.6210000000000004e+00   3.3067500000000003e+01   1.3506000000000000e+00  -3.7198700000000002e+01  -2.3681000000000001e+01   2.9652699999999999e+02  -1.2166200000000000e+01  -3.1560300000000002e+01  -4.4942000000000002e+00
   2.3739400000000000e+01  -1.2354799999999999e+01   3.6097820000000002e+02  -4.6878000000000002e+00   3.3505299999999998e+01   1.4559000000000000e+00  -3.6821399999999997e+01  -2.3836600000000001e+01   2.8938810000000001e+02  -1.1713500000000000e+01  -3.0983000000000001e+01  -4.4500000000000002e+00
   2.4797400000000000e+01  -1.2552600000000000e+01   3.6629680000000002e+02  -4.5636999999999999e+00   3.4142800000000001e+01   1.5568000000000000e+00  -3.5844799999999999e+01  -2.3947800000000001e+01   2.8477390000000003e+02  -1.1308900000000000e+01  -3.0309400000000000e+01  -4.4189999999999996e+00
   2.5017800000000001e+01  -1.2970300000000000e+01   3.7470359999999999e+02  -4.6687000000000003e+00   3.4628100000000003e+01   1.6488000000000000e+00  -3.5156799999999997e+01  -2.3636500000000002e+01   2.7989850000000001e+02  -1.0846500000000001e+01  -2.9626300000000001e+01  -4.3747999999999996e+00
   2.6031800000000000e+01  -1.3410000000000000e+01   3.8002220000000000e+02  -4.4968000000000004e+00   3.5180000000000000e+01   1.7101999999999999e+00  -3.4513100000000001e+01  -2.3213999999999999e+01   2.7397840000000002e+02  -1.0278200000000000e+01  -2.9000800000000002e+01  -4.2995999999999999e+00
   2.6472600000000000e+01  -1.3915600000000000e+01   3.8679910000000001e+02  -4.5159000000000002e+00   3.5893700000000003e+01   1.7672000000000001e+00  -3.4335599999999999e+01  -2.3480899999999998e+01   2.6866780000000000e+02  -9.7675999999999998e+00  -2.8385000000000002e+01  -4.2465000000000002e+00
   2.7332200000000000e+01  -1.4443199999999999e+01   3.9357600000000002e+02  -4.5064000000000002e+00   3.6588400000000000e+01   1.8549000000000000e+00  -3.3336799999999997e+01  -2.3325199999999999e+01   2.6196409999999997e+02  -9.1318999999999999e+00  -2.7518999999999998e+01  -4.1890000000000001e+00
   2.7707000000000001e+01  -1.5278600000000001e+01   4.0206860000000000e+02  -4.5541000000000000e+00   3.7168900000000001e+01   2.0084000000000000e+00  -3.3092700000000001e+01  -2.3147300000000001e+01   2.5473810000000000e+02  -8.5731999999999999e+00  -2.6922499999999999e+01  -4.0872999999999999e+00
   2.8632700000000000e+01  -1.6026000000000000e+01   4.1004649999999998e+02  -4.4490999999999996e+00   3.8053800000000003e+01   2.0478999999999998e+00  -3.2493400000000001e+01  -2.2925000000000001e+01   2.4829570000000001e+02  -7.9085000000000001e+00  -2.6152699999999999e+01  -3.9855000000000000e+00
   2.9470300000000002e+01  -1.7015300000000000e+01   4.1939690000000002e+02  -4.5159000000000002e+00   3.8786499999999997e+01   2.1970000000000001e+00  -3.2071700000000000e+01  -2.2435800000000000e+01   2.4167910000000001e+02  -7.1860999999999997e+00  -2.5344500000000000e+01  -3.8616999999999999e+00
   2.9999300000000002e+01  -1.7608899999999998e+01   4.3020569999999998e+02  -4.5255000000000001e+00   3.9585900000000002e+01   2.2671999999999999e+00  -3.1272700000000000e+01  -2.1768699999999999e+01   2.3401779999999999e+02  -6.3864999999999998e+00  -2.4565100000000001e+01  -3.8041999999999998e+00
   3.0792899999999999e+01  -1.8598099999999999e+01   4.4067129999999997e+02  -4.6592000000000002e+00   4.0489899999999999e+01   2.4119000000000002e+00  -3.0806600000000000e+01  -2.1568600000000000e+01   2.2670470000000000e+02  -5.6641000000000004e+00  -2.3670200000000001e+01  -3.6051000000000002e+00
   3.1718599999999999e+01  -1.9719300000000000e+01   4.5199480000000000e+02  -4.4108999999999998e+00   4.1460500000000003e+01   2.5434000000000001e+00  -2.9918800000000001e+01  -2.0901499999999999e+01   2.1825989999999999e+02  -4.7586000000000004e+00  -2.2775400000000001e+01  -3.4990000000000001e+00
   3.2578299999999999e+01  -2.1016300000000001e+01   4.6434760000000000e+02  -4.6592000000000002e+00   4.2374000000000002e+01   2.7187999999999999e+00  -2.9008800000000001e+01  -2.0190000000000001e+01   2.1051150000000001e+02  -4.0747000000000000e+00  -2.1736200000000000e+01  -3.3706999999999998e+00
   3.3900799999999997e+01  -2.1961600000000001e+01   4.7627159999999998e+02  -4.4490999999999996e+00   4.3468299999999999e+01   2.7715000000000001e+00  -2.7943400000000000e+01  -1.9322800000000001e+01   2.0119610000000000e+02  -3.1787999999999998e+00  -2.0793199999999999e+01  -3.1671999999999998e+00
   3.5113100000000003e+01  -2.2797000000000001e+01   4.8871019999999999e+02  -4.2964000000000002e+00   4.4486499999999999e+01   2.8986000000000001e+00  -2.7011199999999999e+01  -1.8366700000000002e+01   1.9318660000000000e+02  -2.1385000000000001e+00  -1.9677099999999999e+01  -2.8664000000000001e+00
   3.6523800000000001e+01  -2.3742300000000000e+01   4.9977629999999999e+02  -4.1150000000000002e+00   4.5542800000000000e+01   2.9643999999999999e+00  -2.5857099999999999e+01  -1.7210400000000000e+01   1.8273929999999999e+02  -1.3390000000000000e+00  -1.8570499999999999e+01  -2.6718000000000002e+00
   3.7736100000000000e+01  -2.4445799999999998e+01   5.1204340000000002e+02  -3.9908000000000001e+00   4.6323099999999997e+01   3.1530000000000000e+00  -2.4347799999999999e+01  -1.5853999999999999e+01   1.7307570000000001e+02  -3.8529999999999998e-01  -1.7396599999999999e+01  -2.3532999999999999e+00
   3.8904400000000003e+01  -2.5413000000000000e+01   5.2165120000000002e+02  -3.7330999999999999e+00   4.7170000000000002e+01   3.2143999999999999e+00  -2.3038300000000000e+01  -1.4897900000000000e+01   1.6210610000000000e+02   5.7799999999999996e-01  -1.6357500000000002e+01  -2.1320999999999999e+00
   3.9918300000000002e+01  -2.5874700000000001e+01   5.3220259999999996e+02  -3.3607000000000000e+00   4.7769500000000001e+01   3.3414999999999999e+00  -2.1484700000000000e+01  -1.3452600000000000e+01   1.5157180000000000e+02   1.6375999999999999e+00  -1.5106600000000000e+01  -1.7782000000000000e+00
   4.0932200000000002e+01  -2.6072500000000002e+01   5.4035209999999995e+02  -2.9215000000000000e+00   4.8321399999999997e+01   3.4028999999999998e+00  -1.9531500000000001e+01  -1.1807100000000000e+01   1.4225640000000001e+02   2.4466999999999999e+00  -1.3923100000000000e+01  -1.4863000000000000e+00
   4.1857999999999997e+01  -2.6226400000000002e+01   5.4790099999999995e+02  -2.4251000000000000e+00   4.8692500000000003e+01   3.4291999999999998e+00  -1.8332999999999998e+01  -1.0606400000000001e+01   1.3215740000000000e+02   3.2559000000000000e+00  -1.2960900000000001e+01  -1.1368000000000000e+00
   4.2717599999999997e+01  -2.6468200000000000e+01   5.5339120000000003e+02  -1.9190000000000000e+00   4.9120699999999999e+01   3.4424000000000001e+00  -1.6490800000000000e+01  -9.3390000000000004e+00   1.2275490000000001e+02   4.0072000000000001e+00  -1.1989100000000001e+01  -8.7139999999999995e-01
   4.3004199999999997e+01  -2.6863900000000001e+01   5.5879560000000004e+02  -1.3366000000000000e+00   4.9358600000000003e+01   3.4731000000000001e+00  -1.4914999999999999e+01  -7.7602000000000002e+00   1.1509360000000000e+02   4.5274000000000001e+00  -1.1151899999999999e+01  -5.9719999999999995e-01
   4.3577300000000001e+01  -2.7237700000000000e+01   5.6342790000000002e+02  -8.1150000000000000e-01   4.9634599999999999e+01   3.4291999999999998e+00  -1.3272600000000001e+01  -6.5594999999999999e+00   1.0987000000000000e+02   4.9416000000000002e+00  -1.0516900000000000e+01  -3.5830000000000001e-01
   4.3687500000000000e+01  -2.7479500000000002e+01   5.6617300000000000e+02  -2.1959999999999999e-01   4.9901000000000003e+01   3.4117000000000002e+00  -1.2362600000000000e+01  -5.6033999999999997e+00   1.0386279999999999e+02   5.2595000000000001e+00  -1.0045400000000001e+01  -1.0620000000000000e-01
   4.3643400000000000e+01  -2.7963100000000001e+01   5.6934699999999998e+02   2.5779999999999997e-01   5.0129399999999997e+01   3.4161000000000001e+00  -1.1252800000000001e+01  -4.2248000000000001e+00   9.8987399999999994e+01   5.4135999999999997e+00  -9.4585000000000008e+00   7.9600000000000004e-02
   4.3533200000000001e+01  -2.8490700000000000e+01   5.7372199999999998e+02   5.9189999999999998e-01   5.0253100000000003e+01   3.4336000000000002e+00  -1.0498200000000001e+01  -3.2909000000000002e+00   9.5243899999999996e+01   5.3654999999999999e+00  -9.3045000000000009e+00   2.4329999999999999e-01
   4.3577300000000001e+01  -2.8776499999999999e+01   5.7681020000000001e+02   1.2030000000000001e+00   5.0605200000000004e+01   3.3414999999999999e+00  -7.7682000000000002e+00  -4.4499999999999998e-02   9.1587299999999999e+01   5.4039999999999999e+00  -9.1023999999999994e+00   8.5370000000000001e-01
   4.3136400000000002e+01  -2.9699800000000000e+01   5.8195719999999994e+02   1.4799000000000000e+00   5.0919199999999996e+01   3.4249000000000001e+00  -7.5907000000000000e+00  -7.3380000000000001e-01   8.8453199999999995e+01   5.2401999999999997e+00  -8.9484999999999992e+00   7.5200000000000000e-01
   4.2871899999999997e+01  -3.0447299999999998e+01   5.8607479999999998e+02   1.8904000000000001e+00   5.1214199999999998e+01   3.4249000000000001e+00  -7.1689999999999996e+00  -1.8455999999999999e+00   8.4535399999999996e+01   5.1150000000000002e+00  -8.3808000000000007e+00   4.6000000000000002e-01
   4.2453099999999999e+01  -3.1546399999999998e+01   5.9199390000000005e+02   2.2246000000000001e+00   5.1499699999999997e+01   3.4380000000000002e+00  -7.5240999999999998e+00  -3.3130999999999999e+00   7.8789500000000004e+01   4.7103999999999999e+00  -7.9573999999999998e+00   3.4499999999999997e-01
   4.2409100000000002e+01  -3.1854199999999999e+01   5.9439580000000001e+02   2.6160000000000001e+00   5.1899400000000000e+01   3.3679000000000001e+00  -6.2145999999999999e+00  -4.5583000000000000e+00   7.3478800000000007e+01   4.4215000000000000e+00  -7.3993000000000002e+00   2.7870000000000000e-01
   4.2122500000000002e+01  -3.2557699999999997e+01   5.9928549999999996e+02   3.0647000000000002e+00   5.2127800000000001e+01   3.4424000000000001e+00  -6.1257999999999999e+00  -4.3803999999999998e+00   6.8864599999999996e+01   3.9880000000000000e+00  -6.9375000000000000e+00   8.8499999999999995e-02
   4.2056399999999996e+01  -3.2887400000000000e+01   6.0228800000000001e+02   3.5326000000000000e+00   5.2441800000000001e+01   3.3458999999999999e+00  -5.2824000000000000e+00  -4.4249000000000001e+00   6.4337500000000006e+01   3.7856999999999998e+00  -6.3216999999999999e+00   1.2830000000000000e-01
   4.2078400000000002e+01  -3.3041300000000000e+01   6.0460410000000002e+02   4.0289999999999999e+00   5.2689200000000000e+01   3.2888999999999999e+00  -4.9494999999999996e+00  -4.1135999999999999e+00   5.9549199999999999e+01   3.5160000000000000e+00  -5.9752999999999998e+00   1.5920000000000001e-01
   4.1637599999999999e+01  -3.3107300000000002e+01   6.0760659999999996e+02   4.5636999999999999e+00   5.2936599999999999e+01   3.2143999999999999e+00  -4.3723999999999998e+00  -3.7134000000000000e+00   5.3890300000000003e+01   3.3233000000000001e+00  -5.3883000000000001e+00   9.2899999999999996e-02
   4.1395099999999999e+01  -3.3217199999999998e+01   6.0957960000000003e+02   5.2225000000000001e+00   5.2965100000000000e+01   3.1968000000000001e+00  -4.2835999999999999e+00  -3.4464999999999999e+00   4.9624299999999998e+01   3.0825000000000000e+00  -4.8205999999999998e+00   9.7299999999999998e-02
   4.1152700000000003e+01  -3.2777500000000003e+01   6.0983690000000001e+02   5.8811999999999998e+00   5.2984200000000001e+01   2.9994999999999998e+00  -3.7953000000000001e+00  -3.2242000000000002e+00   4.4313600000000001e+01   2.7261000000000002e+00  -4.3106999999999998e+00   1.2390000000000000e-01
   4.0866100000000003e+01  -3.3085299999999997e+01   6.1060900000000004e+02   6.5018000000000002e+00   5.2803400000000003e+01   2.9863000000000000e+00  -3.5956000000000001e+00  -3.3353000000000002e+00   3.9090000000000003e+01   2.4371000000000000e+00  -3.8391999999999999e+00   1.1500000000000000e-01
   4.0579599999999999e+01  -3.3261200000000002e+01   6.1163840000000005e+02   7.0460000000000003e+00   5.2736800000000002e+01   2.9600000000000000e+00  -3.2183000000000002e+00  -2.7572000000000001e+00   3.4475800000000000e+01   2.1674000000000002e+00  -3.2810999999999999e+00   1.0170000000000000e-01
   4.0359099999999998e+01  -3.3327100000000002e+01   6.1180999999999995e+02   7.8003000000000000e+00   5.2594000000000001e+01   2.9424999999999999e+00  -3.0629000000000000e+00  -2.5348999999999999e+00   2.9687500000000000e+01   1.9073000000000000e+00  -2.9058999999999999e+00   1.1500000000000000e-01
   4.0226900000000001e+01  -3.3019300000000001e+01   6.0940800000000002e+02   8.4398999999999997e+00   5.2508400000000002e+01   2.8416000000000001e+00  -2.4192000000000000e+00  -1.8677999999999999e+00   2.4289800000000000e+01   1.6375999999999999e+00  -2.2612000000000001e+00   1.0620000000000000e-01
   3.9741999999999997e+01  -3.3063299999999998e+01   6.0915070000000003e+02   9.1560000000000006e+00   5.2308599999999998e+01   2.8065000000000002e+00  -2.1528999999999998e+00  -1.6677000000000000e+00   2.0720300000000002e+01   1.3582000000000001e+00  -1.8571000000000000e+00   8.8499999999999995e-02
   3.9411299999999997e+01  -3.3107300000000002e+01   6.0666290000000004e+02   9.7766000000000002e+00   5.2070700000000002e+01   2.7231999999999998e+00  -1.6646000000000001e+00  -5.5589999999999995e-01   1.7934400000000000e+01   1.1558999999999999e+00  -1.3278000000000001e+00   1.6810000000000000e-01
   3.9102699999999999e+01  -3.2975400000000000e+01   6.0477570000000003e+02   1.0387600000000001e+01   5.1946899999999999e+01   2.6048000000000000e+00  -1.5980000000000001e+00  -2.0010000000000000e-01   1.4539099999999999e+01   9.8250000000000004e-01  -1.0103000000000000e+00   2.1229999999999999e-01
   3.8772100000000002e+01  -3.2755499999999998e+01   6.0160170000000005e+02   1.1084600000000000e+01   5.1613900000000001e+01   2.5478000000000001e+00  -1.2873000000000001e+00   6.6710000000000003e-01   1.1230800000000000e+01   6.7430000000000001e-01  -6.6390000000000005e-01   2.5209999999999999e-01
   3.8198999999999998e+01  -3.2843499999999999e+01   6.0014340000000004e+02   1.1686100000000000e+01   5.1280799999999999e+01   2.4382000000000001e+00  -1.0875999999999999e+00   1.1339999999999999e+00   9.4024999999999999e+00   6.1650000000000005e-01  -4.6189999999999998e-01   3.9369999999999999e-01
   3.7890400000000000e+01  -3.2733600000000003e+01   5.9602570000000003e+02   1.2354400000000000e+01   5.1071500000000000e+01   2.4382000000000001e+00  -1.1318999999999999e+00   1.6899000000000000e+00   6.0072000000000001e+00   4.9130000000000001e-01  -1.7319999999999999e-01   3.7159999999999999e-01
   3.7361400000000003e+01  -3.2447800000000001e+01   5.9345219999999995e+02   1.2955900000000000e+01   5.0767000000000003e+01   2.3285999999999998e+00  -9.5440000000000003e-01   2.0234000000000001e+00   4.7882999999999996e+00   4.0460000000000002e-01   1.0580000000000001e-01   4.4679999999999997e-01
   3.6722200000000001e+01  -3.2381799999999998e+01   5.9019240000000002e+02   1.3500100000000000e+01   5.0472000000000001e+01   2.3329000000000000e+00  -6.8799999999999994e-01   2.3792000000000000e+00   4.2659000000000002e+00   2.6970000000000000e-01   1.5400000000000000e-01   4.6000000000000002e-01
   3.6171100000000003e+01  -3.2337899999999998e+01   5.8667529999999999e+02   1.3958399999999999e+01   5.0081800000000001e+01   2.1882000000000001e+00  -5.9930000000000005e-01   2.5571000000000002e+00   4.2659000000000002e+00   3.6599999999999999e-01   1.1550000000000001e-01   4.6000000000000002e-01
   3.5620100000000001e+01  -3.2381799999999998e+01   5.8281500000000005e+02   1.4445300000000000e+01   4.9843899999999998e+01   2.1751000000000000e+00  -5.1049999999999995e-01   9.3389999999999995e-01   2.7858999999999998e+00   3.6599999999999999e-01   2.3089999999999999e-01   1.9460000000000000e-01
   3.4716400000000000e+01  -3.2711599999999997e+01   5.7989840000000004e+02   1.4817600000000001e+01   4.9587000000000003e+01   2.1312000000000002e+00  -5.1049999999999995e-01   8.8900000000000007e-02   4.3529999999999998e+00   2.6970000000000000e-01   6.7400000000000002e-02   1.8579999999999999e-01
   3.4077100000000002e+01  -3.2777500000000003e+01   5.7603809999999999e+02   1.5419100000000000e+01   4.9320599999999999e+01   2.0960999999999999e+00  -3.1069999999999998e-01   4.2249999999999999e-01   4.0918000000000001e+00   3.5639999999999999e-01   1.7319999999999999e-01   1.4160000000000000e-01
   3.3702399999999997e+01  -3.2931399999999996e+01   5.7149159999999995e+02   1.5638700000000000e+01   4.9168300000000002e+01   2.0567000000000002e+00  -5.5489999999999995e-01   1.7790000000000000e-01   3.2212000000000001e+00   1.8300000000000000e-01   2.2130000000000000e-01   1.5920000000000001e-01
   3.3195399999999999e+01  -3.2865499999999997e+01   5.6883230000000003e+02   1.6039700000000000e+01   4.8901899999999998e+01   1.9953000000000001e+00  -2.4410000000000001e-01   3.3350000000000002e-01   4.3529999999999998e+00   1.9270000000000001e-01   1.2509999999999999e-01   1.5040000000000001e-01
   3.2710500000000003e+01  -3.3656900000000000e+01   5.6608720000000005e+02   1.6402500000000000e+01   4.8559300000000000e+01   1.9908999999999999e+00  -5.9930000000000005e-01   3.5580000000000001e-01   4.3529999999999998e+00   2.3119999999999999e-01   1.6360000000000000e-01   1.7249999999999999e-01
   3.2379899999999999e+01  -3.3678899999999999e+01   5.6231269999999995e+02   1.6660299999999999e+01   4.8340400000000002e+01   1.9162999999999999e+00  -3.5510000000000003e-01   1.1119999999999999e-01   4.0918000000000001e+00   1.8300000000000000e-01   1.7319999999999999e-01   2.0349999999999999e-01
   3.1939000000000000e+01  -3.4140500000000003e+01   5.5973919999999998e+02   1.6927600000000002e+01   4.8235799999999998e+01   1.8944000000000001e+00  -5.5489999999999995e-01   1.1119999999999999e-01   3.9177000000000000e+00   2.0230000000000001e-01   1.2509999999999999e-01   2.3000000000000001e-01
   3.1762699999999999e+01  -3.4404299999999999e+01   5.5579309999999998e+02   1.7242699999999999e+01   4.7779000000000003e+01   1.9601999999999999e+00  -4.2170000000000002e-01   1.5559999999999999e-01   3.8306000000000000e+00   2.4079999999999999e-01   1.6360000000000000e-01   1.6370000000000001e-01
   3.1476199999999999e+01  -3.4470300000000002e+01   5.5390589999999997e+02   1.7614999999999998e+01   4.7598199999999999e+01   1.9295000000000000e+00  -4.8830000000000001e-01  -4.4499999999999998e-02   3.8306000000000000e+00   2.8899999999999998e-01   7.6999999999999999e-02   2.3000000000000001e-01
   3.1321899999999999e+01  -3.4602200000000003e+01   5.5056029999999998e+02   1.7882400000000001e+01   4.7379300000000001e+01   1.8681000000000001e+00  -3.1069999999999998e-01   2.6679999999999998e-01   3.3083000000000000e+00   3.0819999999999997e-01   1.5400000000000000e-01   2.1229999999999999e-01
   3.1123500000000000e+01  -3.4822000000000003e+01   5.4730060000000003e+02   1.8082899999999999e+01   4.7131900000000002e+01   1.8899999999999999e+00  -3.7730000000000002e-01   3.3350000000000002e-01   4.2659000000000002e+00   2.6010000000000000e-01   1.6360000000000000e-01   1.6810000000000000e-01
   3.0969200000000001e+01  -3.4953899999999997e+01   5.4549910000000000e+02   1.8417000000000002e+01   4.7008200000000002e+01   1.8067000000000000e+00  -2.6629999999999998e-01   3.7800000000000000e-01   4.1788999999999996e+00   2.4079999999999999e-01   7.6999999999999999e-02   1.5479999999999999e-01
   3.0704699999999999e+01  -3.5327599999999997e+01   5.4352610000000004e+02   1.8474299999999999e+01   4.6970199999999998e+01   1.8462000000000001e+00  -2.6629999999999998e-01   1.5559999999999999e-01   4.0048000000000004e+00   1.9270000000000001e-01   1.5400000000000000e-01   1.2390000000000000e-01
   3.0506300000000000e+01  -3.5657400000000003e+01   5.4181039999999996e+02   1.8741599999999998e+01   4.6989199999999997e+01   1.8330000000000000e+00  -4.2170000000000002e-01   3.3350000000000002e-01   4.0048000000000004e+00   3.1790000000000002e-01   1.4430000000000001e-01   1.5040000000000001e-01
   3.0462199999999999e+01  -3.6162999999999997e+01   5.4172460000000001e+02   1.8970800000000001e+01   4.6951099999999997e+01   1.8636999999999999e+00  -3.7730000000000002e-01   2.6679999999999998e-01   4.0918000000000001e+00   2.1190000000000001e-01   1.8279999999999999e-01   1.9020000000000001e-01
   3.0572399999999998e+01  -3.6514699999999998e+01   5.4000890000000004e+02   1.9142600000000002e+01   4.6893999999999998e+01   1.8418000000000001e+00  -3.5510000000000003e-01   1.7790000000000000e-01   3.6564999999999999e+00   2.5050000000000000e-01   9.6199999999999994e-02   1.8579999999999999e-01
   3.0352000000000000e+01  -3.7064300000000003e+01   5.4103830000000005e+02   1.9228600000000000e+01   4.7008200000000002e+01   1.8988000000000000e+00  -5.9930000000000005e-01   1.1119999999999999e-01   3.8306000000000000e+00   1.8300000000000000e-01   1.1550000000000001e-01   1.9460000000000000e-01
   3.0329999999999998e+01  -3.7701900000000002e+01   5.4112410000000000e+02   1.9410000000000000e+01   4.7065300000000001e+01   1.9734000000000000e+00  -4.6610000000000001e-01   2.2239999999999999e-01   3.3083000000000000e+00   2.4079999999999999e-01   1.1550000000000001e-01   1.8579999999999999e-01
   3.0396100000000001e+01  -3.8691099999999999e+01   5.4215350000000001e+02   1.9495899999999999e+01   4.7084400000000002e+01   2.0084000000000000e+00  -5.1049999999999995e-01   3.3350000000000002e-01   3.3083000000000000e+00   2.1190000000000001e-01   1.1550000000000001e-01   1.9910000000000000e-01
   3.0704699999999999e+01  -3.9438600000000001e+01   5.4181039999999996e+02   1.9734600000000000e+01   4.7170000000000002e+01   2.0874000000000001e+00  -6.2150000000000005e-01   1.7790000000000000e-01   3.7435999999999998e+00   2.8899999999999998e-01   1.1550000000000001e-01   2.5659999999999999e-01
   3.0814900000000002e+01  -4.0427799999999998e+01   5.4395500000000004e+02   1.9830100000000002e+01   4.7360300000000002e+01   2.1663000000000001e+00  -4.4390000000000002e-01   2.4460000000000001e-01   4.1788999999999996e+00   1.9270000000000001e-01   2.1170000000000000e-01   1.8579999999999999e-01
   3.1211700000000000e+01  -4.1570999999999998e+01   5.4335450000000003e+02   1.9954200000000000e+01   4.7436399999999999e+01   2.2277000000000000e+00  -1.5540000000000001e-01   5.1139999999999997e-01   4.5270999999999999e+00   3.4680000000000000e-01   1.3469999999999999e-01   1.4599999999999999e-01
   3.1321899999999999e+01  -4.2252499999999998e+01   5.4361180000000002e+02   2.0011500000000002e+01   4.7702900000000000e+01   2.2233000000000001e+00  -3.3289999999999997e-01   1.5559999999999999e-01   3.9177000000000000e+00   2.6010000000000000e-01   1.2509999999999999e-01   1.8579999999999999e-01
   3.1520199999999999e+01  -4.3329700000000003e+01   5.4412660000000005e+02   2.0269200000000001e+01   4.7883699999999997e+01   2.2803000000000000e+00  -2.4410000000000001e-01   3.3350000000000002e-01   4.7882999999999996e+00   2.0230000000000001e-01   2.2130000000000000e-01   1.9020000000000001e-01
   3.1630500000000001e+01  -4.4077100000000002e+01   5.4532749999999999e+02   2.0345600000000001e+01   4.7950299999999999e+01   2.3153999999999999e+00  -3.9950000000000002e-01   4.0020000000000000e-01   4.7012999999999998e+00   2.3119999999999999e-01   1.6360000000000000e-01   2.0349999999999999e-01
   3.2071300000000001e+01  -4.5000399999999999e+01   5.4532749999999999e+02   2.0698899999999998e+01   4.8197699999999998e+01   2.4075000000000002e+00  -4.4390000000000002e-01   1.7790000000000000e-01   3.7435999999999998e+00   2.6010000000000000e-01   1.4430000000000001e-01   1.9020000000000001e-01
   3.1939000000000000e+01  -4.5769799999999996e+01   5.4772950000000003e+02   2.0775300000000001e+01   4.8273800000000001e+01   2.4163000000000001e+00  -3.9950000000000002e-01   3.3350000000000002e-01   4.1788999999999996e+00   3.3710000000000001e-01   1.2509999999999999e-01   1.8140000000000001e-01
   3.2071300000000001e+01  -4.6583199999999998e+01   5.4893039999999996e+02   2.1052099999999999e+01   4.8492699999999999e+01   2.4777000000000000e+00  -3.1069999999999998e-01   1.5559999999999999e-01   4.5270999999999999e+00   2.9859999999999998e-01   1.8279999999999999e-01   1.7249999999999999e-01
   3.2291699999999999e+01  -4.7066899999999997e+01   5.5141819999999996e+02   2.1319500000000001e+01   4.8683000000000000e+01   2.4689000000000001e+00  -5.5489999999999995e-01   2.2239999999999999e-01   4.5270999999999999e+00   2.2159999999999999e-01   8.6599999999999996e-02   2.3440000000000000e-01
   3.2688499999999998e+01  -4.7880299999999998e+01   5.5236180000000002e+02   2.1663200000000000e+01   4.8873300000000000e+01   2.4338000000000002e+00  -4.6610000000000001e-01   2.0010000000000000e-01   4.2659000000000002e+00   2.1190000000000001e-01   1.3469999999999999e-01   2.0349999999999999e-01
   3.2754600000000003e+01  -4.8627699999999997e+01   5.5527840000000003e+02   2.2083300000000001e+01   4.9073200000000000e+01   2.4689000000000001e+00  -4.2170000000000002e-01   4.6689999999999998e-01   4.4401000000000002e+00   2.3119999999999999e-01   8.6599999999999996e-02   1.9460000000000000e-01
   3.3041200000000003e+01  -4.9375100000000003e+01   5.5587890000000004e+02   2.2560600000000001e+01   4.9196899999999999e+01   2.4205999999999999e+00  -1.5540000000000001e-01   4.2249999999999999e-01   4.0048000000000004e+00   2.5050000000000000e-01   1.8279999999999999e-01   1.9910000000000000e-01
   3.3503999999999998e+01  -4.9836799999999997e+01   5.5699410000000000e+02   2.2980699999999999e+01   4.9501399999999997e+01   2.4512999999999998e+00  -3.9950000000000002e-01   3.5580000000000001e-01   4.5270999999999999e+00   2.2159999999999999e-01   1.3469999999999999e-01   2.1229999999999999e-01
   3.4011000000000003e+01  -5.0782100000000000e+01   5.5768039999999996e+02   2.3353100000000001e+01   4.9548999999999999e+01   2.3635999999999999e+00  -3.7730000000000002e-01   4.4469999999999998e-01   4.4401000000000002e+00   2.9859999999999998e-01   2.2130000000000000e-01   1.9910000000000000e-01
   3.4231400000000001e+01  -5.1375599999999999e+01   5.5888139999999999e+02   2.3668099999999999e+01   4.9720199999999998e+01   2.4293999999999998e+00  -4.4390000000000002e-01   1.3339999999999999e-01   4.0918000000000001e+00   2.5050000000000000e-01   1.3469999999999999e-01   1.8579999999999999e-01
   3.4848599999999998e+01  -5.2013199999999998e+01   5.6059699999999998e+02   2.4212299999999999e+01   4.9881999999999998e+01   2.3635999999999999e+00  -3.3289999999999997e-01   2.2239999999999999e-01   3.2212000000000001e+00   3.0819999999999997e-01   1.1550000000000001e-01   1.8579999999999999e-01
   3.4936799999999998e+01  -5.3002400000000002e+01   5.6342790000000002e+02   2.4479700000000001e+01   5.0119900000000001e+01   2.4030999999999998e+00  -5.5489999999999995e-01   2.2239999999999999e-01   4.2659000000000002e+00   1.9270000000000001e-01   9.6199999999999994e-02   1.9460000000000000e-01
   3.5620100000000001e+01  -5.3881799999999998e+01   5.6514359999999999e+02   2.4861599999999999e+01   5.0243600000000001e+01   2.4163000000000001e+00  -4.8830000000000001e-01   1.3339999999999999e-01   3.4824000000000002e+00   2.5050000000000000e-01   2.1170000000000000e-01   1.7690000000000000e-01
   3.6171100000000003e+01  -5.4695200000000000e+01   5.6848910000000001e+02   2.5338899999999999e+01   5.0300699999999999e+01   2.4689000000000001e+00  -3.7730000000000002e-01   0.0000000000000000e+00   4.2659000000000002e+00   2.8899999999999998e-01   8.6599999999999996e-02   2.3440000000000000e-01
   3.6678100000000001e+01  -5.5684399999999997e+01   5.6926120000000003e+02   2.5825900000000001e+01   5.0614699999999999e+01   2.4249999999999998e+00  -2.8849999999999998e-01   6.6699999999999995e-02   3.7435999999999998e+00   2.3119999999999999e-01   7.6999999999999999e-02   2.1679999999999999e-01
   3.6744199999999999e+01  -5.6783600000000000e+01   5.7183470000000000e+02   2.6274600000000000e+01   5.0805000000000000e+01   2.5259000000000000e+00  -4.2170000000000002e-01   4.0020000000000000e-01   3.5695000000000001e+00   1.8300000000000000e-01   1.3469999999999999e-01   2.0349999999999999e-01
   3.7229199999999999e+01  -5.7662999999999997e+01   5.7355039999999997e+02   2.6742400000000000e+01   5.1033400000000000e+01   2.5171000000000001e+00  -3.5510000000000003e-01   2.4460000000000001e-01   4.1788999999999996e+00   2.7939999999999998e-01   9.6199999999999994e-02   1.9020000000000001e-01
   3.7405500000000004e+01  -5.8322499999999998e+01   5.7595230000000004e+02   2.7286600000000000e+01   5.1318899999999999e+01   2.4908000000000001e+00  -3.1069999999999998e-01   4.2249999999999999e-01   4.0918000000000001e+00   2.2159999999999999e-01   1.2509999999999999e-01   1.5920000000000001e-01
   3.7581800000000001e+01  -5.9135899999999999e+01   5.7775379999999996e+02   2.7897600000000001e+01   5.1661499999999997e+01   2.4733000000000001e+00  -2.2189999999999999e-01   2.6679999999999998e-01   3.6564999999999999e+00   2.9859999999999998e-01   2.0210000000000000e-01   1.5040000000000001e-01
   3.7846299999999999e+01  -5.9971200000000003e+01   5.8067039999999997e+02   2.8355899999999998e+01   5.1747100000000003e+01   2.5259000000000000e+00  -3.5510000000000003e-01   3.1130000000000002e-01   4.9623999999999997e+00   2.7939999999999998e-01   1.5400000000000000e-01   1.5920000000000001e-01
   3.7912500000000001e+01  -6.0784599999999998e+01   5.8204300000000001e+02   2.9052900000000001e+01   5.2137300000000003e+01   2.5040000000000000e+00  -4.2170000000000002e-01   2.8910000000000002e-01   3.3083000000000000e+00   1.9270000000000001e-01   1.6360000000000000e-01   1.6370000000000001e-01
   3.8198999999999998e+01  -6.1795900000000003e+01   5.8564589999999998e+02   2.9530300000000000e+01   5.2546399999999998e+01   2.5566000000000000e+00  -5.3269999999999995e-01   1.7790000000000000e-01   3.6564999999999999e+00   3.1790000000000002e-01   0.0000000000000000e+00   1.9460000000000000e-01
   3.8287199999999999e+01  -6.2785100000000000e+01   5.8839099999999996e+02   3.0141300000000001e+01   5.2651100000000000e+01   2.5697000000000001e+00  -4.8830000000000001e-01   2.6679999999999998e-01   3.2212000000000001e+00   2.6010000000000000e-01   1.9239999999999999e-01   2.0349999999999999e-01
   3.8617800000000003e+01  -6.3774400000000000e+01   5.9139340000000004e+02   3.0675999999999998e+01   5.2860500000000002e+01   2.5829000000000000e+00  -6.4370000000000005e-01  -6.6699999999999995e-02   3.9177000000000000e+00   2.6010000000000000e-01   1.9199999999999998e-02   2.2120000000000001e-01
   3.8772100000000002e+01  -6.4587800000000001e+01   5.9302329999999995e+02   3.1353800000000000e+01   5.3260100000000001e+01   2.5522000000000000e+00  -4.4390000000000002e-01   1.3339999999999999e-01   3.5695000000000001e+00   3.1790000000000002e-01   1.1550000000000001e-01   1.9910000000000000e-01
   3.8970500000000001e+01  -6.5862799999999993e+01   5.9533950000000004e+02   3.1859800000000000e+01   5.3460000000000001e+01   2.6135999999999999e+00  -3.9950000000000002e-01   6.6699999999999995e-02   3.6564999999999999e+00   2.2159999999999999e-01   1.0580000000000001e-01   1.6810000000000000e-01
   3.9014600000000002e+01  -6.6698200000000000e+01   5.9705510000000004e+02   3.2518599999999999e+01   5.3764499999999998e+01   2.6179999999999999e+00  -2.4410000000000001e-01   2.6679999999999998e-01   3.9177000000000000e+00   2.3119999999999999e-01   1.4430000000000001e-01   1.6370000000000001e-01
   3.9213000000000001e+01  -6.7797399999999996e+01   5.9980020000000002e+02   3.3034199999999998e+01   5.4078499999999998e+01   2.6004000000000000e+00  -3.3289999999999997e-01   1.5559999999999999e-01   4.0918000000000001e+00   2.0230000000000001e-01   8.6599999999999996e-02   1.7690000000000000e-01
   3.9587699999999998e+01  -6.8654700000000005e+01   6.0151589999999999e+02   3.3731099999999998e+01   5.4363999999999997e+01   2.6311000000000000e+00  -8.8800000000000004e-02   3.3350000000000002e-01   4.0048000000000004e+00   2.2159999999999999e-01   1.2509999999999999e-01   1.6810000000000000e-01
   3.9962400000000002e+01  -6.9973799999999997e+01   6.0391780000000006e+02   3.4084400000000002e+01   5.4563800000000001e+01   2.7187999999999999e+00  -4.8830000000000001e-01   1.1119999999999999e-01   4.1788999999999996e+00   1.5409999999999999e-01   1.0580000000000001e-01   1.8140000000000001e-01
   4.0425300000000000e+01  -7.1182900000000004e+01   6.0451829999999995e+02   3.4762300000000003e+01   5.4906399999999998e+01   2.7364000000000002e+00  -2.6629999999999998e-01   2.2239999999999999e-01   3.7435999999999998e+00   2.4079999999999999e-01   4.8099999999999997e-02   1.9460000000000000e-01
   4.0932200000000002e+01  -7.2611800000000002e+01   6.0743499999999995e+02   3.5163300000000000e+01   5.4868299999999998e+01   2.8329000000000000e+00  -3.7730000000000002e-01   1.3339999999999999e-01   2.8730000000000002e+00   2.6010000000000000e-01   1.0580000000000001e-01   2.0790000000000000e-01
   4.1152700000000003e+01  -7.3908799999999999e+01   6.0949379999999996e+02   3.5678800000000003e+01   5.4991999999999997e+01   2.9337000000000000e+00  -4.4390000000000002e-01   2.8910000000000002e-01   3.7435999999999998e+00   2.8899999999999998e-01   1.0580000000000001e-01   1.5479999999999999e-01
   4.1549399999999999e+01  -7.5117900000000006e+01   6.0992269999999996e+02   3.6194400000000002e+01   5.5058599999999998e+01   2.9950999999999999e+00  -3.9950000000000002e-01   1.7790000000000000e-01   3.4824000000000002e+00   2.6010000000000000e-01   1.3469999999999999e-01   1.9020000000000001e-01
   4.1615499999999997e+01  -7.1842399999999998e+01   6.1018010000000004e+02   3.6910400000000003e+01   5.5153799999999997e+01   2.4996000000000000e+00  -4.6610000000000001e-01   2.0010000000000000e-01   3.7435999999999998e+00   2.4079999999999999e-01   1.0580000000000001e-01   2.0349999999999999e-01
   4.1725800000000000e+01  -7.7206400000000002e+01   6.1069479999999999e+02   3.7063200000000002e+01   5.5210900000000002e+01   3.2669999999999999e+00  -2.6629999999999998e-01   1.3339999999999999e-01   4.7012999999999998e+00   2.8899999999999998e-01   1.2509999999999999e-01   2.1679999999999999e-01
   4.2563400000000001e+01  -8.2570400000000006e+01   6.0992269999999996e+02   3.7005899999999997e+01   5.5258499999999998e+01   3.6046999999999998e+00  -1.7760000000000001e-01   4.0020000000000000e-01   4.4401000000000002e+00   2.4079999999999999e-01   1.9239999999999999e-01   1.8140000000000001e-01
   4.3445000000000000e+01  -8.2900099999999995e+01   6.1223889999999994e+02   3.7483300000000000e+01   5.5458300000000001e+01   3.4249000000000001e+00  -2.8849999999999998e-01   2.4460000000000001e-01   4.4401000000000002e+00   2.5050000000000000e-01   2.1170000000000000e-01   2.3440000000000000e-01
   4.3951999999999998e+01  -8.2042800000000000e+01   6.1326829999999995e+02   3.7874699999999997e+01   5.5686700000000002e+01   3.4863000000000000e+00  -2.8849999999999998e-01   4.2249999999999999e-01   4.7882999999999996e+00   2.6010000000000000e-01   2.9830000000000001e-01   1.5920000000000001e-01
   4.4370800000000003e+01  -8.4197100000000006e+01   6.1438350000000003e+02   3.8122999999999998e+01   5.5791300000000000e+01   3.6573000000000002e+00  -3.5510000000000003e-01   2.2239999999999999e-01   5.1365999999999996e+00   1.1559999999999999e-01   1.3469999999999999e-01   1.9910000000000000e-01
   4.4414900000000003e+01  -8.6219600000000000e+01   6.1515549999999996e+02   3.8342599999999997e+01   5.6029200000000003e+01   3.7888000000000002e+00  -5.1049999999999995e-01   1.3339999999999999e-01   3.6564999999999999e+00   2.0230000000000001e-01   1.6360000000000000e-01   1.7690000000000000e-01
   4.5054099999999998e+01  -8.8198200000000000e+01   6.1532709999999997e+02   3.8409399999999998e+01   5.6191000000000003e+01   3.9641999999999999e+00  -5.3269999999999995e-01   6.6699999999999995e-02   4.0918000000000001e+00   2.7939999999999998e-01   2.8899999999999999e-02   1.5920000000000001e-01
   4.5406799999999997e+01  -9.0000799999999998e+01   6.1635649999999998e+02   3.8686300000000003e+01   5.6276699999999998e+01   4.1660000000000004e+00  -4.8830000000000001e-01   1.1119999999999999e-01   3.9177000000000000e+00   1.9270000000000001e-01   1.1550000000000001e-01   1.9460000000000000e-01
   4.5913800000000002e+01  -9.1627600000000001e+01   6.1832950000000005e+02   3.8829500000000003e+01   5.6352800000000002e+01   4.3369999999999997e+00  -3.7730000000000002e-01   2.4460000000000001e-01   4.2659000000000002e+00   2.8899999999999998e-01   5.7700000000000001e-02   1.9910000000000000e-01
   4.6597099999999998e+01  -9.3781999999999996e+01   6.1875840000000005e+02   3.8972700000000003e+01   5.6790500000000002e+01   4.4904999999999999e+00  -5.1049999999999995e-01   1.3339999999999999e-01   2.7858999999999998e+00   2.6970000000000000e-01   1.0580000000000001e-01   1.9460000000000000e-01
   4.6707299999999996e+01  -9.5848399999999998e+01   6.2081730000000005e+02   3.9144500000000001e+01   5.7057000000000002e+01   4.7492000000000001e+00  -3.9950000000000002e-01   3.5580000000000001e-01   4.1788999999999996e+00   2.5050000000000000e-01   1.2509999999999999e-01   1.8140000000000001e-01
   4.7059899999999999e+01  -9.7870900000000006e+01   6.2201819999999998e+02   3.9392800000000001e+01   5.7247300000000003e+01   4.9684999999999997e+00  -4.6610000000000001e-01   4.0020000000000000e-01   4.0918000000000001e+00   2.9859999999999998e-01   2.0210000000000000e-01   1.6370000000000001e-01
   4.7324500000000000e+01  -9.9673599999999993e+01   6.2270450000000005e+02   3.9631500000000003e+01   5.7637400000000000e+01   5.1044000000000000e+00  -3.5510000000000003e-01   2.2239999999999999e-01   4.0918000000000001e+00   2.6970000000000000e-01   1.1550000000000001e-01   2.1679999999999999e-01
   4.7478700000000003e+01  -1.0173999999999999e+02   6.2304759999999999e+02   3.9870199999999997e+01   5.7932400000000001e+01   5.4377000000000004e+00  -2.8849999999999998e-01   5.7809999999999995e-01   4.1788999999999996e+00   1.6380000000000000e-01   1.8279999999999999e-01   1.7690000000000000e-01
   4.7633000000000003e+01  -1.0446599999999999e+02   6.2433439999999996e+02   4.0032499999999999e+01   5.8008499999999998e+01   5.6788999999999996e+00  -5.9930000000000005e-01   2.8910000000000002e-01   4.0918000000000001e+00   1.8300000000000000e-01   1.0580000000000001e-01   1.9910000000000000e-01
   4.8051800000000000e+01  -1.0690620000000000e+02   6.2459169999999995e+02   4.0204300000000003e+01   5.8370100000000001e+01   5.9901999999999997e+00  -5.3269999999999995e-01   2.2239999999999999e-01   3.9177000000000000e+00   2.6970000000000000e-01   2.2130000000000000e-01   2.1679999999999999e-01
   4.7919600000000003e+01  -1.0941230000000000e+02   6.2553539999999998e+02   4.0252000000000002e+01   5.8446300000000001e+01   6.2488999999999999e+00  -5.7709999999999995e-01   1.1119999999999999e-01   3.3083000000000000e+00   1.3489999999999999e-01   1.5400000000000000e-01   2.0349999999999999e-01
   4.8007800000000003e+01  -1.1165460000000000e+02   6.2596429999999998e+02   4.0414400000000001e+01   5.8646099999999997e+01   6.5998000000000001e+00  -3.9950000000000002e-01   2.0010000000000000e-01   4.3529999999999998e+00   3.0819999999999997e-01   8.6599999999999996e-02   1.9020000000000001e-01
   4.8382500000000000e+01  -1.1405090000000000e+02   6.2553539999999998e+02   4.0519399999999997e+01   5.8788800000000002e+01   6.8540999999999999e+00  -3.3289999999999997e-01   2.0010000000000000e-01   3.4824000000000002e+00   2.8899999999999998e-01   8.6599999999999996e-02   1.9020000000000001e-01
   4.8602899999999998e+01  -1.1644710000000001e+02   6.2553539999999998e+02   4.0691200000000002e+01   5.8902999999999999e+01   7.0909000000000004e+00  -4.4390000000000002e-01   8.8900000000000007e-02   2.7858999999999998e+00   2.9859999999999998e-01   1.1550000000000001e-01   1.9910000000000000e-01
   4.8602899999999998e+01  -1.1893120000000000e+02   6.2579269999999997e+02   4.0605300000000000e+01   5.9055300000000003e+01   7.3891000000000000e+00  -3.1069999999999998e-01   2.2239999999999999e-01   3.4824000000000002e+00   2.1190000000000001e-01   1.0580000000000001e-01   1.3710000000000000e-01
   4.9308199999999999e+01  -1.2143729999999999e+02   6.2493489999999997e+02   4.0834400000000002e+01   5.9179000000000002e+01   7.6961000000000004e+00  -2.2189999999999999e-01   2.4460000000000001e-01   3.8306000000000000e+00   2.4079999999999999e-01   1.6360000000000000e-01   1.7249999999999999e-01
   4.9484600000000000e+01  -1.2385550000000001e+02   6.2493489999999997e+02   4.0882199999999997e+01   5.9359800000000000e+01   7.9241000000000001e+00  -3.9950000000000002e-01   2.8910000000000002e-01   4.3529999999999998e+00   2.6970000000000000e-01   8.6599999999999996e-02   2.2559999999999999e-01
   4.9793199999999999e+01  -1.2616379999999999e+02   6.2433439999999996e+02   4.1054000000000002e+01   5.9493000000000002e+01   8.1915999999999993e+00  -2.6629999999999998e-01   4.6689999999999998e-01   4.4401000000000002e+00   1.8300000000000000e-01   1.5400000000000000e-01   1.9460000000000000e-01
   4.9969499999999996e+01  -1.2899969999999999e+02   6.2510640000000001e+02   4.1149500000000003e+01   5.9683300000000003e+01   8.5249000000000006e+00  -3.7730000000000002e-01   1.1119999999999999e-01   4.2659000000000002e+00   2.4079999999999999e-01   1.0580000000000001e-01   2.2120000000000001e-01
   5.0123800000000003e+01  -1.3130799999999999e+02   6.2442020000000002e+02   4.1474100000000000e+01   5.9940300000000001e+01   8.7003000000000004e+00  -2.4410000000000001e-01   2.8910000000000002e-01   3.3953000000000002e+00   2.6010000000000000e-01   7.6999999999999999e-02   1.7690000000000000e-01
   5.0432400000000001e+01  -1.3399000000000001e+02   6.2433439999999996e+02   4.1540999999999997e+01   6.0044899999999998e+01   9.0599000000000007e+00  -4.4390000000000002e-01   6.6699999999999995e-02   3.7435999999999998e+00   2.6010000000000000e-01   8.6599999999999996e-02   2.0790000000000000e-01
   5.0741000000000000e+01  -1.3649610000000001e+02   6.2484910000000002e+02   4.1626899999999999e+01   6.0054400000000001e+01   9.3667999999999996e+00  -3.1069999999999998e-01   1.3339999999999999e-01   3.3083000000000000e+00   2.3119999999999999e-01   1.0580000000000001e-01   1.5040000000000001e-01
   5.1071599999999997e+01  -1.3926599999999999e+02   6.2622159999999997e+02   4.1760500000000000e+01   6.0254300000000001e+01   9.6869999999999994e+00  -3.7730000000000002e-01   1.3339999999999999e-01   3.4824000000000002e+00   2.9859999999999998e-01   1.5400000000000000e-01   1.9020000000000001e-01
   5.1754899999999999e+01  -1.4243170000000001e+02   6.2596429999999998e+02   4.1951500000000003e+01   6.0549300000000002e+01   9.9763999999999999e+00  -3.1069999999999998e-01   2.2200000000000001e-02   3.2212000000000001e+00   3.0819999999999997e-01   1.8279999999999999e-01   1.7690000000000000e-01
   5.2173699999999997e+01  -1.4535550000000001e+02   6.2699369999999999e+02   4.1999200000000002e+01   6.0625399999999999e+01   1.0340400000000001e+01  -3.3289999999999997e-01   2.0010000000000000e-01   3.5695000000000001e+00   2.1190000000000001e-01   2.2130000000000000e-01   1.5920000000000001e-01
   5.2305999999999997e+01  -1.4865299999999999e+02   6.2536379999999997e+02   4.2046999999999997e+01   6.0749099999999999e+01   1.0713100000000001e+01  -1.1100000000000000e-01   1.7790000000000000e-01   4.0048000000000004e+00   2.3119999999999999e-01   1.4430000000000001e-01   1.1500000000000000e-01
   5.2768900000000002e+01  -1.5137899999999999e+02   6.2321920000000000e+02   4.2094700000000003e+01   6.0834699999999998e+01   1.0993800000000000e+01  -3.3289999999999997e-01   1.5559999999999999e-01   3.3953000000000002e+00   2.6970000000000000e-01   3.8500000000000000e-02   1.5479999999999999e-01
   5.3011299999999999e+01  -1.5421490000000000e+02   6.2098879999999997e+02   4.2104300000000002e+01   6.0758600000000001e+01   1.1296300000000000e+01  -1.7760000000000001e-01   2.0010000000000000e-01   4.2659000000000002e+00   1.8300000000000000e-01   1.7319999999999999e-01   1.6370000000000001e-01
   5.3187700000000000e+01  -1.5702879999999999e+02   6.1910159999999996e+02   4.1865600000000001e+01   6.0511200000000002e+01   1.1673500000000001e+01  -2.8849999999999998e-01   1.3339999999999999e-01   4.5270999999999999e+00   2.3119999999999999e-01   9.6199999999999994e-02   1.9460000000000000e-01
   5.3496299999999998e+01  -1.5944700000000000e+02   6.1532709999999997e+02   4.1731900000000003e+01   6.0292299999999997e+01   1.2002400000000000e+01  -3.5510000000000003e-01   6.6699999999999995e-02   3.9177000000000000e+00   2.7939999999999998e-01   4.8099999999999997e-02   2.0349999999999999e-01
   5.3033400000000000e+01  -1.6135950000000000e+02   6.1035159999999996e+02   4.1321399999999997e+01   5.9816499999999998e+01   1.2344400000000000e+01  -3.5510000000000003e-01   2.2239999999999999e-01   3.1341999999999999e+00   2.3119999999999999e-01   1.4430000000000001e-01   1.9910000000000000e-01
   5.2768900000000002e+01  -1.6287639999999999e+02   6.0203060000000005e+02   4.0767600000000002e+01   5.8950600000000001e+01   1.2682100000000000e+01  -2.4410000000000001e-01   8.8900000000000007e-02   4.1788999999999996e+00   2.6970000000000000e-01   1.3469999999999999e-01   1.9910000000000000e-01
   5.1798999999999999e+01  -1.6399760000000001e+02   5.8976350000000002e+02   3.9956099999999999e+01   5.8027600000000000e+01   1.2949600000000000e+01  -4.6610000000000001e-01   6.6699999999999995e-02   2.9600000000000000e+00   3.0819999999999997e-01   1.2509999999999999e-01   1.8579999999999999e-01
   5.0366300000000003e+01  -1.6382169999999999e+02   5.7629549999999995e+02   3.9144500000000001e+01   5.6961799999999997e+01   1.3151300000000001e+01  -3.9950000000000002e-01   1.3339999999999999e-01   4.2659000000000002e+00   2.3119999999999999e-01   1.9239999999999999e-01   1.5920000000000001e-01
   4.8162100000000002e+01  -1.6338200000000001e+02   5.6214110000000005e+02   3.8065700000000000e+01   5.5477300000000000e+01   1.3348599999999999e+01  -3.7730000000000002e-01   2.6679999999999998e-01   4.0048000000000004e+00   3.2750000000000001e-01   2.2130000000000000e-01   2.0349999999999999e-01
   4.6200299999999999e+01  -1.6219489999999999e+02   5.4558489999999995e+02   3.7091799999999999e+01   5.4126100000000001e+01   1.3480200000000000e+01  -3.1069999999999998e-01   2.4460000000000001e-01   4.0918000000000001e+00   2.2159999999999999e-01   1.8279999999999999e-01   1.5479999999999999e-01
   4.4304699999999997e+01  -1.6039230000000001e+02   5.2859969999999998e+02   3.5783799999999999e+01   5.2584499999999998e+01   1.3436299999999999e+01  -4.6610000000000001e-01   2.0010000000000000e-01   4.1788999999999996e+00   1.6380000000000000e-01   1.5400000000000000e-01   1.8579999999999999e-01
   4.2783799999999999e+01  -1.5788610000000000e+02   5.0775420000000003e+02   3.4389899999999997e+01   5.0633800000000001e+01   1.3366199999999999e+01   0.0000000000000000e+00  -2.2200000000000001e-02   3.3953000000000002e+00   1.9270000000000001e-01   1.8279999999999999e-01   1.4160000000000000e-01
   4.0733899999999998e+01  -1.5507220000000001e+02   4.8630829999999997e+02   3.2719099999999997e+01   4.8387999999999998e+01   1.3239000000000001e+01  -2.2200000000000001e-02   3.1130000000000002e-01   5.3977000000000004e+00   3.4680000000000000e-01   2.1170000000000000e-01   9.7299999999999998e-02
   3.9124800000000000e+01  -1.5047770000000000e+02   4.6134519999999998e+02   3.1057900000000000e+01   4.5980499999999999e+01   1.2936400000000001e+01  -5.3269999999999995e-01   1.7790000000000000e-01   4.0048000000000004e+00   2.2159999999999999e-01   1.1550000000000001e-01   2.4329999999999999e-01
   3.6766300000000001e+01  -1.4539949999999999e+02   4.3595319999999998e+02   2.9091100000000001e+01   4.3382700000000000e+01   1.2594400000000000e+01  -5.5489999999999995e-01   1.3339999999999999e-01   3.3083000000000000e+00   2.1190000000000001e-01   9.6199999999999994e-02   3.2729999999999998e-01
   3.4892699999999998e+01  -1.3937590000000000e+02   4.0687250000000000e+02   2.7057500000000001e+01   4.0394700000000000e+01   1.2147100000000000e+01  -4.4390000000000002e-01   3.1130000000000002e-01   4.2659000000000002e+00   2.7939999999999998e-01   2.1170000000000000e-01   1.3710000000000000e-01
   3.2357799999999997e+01  -1.3242910000000001e+02   3.7650500000000000e+02   2.4880700000000001e+01   3.7130800000000001e+01   1.1572600000000000e+01  -2.6629999999999998e-01  -1.3339999999999999e-01   3.9177000000000000e+00   2.4079999999999999e-01   3.8500000000000000e-02   2.3000000000000001e-01
   3.0660599999999999e+01  -1.2414130000000000e+02   3.4313510000000002e+02   2.2541499999999999e+01   3.3895400000000002e+01   1.0800800000000001e+01  -3.9950000000000002e-01   3.5580000000000001e-01   3.2212000000000001e+00   2.1190000000000001e-01   1.0580000000000001e-01   1.4599999999999999e-01
   2.8786999999999999e+01  -1.1506210000000000e+02   3.0873579999999998e+02   2.0154699999999998e+01   3.0260400000000001e+01   1.0072900000000001e+01  -4.6610000000000001e-01   3.1130000000000002e-01   4.6142000000000003e+00   2.2159999999999999e-01   1.1550000000000001e-01   2.2120000000000001e-01
   2.6648900000000001e+01  -1.0527940000000000e+02   2.7184879999999998e+02   1.7662800000000001e+01   2.6663399999999999e+01   9.0115999999999996e+00  -1.1100000000000000e-01   2.4460000000000001e-01   3.5695000000000001e+00   1.3489999999999999e-01   1.5400000000000000e-01   1.8579999999999999e-01
   2.4202300000000001e+01  -9.4045800000000000e+01   2.3487600000000000e+02   1.5266400000000001e+01   2.3028300000000002e+01   8.0907000000000000e+00  -4.4390000000000002e-01   1.1119999999999999e-01   3.3953000000000002e+00   2.5050000000000000e-01   1.7319999999999999e-01   1.9020000000000001e-01
   2.1777600000000000e+01  -8.2020799999999994e+01   1.9807480000000001e+02   1.3080000000000000e+01   1.9507500000000000e+01   6.9287000000000001e+00  -2.4410000000000001e-01   2.8910000000000002e-01   3.4824000000000002e+00   2.6970000000000000e-01   2.7900000000000003e-01   1.5479999999999999e-01
   1.9022400000000001e+01  -6.9578100000000006e+01   1.6461910000000000e+02   1.0826800000000000e+01   1.6072199999999999e+01   5.8673999999999999e+00  -4.4390000000000002e-01   6.6699999999999995e-02   4.2659000000000002e+00   2.2159999999999999e-01   1.4430000000000001e-01   1.8579999999999999e-01
   1.6399300000000000e+01  -5.7223300000000002e+01   1.3099180000000001e+02   8.9268999999999998e+00   1.2932000000000000e+01   4.7184999999999997e+00  -3.1069999999999998e-01   2.2200000000000001e-02   2.7858999999999998e+00   2.9859999999999998e-01   9.6199999999999994e-02   1.7249999999999999e-01
   1.3423700000000000e+01  -4.5549999999999997e+01   1.0448470000000000e+02   7.2751999999999999e+00   1.0172400000000000e+01   3.7888000000000002e+00  -3.3289999999999997e-01  -2.2200000000000001e-02   3.3953000000000002e+00   3.1790000000000002e-01   2.8899999999999999e-02   2.1229999999999999e-01
   1.0337800000000000e+01  -3.4558199999999999e+01   8.0636799999999994e+01   5.8430000000000000e+00   7.7648999999999999e+00   2.8241000000000001e+00  -4.4390000000000002e-01   1.7790000000000000e-01   3.0470999999999999e+00   2.6970000000000000e-01   8.6599999999999996e-02   1.8579999999999999e-01
   7.7367999999999997e+00  -2.4709599999999998e+01   6.1335400000000000e+01   4.7545999999999999e+00   5.7950999999999997e+00   1.9997000000000000e+00  -4.8830000000000001e-01   2.2200000000000001e-02   3.5695000000000001e+00   2.6010000000000000e-01   1.4430000000000001e-01   1.9020000000000001e-01
   5.5105000000000004e+00  -1.6026000000000000e+01   4.5722799999999999e+01   3.9049000000000000e+00   4.4058000000000002e+00   1.2365999999999999e+00  -2.8849999999999998e-01   1.1119999999999999e-01   2.7858999999999998e+00   3.0819999999999997e-01   1.5400000000000000e-01   1.7249999999999999e-01
   3.3723999999999998e+00  -9.5409000000000006e+00   3.7144399999999997e+01   3.4275000000000002e+00   3.4542000000000002e+00   7.5860000000000005e-01  -3.9950000000000002e-01   2.6679999999999998e-01   4.0918000000000001e+00   2.0230000000000001e-01   1.2509999999999999e-01   1.8579999999999999e-01
   1.9177000000000000e+00  -4.9023000000000003e+00   2.9166499999999999e+01   3.1219999999999999e+00   2.8452000000000002e+00   3.4200000000000003e-01  -1.9980000000000001e-01   2.4460000000000001e-01   4.1788999999999996e+00   1.8300000000000000e-01   1.4430000000000001e-01   1.7249999999999999e-01
   9.4779999999999998e-01  -1.9564999999999999e+00   2.3419000000000000e+01   2.7115000000000000e+00   2.3980000000000001e+00   6.1400000000000003e-02  -3.9950000000000002e-01   1.7790000000000000e-01   4.0918000000000001e+00   2.5050000000000000e-01   1.0580000000000001e-01   1.9020000000000001e-01
   2.2040000000000001e-01   0.0000000000000000e+00   2.0159199999999998e+01   2.5110000000000001e+00   2.0935000000000001e+00  -1.0960000000000000e-01  -3.7730000000000002e-01   3.7800000000000000e-01   3.9177000000000000e+00   2.2159999999999999e-01   2.2130000000000000e-01   1.8140000000000001e-01
   2.2040000000000001e-01   1.7146999999999999e+00   1.8529299999999999e+01   2.3296000000000001e+00   1.8174999999999999e+00  -2.4560000000000001e-01  -2.6629999999999998e-01   8.8900000000000007e-02   4.2659000000000002e+00   2.7939999999999998e-01   1.6360000000000000e-01   1.9460000000000000e-01
  -2.6450000000000001e-01   1.6708000000000001e+00   1.4669000000000000e+01   2.1863999999999999e+00   1.6938000000000000e+00  -1.7540000000000000e-01  -2.8849999999999998e-01   2.8910000000000002e-01   4.0048000000000004e+00   2.8899999999999998e-01   2.3089999999999999e-01   1.9910000000000000e-01
  -5.9509999999999996e-01   1.0331999999999999e+00   1.3382300000000001e+01   1.7566999999999999e+00   1.3416999999999999e+00  -1.4030000000000001e-01  -5.9930000000000005e-01   1.7790000000000000e-01   3.3953000000000002e+00   2.5050000000000000e-01   1.0580000000000001e-01   2.2559999999999999e-01
  -3.7469999999999998e-01   1.3190000000000000e+00   1.1323499999999999e+01   1.5944000000000000e+00   1.0467000000000000e+00  -1.8859999999999999e-01  -3.7730000000000002e-01   3.3350000000000002e-01   3.0470999999999999e+00   2.4079999999999999e-01   1.0580000000000001e-01   1.9460000000000000e-01
  -8.5960000000000003e-01   1.3410000000000000e+00   9.7794000000000008e+00   1.3844000000000001e+00   8.1840000000000002e-01  -1.0520000000000000e-01  -5.5489999999999995e-01  -4.4499999999999998e-02   3.7435999999999998e+00   1.7340000000000000e-01   7.6999999999999999e-02   2.1679999999999999e-01
  -9.2579999999999996e-01   1.8906000000000001e+00   6.8627000000000002e+00   1.1361000000000001e+00   7.6129999999999998e-01  -1.1840000000000001e-01  -3.5510000000000003e-01   1.5559999999999999e-01   4.1788999999999996e+00   2.8899999999999998e-01   1.3469999999999999e-01   1.9460000000000000e-01
  -1.1462000000000001e+00   1.9784999999999999e+00   4.6322999999999999e+00   6.7789999999999995e-01   4.2820000000000003e-01  -9.2100000000000001e-02  -2.8849999999999998e-01   2.6679999999999998e-01   3.9177000000000000e+00   1.6380000000000000e-01   1.9239999999999999e-01   1.9910000000000000e-01
  -1.0580000000000001e+00  -6.6000000000000003e-02   1.7157000000000000e+00   4.2009999999999997e-01   1.7130000000000001e-01   7.4499999999999997e-02  -8.8800000000000004e-02   4.4499999999999998e-02   4.2659000000000002e+00   2.3119999999999999e-01   1.9239999999999999e-01   1.8140000000000001e-01
  -3.5270000000000001e-01   0.0000000000000000e+00   1.2867999999999999e+00   2.0050000000000001e-01   9.5200000000000007e-02   8.8000000000000005e-03  -2.8849999999999998e-01   1.1119999999999999e-01   4.7882999999999996e+00   2.6010000000000000e-01   1.4430000000000001e-01   2.0790000000000000e-01
  -6.3919999999999999e-01  -3.0780000000000002e-01   6.0050000000000003e-01   2.2910000000000000e-01   1.9030000000000000e-01  -3.5099999999999999e-02  -2.2189999999999999e-01   1.5559999999999999e-01   4.0918000000000001e+00   1.8300000000000000e-01   1.4430000000000001e-01   1.7690000000000000e-01
  -5.2900000000000003e-01  -2.6379999999999998e-01   2.1446000000000001e+00   2.2910000000000000e-01   1.2370000000000000e-01   3.5099999999999999e-02  -3.7730000000000002e-01   4.2249999999999999e-01   4.3529999999999998e+00   2.0230000000000001e-01   1.5400000000000000e-01   1.7690000000000000e-01
  -5.9509999999999996e-01   0.0000000000000000e+00  -8.5800000000000001e-02   2.8639999999999999e-01   1.9980000000000001e-01   1.3200000000000000e-02  -3.9950000000000002e-01   2.2239999999999999e-01   3.8306000000000000e+00   2.6970000000000000e-01   1.1550000000000001e-01   2.0790000000000000e-01
  -6.8330000000000002e-01  -3.0780000000000002e-01   9.4359999999999999e-01   2.0050000000000001e-01   1.4269999999999999e-01   2.6300000000000000e-02  -3.5510000000000003e-01   6.6699999999999995e-02   3.2212000000000001e+00   2.7939999999999998e-01   4.8099999999999997e-02   2.0790000000000000e-01
  -7.9349999999999998e-01  -4.6170000000000000e-01   1.1152000000000000e+00   1.9089999999999999e-01   1.5229999999999999e-01   2.6300000000000000e-02  -3.3289999999999997e-01   1.3339999999999999e-01   4.0048000000000004e+00   2.3119999999999999e-01   1.5400000000000000e-01   2.0349999999999999e-01
  -6.6130000000000000e-01  -4.1770000000000002e-01   1.4582999999999999e+00   2.5779999999999997e-01   9.5200000000000007e-02   7.4499999999999997e-02  -3.7730000000000002e-01   0.0000000000000000e+00   4.0048000000000004e+00   2.0230000000000001e-01   9.6199999999999994e-02   2.6100000000000001e-01
  -8.8170000000000004e-01  -4.6170000000000000e-01   1.0294000000000001e+00   1.7190000000000000e-01   1.1420000000000000e-01  -4.4000000000000003e-03  -3.3289999999999997e-01   1.3339999999999999e-01   3.3953000000000002e+00   2.6970000000000000e-01   5.7700000000000001e-02   2.0349999999999999e-01
  -5.0700000000000001e-01  -2.8580000000000000e-01   1.8872000000000000e+00   1.6230000000000000e-01   7.6100000000000001e-02   7.0199999999999999e-02  -2.4410000000000001e-01   1.7790000000000000e-01   4.2659000000000002e+00   2.8899999999999998e-01   2.1170000000000000e-01   2.3000000000000001e-01
  -5.7310000000000005e-01  -2.8580000000000000e-01   3.4310000000000002e-01   2.7689999999999998e-01   1.0470000000000000e-01   1.3200000000000000e-02  -3.3289999999999997e-01   1.5559999999999999e-01   3.1341999999999999e+00   2.0230000000000001e-01   1.5400000000000000e-01   1.7249999999999999e-01
  -6.8330000000000002e-01  -2.1980000000000000e-01   3.4310000000000002e-01   3.1509999999999999e-01   1.8079999999999999e-01   1.7500000000000002e-02  -5.5489999999999995e-01   1.7790000000000000e-01   4.2659000000000002e+00   2.1190000000000001e-01   1.7319999999999999e-01   2.0790000000000000e-01
  -4.1880000000000001e-01  -1.9789999999999999e-01   8.5800000000000001e-02   2.3870000000000000e-01   1.8079999999999999e-01  -1.3200000000000000e-02  -3.5510000000000003e-01   4.6689999999999998e-01   4.0918000000000001e+00   2.7939999999999998e-01   2.3089999999999999e-01   1.8140000000000001e-01
  -5.7310000000000005e-01  -2.6379999999999998e-01   1.5441000000000000e+00   2.4820000000000000e-01   1.1420000000000000e-01  -8.8000000000000005e-03  -3.9950000000000002e-01   2.8910000000000002e-01   4.0918000000000001e+00   1.9270000000000001e-01   1.9239999999999999e-01   2.1229999999999999e-01
  -6.3919999999999999e-01  -1.5390000000000001e-01   6.8630000000000002e-01   2.7689999999999998e-01   9.5200000000000007e-02  -3.0700000000000002e-02  -4.6610000000000001e-01   3.1130000000000002e-01   3.2212000000000001e+00   2.5050000000000000e-01   1.4430000000000001e-01   1.9020000000000001e-01
  -5.9509999999999996e-01  -2.1980000000000000e-01   1.7160000000000000e-01   2.2910000000000000e-01   6.6600000000000006e-02   0.0000000000000000e+00  -3.1069999999999998e-01   6.6699999999999995e-02   3.7435999999999998e+00   1.6380000000000000e-01   1.6360000000000000e-01   2.3000000000000001e-01
  -5.7310000000000005e-01  -2.6379999999999998e-01   8.5780000000000001e-01   1.9089999999999999e-01   7.6100000000000001e-02   8.7700000000000000e-02  -4.4390000000000002e-01   2.2239999999999999e-01   3.3083000000000000e+00   2.8899999999999998e-01   1.4430000000000001e-01   1.9460000000000000e-01
  -7.7149999999999996e-01  -3.5170000000000001e-01   1.8872000000000000e+00   1.8140000000000001e-01   7.6100000000000001e-02   4.4000000000000003e-03  -5.9930000000000005e-01  -2.2200000000000001e-02   3.6564999999999999e+00   3.4680000000000000e-01   1.1550000000000001e-01   1.8579999999999999e-01
  -5.9509999999999996e-01  -2.4179999999999999e-01   8.5780000000000001e-01   2.5779999999999997e-01   1.0470000000000000e-01   3.9500000000000000e-02  -4.4390000000000002e-01   1.5559999999999999e-01   4.0918000000000001e+00   2.1190000000000001e-01   1.2509999999999999e-01   1.9460000000000000e-01
  -7.4939999999999996e-01  -4.6170000000000000e-01   8.5780000000000001e-01   2.4820000000000000e-01   2.8500000000000001e-02   0.0000000000000000e+00  -1.9980000000000001e-01   2.2239999999999999e-01   3.2212000000000001e+00   2.3119999999999999e-01   8.6599999999999996e-02   1.4160000000000000e-01
  -5.5110000000000003e-01  -3.7369999999999998e-01   1.0294000000000001e+00   1.9089999999999999e-01   9.5200000000000007e-02  -4.4000000000000003e-03  -2.4410000000000001e-01   5.3369999999999995e-01   4.0048000000000004e+00   2.1190000000000001e-01   1.4430000000000001e-01   1.9020000000000001e-01
  -6.8330000000000002e-01  -2.8580000000000000e-01   2.5740000000000002e-01   1.8140000000000001e-01   1.2370000000000000e-01  -4.4000000000000003e-03  -1.7760000000000001e-01   2.4460000000000001e-01   4.7882999999999996e+00   2.7939999999999998e-01   1.0580000000000001e-01   1.8579999999999999e-01
  -5.0700000000000001e-01  -1.9789999999999999e-01   3.4310000000000002e-01   2.9599999999999999e-01   1.7130000000000001e-01  -8.8000000000000005e-03  -3.7730000000000002e-01   4.6689999999999998e-01   4.0918000000000001e+00   2.2159999999999999e-01   2.1170000000000000e-01   2.0790000000000000e-01
  -5.9509999999999996e-01  -4.3999999999999997e-02   9.4359999999999999e-01   2.1959999999999999e-01   1.4269999999999999e-01   2.1899999999999999e-02  -3.9950000000000002e-01   2.0010000000000000e-01   4.3529999999999998e+00   2.3119999999999999e-01   6.7400000000000002e-02   1.6370000000000001e-01
  -6.6130000000000000e-01   4.3999999999999997e-02   2.5740000000000002e-01   4.1049999999999998e-01   2.0930000000000001e-01   5.2600000000000001e-02  -2.8849999999999998e-01   2.4460000000000001e-01   2.6118000000000001e+00   2.2159999999999999e-01   1.0580000000000001e-01   2.2559999999999999e-01
  -5.9509999999999996e-01   0.0000000000000000e+00   1.1152000000000000e+00   2.8639999999999999e-01   3.8100000000000002e-02  -4.4000000000000003e-03  -4.8830000000000001e-01   2.2200000000000001e-02   3.5695000000000001e+00   2.6010000000000000e-01   8.6599999999999996e-02   2.1679999999999999e-01
  -7.4939999999999996e-01  -3.0780000000000002e-01   1.2867999999999999e+00   1.9089999999999999e-01   6.6600000000000006e-02   3.5099999999999999e-02  -4.6610000000000001e-01   2.0010000000000000e-01   2.8730000000000002e+00   2.6010000000000000e-01   7.6999999999999999e-02   1.8140000000000001e-01
  -6.6130000000000000e-01  -3.0780000000000002e-01   9.4359999999999999e-01   2.9599999999999999e-01   4.7600000000000003e-02   4.3900000000000002e-02  -4.2170000000000002e-01  -1.1119999999999999e-01   4.1788999999999996e+00   2.5050000000000000e-01   9.6199999999999994e-02   2.2559999999999999e-01
  -5.9509999999999996e-01  -1.9789999999999999e-01   7.7210000000000001e-01   2.4820000000000000e-01   6.6600000000000006e-02   4.3900000000000002e-02  -1.7760000000000001e-01   2.6679999999999998e-01   3.3083000000000000e+00   2.7939999999999998e-01   1.3469999999999999e-01   2.0349999999999999e-01
  -6.6130000000000000e-01  -6.6000000000000003e-02   1.7157000000000000e+00   1.7190000000000000e-01   3.8100000000000002e-02   5.2600000000000001e-02  -2.4410000000000001e-01   4.4469999999999998e-01   3.8306000000000000e+00   2.3119999999999999e-01   1.2509999999999999e-01   2.0349999999999999e-01
  -8.8170000000000004e-01  -2.8580000000000000e-01   7.7210000000000001e-01   1.9089999999999999e-01   3.8100000000000002e-02   1.3200000000000000e-02  -1.3320000000000001e-01   3.1130000000000002e-01   4.0918000000000001e+00   2.6010000000000000e-01   1.2509999999999999e-01   1.9020000000000001e-01
  -5.2900000000000003e-01  -3.9570000000000000e-01   6.8630000000000002e-01   2.5779999999999997e-01   6.6600000000000006e-02  -2.1899999999999999e-02  -4.6610000000000001e-01   1.7790000000000000e-01   3.9177000000000000e+00   2.2159999999999999e-01   1.7319999999999999e-01   2.0349999999999999e-01
  -7.0530000000000004e-01  -1.9789999999999999e-01   1.7160000000000000e-01   2.6729999999999998e-01   1.6180000000000000e-01  -3.9500000000000000e-02  -1.1100000000000000e-01   2.4460000000000001e-01   4.0918000000000001e+00   2.1190000000000001e-01   1.1550000000000001e-01   1.3270000000000001e-01
  -7.7149999999999996e-01  -8.7900000000000006e-02   1.1152000000000000e+00   1.4319999999999999e-01   9.5200000000000007e-02   4.4000000000000003e-03  -5.3269999999999995e-01   8.8900000000000007e-02   3.9177000000000000e+00   1.6380000000000000e-01   9.6199999999999994e-02   1.9020000000000001e-01
  -5.0700000000000001e-01  -2.8580000000000000e-01   1.0294000000000001e+00   2.0050000000000001e-01   8.5599999999999996e-02   1.3200000000000000e-02  -3.5510000000000003e-01   1.7790000000000000e-01   3.3083000000000000e+00   3.1790000000000002e-01   9.6199999999999994e-02   2.0349999999999999e-01
  -3.9679999999999999e-01  -3.7369999999999998e-01   7.7210000000000001e-01   1.9089999999999999e-01   1.8079999999999999e-01   0.0000000000000000e+00  -4.2170000000000002e-01  -4.4499999999999998e-02   3.3953000000000002e+00   2.2159999999999999e-01   6.7400000000000002e-02   2.1679999999999999e-01
  -5.5110000000000003e-01  -5.2759999999999996e-01   9.4359999999999999e-01   2.5779999999999997e-01   7.6100000000000001e-02   6.5799999999999997e-02  -4.4390000000000002e-01   4.4499999999999998e-02   3.1341999999999999e+00   2.2159999999999999e-01   1.0580000000000001e-01   1.9460000000000000e-01
  -7.2740000000000005e-01  -3.2979999999999998e-01   1.8015000000000001e+00   1.7190000000000000e-01   3.8100000000000002e-02   6.1400000000000003e-02  -3.9950000000000002e-01   2.8910000000000002e-01   3.3953000000000002e+00   2.6970000000000000e-01   5.7700000000000001e-02   2.2559999999999999e-01
  -5.9509999999999996e-01  -3.0780000000000002e-01   1.0294000000000001e+00   2.0050000000000001e-01   1.4269999999999999e-01   4.3900000000000002e-02  -3.3289999999999997e-01   4.4499999999999998e-02   3.3083000000000000e+00   2.7939999999999998e-01   5.7700000000000001e-02   1.7690000000000000e-01
  -5.9509999999999996e-01  -2.6379999999999998e-01   1.5441000000000000e+00   5.7299999999999997e-02   1.0470000000000000e-01   3.5099999999999999e-02  -2.2189999999999999e-01   4.6689999999999998e-01   3.5695000000000001e+00   2.1190000000000001e-01   2.0210000000000000e-01   1.6810000000000000e-01
  -6.6130000000000000e-01  -2.8580000000000000e-01   9.4359999999999999e-01   2.6729999999999998e-01   8.5599999999999996e-02   5.7000000000000002e-02  -1.5540000000000001e-01   2.6679999999999998e-01   3.8306000000000000e+00   3.0819999999999997e-01   1.7319999999999999e-01   1.9460000000000000e-01
  -5.7310000000000005e-01  -4.1770000000000002e-01   8.5800000000000001e-02   2.1959999999999999e-01   1.9030000000000000e-01  -3.0700000000000002e-02  -3.7730000000000002e-01   1.1119999999999999e-01   3.6564999999999999e+00   2.0230000000000001e-01   1.2509999999999999e-01   2.0790000000000000e-01
  -5.7310000000000005e-01   4.3999999999999997e-02   3.4310000000000002e-01   2.4820000000000000e-01   1.5229999999999999e-01   1.3200000000000000e-02  -1.9980000000000001e-01   3.5580000000000001e-01   4.0918000000000001e+00   2.9859999999999998e-01   8.6599999999999996e-02   1.8579999999999999e-01
  -6.1719999999999997e-01  -1.3189999999999999e-01   1.0294000000000001e+00   1.7190000000000000e-01   1.5229999999999999e-01   1.3200000000000000e-02  -3.3289999999999997e-01   2.4460000000000001e-01   3.7435999999999998e+00   2.7939999999999998e-01   1.3469999999999999e-01   1.9910000000000000e-01
  -8.8170000000000004e-01  -8.7900000000000006e-02  -3.4310000000000002e-01   2.2910000000000000e-01   1.3320000000000001e-01  -2.1899999999999999e-02  -2.8849999999999998e-01   2.4460000000000001e-01   2.8730000000000002e+00   2.6970000000000000e-01   9.6199999999999994e-02   1.9910000000000000e-01
  -5.9509999999999996e-01  -1.3189999999999999e-01   9.4359999999999999e-01   1.4319999999999999e-01   1.1420000000000000e-01   4.4000000000000003e-03  -5.1049999999999995e-01   2.0010000000000000e-01   3.2212000000000001e+00   2.3119999999999999e-01   2.8899999999999999e-02   2.1229999999999999e-01
  -6.1719999999999997e-01  -3.2979999999999998e-01   1.1152000000000000e+00   2.3870000000000000e-01  -4.7600000000000003e-02   5.7000000000000002e-02  -3.7730000000000002e-01   1.3339999999999999e-01   3.6564999999999999e+00   2.9859999999999998e-01   8.6599999999999996e-02   2.1229999999999999e-01
  -5.2900000000000003e-01  -1.7590000000000000e-01   1.8015000000000001e+00   1.3370000000000001e-01   1.3320000000000001e-01   3.5099999999999999e-02  -3.7730000000000002e-01   2.0010000000000000e-01   3.3083000000000000e+00   2.3119999999999999e-01   1.7319999999999999e-01   2.2120000000000001e-01
  -5.2900000000000003e-01  -1.7590000000000000e-01   1.0294000000000001e+00   2.0999999999999999e-01  -9.4999999999999998e-03  -4.4000000000000003e-03  -2.6629999999999998e-01   3.3350000000000002e-01   3.2212000000000001e+00   2.5050000000000000e-01   1.0580000000000001e-01   1.8579999999999999e-01
  -7.2740000000000005e-01  -2.1980000000000000e-01   1.2867999999999999e+00   1.9089999999999999e-01   3.8100000000000002e-02   8.3299999999999999e-02  -3.5510000000000003e-01   3.3350000000000002e-01   3.7435999999999998e+00   2.0230000000000001e-01   1.9239999999999999e-01   1.9460000000000000e-01
  -5.0700000000000001e-01  -3.2979999999999998e-01   1.3725000000000001e+00   1.8140000000000001e-01   3.8100000000000002e-02  -8.8000000000000005e-03  -1.9980000000000001e-01   3.1130000000000002e-01   4.2659000000000002e+00   2.5050000000000000e-01   1.0580000000000001e-01   1.7249999999999999e-01
  -6.1719999999999997e-01  -3.2979999999999998e-01   8.5780000000000001e-01   2.7689999999999998e-01   9.5200000000000007e-02  -1.3200000000000000e-02  -2.4410000000000001e-01   2.0010000000000000e-01   4.1788999999999996e+00   2.2159999999999999e-01   1.6360000000000000e-01   1.9460000000000000e-01
  -7.0530000000000004e-01  -3.7369999999999998e-01  -8.5800000000000001e-02   2.1959999999999999e-01   1.7130000000000001e-01  -3.0700000000000002e-02  -3.9950000000000002e-01   2.0010000000000000e-01   3.9177000000000000e+00   2.7939999999999998e-01   2.1170000000000000e-01   1.7690000000000000e-01
  -5.2900000000000003e-01  -2.8580000000000000e-01   6.0050000000000003e-01   1.5279999999999999e-01   1.4269999999999999e-01   6.5799999999999997e-02  -2.8849999999999998e-01   3.5580000000000001e-01   4.7012999999999998e+00   2.4079999999999999e-01   1.7319999999999999e-01   2.1229999999999999e-01
  -4.8490000000000000e-01  -1.3189999999999999e-01   3.4310000000000002e-01   3.5330000000000000e-01   1.3320000000000001e-01  -6.1400000000000003e-02  -5.9930000000000005e-01   1.7790000000000000e-01   4.4401000000000002e+00   2.2159999999999999e-01   9.6199999999999994e-02   2.3440000000000000e-01
  -6.6130000000000000e-01   0.0000000000000000e+00   8.5800000000000001e-02   2.3870000000000000e-01   1.0470000000000000e-01   4.4000000000000003e-03  -4.4390000000000002e-01   2.2239999999999999e-01   4.0048000000000004e+00   2.4079999999999999e-01   8.6599999999999996e-02   2.5659999999999999e-01
  -5.5110000000000003e-01  -3.9570000000000000e-01   7.7210000000000001e-01   2.3870000000000000e-01   7.6100000000000001e-02   2.6300000000000000e-02  -3.1069999999999998e-01   2.2239999999999999e-01   3.2212000000000001e+00   2.6970000000000000e-01   1.2509999999999999e-01   1.9460000000000000e-01
  -6.6130000000000000e-01  -3.7369999999999998e-01   1.2010000000000001e+00   2.6729999999999998e-01  -9.4999999999999998e-03   4.8200000000000000e-02  -3.1069999999999998e-01   2.2239999999999999e-01   3.4824000000000002e+00   2.5050000000000000e-01   1.3469999999999999e-01   2.3000000000000001e-01
  -5.2900000000000003e-01  -2.4179999999999999e-01   6.8630000000000002e-01   2.1959999999999999e-01   1.2370000000000000e-01   1.7500000000000002e-02  -2.2189999999999999e-01   1.7790000000000000e-01   3.0470999999999999e+00   3.5639999999999999e-01   1.3469999999999999e-01   1.6370000000000001e-01
  -8.5960000000000003e-01  -4.6170000000000000e-01   1.8015000000000001e+00   1.4319999999999999e-01   6.6600000000000006e-02   5.7000000000000002e-02  -3.9950000000000002e-01   2.6679999999999998e-01   3.7435999999999998e+00   2.2159999999999999e-01   2.1170000000000000e-01   1.9020000000000001e-01
  -5.9509999999999996e-01  -2.8580000000000000e-01   6.0050000000000003e-01   1.9089999999999999e-01   5.7099999999999998e-02   4.4000000000000003e-03  -1.5540000000000001e-01   2.2239999999999999e-01   4.0048000000000004e+00   2.9859999999999998e-01   1.1550000000000001e-01   1.6370000000000001e-01
  -5.7310000000000005e-01  -1.9789999999999999e-01   2.5740000000000002e-01   2.8639999999999999e-01   9.5200000000000007e-02   2.1899999999999999e-02  -4.4390000000000002e-01   3.3350000000000002e-01   3.9177000000000000e+00   2.6970000000000000e-01   1.2509999999999999e-01   2.1229999999999999e-01
  -5.2900000000000003e-01  -8.7900000000000006e-02  -8.5800000000000001e-02   2.9599999999999999e-01   1.1420000000000000e-01   0.0000000000000000e+00  -2.8849999999999998e-01   4.0020000000000000e-01   4.3529999999999998e+00   2.6970000000000000e-01   2.0210000000000000e-01   1.5920000000000001e-01
  -7.7149999999999996e-01  -8.7900000000000006e-02   1.3725000000000001e+00   2.1959999999999999e-01   4.7600000000000003e-02   3.5099999999999999e-02  -4.2170000000000002e-01   8.8900000000000007e-02   3.7435999999999998e+00   2.1190000000000001e-01   1.6360000000000000e-01   2.0349999999999999e-01
  -4.4080000000000003e-01  -1.9789999999999999e-01   5.1470000000000005e-01   1.7190000000000000e-01   1.1420000000000000e-01  -4.4000000000000003e-03  -3.7730000000000002e-01   1.1119999999999999e-01   3.8306000000000000e+00   3.1790000000000002e-01   1.4430000000000001e-01   1.9460000000000000e-01
  -5.5110000000000003e-01  -2.6379999999999998e-01   1.4582999999999999e+00   2.1959999999999999e-01   6.6600000000000006e-02   8.8000000000000005e-03  -4.4390000000000002e-01   2.2239999999999999e-01   2.7858999999999998e+00   3.1790000000000002e-01   1.2509999999999999e-01   2.1229999999999999e-01
  -8.3760000000000001e-01  -3.5170000000000001e-01   6.0050000000000003e-01   1.6230000000000000e-01   8.5599999999999996e-02  -4.4000000000000003e-03  -3.1069999999999998e-01   2.6679999999999998e-01   3.6564999999999999e+00   3.4680000000000000e-01   1.4430000000000001e-01   1.9020000000000001e-01
  -8.8170000000000004e-01  -5.0560000000000005e-01   1.5441000000000000e+00   1.8140000000000001e-01   0.0000000000000000e+00   7.0199999999999999e-02  -4.8830000000000001e-01   0.0000000000000000e+00   3.5695000000000001e+00   2.3119999999999999e-01   1.1550000000000001e-01   2.2559999999999999e-01
  -5.7310000000000005e-01  -1.5390000000000001e-01   7.7210000000000001e-01   3.0549999999999999e-01   1.3320000000000001e-01  -1.7500000000000002e-02  -4.8830000000000001e-01   1.1119999999999999e-01   4.0048000000000004e+00   2.6970000000000000e-01   1.5400000000000000e-01   2.1679999999999999e-01
  -7.9349999999999998e-01  -3.9570000000000000e-01   1.3725000000000001e+00   2.3870000000000000e-01  -7.6100000000000001e-02   3.9500000000000000e-02  -3.1069999999999998e-01   2.6679999999999998e-01   4.2659000000000002e+00   2.5050000000000000e-01   1.5400000000000000e-01   1.9910000000000000e-01
  -5.9509999999999996e-01  -4.3999999999999997e-02   7.7210000000000001e-01   2.4820000000000000e-01  -4.7600000000000003e-02   8.8000000000000005e-03  -2.2189999999999999e-01   4.6689999999999998e-01   3.6564999999999999e+00   2.4079999999999999e-01   1.5400000000000000e-01   1.7249999999999999e-01
  -7.0530000000000004e-01  -3.0780000000000002e-01   1.1152000000000000e+00   2.4820000000000000e-01   1.1420000000000000e-01   8.8000000000000005e-03  -2.6629999999999998e-01   6.6699999999999995e-02   3.7435999999999998e+00   1.8300000000000000e-01   4.8099999999999997e-02   1.8579999999999999e-01
  -7.2740000000000005e-01  -1.9789999999999999e-01   8.5800000000000001e-02   2.2910000000000000e-01   1.3320000000000001e-01  -2.6300000000000000e-02  -2.2200000000000001e-02   3.1130000000000002e-01   3.8306000000000000e+00   2.6010000000000000e-01   1.6360000000000000e-01   1.7690000000000000e-01
  -4.8490000000000000e-01  -2.8580000000000000e-01   1.0294000000000001e+00   1.6230000000000000e-01   1.7130000000000001e-01   2.6300000000000000e-02  -2.2189999999999999e-01   2.4460000000000001e-01   4.2659000000000002e+00   2.5050000000000000e-01   2.0210000000000000e-01   1.9460000000000000e-01
  -5.2900000000000003e-01  -1.9789999999999999e-01   4.2890000000000000e-01   1.6230000000000000e-01   1.3320000000000001e-01   8.8000000000000005e-03  -5.5489999999999995e-01   2.2239999999999999e-01   3.7435999999999998e+00   2.9859999999999998e-01   1.2509999999999999e-01   2.0790000000000000e-01
  -6.3919999999999999e-01  -2.8580000000000000e-01   8.5780000000000001e-01   2.0050000000000001e-01   6.6600000000000006e-02   0.0000000000000000e+00  -3.5510000000000003e-01   2.2200000000000001e-02   3.8306000000000000e+00   2.7939999999999998e-01   3.8500000000000000e-02   2.0790000000000000e-01
  -6.8330000000000002e-01  -2.1980000000000000e-01   6.8630000000000002e-01   2.0999999999999999e-01  -9.4999999999999998e-03   4.3900000000000002e-02  -2.2189999999999999e-01   2.2239999999999999e-01   3.5695000000000001e+00   2.4079999999999999e-01   1.2509999999999999e-01   1.7690000000000000e-01
  -6.8330000000000002e-01  -5.7160000000000000e-01   2.0588000000000002e+00   2.0050000000000001e-01   2.8500000000000001e-02   4.3900000000000002e-02  -1.9980000000000001e-01   0.0000000000000000e+00   3.3953000000000002e+00   2.6010000000000000e-01   1.2509999999999999e-01   2.2559999999999999e-01
  -5.7310000000000005e-01  -1.5390000000000001e-01   1.0294000000000001e+00   2.0050000000000001e-01   1.8079999999999999e-01  -4.4000000000000003e-03  -1.7760000000000001e-01   1.5559999999999999e-01   2.9600000000000000e+00   3.3710000000000001e-01   1.6360000000000000e-01   2.2120000000000001e-01
  -7.0530000000000004e-01  -3.0780000000000002e-01   1.2010000000000001e+00   1.5279999999999999e-01  -2.8500000000000001e-02   6.1400000000000003e-02  -1.5540000000000001e-01   3.3350000000000002e-01   4.3529999999999998e+00   1.7340000000000000e-01   1.4430000000000001e-01   1.8140000000000001e-01
  -5.9509999999999996e-01  -2.6379999999999998e-01   9.4359999999999999e-01   2.0050000000000001e-01   1.3320000000000001e-01   2.6300000000000000e-02  -1.7760000000000001e-01   4.0020000000000000e-01   4.3529999999999998e+00   2.4079999999999999e-01   1.5400000000000000e-01   1.7690000000000000e-01
  -4.8490000000000000e-01  -2.8580000000000000e-01   5.1470000000000005e-01   2.5779999999999997e-01   1.7130000000000001e-01   4.8200000000000000e-02  -4.8830000000000001e-01   2.2239999999999999e-01   4.4401000000000002e+00   2.5050000000000000e-01   7.6999999999999999e-02   1.8140000000000001e-01
  -7.7149999999999996e-01  -3.7369999999999998e-01   6.0050000000000003e-01   1.4319999999999999e-01   9.5200000000000007e-02  -3.9500000000000000e-02  -2.8849999999999998e-01   5.1139999999999997e-01   3.6564999999999999e+00   2.5050000000000000e-01   2.2130000000000000e-01   2.2120000000000001e-01
  -5.7310000000000005e-01  -2.4179999999999999e-01   7.7210000000000001e-01   2.0050000000000001e-01   1.9000000000000000e-02   7.0199999999999999e-02  -3.9950000000000002e-01   2.6679999999999998e-01   3.6564999999999999e+00   2.2159999999999999e-01   1.3469999999999999e-01   1.9020000000000001e-01
  -6.8330000000000002e-01  -2.1999999999999999e-02   7.7210000000000001e-01   2.2910000000000000e-01   1.5229999999999999e-01  -8.8000000000000005e-03  -6.6579999999999995e-01   2.0010000000000000e-01   3.8306000000000000e+00   2.0230000000000001e-01   8.6599999999999996e-02   2.1229999999999999e-01
  -4.8490000000000000e-01  -1.0990000000000000e-01   1.1152000000000000e+00   1.9089999999999999e-01   1.3320000000000001e-01   3.5099999999999999e-02  -5.3269999999999995e-01   4.4499999999999998e-02   3.9177000000000000e+00   2.5050000000000000e-01   1.1550000000000001e-01   2.1229999999999999e-01
  -6.8330000000000002e-01  -3.2979999999999998e-01   1.5441000000000000e+00   1.8140000000000001e-01  -9.4999999999999998e-03   3.0700000000000002e-02  -3.7730000000000002e-01   2.4460000000000001e-01   3.8306000000000000e+00   2.7939999999999998e-01   1.2509999999999999e-01   1.7690000000000000e-01
  -6.3919999999999999e-01  -5.2759999999999996e-01   1.2010000000000001e+00   1.3370000000000001e-01  -2.8500000000000001e-02   4.3900000000000002e-02  -3.7730000000000002e-01   0.0000000000000000e+00   4.0918000000000001e+00   3.0819999999999997e-01   4.8099999999999997e-02   2.6540000000000002e-01
  -5.0700000000000001e-01  -1.9789999999999999e-01   1.7157000000000000e+00   2.6729999999999998e-01   9.5200000000000007e-02   3.5099999999999999e-02  -4.2170000000000002e-01   2.4460000000000001e-01   3.3953000000000002e+00   1.2520000000000001e-01   1.5400000000000000e-01   1.7249999999999999e-01
  -6.3919999999999999e-01  -3.7369999999999998e-01   1.7157000000000000e+00   1.8140000000000001e-01   3.8100000000000002e-02   3.9500000000000000e-02  -3.9950000000000002e-01   3.3350000000000002e-01   3.9177000000000000e+00   3.3710000000000001e-01   1.2509999999999999e-01   1.9460000000000000e-01
  -5.9509999999999996e-01  -2.1980000000000000e-01   8.5780000000000001e-01   2.0050000000000001e-01   1.0470000000000000e-01   0.0000000000000000e+00  -1.5540000000000001e-01   4.0020000000000000e-01   4.0048000000000004e+00   2.2159999999999999e-01   2.2130000000000000e-01   1.7690000000000000e-01
  -5.5110000000000003e-01  -2.1980000000000000e-01   2.5740000000000002e-01   2.3870000000000000e-01   1.1420000000000000e-01  -5.2600000000000001e-02  -2.6629999999999998e-01   8.8900000000000007e-02   3.2212000000000001e+00   2.5050000000000000e-01   1.6360000000000000e-01   1.9020000000000001e-01
  -6.3919999999999999e-01  -1.5390000000000001e-01   0.0000000000000000e+00   2.3870000000000000e-01   1.5229999999999999e-01   1.7500000000000002e-02  -1.1100000000000000e-01   5.1139999999999997e-01   4.2659000000000002e+00   3.0819999999999997e-01   1.9239999999999999e-01   1.5040000000000001e-01
  -6.1719999999999997e-01  -3.9570000000000000e-01   1.5441000000000000e+00   1.0500000000000000e-01   6.6600000000000006e-02   4.4000000000000003e-03  -1.7760000000000001e-01   2.2239999999999999e-01   3.6564999999999999e+00   2.1190000000000001e-01   1.1550000000000001e-01   1.8579999999999999e-01
  -5.9509999999999996e-01  -2.1980000000000000e-01   6.0050000000000003e-01   2.1959999999999999e-01   1.9980000000000001e-01   3.5099999999999999e-02  -4.8830000000000001e-01   4.2249999999999999e-01   3.6564999999999999e+00   2.6970000000000000e-01   1.6360000000000000e-01   1.9020000000000001e-01
  -5.0700000000000001e-01   0.0000000000000000e+00   7.7210000000000001e-01   2.0999999999999999e-01   1.0470000000000000e-01   0.0000000000000000e+00  -3.3289999999999997e-01  -2.2200000000000001e-02   4.4401000000000002e+00   2.1190000000000001e-01   2.8899999999999999e-02   2.2559999999999999e-01
  -7.4939999999999996e-01  -3.0780000000000002e-01   1.8872000000000000e+00   2.0999999999999999e-01   9.5200000000000007e-02   8.7700000000000000e-02  -3.1069999999999998e-01   6.6699999999999995e-02   3.8306000000000000e+00   3.7569999999999998e-01   1.1550000000000001e-01   2.2559999999999999e-01
  -8.3760000000000001e-01  -3.7369999999999998e-01   9.4359999999999999e-01   1.7190000000000000e-01   1.9000000000000000e-02   4.8200000000000000e-02  -4.4390000000000002e-01   2.2239999999999999e-01   3.7435999999999998e+00   1.9270000000000001e-01   1.2509999999999999e-01   2.0349999999999999e-01
  -6.1719999999999997e-01  -3.2979999999999998e-01   5.1470000000000005e-01   1.8140000000000001e-01   2.8500000000000001e-02   2.1899999999999999e-02  -3.1069999999999998e-01   2.4460000000000001e-01   2.8730000000000002e+00   2.6970000000000000e-01   1.6360000000000000e-01   2.1229999999999999e-01
  -8.1559999999999999e-01  -3.9570000000000000e-01   1.7157000000000000e+00   1.7190000000000000e-01   1.9000000000000000e-02   3.5099999999999999e-02  -2.4410000000000001e-01   1.7790000000000000e-01   4.1788999999999996e+00   2.6970000000000000e-01   1.9199999999999998e-02   1.8140000000000001e-01
  -5.7310000000000005e-01  -2.4179999999999999e-01   1.2867999999999999e+00   2.2910000000000000e-01   2.8500000000000001e-02   7.0199999999999999e-02  -2.2189999999999999e-01   3.7800000000000000e-01   3.8306000000000000e+00   2.6970000000000000e-01   1.8279999999999999e-01   1.5479999999999999e-01
  -6.1719999999999997e-01  -1.9789999999999999e-01  -5.1470000000000005e-01   2.7689999999999998e-01   1.0470000000000000e-01   3.0700000000000002e-02  -1.9980000000000001e-01   2.0010000000000000e-01   3.1341999999999999e+00   2.2159999999999999e-01   5.7700000000000001e-02   1.9460000000000000e-01
  -4.1880000000000001e-01  -1.0990000000000000e-01   8.5780000000000001e-01   2.2910000000000000e-01   1.2370000000000000e-01  -2.1899999999999999e-02  -3.3289999999999997e-01   2.2239999999999999e-01   3.3953000000000002e+00   2.6970000000000000e-01   9.6199999999999994e-02   2.1229999999999999e-01
  -6.6130000000000000e-01  -3.0780000000000002e-01   8.5780000000000001e-01   1.3370000000000001e-01   5.7099999999999998e-02   2.1899999999999999e-02  -3.1069999999999998e-01   2.0010000000000000e-01   3.1341999999999999e+00   2.0230000000000001e-01   1.2509999999999999e-01   2.0349999999999999e-01
  -5.0700000000000001e-01  -8.7900000000000006e-02   8.5800000000000001e-02   2.2910000000000000e-01  -9.4999999999999998e-03  -1.7500000000000002e-02  -4.2170000000000002e-01   3.1130000000000002e-01   4.1788999999999996e+00   2.8899999999999998e-01   1.2509999999999999e-01   2.2559999999999999e-01
  -5.2900000000000003e-01  -3.7369999999999998e-01   7.7210000000000001e-01   1.9089999999999999e-01   3.8100000000000002e-02   1.3200000000000000e-02  -3.9950000000000002e-01   0.0000000000000000e+00   3.9177000000000000e+00   2.9859999999999998e-01   1.9199999999999998e-02   2.2559999999999999e-01
  -5.2900000000000003e-01  -1.3189999999999999e-01   1.2867999999999999e+00   1.5279999999999999e-01   9.4999999999999998e-03   8.3299999999999999e-02  -4.6610000000000001e-01   2.2200000000000001e-02   3.5695000000000001e+00   2.6970000000000000e-01   1.5400000000000000e-01   1.8140000000000001e-01
  -5.9509999999999996e-01  -1.9789999999999999e-01   1.2010000000000001e+00   1.7190000000000000e-01   4.7600000000000003e-02   5.7000000000000002e-02  -4.6610000000000001e-01   2.2239999999999999e-01   4.6142000000000003e+00   2.7939999999999998e-01   1.4430000000000001e-01   2.0349999999999999e-01
  -5.9509999999999996e-01  -5.0560000000000005e-01   4.2890000000000000e-01   2.0999999999999999e-01   6.6600000000000006e-02   2.1899999999999999e-02  -2.2189999999999999e-01  -2.2200000000000001e-02   4.2659000000000002e+00   2.4079999999999999e-01   8.6599999999999996e-02   2.3890000000000000e-01
  -5.9509999999999996e-01  -2.4179999999999999e-01   1.8872000000000000e+00   1.6230000000000000e-01   5.7099999999999998e-02   3.5099999999999999e-02  -2.2189999999999999e-01   2.2239999999999999e-01   3.3953000000000002e+00   1.9270000000000001e-01   2.0210000000000000e-01   2.1679999999999999e-01
  -5.0700000000000001e-01  -3.7369999999999998e-01   7.7210000000000001e-01   2.0050000000000001e-01   9.5200000000000007e-02   3.0700000000000002e-02  -2.8849999999999998e-01   1.7790000000000000e-01   3.7435999999999998e+00   2.4079999999999999e-01   1.6360000000000000e-01   1.6370000000000001e-01
  -6.1719999999999997e-01  -2.4179999999999999e-01   8.5780000000000001e-01   2.8639999999999999e-01   1.1420000000000000e-01   3.0700000000000002e-02  -3.5510000000000003e-01   2.4460000000000001e-01   4.0918000000000001e+00   2.2159999999999999e-01   1.7319999999999999e-01   2.1229999999999999e-01
  -6.3919999999999999e-01  -2.6379999999999998e-01   6.0050000000000003e-01   2.3870000000000000e-01   8.5599999999999996e-02   1.3200000000000000e-02  -2.4410000000000001e-01   3.1130000000000002e-01   3.3083000000000000e+00   2.7939999999999998e-01   1.5400000000000000e-01   1.9020000000000001e-01
  -6.6130000000000000e-01  -1.5390000000000001e-01   1.3725000000000001e+00   2.1959999999999999e-01   1.0470000000000000e-01   3.0700000000000002e-02  -4.2170000000000002e-01   6.6699999999999995e-02   3.6564999999999999e+00   2.9859999999999998e-01   2.0210000000000000e-01   2.0790000000000000e-01
  -6.3919999999999999e-01  -1.0990000000000000e-01   6.8630000000000002e-01   3.3420000000000000e-01   6.6600000000000006e-02   8.8000000000000005e-03  -3.5510000000000003e-01   4.4499999999999998e-02   3.0470999999999999e+00   2.4079999999999999e-01   1.0580000000000001e-01   1.9020000000000001e-01
  -6.6130000000000000e-01  -4.3969999999999998e-01   3.4310000000000002e-01   1.4319999999999999e-01   1.1420000000000000e-01  -2.1899999999999999e-02  -2.4410000000000001e-01   1.1119999999999999e-01   2.7858999999999998e+00   2.9859999999999998e-01   2.1170000000000000e-01   2.1679999999999999e-01
  -7.0530000000000004e-01  -3.5170000000000001e-01   1.5441000000000000e+00   2.0999999999999999e-01  -1.9000000000000000e-02   5.7000000000000002e-02  -3.9950000000000002e-01   1.1119999999999999e-01   3.6564999999999999e+00   2.6970000000000000e-01   2.0210000000000000e-01   1.5040000000000001e-01
  -6.6130000000000000e-01  -3.7369999999999998e-01   2.1446000000000001e+00   9.5500000000000002e-02   3.8100000000000002e-02   5.2600000000000001e-02  -4.4390000000000002e-01   1.5559999999999999e-01   3.7435999999999998e+00   2.6970000000000000e-01   1.0580000000000001e-01   2.1679999999999999e-01
  -6.6130000000000000e-01  -2.4179999999999999e-01   4.2890000000000000e-01   2.0999999999999999e-01   5.7099999999999998e-02   5.7000000000000002e-02  -3.9950000000000002e-01   1.3339999999999999e-01   3.2212000000000001e+00   2.8899999999999998e-01   1.3469999999999999e-01   2.0790000000000000e-01
  -8.1559999999999999e-01  -2.6379999999999998e-01   9.4359999999999999e-01   1.9089999999999999e-01   3.8100000000000002e-02   3.9500000000000000e-02  -3.3289999999999997e-01   2.0010000000000000e-01   3.0470999999999999e+00   1.6380000000000000e-01   1.1550000000000001e-01   1.9020000000000001e-01
  -7.9349999999999998e-01  -5.0560000000000005e-01   1.3725000000000001e+00   2.1959999999999999e-01   3.8100000000000002e-02   1.3200000000000000e-02  -2.4410000000000001e-01   1.1119999999999999e-01   4.3529999999999998e+00   3.4680000000000000e-01   2.2130000000000000e-01   1.7690000000000000e-01
  -6.1719999999999997e-01  -2.1980000000000000e-01   1.4582999999999999e+00   2.0050000000000001e-01   1.1420000000000000e-01   3.9500000000000000e-02  -2.6629999999999998e-01   8.8900000000000007e-02   4.0918000000000001e+00   2.7939999999999998e-01   1.9239999999999999e-01   2.3000000000000001e-01
  -5.5110000000000003e-01  -2.8580000000000000e-01   5.1470000000000005e-01   1.9089999999999999e-01   1.7130000000000001e-01   1.3200000000000000e-02  -3.3289999999999997e-01   2.8910000000000002e-01   4.2659000000000002e+00   1.7340000000000000e-01   1.6360000000000000e-01   1.8579999999999999e-01
  -9.0369999999999995e-01  -2.8580000000000000e-01   7.7210000000000001e-01   1.6230000000000000e-01   9.4999999999999998e-03   5.7000000000000002e-02  -5.1049999999999995e-01   1.3339999999999999e-01   4.1788999999999996e+00   2.7939999999999998e-01   1.0580000000000001e-01   2.0790000000000000e-01
  -3.7469999999999998e-01  -4.3999999999999997e-02   5.1470000000000005e-01   2.0999999999999999e-01   7.6100000000000001e-02  -8.8000000000000005e-03  -3.1069999999999998e-01   2.2239999999999999e-01   4.2659000000000002e+00   1.5409999999999999e-01   1.0580000000000001e-01   2.3440000000000000e-01
  -6.6130000000000000e-01  -1.0990000000000000e-01   3.4310000000000002e-01   1.7190000000000000e-01   4.7600000000000003e-02   8.8000000000000005e-03  -3.7730000000000002e-01   1.5559999999999999e-01   2.3506000000000000e+00   3.4680000000000000e-01   1.6360000000000000e-01   2.3890000000000000e-01
  -8.5960000000000003e-01  -3.2979999999999998e-01   7.7210000000000001e-01   1.5279999999999999e-01   6.6600000000000006e-02   4.3900000000000002e-02  -2.2189999999999999e-01   3.1130000000000002e-01   3.5695000000000001e+00   2.2159999999999999e-01   1.1550000000000001e-01   1.9910000000000000e-01
  -6.8330000000000002e-01  -2.6379999999999998e-01   2.0588000000000002e+00   1.9089999999999999e-01  -9.4999999999999998e-03   7.0199999999999999e-02  -5.9930000000000005e-01   1.7790000000000000e-01   4.0048000000000004e+00   2.3119999999999999e-01   9.5999999999999992e-03   2.3890000000000000e-01
  -5.2900000000000003e-01  -1.0990000000000000e-01  -2.5740000000000002e-01   1.9089999999999999e-01   1.4269999999999999e-01  -1.7500000000000002e-02  -4.2170000000000002e-01   6.6699999999999995e-02   3.8306000000000000e+00   2.5050000000000000e-01   8.6599999999999996e-02   2.0790000000000000e-01
  -6.6130000000000000e-01  -2.1999999999999999e-02   1.2867999999999999e+00   1.9089999999999999e-01  -1.9000000000000000e-02   9.2100000000000001e-02  -2.8849999999999998e-01   1.3339999999999999e-01   3.9177000000000000e+00   2.4079999999999999e-01   1.6360000000000000e-01   1.7690000000000000e-01
  -6.1719999999999997e-01  -3.2979999999999998e-01   8.5800000000000001e-02   8.5900000000000004e-02   0.0000000000000000e+00  -3.9500000000000000e-02  -2.8849999999999998e-01   2.6679999999999998e-01   3.5695000000000001e+00   2.0230000000000001e-01   9.6199999999999994e-02   1.7690000000000000e-01
  -6.6130000000000000e-01  -3.9570000000000000e-01   1.4582999999999999e+00   1.8140000000000001e-01   9.5200000000000007e-02   4.4000000000000003e-03  -3.5510000000000003e-01   4.6689999999999998e-01   3.8306000000000000e+00   2.6010000000000000e-01   1.1550000000000001e-01   1.9460000000000000e-01
  -5.7310000000000005e-01  -2.1980000000000000e-01   5.1470000000000005e-01   3.0549999999999999e-01   1.1420000000000000e-01  -3.0700000000000002e-02  -1.9980000000000001e-01   3.5580000000000001e-01   3.2212000000000001e+00   2.6010000000000000e-01   1.7319999999999999e-01   1.6370000000000001e-01
  -7.7149999999999996e-01  -3.0780000000000002e-01   8.5780000000000001e-01   2.7689999999999998e-01   1.0470000000000000e-01   3.0700000000000002e-02  -3.7730000000000002e-01   1.5559999999999999e-01   3.9177000000000000e+00   2.2159999999999999e-01   1.3469999999999999e-01   2.0349999999999999e-01
  -6.1719999999999997e-01   0.0000000000000000e+00   0.0000000000000000e+00   2.6729999999999998e-01   1.9030000000000000e-01  -3.9500000000000000e-02  -1.5540000000000001e-01   2.8910000000000002e-01   3.6564999999999999e+00   2.1190000000000001e-01   7.6999999999999999e-02   1.5920000000000001e-01
  -6.8330000000000002e-01  -2.6379999999999998e-01   6.0050000000000003e-01   2.2910000000000000e-01   7.6100000000000001e-02   2.1899999999999999e-02  -4.4390000000000002e-01   8.8900000000000007e-02   3.2212000000000001e+00   2.7939999999999998e-01   1.7319999999999999e-01   2.2559999999999999e-01
  -7.0530000000000004e-01  -3.0780000000000002e-01   1.3725000000000001e+00   2.5779999999999997e-01   3.8100000000000002e-02   5.7000000000000002e-02  -2.4410000000000001e-01   1.1119999999999999e-01   4.0048000000000004e+00   2.6970000000000000e-01   1.5400000000000000e-01   1.9910000000000000e-01
  -8.5960000000000003e-01  -2.6379999999999998e-01   1.4582999999999999e+00   2.1959999999999999e-01   1.9000000000000000e-02   6.1400000000000003e-02  -3.5510000000000003e-01   2.2200000000000001e-02   3.4824000000000002e+00   2.6970000000000000e-01   1.6360000000000000e-01   2.2559999999999999e-01
  -6.3919999999999999e-01  -4.1770000000000002e-01   9.4359999999999999e-01   2.2910000000000000e-01   3.8100000000000002e-02  -8.8000000000000005e-03  -4.4390000000000002e-01   6.6699999999999995e-02   3.2212000000000001e+00   3.0819999999999997e-01   8.6599999999999996e-02   1.9910000000000000e-01
  -7.4939999999999996e-01  -3.0780000000000002e-01   2.4876999999999998e+00   1.3370000000000001e-01  -1.9000000000000000e-02   3.5099999999999999e-02  -1.7760000000000001e-01   3.5580000000000001e-01   3.8306000000000000e+00   2.8899999999999998e-01   1.3469999999999999e-01   1.9460000000000000e-01
  -6.8330000000000002e-01  -1.7590000000000000e-01   9.4359999999999999e-01   2.4820000000000000e-01   2.8500000000000001e-02   2.1899999999999999e-02  -4.4400000000000002e-02   3.7800000000000000e-01   4.2659000000000002e+00   1.6380000000000000e-01   1.8279999999999999e-01   1.9910000000000000e-01
  -6.1719999999999997e-01  -2.8580000000000000e-01   1.0294000000000001e+00   2.9599999999999999e-01   8.5599999999999996e-02   2.6300000000000000e-02  -3.9950000000000002e-01   2.0010000000000000e-01   5.2236000000000002e+00   1.7340000000000000e-01   2.0210000000000000e-01   1.7690000000000000e-01
  -6.6130000000000000e-01  -1.7590000000000000e-01   4.2890000000000000e-01   3.0549999999999999e-01   1.7130000000000001e-01  -3.9500000000000000e-02  -2.6629999999999998e-01   8.8900000000000007e-02   3.5695000000000001e+00   2.5050000000000000e-01   2.2130000000000000e-01   1.4160000000000000e-01
  -8.1559999999999999e-01  -2.4179999999999999e-01   1.1152000000000000e+00   1.7190000000000000e-01   2.8500000000000001e-02   3.0700000000000002e-02  -1.1100000000000000e-01   2.4460000000000001e-01   4.2659000000000002e+00   2.5050000000000000e-01   9.6199999999999994e-02   2.2559999999999999e-01
  -4.6289999999999998e-01  -1.7590000000000000e-01   6.8630000000000002e-01   2.6729999999999998e-01   1.4269999999999999e-01   3.9500000000000000e-02  -2.8849999999999998e-01  -8.8900000000000007e-02   3.2212000000000001e+00   2.4079999999999999e-01   1.1550000000000001e-01   2.0349999999999999e-01
  -7.2740000000000005e-01  -1.5390000000000001e-01  -8.5800000000000001e-02   2.1959999999999999e-01   6.6600000000000006e-02   1.7500000000000002e-02  -4.4390000000000002e-01  -4.4499999999999998e-02   3.2212000000000001e+00   2.7939999999999998e-01   6.7400000000000002e-02   2.2559999999999999e-01
  -6.8330000000000002e-01  -1.3189999999999999e-01   8.5780000000000001e-01   2.0050000000000001e-01   7.6100000000000001e-02   4.3900000000000002e-02  -2.4410000000000001e-01   1.5559999999999999e-01   3.2212000000000001e+00   1.6380000000000000e-01   1.5400000000000000e-01   2.0790000000000000e-01
  -5.0700000000000001e-01  -3.0780000000000002e-01   8.5780000000000001e-01   2.2910000000000000e-01   1.9000000000000000e-02   5.7000000000000002e-02  -3.5510000000000003e-01   2.2200000000000001e-02   3.6564999999999999e+00   2.7939999999999998e-01   8.6599999999999996e-02   1.9460000000000000e-01
  -5.7310000000000005e-01  -2.8580000000000000e-01   7.7210000000000001e-01   2.2910000000000000e-01   1.1420000000000000e-01   1.7500000000000002e-02  -3.7730000000000002e-01  -8.8900000000000007e-02   3.4824000000000002e+00   2.1190000000000001e-01   1.8279999999999999e-01   1.9910000000000000e-01
  -6.8330000000000002e-01  -2.6379999999999998e-01   9.4359999999999999e-01   1.6230000000000000e-01  -9.4999999999999998e-03   6.5799999999999997e-02  -3.7730000000000002e-01  -4.4499999999999998e-02   4.1788999999999996e+00   2.5050000000000000e-01   1.0580000000000001e-01   2.1229999999999999e-01
  -6.3919999999999999e-01  -2.1980000000000000e-01   1.0294000000000001e+00   2.0050000000000001e-01   8.5599999999999996e-02   2.6300000000000000e-02   0.0000000000000000e+00   3.3350000000000002e-01   3.5695000000000001e+00   3.0819999999999997e-01   2.0210000000000000e-01   1.6810000000000000e-01
  -4.1880000000000001e-01  -1.5390000000000001e-01   3.4310000000000002e-01   3.2460000000000000e-01   1.9030000000000000e-01  -4.4000000000000003e-03  -3.3289999999999997e-01   1.1119999999999999e-01   3.4824000000000002e+00   1.8300000000000000e-01   8.6599999999999996e-02   1.8579999999999999e-01
  -7.7149999999999996e-01   0.0000000000000000e+00   1.7160000000000000e-01   2.1959999999999999e-01   9.5200000000000007e-02  -3.0700000000000002e-02  -1.5540000000000001e-01   3.3350000000000002e-01   4.0048000000000004e+00   2.8899999999999998e-01   2.0210000000000000e-01   1.4160000000000000e-01
  -7.2740000000000005e-01  -2.6379999999999998e-01   6.0050000000000003e-01   1.1459999999999999e-01   7.6100000000000001e-02   3.0700000000000002e-02  -3.7730000000000002e-01   2.0010000000000000e-01   3.9177000000000000e+00   2.4079999999999999e-01   1.2509999999999999e-01   2.1229999999999999e-01
  -5.5110000000000003e-01  -1.7590000000000000e-01  -5.1470000000000005e-01   2.0050000000000001e-01   1.2370000000000000e-01   4.4000000000000003e-03  -3.5510000000000003e-01   2.2239999999999999e-01   2.5247000000000002e+00   1.9270000000000001e-01   1.3469999999999999e-01   1.8579999999999999e-01
  -5.5110000000000003e-01  -3.5170000000000001e-01   4.2890000000000000e-01   1.9089999999999999e-01   9.4999999999999998e-03   2.6300000000000000e-02  -3.1069999999999998e-01   0.0000000000000000e+00   2.8730000000000002e+00   3.5639999999999999e-01   9.6199999999999994e-02   1.9910000000000000e-01
  -7.9349999999999998e-01  -6.6000000000000003e-02   1.7157000000000000e+00   1.0500000000000000e-01  -1.9000000000000000e-02   6.1400000000000003e-02  -3.3289999999999997e-01   6.6699999999999995e-02   2.8730000000000002e+00   1.9270000000000001e-01   1.5400000000000000e-01   2.0349999999999999e-01
  -7.0530000000000004e-01  -3.5170000000000001e-01   1.2010000000000001e+00   2.0999999999999999e-01   0.0000000000000000e+00   7.8899999999999998e-02  -2.6629999999999998e-01   1.3339999999999999e-01   4.2659000000000002e+00   2.3119999999999999e-01   1.3469999999999999e-01   2.1229999999999999e-01
  -6.6130000000000000e-01  -1.7590000000000000e-01   8.5780000000000001e-01   2.0999999999999999e-01   8.5599999999999996e-02   3.9500000000000000e-02  -3.1069999999999998e-01   6.6699999999999995e-02   3.6564999999999999e+00   2.0230000000000001e-01   8.6599999999999996e-02   1.6810000000000000e-01
  -7.7149999999999996e-01  -2.1980000000000000e-01   1.4582999999999999e+00   1.2410000000000000e-01   1.0470000000000000e-01   7.0199999999999999e-02  -3.5510000000000003e-01   2.2239999999999999e-01   3.8306000000000000e+00   2.1190000000000001e-01   1.8279999999999999e-01   2.0349999999999999e-01
  -9.4779999999999998e-01  -3.5170000000000001e-01   6.0050000000000003e-01   1.0500000000000000e-01   1.9000000000000000e-02   4.3900000000000002e-02  -1.7760000000000001e-01   3.3350000000000002e-01   3.9177000000000000e+00   3.0819999999999997e-01   1.9239999999999999e-01   1.5920000000000001e-01
  -7.2740000000000005e-01  -1.5390000000000001e-01   2.5740000000000002e-01   2.4820000000000000e-01   8.5599999999999996e-02   8.8000000000000005e-03  -3.7730000000000002e-01   2.2200000000000001e-02   4.0048000000000004e+00   2.8899999999999998e-01   2.5019999999999998e-01   2.1229999999999999e-01
  -5.9509999999999996e-01  -2.6379999999999998e-01   0.0000000000000000e+00   2.0999999999999999e-01   6.6600000000000006e-02   1.7500000000000002e-02  -3.3289999999999997e-01   4.0020000000000000e-01   3.9177000000000000e+00   1.5409999999999999e-01   1.4430000000000001e-01   1.7249999999999999e-01
  -7.4939999999999996e-01  -2.4179999999999999e-01   1.0294000000000001e+00   2.6729999999999998e-01   4.7600000000000003e-02  -4.4000000000000003e-03  -3.7730000000000002e-01   2.4460000000000001e-01   3.8306000000000000e+00   2.5050000000000000e-01   1.7319999999999999e-01   2.0790000000000000e-01
  -5.2900000000000003e-01  -1.0990000000000000e-01   1.7160000000000000e-01   2.4820000000000000e-01   1.9000000000000000e-02   4.4000000000000003e-03  -5.9930000000000005e-01   1.3339999999999999e-01   3.5695000000000001e+00   1.9270000000000001e-01   1.2509999999999999e-01   1.9020000000000001e-01
  -7.2740000000000005e-01  -3.0780000000000002e-01   1.2867999999999999e+00   3.4370000000000001e-01   1.0470000000000000e-01  -2.6300000000000000e-02  -3.7730000000000002e-01   1.1119999999999999e-01   3.3953000000000002e+00   3.1790000000000002e-01   7.6999999999999999e-02   2.1229999999999999e-01
  -3.9679999999999999e-01  -1.0990000000000000e-01   1.3725000000000001e+00   2.2910000000000000e-01   4.7600000000000003e-02   4.3900000000000002e-02  -4.8830000000000001e-01  -2.2200000000000001e-02   3.9177000000000000e+00   2.3119999999999999e-01   1.3469999999999999e-01   2.1679999999999999e-01
  -7.9349999999999998e-01  -3.9570000000000000e-01   1.2010000000000001e+00   1.9089999999999999e-01   1.9000000000000000e-02   4.3900000000000002e-02  -3.3289999999999997e-01  -1.5559999999999999e-01   3.4824000000000002e+00   3.4680000000000000e-01   1.3469999999999999e-01   2.1679999999999999e-01
  -6.3919999999999999e-01  -2.6379999999999998e-01   6.0050000000000003e-01   2.4820000000000000e-01   1.0470000000000000e-01   3.5099999999999999e-02  -3.1069999999999998e-01  -6.6699999999999995e-02   3.6564999999999999e+00   2.7939999999999998e-01   1.5400000000000000e-01   1.8579999999999999e-01
  -5.9509999999999996e-01  -5.0560000000000005e-01   6.8630000000000002e-01   2.7689999999999998e-01   0.0000000000000000e+00   1.3200000000000000e-02  -2.2189999999999999e-01   1.7790000000000000e-01   4.0918000000000001e+00   2.2159999999999999e-01   1.3469999999999999e-01   1.5040000000000001e-01
  -7.7149999999999996e-01  -2.6379999999999998e-01   9.4359999999999999e-01   1.8140000000000001e-01   7.6100000000000001e-02   3.9500000000000000e-02  -3.1069999999999998e-01   4.2249999999999999e-01   4.1788999999999996e+00   2.6970000000000000e-01   1.5400000000000000e-01   1.9910000000000000e-01
  -8.3760000000000001e-01  -2.1980000000000000e-01   3.4310000000000002e-01   2.2910000000000000e-01   1.2370000000000000e-01  -4.4000000000000003e-03  -4.2170000000000002e-01   3.5580000000000001e-01   4.3529999999999998e+00   1.7340000000000000e-01   1.5400000000000000e-01   2.0790000000000000e-01
  -4.8490000000000000e-01   1.5390000000000001e-01   1.2867999999999999e+00   3.0549999999999999e-01   2.6640000000000003e-01   4.4000000000000003e-03  -1.1100000000000000e-01   2.8910000000000002e-01   3.7435999999999998e+00   2.1190000000000001e-01   1.9239999999999999e-01   1.7690000000000000e-01
  -6.1719999999999997e-01  -3.0780000000000002e-01   8.5780000000000001e-01   2.0050000000000001e-01   6.6600000000000006e-02   7.0199999999999999e-02  -3.7730000000000002e-01   3.3350000000000002e-01   3.1341999999999999e+00   2.6970000000000000e-01   1.6360000000000000e-01   1.9020000000000001e-01
  -7.0530000000000004e-01  -1.0990000000000000e-01   1.2010000000000001e+00   2.1959999999999999e-01   8.5599999999999996e-02   0.0000000000000000e+00  -4.2170000000000002e-01   3.5580000000000001e-01   3.7435999999999998e+00   2.9859999999999998e-01   1.2509999999999999e-01   2.2120000000000001e-01
  -5.9509999999999996e-01  -1.9789999999999999e-01   3.4310000000000002e-01   1.7190000000000000e-01   9.5200000000000007e-02   1.7500000000000002e-02  -4.2170000000000002e-01   2.0010000000000000e-01   3.5695000000000001e+00   3.5639999999999999e-01   1.2509999999999999e-01   2.0790000000000000e-01
  -7.7149999999999996e-01  -2.4179999999999999e-01   1.4582999999999999e+00   1.9089999999999999e-01  -4.7600000000000003e-02   9.2100000000000001e-02  -2.8849999999999998e-01   2.2239999999999999e-01   3.8306000000000000e+00   2.3119999999999999e-01   2.2130000000000000e-01   1.9020000000000001e-01
  -7.7149999999999996e-01  -1.7590000000000000e-01   1.2867999999999999e+00   7.6399999999999996e-02   5.7099999999999998e-02   3.9500000000000000e-02  -3.3289999999999997e-01   1.3339999999999999e-01   3.3953000000000002e+00   2.7939999999999998e-01   1.0580000000000001e-01   2.3440000000000000e-01
  -5.9509999999999996e-01  -2.4179999999999999e-01   9.4359999999999999e-01   2.6729999999999998e-01   1.4269999999999999e-01   5.2600000000000001e-02  -4.4400000000000002e-02   3.3350000000000002e-01   3.3083000000000000e+00   2.6010000000000000e-01   1.1550000000000001e-01   2.0349999999999999e-01
  -8.1559999999999999e-01  -1.9789999999999999e-01   4.2890000000000000e-01   1.5279999999999999e-01   2.8500000000000001e-02   3.9500000000000000e-02  -2.2189999999999999e-01   1.1119999999999999e-01   3.4824000000000002e+00   2.0230000000000001e-01   2.2130000000000000e-01   1.7249999999999999e-01
  -6.3919999999999999e-01  -3.5170000000000001e-01   1.4582999999999999e+00   2.2910000000000000e-01  -1.9000000000000000e-02   3.0700000000000002e-02  -1.7760000000000001e-01   2.8910000000000002e-01   3.8306000000000000e+00   1.0600000000000000e-01   1.6360000000000000e-01   1.6810000000000000e-01
  -5.7310000000000005e-01  -2.8580000000000000e-01   1.7160000000000000e-01   2.9599999999999999e-01   1.8079999999999999e-01   3.5099999999999999e-02  -2.4410000000000001e-01   2.8910000000000002e-01   3.7435999999999998e+00   2.6970000000000000e-01   1.0580000000000001e-01   2.0790000000000000e-01
  -5.5110000000000003e-01  -2.1980000000000000e-01   6.0050000000000003e-01   2.3870000000000000e-01   1.4269999999999999e-01  -4.4000000000000003e-03  -1.7760000000000001e-01   4.0020000000000000e-01   3.3953000000000002e+00   2.9859999999999998e-01   1.4430000000000001e-01   1.7249999999999999e-01
  -7.0530000000000004e-01  -8.7900000000000006e-02   8.5780000000000001e-01   1.4319999999999999e-01   1.3320000000000001e-01   2.1899999999999999e-02  -3.3289999999999997e-01   2.4460000000000001e-01   3.9177000000000000e+00   2.4079999999999999e-01   3.8500000000000000e-02   2.2559999999999999e-01
  -7.2740000000000005e-01  -1.9789999999999999e-01  -8.5800000000000001e-02   2.1959999999999999e-01   1.1420000000000000e-01   4.4000000000000003e-03  -4.2170000000000002e-01   1.3339999999999999e-01   4.0048000000000004e+00   3.1790000000000002e-01   1.0580000000000001e-01   1.6370000000000001e-01
  -6.3919999999999999e-01  -2.1980000000000000e-01   8.5780000000000001e-01   2.0050000000000001e-01   5.7099999999999998e-02   3.0700000000000002e-02  -3.9950000000000002e-01   1.7790000000000000e-01   3.0470999999999999e+00   2.9859999999999998e-01   4.8099999999999997e-02   2.0349999999999999e-01
  -4.6289999999999998e-01  -3.5170000000000001e-01   1.2010000000000001e+00   2.5779999999999997e-01   9.4999999999999998e-03   3.5099999999999999e-02  -2.8849999999999998e-01   2.2239999999999999e-01   3.2212000000000001e+00   1.2520000000000001e-01   6.7400000000000002e-02   1.7690000000000000e-01
  -7.4939999999999996e-01  -3.2979999999999998e-01   1.6298999999999999e+00   2.1959999999999999e-01  -2.8500000000000001e-02   7.4499999999999997e-02  -4.8830000000000001e-01   1.7790000000000000e-01   2.7858999999999998e+00   2.6970000000000000e-01   1.3469999999999999e-01   2.0349999999999999e-01
  -5.2900000000000003e-01  -1.0990000000000000e-01   6.8630000000000002e-01   2.5779999999999997e-01   9.5200000000000007e-02   4.4000000000000003e-03  -2.2189999999999999e-01   2.2239999999999999e-01   3.3953000000000002e+00   2.1190000000000001e-01   8.6599999999999996e-02   2.3440000000000000e-01
  -7.4939999999999996e-01  -2.1980000000000000e-01   1.2010000000000001e+00   1.0500000000000000e-01  -9.4999999999999998e-03   3.9500000000000000e-02  -6.6600000000000006e-02   2.2239999999999999e-01   4.6142000000000003e+00   2.9859999999999998e-01   1.4430000000000001e-01   1.8579999999999999e-01
  -6.8330000000000002e-01  -3.5170000000000001e-01   7.7210000000000001e-01   1.9089999999999999e-01   1.6180000000000000e-01  -4.4000000000000003e-03  -1.9980000000000001e-01   2.4460000000000001e-01   4.2659000000000002e+00   1.7340000000000000e-01   1.2509999999999999e-01   1.5920000000000001e-01
  -5.7310000000000005e-01  -3.7369999999999998e-01   6.0050000000000003e-01   1.2410000000000000e-01   1.3320000000000001e-01   4.4000000000000003e-03  -1.3320000000000001e-01   2.2239999999999999e-01   3.7435999999999998e+00   3.2750000000000001e-01   1.0580000000000001e-01   2.1229999999999999e-01
  -4.6289999999999998e-01  -1.7590000000000000e-01   5.1470000000000005e-01   2.1959999999999999e-01   1.9030000000000000e-01   8.8000000000000005e-03  -2.6629999999999998e-01   3.1130000000000002e-01   3.7435999999999998e+00   1.4449999999999999e-01   1.4430000000000001e-01   2.1679999999999999e-01
  -7.9349999999999998e-01  -3.2979999999999998e-01   1.1152000000000000e+00   2.0050000000000001e-01   4.7600000000000003e-02   2.6300000000000000e-02  -4.2170000000000002e-01   3.1130000000000002e-01   3.8306000000000000e+00   2.3119999999999999e-01   1.5400000000000000e-01   1.7249999999999999e-01
  -5.5110000000000003e-01  -2.8580000000000000e-01   8.5780000000000001e-01   2.7689999999999998e-01   7.6100000000000001e-02  -1.3200000000000000e-02  -3.3289999999999997e-01   1.1119999999999999e-01   3.0470999999999999e+00   2.6010000000000000e-01   1.5400000000000000e-01   2.3440000000000000e-01
  -7.2740000000000005e-01  -2.6379999999999998e-01   1.2010000000000001e+00   9.5500000000000002e-02   6.6600000000000006e-02   3.5099999999999999e-02  -3.5510000000000003e-01   1.5559999999999999e-01   3.3083000000000000e+00   2.7939999999999998e-01   9.6199999999999994e-02   2.3000000000000001e-01
  -7.9349999999999998e-01  -3.5170000000000001e-01   9.4359999999999999e-01   1.0500000000000000e-01  -4.7600000000000003e-02   3.0700000000000002e-02  -3.1069999999999998e-01   3.3350000000000002e-01   3.6564999999999999e+00   2.7939999999999998e-01   6.7400000000000002e-02   1.8579999999999999e-01
  -7.2740000000000005e-01  -3.2979999999999998e-01   1.1152000000000000e+00   1.9089999999999999e-01   6.6600000000000006e-02   7.8899999999999998e-02  -4.8830000000000001e-01   1.5559999999999999e-01   3.6564999999999999e+00   2.9859999999999998e-01   5.7700000000000001e-02   2.3890000000000000e-01
  -8.1559999999999999e-01  -1.3189999999999999e-01   1.1152000000000000e+00   1.6230000000000000e-01   5.7099999999999998e-02   3.5099999999999999e-02  -2.8849999999999998e-01   1.3339999999999999e-01   3.2212000000000001e+00   2.0230000000000001e-01   1.3469999999999999e-01   2.3000000000000001e-01
  -7.9349999999999998e-01  -2.8580000000000000e-01   1.2010000000000001e+00   2.1959999999999999e-01   7.6100000000000001e-02   4.8200000000000000e-02  -3.7730000000000002e-01   2.2239999999999999e-01   4.0918000000000001e+00   2.6010000000000000e-01   2.0210000000000000e-01   1.8579999999999999e-01
  -5.7310000000000005e-01  -1.7590000000000000e-01   1.7160000000000000e-01   2.1959999999999999e-01   5.7099999999999998e-02   1.3200000000000000e-02  -2.2189999999999999e-01   2.8910000000000002e-01   4.0048000000000004e+00   2.6970000000000000e-01   1.5400000000000000e-01   1.7690000000000000e-01
  -7.9349999999999998e-01  -2.4179999999999999e-01   8.5800000000000001e-02   1.9089999999999999e-01   0.0000000000000000e+00   8.8000000000000005e-03  -4.2170000000000002e-01   4.0020000000000000e-01   3.9177000000000000e+00   1.0600000000000000e-01   1.5400000000000000e-01   2.4329999999999999e-01
  -7.2740000000000005e-01  -1.3189999999999999e-01   4.2890000000000000e-01   1.8140000000000001e-01   1.1420000000000000e-01  -4.3900000000000002e-02  -1.5540000000000001e-01   3.5580000000000001e-01   4.0918000000000001e+00   2.0230000000000001e-01   2.5979999999999998e-01   1.8140000000000001e-01
  -7.2740000000000005e-01  -1.9789999999999999e-01   1.2010000000000001e+00   1.6230000000000000e-01   7.6100000000000001e-02   4.8200000000000000e-02  -2.2189999999999999e-01   1.3339999999999999e-01   3.3953000000000002e+00   3.1790000000000002e-01   1.5400000000000000e-01   2.1229999999999999e-01
  -4.8490000000000000e-01  -2.4179999999999999e-01   2.5740000000000002e-01   2.4820000000000000e-01   7.6100000000000001e-02   2.6300000000000000e-02  -2.8849999999999998e-01   2.2200000000000001e-02   3.3083000000000000e+00   2.7939999999999998e-01   1.3469999999999999e-01   2.2120000000000001e-01
  -5.9509999999999996e-01  -1.7590000000000000e-01   1.6298999999999999e+00   2.3870000000000000e-01   3.8100000000000002e-02   1.3200000000000000e-02  -4.6610000000000001e-01   1.3339999999999999e-01   3.1341999999999999e+00   2.8899999999999998e-01   7.6999999999999999e-02   2.0790000000000000e-01
  -8.1559999999999999e-01  -1.9789999999999999e-01   6.0050000000000003e-01   1.0500000000000000e-01  -2.8500000000000001e-02   6.1400000000000003e-02  -3.3289999999999997e-01   1.3339999999999999e-01   3.0470999999999999e+00   2.6970000000000000e-01   1.0580000000000001e-01   1.5920000000000001e-01
  -7.0530000000000004e-01  -3.0780000000000002e-01   1.4582999999999999e+00   1.4319999999999999e-01   9.4999999999999998e-03   6.5799999999999997e-02  -2.6629999999999998e-01   2.2239999999999999e-01   4.6142000000000003e+00   3.0819999999999997e-01   1.8279999999999999e-01   2.5209999999999999e-01
  -5.5110000000000003e-01  -2.6379999999999998e-01   8.5800000000000001e-02   2.2910000000000000e-01   4.7600000000000003e-02   1.3200000000000000e-02  -2.6629999999999998e-01   1.7790000000000000e-01   2.9600000000000000e+00   2.4079999999999999e-01   1.4430000000000001e-01   2.0349999999999999e-01
  -7.7149999999999996e-01  -2.6379999999999998e-01   1.2010000000000001e+00   1.2410000000000000e-01   6.6600000000000006e-02   6.1400000000000003e-02  -4.2170000000000002e-01   3.3350000000000002e-01   3.3953000000000002e+00   2.4079999999999999e-01   9.6199999999999994e-02   1.9020000000000001e-01
  -5.7310000000000005e-01  -3.0780000000000002e-01   5.1470000000000005e-01   2.5779999999999997e-01   3.8100000000000002e-02   2.1899999999999999e-02  -2.8849999999999998e-01   2.4460000000000001e-01   4.3529999999999998e+00   2.4079999999999999e-01   1.4430000000000001e-01   1.3270000000000001e-01
  -7.4939999999999996e-01  -1.5390000000000001e-01   6.8630000000000002e-01   2.0050000000000001e-01   1.6180000000000000e-01   1.3200000000000000e-02  -3.7730000000000002e-01   2.8910000000000002e-01   4.7012999999999998e+00   2.4079999999999999e-01   1.0580000000000001e-01   2.0349999999999999e-01
  -5.0700000000000001e-01  -1.7590000000000000e-01   4.2890000000000000e-01   1.8140000000000001e-01   8.5599999999999996e-02  -2.6300000000000000e-02  -3.7730000000000002e-01   1.5559999999999999e-01   3.6564999999999999e+00   2.3119999999999999e-01   1.6360000000000000e-01   1.6810000000000000e-01
  -7.2740000000000005e-01  -2.6379999999999998e-01   1.0294000000000001e+00   2.2910000000000000e-01   1.9000000000000000e-02   2.1899999999999999e-02  -2.4410000000000001e-01   2.2239999999999999e-01   4.0048000000000004e+00   2.6970000000000000e-01   1.5400000000000000e-01   1.9910000000000000e-01
  -4.8490000000000000e-01  -1.5390000000000001e-01   3.4310000000000002e-01   1.8140000000000001e-01   1.8079999999999999e-01   8.8000000000000005e-03  -5.7709999999999995e-01   6.6699999999999995e-02   3.5695000000000001e+00   2.2159999999999999e-01   1.6360000000000000e-01   1.8140000000000001e-01
  -7.0530000000000004e-01  -3.9570000000000000e-01   7.7210000000000001e-01   2.5779999999999997e-01   1.0470000000000000e-01   3.5099999999999999e-02  -3.5510000000000003e-01  -2.2200000000000001e-02   3.0470999999999999e+00   3.2750000000000001e-01   1.0580000000000001e-01   2.1679999999999999e-01
  -6.6130000000000000e-01  -6.6000000000000003e-02   1.0294000000000001e+00   1.3370000000000001e-01   3.8100000000000002e-02   3.9500000000000000e-02  -3.7730000000000002e-01   3.7800000000000000e-01   3.0470999999999999e+00   2.4079999999999999e-01   1.5400000000000000e-01   1.9020000000000001e-01
  -6.8330000000000002e-01  -3.0780000000000002e-01   1.8872000000000000e+00   2.1959999999999999e-01   7.6100000000000001e-02   7.8899999999999998e-02  -4.6610000000000001e-01   2.8910000000000002e-01   3.1341999999999999e+00   1.8300000000000000e-01   8.6599999999999996e-02   2.1229999999999999e-01
  -8.1559999999999999e-01  -8.7900000000000006e-02   5.1470000000000005e-01   2.0999999999999999e-01   1.0470000000000000e-01   2.1899999999999999e-02  -4.4390000000000002e-01   6.6699999999999995e-02   4.0918000000000001e+00   2.6970000000000000e-01   2.5979999999999998e-01   2.0349999999999999e-01
  -7.2740000000000005e-01  -3.0780000000000002e-01   1.6298999999999999e+00   1.9089999999999999e-01  -3.8100000000000002e-02   6.1400000000000003e-02  -3.1069999999999998e-01   2.4460000000000001e-01   3.5695000000000001e+00   2.4079999999999999e-01   1.5400000000000000e-01   1.9460000000000000e-01
  -6.6130000000000000e-01  -2.6379999999999998e-01   1.7157000000000000e+00   2.2910000000000000e-01   1.1420000000000000e-01   0.0000000000000000e+00  -2.6629999999999998e-01   2.2239999999999999e-01   3.8306000000000000e+00   2.2159999999999999e-01   2.0210000000000000e-01   1.6370000000000001e-01
  -6.6130000000000000e-01  -2.6379999999999998e-01   0.0000000000000000e+00   1.8140000000000001e-01   7.6100000000000001e-02   1.3200000000000000e-02  -1.9980000000000001e-01   8.8900000000000007e-02   4.3529999999999998e+00   2.2159999999999999e-01   1.2509999999999999e-01   2.0790000000000000e-01
  -6.8330000000000002e-01  -2.1980000000000000e-01   2.5740000000000002e-01   2.6729999999999998e-01   1.8079999999999999e-01   8.8000000000000005e-03  -2.4410000000000001e-01   1.5559999999999999e-01   4.1788999999999996e+00   3.0819999999999997e-01   1.9239999999999999e-01   2.2120000000000001e-01
  -6.3919999999999999e-01  -3.9570000000000000e-01   1.3725000000000001e+00   1.4319999999999999e-01   3.8100000000000002e-02   2.1899999999999999e-02  -4.2170000000000002e-01   1.3339999999999999e-01   4.5270999999999999e+00   1.9270000000000001e-01   1.6360000000000000e-01   2.0349999999999999e-01
  -5.7310000000000005e-01  -4.3999999999999997e-02   1.7160000000000000e-01   2.5779999999999997e-01   1.6180000000000000e-01   3.5099999999999999e-02  -3.9950000000000002e-01   2.2200000000000001e-02   3.3083000000000000e+00   2.3119999999999999e-01   1.5400000000000000e-01   2.1679999999999999e-01
  -6.1719999999999997e-01  -2.6379999999999998e-01   1.4582999999999999e+00   2.0999999999999999e-01   9.5200000000000007e-02   3.0700000000000002e-02  -6.2150000000000005e-01  -6.6699999999999995e-02   4.2659000000000002e+00   2.7939999999999998e-01   1.2509999999999999e-01   2.2120000000000001e-01
  -6.6130000000000000e-01  -2.8580000000000000e-01   1.2010000000000001e+00   1.9089999999999999e-01   5.7099999999999998e-02   1.3200000000000000e-02  -2.4410000000000001e-01   1.7790000000000000e-01   3.2212000000000001e+00   3.2750000000000001e-01   1.5400000000000000e-01   2.0349999999999999e-01
  -6.8330000000000002e-01  -2.8580000000000000e-01   1.4582999999999999e+00   1.3370000000000001e-01   0.0000000000000000e+00   8.3299999999999999e-02  -1.9980000000000001e-01   8.8900000000000007e-02   3.9177000000000000e+00   2.8899999999999998e-01   1.3469999999999999e-01   1.9460000000000000e-01
  -6.3919999999999999e-01  -3.0780000000000002e-01   1.7160000000000000e-01   1.3370000000000001e-01   1.3320000000000001e-01   1.3200000000000000e-02  -3.3289999999999997e-01   1.1119999999999999e-01   3.0470999999999999e+00   2.6010000000000000e-01   1.4430000000000001e-01   2.1679999999999999e-01
  -6.8330000000000002e-01  -4.1770000000000002e-01   1.4582999999999999e+00   1.9089999999999999e-01   9.4999999999999998e-03   7.0199999999999999e-02  -1.5540000000000001e-01   2.0010000000000000e-01   4.0048000000000004e+00   2.8899999999999998e-01   1.3469999999999999e-01   2.1679999999999999e-01
  -5.2900000000000003e-01  -2.1980000000000000e-01   8.5780000000000001e-01   1.4319999999999999e-01   1.9000000000000000e-02  -4.4000000000000003e-03  -4.4390000000000002e-01   3.1130000000000002e-01   3.6564999999999999e+00   2.2159999999999999e-01   1.5400000000000000e-01   1.3710000000000000e-01
  -6.8330000000000002e-01  -1.9789999999999999e-01   2.5740000000000002e-01   2.2910000000000000e-01   2.0930000000000001e-01   4.3900000000000002e-02  -2.4410000000000001e-01   1.7790000000000000e-01   4.1788999999999996e+00   2.8899999999999998e-01   4.8099999999999997e-02   1.8140000000000001e-01
  -4.8490000000000000e-01  -6.6000000000000003e-02  -3.4310000000000002e-01   1.8140000000000001e-01   1.2370000000000000e-01  -4.4000000000000003e-03  -3.1069999999999998e-01   2.2239999999999999e-01   3.5695000000000001e+00   2.7939999999999998e-01   1.9239999999999999e-01   2.1229999999999999e-01
  -7.2740000000000005e-01  -2.8580000000000000e-01   1.1152000000000000e+00   2.0999999999999999e-01   1.2370000000000000e-01   3.0700000000000002e-02  -3.1069999999999998e-01   1.7790000000000000e-01   3.6564999999999999e+00   3.5639999999999999e-01   1.4430000000000001e-01   2.1229999999999999e-01
  -4.6289999999999998e-01  -4.3999999999999997e-02  -5.1470000000000005e-01   1.6230000000000000e-01   1.2370000000000000e-01  -3.5099999999999999e-02  -4.6610000000000001e-01   0.0000000000000000e+00   3.4824000000000002e+00   1.6380000000000000e-01   1.0580000000000001e-01   2.2559999999999999e-01
  -5.5110000000000003e-01  -3.2979999999999998e-01   6.8630000000000002e-01   1.1459999999999999e-01   9.5200000000000007e-02   3.5099999999999999e-02  -4.4390000000000002e-01  -2.2200000000000001e-02   3.9177000000000000e+00   3.4680000000000000e-01   1.1550000000000001e-01   2.2559999999999999e-01
  -7.4939999999999996e-01  -3.0780000000000002e-01   1.0294000000000001e+00   1.3370000000000001e-01   5.7099999999999998e-02   6.5799999999999997e-02  -2.8849999999999998e-01   4.6689999999999998e-01   3.4824000000000002e+00   1.6380000000000000e-01   1.3469999999999999e-01   1.9460000000000000e-01
  -7.0530000000000004e-01  -1.7590000000000000e-01   1.2867999999999999e+00   1.7190000000000000e-01   7.6100000000000001e-02   5.7000000000000002e-02  -1.7760000000000001e-01  -8.8900000000000007e-02   2.7858999999999998e+00   2.6010000000000000e-01   1.0580000000000001e-01   2.5209999999999999e-01
  -7.9349999999999998e-01  -3.2979999999999998e-01   1.5441000000000000e+00   2.1959999999999999e-01   1.6180000000000000e-01   3.9500000000000000e-02  -3.5510000000000003e-01   2.2239999999999999e-01   3.2212000000000001e+00   3.0819999999999997e-01   1.2509999999999999e-01   1.9460000000000000e-01
  -4.6289999999999998e-01  -3.7369999999999998e-01   1.7157000000000000e+00   1.8140000000000001e-01   4.7600000000000003e-02   3.0700000000000002e-02  -1.9980000000000001e-01   2.0010000000000000e-01   5.0495000000000001e+00   3.0819999999999997e-01   1.6360000000000000e-01   2.0349999999999999e-01
  -6.8330000000000002e-01  -1.7590000000000000e-01   6.0050000000000003e-01   2.3870000000000000e-01   2.8500000000000001e-02   4.8200000000000000e-02  -2.8849999999999998e-01   4.4469999999999998e-01   3.3083000000000000e+00   2.6010000000000000e-01   2.2130000000000000e-01   1.9910000000000000e-01
  -5.7310000000000005e-01  -1.7590000000000000e-01   6.0050000000000003e-01   1.5279999999999999e-01   1.9030000000000000e-01  -8.8000000000000005e-03  -3.5510000000000003e-01   1.3339999999999999e-01   3.7435999999999998e+00   2.0230000000000001e-01   8.6599999999999996e-02   2.1679999999999999e-01
  -5.9509999999999996e-01  -3.2979999999999998e-01  -3.4310000000000002e-01   2.9599999999999999e-01   1.3320000000000001e-01  -1.7500000000000002e-02  -3.3289999999999997e-01   3.3350000000000002e-01   3.4824000000000002e+00   2.2159999999999999e-01   2.0210000000000000e-01   2.0790000000000000e-01
  -7.7149999999999996e-01  -2.1980000000000000e-01   3.4310000000000002e-01   1.4319999999999999e-01   1.9000000000000000e-02   2.1899999999999999e-02  -3.1069999999999998e-01   2.0010000000000000e-01   4.0048000000000004e+00   2.9859999999999998e-01   1.1550000000000001e-01   1.6370000000000001e-01
  -5.5110000000000003e-01  -1.3189999999999999e-01  -3.4310000000000002e-01   3.3420000000000000e-01   1.8079999999999999e-01  -1.7500000000000002e-02  -2.2189999999999999e-01   4.4499999999999998e-02   3.5695000000000001e+00   2.2159999999999999e-01   9.6199999999999994e-02   2.5209999999999999e-01
  -5.2900000000000003e-01  -1.9789999999999999e-01   6.8630000000000002e-01   1.4319999999999999e-01   5.7099999999999998e-02   3.0700000000000002e-02  -3.9950000000000002e-01   1.3339999999999999e-01   3.3953000000000002e+00   3.1790000000000002e-01   1.5400000000000000e-01   2.0349999999999999e-01
  -6.1719999999999997e-01  -2.1980000000000000e-01   1.1152000000000000e+00   1.9089999999999999e-01   4.7600000000000003e-02   4.8200000000000000e-02  -3.3289999999999997e-01   1.5559999999999999e-01   3.7435999999999998e+00   2.8899999999999998e-01   1.9239999999999999e-01   2.0349999999999999e-01
  -5.0700000000000001e-01  -2.6379999999999998e-01   1.2010000000000001e+00   1.3370000000000001e-01   0.0000000000000000e+00   4.8200000000000000e-02  -1.9980000000000001e-01   1.1119999999999999e-01   3.1341999999999999e+00   2.5050000000000000e-01   1.1550000000000001e-01   1.9910000000000000e-01
  -4.4080000000000003e-01  -6.6000000000000003e-02   6.0050000000000003e-01   2.6729999999999998e-01   9.5200000000000007e-02   3.9500000000000000e-02  -2.4410000000000001e-01   1.7790000000000000e-01   3.4824000000000002e+00   3.7569999999999998e-01   1.2509999999999999e-01   2.3890000000000000e-01
  -7.4939999999999996e-01  -2.4179999999999999e-01   3.4310000000000002e-01   1.8140000000000001e-01   7.6100000000000001e-02   6.5799999999999997e-02  -2.6629999999999998e-01   1.5559999999999999e-01   3.6564999999999999e+00   3.1790000000000002e-01   2.0210000000000000e-01   1.7690000000000000e-01
  -6.8330000000000002e-01  -4.3969999999999998e-01   9.4359999999999999e-01   1.7190000000000000e-01   1.0470000000000000e-01   6.1400000000000003e-02  -2.4410000000000001e-01   3.1130000000000002e-01   3.8306000000000000e+00   2.5050000000000000e-01   2.0210000000000000e-01   1.9020000000000001e-01
  -5.9509999999999996e-01  -8.7900000000000006e-02   7.7210000000000001e-01   1.5279999999999999e-01   1.9030000000000000e-01   1.7500000000000002e-02  -3.7730000000000002e-01   2.8910000000000002e-01   4.0918000000000001e+00   3.7569999999999998e-01   1.4430000000000001e-01   1.7249999999999999e-01
  -5.9509999999999996e-01  -1.0990000000000000e-01   4.2890000000000000e-01   2.0999999999999999e-01   5.7099999999999998e-02  -2.6300000000000000e-02  -2.8849999999999998e-01   3.1130000000000002e-01   4.1788999999999996e+00   2.1190000000000001e-01   2.4060000000000001e-01   1.7690000000000000e-01
  -7.0530000000000004e-01  -1.3189999999999999e-01   1.0294000000000001e+00   1.3370000000000001e-01   4.7600000000000003e-02   3.5099999999999999e-02  -2.4410000000000001e-01   1.7790000000000000e-01   4.0048000000000004e+00   1.7340000000000000e-01   1.6360000000000000e-01   2.3000000000000001e-01
  -5.7310000000000005e-01  -1.9789999999999999e-01   4.2890000000000000e-01   2.4820000000000000e-01   7.6100000000000001e-02  -2.1899999999999999e-02  -3.7730000000000002e-01   1.5559999999999999e-01   2.7858999999999998e+00   2.6970000000000000e-01   1.6360000000000000e-01   2.4329999999999999e-01
  -5.0700000000000001e-01  -8.7900000000000006e-02   5.1470000000000005e-01   2.0050000000000001e-01   1.1420000000000000e-01   4.8200000000000000e-02  -2.6629999999999998e-01   4.4499999999999998e-02   4.0048000000000004e+00   3.0819999999999997e-01   1.8279999999999999e-01   2.2120000000000001e-01
  -5.9509999999999996e-01  -3.9570000000000000e-01   9.4359999999999999e-01   1.7190000000000000e-01  -9.4999999999999998e-03   5.2600000000000001e-02  -3.3289999999999997e-01   1.1119999999999999e-01   3.3953000000000002e+00   3.2750000000000001e-01   1.8279999999999999e-01   2.2120000000000001e-01
  -5.7310000000000005e-01  -4.1770000000000002e-01   1.2010000000000001e+00   1.7190000000000000e-01  -2.8500000000000001e-02   1.7500000000000002e-02  -4.2170000000000002e-01   8.8900000000000007e-02   3.8306000000000000e+00   2.6970000000000000e-01   1.1550000000000001e-01   2.2559999999999999e-01
  -4.1880000000000001e-01  -3.2979999999999998e-01   5.1470000000000005e-01   2.6729999999999998e-01   7.6100000000000001e-02   0.0000000000000000e+00  -3.7730000000000002e-01   8.8900000000000007e-02   3.3953000000000002e+00   2.3119999999999999e-01   1.8279999999999999e-01   1.8579999999999999e-01
  -7.4939999999999996e-01  -2.4179999999999999e-01   9.4359999999999999e-01   2.0999999999999999e-01   9.4999999999999998e-03   5.2600000000000001e-02  -3.7730000000000002e-01   8.8900000000000007e-02   3.3953000000000002e+00   2.2159999999999999e-01   2.0210000000000000e-01   2.1679999999999999e-01
  -6.3919999999999999e-01  -2.6379999999999998e-01   1.2010000000000001e+00   2.3870000000000000e-01  -3.8100000000000002e-02   7.0199999999999999e-02  -1.5540000000000001e-01   1.1119999999999999e-01   3.5695000000000001e+00   2.7939999999999998e-01   8.6599999999999996e-02   1.5040000000000001e-01
  -6.6130000000000000e-01  -1.3189999999999999e-01   2.5740000000000002e-01   2.8639999999999999e-01   1.3320000000000001e-01   2.1899999999999999e-02  -2.4410000000000001e-01   8.8900000000000007e-02   3.8306000000000000e+00   2.3119999999999999e-01   1.9239999999999999e-01   2.3000000000000001e-01
  -4.1880000000000001e-01  -8.7900000000000006e-02   4.2890000000000000e-01   2.0050000000000001e-01   8.5599999999999996e-02   1.3200000000000000e-02  -2.4410000000000001e-01   2.2200000000000001e-02   3.9177000000000000e+00   2.4079999999999999e-01   1.5400000000000000e-01   2.1679999999999999e-01
  -8.1559999999999999e-01  -3.0780000000000002e-01   1.1152000000000000e+00   2.6729999999999998e-01   1.6180000000000000e-01   6.1400000000000003e-02  -2.4410000000000001e-01   2.0010000000000000e-01   4.0048000000000004e+00   2.9859999999999998e-01   1.0580000000000001e-01   2.0349999999999999e-01
  -5.7310000000000005e-01  -2.1999999999999999e-02   5.1470000000000005e-01   2.8639999999999999e-01   1.5229999999999999e-01   3.9500000000000000e-02  -4.4390000000000002e-01   2.2200000000000001e-02   3.3083000000000000e+00   2.6970000000000000e-01   9.6199999999999994e-02   2.3000000000000001e-01
  -6.8330000000000002e-01  -3.7369999999999998e-01   2.5740000000000002e-01   1.6230000000000000e-01   6.6600000000000006e-02   1.7500000000000002e-02  -2.4410000000000001e-01  -2.2200000000000001e-02   3.3083000000000000e+00   2.5050000000000000e-01   1.7319999999999999e-01   2.3000000000000001e-01
  -7.9349999999999998e-01  -1.5390000000000001e-01   2.1446000000000001e+00   2.4820000000000000e-01  -9.4999999999999998e-03   8.3299999999999999e-02  -2.6629999999999998e-01   1.5559999999999999e-01   2.8730000000000002e+00   2.6970000000000000e-01   1.7319999999999999e-01   1.8140000000000001e-01
  -7.4939999999999996e-01  -3.7369999999999998e-01   1.1152000000000000e+00   1.2410000000000000e-01   3.8100000000000002e-02   4.3900000000000002e-02  -2.8849999999999998e-01   2.0010000000000000e-01   3.8306000000000000e+00   1.7340000000000000e-01   6.7400000000000002e-02   2.2120000000000001e-01
  -5.0700000000000001e-01  -2.4179999999999999e-01   8.5780000000000001e-01   2.0999999999999999e-01   1.7130000000000001e-01   4.8200000000000000e-02  -1.9980000000000001e-01   2.8910000000000002e-01   3.3953000000000002e+00   2.6970000000000000e-01   1.5400000000000000e-01   2.0349999999999999e-01
  -6.1719999999999997e-01  -6.6000000000000003e-02   8.5780000000000001e-01   5.7299999999999997e-02   9.4999999999999998e-03   3.5099999999999999e-02  -2.2189999999999999e-01   1.7790000000000000e-01   4.0918000000000001e+00   1.7340000000000000e-01   1.2509999999999999e-01   2.2120000000000001e-01
  -6.8330000000000002e-01  -1.3189999999999999e-01   3.4310000000000002e-01   3.0549999999999999e-01   1.9000000000000000e-02   6.5799999999999997e-02  -2.6629999999999998e-01   4.4469999999999998e-01   4.2659000000000002e+00   2.4079999999999999e-01   2.0210000000000000e-01   1.7690000000000000e-01
  -6.8330000000000002e-01  -2.4179999999999999e-01   1.0294000000000001e+00   1.3370000000000001e-01   2.8500000000000001e-02   4.3900000000000002e-02  -3.5510000000000003e-01   6.6699999999999995e-02   4.0918000000000001e+00   2.2159999999999999e-01   1.3469999999999999e-01   2.3890000000000000e-01
  -4.8490000000000000e-01  -6.6000000000000003e-02  -1.7160000000000000e-01   1.8140000000000001e-01   7.6100000000000001e-02   2.1899999999999999e-02  -4.4400000000000002e-02   3.3350000000000002e-01   3.9177000000000000e+00   3.0819999999999997e-01   2.1170000000000000e-01   1.8579999999999999e-01
  -8.3760000000000001e-01  -1.9789999999999999e-01   9.4359999999999999e-01   1.6230000000000000e-01   1.2370000000000000e-01   4.8200000000000000e-02  -4.6610000000000001e-01   3.5580000000000001e-01   3.7435999999999998e+00   2.2159999999999999e-01   1.2509999999999999e-01   2.0349999999999999e-01
  -6.6130000000000000e-01  -1.7590000000000000e-01   6.0050000000000003e-01   2.0999999999999999e-01   8.5599999999999996e-02   0.0000000000000000e+00  -4.6610000000000001e-01   1.3339999999999999e-01   3.3953000000000002e+00   2.3119999999999999e-01   9.6199999999999994e-02   1.8140000000000001e-01
  -7.0530000000000004e-01  -1.7590000000000000e-01   4.2890000000000000e-01   1.4319999999999999e-01   2.8500000000000001e-02   3.9500000000000000e-02  -3.7730000000000002e-01   6.6699999999999995e-02   4.1788999999999996e+00   2.4079999999999999e-01   6.7400000000000002e-02   2.4329999999999999e-01
  -7.0530000000000004e-01  -2.8580000000000000e-01   1.2010000000000001e+00   2.1959999999999999e-01  -9.4999999999999998e-03   4.8200000000000000e-02  -3.9950000000000002e-01   4.0020000000000000e-01   3.3953000000000002e+00   2.0230000000000001e-01   9.6199999999999994e-02   2.0790000000000000e-01
  -7.0530000000000004e-01  -3.9570000000000000e-01   1.5441000000000000e+00   1.7190000000000000e-01  -1.9000000000000000e-02   6.5799999999999997e-02  -5.3269999999999995e-01  -2.2200000000000001e-02   4.1788999999999996e+00   2.4079999999999999e-01   1.9239999999999999e-01   2.4329999999999999e-01
  -5.2900000000000003e-01  -1.5390000000000001e-01  -8.5800000000000001e-02   2.0050000000000001e-01   1.0470000000000000e-01   0.0000000000000000e+00  -3.3289999999999997e-01   2.4460000000000001e-01   3.1341999999999999e+00   2.3119999999999999e-01   9.6199999999999994e-02   2.0349999999999999e-01
  -8.5960000000000003e-01  -2.1980000000000000e-01   1.2010000000000001e+00   1.9089999999999999e-01   5.7099999999999998e-02   4.8200000000000000e-02  -1.5540000000000001e-01   1.1119999999999999e-01   4.8754000000000000e+00   1.9270000000000001e-01   7.6999999999999999e-02   1.6810000000000000e-01
  -5.5110000000000003e-01  -4.1770000000000002e-01   3.4310000000000002e-01   2.6729999999999998e-01   4.7600000000000003e-02   0.0000000000000000e+00  -1.1100000000000000e-01   3.7800000000000000e-01   4.0048000000000004e+00   2.1190000000000001e-01   2.4060000000000001e-01   1.5920000000000001e-01
  -5.2900000000000003e-01  -1.5390000000000001e-01   2.5740000000000002e-01   1.2410000000000000e-01   1.2370000000000000e-01   4.8200000000000000e-02  -5.1049999999999995e-01   3.1130000000000002e-01   3.4824000000000002e+00   2.8899999999999998e-01   1.1550000000000001e-01   1.6810000000000000e-01
  -8.1559999999999999e-01  -3.9570000000000000e-01  -6.8630000000000002e-01   2.5779999999999997e-01   9.5200000000000007e-02  -1.7500000000000002e-02  -2.4410000000000001e-01   3.1130000000000002e-01   3.5695000000000001e+00   2.1190000000000001e-01   2.2130000000000000e-01   1.8579999999999999e-01
  -3.9679999999999999e-01  -3.0780000000000002e-01   1.0294000000000001e+00   2.0050000000000001e-01   7.6100000000000001e-02   4.3900000000000002e-02  -2.8849999999999998e-01   1.7790000000000000e-01   3.5695000000000001e+00   2.0230000000000001e-01   1.4430000000000001e-01   2.3000000000000001e-01
  -4.6289999999999998e-01  -2.6379999999999998e-01  -4.2890000000000000e-01   2.1959999999999999e-01   4.7600000000000003e-02   4.4000000000000003e-03  -2.8849999999999998e-01   2.0010000000000000e-01   3.3083000000000000e+00   2.9859999999999998e-01   1.1550000000000001e-01   1.8579999999999999e-01
  -7.7149999999999996e-01  -1.0990000000000000e-01   9.4359999999999999e-01   3.0549999999999999e-01   6.6600000000000006e-02   1.7500000000000002e-02  -4.6610000000000001e-01   2.6679999999999998e-01   3.7435999999999998e+00   2.3119999999999999e-01   1.2509999999999999e-01   2.3890000000000000e-01
  -6.3919999999999999e-01  -2.1980000000000000e-01   1.0294000000000001e+00   1.6230000000000000e-01   9.4999999999999998e-03   5.7000000000000002e-02  -2.6629999999999998e-01   1.1119999999999999e-01   3.5695000000000001e+00   2.6010000000000000e-01   1.1550000000000001e-01   1.7690000000000000e-01
  -6.6130000000000000e-01  -3.5170000000000001e-01   1.2867999999999999e+00   1.7190000000000000e-01  -7.6100000000000001e-02   5.7000000000000002e-02  -3.3289999999999997e-01   1.7790000000000000e-01   3.4824000000000002e+00   2.4079999999999999e-01   1.6360000000000000e-01   2.3440000000000000e-01
  -6.8330000000000002e-01  -3.9570000000000000e-01   1.2867999999999999e+00   2.3870000000000000e-01   1.0470000000000000e-01   3.0700000000000002e-02  -3.3289999999999997e-01   2.2239999999999999e-01   3.3953000000000002e+00   2.7939999999999998e-01   1.2509999999999999e-01   2.0790000000000000e-01
  -5.7310000000000005e-01  -2.6379999999999998e-01   1.2010000000000001e+00   2.0050000000000001e-01   9.4999999999999998e-03   5.7000000000000002e-02  -3.1069999999999998e-01   3.1130000000000002e-01   3.8306000000000000e+00   2.9859999999999998e-01   1.8279999999999999e-01   2.1229999999999999e-01
  -5.9509999999999996e-01  -2.8580000000000000e-01   1.0294000000000001e+00   1.8140000000000001e-01   6.6600000000000006e-02   2.6300000000000000e-02  -3.3289999999999997e-01   3.3350000000000002e-01   4.0048000000000004e+00   3.0819999999999997e-01   2.4060000000000001e-01   2.1679999999999999e-01
  -7.2740000000000005e-01  -1.9789999999999999e-01   6.0050000000000003e-01   2.5779999999999997e-01   1.1420000000000000e-01  -4.4000000000000003e-03  -3.1069999999999998e-01   2.2239999999999999e-01   4.2659000000000002e+00   1.7340000000000000e-01   1.5400000000000000e-01   2.1679999999999999e-01
  -3.9679999999999999e-01  -1.3189999999999999e-01  -2.5740000000000002e-01   2.5779999999999997e-01   8.5599999999999996e-02  -4.4000000000000003e-03  -2.4410000000000001e-01   8.8900000000000007e-02   3.3083000000000000e+00   2.9859999999999998e-01   1.8279999999999999e-01   2.1229999999999999e-01
  -7.0530000000000004e-01  -1.7590000000000000e-01   1.1152000000000000e+00   1.9089999999999999e-01  -1.9000000000000000e-02   3.0700000000000002e-02  -3.9950000000000002e-01   1.7790000000000000e-01   3.7435999999999998e+00   2.6010000000000000e-01   1.4430000000000001e-01   1.9460000000000000e-01
  -7.2740000000000005e-01  -2.8580000000000000e-01   4.2890000000000000e-01   2.0999999999999999e-01   6.6600000000000006e-02   1.7500000000000002e-02  -4.2170000000000002e-01   3.5580000000000001e-01   3.1341999999999999e+00   2.1190000000000001e-01   1.6360000000000000e-01   2.3440000000000000e-01
  -5.2900000000000003e-01  -3.7369999999999998e-01   3.4310000000000002e-01   1.8140000000000001e-01   5.7099999999999998e-02   1.3200000000000000e-02  -4.4390000000000002e-01  -1.1119999999999999e-01   3.4824000000000002e+00   2.4079999999999999e-01   6.7400000000000002e-02   1.8140000000000001e-01
  -7.2740000000000005e-01  -3.2979999999999998e-01   9.4359999999999999e-01   2.0999999999999999e-01  -4.7600000000000003e-02   2.1899999999999999e-02  -3.3289999999999997e-01   4.0020000000000000e-01   2.9600000000000000e+00   3.1790000000000002e-01   1.9239999999999999e-01   2.0790000000000000e-01
  -5.7310000000000005e-01  -4.6170000000000000e-01   5.1470000000000005e-01   1.3370000000000001e-01  -1.3320000000000001e-01   6.5799999999999997e-02  -4.2170000000000002e-01   1.5559999999999999e-01   3.4824000000000002e+00   3.0819999999999997e-01   1.2509999999999999e-01   2.1229999999999999e-01
  -6.6130000000000000e-01  -3.0780000000000002e-01   1.7160000000000000e-01   2.1959999999999999e-01   8.5599999999999996e-02   0.0000000000000000e+00  -1.9980000000000001e-01   3.1130000000000002e-01   3.5695000000000001e+00   3.0819999999999997e-01   1.5400000000000000e-01   2.3440000000000000e-01
  -7.4939999999999996e-01  -3.5170000000000001e-01   8.5780000000000001e-01   2.4820000000000000e-01  -9.4999999999999998e-03   3.5099999999999999e-02  -2.4410000000000001e-01  -2.2200000000000001e-02   3.2212000000000001e+00   2.2159999999999999e-01   1.2509999999999999e-01   2.2559999999999999e-01
  -8.1559999999999999e-01  -3.9570000000000000e-01   5.1470000000000005e-01   1.6230000000000000e-01   1.0470000000000000e-01   3.5099999999999999e-02  -6.6600000000000006e-02   2.6679999999999998e-01   3.8306000000000000e+00   2.9859999999999998e-01   1.5400000000000000e-01   1.9020000000000001e-01
  -6.3919999999999999e-01  -2.6379999999999998e-01   6.8630000000000002e-01   1.7190000000000000e-01   6.6600000000000006e-02   1.3200000000000000e-02  -3.7730000000000002e-01   1.7790000000000000e-01   4.2659000000000002e+00   2.6970000000000000e-01   1.4430000000000001e-01   2.0790000000000000e-01
  -6.6130000000000000e-01  -1.3189999999999999e-01   0.0000000000000000e+00   2.0050000000000001e-01   1.4269999999999999e-01  -1.7500000000000002e-02  -2.4410000000000001e-01   3.3350000000000002e-01   3.4824000000000002e+00   2.6970000000000000e-01   2.0210000000000000e-01   1.7249999999999999e-01
  -6.8330000000000002e-01  -2.1980000000000000e-01   6.8630000000000002e-01   1.5279999999999999e-01   9.4999999999999998e-03   3.5099999999999999e-02  -3.3289999999999997e-01   1.1119999999999999e-01   3.4824000000000002e+00   3.1790000000000002e-01   3.8500000000000000e-02   2.1229999999999999e-01
  -7.0530000000000004e-01  -2.4179999999999999e-01   9.4359999999999999e-01   2.3870000000000000e-01   1.5229999999999999e-01  -8.8000000000000005e-03  -2.8849999999999998e-01   1.1119999999999999e-01   3.1341999999999999e+00   2.9859999999999998e-01   9.6199999999999994e-02   2.1229999999999999e-01
  -7.2740000000000005e-01  -2.6379999999999998e-01   7.7210000000000001e-01   1.9089999999999999e-01   1.9000000000000000e-02   2.6300000000000000e-02  -4.4390000000000002e-01  -2.2200000000000001e-02   3.2212000000000001e+00   2.4079999999999999e-01   8.6599999999999996e-02   2.3890000000000000e-01
  -6.8330000000000002e-01  -2.8580000000000000e-01   6.0050000000000003e-01   1.6230000000000000e-01   1.1420000000000000e-01   7.0199999999999999e-02  -3.1069999999999998e-01   1.7790000000000000e-01   3.5695000000000001e+00   2.1190000000000001e-01   1.4430000000000001e-01   1.8140000000000001e-01
  -6.6130000000000000e-01  -3.0780000000000002e-01   9.4359999999999999e-01   1.6230000000000000e-01  -3.8100000000000002e-02   5.7000000000000002e-02  -4.2170000000000002e-01   2.0010000000000000e-01   3.1341999999999999e+00   2.8899999999999998e-01   8.6599999999999996e-02   1.9910000000000000e-01
  -5.5110000000000003e-01  -3.2979999999999998e-01   8.5780000000000001e-01   1.9089999999999999e-01   5.7099999999999998e-02   5.7000000000000002e-02  -1.7760000000000001e-01   3.5580000000000001e-01   2.8730000000000002e+00   2.4079999999999999e-01   3.8500000000000000e-02   1.7690000000000000e-01
  -5.9509999999999996e-01  -3.7369999999999998e-01   1.0294000000000001e+00   2.5779999999999997e-01   9.4999999999999998e-03   5.7000000000000002e-02  -2.8849999999999998e-01   3.1130000000000002e-01   3.6564999999999999e+00   2.1190000000000001e-01   1.0580000000000001e-01   1.9910000000000000e-01
  -7.9349999999999998e-01  -3.2979999999999998e-01   3.4310000000000002e-01   1.9089999999999999e-01   4.7600000000000003e-02   3.0700000000000002e-02  -4.8830000000000001e-01   2.0010000000000000e-01   3.8306000000000000e+00   1.7340000000000000e-01   2.0210000000000000e-01   1.3270000000000001e-01
  -6.8330000000000002e-01  -1.7590000000000000e-01   1.0294000000000001e+00   1.6230000000000000e-01   8.5599999999999996e-02  -3.9500000000000000e-02  -2.4410000000000001e-01   2.6679999999999998e-01   3.7435999999999998e+00   2.9859999999999998e-01   1.3469999999999999e-01   1.9910000000000000e-01
  -5.0700000000000001e-01  -1.9789999999999999e-01   3.4310000000000002e-01   2.5779999999999997e-01   1.3320000000000001e-01  -1.7500000000000002e-02  -3.5510000000000003e-01   1.7790000000000000e-01   3.2212000000000001e+00   2.1190000000000001e-01   9.6199999999999994e-02   2.2559999999999999e-01
  -6.6130000000000000e-01  -2.1999999999999999e-02  -3.4310000000000002e-01   2.8639999999999999e-01   4.7600000000000003e-02  -8.8000000000000005e-03  -2.2189999999999999e-01   4.2249999999999999e-01   3.9177000000000000e+00   3.1790000000000002e-01   1.0580000000000001e-01   2.1679999999999999e-01
  -7.9349999999999998e-01  -2.6379999999999998e-01   0.0000000000000000e+00   2.9599999999999999e-01   1.4269999999999999e-01   4.4000000000000003e-03  -3.9950000000000002e-01   1.3339999999999999e-01   3.7435999999999998e+00   3.4680000000000000e-01   6.7400000000000002e-02   2.3440000000000000e-01
  -6.1719999999999997e-01  -1.9789999999999999e-01   7.7210000000000001e-01   1.8140000000000001e-01   9.5200000000000007e-02   2.1899999999999999e-02  -2.6629999999999998e-01  -1.1119999999999999e-01   2.7858999999999998e+00   2.6970000000000000e-01   7.6999999999999999e-02   2.6540000000000002e-01
  -8.3760000000000001e-01  -3.5170000000000001e-01   9.4359999999999999e-01   1.8140000000000001e-01   9.5200000000000007e-02   5.2600000000000001e-02  -2.8849999999999998e-01   2.0010000000000000e-01   3.4824000000000002e+00   1.9270000000000001e-01   1.8279999999999999e-01   2.3440000000000000e-01
  -6.8330000000000002e-01  -3.0780000000000002e-01   6.8630000000000002e-01   1.6230000000000000e-01   3.8100000000000002e-02   4.3900000000000002e-02  -1.5540000000000001e-01   1.5559999999999999e-01   3.2212000000000001e+00   2.2159999999999999e-01   5.7700000000000001e-02   2.3000000000000001e-01
  -5.0700000000000001e-01  -2.8580000000000000e-01   1.7160000000000000e-01   2.1959999999999999e-01  -1.9000000000000000e-02   0.0000000000000000e+00  -3.3289999999999997e-01   1.5559999999999999e-01   4.2659000000000002e+00   2.9859999999999998e-01   1.3469999999999999e-01   2.2120000000000001e-01
  -6.8330000000000002e-01  -4.1770000000000002e-01   1.1152000000000000e+00   1.7190000000000000e-01   3.8100000000000002e-02   1.7500000000000002e-02  -1.7760000000000001e-01   1.1119999999999999e-01   3.5695000000000001e+00   2.4079999999999999e-01   1.2509999999999999e-01   2.0349999999999999e-01
  -6.6130000000000000e-01  -1.9789999999999999e-01   1.2867999999999999e+00   1.4319999999999999e-01   8.5599999999999996e-02   1.7500000000000002e-02  -4.4400000000000002e-02   4.6689999999999998e-01   3.5695000000000001e+00   3.1790000000000002e-01   1.0580000000000001e-01   1.6370000000000001e-01
  -6.8330000000000002e-01  -2.4179999999999999e-01   8.5800000000000001e-02   2.9599999999999999e-01   1.5229999999999999e-01   4.4000000000000003e-03  -1.9980000000000001e-01   2.4460000000000001e-01   2.6989000000000001e+00   2.6010000000000000e-01   1.5400000000000000e-01   1.9460000000000000e-01
  -5.0700000000000001e-01  -8.7900000000000006e-02   9.4359999999999999e-01   2.2910000000000000e-01   1.2370000000000000e-01   8.8000000000000005e-03  -2.4410000000000001e-01   4.0020000000000000e-01   3.3083000000000000e+00   2.2159999999999999e-01   1.4430000000000001e-01   1.9910000000000000e-01
  -6.3919999999999999e-01  -1.0990000000000000e-01   0.0000000000000000e+00   1.8140000000000001e-01   0.0000000000000000e+00   3.9500000000000000e-02  -2.2189999999999999e-01   1.7790000000000000e-01   4.1788999999999996e+00   2.6970000000000000e-01   1.1550000000000001e-01   1.6810000000000000e-01
  -6.1719999999999997e-01  -3.2979999999999998e-01   5.1470000000000005e-01   2.6729999999999998e-01   1.8079999999999999e-01   8.8000000000000005e-03  -4.6610000000000001e-01   8.8900000000000007e-02   3.6564999999999999e+00   2.6970000000000000e-01   1.2509999999999999e-01   2.0790000000000000e-01
  -6.1719999999999997e-01  -1.3189999999999999e-01   1.0294000000000001e+00   1.8140000000000001e-01   6.6600000000000006e-02   3.9500000000000000e-02  -5.3269999999999995e-01   1.3339999999999999e-01   3.0470999999999999e+00   3.0819999999999997e-01   9.6199999999999994e-02   1.7690000000000000e-01
  -7.9349999999999998e-01  -3.7369999999999998e-01   1.8015000000000001e+00   1.4319999999999999e-01   3.8100000000000002e-02   3.5099999999999999e-02  -3.7730000000000002e-01   2.8910000000000002e-01   3.3083000000000000e+00   1.9270000000000001e-01   1.8279999999999999e-01   1.8579999999999999e-01
  -7.7149999999999996e-01  -3.5170000000000001e-01   1.5441000000000000e+00   1.9089999999999999e-01  -2.8500000000000001e-02   5.2600000000000001e-02  -2.4410000000000001e-01   2.2200000000000001e-02   3.9177000000000000e+00   2.8899999999999998e-01  -2.8899999999999999e-02   2.2559999999999999e-01
  -4.8490000000000000e-01  -4.8359999999999997e-01   2.5740000000000002e-01   1.8140000000000001e-01   8.5599999999999996e-02   2.1899999999999999e-02  -1.9980000000000001e-01   2.2239999999999999e-01   3.7435999999999998e+00   2.6010000000000000e-01   1.5400000000000000e-01   2.1229999999999999e-01
  -4.8490000000000000e-01  -1.9789999999999999e-01   1.1152000000000000e+00   1.7190000000000000e-01   9.4999999999999998e-03   5.2600000000000001e-02  -3.7730000000000002e-01   2.4460000000000001e-01   4.0918000000000001e+00   2.4079999999999999e-01   1.7319999999999999e-01   1.9910000000000000e-01
  -7.2740000000000005e-01  -3.7369999999999998e-01   1.8872000000000000e+00   1.9089999999999999e-01   2.8500000000000001e-02   2.1899999999999999e-02  -3.1069999999999998e-01   8.8900000000000007e-02   3.2212000000000001e+00   2.2159999999999999e-01   1.8279999999999999e-01   1.4599999999999999e-01
  -4.1880000000000001e-01  -1.9789999999999999e-01  -1.7160000000000000e-01   2.2910000000000000e-01   1.3320000000000001e-01   1.7500000000000002e-02  -3.7730000000000002e-01   1.3339999999999999e-01   3.4824000000000002e+00   2.1190000000000001e-01   9.6199999999999994e-02   1.7249999999999999e-01
  -4.4080000000000003e-01  -2.6379999999999998e-01   1.2010000000000001e+00   2.0999999999999999e-01   1.1420000000000000e-01   4.4000000000000003e-03  -3.3289999999999997e-01  -4.4499999999999998e-02   3.6564999999999999e+00   2.2159999999999999e-01   1.1550000000000001e-01   1.7690000000000000e-01
  -5.9509999999999996e-01  -3.2979999999999998e-01  -1.7160000000000000e-01   2.0999999999999999e-01   6.6600000000000006e-02   7.0199999999999999e-02  -4.6610000000000001e-01   2.6679999999999998e-01   3.9177000000000000e+00   2.7939999999999998e-01   1.6360000000000000e-01   2.2559999999999999e-01
  -5.0700000000000001e-01  -2.4179999999999999e-01   5.1470000000000005e-01   3.1509999999999999e-01   1.3320000000000001e-01   2.1899999999999999e-02  -4.8830000000000001e-01   1.3339999999999999e-01   3.2212000000000001e+00   2.6010000000000000e-01   1.3469999999999999e-01   2.3000000000000001e-01
  -7.4939999999999996e-01  -2.4179999999999999e-01   1.2010000000000001e+00   2.4820000000000000e-01   9.5200000000000007e-02   8.8000000000000005e-03  -5.3269999999999995e-01   6.6699999999999995e-02   3.0470999999999999e+00   2.6010000000000000e-01   3.8500000000000000e-02   1.9020000000000001e-01
  -7.0530000000000004e-01  -3.2979999999999998e-01   6.8630000000000002e-01   1.2410000000000000e-01   1.2370000000000000e-01   5.7000000000000002e-02  -3.3289999999999997e-01   6.6699999999999995e-02   3.2212000000000001e+00   2.1190000000000001e-01   2.0210000000000000e-01   2.2120000000000001e-01
  -7.7149999999999996e-01  -4.6170000000000000e-01   8.5780000000000001e-01   1.7190000000000000e-01   7.6100000000000001e-02   7.8899999999999998e-02  -2.2189999999999999e-01   6.6699999999999995e-02   4.0048000000000004e+00   2.6970000000000000e-01   1.0580000000000001e-01   1.9910000000000000e-01
  -6.8330000000000002e-01  -1.5390000000000001e-01   9.4359999999999999e-01   1.8140000000000001e-01   8.5599999999999996e-02  -8.8000000000000005e-03  -2.8849999999999998e-01   6.6699999999999995e-02   3.1341999999999999e+00   2.6970000000000000e-01   6.7400000000000002e-02   2.0790000000000000e-01
  -7.2740000000000005e-01  -2.1980000000000000e-01   6.8630000000000002e-01   2.1959999999999999e-01   4.7600000000000003e-02   3.0700000000000002e-02  -1.7760000000000001e-01   2.2239999999999999e-01   3.3953000000000002e+00   2.6970000000000000e-01   2.3089999999999999e-01   1.5040000000000001e-01
  -7.4939999999999996e-01  -2.4179999999999999e-01   6.0050000000000003e-01   2.4820000000000000e-01   1.0470000000000000e-01   3.9500000000000000e-02  -1.7760000000000001e-01   2.0010000000000000e-01   3.8306000000000000e+00   2.6010000000000000e-01   1.7319999999999999e-01   1.8140000000000001e-01
  -4.8490000000000000e-01  -1.5390000000000001e-01   1.7160000000000000e-01   1.8140000000000001e-01   1.4269999999999999e-01   2.1899999999999999e-02  -2.2189999999999999e-01   2.8910000000000002e-01   3.6564999999999999e+00   2.6970000000000000e-01   1.4430000000000001e-01   1.7690000000000000e-01
  -5.2900000000000003e-01  -1.5390000000000001e-01   5.1470000000000005e-01   2.7689999999999998e-01   7.6100000000000001e-02  -8.8000000000000005e-03  -2.2189999999999999e-01   8.8900000000000007e-02   4.2659000000000002e+00   2.3119999999999999e-01   1.4430000000000001e-01   1.7690000000000000e-01
  -7.4939999999999996e-01  -2.1980000000000000e-01   9.4359999999999999e-01   1.7190000000000000e-01   1.0470000000000000e-01   2.6300000000000000e-02  -2.2189999999999999e-01   4.2249999999999999e-01   3.6564999999999999e+00   3.1790000000000002e-01   9.6199999999999994e-02   1.4160000000000000e-01
  -6.8330000000000002e-01  -2.6379999999999998e-01   8.5800000000000001e-02   2.4820000000000000e-01   1.9030000000000000e-01   2.1899999999999999e-02  -2.8849999999999998e-01   2.4460000000000001e-01   3.3083000000000000e+00   1.5409999999999999e-01   1.5400000000000000e-01   2.0349999999999999e-01
  -7.4939999999999996e-01  -8.7900000000000006e-02   4.2890000000000000e-01   1.8140000000000001e-01   1.0470000000000000e-01   2.1899999999999999e-02  -5.5489999999999995e-01   1.3339999999999999e-01   4.0048000000000004e+00   2.1190000000000001e-01   9.6199999999999994e-02   2.5659999999999999e-01
  -5.9509999999999996e-01  -4.6170000000000000e-01   9.4359999999999999e-01   1.8140000000000001e-01   0.0000000000000000e+00   3.9500000000000000e-02  -2.6629999999999998e-01   4.4499999999999998e-02   3.0470999999999999e+00   2.0230000000000001e-01   1.6360000000000000e-01   1.9910000000000000e-01
  -7.0530000000000004e-01  -2.4179999999999999e-01   1.1152000000000000e+00   9.5500000000000002e-02  -1.9000000000000000e-02   4.8200000000000000e-02  -3.3289999999999997e-01   2.0010000000000000e-01   3.3083000000000000e+00   2.0230000000000001e-01   8.6599999999999996e-02   1.9460000000000000e-01
  -7.7149999999999996e-01  -1.9789999999999999e-01   7.7210000000000001e-01   2.0999999999999999e-01   1.1420000000000000e-01   4.4000000000000003e-03  -3.7730000000000002e-01   6.6699999999999995e-02   3.8306000000000000e+00   2.9859999999999998e-01   1.3469999999999999e-01   1.8579999999999999e-01
  -7.7149999999999996e-01  -2.1980000000000000e-01   7.7210000000000001e-01   1.5279999999999999e-01   9.5200000000000007e-02   3.5099999999999999e-02  -4.2170000000000002e-01   1.5559999999999999e-01   4.0048000000000004e+00   2.3119999999999999e-01   2.4060000000000001e-01   1.7690000000000000e-01
  -6.8330000000000002e-01  -2.4179999999999999e-01   1.7160000000000000e-01   8.5900000000000004e-02   1.2370000000000000e-01   3.9500000000000000e-02  -3.1069999999999998e-01   4.8920000000000002e-01   4.1788999999999996e+00   2.8899999999999998e-01   1.4430000000000001e-01   1.9460000000000000e-01
  -5.5110000000000003e-01   2.1999999999999999e-02   6.8630000000000002e-01   2.4820000000000000e-01   1.6180000000000000e-01  -8.8000000000000005e-03  -4.6610000000000001e-01   1.5559999999999999e-01   3.7435999999999998e+00   1.7340000000000000e-01   1.6360000000000000e-01   1.7690000000000000e-01
  -5.7310000000000005e-01  -1.3189999999999999e-01  -5.1470000000000005e-01   2.4820000000000000e-01   1.1420000000000000e-01  -1.7500000000000002e-02  -2.4410000000000001e-01   3.3350000000000002e-01   3.8306000000000000e+00   3.1790000000000002e-01   1.0580000000000001e-01   2.2120000000000001e-01
  -9.2579999999999996e-01  -1.7590000000000000e-01   7.7210000000000001e-01   2.4820000000000000e-01   5.7099999999999998e-02   2.6300000000000000e-02  -1.3320000000000001e-01   1.5559999999999999e-01   4.1788999999999996e+00   2.5050000000000000e-01   2.8870000000000001e-01   1.9910000000000000e-01
  -5.9509999999999996e-01  -8.7900000000000006e-02   8.5780000000000001e-01   2.1959999999999999e-01   1.4269999999999999e-01  -3.5099999999999999e-02  -2.2189999999999999e-01   2.0010000000000000e-01   3.4824000000000002e+00   2.7939999999999998e-01   1.7319999999999999e-01   1.7249999999999999e-01
  -7.0530000000000004e-01  -2.4179999999999999e-01   7.7210000000000001e-01   2.0999999999999999e-01   1.3320000000000001e-01   2.1899999999999999e-02  -3.7730000000000002e-01   2.2239999999999999e-01   4.0918000000000001e+00   2.6010000000000000e-01   1.5400000000000000e-01   1.8140000000000001e-01
  -6.3919999999999999e-01  -5.2759999999999996e-01   1.2867999999999999e+00   1.7190000000000000e-01   5.7099999999999998e-02   3.5099999999999999e-02  -1.9980000000000001e-01   2.0010000000000000e-01   3.6564999999999999e+00   2.4079999999999999e-01   1.6360000000000000e-01   1.7690000000000000e-01
  -6.1719999999999997e-01  -6.5949999999999998e-01   1.1152000000000000e+00   2.0050000000000001e-01   6.6600000000000006e-02   6.1400000000000003e-02  -2.2189999999999999e-01   3.1130000000000002e-01   2.4377000000000000e+00   2.6970000000000000e-01   9.6199999999999994e-02   2.2559999999999999e-01
  -7.9349999999999998e-01  -4.3969999999999998e-01   5.1470000000000005e-01   2.2910000000000000e-01   1.1420000000000000e-01   1.3200000000000000e-02  -3.5510000000000003e-01  -1.1119999999999999e-01   3.2212000000000001e+00   2.7939999999999998e-01   1.1550000000000001e-01   2.0349999999999999e-01
  -4.6289999999999998e-01  -2.6379999999999998e-01   9.4359999999999999e-01   2.0050000000000001e-01   5.7099999999999998e-02   5.7000000000000002e-02  -2.4410000000000001e-01   1.5559999999999999e-01   4.0048000000000004e+00   2.0230000000000001e-01   5.7700000000000001e-02   2.0349999999999999e-01
  -6.1719999999999997e-01  -4.1770000000000002e-01   5.1470000000000005e-01   1.6230000000000000e-01   1.3320000000000001e-01   4.4000000000000003e-03  -2.4410000000000001e-01   2.4460000000000001e-01   4.0048000000000004e+00   2.3119999999999999e-01   1.1550000000000001e-01   1.5920000000000001e-01
  -7.9349999999999998e-01  -3.5170000000000001e-01   8.5780000000000001e-01   2.3870000000000000e-01   1.1420000000000000e-01  -1.3200000000000000e-02  -2.8849999999999998e-01   1.5559999999999999e-01   3.8306000000000000e+00   2.8899999999999998e-01   6.7400000000000002e-02   2.1679999999999999e-01
  -3.5270000000000001e-01  -2.8580000000000000e-01  -1.0294000000000001e+00   1.7190000000000000e-01   1.2370000000000000e-01   4.4000000000000003e-03  -1.7760000000000001e-01   2.2239999999999999e-01   2.7858999999999998e+00   2.4079999999999999e-01   1.5400000000000000e-01   1.8140000000000001e-01
  -8.5960000000000003e-01  -8.7900000000000006e-02   1.3725000000000001e+00   2.1959999999999999e-01   1.2370000000000000e-01   7.0199999999999999e-02  -4.8830000000000001e-01   2.8910000000000002e-01   4.2659000000000002e+00   2.9859999999999998e-01   7.6999999999999999e-02   2.0790000000000000e-01
  -3.3060000000000000e-01  -4.1770000000000002e-01   3.4310000000000002e-01   1.6230000000000000e-01   4.7600000000000003e-02  -8.8000000000000005e-03  -2.4410000000000001e-01   8.8900000000000007e-02   3.9177000000000000e+00   2.8899999999999998e-01   5.7700000000000001e-02   1.9910000000000000e-01
  -7.7149999999999996e-01  -6.6000000000000003e-02   1.3725000000000001e+00   2.6729999999999998e-01   5.7099999999999998e-02   0.0000000000000000e+00  -4.2170000000000002e-01   2.2200000000000001e-02   3.4824000000000002e+00   2.7939999999999998e-01   1.5400000000000000e-01   2.3440000000000000e-01
  -7.2740000000000005e-01  -4.6170000000000000e-01   4.2890000000000000e-01   2.0999999999999999e-01   4.7600000000000003e-02   6.1400000000000003e-02  -1.9980000000000001e-01   3.3350000000000002e-01   3.1341999999999999e+00   2.3119999999999999e-01   9.6199999999999994e-02   2.1229999999999999e-01
  -8.3760000000000001e-01  -2.1980000000000000e-01   1.0294000000000001e+00   1.5279999999999999e-01  -9.4999999999999998e-03   5.7000000000000002e-02  -3.3289999999999997e-01   2.6679999999999998e-01   3.7435999999999998e+00   1.9270000000000001e-01   1.1550000000000001e-01   2.3890000000000000e-01
  -4.8490000000000000e-01  -1.9789999999999999e-01   5.1470000000000005e-01   3.0549999999999999e-01   1.2370000000000000e-01  -4.4000000000000003e-03  -3.3289999999999997e-01   4.4499999999999998e-02   3.8306000000000000e+00   3.1790000000000002e-01   1.0580000000000001e-01   2.0349999999999999e-01
  -7.2740000000000005e-01  -5.2759999999999996e-01   5.1470000000000005e-01   1.7190000000000000e-01  -9.5200000000000007e-02   6.1400000000000003e-02  -5.1049999999999995e-01   2.0010000000000000e-01   4.8754000000000000e+00   2.1190000000000001e-01   1.6360000000000000e-01   2.3440000000000000e-01
  -7.4939999999999996e-01  -3.7369999999999998e-01   3.4310000000000002e-01   3.5330000000000000e-01  -2.8500000000000001e-02   6.5799999999999997e-02   3.3289999999999997e-01  -2.4460000000000001e-01   4.0918000000000001e+00   1.9270000000000001e-01   1.3469999999999999e-01   1.3710000000000000e-01
  -6.1719999999999997e-01  -2.8580000000000000e-01   8.5800000000000001e-02   2.0050000000000001e-01   1.1420000000000000e-01   3.0700000000000002e-02  -9.9880000000000002e-01   1.1119999999999999e-01   4.0918000000000001e+00   3.0819999999999997e-01   1.6360000000000000e-01   2.6540000000000002e-01
  -5.9509999999999996e-01  -1.0990000000000000e-01   3.4310000000000002e-01   2.4820000000000000e-01   2.4740000000000001e-01  -4.4000000000000003e-03  -4.4400000000000002e-02   2.2239999999999999e-01   3.6564999999999999e+00   2.1190000000000001e-01   5.7700000000000001e-02   1.5040000000000001e-01
  -7.2740000000000005e-01  -3.7369999999999998e-01   1.0294000000000001e+00   2.1959999999999999e-01   7.6100000000000001e-02   3.5099999999999999e-02  -3.7730000000000002e-01  -2.2200000000000001e-02   6.6166000000000000e+00   9.6299999999999997e-02   1.6360000000000000e-01   2.2120000000000001e-01
  -5.5110000000000003e-01  -2.8580000000000000e-01  -8.5800000000000001e-02   1.7190000000000000e-01   8.5599999999999996e-02   3.0700000000000002e-02  -5.9930000000000005e-01   4.2249999999999999e-01   2.6118000000000001e+00   7.7100000000000002e-02   1.1550000000000001e-01   1.5479999999999999e-01
  -6.6130000000000000e-01  -2.8580000000000000e-01   4.2890000000000000e-01   1.3370000000000001e-01   8.5599999999999996e-02   1.7500000000000002e-02  -1.1100000000000000e-01  -3.1130000000000002e-01   3.8306000000000000e+00   3.3710000000000001e-01   1.0580000000000001e-01   3.3179999999999998e-01
  -7.4939999999999996e-01  -3.7369999999999998e-01   8.5780000000000001e-01   2.5779999999999997e-01   7.6100000000000001e-02   3.5099999999999999e-02  -4.4390000000000002e-01   4.6689999999999998e-01   3.2212000000000001e+00   4.4309999999999999e-01   1.4430000000000001e-01   1.3270000000000001e-01
  -8.1559999999999999e-01  -3.0780000000000002e-01   1.7157000000000000e+00   1.2410000000000000e-01  -2.8500000000000001e-02   7.8899999999999998e-02  -2.2189999999999999e-01   0.0000000000000000e+00   4.0918000000000001e+00   2.6010000000000000e-01   9.5999999999999992e-03   2.4770000000000000e-01
  -6.3919999999999999e-01  -2.8580000000000000e-01   2.5740000000000002e-01   2.0999999999999999e-01   8.5599999999999996e-02   8.8000000000000005e-03  -5.3269999999999995e-01   4.4499999999999998e-02   3.9177000000000000e+00   2.7939999999999998e-01   1.2509999999999999e-01   1.4160000000000000e-01
  -7.0530000000000004e-01  -3.2979999999999998e-01   6.8630000000000002e-01   1.8140000000000001e-01   8.5599999999999996e-02   5.2600000000000001e-02  -1.9980000000000001e-01   3.7800000000000000e-01   3.3083000000000000e+00   2.6970000000000000e-01   1.7319999999999999e-01   1.9910000000000000e-01
  -8.5960000000000003e-01  -1.5390000000000001e-01   1.2010000000000001e+00   1.4319999999999999e-01   8.5599999999999996e-02   4.4000000000000003e-03  -8.8800000000000004e-02   4.4469999999999998e-01   4.0048000000000004e+00   1.7340000000000000e-01   1.6360000000000000e-01   1.7249999999999999e-01
  -5.9509999999999996e-01  -1.9789999999999999e-01   0.0000000000000000e+00   2.3870000000000000e-01   1.7130000000000001e-01   8.8000000000000005e-03  -4.6610000000000001e-01  -4.4499999999999998e-02   4.6142000000000003e+00   2.6970000000000000e-01   7.6999999999999999e-02   1.7690000000000000e-01
  -7.0530000000000004e-01  -1.5390000000000001e-01   1.7160000000000000e-01   2.1959999999999999e-01   1.7130000000000001e-01   0.0000000000000000e+00  -2.8849999999999998e-01   3.5580000000000001e-01   3.3083000000000000e+00   3.0819999999999997e-01   6.7400000000000002e-02   2.3440000000000000e-01
  -7.0530000000000004e-01  -3.0780000000000002e-01   5.1470000000000005e-01   2.3870000000000000e-01   1.1420000000000000e-01   6.5799999999999997e-02  -3.1069999999999998e-01   2.8910000000000002e-01   2.6118000000000001e+00   3.3710000000000001e-01   1.3469999999999999e-01   2.1229999999999999e-01
  -6.6130000000000000e-01  -2.8580000000000000e-01  -1.7160000000000000e-01   2.3870000000000000e-01   1.4269999999999999e-01   1.3200000000000000e-02  -3.3289999999999997e-01   2.6679999999999998e-01   2.6118000000000001e+00   1.7340000000000000e-01   1.6360000000000000e-01   1.9020000000000001e-01
  -7.7149999999999996e-01  -2.6379999999999998e-01  -8.5800000000000001e-02   2.6729999999999998e-01   1.6180000000000000e-01   1.7500000000000002e-02  -2.2189999999999999e-01  -8.8900000000000007e-02   3.3953000000000002e+00   2.4079999999999999e-01   9.6199999999999994e-02   2.4770000000000000e-01
  -6.8330000000000002e-01  -2.4179999999999999e-01   6.0050000000000003e-01   1.5279999999999999e-01  -1.9000000000000000e-02   5.7000000000000002e-02  -1.9980000000000001e-01   2.4460000000000001e-01   2.7858999999999998e+00   2.6970000000000000e-01   1.5400000000000000e-01   1.7249999999999999e-01
  -6.8330000000000002e-01  -3.0780000000000002e-01   6.8630000000000002e-01   1.7190000000000000e-01  -9.4999999999999998e-03   5.7000000000000002e-02  -3.9950000000000002e-01   4.4499999999999998e-02   3.6564999999999999e+00   2.5050000000000000e-01   7.6999999999999999e-02   2.2120000000000001e-01
  -6.3919999999999999e-01  -2.8580000000000000e-01   7.7210000000000001e-01   2.0999999999999999e-01   1.6180000000000000e-01  -8.8000000000000005e-03  -3.1069999999999998e-01   1.5559999999999999e-01   4.0918000000000001e+00   2.0230000000000001e-01   9.6199999999999994e-02   2.0790000000000000e-01
  -7.4939999999999996e-01  -2.8580000000000000e-01   7.7210000000000001e-01   2.0999999999999999e-01   0.0000000000000000e+00   3.5099999999999999e-02  -2.8849999999999998e-01   8.8900000000000007e-02   4.1788999999999996e+00   2.6010000000000000e-01   1.0580000000000001e-01   1.6810000000000000e-01
  -5.2900000000000003e-01  -4.1770000000000002e-01   6.8630000000000002e-01   1.8140000000000001e-01   6.6600000000000006e-02   5.7000000000000002e-02  -2.4410000000000001e-01   1.1119999999999999e-01   2.9600000000000000e+00   2.5050000000000000e-01   1.9239999999999999e-01   2.0790000000000000e-01
  -6.8330000000000002e-01  -1.9789999999999999e-01   6.0050000000000003e-01   2.2910000000000000e-01   1.2370000000000000e-01  -1.3200000000000000e-02  -4.4390000000000002e-01   1.3339999999999999e-01   3.4824000000000002e+00   2.7939999999999998e-01   1.7319999999999999e-01   2.2559999999999999e-01
  -2.6450000000000001e-01  -1.0990000000000000e-01   1.7160000000000000e-01   1.6230000000000000e-01   9.5200000000000007e-02  -1.3200000000000000e-02  -2.4410000000000001e-01   1.5559999999999999e-01   3.9177000000000000e+00   2.9859999999999998e-01   1.6360000000000000e-01   1.7690000000000000e-01
  -7.9349999999999998e-01  -2.6379999999999998e-01  -6.0050000000000003e-01   1.3370000000000001e-01   9.5200000000000007e-02   8.8000000000000005e-03  -2.2189999999999999e-01   1.3339999999999999e-01   3.5695000000000001e+00   2.3119999999999999e-01   1.6360000000000000e-01   2.0349999999999999e-01
  -6.3919999999999999e-01  -1.7590000000000000e-01   9.4359999999999999e-01   2.0999999999999999e-01   6.6600000000000006e-02   3.5099999999999999e-02  -4.2170000000000002e-01   1.5559999999999999e-01   3.6564999999999999e+00   1.9270000000000001e-01   1.9239999999999999e-01   2.5659999999999999e-01
  -7.4939999999999996e-01  -1.9789999999999999e-01  -2.5740000000000002e-01   2.5779999999999997e-01   7.6100000000000001e-02   2.6300000000000000e-02  -1.5540000000000001e-01   1.5559999999999999e-01   2.7858999999999998e+00   2.2159999999999999e-01   1.0580000000000001e-01   1.9460000000000000e-01
  -7.7149999999999996e-01  -8.7900000000000006e-02   6.8630000000000002e-01   1.2410000000000000e-01   9.4999999999999998e-03   3.9500000000000000e-02  -3.9950000000000002e-01   1.7790000000000000e-01   3.3083000000000000e+00   2.9859999999999998e-01   1.7319999999999999e-01   1.8579999999999999e-01
  -6.1719999999999997e-01  -4.1770000000000002e-01   1.4582999999999999e+00   2.6729999999999998e-01   5.7099999999999998e-02   4.8200000000000000e-02  -3.9950000000000002e-01   2.0010000000000000e-01   3.1341999999999999e+00   3.1790000000000002e-01   1.1550000000000001e-01   2.0790000000000000e-01
  -6.3919999999999999e-01  -1.9789999999999999e-01   4.2890000000000000e-01   1.9089999999999999e-01   1.1420000000000000e-01   3.5099999999999999e-02  -2.6629999999999998e-01  -2.2200000000000001e-02   3.6564999999999999e+00   2.5050000000000000e-01   1.4430000000000001e-01   2.1679999999999999e-01
  -7.4939999999999996e-01  -1.7590000000000000e-01   6.0050000000000003e-01   1.9089999999999999e-01   9.4999999999999998e-03   3.9500000000000000e-02  -1.7760000000000001e-01   1.1119999999999999e-01   3.9177000000000000e+00   2.1190000000000001e-01   1.7319999999999999e-01   1.5040000000000001e-01
  -7.2740000000000005e-01  -4.3999999999999997e-02   1.4582999999999999e+00   1.5279999999999999e-01   3.8100000000000002e-02   4.8200000000000000e-02  -1.1100000000000000e-01   4.0020000000000000e-01   3.8306000000000000e+00   2.9859999999999998e-01   2.0210000000000000e-01   1.7249999999999999e-01
  -4.1880000000000001e-01  -2.8580000000000000e-01   2.5740000000000002e-01   2.2910000000000000e-01   9.5200000000000007e-02  -5.2600000000000001e-02  -3.3289999999999997e-01   1.7790000000000000e-01   3.3953000000000002e+00   1.9270000000000001e-01   8.6599999999999996e-02   1.8579999999999999e-01
  -7.2740000000000005e-01  -1.5390000000000001e-01  -7.7210000000000001e-01   1.8140000000000001e-01   7.6100000000000001e-02   4.4000000000000003e-03  -3.9950000000000002e-01   3.7800000000000000e-01   3.9177000000000000e+00   1.9270000000000001e-01   1.4430000000000001e-01   1.8140000000000001e-01
  -5.0700000000000001e-01  -8.7900000000000006e-02   8.5780000000000001e-01   2.0050000000000001e-01   7.6100000000000001e-02   4.4000000000000003e-03  -1.7760000000000001e-01   2.8910000000000002e-01   3.4824000000000002e+00   2.5050000000000000e-01   1.3469999999999999e-01   2.2559999999999999e-01
  -7.4939999999999996e-01  -2.1980000000000000e-01   8.5800000000000001e-02   2.3870000000000000e-01   9.4999999999999998e-03   3.5099999999999999e-02  -8.8800000000000004e-02   2.4460000000000001e-01   4.2659000000000002e+00   2.5050000000000000e-01   6.7400000000000002e-02   1.8579999999999999e-01
  -5.0700000000000001e-01  -2.6379999999999998e-01   6.0050000000000003e-01   2.2910000000000000e-01   6.6600000000000006e-02   2.1899999999999999e-02  -3.5510000000000003e-01  -6.6699999999999995e-02   3.2212000000000001e+00   2.6970000000000000e-01   9.6199999999999994e-02   2.0349999999999999e-01
  -7.4939999999999996e-01  -4.6170000000000000e-01   1.7157000000000000e+00   1.2410000000000000e-01   6.6600000000000006e-02   3.9500000000000000e-02  -3.5510000000000003e-01   8.8900000000000007e-02   3.4824000000000002e+00   2.9859999999999998e-01   1.8279999999999999e-01   2.0790000000000000e-01
  -7.2740000000000005e-01  -4.3969999999999998e-01   1.8872000000000000e+00   2.0050000000000001e-01   4.7600000000000003e-02   5.7000000000000002e-02  -3.3289999999999997e-01   2.2239999999999999e-01   4.1788999999999996e+00   2.8899999999999998e-01   1.6360000000000000e-01   2.3000000000000001e-01
  -6.3919999999999999e-01  -3.9570000000000000e-01  -2.5740000000000002e-01   1.9089999999999999e-01   1.0470000000000000e-01   2.1899999999999999e-02  -4.4390000000000002e-01   3.5580000000000001e-01   3.0470999999999999e+00   2.1190000000000001e-01   2.0210000000000000e-01   1.7690000000000000e-01
  -8.3760000000000001e-01  -4.3969999999999998e-01   6.0050000000000003e-01   2.2910000000000000e-01   3.8100000000000002e-02   3.9500000000000000e-02  -1.1100000000000000e-01   4.4469999999999998e-01   3.7435999999999998e+00   2.9859999999999998e-01   1.2509999999999999e-01   2.1679999999999999e-01
  -6.6130000000000000e-01  -2.8580000000000000e-01   1.2010000000000001e+00   1.7190000000000000e-01   8.5599999999999996e-02   4.8200000000000000e-02  -2.2189999999999999e-01   3.3350000000000002e-01   4.2659000000000002e+00   2.7939999999999998e-01   1.3469999999999999e-01   1.7249999999999999e-01
  -5.2900000000000003e-01  -1.7590000000000000e-01   3.4310000000000002e-01   2.3870000000000000e-01   9.5200000000000007e-02  -2.1899999999999999e-02  -2.6629999999999998e-01   0.0000000000000000e+00   4.1788999999999996e+00   2.8899999999999998e-01   9.6199999999999994e-02   2.0349999999999999e-01
  -6.6130000000000000e-01  -1.9789999999999999e-01  -4.2890000000000000e-01   2.9599999999999999e-01   1.3320000000000001e-01   4.4000000000000003e-03  -4.6610000000000001e-01   1.5559999999999999e-01   4.3529999999999998e+00   3.0819999999999997e-01   1.6360000000000000e-01   2.1229999999999999e-01
  -6.1719999999999997e-01   2.1999999999999999e-02   1.0294000000000001e+00   1.7190000000000000e-01   1.1420000000000000e-01   1.3200000000000000e-02  -1.3320000000000001e-01   3.1130000000000002e-01   3.3083000000000000e+00   3.1790000000000002e-01   1.5400000000000000e-01   1.9460000000000000e-01
  -5.9509999999999996e-01  -1.0990000000000000e-01   3.4310000000000002e-01   1.9089999999999999e-01   1.1420000000000000e-01   4.4000000000000003e-03  -3.5510000000000003e-01   2.2200000000000001e-02   4.0048000000000004e+00   2.6010000000000000e-01   1.5400000000000000e-01   2.1679999999999999e-01
  -6.8330000000000002e-01  -1.0990000000000000e-01   5.1470000000000005e-01   2.0050000000000001e-01   1.0470000000000000e-01   3.0700000000000002e-02  -2.8849999999999998e-01   2.4460000000000001e-01   3.6564999999999999e+00   2.7939999999999998e-01   4.8099999999999997e-02   2.1679999999999999e-01
  -6.8330000000000002e-01  -4.1770000000000002e-01   1.0294000000000001e+00   2.2910000000000000e-01   1.9000000000000000e-02   7.8899999999999998e-02  -2.4410000000000001e-01  -8.8900000000000007e-02   2.5247000000000002e+00   2.7939999999999998e-01   1.6360000000000000e-01   1.9460000000000000e-01
  -6.1719999999999997e-01  -3.0780000000000002e-01   3.4310000000000002e-01   1.5279999999999999e-01   5.7099999999999998e-02   3.5099999999999999e-02  -1.9980000000000001e-01  -8.8900000000000007e-02   3.2212000000000001e+00   2.6010000000000000e-01   2.8899999999999999e-02   2.2559999999999999e-01
  -5.5110000000000003e-01  -4.1770000000000002e-01   7.7210000000000001e-01   2.2910000000000000e-01   9.5200000000000007e-02   2.6300000000000000e-02  -2.4410000000000001e-01   1.1119999999999999e-01   3.0470999999999999e+00   2.0230000000000001e-01   9.6199999999999994e-02   1.8140000000000001e-01
  -6.8330000000000002e-01  -4.1770000000000002e-01   6.0050000000000003e-01   2.0050000000000001e-01   3.8100000000000002e-02   1.3200000000000000e-02  -6.6600000000000006e-02   2.4460000000000001e-01   4.2659000000000002e+00   2.2159999999999999e-01   1.0580000000000001e-01   1.8140000000000001e-01
  -5.7310000000000005e-01  -2.6379999999999998e-01   1.0294000000000001e+00   1.7190000000000000e-01   7.6100000000000001e-02   8.8000000000000005e-03  -1.7760000000000001e-01   1.7790000000000000e-01   3.7435999999999998e+00   2.6970000000000000e-01   1.4430000000000001e-01   1.7690000000000000e-01
  -7.7149999999999996e-01  -2.8580000000000000e-01   3.4310000000000002e-01   1.9089999999999999e-01   1.7130000000000001e-01   2.6300000000000000e-02  -3.9950000000000002e-01   4.0020000000000000e-01   4.0918000000000001e+00   2.6970000000000000e-01   2.3089999999999999e-01   2.1229999999999999e-01
  -5.7310000000000005e-01  -1.3189999999999999e-01   0.0000000000000000e+00   2.3870000000000000e-01   1.7130000000000001e-01   0.0000000000000000e+00  -3.3289999999999997e-01   1.3339999999999999e-01   3.1341999999999999e+00   1.9270000000000001e-01   1.0580000000000001e-01   1.6810000000000000e-01
  -6.6130000000000000e-01  -3.7369999999999998e-01   9.4359999999999999e-01   2.1959999999999999e-01   7.6100000000000001e-02   7.0199999999999999e-02  -3.9950000000000002e-01   2.4460000000000001e-01   3.7435999999999998e+00   2.6970000000000000e-01   1.7319999999999999e-01   2.2559999999999999e-01
  -5.5110000000000003e-01  -8.7900000000000006e-02   2.5740000000000002e-01   2.9599999999999999e-01   1.3320000000000001e-01   2.6300000000000000e-02  -2.6629999999999998e-01   1.3339999999999999e-01   3.3953000000000002e+00   3.3710000000000001e-01   1.5400000000000000e-01   2.5659999999999999e-01
  -5.7310000000000005e-01  -1.9789999999999999e-01   8.5780000000000001e-01   1.6230000000000000e-01   9.5200000000000007e-02   3.0700000000000002e-02  -4.6610000000000001e-01   6.6699999999999995e-02   3.6564999999999999e+00   2.5050000000000000e-01   5.7700000000000001e-02   2.5209999999999999e-01
  -5.5110000000000003e-01  -3.0780000000000002e-01   7.7210000000000001e-01   1.9089999999999999e-01  -2.8500000000000001e-02   6.5799999999999997e-02  -3.1069999999999998e-01   4.4499999999999998e-02   3.3083000000000000e+00   1.6380000000000000e-01   1.2509999999999999e-01   1.5479999999999999e-01
  -6.6130000000000000e-01  -2.8580000000000000e-01   1.8872000000000000e+00   1.3370000000000001e-01  -3.8100000000000002e-02   8.7700000000000000e-02  -1.7760000000000001e-01   4.4499999999999998e-02   4.2659000000000002e+00   2.4079999999999999e-01   1.4430000000000001e-01   2.2120000000000001e-01
  -7.0530000000000004e-01  -2.4179999999999999e-01   5.1470000000000005e-01   3.2460000000000000e-01   9.5200000000000007e-02   4.4000000000000003e-03  -4.8830000000000001e-01   6.6699999999999995e-02   3.8306000000000000e+00   2.6970000000000000e-01   1.8279999999999999e-01   2.0790000000000000e-01
  -6.6130000000000000e-01  -3.0780000000000002e-01   7.7210000000000001e-01   1.9089999999999999e-01   3.8100000000000002e-02   3.0700000000000002e-02  -1.9980000000000001e-01   1.7790000000000000e-01   2.3506000000000000e+00   1.5409999999999999e-01   1.9239999999999999e-01   1.9460000000000000e-01
  -5.2900000000000003e-01  -1.7590000000000000e-01   6.8630000000000002e-01   2.5779999999999997e-01   3.8100000000000002e-02  -1.3200000000000000e-02  -2.8849999999999998e-01   3.5580000000000001e-01   3.7435999999999998e+00   2.3119999999999999e-01   1.9239999999999999e-01   1.6810000000000000e-01
  -6.8330000000000002e-01  -4.3999999999999997e-02   4.2890000000000000e-01   2.8639999999999999e-01   1.5229999999999999e-01  -1.3200000000000000e-02  -3.7730000000000002e-01   2.4460000000000001e-01   3.5695000000000001e+00   2.4079999999999999e-01   1.6360000000000000e-01   2.3000000000000001e-01
  -4.6289999999999998e-01  -2.6379999999999998e-01   0.0000000000000000e+00   1.9089999999999999e-01   1.5229999999999999e-01  -8.8000000000000005e-03  -3.3289999999999997e-01   3.7800000000000000e-01   3.6564999999999999e+00   3.0819999999999997e-01   1.1550000000000001e-01   2.0349999999999999e-01
  -8.3760000000000001e-01  -6.6000000000000003e-02   8.5780000000000001e-01   1.4319999999999999e-01   7.6100000000000001e-02   3.0700000000000002e-02  -3.5510000000000003e-01   2.8910000000000002e-01   3.8306000000000000e+00   2.6010000000000000e-01   1.3469999999999999e-01   2.3890000000000000e-01
  -5.9509999999999996e-01  -1.5390000000000001e-01   6.0050000000000003e-01   2.1959999999999999e-01   3.8100000000000002e-02   3.0700000000000002e-02  -2.4410000000000001e-01   1.7790000000000000e-01   2.9600000000000000e+00   2.5050000000000000e-01   8.6599999999999996e-02   2.0790000000000000e-01
  -4.8490000000000000e-01  -2.1980000000000000e-01   4.2890000000000000e-01   1.7190000000000000e-01   8.5599999999999996e-02   3.9500000000000000e-02  -3.9950000000000002e-01   2.2200000000000001e-02   4.0918000000000001e+00   2.7939999999999998e-01   1.4430000000000001e-01   2.3440000000000000e-01
  -6.3919999999999999e-01  -2.6379999999999998e-01   6.8630000000000002e-01   1.3370000000000001e-01   1.9000000000000000e-02   6.5799999999999997e-02  -1.9980000000000001e-01   1.1119999999999999e-01   3.0470999999999999e+00   2.2159999999999999e-01   5.7700000000000001e-02   1.9460000000000000e-01
  -8.5960000000000003e-01  -5.7160000000000000e-01   9.4359999999999999e-01   1.8140000000000001e-01   9.4999999999999998e-03   5.7000000000000002e-02  -3.5510000000000003e-01   8.8900000000000007e-02   2.8730000000000002e+00   3.8529999999999998e-01   2.0210000000000000e-01   2.3440000000000000e-01
  -6.3919999999999999e-01  -3.5170000000000001e-01   8.5780000000000001e-01   2.1959999999999999e-01   5.7099999999999998e-02  -8.8000000000000005e-03  -1.9980000000000001e-01   6.6699999999999995e-02   3.5695000000000001e+00   3.2750000000000001e-01   1.9239999999999999e-01   1.9910000000000000e-01
  -7.9349999999999998e-01  -3.0780000000000002e-01   6.8630000000000002e-01   2.8639999999999999e-01   5.7099999999999998e-02   5.7000000000000002e-02  -2.2189999999999999e-01   2.8910000000000002e-01   4.2659000000000002e+00   2.9859999999999998e-01   1.5400000000000000e-01   1.9020000000000001e-01
  -6.1719999999999997e-01  -6.6000000000000003e-02   8.5780000000000001e-01   2.2910000000000000e-01   8.5599999999999996e-02   2.1899999999999999e-02  -3.3289999999999997e-01   2.4460000000000001e-01   3.6564999999999999e+00   3.2750000000000001e-01   1.0580000000000001e-01   1.7249999999999999e-01
  -6.8330000000000002e-01  -1.7590000000000000e-01   4.2890000000000000e-01   2.0999999999999999e-01   1.6180000000000000e-01  -4.4000000000000003e-03  -2.2189999999999999e-01   2.2239999999999999e-01   4.2659000000000002e+00   1.4449999999999999e-01   1.9239999999999999e-01   1.9020000000000001e-01
  -6.3919999999999999e-01  -6.6000000000000003e-02   1.7160000000000000e-01   2.7689999999999998e-01   1.5229999999999999e-01   3.0700000000000002e-02  -1.9980000000000001e-01   2.4460000000000001e-01   4.1788999999999996e+00   3.3710000000000001e-01   1.1550000000000001e-01   1.9910000000000000e-01
  -8.5960000000000003e-01  -1.9789999999999999e-01   1.0294000000000001e+00   1.1459999999999999e-01   4.7600000000000003e-02   8.8000000000000005e-03  -1.9980000000000001e-01   1.5559999999999999e-01   3.6564999999999999e+00   2.9859999999999998e-01   2.0210000000000000e-01   2.0790000000000000e-01
  -5.9509999999999996e-01  -4.3999999999999997e-02   0.0000000000000000e+00   2.1959999999999999e-01   1.8079999999999999e-01  -4.4000000000000003e-03  -2.2189999999999999e-01   4.4499999999999998e-02   3.7435999999999998e+00   3.2750000000000001e-01   1.6360000000000000e-01   1.9020000000000001e-01
  -8.3760000000000001e-01  -3.7369999999999998e-01   1.0294000000000001e+00   1.7190000000000000e-01   9.5200000000000007e-02   2.1899999999999999e-02  -5.9930000000000005e-01  -6.6699999999999995e-02   3.1341999999999999e+00   2.9859999999999998e-01   4.8099999999999997e-02   2.1229999999999999e-01
  -7.2740000000000005e-01  -3.9570000000000000e-01   1.6298999999999999e+00   1.5279999999999999e-01   5.7099999999999998e-02   3.9500000000000000e-02  -3.1069999999999998e-01   1.7790000000000000e-01   3.1341999999999999e+00   3.0819999999999997e-01   1.7319999999999999e-01   2.2120000000000001e-01
  -8.1559999999999999e-01  -4.6170000000000000e-01   1.5441000000000000e+00   1.5279999999999999e-01  -9.4999999999999998e-03   5.7000000000000002e-02  -3.9950000000000002e-01   1.7790000000000000e-01   4.0048000000000004e+00   2.5050000000000000e-01   0.0000000000000000e+00   2.1679999999999999e-01
  -5.7310000000000005e-01  -2.6379999999999998e-01   2.5740000000000002e-01   2.1959999999999999e-01   1.9000000000000000e-02   1.7500000000000002e-02  -2.4410000000000001e-01   2.2239999999999999e-01   4.0048000000000004e+00   3.2750000000000001e-01   9.5999999999999992e-03   1.9020000000000001e-01
  -5.9509999999999996e-01  -1.3189999999999999e-01   6.0050000000000003e-01   1.9089999999999999e-01   7.6100000000000001e-02   7.0199999999999999e-02  -3.1069999999999998e-01   3.3350000000000002e-01   4.1788999999999996e+00   2.1190000000000001e-01   1.3469999999999999e-01   1.6810000000000000e-01
  -7.0530000000000004e-01  -2.4179999999999999e-01   4.2890000000000000e-01   2.3870000000000000e-01   1.0470000000000000e-01   1.3200000000000000e-02  -8.8800000000000004e-02   2.6679999999999998e-01   3.7435999999999998e+00   2.0230000000000001e-01   1.5400000000000000e-01   1.9460000000000000e-01
  -7.0530000000000004e-01  -1.7590000000000000e-01  -8.5800000000000001e-02   2.9599999999999999e-01   8.5599999999999996e-02  -4.4000000000000003e-03  -2.6629999999999998e-01   2.2200000000000001e-02   3.6564999999999999e+00   2.3119999999999999e-01   2.1170000000000000e-01   2.2120000000000001e-01
  -6.6130000000000000e-01  -2.1980000000000000e-01   6.0050000000000003e-01   2.5779999999999997e-01   1.8079999999999999e-01   4.4000000000000003e-03  -1.1100000000000000e-01   2.4460000000000001e-01   3.4824000000000002e+00   3.0819999999999997e-01   1.4430000000000001e-01   1.5920000000000001e-01
  -5.9509999999999996e-01  -3.5170000000000001e-01   6.0050000000000003e-01   1.8140000000000001e-01   1.1420000000000000e-01  -1.3200000000000000e-02  -3.3289999999999997e-01  -4.4499999999999998e-02   3.4824000000000002e+00   2.2159999999999999e-01   1.3469999999999999e-01   1.9910000000000000e-01
  -6.3919999999999999e-01  -1.7590000000000000e-01   5.1470000000000005e-01   2.4820000000000000e-01   5.7099999999999998e-02  -4.4000000000000003e-03  -3.5510000000000003e-01  -1.1119999999999999e-01   4.0918000000000001e+00   3.2750000000000001e-01   2.2130000000000000e-01   1.9460000000000000e-01
  -5.5110000000000003e-01  -1.3189999999999999e-01   9.4359999999999999e-01   1.5279999999999999e-01   1.0470000000000000e-01   3.0700000000000002e-02  -4.4390000000000002e-01   2.2200000000000001e-02   3.4824000000000002e+00   3.5639999999999999e-01   1.2509999999999999e-01   2.3440000000000000e-01
  -7.7149999999999996e-01  -4.8359999999999997e-01   1.3725000000000001e+00   1.0500000000000000e-01  -9.4999999999999998e-03   5.7000000000000002e-02  -2.8849999999999998e-01   2.4460000000000001e-01   2.9600000000000000e+00   2.6970000000000000e-01   1.3469999999999999e-01   1.5920000000000001e-01
  -7.4939999999999996e-01  -2.8580000000000000e-01   1.0294000000000001e+00   2.1959999999999999e-01   4.7600000000000003e-02   8.3299999999999999e-02  -4.4390000000000002e-01   2.2239999999999999e-01   3.7435999999999998e+00   3.2750000000000001e-01   8.6599999999999996e-02   2.1679999999999999e-01
  -8.3760000000000001e-01  -1.9789999999999999e-01   7.7210000000000001e-01   5.7299999999999997e-02   9.5200000000000007e-02   0.0000000000000000e+00  -5.1049999999999995e-01   2.2239999999999999e-01   3.3953000000000002e+00   2.6010000000000000e-01   1.1550000000000001e-01   1.7690000000000000e-01
  -7.4939999999999996e-01  -4.3969999999999998e-01   9.4359999999999999e-01   1.7190000000000000e-01  -2.8500000000000001e-02   8.7700000000000000e-02  -3.3289999999999997e-01   1.5559999999999999e-01   3.5695000000000001e+00   2.3119999999999999e-01   1.0580000000000001e-01   2.0349999999999999e-01
  -7.0530000000000004e-01  -4.1770000000000002e-01   1.2010000000000001e+00   7.6399999999999996e-02   8.5599999999999996e-02   2.6300000000000000e-02  -8.8800000000000004e-02   3.3350000000000002e-01   3.7435999999999998e+00   1.3489999999999999e-01   8.6599999999999996e-02   1.4599999999999999e-01
  -6.6130000000000000e-01  -1.7590000000000000e-01  -3.4310000000000002e-01   1.8140000000000001e-01   7.6100000000000001e-02  -2.1899999999999999e-02  -2.4410000000000001e-01   3.3350000000000002e-01   3.8306000000000000e+00   2.4079999999999999e-01   1.1550000000000001e-01   2.1229999999999999e-01
  -7.7149999999999996e-01  -6.6000000000000003e-02   6.0050000000000003e-01   6.6799999999999998e-02   1.6180000000000000e-01  -4.4000000000000003e-03  -3.1069999999999998e-01   1.3339999999999999e-01   3.2212000000000001e+00   2.0230000000000001e-01   1.1550000000000001e-01   1.7690000000000000e-01
  -7.9349999999999998e-01  -2.8580000000000000e-01   8.5800000000000001e-02   1.7190000000000000e-01   6.6600000000000006e-02   4.3900000000000002e-02  -3.1069999999999998e-01   3.5580000000000001e-01   3.3083000000000000e+00   2.8899999999999998e-01   1.9239999999999999e-01   2.3440000000000000e-01
  -7.4939999999999996e-01  -2.8580000000000000e-01   9.4359999999999999e-01   1.9089999999999999e-01   3.8100000000000002e-02   4.8200000000000000e-02  -4.4390000000000002e-01   8.8900000000000007e-02   3.7435999999999998e+00   2.4079999999999999e-01   6.7400000000000002e-02   1.5479999999999999e-01
  -5.5110000000000003e-01  -2.8580000000000000e-01   2.5740000000000002e-01   1.3370000000000001e-01   1.1420000000000000e-01   4.4000000000000003e-03  -3.3289999999999997e-01  -6.6699999999999995e-02   3.3083000000000000e+00   4.1420000000000001e-01   1.4430000000000001e-01   2.4329999999999999e-01
  -5.7310000000000005e-01  -4.3969999999999998e-01   1.7160000000000000e-01   1.7190000000000000e-01   2.8500000000000001e-02   9.2100000000000001e-02  -2.2189999999999999e-01   1.3339999999999999e-01   3.7435999999999998e+00   2.6010000000000000e-01   1.6360000000000000e-01   1.9910000000000000e-01
  -4.8490000000000000e-01  -2.8580000000000000e-01   5.1470000000000005e-01   1.5279999999999999e-01  -2.8500000000000001e-02   6.1400000000000003e-02  -2.6629999999999998e-01   1.3339999999999999e-01   3.7435999999999998e+00   2.7939999999999998e-01   1.5400000000000000e-01   2.0790000000000000e-01
  -5.7310000000000005e-01  -2.4179999999999999e-01   4.2890000000000000e-01   2.0999999999999999e-01   5.7099999999999998e-02   4.4000000000000003e-03  -2.6629999999999998e-01   1.7790000000000000e-01   3.5695000000000001e+00   2.3119999999999999e-01   1.3469999999999999e-01   1.9460000000000000e-01
  -7.7149999999999996e-01  -1.5390000000000001e-01   3.4310000000000002e-01   2.0999999999999999e-01   1.4269999999999999e-01   2.6300000000000000e-02  -1.7760000000000001e-01   3.1130000000000002e-01   3.6564999999999999e+00   3.5639999999999999e-01   1.6360000000000000e-01   1.8140000000000001e-01
  -6.6130000000000000e-01  -3.2979999999999998e-01   6.8630000000000002e-01   1.7190000000000000e-01   5.7099999999999998e-02   4.3900000000000002e-02  -3.5510000000000003e-01   4.6689999999999998e-01   4.3529999999999998e+00   2.3119999999999999e-01   2.3089999999999999e-01   1.8140000000000001e-01
  -6.6130000000000000e-01  -2.4179999999999999e-01  -8.5800000000000001e-02   1.8140000000000001e-01   6.6600000000000006e-02  -5.7000000000000002e-02  -3.1069999999999998e-01   8.8900000000000007e-02   3.5695000000000001e+00   1.9270000000000001e-01   1.1550000000000001e-01   2.1679999999999999e-01
  -8.1559999999999999e-01  -8.7900000000000006e-02   4.2890000000000000e-01   2.2910000000000000e-01   1.2370000000000000e-01  -1.3200000000000000e-02  -3.9950000000000002e-01   1.7790000000000000e-01   3.6564999999999999e+00   1.6380000000000000e-01   1.9239999999999999e-01   1.8140000000000001e-01
  -6.8330000000000002e-01  -2.4179999999999999e-01   7.7210000000000001e-01   2.6729999999999998e-01   7.6100000000000001e-02   8.8000000000000005e-03  -3.5510000000000003e-01   2.4460000000000001e-01   4.2659000000000002e+00   2.2159999999999999e-01   1.0580000000000001e-01   1.8140000000000001e-01
  -7.7149999999999996e-01  -8.7900000000000006e-02  -8.5800000000000001e-02   3.0549999999999999e-01   1.0470000000000000e-01   8.8000000000000005e-03  -1.1100000000000000e-01   2.2200000000000001e-02   3.3083000000000000e+00   2.5050000000000000e-01   1.9239999999999999e-01   2.1229999999999999e-01
  -6.3919999999999999e-01  -1.0990000000000000e-01   3.4310000000000002e-01   1.7190000000000000e-01   0.0000000000000000e+00  -4.4000000000000003e-03  -4.2170000000000002e-01   4.4499999999999998e-02   3.3953000000000002e+00   2.7939999999999998e-01   1.2509999999999999e-01   1.9020000000000001e-01
  -5.5110000000000003e-01  -4.3969999999999998e-01   1.3725000000000001e+00   2.2910000000000000e-01   4.7600000000000003e-02   7.0199999999999999e-02  -1.3320000000000001e-01   2.2239999999999999e-01   4.0048000000000004e+00   2.2159999999999999e-01   1.9239999999999999e-01   2.1679999999999999e-01
  -8.5960000000000003e-01  -3.0780000000000002e-01   1.2010000000000001e+00   1.6230000000000000e-01  -1.2370000000000000e-01   5.7000000000000002e-02  -4.4390000000000002e-01   2.2239999999999999e-01   3.7435999999999998e+00   2.7939999999999998e-01   1.5400000000000000e-01   2.3440000000000000e-01
  -6.1719999999999997e-01  -2.4179999999999999e-01   1.7160000000000000e-01   1.8140000000000001e-01   8.5599999999999996e-02   8.8000000000000005e-03  -3.7730000000000002e-01   3.5580000000000001e-01   3.9177000000000000e+00   2.5050000000000000e-01   1.5400000000000000e-01   1.9020000000000001e-01
  -6.3919999999999999e-01  -3.5170000000000001e-01   1.2010000000000001e+00   1.9089999999999999e-01   7.6100000000000001e-02   2.6300000000000000e-02  -1.9980000000000001e-01   2.4460000000000001e-01   4.0048000000000004e+00   2.4079999999999999e-01   1.7319999999999999e-01   2.3890000000000000e-01
  -6.8330000000000002e-01  -1.7590000000000000e-01   9.4359999999999999e-01   1.5279999999999999e-01  -3.8100000000000002e-02   6.1400000000000003e-02  -2.6629999999999998e-01   4.8920000000000002e-01   4.0918000000000001e+00   2.0230000000000001e-01   1.7319999999999999e-01   1.8140000000000001e-01
  -6.8330000000000002e-01  -3.0780000000000002e-01  -8.5800000000000001e-02   1.9089999999999999e-01   1.6180000000000000e-01   0.0000000000000000e+00  -3.9950000000000002e-01   1.7790000000000000e-01   3.7435999999999998e+00   2.1190000000000001e-01   1.7319999999999999e-01   2.2559999999999999e-01
  -7.0530000000000004e-01  -2.1980000000000000e-01  -3.4310000000000002e-01   2.5779999999999997e-01   3.8100000000000002e-02   2.6300000000000000e-02  -2.2189999999999999e-01   1.7790000000000000e-01   3.6564999999999999e+00   2.7939999999999998e-01   1.6360000000000000e-01   2.0349999999999999e-01
  -6.8330000000000002e-01  -3.9570000000000000e-01   3.4310000000000002e-01   2.0999999999999999e-01   6.6600000000000006e-02   2.6300000000000000e-02  -1.9980000000000001e-01   2.0010000000000000e-01   3.8306000000000000e+00   3.1790000000000002e-01   1.3469999999999999e-01   1.8140000000000001e-01
  -5.9509999999999996e-01  -2.6379999999999998e-01   8.5800000000000001e-02   2.3870000000000000e-01   0.0000000000000000e+00   4.3900000000000002e-02  -4.4390000000000002e-01   8.8900000000000007e-02   3.4824000000000002e+00   2.5050000000000000e-01   1.0580000000000001e-01   2.3000000000000001e-01
  -5.5110000000000003e-01  -8.7900000000000006e-02   8.5780000000000001e-01   1.6230000000000000e-01   1.2370000000000000e-01   3.0700000000000002e-02  -3.3289999999999997e-01   1.3339999999999999e-01   3.6564999999999999e+00   2.8899999999999998e-01   7.6999999999999999e-02   1.9910000000000000e-01
  -6.1719999999999997e-01  -4.8359999999999997e-01   7.7210000000000001e-01   1.8140000000000001e-01   0.0000000000000000e+00   5.7000000000000002e-02  -2.8849999999999998e-01   2.2200000000000001e-02   3.6564999999999999e+00   2.1190000000000001e-01   7.6999999999999999e-02   2.0349999999999999e-01
  -5.9509999999999996e-01  -2.4179999999999999e-01   1.3725000000000001e+00   1.4319999999999999e-01   5.7099999999999998e-02   3.9500000000000000e-02  -2.6629999999999998e-01   1.5559999999999999e-01   3.7435999999999998e+00   3.2750000000000001e-01   1.0580000000000001e-01   1.9460000000000000e-01
  -7.0530000000000004e-01  -1.7590000000000000e-01   3.4310000000000002e-01   2.4820000000000000e-01   4.7600000000000003e-02   3.9500000000000000e-02  -4.2170000000000002e-01   2.6679999999999998e-01   3.9177000000000000e+00   2.8899999999999998e-01   1.0580000000000001e-01   2.1229999999999999e-01
  -6.6130000000000000e-01  -1.9789999999999999e-01   6.8630000000000002e-01   1.6230000000000000e-01   3.8100000000000002e-02   3.0700000000000002e-02  -4.4400000000000002e-02   1.7790000000000000e-01   4.4401000000000002e+00   2.8899999999999998e-01   2.1170000000000000e-01   1.8579999999999999e-01
  -7.0530000000000004e-01  -1.9789999999999999e-01   7.7210000000000001e-01   2.7689999999999998e-01   5.7099999999999998e-02   6.5799999999999997e-02  -1.3320000000000001e-01   3.1130000000000002e-01   4.5270999999999999e+00   1.3489999999999999e-01   1.2509999999999999e-01   1.8579999999999999e-01
  -6.6130000000000000e-01  -1.7590000000000000e-01  -6.0050000000000003e-01   1.4319999999999999e-01   1.5229999999999999e-01   1.7500000000000002e-02  -6.6600000000000006e-02   6.6699999999999995e-02   3.4824000000000002e+00   2.7939999999999998e-01   4.8099999999999997e-02   2.1229999999999999e-01
  -7.2740000000000005e-01  -1.0990000000000000e-01   7.7210000000000001e-01   2.0050000000000001e-01   1.1420000000000000e-01   0.0000000000000000e+00  -1.5540000000000001e-01   3.3350000000000002e-01   3.4824000000000002e+00   2.5050000000000000e-01   1.7319999999999999e-01   2.0349999999999999e-01
  -7.7149999999999996e-01  -1.7590000000000000e-01   6.8630000000000002e-01   1.6230000000000000e-01   5.7099999999999998e-02   4.3900000000000002e-02  -1.5540000000000001e-01   1.5559999999999999e-01   3.1341999999999999e+00   2.8899999999999998e-01   1.3469999999999999e-01   2.3000000000000001e-01
  -4.6289999999999998e-01  -2.8580000000000000e-01   6.8630000000000002e-01   1.9089999999999999e-01   2.8500000000000001e-02   1.3200000000000000e-02  -2.2189999999999999e-01   4.4499999999999998e-02   3.6564999999999999e+00   2.5050000000000000e-01   6.7400000000000002e-02   2.1679999999999999e-01
  -6.3919999999999999e-01  -1.0990000000000000e-01   5.1470000000000005e-01   2.0050000000000001e-01   7.6100000000000001e-02   3.0700000000000002e-02  -3.9950000000000002e-01   6.6699999999999995e-02   3.1341999999999999e+00   2.8899999999999998e-01   8.6599999999999996e-02   2.1679999999999999e-01
  -6.6130000000000000e-01  -3.5170000000000001e-01   6.0050000000000003e-01   1.4319999999999999e-01  -3.8100000000000002e-02   9.6500000000000002e-02  -4.2170000000000002e-01   6.6699999999999995e-02   3.0470999999999999e+00   2.9859999999999998e-01   1.6360000000000000e-01   1.8140000000000001e-01
  -6.1719999999999997e-01  -3.5170000000000001e-01   1.1152000000000000e+00   7.6399999999999996e-02  -6.6600000000000006e-02   8.3299999999999999e-02  -4.4390000000000002e-01   2.6679999999999998e-01   3.0470999999999999e+00   2.5050000000000000e-01   9.6199999999999994e-02   1.9460000000000000e-01
  -5.0700000000000001e-01  -2.8580000000000000e-01   0.0000000000000000e+00   1.5279999999999999e-01   5.7099999999999998e-02   8.8000000000000005e-03  -3.5510000000000003e-01   8.8900000000000007e-02   4.0048000000000004e+00   2.4079999999999999e-01   1.5400000000000000e-01   2.2120000000000001e-01
  -5.7310000000000005e-01  -3.0780000000000002e-01   1.1152000000000000e+00   1.8140000000000001e-01   5.7099999999999998e-02   6.5799999999999997e-02  -8.8800000000000004e-02   2.4460000000000001e-01   3.3083000000000000e+00   3.3710000000000001e-01   1.5400000000000000e-01   1.9910000000000000e-01
  -6.1719999999999997e-01  -1.9789999999999999e-01   2.5740000000000002e-01   2.3870000000000000e-01   1.9000000000000000e-02   2.1899999999999999e-02  -2.4410000000000001e-01   3.7800000000000000e-01   3.6564999999999999e+00   1.6380000000000000e-01   1.1550000000000001e-01   1.8140000000000001e-01
  -5.5110000000000003e-01  -3.5170000000000001e-01   2.5740000000000002e-01   2.1959999999999999e-01   1.6180000000000000e-01   1.3200000000000000e-02  -5.1049999999999995e-01   1.5559999999999999e-01   4.0918000000000001e+00   1.8300000000000000e-01   2.0210000000000000e-01   1.8140000000000001e-01
  -7.0530000000000004e-01  -3.0780000000000002e-01   6.8630000000000002e-01   2.0999999999999999e-01   5.7099999999999998e-02  -3.5099999999999999e-02  -3.5510000000000003e-01   2.0010000000000000e-01   4.6142000000000003e+00   1.9270000000000001e-01   1.5400000000000000e-01   1.7249999999999999e-01
  -8.1559999999999999e-01  -2.6379999999999998e-01   1.4582999999999999e+00   1.4319999999999999e-01   9.4999999999999998e-03   3.9500000000000000e-02  -2.6629999999999998e-01   1.3339999999999999e-01   2.7858999999999998e+00   2.1190000000000001e-01   1.4430000000000001e-01   2.2559999999999999e-01
  -6.3919999999999999e-01  -3.9570000000000000e-01  -4.2890000000000000e-01   2.2910000000000000e-01   6.6600000000000006e-02   8.8000000000000005e-03  -4.4390000000000002e-01   3.3350000000000002e-01   4.2659000000000002e+00   2.5050000000000000e-01   4.8099999999999997e-02   2.2559999999999999e-01
  -5.9509999999999996e-01  -3.9570000000000000e-01   3.4310000000000002e-01   2.5779999999999997e-01   3.8100000000000002e-02   8.8000000000000005e-03  -2.6629999999999998e-01  -1.3339999999999999e-01   3.7435999999999998e+00   2.3119999999999999e-01   1.3469999999999999e-01   1.9910000000000000e-01
  -7.7149999999999996e-01  -4.8359999999999997e-01   5.1470000000000005e-01   1.8140000000000001e-01  -1.9000000000000000e-02   2.6300000000000000e-02  -3.1069999999999998e-01   2.0010000000000000e-01   3.8306000000000000e+00   3.0819999999999997e-01   1.8279999999999999e-01   1.8579999999999999e-01
  -6.3919999999999999e-01  -1.5390000000000001e-01   1.6298999999999999e+00   1.6230000000000000e-01   1.9000000000000000e-02   5.2600000000000001e-02  -4.2170000000000002e-01   1.7790000000000000e-01   3.3083000000000000e+00   3.1790000000000002e-01   1.4430000000000001e-01   2.1679999999999999e-01
  -6.1719999999999997e-01  -2.1980000000000000e-01  -3.4310000000000002e-01   2.2910000000000000e-01   1.9000000000000000e-02   1.7500000000000002e-02  -2.6629999999999998e-01  -1.5559999999999999e-01   3.2212000000000001e+00   2.1190000000000001e-01   1.3469999999999999e-01   1.8140000000000001e-01
  -5.7310000000000005e-01  -1.7590000000000000e-01   1.6298999999999999e+00   1.5279999999999999e-01   6.6600000000000006e-02   3.5099999999999999e-02  -1.7760000000000001e-01   1.1119999999999999e-01   4.0048000000000004e+00   2.9859999999999998e-01   1.0580000000000001e-01   1.9910000000000000e-01
  -9.2579999999999996e-01  -3.9570000000000000e-01   6.8630000000000002e-01   1.3370000000000001e-01   7.6100000000000001e-02   1.7500000000000002e-02  -1.9980000000000001e-01   4.2249999999999999e-01   3.3083000000000000e+00   1.8300000000000000e-01   1.7319999999999999e-01   1.4160000000000000e-01
  -5.5110000000000003e-01  -6.6000000000000003e-02   8.5800000000000001e-02   2.7689999999999998e-01   1.7130000000000001e-01   2.1899999999999999e-02  -2.4410000000000001e-01   2.0010000000000000e-01   3.7435999999999998e+00   2.0230000000000001e-01   1.6360000000000000e-01   1.7249999999999999e-01
  -4.8490000000000000e-01  -2.4179999999999999e-01   8.5800000000000001e-02   2.7689999999999998e-01   1.3320000000000001e-01  -2.1899999999999999e-02  -4.4390000000000002e-01   2.6679999999999998e-01   2.4377000000000000e+00   2.2159999999999999e-01   1.9239999999999999e-01   1.7690000000000000e-01
  -5.9509999999999996e-01  -3.0780000000000002e-01   1.5441000000000000e+00   2.0050000000000001e-01   9.5200000000000007e-02   3.5099999999999999e-02  -3.5510000000000003e-01   1.7790000000000000e-01   3.2212000000000001e+00   2.6010000000000000e-01   1.1550000000000001e-01   1.9910000000000000e-01
  -5.9509999999999996e-01  -2.6379999999999998e-01   4.2890000000000000e-01   2.4820000000000000e-01   7.6100000000000001e-02   3.9500000000000000e-02  -3.5510000000000003e-01   1.3339999999999999e-01   3.2212000000000001e+00   2.9859999999999998e-01   1.5400000000000000e-01   2.1229999999999999e-01
  -5.2900000000000003e-01  -2.6379999999999998e-01   4.2890000000000000e-01   1.6230000000000000e-01   1.1420000000000000e-01  -4.4000000000000003e-03  -4.8830000000000001e-01  -4.4499999999999998e-02   3.3083000000000000e+00   1.9270000000000001e-01   1.2509999999999999e-01   2.4770000000000000e-01
  -8.1559999999999999e-01  -2.6379999999999998e-01   8.5800000000000001e-02   2.1959999999999999e-01   9.4999999999999998e-03   9.2100000000000001e-02  -4.6610000000000001e-01   1.1119999999999999e-01   3.8306000000000000e+00   2.8899999999999998e-01   1.6360000000000000e-01   1.8579999999999999e-01
  -6.1719999999999997e-01  -1.7590000000000000e-01   1.2010000000000001e+00   1.5279999999999999e-01   4.7600000000000003e-02   3.9500000000000000e-02  -3.1069999999999998e-01   2.2239999999999999e-01   3.6564999999999999e+00   2.8899999999999998e-01   1.8279999999999999e-01   1.9910000000000000e-01
  -7.4939999999999996e-01  -2.6379999999999998e-01   4.2890000000000000e-01   1.9089999999999999e-01   9.5200000000000007e-02   4.8200000000000000e-02   4.4400000000000002e-02   2.0010000000000000e-01   3.9177000000000000e+00   2.5050000000000000e-01   1.1550000000000001e-01   1.9460000000000000e-01
  -6.3919999999999999e-01  -4.3969999999999998e-01   1.1152000000000000e+00   2.1959999999999999e-01   0.0000000000000000e+00   2.1899999999999999e-02  -1.7760000000000001e-01   3.3350000000000002e-01   4.0918000000000001e+00   2.8899999999999998e-01   1.1550000000000001e-01   1.9910000000000000e-01
  -6.6130000000000000e-01  -1.9789999999999999e-01   6.0050000000000003e-01   1.4319999999999999e-01   3.8100000000000002e-02   1.3200000000000000e-02  -1.7760000000000001e-01   4.6689999999999998e-01   4.5270999999999999e+00   2.9859999999999998e-01   2.0210000000000000e-01   1.9460000000000000e-01
  -5.2900000000000003e-01  -3.0780000000000002e-01   8.5800000000000001e-02   1.7190000000000000e-01   1.0470000000000000e-01  -2.1899999999999999e-02  -4.6610000000000001e-01   1.3339999999999999e-01   3.9177000000000000e+00   2.4079999999999999e-01   5.7700000000000001e-02   2.0790000000000000e-01
  -6.1719999999999997e-01  -1.5390000000000001e-01   0.0000000000000000e+00   2.8639999999999999e-01   1.6180000000000000e-01  -8.8000000000000005e-03  -2.6629999999999998e-01   2.0010000000000000e-01   3.4824000000000002e+00   3.5639999999999999e-01   1.5400000000000000e-01   1.9910000000000000e-01
  -6.3919999999999999e-01  -3.7369999999999998e-01   7.7210000000000001e-01   1.6230000000000000e-01   1.6180000000000000e-01   4.4000000000000003e-03  -2.4410000000000001e-01   1.3339999999999999e-01   3.9177000000000000e+00   2.6010000000000000e-01   1.2509999999999999e-01   1.9460000000000000e-01
  -6.3919999999999999e-01  -2.6379999999999998e-01   6.8630000000000002e-01   2.3870000000000000e-01   4.7600000000000003e-02  -8.8000000000000005e-03  -3.7730000000000002e-01  -4.4499999999999998e-02   3.5695000000000001e+00   2.8899999999999998e-01   7.6999999999999999e-02   1.9910000000000000e-01
  -5.7310000000000005e-01  -5.2759999999999996e-01   7.7210000000000001e-01   2.4820000000000000e-01   3.8100000000000002e-02   3.9500000000000000e-02  -4.2170000000000002e-01   2.2200000000000001e-02   2.9600000000000000e+00   2.4079999999999999e-01   1.2509999999999999e-01   2.1229999999999999e-01
  -6.3919999999999999e-01  -1.7590000000000000e-01   1.5441000000000000e+00   1.5279999999999999e-01   2.8500000000000001e-02   5.2600000000000001e-02  -1.5540000000000001e-01   6.6699999999999995e-02   3.3083000000000000e+00   2.7939999999999998e-01   1.0580000000000001e-01   2.1679999999999999e-01
  -7.2740000000000005e-01  -2.8580000000000000e-01   1.2010000000000001e+00   1.9089999999999999e-01   6.6600000000000006e-02   5.2600000000000001e-02  -4.2170000000000002e-01   1.3339999999999999e-01   3.5695000000000001e+00   2.4079999999999999e-01   1.0580000000000001e-01   2.3890000000000000e-01
  -5.0700000000000001e-01  -1.9789999999999999e-01   4.2890000000000000e-01   2.0999999999999999e-01   8.5599999999999996e-02   0.0000000000000000e+00  -2.6629999999999998e-01   4.4499999999999998e-02   3.1341999999999999e+00   2.4079999999999999e-01   1.6360000000000000e-01   2.3440000000000000e-01
  -8.1559999999999999e-01  -1.7590000000000000e-01   1.2867999999999999e+00   1.5279999999999999e-01   1.9000000000000000e-02   2.6300000000000000e-02  -1.3320000000000001e-01   2.4460000000000001e-01   3.9177000000000000e+00   2.6970000000000000e-01   1.3469999999999999e-01   1.6810000000000000e-01
  -6.6130000000000000e-01  -6.6000000000000003e-02   6.0050000000000003e-01   1.5279999999999999e-01   6.6600000000000006e-02   0.0000000000000000e+00  -1.7760000000000001e-01   2.6679999999999998e-01   4.5270999999999999e+00   2.9859999999999998e-01   2.5019999999999998e-01   1.7690000000000000e-01
  -7.4939999999999996e-01  -1.5390000000000001e-01  -9.4359999999999999e-01   2.1959999999999999e-01   1.6180000000000000e-01  -3.0700000000000002e-02  -2.4410000000000001e-01   1.5559999999999999e-01   4.1788999999999996e+00   2.2159999999999999e-01   1.2509999999999999e-01   2.1229999999999999e-01
  -6.1719999999999997e-01  -4.3999999999999997e-02  -5.1470000000000005e-01   8.5900000000000004e-02   2.0930000000000001e-01  -1.7500000000000002e-02  -8.8800000000000004e-02   3.1130000000000002e-01   4.3529999999999998e+00   2.6010000000000000e-01   1.8279999999999999e-01   1.8140000000000001e-01
  -6.1719999999999997e-01  -2.8580000000000000e-01   5.1470000000000005e-01   9.5500000000000002e-02  -9.4999999999999998e-03   1.7500000000000002e-02  -2.2189999999999999e-01   1.7790000000000000e-01   3.3953000000000002e+00   2.2159999999999999e-01   1.7319999999999999e-01   2.2120000000000001e-01
  -7.4939999999999996e-01  -6.6000000000000003e-02  -1.7160000000000000e-01   1.5279999999999999e-01   7.6100000000000001e-02   3.5099999999999999e-02  -5.9930000000000005e-01   6.6699999999999995e-02   3.3953000000000002e+00   2.7939999999999998e-01   1.7319999999999999e-01   1.8579999999999999e-01
  -7.0530000000000004e-01  -2.1980000000000000e-01   6.0050000000000003e-01   2.0050000000000001e-01   1.0470000000000000e-01   2.6300000000000000e-02  -1.9980000000000001e-01  -1.1119999999999999e-01   3.6564999999999999e+00   2.6010000000000000e-01   1.3469999999999999e-01   2.2559999999999999e-01
  -7.2740000000000005e-01  -1.7590000000000000e-01   1.7160000000000000e-01   1.0500000000000000e-01   9.4999999999999998e-03   3.0700000000000002e-02  -4.8830000000000001e-01   4.4499999999999998e-02   3.3953000000000002e+00   2.5050000000000000e-01   1.1550000000000001e-01   2.2120000000000001e-01
  -8.8170000000000004e-01  -2.6379999999999998e-01   1.2010000000000001e+00   1.5279999999999999e-01  -3.8100000000000002e-02   2.6300000000000000e-02  -2.8849999999999998e-01   0.0000000000000000e+00   3.9177000000000000e+00   3.0819999999999997e-01   9.6199999999999994e-02   2.3890000000000000e-01
  -5.5110000000000003e-01  -1.9789999999999999e-01   3.4310000000000002e-01   1.7190000000000000e-01   8.5599999999999996e-02   3.5099999999999999e-02  -1.9980000000000001e-01   2.4460000000000001e-01   3.6564999999999999e+00   2.6010000000000000e-01   1.8279999999999999e-01   1.8140000000000001e-01
  -5.0700000000000001e-01  -1.3189999999999999e-01   7.7210000000000001e-01   1.7190000000000000e-01   1.9000000000000000e-02   2.6300000000000000e-02  -4.4400000000000002e-02   2.2239999999999999e-01   3.8306000000000000e+00   2.2159999999999999e-01   1.8279999999999999e-01   1.9020000000000001e-01
  -7.4939999999999996e-01  -2.4179999999999999e-01   6.0050000000000003e-01   1.5279999999999999e-01  -9.4999999999999998e-03   1.3200000000000000e-02  -1.3320000000000001e-01   5.3369999999999995e-01   2.8730000000000002e+00   2.6970000000000000e-01   1.8279999999999999e-01   1.5040000000000001e-01
  -5.9509999999999996e-01  -1.3189999999999999e-01  -1.7160000000000000e-01   2.8639999999999999e-01   1.6180000000000000e-01  -1.7500000000000002e-02  -3.9950000000000002e-01   6.6699999999999995e-02   3.6564999999999999e+00   2.6010000000000000e-01   8.6599999999999996e-02   1.8579999999999999e-01
  -6.3919999999999999e-01  -1.0990000000000000e-01   6.0050000000000003e-01   2.2910000000000000e-01   2.1890000000000001e-01   3.5099999999999999e-02  -3.5510000000000003e-01   2.6679999999999998e-01   3.0470999999999999e+00   2.6970000000000000e-01   1.5400000000000000e-01   2.3440000000000000e-01
  -6.8330000000000002e-01  -1.3189999999999999e-01   7.7210000000000001e-01   2.3870000000000000e-01   6.6600000000000006e-02  -4.4000000000000003e-03  -3.1069999999999998e-01   8.8900000000000007e-02   3.4824000000000002e+00   2.6010000000000000e-01   1.9239999999999999e-01   2.1679999999999999e-01
  -7.2740000000000005e-01  -1.5390000000000001e-01   8.5800000000000001e-02   1.2410000000000000e-01   1.3320000000000001e-01   4.3900000000000002e-02  -3.7730000000000002e-01   2.4460000000000001e-01   3.7435999999999998e+00   2.6010000000000000e-01   6.7400000000000002e-02   2.0790000000000000e-01
  -5.7310000000000005e-01  -4.3969999999999998e-01   6.8630000000000002e-01   2.1959999999999999e-01   1.1420000000000000e-01  -3.5099999999999999e-02  -3.7730000000000002e-01  -8.8900000000000007e-02   3.7435999999999998e+00   2.3119999999999999e-01   1.1550000000000001e-01   2.1679999999999999e-01
  -8.3760000000000001e-01  -4.6170000000000000e-01   7.7210000000000001e-01   2.1959999999999999e-01  -8.5599999999999996e-02   7.4499999999999997e-02  -3.1069999999999998e-01   1.7790000000000000e-01   3.3083000000000000e+00   2.6970000000000000e-01   1.2509999999999999e-01   2.0349999999999999e-01
  -6.3919999999999999e-01  -3.7369999999999998e-01   1.2010000000000001e+00   1.0500000000000000e-01   3.8100000000000002e-02   3.9500000000000000e-02  -2.6629999999999998e-01   1.5559999999999999e-01   3.8306000000000000e+00   2.1190000000000001e-01   1.4430000000000001e-01   1.6370000000000001e-01
  -6.3919999999999999e-01  -2.1980000000000000e-01   6.0050000000000003e-01   1.7190000000000000e-01   9.5200000000000007e-02   3.9500000000000000e-02  -3.9950000000000002e-01   2.4460000000000001e-01   3.0470999999999999e+00   2.6010000000000000e-01   9.6199999999999994e-02   1.9460000000000000e-01
  -7.0530000000000004e-01  -1.9789999999999999e-01   2.5740000000000002e-01   1.9089999999999999e-01   0.0000000000000000e+00   3.5099999999999999e-02  -3.1069999999999998e-01   3.1130000000000002e-01   3.4824000000000002e+00   2.2159999999999999e-01   1.5400000000000000e-01   1.5479999999999999e-01
  -5.9509999999999996e-01   0.0000000000000000e+00   7.7210000000000001e-01   1.7190000000000000e-01  -1.9000000000000000e-02   7.0199999999999999e-02  -1.9980000000000001e-01   3.5580000000000001e-01   4.0048000000000004e+00   2.5050000000000000e-01   2.5979999999999998e-01   1.9020000000000001e-01
  -6.1719999999999997e-01  -2.1980000000000000e-01   1.7160000000000000e-01   3.3420000000000000e-01   2.0930000000000001e-01  -4.4000000000000003e-03  -3.7730000000000002e-01   2.4460000000000001e-01   3.2212000000000001e+00   2.4079999999999999e-01   3.8500000000000000e-02   1.9910000000000000e-01
  -7.7149999999999996e-01  -1.7590000000000000e-01  -1.0294000000000001e+00   2.0999999999999999e-01   1.1420000000000000e-01  -5.7000000000000002e-02  -1.1100000000000000e-01   3.7800000000000000e-01   3.1341999999999999e+00   2.8899999999999998e-01   2.2130000000000000e-01   2.0790000000000000e-01
  -6.6130000000000000e-01  -2.4179999999999999e-01   3.4310000000000002e-01   2.0050000000000001e-01   5.7099999999999998e-02   6.5799999999999997e-02  -5.1049999999999995e-01   1.1119999999999999e-01   3.9177000000000000e+00   2.5050000000000000e-01   1.4430000000000001e-01   2.0349999999999999e-01
  -7.7149999999999996e-01  -3.9570000000000000e-01   5.1470000000000005e-01   2.5779999999999997e-01   4.7600000000000003e-02   4.4000000000000003e-03  -5.7709999999999995e-01   8.8900000000000007e-02   2.6989000000000001e+00   2.8899999999999998e-01   8.6599999999999996e-02   1.9020000000000001e-01
  -5.9509999999999996e-01  -2.4179999999999999e-01  -1.7160000000000000e-01   1.8140000000000001e-01   7.6100000000000001e-02   4.3900000000000002e-02  -4.8830000000000001e-01  -2.2200000000000001e-02   3.9177000000000000e+00   2.1190000000000001e-01   1.1550000000000001e-01   2.1229999999999999e-01
  -5.7310000000000005e-01  -4.6170000000000000e-01   1.2867999999999999e+00   2.0999999999999999e-01  -3.8100000000000002e-02   6.5799999999999997e-02  -2.4410000000000001e-01   2.0010000000000000e-01   4.2659000000000002e+00   2.4079999999999999e-01   1.4430000000000001e-01   2.1229999999999999e-01
  -5.0700000000000001e-01  -1.9789999999999999e-01   1.3725000000000001e+00   2.1959999999999999e-01  -2.8500000000000001e-02   7.8899999999999998e-02  -2.2189999999999999e-01   2.2239999999999999e-01   3.5695000000000001e+00   3.0819999999999997e-01   1.4430000000000001e-01   1.9460000000000000e-01
  -7.2740000000000005e-01  -1.9789999999999999e-01   0.0000000000000000e+00   1.9089999999999999e-01   1.9000000000000000e-02   6.5799999999999997e-02  -2.4410000000000001e-01   8.8900000000000007e-02   3.4824000000000002e+00   2.6970000000000000e-01   8.6599999999999996e-02   1.8579999999999999e-01
  -7.0530000000000004e-01  -3.9570000000000000e-01   7.7210000000000001e-01   2.3870000000000000e-01   2.8500000000000001e-02   6.5799999999999997e-02  -8.8800000000000004e-02   2.8910000000000002e-01   3.6564999999999999e+00   2.5050000000000000e-01   8.6599999999999996e-02   1.6810000000000000e-01
  -7.7149999999999996e-01  -3.9570000000000000e-01   1.5441000000000000e+00   1.7190000000000000e-01   4.7600000000000003e-02   8.8000000000000005e-03  -2.6629999999999998e-01   2.0010000000000000e-01   3.4824000000000002e+00   2.8899999999999998e-01   7.6999999999999999e-02   1.9910000000000000e-01
  -5.7310000000000005e-01  -2.4179999999999999e-01   6.8630000000000002e-01   2.4820000000000000e-01   1.3320000000000001e-01   4.4000000000000003e-03  -4.8830000000000001e-01   2.0010000000000000e-01   3.2212000000000001e+00   3.2750000000000001e-01   1.7319999999999999e-01   1.9910000000000000e-01
  -5.7310000000000005e-01  -2.8580000000000000e-01  -1.7160000000000000e-01   2.6729999999999998e-01   7.6100000000000001e-02  -1.3200000000000000e-02  -3.1069999999999998e-01   1.3339999999999999e-01   3.2212000000000001e+00   2.1190000000000001e-01   1.8279999999999999e-01   1.6370000000000001e-01
  -5.9509999999999996e-01  -2.6379999999999998e-01   9.4359999999999999e-01   1.5279999999999999e-01   9.4999999999999998e-03   4.3900000000000002e-02  -3.3289999999999997e-01   1.3339999999999999e-01   3.6564999999999999e+00   3.1790000000000002e-01   1.8279999999999999e-01   2.4329999999999999e-01
  -6.3919999999999999e-01  -1.7590000000000000e-01   9.4359999999999999e-01   2.5779999999999997e-01   4.7600000000000003e-02   4.4000000000000003e-03  -2.6629999999999998e-01  -1.3339999999999999e-01   3.3953000000000002e+00   2.6010000000000000e-01   1.4430000000000001e-01   2.0790000000000000e-01
  -4.1880000000000001e-01  -2.8580000000000000e-01  -2.5740000000000002e-01   2.0050000000000001e-01   3.8100000000000002e-02   3.0700000000000002e-02  -3.7730000000000002e-01   6.6699999999999995e-02   3.3083000000000000e+00   2.7939999999999998e-01   1.9239999999999999e-01   2.0790000000000000e-01
  -7.0530000000000004e-01  -3.5170000000000001e-01   1.3725000000000001e+00   1.1459999999999999e-01   9.4999999999999998e-03   7.0199999999999999e-02  -1.7760000000000001e-01   2.2239999999999999e-01   3.4824000000000002e+00   2.6970000000000000e-01   1.1550000000000001e-01   1.7249999999999999e-01
  -5.7310000000000005e-01  -5.2759999999999996e-01   1.0294000000000001e+00   2.0050000000000001e-01   9.4999999999999998e-03   8.3299999999999999e-02  -2.4410000000000001e-01   3.5580000000000001e-01   2.6989000000000001e+00   2.4079999999999999e-01   1.4430000000000001e-01   1.9910000000000000e-01
  -5.7310000000000005e-01  -2.8580000000000000e-01   3.4310000000000002e-01   2.3870000000000000e-01   2.8500000000000001e-02   0.0000000000000000e+00  -3.1069999999999998e-01   1.7790000000000000e-01   3.7435999999999998e+00   2.6970000000000000e-01   6.7400000000000002e-02   2.0790000000000000e-01
  -7.7149999999999996e-01  -3.0780000000000002e-01   1.4582999999999999e+00   1.4319999999999999e-01   5.7099999999999998e-02   6.1400000000000003e-02  -2.2189999999999999e-01   2.6679999999999998e-01   4.0918000000000001e+00   2.2159999999999999e-01   1.7319999999999999e-01   1.8140000000000001e-01
  -6.8330000000000002e-01  -1.3189999999999999e-01   5.1470000000000005e-01   1.9089999999999999e-01   9.4999999999999998e-03   4.8200000000000000e-02  -2.4410000000000001e-01   4.0020000000000000e-01   3.6564999999999999e+00   1.7340000000000000e-01   2.6939999999999997e-01   1.9460000000000000e-01
  -6.3919999999999999e-01  -1.7590000000000000e-01  -2.5740000000000002e-01   2.5779999999999997e-01   9.5200000000000007e-02   3.5099999999999999e-02  -3.5510000000000003e-01   1.1119999999999999e-01   3.5695000000000001e+00   2.6010000000000000e-01   1.3469999999999999e-01   2.1679999999999999e-01
  -5.0700000000000001e-01  -2.4179999999999999e-01   3.4310000000000002e-01   2.0050000000000001e-01   1.9030000000000000e-01   1.3200000000000000e-02  -1.9980000000000001e-01   2.4460000000000001e-01   3.2212000000000001e+00   2.1190000000000001e-01   9.6199999999999994e-02   2.1679999999999999e-01
  -8.1559999999999999e-01  -6.6000000000000003e-02   1.1152000000000000e+00   9.5500000000000002e-02   5.7099999999999998e-02   2.1899999999999999e-02  -3.3289999999999997e-01   2.2200000000000001e-02   3.6564999999999999e+00   2.4079999999999999e-01   1.8279999999999999e-01   1.7690000000000000e-01
  -7.9349999999999998e-01  -3.9570000000000000e-01   7.7210000000000001e-01   2.2910000000000000e-01   9.4999999999999998e-03   6.5799999999999997e-02  -2.4410000000000001e-01   0.0000000000000000e+00   1.9153000000000000e+00   2.8899999999999998e-01   1.0580000000000001e-01   1.8579999999999999e-01
  -5.5110000000000003e-01  -2.1999999999999999e-02   9.4359999999999999e-01   2.6729999999999998e-01   9.5200000000000007e-02   5.7000000000000002e-02  -2.8849999999999998e-01   1.5559999999999999e-01   4.0048000000000004e+00   2.3119999999999999e-01   8.6599999999999996e-02   2.3000000000000001e-01
  -6.1719999999999997e-01  -3.5170000000000001e-01   1.2010000000000001e+00   1.9089999999999999e-01   2.8500000000000001e-02   4.3900000000000002e-02  -3.1069999999999998e-01   1.1119999999999999e-01   3.3083000000000000e+00   2.2159999999999999e-01   1.3469999999999999e-01   1.8579999999999999e-01
  -7.4939999999999996e-01  -1.0990000000000000e-01   1.2010000000000001e+00   9.5500000000000002e-02   6.6600000000000006e-02   5.7000000000000002e-02  -3.9950000000000002e-01   4.4499999999999998e-02   2.9600000000000000e+00   2.2159999999999999e-01   1.5400000000000000e-01   1.9910000000000000e-01
  -7.0530000000000004e-01  -1.5390000000000001e-01   8.5800000000000001e-02   2.2910000000000000e-01   7.6100000000000001e-02   8.8000000000000005e-03  -3.5510000000000003e-01   8.8900000000000007e-02   2.9600000000000000e+00   2.6010000000000000e-01   1.2509999999999999e-01   2.2559999999999999e-01
  -6.8330000000000002e-01  -2.4179999999999999e-01   1.2867999999999999e+00   2.1959999999999999e-01   2.8500000000000001e-02   4.3900000000000002e-02  -1.7760000000000001e-01   1.5559999999999999e-01   3.8306000000000000e+00   2.0230000000000001e-01   1.6360000000000000e-01   1.8140000000000001e-01
  -8.5960000000000003e-01  -1.7590000000000000e-01   1.7160000000000000e-01   1.8140000000000001e-01   3.8100000000000002e-02   1.7500000000000002e-02  -2.2189999999999999e-01   2.2239999999999999e-01   3.8306000000000000e+00   1.9270000000000001e-01   2.0210000000000000e-01   2.1229999999999999e-01
  -3.7469999999999998e-01  -2.1980000000000000e-01  -8.5800000000000001e-02   1.6230000000000000e-01   7.6100000000000001e-02   3.0700000000000002e-02  -3.5510000000000003e-01   4.4499999999999998e-02   3.9177000000000000e+00   1.6380000000000000e-01   9.6199999999999994e-02   2.0790000000000000e-01
  -8.8170000000000004e-01  -8.7900000000000006e-02   1.7160000000000000e-01   2.6729999999999998e-01   1.9030000000000000e-01  -2.6300000000000000e-02  -3.5510000000000003e-01   1.1119999999999999e-01   3.5695000000000001e+00   3.2750000000000001e-01   1.6360000000000000e-01   1.5479999999999999e-01
  -6.6130000000000000e-01  -2.8580000000000000e-01   4.2890000000000000e-01   1.5279999999999999e-01   9.5200000000000007e-02   3.0700000000000002e-02  -1.5540000000000001e-01   2.8910000000000002e-01   3.5695000000000001e+00   3.1790000000000002e-01   1.9239999999999999e-01   1.9910000000000000e-01
  -6.8330000000000002e-01  -2.8580000000000000e-01  -6.0050000000000003e-01   1.9089999999999999e-01   7.6100000000000001e-02  -3.0700000000000002e-02  -5.1049999999999995e-01   1.1119999999999999e-01   2.6118000000000001e+00   2.9859999999999998e-01   9.6199999999999994e-02   1.5920000000000001e-01
  -7.2740000000000005e-01  -1.9789999999999999e-01   1.0294000000000001e+00   1.2410000000000000e-01   1.8079999999999999e-01   4.8200000000000000e-02  -4.6610000000000001e-01   2.2200000000000001e-02   2.7858999999999998e+00   2.9859999999999998e-01   1.3469999999999999e-01   1.9460000000000000e-01
  -6.3919999999999999e-01  -1.5390000000000001e-01   0.0000000000000000e+00   1.7190000000000000e-01  -3.8100000000000002e-02   6.5799999999999997e-02  -1.5540000000000001e-01   6.6699999999999995e-02   2.6989000000000001e+00   3.0819999999999997e-01   1.4430000000000001e-01   1.6810000000000000e-01
  -6.6130000000000000e-01  -4.6170000000000000e-01   1.6298999999999999e+00   1.8140000000000001e-01  -8.5599999999999996e-02   3.0700000000000002e-02  -1.5540000000000001e-01   6.6699999999999995e-02   3.2212000000000001e+00   2.8899999999999998e-01   7.6999999999999999e-02   1.9910000000000000e-01
  -5.9509999999999996e-01  -2.1980000000000000e-01   6.8630000000000002e-01   2.3870000000000000e-01   1.0470000000000000e-01   4.3900000000000002e-02  -4.2170000000000002e-01   2.2200000000000001e-02   3.8306000000000000e+00   2.6970000000000000e-01   1.2509999999999999e-01   1.9460000000000000e-01
  -6.8330000000000002e-01  -3.5170000000000001e-01   1.5441000000000000e+00   1.6230000000000000e-01   7.6100000000000001e-02   7.8899999999999998e-02  -1.9980000000000001e-01   3.1130000000000002e-01   3.9177000000000000e+00   2.6970000000000000e-01   1.1550000000000001e-01   1.8140000000000001e-01
  -8.5960000000000003e-01  -3.7369999999999998e-01  -8.5800000000000001e-02   2.0050000000000001e-01   0.0000000000000000e+00   3.0700000000000002e-02  -2.8849999999999998e-01   3.1130000000000002e-01   4.0048000000000004e+00   2.3119999999999999e-01   1.5400000000000000e-01   1.4599999999999999e-01
  -7.4939999999999996e-01  -3.0780000000000002e-01  -8.5800000000000001e-02   1.6230000000000000e-01   7.6100000000000001e-02   3.5099999999999999e-02  -8.8800000000000004e-02   1.1119999999999999e-01   3.3083000000000000e+00   1.9270000000000001e-01   9.6199999999999994e-02   2.0790000000000000e-01
  -4.8490000000000000e-01  -1.7590000000000000e-01   4.2890000000000000e-01   2.4820000000000000e-01   1.4269999999999999e-01   4.4000000000000003e-03  -3.5510000000000003e-01   1.7790000000000000e-01   3.8306000000000000e+00   2.8899999999999998e-01   2.0210000000000000e-01   1.7249999999999999e-01
  -6.8330000000000002e-01  -3.5170000000000001e-01  -3.4310000000000002e-01   2.2910000000000000e-01   0.0000000000000000e+00   2.1899999999999999e-02  -3.1069999999999998e-01   2.0010000000000000e-01   3.8306000000000000e+00   2.5050000000000000e-01   1.3469999999999999e-01   1.8140000000000001e-01
  -7.2740000000000005e-01  -2.6379999999999998e-01   5.1470000000000005e-01   2.1959999999999999e-01   1.9000000000000000e-02   5.2600000000000001e-02  -4.4390000000000002e-01   1.5559999999999999e-01   3.6564999999999999e+00   3.2750000000000001e-01   1.5400000000000000e-01   1.9020000000000001e-01
  -6.3919999999999999e-01  -3.2979999999999998e-01   1.0294000000000001e+00   2.3870000000000000e-01   6.6600000000000006e-02   3.9500000000000000e-02  -3.9950000000000002e-01  -8.8900000000000007e-02   3.4824000000000002e+00   2.0230000000000001e-01   0.0000000000000000e+00   2.2120000000000001e-01
  -6.3919999999999999e-01  -4.8359999999999997e-01   1.0294000000000001e+00   1.6230000000000000e-01   1.9000000000000000e-02   7.4499999999999997e-02  -4.2170000000000002e-01   1.3339999999999999e-01   3.2212000000000001e+00   2.6970000000000000e-01   1.4430000000000001e-01   1.7249999999999999e-01
  -7.2740000000000005e-01  -4.8359999999999997e-01   2.1446000000000001e+00   2.0050000000000001e-01   4.7600000000000003e-02   6.1400000000000003e-02  -3.1069999999999998e-01   1.1119999999999999e-01   4.0048000000000004e+00   2.6010000000000000e-01   7.6999999999999999e-02   1.9020000000000001e-01
  -5.9509999999999996e-01  -4.1770000000000002e-01   8.5800000000000001e-02   2.1959999999999999e-01   1.0470000000000000e-01   2.6300000000000000e-02  -2.4410000000000001e-01   6.6699999999999995e-02   3.1341999999999999e+00   2.7939999999999998e-01   1.6360000000000000e-01   2.2559999999999999e-01
  -7.0530000000000004e-01  -3.9570000000000000e-01   1.1152000000000000e+00   1.9089999999999999e-01   2.8500000000000001e-02   4.8200000000000000e-02  -8.8800000000000004e-02   8.8900000000000007e-02   4.4401000000000002e+00   2.7939999999999998e-01   1.6360000000000000e-01   1.9460000000000000e-01
  -5.5110000000000003e-01  -1.7590000000000000e-01   1.4582999999999999e+00   2.7689999999999998e-01   1.4269999999999999e-01   5.2600000000000001e-02  -1.7760000000000001e-01   4.6689999999999998e-01   3.6564999999999999e+00   2.4079999999999999e-01   1.7319999999999999e-01   1.7690000000000000e-01
  -7.0530000000000004e-01  -2.1980000000000000e-01   2.5740000000000002e-01   2.0050000000000001e-01   1.7130000000000001e-01   2.6300000000000000e-02  -3.9950000000000002e-01   2.2200000000000001e-02   4.0918000000000001e+00   2.6010000000000000e-01   1.8279999999999999e-01   1.9910000000000000e-01
  -7.4939999999999996e-01  -1.7590000000000000e-01  -3.4310000000000002e-01   2.3870000000000000e-01   7.6100000000000001e-02  -4.4000000000000003e-03  -2.4410000000000001e-01   2.2239999999999999e-01   4.1788999999999996e+00   2.3119999999999999e-01   2.4060000000000001e-01   1.6810000000000000e-01
  -7.2740000000000005e-01  -3.0780000000000002e-01   1.3725000000000001e+00   1.2410000000000000e-01  -9.4999999999999998e-03   2.1899999999999999e-02  -2.4410000000000001e-01  -2.0010000000000000e-01   3.4824000000000002e+00   2.2159999999999999e-01   1.8279999999999999e-01   1.7249999999999999e-01
  -6.6130000000000000e-01  -6.6000000000000003e-02   5.1470000000000005e-01   1.9089999999999999e-01   5.7099999999999998e-02   3.5099999999999999e-02  -3.7730000000000002e-01   4.4499999999999998e-02   3.3953000000000002e+00   2.5050000000000000e-01   2.8899999999999999e-02   2.3000000000000001e-01
  -7.7149999999999996e-01  -2.1980000000000000e-01   6.0050000000000003e-01   2.4820000000000000e-01   2.8500000000000001e-02   6.1400000000000003e-02  -4.4390000000000002e-01  -1.1119999999999999e-01   3.5695000000000001e+00   2.2159999999999999e-01   1.3469999999999999e-01   2.0790000000000000e-01
  -8.3760000000000001e-01  -1.7590000000000000e-01   7.7210000000000001e-01   1.2410000000000000e-01   1.0470000000000000e-01   7.4499999999999997e-02  -3.3289999999999997e-01   1.7790000000000000e-01   4.1788999999999996e+00   3.1790000000000002e-01   1.8279999999999999e-01   2.1679999999999999e-01
  -7.2740000000000005e-01  -1.0990000000000000e-01   7.7210000000000001e-01   8.5900000000000004e-02   2.8500000000000001e-02   7.4499999999999997e-02  -4.6610000000000001e-01   2.2239999999999999e-01   3.9177000000000000e+00   2.2159999999999999e-01   1.2509999999999999e-01   1.9020000000000001e-01
  -7.0530000000000004e-01  -2.8580000000000000e-01   5.1470000000000005e-01   2.0999999999999999e-01   1.5229999999999999e-01   3.5099999999999999e-02  -3.1069999999999998e-01   1.1119999999999999e-01   3.3953000000000002e+00   2.9859999999999998e-01   1.7319999999999999e-01   2.0349999999999999e-01
  -6.8330000000000002e-01  -3.0780000000000002e-01   8.5780000000000001e-01   2.0999999999999999e-01   5.7099999999999998e-02   2.6300000000000000e-02  -4.4400000000000002e-02   1.7790000000000000e-01   3.8306000000000000e+00   2.3119999999999999e-01   1.9239999999999999e-01   2.1229999999999999e-01
  -7.4939999999999996e-01  -3.0780000000000002e-01   8.5780000000000001e-01   1.3370000000000001e-01   9.4999999999999998e-03   5.7000000000000002e-02  -2.6629999999999998e-01   4.2249999999999999e-01   3.6564999999999999e+00   2.6010000000000000e-01   1.9239999999999999e-01   1.5920000000000001e-01
  -6.6130000000000000e-01  -2.1980000000000000e-01   8.5780000000000001e-01   2.6729999999999998e-01   1.5229999999999999e-01   3.0700000000000002e-02  -3.9950000000000002e-01   1.5559999999999999e-01   4.0048000000000004e+00   2.5050000000000000e-01   5.7700000000000001e-02   1.9460000000000000e-01
  -7.7149999999999996e-01  -1.9789999999999999e-01  -8.5800000000000001e-02   2.8639999999999999e-01   1.2370000000000000e-01   4.4000000000000003e-03  -2.4410000000000001e-01   2.2239999999999999e-01   3.5695000000000001e+00   2.0230000000000001e-01   7.6999999999999999e-02   1.9460000000000000e-01
  -6.3919999999999999e-01  -2.1980000000000000e-01   7.7210000000000001e-01   2.1959999999999999e-01   9.4999999999999998e-03   1.3200000000000000e-02  -3.3289999999999997e-01   1.5559999999999999e-01   3.6564999999999999e+00   3.1790000000000002e-01   2.0210000000000000e-01   2.1229999999999999e-01
  -4.4080000000000003e-01  -3.0780000000000002e-01   4.2890000000000000e-01   2.0999999999999999e-01   1.7130000000000001e-01   4.4000000000000003e-03  -3.7730000000000002e-01   2.6679999999999998e-01   3.1341999999999999e+00   2.2159999999999999e-01   6.7400000000000002e-02   2.0790000000000000e-01
  -5.0700000000000001e-01  -2.4179999999999999e-01   2.5740000000000002e-01   2.0050000000000001e-01   5.7099999999999998e-02  -4.4000000000000003e-03  -4.8830000000000001e-01   2.2200000000000001e-02   3.2212000000000001e+00   2.3119999999999999e-01   9.6199999999999994e-02   2.1679999999999999e-01
  -7.7149999999999996e-01  -4.3969999999999998e-01   5.1470000000000005e-01   2.0050000000000001e-01   9.4999999999999998e-03   7.8899999999999998e-02  -3.7730000000000002e-01   4.4499999999999998e-02   3.3953000000000002e+00   2.6010000000000000e-01   1.4430000000000001e-01   1.8579999999999999e-01
  -7.0530000000000004e-01  -2.6379999999999998e-01   8.5780000000000001e-01   1.7190000000000000e-01   9.4999999999999998e-03   2.6300000000000000e-02  -1.9980000000000001e-01   1.3339999999999999e-01   3.5695000000000001e+00   3.0819999999999997e-01   1.8279999999999999e-01   2.1229999999999999e-01
  -6.1719999999999997e-01  -3.2979999999999998e-01   4.2890000000000000e-01   2.6729999999999998e-01   1.6180000000000000e-01   1.7500000000000002e-02  -3.1069999999999998e-01   2.0010000000000000e-01   3.7435999999999998e+00   2.6010000000000000e-01   1.9239999999999999e-01   2.2559999999999999e-01
  -6.6130000000000000e-01  -3.0780000000000002e-01   1.0294000000000001e+00   2.6729999999999998e-01   7.6100000000000001e-02  -2.1899999999999999e-02  -1.7760000000000001e-01   2.8910000000000002e-01   3.2212000000000001e+00   2.5050000000000000e-01   2.0210000000000000e-01   1.6810000000000000e-01
  -4.6289999999999998e-01  -2.4179999999999999e-01   1.0294000000000001e+00   2.1959999999999999e-01   6.6600000000000006e-02   8.8000000000000005e-03  -2.4410000000000001e-01   4.4469999999999998e-01   4.6142000000000003e+00   2.6970000000000000e-01   2.2130000000000000e-01   2.0790000000000000e-01
  -4.6289999999999998e-01  -2.4179999999999999e-01  -3.4310000000000002e-01   2.2910000000000000e-01   1.2370000000000000e-01  -4.8200000000000000e-02  -1.1100000000000000e-01   2.2239999999999999e-01   4.2659000000000002e+00   2.7939999999999998e-01   1.2509999999999999e-01   1.5920000000000001e-01
  -7.4939999999999996e-01  -2.6379999999999998e-01   2.5740000000000002e-01   3.2460000000000000e-01   1.3320000000000001e-01   4.3900000000000002e-02  -2.6629999999999998e-01   8.8900000000000007e-02   3.3953000000000002e+00   1.6380000000000000e-01   1.4430000000000001e-01   2.1679999999999999e-01
  -8.5960000000000003e-01  -3.7369999999999998e-01   3.4310000000000002e-01   1.8140000000000001e-01   4.7600000000000003e-02  -8.8000000000000005e-03  -3.1069999999999998e-01   2.6679999999999998e-01   3.7435999999999998e+00   2.8899999999999998e-01   1.8279999999999999e-01   1.8140000000000001e-01
  -5.0700000000000001e-01  -2.1980000000000000e-01   4.2890000000000000e-01   2.2910000000000000e-01   1.2370000000000000e-01  -8.8000000000000005e-03  -5.1049999999999995e-01   0.0000000000000000e+00   3.5695000000000001e+00   3.4680000000000000e-01   1.5400000000000000e-01   2.0349999999999999e-01
  -6.3919999999999999e-01  -1.7590000000000000e-01   2.5740000000000002e-01   2.0999999999999999e-01   4.7600000000000003e-02   8.8000000000000005e-03  -3.3289999999999997e-01   1.5559999999999999e-01   3.3083000000000000e+00   2.4079999999999999e-01   1.2509999999999999e-01   2.1679999999999999e-01
  -7.7149999999999996e-01  -4.1770000000000002e-01   5.1470000000000005e-01   1.8140000000000001e-01  -7.6100000000000001e-02   6.1400000000000003e-02  -2.6629999999999998e-01   2.2239999999999999e-01   3.2212000000000001e+00   2.4079999999999999e-01   1.2509999999999999e-01   2.1679999999999999e-01
  -7.2740000000000005e-01  -1.7590000000000000e-01   1.8015000000000001e+00   2.1959999999999999e-01  -9.4999999999999998e-03   1.0090000000000000e-01  -2.4410000000000001e-01   1.5559999999999999e-01   3.7435999999999998e+00   2.6010000000000000e-01   1.4430000000000001e-01   1.7249999999999999e-01
  -7.0530000000000004e-01  -6.6000000000000003e-02  -3.4310000000000002e-01   1.6230000000000000e-01   5.7099999999999998e-02   3.0700000000000002e-02  -4.8830000000000001e-01   2.0010000000000000e-01   3.5695000000000001e+00   3.0819999999999997e-01   5.7700000000000001e-02   2.2559999999999999e-01
  -7.2740000000000005e-01  -3.5170000000000001e-01   3.4310000000000002e-01   2.5779999999999997e-01   5.7099999999999998e-02   5.7000000000000002e-02  -1.5540000000000001e-01   3.5580000000000001e-01   4.6142000000000003e+00   2.7939999999999998e-01   2.0210000000000000e-01   1.6370000000000001e-01
  -5.7310000000000005e-01  -3.0780000000000002e-01   8.5800000000000001e-02   1.8140000000000001e-01   5.7099999999999998e-02   2.1899999999999999e-02  -2.2200000000000001e-02   2.6679999999999998e-01   4.1788999999999996e+00   2.7939999999999998e-01   1.2509999999999999e-01   1.5920000000000001e-01
  -6.1719999999999997e-01  -2.1980000000000000e-01   3.4310000000000002e-01   2.1959999999999999e-01   8.5599999999999996e-02  -4.4000000000000003e-03  -2.6629999999999998e-01   2.2239999999999999e-01   3.1341999999999999e+00   2.4079999999999999e-01   9.6199999999999994e-02   1.8140000000000001e-01
  -5.7310000000000005e-01  -3.9570000000000000e-01  -6.0050000000000003e-01   2.0999999999999999e-01   1.2370000000000000e-01   2.1899999999999999e-02  -3.1069999999999998e-01   2.6679999999999998e-01   3.9177000000000000e+00   2.0230000000000001e-01   1.6360000000000000e-01   1.7690000000000000e-01
  -5.2900000000000003e-01  -2.4179999999999999e-01   0.0000000000000000e+00   1.6230000000000000e-01   1.3320000000000001e-01   8.8000000000000005e-03   0.0000000000000000e+00   3.3350000000000002e-01   3.6564999999999999e+00   2.2159999999999999e-01   7.6999999999999999e-02   2.2559999999999999e-01
  -6.1719999999999997e-01  -3.9570000000000000e-01   0.0000000000000000e+00   1.6230000000000000e-01   1.1420000000000000e-01   3.0700000000000002e-02  -4.2170000000000002e-01   0.0000000000000000e+00   3.4824000000000002e+00   2.8899999999999998e-01   1.1550000000000001e-01   2.0790000000000000e-01
  -6.3919999999999999e-01  -2.6379999999999998e-01   1.7160000000000000e-01   2.2910000000000000e-01   1.6180000000000000e-01   4.8200000000000000e-02  -4.4390000000000002e-01   0.0000000000000000e+00   3.3083000000000000e+00   2.7939999999999998e-01   5.7700000000000001e-02   1.8140000000000001e-01
  -7.0530000000000004e-01  -4.3969999999999998e-01   4.2890000000000000e-01   1.6230000000000000e-01   9.4999999999999998e-03   1.0090000000000000e-01  -3.5510000000000003e-01   1.7790000000000000e-01   3.3083000000000000e+00   2.9859999999999998e-01   8.6599999999999996e-02   1.7690000000000000e-01
  -6.8330000000000002e-01  -4.1770000000000002e-01   8.5780000000000001e-01   2.1959999999999999e-01   3.8100000000000002e-02   7.4499999999999997e-02  -3.5510000000000003e-01   1.1119999999999999e-01   3.4824000000000002e+00   2.6010000000000000e-01   5.7700000000000001e-02   2.1679999999999999e-01
  -5.0700000000000001e-01  -1.9789999999999999e-01   8.5800000000000001e-02   1.8140000000000001e-01   1.2370000000000000e-01   2.1899999999999999e-02  -3.5510000000000003e-01   0.0000000000000000e+00   4.0918000000000001e+00   2.1190000000000001e-01   3.8500000000000000e-02   1.9020000000000001e-01
  -6.8330000000000002e-01  -3.7369999999999998e-01   8.5780000000000001e-01   1.5279999999999999e-01  -3.8100000000000002e-02   5.2600000000000001e-02  -3.5510000000000003e-01   8.8900000000000007e-02   3.0470999999999999e+00   2.2159999999999999e-01   1.2509999999999999e-01   1.6370000000000001e-01
  -6.3919999999999999e-01  -2.6379999999999998e-01   8.5780000000000001e-01   1.7190000000000000e-01   2.8500000000000001e-02   5.2600000000000001e-02  -1.7760000000000001e-01   2.0010000000000000e-01   4.0918000000000001e+00   2.4079999999999999e-01   1.9239999999999999e-01   1.8140000000000001e-01
  -6.3919999999999999e-01  -1.7590000000000000e-01  -5.1470000000000005e-01   1.1459999999999999e-01   6.6600000000000006e-02  -2.1899999999999999e-02  -1.5540000000000001e-01   2.2200000000000001e-02   3.3083000000000000e+00   2.6970000000000000e-01   1.1550000000000001e-01   2.2120000000000001e-01
  -6.8330000000000002e-01  -1.7590000000000000e-01  -2.5740000000000002e-01   2.2910000000000000e-01   1.8079999999999999e-01  -1.3200000000000000e-02  -1.9980000000000001e-01   2.0010000000000000e-01   3.3083000000000000e+00   2.7939999999999998e-01   1.2509999999999999e-01   1.9460000000000000e-01
  -6.8330000000000002e-01  -2.4179999999999999e-01   1.2867999999999999e+00   1.2410000000000000e-01   1.1420000000000000e-01   7.4499999999999997e-02  -3.1069999999999998e-01   2.8910000000000002e-01   3.1341999999999999e+00   2.0230000000000001e-01   1.3469999999999999e-01   1.8140000000000001e-01
  -6.8330000000000002e-01  -2.1980000000000000e-01   6.0050000000000003e-01   1.4319999999999999e-01   1.0470000000000000e-01   2.6300000000000000e-02  -3.9950000000000002e-01   6.6699999999999995e-02   4.2659000000000002e+00   2.6970000000000000e-01   7.6999999999999999e-02   1.9910000000000000e-01
  -8.8170000000000004e-01  -4.1770000000000002e-01   6.0050000000000003e-01   1.8140000000000001e-01   1.1420000000000000e-01   1.7500000000000002e-02  -1.7760000000000001e-01   1.3339999999999999e-01   3.0470999999999999e+00   2.7939999999999998e-01   1.4430000000000001e-01   2.3890000000000000e-01
  -8.1559999999999999e-01  -3.7369999999999998e-01   7.7210000000000001e-01   2.1959999999999999e-01  -9.5200000000000007e-02   7.8899999999999998e-02  -4.4390000000000002e-01   3.1130000000000002e-01   3.9177000000000000e+00   2.4079999999999999e-01   1.3469999999999999e-01   1.8579999999999999e-01
  -8.1559999999999999e-01  -5.0560000000000005e-01   6.0050000000000003e-01   1.6230000000000000e-01   1.9000000000000000e-02   7.4499999999999997e-02  -3.7730000000000002e-01   2.0010000000000000e-01   4.3529999999999998e+00   2.4079999999999999e-01   1.6360000000000000e-01   2.0790000000000000e-01
  -4.8490000000000000e-01  -3.5170000000000001e-01   6.0050000000000003e-01   1.5279999999999999e-01   5.7099999999999998e-02   3.0700000000000002e-02  -3.1069999999999998e-01   6.6699999999999995e-02   3.5695000000000001e+00   2.2159999999999999e-01   1.1550000000000001e-01   1.8140000000000001e-01
