# Supplementary material for: Footwear and Foam Surface Alter Gait Initiation of Typical Subjects
Source: PLoS One. 2015 Aug 13;10(8):e0135821. doi: 10.1371/journal.pone.0135821 (PMC4536224; doi:10.1371/journal.pone.0135821)
Supplement: S1 Dataset — (ZIP) [file pone.0135821.s001.zip › 15_barefoot_av1_04.txt]

   1.7501500000000000e+01   3.8031999999999999e+00   3.0762070000000000e+02  -1.1456999999999999e+00   2.9280200000000001e+01  -1.5347999999999999e+00  -1.7667200000000001e+01  -2.6238000000000001e+00   2.9687529999999998e+02  -9.1415000000000006e+00  -3.0290199999999999e+01   2.3440000000000000e-01
   1.7699800000000000e+01   3.8691000000000000e+00   3.0633390000000003e+02  -1.0502000000000000e+00   2.9308800000000002e+01  -1.5480000000000000e+00  -1.7334199999999999e+01  -2.6015999999999999e+00   2.9670110000000000e+02  -9.1511999999999993e+00  -3.0444099999999999e+01   2.3890000000000000e-01
   1.7633700000000001e+01   3.7812000000000001e+00   3.0650549999999998e+02  -1.1171000000000000e+00   2.9251700000000000e+01  -1.5261000000000000e+00  -1.7556200000000000e+01  -2.6459999999999999e+00   2.9713639999999998e+02  -9.2088999999999999e+00  -3.0318999999999999e+01   2.1679999999999999e-01
   1.7347200000000001e+01   3.5832999999999999e+00   3.0539030000000002e+02  -1.0216000000000001e+00   2.9213600000000000e+01  -1.5128999999999999e+00  -1.7489599999999999e+01  -2.3347000000000002e+00   2.9748469999999998e+02  -9.1897000000000002e+00  -3.0270900000000001e+01   1.8579999999999999e-01
   1.7567599999999999e+01   3.9569999999999999e+00   3.0333150000000001e+02  -9.5469999999999999e-01   2.9204100000000000e+01  -1.5654999999999999e+00  -1.7667200000000001e+01  -2.7572000000000001e+00   2.9644000000000000e+02  -9.1704000000000008e+00  -3.0318999999999999e+01   2.4770000000000000e-01
   1.7545500000000001e+01   3.8250999999999999e+00   3.0187310000000002e+02  -8.4970000000000001e-01   2.8985199999999999e+01  -1.5962000000000001e+00  -1.7600600000000000e+01  -2.6015999999999999e+00   2.9670110000000000e+02  -9.1608000000000001e+00  -3.0309400000000000e+01   2.3000000000000001e-01
   1.7148800000000001e+01   3.6713000000000000e+00   3.0075799999999998e+02  -8.1150000000000000e-01   2.8775900000000000e+01  -1.5391999999999999e+00  -1.7778099999999998e+01  -2.7572000000000001e+00   2.9617880000000002e+02  -9.2378000000000000e+00  -3.0338300000000000e+01   2.1679999999999999e-01
   1.7170800000000000e+01   3.6713000000000000e+00   2.9895650000000001e+02  -7.2560000000000002e-01   2.8547499999999999e+01  -1.5699000000000001e+00  -1.7711600000000001e+01  -2.8239000000000001e+00   2.9687529999999998e+02  -9.1799999999999997e+00  -3.0347899999999999e+01   2.4329999999999999e-01
   1.7104700000000001e+01   3.6932000000000000e+00   2.9621140000000003e+02  -6.8740000000000001e-01   2.8319099999999999e+01  -1.5217000000000001e+00  -1.7711600000000001e+01  -2.8239000000000001e+00   2.9722350000000000e+02  -9.1897000000000002e+00  -3.0444099999999999e+01   2.0790000000000000e-01
   1.6906300000000002e+01   3.5394000000000001e+00   2.9398099999999999e+02  -6.5880000000000005e-01   2.7986100000000000e+01  -1.5568000000000000e+00  -1.7667200000000001e+01  -2.6238000000000001e+00   2.9731060000000002e+02  -9.2088999999999999e+00  -3.0434500000000000e+01   2.1229999999999999e-01
   1.6972400000000000e+01   3.2974999999999999e+00   2.9252269999999999e+02  -6.3009999999999999e-01   2.7814800000000002e+01  -1.4646999999999999e+00  -1.7822500000000002e+01  -2.7349999999999999e+00   2.9809410000000003e+02  -9.1799999999999997e+00  -3.0540400000000002e+01   2.1679999999999999e-01
   1.6862200000000001e+01   3.3635000000000002e+00   2.8849090000000001e+02  -5.8240000000000003e-01   2.7652999999999999e+01  -1.5480000000000000e+00  -1.7800300000000000e+01  -2.6238000000000001e+00   2.9939999999999998e+02  -9.1897000000000002e+00  -3.0578800000000001e+01   2.2120000000000001e-01
   1.6509599999999999e+01   3.4075000000000002e+00   2.8763299999999998e+02  -5.9189999999999998e-01   2.7415099999999999e+01  -1.4559000000000000e+00  -1.7933499999999999e+01  -2.4904000000000002e+00   3.0061890000000000e+02  -9.2667000000000002e+00  -3.0684699999999999e+01   2.3440000000000000e-01
   1.6774100000000001e+01   3.3414999999999999e+00   2.8488799999999998e+02  -6.0150000000000003e-01   2.7300899999999999e+01  -1.4910000000000001e+00  -1.8355200000000000e+01  -2.3125000000000000e+00   3.0253420000000000e+02  -9.3630999999999993e+00  -3.0732800000000001e+01   2.4770000000000000e-01
   1.6597700000000000e+01   3.1656000000000000e+00   2.8222870000000000e+02  -6.1099999999999999e-01   2.7253399999999999e+01  -1.4077000000000000e+00  -1.8998899999999999e+01  -2.5348999999999999e+00   3.0323070000000001e+02  -9.5749999999999993e+00  -3.0992599999999999e+01   2.6979999999999998e-01
   1.6399300000000000e+01   3.3635000000000002e+00   2.8025560000000002e+02  -5.8240000000000003e-01   2.6891800000000000e+01  -1.4910000000000001e+00  -1.9620300000000000e+01  -2.7128000000000001e+00   3.0444950000000000e+02  -9.6232000000000006e+00  -3.1194700000000001e+01   2.3890000000000000e-01
   1.6090800000000002e+01   3.2315999999999998e+00   2.7974090000000001e+02  -6.5880000000000005e-01   2.6768000000000001e+01  -1.4296000000000000e+00  -2.0330600000000000e+01  -2.8683999999999998e+00   3.0793189999999998e+02  -9.8640000000000008e+00  -3.1319700000000001e+01   2.2559999999999999e-01
   1.6134799999999998e+01   3.4075000000000002e+00   2.7673849999999999e+02  -5.9189999999999998e-01   2.6615800000000000e+01  -1.4734000000000000e+00  -2.1173999999999999e+01  -3.1797000000000000e+00   3.1010840000000002e+02  -1.0047000000000001e+01  -3.1617999999999999e+01   1.5920000000000001e-01
   1.6046700000000001e+01   3.5173999999999999e+00   2.7485120000000001e+02  -5.1559999999999995e-01   2.6330300000000001e+01  -1.4119999999999999e+00  -2.1529100000000000e+01  -3.0463000000000000e+00   3.1237200000000001e+02  -1.0220400000000000e+01  -3.1849000000000000e+01   1.9910000000000000e-01
   1.5936500000000001e+01   3.3635000000000002e+00   2.7150569999999999e+02  -4.9650000000000000e-01   2.6101900000000001e+01  -1.3989000000000000e+00  -2.1573499999999999e+01  -2.9796000000000000e+00   3.1428730000000002e+02  -1.0499700000000001e+01  -3.2051000000000002e+01   1.5040000000000001e-01
   1.5583800000000000e+01   3.8031999999999999e+00   2.7056209999999999e+02  -3.0549999999999999e-01   2.5730799999999999e+01  -1.4515000000000000e+00  -2.1906400000000001e+01  -3.3576000000000001e+00   3.1750850000000003e+02  -1.0673100000000000e+01  -3.2253100000000003e+01   1.0620000000000000e-01
   1.5517700000000000e+01   4.0229999999999997e+00   2.6644439999999997e+02  -3.3420000000000000e-01   2.5683199999999999e+01  -1.5261000000000000e+00  -2.3016200000000001e+01  -3.7134000000000000e+00   3.1959800000000001e+02  -1.0885100000000000e+01  -3.2406999999999996e+01   3.5400000000000001e-02
   1.5583800000000000e+01   4.2207999999999997e+00   2.6447140000000002e+02  -2.5779999999999997e-01   2.5283600000000000e+01  -1.4734000000000000e+00  -2.3659800000000001e+01  -4.4249000000000001e+00   3.2281920000000002e+02  -1.1068099999999999e+01  -3.2551400000000001e+01  -8.8000000000000005e-03
   1.5231100000000000e+01   4.3087999999999997e+00   2.6146899999999999e+02  -1.0500000000000000e-01   2.5150400000000001e+01  -1.5261000000000000e+00  -2.3926100000000002e+01  -4.4249000000000001e+00   3.2438630000000001e+02  -1.1299300000000001e+01  -3.2801499999999997e+01  -1.3710000000000000e-01
   1.5142899999999999e+01   4.4626999999999999e+00   2.5958170000000001e+02  -1.3370000000000001e-01   2.4931500000000000e+01  -1.5524000000000000e+00  -2.4547599999999999e+01  -4.8917999999999999e+00   3.2725930000000000e+02  -1.1626799999999999e+01  -3.3061300000000003e+01  -1.0620000000000000e-01
   1.5010700000000000e+01   4.5286000000000000e+00   2.5778030000000001e+02  -5.7299999999999997e-02   2.4902899999999999e+01  -1.5918000000000001e+00  -2.5124700000000001e+01  -4.9808000000000003e+00   3.2952280000000002e+02  -1.1732699999999999e+01  -3.3234499999999997e+01  -1.6370000000000001e-01
   1.4724100000000000e+01   4.7923999999999998e+00   2.5649349999999998e+02  -1.6230000000000000e-01   2.4664999999999999e+01  -1.5261000000000000e+00  -2.5568600000000000e+01  -5.2698999999999998e+00   3.3196050000000002e+02  -1.2069900000000001e+01  -3.3513599999999997e+01  -2.5659999999999999e-01
   1.4768200000000000e+01   4.6604999999999999e+00   2.5486359999999999e+02  -1.9099999999999999e-02   2.4484200000000001e+01  -1.5128999999999999e+00  -2.6212199999999999e+01  -5.7590000000000003e+00   3.3431110000000001e+02  -1.2252900000000000e+01  -3.3744500000000002e+01  -2.7429999999999999e-01
   1.4856400000000001e+01   4.6166000000000000e+00   2.5400579999999999e+02  -1.2410000000000000e-01   2.4370100000000001e+01  -1.5173000000000001e+00  -2.6744900000000001e+01  -6.2037000000000004e+00   3.3761939999999998e+02  -1.2561199999999999e+01  -3.4110100000000003e+01  -3.0080000000000001e-01
   1.4525800000000000e+01   4.7045000000000003e+00   2.5203280000000001e+02  -1.8140000000000001e-01   2.4198799999999999e+01  -1.5041000000000000e+00  -2.6966899999999999e+01  -6.4927999999999999e+00   3.3909949999999998e+02  -1.2802000000000000e+01  -3.4254500000000000e+01  -4.3790000000000001e-01
   1.4437600000000000e+01   4.4847000000000001e+00   2.5083179999999999e+02  -2.4820000000000000e-01   2.3989400000000000e+01  -1.5304000000000000e+00  -2.7366399999999999e+01  -6.9598000000000004e+00   3.4266890000000001e+02  -1.3071700000000000e+01  -3.4494999999999997e+01  -5.0429999999999997e-01
   1.4283300000000001e+01   4.5945999999999998e+00   2.4834410000000000e+02  -2.3870000000000000e-01   2.3951400000000000e+01  -1.5261000000000000e+00  -2.7854700000000001e+01  -7.1154000000000002e+00   3.4432310000000001e+02  -1.3196899999999999e+01  -3.4716299999999997e+01  -5.7509999999999994e-01
   1.4437600000000000e+01   4.5286000000000000e+00   2.4834410000000000e+02  -3.8190000000000002e-01   2.3846699999999998e+01  -1.4997000000000000e+00  -2.8143200000000000e+01  -7.4267000000000003e+00   3.4649959999999999e+02  -1.3447400000000000e+01  -3.4850999999999999e+01  -6.2370000000000003e-01
   1.4040800000000001e+01   4.6604999999999999e+00   2.4705730000000000e+02  -4.2959999999999998e-01   2.3856200000000001e+01  -1.5085000000000000e+00  -2.8276399999999999e+01  -7.5823999999999998e+00   3.4737020000000001e+02  -1.3601500000000000e+01  -3.4976100000000002e+01  -7.4309999999999998e-01
   1.4062900000000001e+01   4.8364000000000003e+00   2.4654259999999999e+02  -4.1049999999999998e-01   2.3875200000000000e+01  -1.5347999999999999e+00  -2.9008800000000001e+01  -8.0047999999999995e+00   3.4937259999999998e+02  -1.3736400000000000e+01  -3.5187800000000003e+01  -8.0059999999999998e-01
   1.3996800000000000e+01   4.6604999999999999e+00   2.4559899999999999e+02  -4.8690000000000000e-01   2.3875200000000000e+01  -1.5391999999999999e+00  -2.9208500000000001e+01  -8.2939000000000007e+00   3.5093959999999998e+02  -1.3890499999999999e+01  -3.5264800000000001e+01  -8.8470000000000004e-01
   1.3886500000000000e+01   4.5726000000000004e+00   2.4551320000000001e+02  -5.9189999999999998e-01   2.3742000000000001e+01  -1.5085000000000000e+00  -2.9474900000000002e+01  -8.3605999999999998e+00   3.5189729999999997e+02  -1.4015700000000001e+01  -3.5495699999999999e+01  -9.2449999999999999e-01
   1.3710200000000000e+01   4.4626999999999999e+00   2.4465539999999999e+02  -7.3519999999999996e-01   2.3722999999999999e+01  -1.5391999999999999e+00  -2.9940999999999999e+01  -8.6719000000000008e+00   3.5389970000000000e+02  -1.4063900000000000e+01  -3.5640000000000001e+01  -9.6430000000000005e-01
   1.3864500000000000e+01   4.5506000000000002e+00   2.4517009999999999e+02  -7.8290000000000004e-01   2.3818100000000001e+01  -1.4822000000000000e+00  -3.0140699999999999e+01  -8.5830000000000002e+00   3.5494439999999997e+02  -1.4208399999999999e+01  -3.5784399999999998e+01  -9.7319999999999995e-01
   1.3666100000000000e+01   4.3087999999999997e+00   2.4508430000000001e+02  -8.7839999999999996e-01   2.3742000000000001e+01  -1.4515000000000000e+00  -3.0318300000000001e+01  -8.7385999999999999e+00   3.5598910000000001e+02  -1.4314299999999999e+01  -3.5803600000000003e+01  -1.0439000000000001e+00
   1.3467700000000001e+01   4.3967000000000001e+00   2.4396910000000000e+02  -9.1659999999999997e-01   2.3694400000000002e+01  -1.4559000000000000e+00  -3.0673400000000001e+01  -8.9832000000000001e+00   3.5659859999999998e+02  -1.4324000000000000e+01  -3.5967199999999998e+01  -1.1456999999999999e+00
   1.3181200000000000e+01   4.4626999999999999e+00   2.4354020000000000e+02  -9.7380000000000000e-01   2.3675400000000000e+01  -1.4778000000000000e+00  -3.0739999999999998e+01  -8.8498000000000001e+00   3.5755619999999999e+02  -1.4304700000000000e+01  -3.5986400000000003e+01  -1.1456999999999999e+00
   1.3115100000000000e+01   4.2648000000000001e+00   2.4422640000000001e+02  -1.0407000000000000e+00   2.3656400000000001e+01  -1.4822000000000000e+00  -3.1028500000000001e+01  -8.9387000000000008e+00   3.5877510000000001e+02  -1.4410700000000000e+01  -3.6053800000000003e+01  -1.2474000000000001e+00
   1.3093000000000000e+01   4.3528000000000002e+00   2.4302549999999999e+02  -1.0216000000000001e+00   2.3637300000000000e+01  -1.4602999999999999e+00  -3.1117300000000000e+01  -9.1388999999999996e+00   3.5860090000000002e+02  -1.4410700000000000e+01  -3.5938299999999998e+01  -1.3669000000000000e+00
   1.3048900000000000e+01   4.3967000000000001e+00   2.4285390000000001e+02  -1.0502000000000000e+00   2.3646899999999999e+01  -1.5173000000000001e+00  -3.1405799999999999e+01  -9.6724999999999994e+00   3.5790449999999998e+02  -1.4526199999999999e+01  -3.6073000000000000e+01  -1.3713000000000000e+00
   1.3071000000000000e+01   4.2868000000000004e+00   2.4233920000000001e+02  -1.0502000000000000e+00   2.3684899999999999e+01  -1.4910000000000001e+00  -3.1561199999999999e+01  -9.3612000000000002e+00   3.5825270000000000e+02  -1.4593700000000000e+01  -3.5909500000000001e+01  -1.4376000000000000e+00
   1.2894600000000001e+01   4.1989000000000001e+00   2.4173869999999999e+02  -1.1839000000000000e+00   2.3637300000000000e+01  -1.4910000000000001e+00  -3.1627800000000001e+01  -9.5612999999999992e+00   3.5816559999999998e+02  -1.4526199999999999e+01  -3.5996099999999998e+01  -1.4774000000000000e+00
   1.3048900000000000e+01   4.2648000000000001e+00   2.4122399999999999e+02  -1.2794000000000001e+00   2.3627800000000001e+01  -1.4997000000000000e+00  -3.1938500000000001e+01  -9.6724999999999994e+00   3.5781740000000002e+02  -1.4555099999999999e+01  -3.6024900000000002e+01  -1.4951000000000001e+00
   1.3071000000000000e+01   4.1329000000000002e+00   2.4139560000000000e+02  -1.2506999999999999e+00   2.3608799999999999e+01  -1.5128999999999999e+00  -3.1960699999999999e+01  -9.6280000000000001e+00   3.5851389999999998e+02  -1.4632199999999999e+01  -3.6053800000000003e+01  -1.5348999999999999e+00
   1.2850600000000000e+01   4.1548999999999996e+00   2.4191030000000001e+02  -1.4417000000000000e+00   2.3494599999999998e+01  -1.4119999999999999e+00  -3.2071700000000000e+01  -9.4724000000000004e+00   3.5807859999999999e+02  -1.4622600000000000e+01  -3.6149999999999999e+01  -1.5835999999999999e+00
   1.3093000000000000e+01   3.8910999999999998e+00   2.4208179999999999e+02  -1.3938999999999999e+00   2.3456499999999998e+01  -1.4252000000000000e+00  -3.1960699999999999e+01  -9.5836000000000006e+00   3.5894920000000002e+02  -1.4632199999999999e+01  -3.6121099999999998e+01  -1.5880000000000001e+00
   1.2718299999999999e+01   3.9131000000000000e+00   2.4079509999999999e+02  -1.4799000000000000e+00   2.3532699999999998e+01  -1.3900999999999999e+00  -3.2271400000000000e+01  -9.4278999999999993e+00   3.5807859999999999e+02  -1.4651500000000000e+01  -3.6149999999999999e+01  -1.6012999999999999e+00
   1.2938700000000001e+01   3.6932000000000000e+00   2.4088090000000000e+02  -1.4512000000000000e+00   2.3542200000000001e+01  -1.4515000000000000e+00  -3.2404600000000002e+01  -9.5390999999999995e+00   3.5842680000000001e+02  -1.4728500000000000e+01  -3.6053800000000003e+01  -1.6720999999999999e+00
   1.2718299999999999e+01   3.7372000000000001e+00   2.4079509999999999e+02  -1.6803999999999999e+00   2.3608799999999999e+01  -1.3813000000000000e+00  -3.2626600000000003e+01  -9.2722999999999995e+00   3.5851389999999998e+02  -1.4757400000000001e+01  -3.6073000000000000e+01  -1.6898000000000000e+00
   1.2916700000000001e+01   3.6713000000000000e+00   2.4191030000000001e+02  -1.7281000000000000e+00   2.3722999999999999e+01  -1.3900999999999999e+00  -3.2648800000000001e+01  -9.4946000000000002e+00   3.5799149999999997e+02  -1.4632199999999999e+01  -3.6082599999999999e+01  -1.7340000000000000e+00
   1.2938700000000001e+01   3.6493000000000002e+00   2.4105240000000001e+02  -1.7948999999999999e+00   2.3656400000000001e+01  -1.3682000000000001e+00  -3.2582200000000000e+01  -9.4502000000000006e+00   3.5868799999999999e+02  -1.4757400000000001e+01  -3.5957599999999999e+01  -1.7206999999999999e+00
   1.3026899999999999e+01   3.1436999999999999e+00   2.4225340000000000e+02  -1.8904000000000001e+00   2.3532699999999998e+01  -1.2717000000000001e+00  -3.2737499999999997e+01  -9.2722999999999995e+00   3.5764330000000001e+02  -1.4680400000000001e+01  -3.6015300000000003e+01  -1.7649999999999999e+00
   1.2960800000000001e+01   2.9678000000000000e+00   2.4216759999999999e+02  -1.9572000000000001e+00   2.3637300000000000e+01  -1.3024000000000000e+00  -3.3137000000000000e+01  -9.3390000000000004e+00   3.5799149999999997e+02  -1.4709300000000001e+01  -3.6005699999999997e+01  -1.7694000000000001e+00
   1.3048900000000000e+01   3.1217000000000001e+00   2.4328280000000001e+02  -2.0527000000000002e+00   2.3742000000000001e+01  -1.2498000000000000e+00  -3.3336799999999997e+01  -9.3167000000000009e+00   3.5799149999999997e+02  -1.4709300000000001e+01  -3.6188499999999998e+01  -1.7517000000000000e+00
   1.2894600000000001e+01   2.8138999999999998e+00   2.4396910000000000e+02  -2.2246000000000001e+00   2.3722999999999999e+01  -1.2191000000000001e+00  -3.3314599999999999e+01  -9.2722999999999995e+00   3.5868799999999999e+02  -1.4738200000000001e+01  -3.6092300000000002e+01  -1.7649999999999999e+00
   1.2894600000000001e+01   2.5720999999999998e+00   2.4448380000000000e+02  -2.2341000000000002e+00   2.3808599999999998e+01  -1.1577000000000000e+00  -3.3958300000000001e+01  -9.6058000000000003e+00   3.5860090000000002e+02  -1.4622600000000000e+01  -3.6130800000000001e+01  -1.8312999999999999e+00
   1.3004899999999999e+01   2.6379999999999999e+00   2.4328280000000001e+02  -2.3391000000000002e+00   2.3827700000000000e+01  -1.2322000000000000e+00  -3.3780700000000003e+01  -9.5836000000000006e+00   3.5807859999999999e+02  -1.4680400000000001e+01  -3.6140400000000000e+01  -1.8402000000000001e+00
   1.2960800000000001e+01   2.6379999999999999e+00   2.4396910000000000e+02  -2.5110000000000001e+00   2.3799099999999999e+01  -1.1226000000000000e+00  -3.3758499999999998e+01  -9.3167000000000009e+00   3.5842680000000001e+02  -1.4728500000000000e+01  -3.6053800000000003e+01  -1.9331000000000000e+00
   1.2938700000000001e+01   2.3083000000000000e+00   2.4456960000000001e+02  -2.5491999999999999e+00   2.3818100000000001e+01  -1.1314000000000000e+00  -3.3847299999999997e+01  -9.4946000000000002e+00   3.5921039999999999e+02  -1.4786300000000001e+01  -3.6024900000000002e+01  -1.9065000000000001e+00
   1.2784400000000000e+01   2.3521999999999998e+00   2.4414070000000001e+02  -2.5777999999999999e+00   2.3998899999999999e+01  -1.1665000000000001e+00  -3.4135800000000003e+01  -9.8058999999999994e+00   3.5886210000000000e+02  -1.4767099999999999e+01  -3.6130800000000001e+01  -1.9020999999999999e+00
   1.3004899999999999e+01   2.3302999999999998e+00   2.4525579999999999e+02  -2.6732999999999998e+00   2.3951400000000000e+01  -1.1226000000000000e+00  -3.4180199999999999e+01  -9.8282000000000007e+00   3.5903620000000001e+02  -1.4728500000000000e+01  -3.6053800000000003e+01  -1.9640000000000000e+00
   1.3004899999999999e+01   2.2202999999999999e+00   2.4611369999999999e+02  -2.8165000000000000e+00   2.4046500000000002e+01  -1.0656000000000001e+00  -3.4468699999999998e+01  -9.9616000000000007e+00   3.5860090000000002e+02  -1.4757400000000001e+01  -3.6159599999999998e+01  -1.9994000000000001e+00
   1.3137100000000000e+01   2.0445000000000002e+00   2.4662840000000000e+02  -2.8738000000000001e+00   2.4103600000000000e+01  -1.0744000000000000e+00  -3.4646299999999997e+01  -1.0206200000000001e+01   3.5851389999999998e+02  -1.4786300000000001e+01  -3.6159599999999998e+01  -2.0348000000000002e+00
   1.3048900000000000e+01   2.0445000000000002e+00   2.4740039999999999e+02  -2.8833000000000002e+00   2.4284400000000002e+01  -1.0656000000000001e+00  -3.4579700000000003e+01  -1.0650900000000000e+01   3.5833980000000003e+02  -1.4834500000000000e+01  -3.6101900000000001e+01  -2.0480999999999998e+00
   1.2828500000000000e+01   2.1103999999999998e+00   2.4894450000000001e+02  -3.0743000000000000e+00   2.4227300000000000e+01  -1.0174000000000001e+00  -3.5179000000000002e+01  -1.0361800000000001e+01   3.5816559999999998e+02  -1.4747800000000000e+01  -3.6073000000000000e+01  -2.0922999999999998e+00
   1.2960800000000001e+01   2.0665000000000000e+00   2.4971660000000000e+02  -3.0647000000000002e+00   2.4274899999999999e+01  -1.0174000000000001e+00  -3.5090200000000003e+01  -1.0584199999999999e+01   3.5842680000000001e+02  -1.4882700000000000e+01  -3.6044199999999996e+01  -2.0966999999999998e+00
   1.3071000000000000e+01   2.0665000000000000e+00   2.4988820000000001e+02  -3.1316000000000002e+00   2.4531800000000000e+01  -1.0261000000000000e+00  -3.5267800000000001e+01  -1.0584199999999999e+01   3.5851389999999998e+02  -1.4738200000000001e+01  -3.5996099999999998e+01  -2.1320999999999999e+00
   1.3071000000000000e+01   1.8906000000000001e+00   2.5057440000000000e+02  -3.3224999999999998e+00   2.4493800000000000e+01  -9.6909999999999996e-01  -3.5356499999999997e+01  -1.0695399999999999e+01   3.5868799999999999e+02  -1.4988600000000000e+01  -3.5947899999999997e+01  -2.1541999999999999e+00
   1.2938700000000001e+01   1.6927000000000001e+00   2.5186120000000000e+02  -3.2557000000000000e+00   2.4626999999999999e+01  -9.7350000000000003e-01  -3.5622900000000001e+01  -1.0739800000000001e+01   3.5773030000000000e+02  -1.4844099999999999e+01  -3.5822899999999997e+01  -2.1718999999999999e+00
   1.3137100000000000e+01   1.6488000000000000e+00   2.5143230000000000e+02  -3.3607000000000000e+00   2.4693600000000000e+01  -1.0481000000000000e+00  -3.5711700000000000e+01  -1.0939900000000000e+01   3.5764330000000001e+02  -1.4747800000000000e+01  -3.5890200000000000e+01  -2.2029000000000001e+00
   1.2696300000000001e+01   1.6268000000000000e+00   2.5297640000000001e+02  -3.3702000000000001e+00   2.4807800000000000e+01  -9.6470000000000000e-01  -3.5844799999999999e+01  -1.0962199999999999e+01   3.5651150000000001e+02  -1.4757400000000001e+01  -3.5813200000000002e+01  -2.2162000000000002e+00
   1.2674200000000001e+01   1.6268000000000000e+00   2.5383420000000001e+02  -3.6089000000000002e+00   2.4940999999999999e+01  -9.6470000000000000e-01  -3.5933599999999998e+01  -1.1228999999999999e+01   3.5555380000000002e+02  -1.4747800000000000e+01  -3.5688099999999999e+01  -2.2383000000000002e+00
   1.2850600000000000e+01   1.5388999999999999e+00   2.5460630000000000e+02  -3.6089000000000002e+00   2.4893400000000000e+01  -9.4720000000000004e-01  -3.6288699999999999e+01  -1.1429100000000000e+01   3.5503149999999999e+02  -1.4680400000000001e+01  -3.5659300000000002e+01  -2.2869000000000002e+00
   1.2409700000000001e+01   1.5388999999999999e+00   2.5580719999999999e+02  -3.7808000000000002e+00   2.5055199999999999e+01  -9.2530000000000001e-01  -3.6199900000000000e+01  -1.1784900000000000e+01   3.5398669999999998e+02  -1.4728500000000000e+01  -3.5543799999999997e+01  -2.3178999999999998e+00
   1.2564000000000000e+01   1.0551999999999999e+00   2.5760870000000000e+02  -3.9144999999999999e+00   2.5169400000000000e+01  -8.8580000000000003e-01  -3.6177799999999998e+01  -1.1762700000000001e+01   3.5355140000000000e+02  -1.4632199999999999e+01  -3.5495699999999999e+01  -2.3311999999999999e+00
   1.2586100000000000e+01   1.0771999999999999e+00   2.5941019999999997e+02  -3.9335000000000000e+00   2.5283600000000000e+01  -8.1999999999999995e-01  -3.6133400000000002e+01  -1.1918300000000000e+01   3.5294200000000001e+02  -1.4680400000000001e+01  -3.5457200000000000e+01  -2.3178999999999998e+00
   1.2608100000000000e+01   9.8929999999999996e-01   2.6035379999999998e+02  -4.0480999999999998e+00   2.5521500000000000e+01  -8.9019999999999999e-01  -3.5911400000000000e+01  -1.1851599999999999e+01   3.5233260000000001e+02  -1.4574400000000001e+01  -3.5438000000000002e+01  -2.3797999999999999e+00
   1.2519900000000000e+01   8.7929999999999997e-01   2.6258420000000001e+02  -4.1818000000000000e+00   2.5597600000000000e+01  -7.9369999999999996e-01  -3.6066800000000001e+01  -1.2207400000000000e+01   3.5181020000000001e+02  -1.4670700000000000e+01  -3.5312899999999999e+01  -2.4018999999999999e+00
   1.2564000000000000e+01   7.6939999999999997e-01   2.6455720000000002e+02  -4.2676999999999996e+00   2.5854500000000002e+01  -7.9810000000000003e-01  -3.5889200000000002e+01  -1.2207400000000000e+01   3.5111380000000003e+02  -1.4612900000000000e+01  -3.5178199999999997e+01  -2.4373000000000000e+00
   1.2696300000000001e+01   7.2550000000000003e-01   2.6592970000000003e+02  -4.4013999999999998e+00   2.6073399999999999e+01  -8.2440000000000002e-01  -3.6222099999999998e+01  -1.2518700000000001e+01   3.4989490000000001e+02  -1.4728500000000000e+01  -3.5187800000000003e+01  -2.4196000000000000e+00
   1.2718299999999999e+01   4.8359999999999997e-01   2.6695909999999998e+02  -4.5159000000000002e+00   2.6292300000000001e+01  -7.8500000000000003e-01  -3.5933599999999998e+01  -1.2763299999999999e+01   3.4867610000000002e+02  -1.4603300000000001e+01  -3.5139699999999998e+01  -2.4904000000000002e+00
   1.2806500000000000e+01   4.8359999999999997e-01   2.7073360000000002e+02  -4.6687000000000003e+00   2.6463500000000000e+01  -7.0160000000000000e-01  -3.6066800000000001e+01  -1.2785500000000001e+01   3.4789249999999998e+02  -1.4584000000000000e+01  -3.4985700000000001e+01  -2.4948000000000001e+00
   1.2850600000000000e+01   2.8580000000000000e-01   2.7304980000000000e+02  -4.8118999999999996e+00   2.6815600000000000e+01  -7.4990000000000001e-01  -3.6022399999999998e+01  -1.2985600000000000e+01   3.4667370000000000e+02  -1.4468500000000001e+01  -3.4831800000000001e+01  -2.4904000000000002e+00
   1.2938700000000001e+01   2.1980000000000000e-01   2.7553750000000002e+02  -4.8883000000000001e+00   2.6996400000000001e+01  -6.4019999999999999e-01  -3.6044600000000003e+01  -1.3430300000000001e+01   3.4406189999999998e+02  -1.4439600000000000e+01  -3.4697099999999999e+01  -2.5745000000000000e+00
   1.3004899999999999e+01  -1.5390000000000001e-01   2.7836840000000001e+02  -5.1173999999999999e+00   2.7205800000000000e+01  -6.4459999999999995e-01  -3.5866999999999997e+01  -1.3385899999999999e+01   3.4258190000000002e+02  -1.4381800000000000e+01  -3.4514299999999999e+01  -2.5966000000000000e+00
   1.2982799999999999e+01  -2.4179999999999999e-01   2.8145659999999998e+02  -5.2606000000000002e+00   2.7443700000000000e+01  -5.7450000000000001e-01  -3.5800400000000003e+01  -1.3852800000000000e+01   3.4153710000000001e+02  -1.4333600000000001e+01  -3.4427700000000002e+01  -2.6320000000000001e+00
   1.3159200000000000e+01  -2.6379999999999998e-01   2.8308650000000000e+02  -5.4039000000000001e+00   2.7729099999999999e+01  -5.9199999999999997e-01  -3.5756000000000000e+01  -1.3941800000000001e+01   3.4031830000000002e+02  -1.4256500000000001e+01  -3.4158200000000001e+01  -2.6894999999999998e+00
   1.3181200000000000e+01  -3.7369999999999998e-01   2.8454480000000001e+02  -5.4992999999999999e+00   2.7909900000000000e+01  -5.4379999999999995e-01  -3.5334299999999999e+01  -1.4097400000000000e+01   3.3779360000000003e+02  -1.4179500000000001e+01  -3.3984999999999999e+01  -2.6718000000000002e+00
   1.3203200000000001e+01  -6.3749999999999996e-01   2.8728989999999999e+02  -5.6139000000000001e+00   2.8109800000000000e+01  -5.0429999999999997e-01  -3.5400900000000000e+01  -1.4253100000000000e+01   3.3770650000000001e+02  -1.4131300000000000e+01  -3.3783000000000001e+01  -2.7248999999999999e+00
   1.3357500000000000e+01  -6.8149999999999999e-01   2.8934870000000001e+02  -5.7953000000000001e+00   2.8328600000000002e+01  -4.8240000000000000e-01  -3.5045800000000000e+01  -1.4497600000000000e+01   3.3465940000000001e+02  -1.4035000000000000e+01  -3.3686799999999998e+01  -2.6939000000000002e+00
   1.3291399999999999e+01  -8.5740000000000005e-01   2.9132170000000002e+02  -5.8620999999999999e+00   2.8728300000000001e+01  -4.9109999999999998e-01  -3.4868299999999998e+01  -1.4653300000000000e+01   3.3239580000000001e+02  -1.4025300000000000e+01  -3.3417299999999997e+01  -2.8089000000000000e+00
   1.3489800000000001e+01  -1.1651000000000000e+00   2.9466730000000001e+02  -6.1486000000000001e+00   2.8823499999999999e+01  -3.8590000000000002e-01  -3.4735100000000003e+01  -1.5031300000000000e+01   3.2978399999999999e+02  -1.3736400000000000e+01  -3.3282600000000002e+01  -2.7513999999999998e+00
   1.3622000000000000e+01  -1.4509000000000001e+00   2.9749820000000000e+02  -6.1390000000000002e+00   2.9251700000000000e+01  -4.0339999999999998e-01  -3.4402200000000001e+01  -1.5231400000000001e+01   3.2795580000000001e+02  -1.3688200000000000e+01  -3.3080599999999997e+01  -2.7469999999999999e+00
   1.3688200000000000e+01  -1.6708000000000001e+00   2.9998590000000002e+02  -6.3300000000000001e+00   2.9403900000000000e+01  -4.2980000000000002e-01  -3.4002600000000001e+01  -1.5253700000000000e+01   3.2604039999999998e+02  -1.3611100000000000e+01  -3.2907400000000003e+01  -2.7557999999999998e+00
   1.3467700000000001e+01  -1.9346000000000001e+00   3.0367460000000000e+02  -6.4635999999999996e+00   2.9603800000000000e+01  -3.5080000000000000e-01  -3.3780700000000003e+01  -1.5387100000000000e+01   3.2421220000000000e+02  -1.3418500000000000e+01  -3.2637999999999998e+01  -2.7824000000000000e+00
   1.3666100000000000e+01  -2.2202999999999999e+00   3.0641969999999998e+02  -6.6928000000000001e+00   2.9851199999999999e+01  -2.8939999999999999e-01  -3.3492199999999997e+01  -1.5453799999999999e+01   3.2125209999999998e+02  -1.3283600000000000e+01  -3.2484000000000002e+01  -2.7734999999999999e+00
   1.3798400000000001e+01  -2.2423000000000002e+00   3.0856430000000000e+02  -6.7690999999999999e+00   3.0212800000000001e+01  -3.1140000000000001e-01  -3.3159199999999998e+01  -1.5653900000000000e+01   3.1907560000000001e+02  -1.3167999999999999e+01  -3.2349299999999999e+01  -2.7690999999999999e+00
   1.3666100000000000e+01  -2.7919000000000000e+00   3.1190980000000002e+02  -6.9314000000000000e+00   3.0422100000000000e+01  -2.5000000000000000e-01  -3.2626600000000003e+01  -1.5720599999999999e+01   3.1742149999999998e+02  -1.3071700000000000e+01  -3.2099100000000000e+01  -2.8089000000000000e+00
   1.3930600000000000e+01  -2.8799000000000001e+00   3.1499810000000002e+02  -6.9983000000000004e+00   3.0812300000000000e+01  -2.2800000000000001e-01  -3.2116100000000003e+01  -1.5765100000000000e+01   3.1420020000000000e+02  -1.2859800000000000e+01  -3.1666100000000000e+01  -2.7734999999999999e+00
   1.4151000000000000e+01  -3.4075000000000002e+00   3.1637060000000002e+02  -7.1509999999999998e+00   3.1078700000000001e+01  -1.9730000000000000e-01  -3.1849699999999999e+01  -1.6143100000000000e+01   3.1254610000000002e+02  -1.2811600000000000e+01  -3.1541000000000000e+01  -2.8576000000000001e+00
   1.4283300000000001e+01  -3.2974999999999999e+00   3.1971620000000001e+02  -7.2751999999999999e+00   3.1345199999999998e+01  -2.1929999999999999e-01  -3.1561199999999999e+01  -1.6209800000000001e+01   3.0810599999999999e+02  -1.2628600000000000e+01  -3.1204300000000000e+01  -2.8132999999999999e+00
   1.4283300000000001e+01  -3.8250999999999999e+00   3.2263279999999997e+02  -7.5425000000000004e+00   3.1602100000000000e+01  -1.5790000000000001e-01  -3.1272700000000000e+01  -1.6365400000000001e+01   3.0592950000000002e+02  -1.2435900000000000e+01  -3.1108100000000000e+01  -2.8178000000000001e+00
   1.4503700000000000e+01  -4.1548999999999996e+00   3.2486320000000001e+02  -7.6093000000000002e+00   3.1735299999999999e+01  -1.0960000000000000e-01  -3.0984100000000002e+01  -1.6810199999999998e+01   3.0375299999999999e+02  -1.2262499999999999e+01  -3.0829000000000001e+01  -2.8620000000000001e+00
   1.4503700000000000e+01  -4.2868000000000004e+00   3.2863770000000000e+02  -7.7430000000000003e+00   3.2049300000000002e+01  -9.2100000000000001e-02  -3.0606800000000000e+01  -1.6965800000000002e+01   3.0027060000000000e+02  -1.2108400000000000e+01  -3.0665400000000002e+01  -2.8487000000000000e+00
   1.4547800000000001e+01  -4.8144000000000000e+00   3.3172590000000002e+02  -7.8956999999999997e+00   3.2258699999999997e+01   4.3900000000000002e-02  -3.0140699999999999e+01  -1.6965800000000002e+01   2.9722350000000000e+02  -1.2060300000000000e+01  -3.0357500000000002e+01  -2.9018000000000002e+00
   1.4591900000000001e+01  -5.1881000000000004e+00   3.3412779999999998e+02  -8.1249000000000002e+00   3.2544199999999996e+01   5.2600000000000001e-02  -3.0207300000000000e+01  -1.7277100000000001e+01   2.9495990000000000e+02  -1.1867599999999999e+01  -3.0097700000000000e+01  -2.8929999999999998e+00
   1.4944599999999999e+01  -5.3639999999999999e+00   3.3721609999999998e+02  -8.3063000000000002e+00   3.2915300000000002e+01   3.9500000000000000e-02  -2.9963200000000001e+01  -1.7165900000000001e+01   2.9191280000000000e+02  -1.1713500000000000e+01  -2.9712900000000001e+01  -2.9592999999999998e+00
   1.4812300000000000e+01  -6.0015000000000001e+00   3.4116210000000001e+02  -8.3731000000000009e+00   3.3210299999999997e+01   1.1840000000000001e-01  -2.9719000000000001e+01  -1.7254899999999999e+01   2.9043279999999999e+02  -1.1617100000000001e+01  -2.9453099999999999e+01  -2.9813999999999998e+00
   1.5120900000000001e+01  -6.1993999999999998e+00   3.4364980000000003e+02  -8.4686000000000003e+00   3.3476700000000001e+01   1.4030000000000001e-01  -2.9275099999999998e+01  -1.7499500000000001e+01   2.8616690000000000e+02  -1.1540100000000001e+01  -2.9289500000000000e+01  -3.0566000000000000e+00
   1.5297200000000000e+01  -6.5731000000000002e+00   3.4656650000000002e+02  -8.4686000000000003e+00   3.3724100000000000e+01   1.7100000000000001e-01  -2.9164200000000001e+01  -1.7744100000000000e+01   2.8433859999999999e+02  -1.1434100000000001e+01  -2.9077800000000000e+01  -3.0699000000000001e+00
   1.5627900000000000e+01  -6.9028000000000000e+00   3.4939740000000000e+02  -8.6882000000000001e+00   3.4199900000000000e+01   2.0610000000000001e-01  -2.9141999999999999e+01  -1.8166499999999999e+01   2.8085620000000000e+02  -1.1299300000000001e+01  -2.8731400000000001e+01  -3.1185000000000000e+00
   1.5649900000000001e+01  -7.3425000000000002e+00   3.5402969999999999e+02  -8.7359000000000009e+00   3.4390200000000000e+01   2.1049999999999999e-01  -2.8853400000000001e+01  -1.8210999999999999e+01   2.7798320000000001e+02  -1.1106600000000000e+01  -2.8490900000000000e+01  -3.1097000000000001e+00
   1.6046700000000001e+01  -7.5624000000000002e+00   3.5686050000000000e+02  -8.8314000000000004e+00   3.4666200000000003e+01   2.9380000000000001e-01  -2.8897800000000000e+01  -1.8566800000000001e+01   2.7554550000000000e+02  -1.0962100000000000e+01  -2.8183000000000000e+01  -3.1583999999999999e+00
   1.6222999999999999e+01  -8.1559000000000008e+00   3.6089240000000001e+02  -8.8123000000000005e+00   3.5056300000000000e+01   3.2450000000000001e-01  -2.8653700000000001e+01  -1.8900300000000001e+01   2.7284660000000002e+02  -1.0740600000000001e+01  -2.7971299999999999e+01  -3.2159000000000000e+00
   1.6377300000000002e+01  -8.3977000000000004e+00   3.6449529999999999e+02  -8.8981999999999992e+00   3.5313299999999998e+01   3.9470000000000000e-01  -2.8320699999999999e+01  -1.9078199999999999e+01   2.6892890000000000e+02  -1.0625000000000000e+01  -2.7586400000000001e+01  -3.3088000000000002e+00
   1.6751999999999999e+01  -8.7494999999999994e+00   3.6861290000000002e+02  -8.9172999999999991e+00   3.5655799999999999e+01   4.2099999999999999e-01  -2.8320699999999999e+01  -1.9322800000000001e+01   2.6649130000000002e+02  -1.0384100000000000e+01  -2.7384300000000000e+01  -3.2999000000000001e+00
   1.7038599999999999e+01  -9.0352999999999994e+00   3.7144380000000001e+02  -8.9650999999999996e+00   3.6112600000000000e+01   4.9990000000000001e-01  -2.8187600000000000e+01  -1.9634100000000000e+01   2.6353120000000001e+02  -1.0181900000000001e+01  -2.6941700000000001e+01  -3.3795000000000002e+00
   1.7280999999999999e+01  -9.6508000000000003e+00   3.7547559999999999e+02  -9.1082999999999998e+00   3.6398099999999999e+01   5.3500000000000003e-01  -2.7876799999999999e+01  -1.9967600000000001e+01   2.5952640000000002e+02  -1.0008500000000000e+01  -2.6595300000000002e+01  -3.4502999999999999e+00
   1.7325099999999999e+01  -9.8267000000000007e+00   3.7993639999999999e+02  -9.0701000000000001e+00   3.6835799999999999e+01   5.8320000000000005e-01  -2.7677099999999999e+01  -2.0100999999999999e+01   2.5604399999999998e+02  -9.7387999999999995e+00  -2.6114200000000000e+01  -3.4813000000000001e+00
   1.7788000000000000e+01  -1.0288300000000000e+01   3.8311040000000003e+02  -9.0701000000000001e+00   3.7244999999999997e+01   5.5689999999999995e-01  -2.7477300000000000e+01  -2.0523499999999999e+01   2.5212629999999999e+02  -9.4305000000000003e+00  -2.5921800000000001e+01  -3.4767999999999999e+00
   1.8096599999999999e+01  -1.0288300000000000e+01   3.8842899999999997e+02  -9.2515000000000001e+00   3.7720799999999997e+01   6.0950000000000004e-01  -2.7366399999999999e+01  -2.0946000000000002e+01   2.4873099999999999e+02  -9.1222999999999992e+00  -2.5498400000000000e+01  -3.5476000000000001e+00
   1.8581499999999998e+01  -1.0552099999999999e+01   3.9400490000000002e+02  -9.3565000000000005e+00   3.8091900000000003e+01   6.7530000000000001e-01  -2.7077800000000000e+01  -2.1146100000000001e+01   2.4455210000000000e+02  -8.6983999999999995e+00  -2.5142399999999999e+01  -3.5167000000000002e+00
   1.9088500000000000e+01  -1.1079700000000001e+01   4.0069610000000000e+02  -9.4614999999999991e+00   3.8662799999999997e+01   7.5860000000000005e-01  -2.6789300000000001e+01  -2.1524100000000001e+01   2.3967670000000001e+02  -8.2071000000000005e+00  -2.4545800000000000e+01  -3.5078000000000000e+00
   1.9815899999999999e+01  -1.1563400000000000e+01   4.0567149999999998e+02  -9.5379000000000005e+00   3.9224299999999999e+01   8.2440000000000002e-01  -2.6411999999999999e+01  -2.1568600000000000e+01   2.3575899999999999e+02  -7.8121999999999998e+00  -2.4295700000000000e+01  -3.5122000000000000e+00
   2.0168500000000002e+01  -1.1959099999999999e+01   4.1210530000000000e+02  -9.7384000000000004e+00   3.9709600000000002e+01   9.8670000000000002e-01  -2.6012499999999999e+01  -2.1301800000000000e+01   2.3105779999999999e+02  -7.3305999999999996e+00  -2.3689499999999999e+01  -3.5344000000000002e+00
   2.0873899999999999e+01  -1.2464700000000001e+01   4.1888220000000001e+02  -9.8148000000000000e+00   4.0318600000000004e+01   1.0305000000000000e+00  -2.5679500000000001e+01  -2.1279499999999999e+01   2.2618240000000000e+02  -6.7815000000000003e+00  -2.3160200000000000e+01  -3.4281999999999999e+00
   2.1777600000000000e+01  -1.2992300000000000e+01   4.2583069999999998e+02  -1.0024800000000001e+01   4.1108400000000003e+01   1.1270000000000000e+00  -2.5390999999999998e+01  -2.1057200000000002e+01   2.2017519999999999e+02  -6.0879000000000003e+00  -2.2659900000000000e+01  -3.4016999999999999e+00
   2.2549099999999999e+01  -1.3717800000000000e+01   4.3363700000000000e+02  -1.0359000000000000e+01   4.1736499999999999e+01   1.2585999999999999e+00  -2.4614200000000000e+01  -2.1190600000000000e+01   2.1469040000000001e+02  -5.4714000000000000e+00  -2.1928599999999999e+01  -3.3264999999999998e+00
   2.3298500000000001e+01  -1.4245400000000000e+01   4.4290170000000001e+02  -1.0597700000000000e+01   4.2688000000000002e+01   1.3900999999999999e+00  -2.4148099999999999e+01  -2.0768100000000000e+01   2.0920560000000000e+02  -4.6623000000000001e+00  -2.1207000000000001e+01  -3.2336000000000000e+00
   2.4246300000000002e+01  -1.4750999999999999e+01   4.5148009999999999e+02  -1.0865000000000000e+01   4.3496899999999997e+01   1.4515000000000000e+00  -2.3082699999999999e+01  -2.0501300000000001e+01   2.0137020000000001e+02  -3.8050000000000002e+00  -2.0514199999999999e+01  -3.1053000000000002e+00
   2.5326400000000000e+01  -1.5212600000000000e+01   4.6057310000000001e+02  -1.1208700000000000e+01   4.4505600000000001e+01   1.5436000000000001e+00  -2.2394700000000000e+01  -2.0145499999999998e+01   1.9475370000000001e+02  -2.8609000000000000e+00  -1.9629000000000001e+01  -2.9195000000000002e+00
   2.6362400000000001e+01  -1.5894100000000000e+01   4.7138189999999997e+02  -1.1571500000000000e+01   4.5343000000000004e+01   1.6971000000000001e+00  -2.1240600000000001e+01  -1.9122699999999998e+01   1.8604759999999999e+02  -2.0325000000000002e+00  -1.8734100000000002e+01  -2.7292999999999998e+00
   2.7222000000000001e+01  -1.7059300000000000e+01   4.7953140000000002e+02  -1.1953400000000000e+01   4.6037599999999998e+01   1.8199000000000001e+00  -2.0485900000000001e+01  -1.8477799999999998e+01   1.7777690000000001e+02  -8.8619999999999999e-01  -1.7916200000000000e+01  -2.4418000000000002e+00
   2.8346200000000000e+01  -1.7564900000000002e+01   4.8896760000000000e+02  -1.2287599999999999e+01   4.6979700000000001e+01   2.0084000000000000e+00  -1.9154199999999999e+01  -1.7766300000000001e+01   1.6950620000000001e+02   1.9270000000000001e-01  -1.6848199999999999e+01  -2.1587000000000001e+00
   2.9007400000000001e+01  -1.8949900000000000e+01   4.9926159999999999e+02  -1.2621700000000001e+01   4.7769500000000001e+01   2.2452000000000001e+00  -1.7911300000000001e+01  -1.6521100000000001e+01   1.6106139999999999e+02   1.1463000000000001e+00  -1.5866700000000000e+01  -1.9154000000000000e+00
   3.0329999999999998e+01  -1.9763200000000001e+01   5.0766840000000002e+02  -1.3041800000000000e+01   4.8625900000000001e+01   2.3898999999999999e+00  -1.6513000000000002e+01  -1.5498300000000000e+01   1.5191999999999999e+02   2.1962999999999999e+00  -1.4866099999999999e+01  -1.5748000000000000e+00
   3.1079400000000000e+01  -2.0686599999999999e+01   5.1590369999999996e+02  -1.3328200000000001e+01   4.9453800000000001e+01   2.5609999999999999e+00  -1.5447699999999999e+01  -1.4319800000000001e+01   1.4243049999999999e+02   3.1017999999999999e+00  -1.3942299999999999e+01  -1.3005000000000000e+00
   3.1939000000000000e+01  -2.1763800000000000e+01   5.2379579999999999e+02  -1.3776999999999999e+01   5.0281700000000001e+01   2.7801999999999998e+00  -1.3938400000000000e+01  -1.2896699999999999e+01   1.3537860000000001e+02   3.9493999999999998e+00  -1.3028200000000000e+01  -9.6430000000000005e-01
   3.2534199999999998e+01  -2.3038799999999998e+01   5.3194529999999997e+02  -1.4044300000000000e+01   5.1004899999999999e+01   2.9293000000000000e+00  -1.2584500000000000e+01  -1.1429100000000000e+01   1.2780440000000000e+02   4.8163999999999998e+00  -1.2171900000000001e+01  -7.2099999999999997e-01
   3.3393799999999999e+01  -2.4160000000000000e+01   5.3846479999999997e+02  -1.4311600000000000e+01   5.1699500000000000e+01   3.0739999999999998e+00  -1.1852100000000000e+01  -1.0117200000000000e+01   1.2197130000000000e+02   5.2788000000000004e+00  -1.1575300000000000e+01  -4.2470000000000002e-01
   3.3966900000000003e+01  -2.5390999999999998e+01   5.4524170000000004e+02  -1.4607600000000000e+01   5.2403700000000001e+01   3.2669999999999999e+00  -1.0808900000000000e+01  -8.5607000000000006e+00   1.1674769999999999e+02   5.8567000000000000e+00  -1.1036500000000000e+01  -1.4160000000000000e-01
   3.4539999999999999e+01  -2.6534199999999998e+01   5.5304809999999998e+02  -1.4999000000000001e+01   5.3012700000000002e+01   3.4643000000000002e+00  -9.8766999999999996e+00  -6.6485000000000003e+00   1.1326530000000000e+02   6.0782999999999996e+00  -1.0699700000000000e+01   1.5920000000000001e-01
   3.5091099999999997e+01  -2.7479500000000002e+01   5.5931029999999998e+02  -1.5180400000000001e+01   5.3602699999999999e+01   3.6221999999999999e+00  -9.1220999999999997e+00  -5.5144000000000002e+00   1.0943470000000001e+02   6.2324000000000002e+00  -1.0536099999999999e+01   4.0699999999999997e-01
   3.5333500000000001e+01  -2.8622599999999998e+01   5.6668769999999995e+02  -1.5600500000000000e+01   5.4306899999999999e+01   3.7362000000000002e+00  -8.3674999999999997e+00  -4.1357999999999997e+00   1.0630050000000000e+02   6.2324000000000002e+00  -1.0286000000000000e+01   5.3520000000000001e-01
   3.5355600000000003e+01  -2.9655899999999999e+01   5.7440819999999997e+02  -1.5781900000000000e+01   5.5001500000000000e+01   3.8765000000000001e+00  -6.2145999999999999e+00  -1.9345000000000001e+00   1.0342749999999999e+02   6.1456999999999997e+00  -1.0122400000000001e+01   8.5819999999999996e-01
   3.5465800000000002e+01  -3.0821000000000002e+01   5.8092780000000005e+02  -1.6221100000000000e+01   5.5677199999999999e+01   4.0037000000000003e+00  -5.0603999999999996e+00  -3.5354999999999999e+00   9.9422700000000006e+01   5.8952999999999998e+00  -9.7567000000000004e+00   7.7410000000000001e-01
   3.5465800000000002e+01  -3.2140000000000001e+01   5.8761890000000005e+02  -1.6306999999999999e+01   5.6485999999999997e+01   4.1090000000000000e+00  -4.5278000000000000e+00  -5.9592000000000001e+00   9.3328500000000005e+01   5.5099999999999998e+00  -9.1890000000000001e+00   4.1580000000000000e-01
   3.5597999999999999e+01  -3.3261200000000002e+01   5.9388109999999995e+02  -1.6660299999999999e+01   5.7094999999999999e+01   4.2274000000000003e+00  -3.8618999999999999e+00  -7.3600000000000003e+00   8.6537800000000004e+01   5.0186999999999999e+00  -8.6212999999999997e+00   2.3890000000000000e-01
   3.5465800000000002e+01  -3.4690100000000001e+01   6.0022910000000002e+02  -1.6813099999999999e+01   5.7665999999999997e+01   4.3501000000000003e+00  -2.9741000000000000e+00  -6.7595999999999998e+00   8.1140100000000004e+01   4.6814999999999998e+00  -7.9573999999999998e+00   3.1409999999999999e-01
   3.5796399999999998e+01  -3.5789299999999997e+01   6.0546199999999999e+02  -1.7070799999999998e+01   5.8303500000000000e+01   4.4421999999999997e+00  -2.8631000000000002e+00  -5.6700999999999997e+00   7.4610600000000005e+01   4.4503000000000004e+00  -7.4859000000000000e+00   3.4949999999999998e-01
   3.5862499999999997e+01  -3.6646599999999999e+01   6.0880750000000000e+02  -1.7128100000000000e+01   5.8703200000000002e+01   4.5298999999999996e+00  -2.0196999999999998e+00  -4.6250000000000000e+00   6.8603399999999993e+01   4.2191999999999998e+00  -6.8315999999999999e+00   3.5389999999999999e-01
   3.5774400000000000e+01  -3.7745800000000003e+01   6.1275360000000001e+02  -1.7328600000000002e+01   5.8950600000000001e+01   4.6482999999999999e+00  -1.8866000000000001e+00  -4.0247000000000002e+00   6.1899799999999999e+01   3.8820000000000001e+00  -6.2351000000000001e+00   3.7600000000000000e-01
   3.5840499999999999e+01  -3.8647100000000002e+01   6.1412609999999995e+02  -1.7366800000000001e+01   5.9188499999999998e+01   4.7447999999999997e+00  -1.7534000000000001e+00  -3.6244000000000001e+00   5.5892600000000002e+01   3.5449000000000002e+00  -5.6673999999999998e+00   4.0250000000000002e-01
   3.5840499999999999e+01  -3.9482500000000002e+01   6.1524130000000002e+02  -1.7395499999999998e+01   5.9359800000000000e+01   4.8676000000000004e+00  -2.1084999999999998e+00  -2.4015000000000000e+00   4.9276100000000000e+01   3.1307000000000000e+00  -5.0515999999999996e+00   5.0429999999999997e-01
   3.5774400000000000e+01  -4.0273899999999998e+01   6.1635649999999998e+02  -1.7405000000000001e+01   5.9188499999999998e+01   4.9508999999999999e+00  -2.5746000000000002e+00  -2.2239999999999999e-01   4.3704200000000000e+01   2.8898000000000001e+00  -4.2721999999999998e+00   5.0870000000000004e-01
   3.5730300000000000e+01  -4.0911499999999997e+01   6.1627070000000003e+02  -1.7242699999999999e+01   5.9159999999999997e+01   5.0693000000000001e+00  -2.0196999999999998e+00  -8.2269999999999999e-01   3.8393500000000003e+01   2.5912000000000002e+00  -3.7044999999999999e+00   4.5119999999999999e-01
   3.5576000000000001e+01  -4.1790799999999997e+01   6.1464080000000001e+02  -1.7204499999999999e+01   5.9169499999999999e+01   5.0781000000000001e+00  -1.6646000000000001e+00  -7.1150000000000002e-01   3.2734600000000000e+01   2.1674000000000002e+00  -3.0886999999999998e+00   3.4060000000000001e-01
   3.5201300000000003e+01  -4.2340400000000002e+01   6.1378300000000002e+02  -1.7109000000000002e+01   5.9007700000000000e+01   5.2053000000000003e+00  -1.4649000000000001e+00  -3.3350000000000002e-01   2.7859300000000001e+01   1.8302000000000000e+00  -2.4824999999999999e+00   3.1850000000000001e-01
   3.5333500000000001e+01  -4.3131799999999998e+01   6.1060900000000004e+02  -1.6975400000000000e+01   5.8769799999999996e+01   5.1965000000000003e+00  -1.6424000000000001e+00   4.2249999999999999e-01   2.3593299999999999e+01   1.5411999999999999e+00  -1.9052000000000000e+00   3.2290000000000002e-01
   3.5091099999999997e+01  -4.3835299999999997e+01   6.0837860000000001e+02  -1.6784400000000002e+01   5.8655600000000000e+01   5.2842000000000002e+00  -1.0209999999999999e+00   6.0040000000000004e-01   1.8892099999999999e+01   1.3101000000000000e+00  -1.5684000000000000e+00   3.9369999999999999e-01
   3.5046999999999997e+01  -4.4253000000000000e+01   6.0597670000000005e+02  -1.6603000000000002e+01   5.8408200000000001e+01   5.3368000000000002e+00  -1.1096999999999999e+00   1.2230000000000001e+00   1.4713200000000001e+01   1.0885000000000000e+00  -1.0584000000000000e+00   3.8479999999999998e-01
   3.4892699999999998e+01  -4.4978400000000001e+01   6.0426099999999997e+02  -1.6393000000000001e+01   5.8037100000000002e+01   5.4683999999999999e+00  -9.3220000000000003e-01   1.6454000000000000e+00   1.2275499999999999e+01   8.7660000000000005e-01  -8.6599999999999999e-01   4.2020000000000002e-01
   3.4848599999999998e+01  -4.5549999999999997e+01   6.0057230000000004e+02  -1.6030200000000001e+01   5.7704000000000001e+01   5.4771000000000001e+00  -8.4340000000000004e-01   1.8010999999999999e+00   9.8377999999999997e+00   8.2840000000000003e-01  -5.3879999999999995e-01   4.5119999999999999e-01
   3.4672300000000000e+01  -4.6143599999999999e+01   5.9774140000000000e+02  -1.5877400000000000e+01   5.7399500000000003e+01   5.5998999999999999e+00  -7.5460000000000005e-01   2.3570000000000002e+00   7.5742000000000003e+00   5.7799999999999996e-01  -2.5019999999999998e-01   5.0870000000000004e-01
   3.4518000000000001e+01  -4.6715100000000000e+01   5.9405269999999996e+02  -1.5428699999999999e+01   5.6971299999999999e+01   5.6832000000000003e+00  -5.7709999999999995e-01   2.4681999999999999e+00   5.8330000000000002e+00   5.2020000000000000e-01  -2.8899999999999999e-02   4.4679999999999997e-01
   3.4187300000000000e+01  -4.7550500000000000e+01   5.9062139999999999e+02  -1.5228199999999999e+01   5.6524099999999997e+01   5.6745000000000001e+00  -3.3289999999999997e-01   2.4681999999999999e+00   4.7012999999999998e+00   3.8529999999999998e-01   1.2509999999999999e-01   4.5119999999999999e-01
   3.3922800000000002e+01  -4.8078099999999999e+01   5.8598900000000003e+02  -1.4827199999999999e+01   5.6343299999999999e+01   5.7138999999999998e+00   4.4400000000000002e-02   1.8899999999999999e+00   3.9177000000000000e+00   2.9859999999999998e-01   4.8099999999999997e-02   3.2729999999999998e-01
   3.3878799999999998e+01  -4.8715600000000002e+01   5.8332970000000000e+02  -1.4493000000000000e+01   5.5800899999999999e+01   5.8015999999999996e+00   1.5540000000000001e-01   4.8920000000000002e-01   4.7012999999999998e+00   2.5050000000000000e-01   1.7319999999999999e-01   1.9460000000000000e-01
   3.3327700000000000e+01  -4.8825499999999998e+01   5.7981259999999997e+02  -1.4034800000000001e+01   5.5543900000000001e+01   5.8015999999999996e+00  -2.8849999999999998e-01   6.8930000000000002e-01   4.0918000000000001e+00   2.4079999999999999e-01   1.0580000000000001e-01   1.6370000000000001e-01
   3.3283600000000000e+01  -4.9353200000000001e+01   5.7509450000000004e+02  -1.3538300000000000e+01   5.5049100000000003e+01   5.7752999999999997e+00  -3.1069999999999998e-01   2.6679999999999998e-01   4.3529999999999998e+00   2.6970000000000000e-01   1.2509999999999999e-01   1.4160000000000000e-01
   3.3085200000000000e+01  -4.9770800000000001e+01   5.7192049999999995e+02  -1.3146800000000001e+01   5.4849299999999999e+01   5.7359000000000000e+00  -1.7760000000000001e-01   4.8920000000000002e-01   4.2659000000000002e+00   2.1190000000000001e-01   1.5400000000000000e-01   1.3270000000000001e-01
   3.2600299999999997e+01  -5.0342399999999998e+01   5.7003330000000005e+02  -1.2803100000000001e+01   5.4402000000000001e+01   5.7840999999999996e+00  -1.9980000000000001e-01   2.4460000000000001e-01   3.9177000000000000e+00   2.1190000000000001e-01   1.7319999999999999e-01   2.1229999999999999e-01
   3.2357799999999997e+01  -5.0584200000000003e+01   5.6677350000000001e+02  -1.2268500000000000e+01   5.4135599999999997e+01   5.7885000000000000e+00  -3.1069999999999998e-01   3.3350000000000002e-01   3.7435999999999998e+00   3.0819999999999997e-01   6.7400000000000002e-02   1.9020000000000001e-01
   3.2313800000000001e+01  -5.1177799999999998e+01   5.6377099999999996e+02  -1.1791100000000000e+01   5.3755000000000003e+01   5.7752999999999997e+00  -3.7730000000000002e-01   2.2239999999999999e-01   4.2659000000000002e+00   3.1790000000000002e-01   1.6360000000000000e-01   2.3890000000000000e-01
   3.2445999999999998e+01  -5.1309699999999999e+01   5.6222690000000000e+02  -1.1571500000000000e+01   5.3431399999999996e+01   5.8455000000000004e+00  -2.2189999999999999e-01   2.2239999999999999e-01   4.0048000000000004e+00   2.3119999999999999e-01   1.3469999999999999e-01   2.0790000000000000e-01
   3.2269700000000000e+01  -5.1529499999999999e+01   5.5982500000000005e+02  -1.0989100000000001e+01   5.3041300000000000e+01   5.7972999999999999e+00  -1.7760000000000001e-01  -6.6699999999999995e-02   3.3953000000000002e+00   2.4079999999999999e-01   1.9239999999999999e-01   1.8140000000000001e-01
   3.2445999999999998e+01  -5.2079099999999997e+01   5.5587890000000004e+02  -1.0635899999999999e+01   5.2860500000000002e+01   5.7709999999999999e+00  -2.4410000000000001e-01   3.7800000000000000e-01   3.5695000000000001e+00   1.6380000000000000e-01   1.8279999999999999e-01   1.5920000000000001e-01
   3.2313800000000001e+01  -5.2760599999999997e+01   5.5442060000000004e+02  -1.0368499999999999e+01   5.2594000000000001e+01   5.8192000000000004e+00  -3.1069999999999998e-01   2.2239999999999999e-01   4.4401000000000002e+00   2.7939999999999998e-01   2.5019999999999998e-01   1.5920000000000001e-01
   3.2093299999999999e+01  -5.3002400000000002e+01   5.5321960000000001e+02  -9.8816000000000006e+00   5.2356099999999998e+01   5.7840999999999996e+00  -8.8800000000000004e-02   5.1139999999999997e-01   4.4401000000000002e+00   2.5050000000000000e-01   2.2130000000000000e-01   1.5040000000000001e-01
   3.2137400000000000e+01  -5.3178300000000000e+01   5.5013139999999999e+02  -9.3278999999999996e+00   5.2280000000000001e+01   5.7359000000000000e+00  -2.6629999999999998e-01   2.8910000000000002e-01   4.1788999999999996e+00   3.0819999999999997e-01   1.2509999999999999e-01   1.5479999999999999e-01
   3.2027200000000001e+01  -5.3244300000000003e+01   5.4841570000000002e+02  -9.0510000000000002e+00   5.2127800000000001e+01   5.6875999999999998e+00  -4.4400000000000002e-02   4.2249999999999999e-01   4.0048000000000004e+00   1.9270000000000001e-01   8.6599999999999996e-02   1.7690000000000000e-01
   3.1762699999999999e+01  -5.3332200000000000e+01   5.4953089999999997e+02  -8.5736000000000008e+00   5.1861300000000000e+01   5.7138999999999998e+00  -1.5540000000000001e-01   3.1130000000000002e-01   4.0918000000000001e+00   2.1190000000000001e-01   1.4430000000000001e-01   1.6810000000000000e-01
   3.1762699999999999e+01  -5.3771900000000002e+01   5.4755790000000002e+02  -7.9721000000000002e+00   5.1756599999999999e+01   5.6482000000000001e+00  -4.4390000000000002e-01   1.7790000000000000e-01   4.1788999999999996e+00   2.5050000000000000e-01   1.1550000000000001e-01   1.9020000000000001e-01
   3.1674499999999998e+01  -5.3618000000000002e+01   5.4755790000000002e+02  -7.4375000000000000e+00   5.1775700000000001e+01   5.6394000000000002e+00  -3.1069999999999998e-01   2.2200000000000001e-02   4.0918000000000001e+00   2.4079999999999999e-01   1.3469999999999999e-01   2.2120000000000001e-01
   3.1608400000000000e+01  -5.4167600000000000e+01   5.4738630000000001e+02  -6.9886999999999997e+00   5.1585299999999997e+01   5.6394000000000002e+00  -3.5510000000000003e-01   2.4460000000000001e-01   4.0048000000000004e+00   2.8899999999999998e-01   2.1170000000000000e-01   1.7690000000000000e-01
   3.1586400000000001e+01  -5.4453299999999999e+01   5.4772950000000003e+02  -6.5209000000000001e+00   5.1537799999999997e+01   5.5560999999999998e+00  -3.9950000000000002e-01   2.4460000000000001e-01   3.7435999999999998e+00   1.9270000000000001e-01   7.6999999999999999e-02   1.8579999999999999e-01
   3.1652500000000000e+01  -5.4233499999999999e+01   5.4661429999999996e+02  -5.9385000000000003e+00   5.1537799999999997e+01   5.4946999999999999e+00  -3.1069999999999998e-01   1.5559999999999999e-01   4.4401000000000002e+00   2.4079999999999999e-01   5.7700000000000001e-02   1.8579999999999999e-01
   3.1696600000000000e+01  -5.4541300000000000e+01   5.4841570000000002e+02  -5.3178999999999998e+00   5.1442599999999999e+01   5.4814999999999996e+00  -2.6629999999999998e-01   3.1130000000000002e-01   4.5270999999999999e+00   2.0230000000000001e-01   2.5979999999999998e-01   1.6810000000000000e-01
   3.1696600000000000e+01  -5.4607199999999999e+01   5.4841570000000002e+02  -4.8118999999999996e+00   5.1423600000000000e+01   5.4200999999999997e+00  -2.6629999999999998e-01   3.3350000000000002e-01   3.7435999999999998e+00   2.0230000000000001e-01   1.4430000000000001e-01   1.7690000000000000e-01
   3.2115400000000001e+01  -5.4761099999999999e+01   5.4764369999999997e+02  -4.1913000000000000e+00   5.1471200000000003e+01   5.3586999999999998e+00  -3.3289999999999997e-01   1.5559999999999999e-01   4.4401000000000002e+00   2.2159999999999999e-01   1.4430000000000001e-01   1.6370000000000001e-01
   3.2049300000000002e+01  -5.5002899999999997e+01   5.4798680000000002e+02  -3.7044000000000001e+00   5.1537799999999997e+01   5.3105000000000002e+00  -3.5510000000000003e-01   3.3350000000000002e-01   4.0048000000000004e+00   1.6380000000000000e-01   2.0210000000000000e-01   1.5040000000000001e-01
   3.2071300000000001e+01  -5.4959000000000003e+01   5.4953089999999997e+02  -3.1316000000000002e+00   5.1585299999999997e+01   5.2754000000000003e+00  -2.2189999999999999e-01   3.5580000000000001e-01   3.9177000000000000e+00   2.2159999999999999e-01   2.0210000000000000e-01   1.6810000000000000e-01
   3.1895000000000000e+01  -5.5134799999999998e+01   5.4978830000000005e+02  -2.5110000000000001e+00   5.1575800000000001e+01   5.2228000000000003e+00  -2.6629999999999998e-01   2.4460000000000001e-01   4.6142000000000003e+00   2.5050000000000000e-01   1.9239999999999999e-01   1.9910000000000000e-01
   3.1939000000000000e+01  -5.5178800000000003e+01   5.5133240000000001e+02  -1.8236000000000001e+00   5.1632899999999999e+01   5.0781000000000001e+00  -1.9980000000000001e-01   2.2200000000000001e-02   4.2659000000000002e+00   2.9859999999999998e-01   7.6999999999999999e-02   2.4329999999999999e-01
   3.1850899999999999e+01  -5.5310699999999997e+01   5.5279070000000002e+02  -1.1648000000000001e+00   5.1556800000000003e+01   5.0999999999999996e+00  -2.2189999999999999e-01   1.1119999999999999e-01   3.7435999999999998e+00   2.6010000000000000e-01   2.8870000000000001e-01   1.9020000000000001e-01
   3.1917000000000002e+01  -5.5574500000000000e+01   5.5227599999999995e+02  -4.4869999999999999e-01   5.1528300000000002e+01   5.0298999999999996e+00  -1.9980000000000001e-01   8.8900000000000007e-02   3.8306000000000000e+00   2.0230000000000001e-01   1.2509999999999999e-01   1.8579999999999999e-01
   3.1652500000000000e+01  -5.5684399999999997e+01   5.5390589999999997e+02   2.1959999999999999e-01   5.1642400000000002e+01   4.9378000000000002e+00  -3.1069999999999998e-01   1.7790000000000000e-01   4.4401000000000002e+00   2.3119999999999999e-01   1.2509999999999999e-01   2.2559999999999999e-01
   3.1674499999999998e+01  -5.5200800000000001e+01   5.5510690000000000e+02   1.0024999999999999e+00   5.1718600000000002e+01   4.8193999999999999e+00  -2.2200000000000001e-02   3.1130000000000002e-01   4.1788999999999996e+00   2.4079999999999999e-01   1.2509999999999999e-01   2.2120000000000001e-01
   3.1542300000000001e+01  -5.5530500000000004e+01   5.5553579999999999e+02   1.7566999999999999e+00   5.1747100000000003e+01   4.7492000000000001e+00  -2.6629999999999998e-01   3.1130000000000002e-01   3.9177000000000000e+00   2.1190000000000001e-01   1.9239999999999999e-01   1.6370000000000001e-01
   3.1850899999999999e+01  -5.5112900000000003e+01   5.5510690000000000e+02   2.5777999999999999e+00   5.1728099999999998e+01   4.5913000000000004e+00  -1.3320000000000001e-01   1.5559999999999999e-01   3.8306000000000000e+00   1.8300000000000000e-01   8.6599999999999996e-02   1.5040000000000001e-01
   3.1542300000000001e+01  -5.4827100000000002e+01   5.5630780000000004e+02   3.4371000000000000e+00   5.1908900000000003e+01   4.4992000000000001e+00  -1.7760000000000001e-01   3.3350000000000002e-01   3.8306000000000000e+00   1.9270000000000001e-01   1.6360000000000000e-01   1.9460000000000000e-01
   3.1498200000000001e+01  -5.5002899999999997e+01   5.5716570000000002e+02   4.2676999999999996e+00   5.1861300000000000e+01   4.3807999999999998e+00  -2.2200000000000001e-02   4.2249999999999999e-01   4.3529999999999998e+00   3.0819999999999997e-01   1.4430000000000001e-01   1.8579999999999999e-01
   3.1299800000000001e+01  -5.4914999999999999e+01   5.5828089999999997e+02   5.0411000000000001e+00   5.1946899999999999e+01   4.2930999999999999e+00  -3.3289999999999997e-01   1.5559999999999999e-01   3.6564999999999999e+00   2.2159999999999999e-01   8.6599999999999996e-02   1.9020000000000001e-01
   3.1057400000000001e+01  -5.4914999999999999e+01   5.6162639999999999e+02   5.9481000000000002e+00   5.2108699999999999e+01   4.2098000000000004e+00  -3.7730000000000002e-01  -4.4499999999999998e-02   3.1341999999999999e+00   2.1190000000000001e-01   1.3469999999999999e-01   2.0790000000000000e-01
   3.0638600000000000e+01  -5.5266700000000000e+01   5.6291319999999996e+02   6.8837000000000002e+00   5.2241900000000001e+01   4.1308999999999996e+00   2.2200000000000001e-02   2.0010000000000000e-01   4.1788999999999996e+00   3.1790000000000002e-01   1.2509999999999999e-01   1.7690000000000000e-01
   3.0572399999999998e+01  -5.5442599999999999e+01   5.6488620000000003e+02   7.5711000000000004e+00   5.2451300000000003e+01   4.0168999999999997e+00  -2.6629999999999998e-01   2.0010000000000000e-01   3.4824000000000002e+00   2.9859999999999998e-01   1.6360000000000000e-01   2.3440000000000000e-01
   3.0638600000000000e+01  -5.5728400000000001e+01   5.6574410000000000e+02   8.4589999999999996e+00   5.2651100000000000e+01   3.9028000000000000e+00  -2.6629999999999998e-01   1.7790000000000000e-01   3.9177000000000000e+00   2.0230000000000001e-01   3.8500000000000000e-02   1.5920000000000001e-01
   3.0704699999999999e+01  -5.5970199999999998e+01   5.6797439999999995e+02   9.2896999999999998e+00   5.2822400000000002e+01   3.8809000000000000e+00  -1.7760000000000001e-01   2.4460000000000001e-01   4.4401000000000002e+00   1.5409999999999999e-01   1.9239999999999999e-01   1.8140000000000001e-01
   3.0881000000000000e+01  -5.6453899999999997e+01   5.7003330000000005e+02   1.0043900000000001e+01   5.2869999999999997e+01   3.7932000000000001e+00  -2.4410000000000001e-01   3.7800000000000000e-01   4.8754000000000000e+00   2.0230000000000001e-01   1.3469999999999999e-01   1.8140000000000001e-01
   3.0814900000000002e+01  -5.6783600000000000e+01   5.7269259999999997e+02   1.0903200000000000e+01   5.3231600000000000e+01   3.7362000000000002e+00  -2.4410000000000001e-01   3.1130000000000002e-01   4.6142000000000003e+00   3.4680000000000000e-01   1.5400000000000000e-01   1.6810000000000000e-01
   3.1167600000000000e+01  -5.7531100000000002e+01   5.7397929999999997e+02   1.1705200000000000e+01   5.3326700000000002e+01   3.7010999999999998e+00  -4.4390000000000002e-01   3.1130000000000002e-01   4.5270999999999999e+00   1.9270000000000001e-01   1.3469999999999999e-01   1.9460000000000000e-01
   3.1608400000000000e+01  -5.7948700000000002e+01   5.7663860000000000e+02   1.2535800000000000e+01   5.3469499999999996e+01   3.7187000000000001e+00   6.6600000000000006e-02   3.7800000000000000e-01   3.9177000000000000e+00   1.6380000000000000e-01   7.6999999999999999e-02   1.9910000000000000e-01
   3.2159500000000001e+01  -5.8520299999999999e+01   5.7766800000000001e+02   1.3404600000000000e+01   5.3659799999999997e+01   3.6484999999999999e+00  -3.3289999999999997e-01   8.8900000000000007e-02   3.9177000000000000e+00   1.8300000000000000e-01   8.6599999999999996e-02   2.1229999999999999e-01
   3.2445999999999998e+01  -5.8850099999999998e+01   5.8049890000000005e+02   1.4435700000000001e+01   5.3716900000000003e+01   3.6528999999999998e+00  -2.6629999999999998e-01   2.2239999999999999e-01   4.2659000000000002e+00   2.7939999999999998e-01   1.5400000000000000e-01   2.0790000000000000e-01
   3.3041200000000003e+01  -5.9399700000000003e+01   5.8221460000000002e+02   1.5352300000000000e+01   5.3716900000000003e+01   3.6265999999999998e+00  -1.9980000000000001e-01   2.4460000000000001e-01   4.0918000000000001e+00   2.6970000000000000e-01   1.0580000000000001e-01   1.9460000000000000e-01
   3.3460000000000001e+01  -5.9531599999999997e+01   5.8393020000000001e+02   1.6431200000000000e+01   5.3792999999999999e+01   3.5827000000000000e+00   0.0000000000000000e+00   4.4499999999999998e-02   3.5695000000000001e+00   3.0819999999999997e-01   1.8279999999999999e-01   2.1679999999999999e-01
   3.4011000000000003e+01  -5.9619500000000002e+01   5.8547429999999997e+02   1.7557800000000000e+01   5.4030900000000003e+01   3.4994000000000001e+00  -2.4410000000000001e-01   2.2239999999999999e-01   3.7435999999999998e+00   2.4079999999999999e-01   1.4430000000000001e-01   1.9460000000000000e-01
   3.4033000000000001e+01  -5.9685400000000001e+01   5.8684690000000001e+02   1.8541100000000000e+01   5.4135599999999997e+01   3.4249000000000001e+00  -2.2189999999999999e-01   2.0010000000000000e-01   4.3529999999999998e+00   3.1790000000000002e-01   1.1550000000000001e-01   1.9910000000000000e-01
   3.4495899999999999e+01  -5.9971200000000003e+01   5.8899149999999997e+02   1.9811000000000000e+01   5.4088000000000001e+01   3.3679000000000001e+00  -1.7760000000000001e-01   2.8910000000000002e-01   4.0918000000000001e+00   2.3119999999999999e-01   1.8279999999999999e-01   1.7249999999999999e-01
   3.4936799999999998e+01  -5.9773400000000002e+01   5.8864829999999995e+02   2.0851600000000001e+01   5.4383000000000003e+01   3.3108000000000000e+00  -4.4400000000000002e-02   3.1130000000000002e-01   4.0048000000000004e+00   8.6699999999999999e-02   1.1550000000000001e-01   1.8140000000000001e-01
   3.5157200000000003e+01  -5.9817300000000003e+01   5.9053560000000004e+02   2.2083300000000001e+01   5.4582799999999999e+01   3.2187999999999999e+00  -1.5540000000000001e-01   2.4460000000000001e-01   3.4824000000000002e+00   2.3119999999999999e-01   6.7400000000000002e-02   1.9460000000000000e-01
   3.5686199999999999e+01  -5.9927300000000002e+01   5.9259439999999995e+02   2.3152600000000000e+01   5.4611400000000003e+01   3.2056000000000000e+00  -2.2189999999999999e-01   3.3350000000000002e-01   3.5695000000000001e+00   2.5050000000000000e-01   1.3469999999999999e-01   1.8579999999999999e-01
   3.6237299999999998e+01  -5.9817300000000003e+01   5.9516790000000003e+02   2.4489200000000000e+01   5.4830199999999998e+01   3.1309999999999998e+00  -3.5510000000000003e-01   2.4460000000000001e-01   3.8306000000000000e+00   2.1190000000000001e-01   7.6999999999999999e-02   2.2120000000000001e-01
   3.6612000000000002e+01  -5.9773400000000002e+01   5.9756979999999999e+02   2.5682600000000001e+01   5.5011000000000003e+01   3.0432999999999999e+00  -2.8849999999999998e-01   1.5559999999999999e-01   4.4401000000000002e+00   2.0230000000000001e-01   1.5400000000000000e-01   1.9020000000000001e-01
   3.6898499999999999e+01  -5.9795400000000001e+01   5.9980020000000002e+02   2.7047899999999998e+01   5.5191800000000001e+01   3.0038999999999998e+00  -4.6610000000000001e-01   3.5580000000000001e-01   4.0048000000000004e+00   2.8899999999999998e-01   1.3469999999999999e-01   1.8140000000000001e-01
   3.7030799999999999e+01  -5.9905299999999997e+01   6.0280269999999996e+02   2.8193600000000000e+01   5.5477300000000000e+01   2.9600000000000000e+00  -2.2189999999999999e-01   2.8910000000000002e-01   4.0048000000000004e+00   2.1190000000000001e-01   6.7400000000000002e-02   2.1229999999999999e-01
   3.7537700000000001e+01  -6.0059199999999997e+01   6.0511879999999996e+02   2.9472999999999999e+01   5.5753300000000003e+01   2.8372000000000002e+00  -4.2170000000000002e-01   1.5559999999999999e-01   3.9177000000000000e+00   1.6380000000000000e-01   9.6199999999999994e-02   1.9910000000000000e-01
   3.7603900000000003e+01  -6.0850600000000000e+01   6.0777809999999999e+02   3.0561399999999999e+01   5.6105400000000003e+01   2.8241000000000001e+00  -3.1069999999999998e-01   3.5580000000000001e-01   4.0918000000000001e+00   1.1559999999999999e-01   1.6360000000000000e-01   1.6810000000000000e-01
   3.7559800000000003e+01  -6.1751899999999999e+01   6.0966539999999998e+02   3.1477900000000002e+01   5.6248100000000001e+01   2.8460000000000001e+00  -1.7760000000000001e-01   3.7800000000000000e-01   4.4401000000000002e+00   2.4079999999999999e-01   1.7319999999999999e-01   1.7249999999999999e-01
   3.7912500000000001e+01  -6.2807099999999998e+01   6.1129530000000000e+02   3.2661799999999999e+01   5.6666800000000002e+01   2.8986000000000001e+00  -4.4390000000000002e-01   3.3350000000000002e-01   3.5695000000000001e+00   2.8899999999999998e-01   1.0580000000000001e-01   1.9910000000000000e-01
   3.7868400000000001e+01  -6.4082200000000000e+01   6.1223889999999994e+02   3.3396999999999998e+01   5.6866599999999998e+01   2.9293000000000000e+00  -1.7760000000000001e-01   2.4460000000000001e-01   3.4824000000000002e+00   2.6010000000000000e-01   1.4430000000000001e-01   1.3710000000000000e-01
   3.8287199999999999e+01  -6.5533100000000005e+01   6.1567020000000002e+02   3.4332599999999999e+01   5.7256799999999998e+01   3.0872000000000002e+00  -2.4410000000000001e-01   2.0010000000000000e-01   4.3529999999999998e+00   3.2750000000000001e-01   2.0210000000000000e-01   2.0790000000000000e-01
   3.8353299999999997e+01  -6.6852099999999993e+01   6.1730010000000004e+02   3.5106000000000002e+01   5.7399500000000003e+01   3.1179000000000001e+00  -2.8849999999999998e-01   4.4499999999999998e-02   4.0918000000000001e+00   2.6970000000000000e-01   9.6199999999999994e-02   2.0790000000000000e-01
   3.8816200000000002e+01  -6.8171099999999996e+01   6.2004520000000002e+02   3.5869799999999998e+01   5.7665999999999997e+01   3.3020999999999998e+00  -1.7760000000000001e-01   8.8900000000000007e-02   4.7012999999999998e+00   2.6970000000000000e-01   7.6999999999999999e-02   2.4329999999999999e-01
   3.8838200000000001e+01  -6.9973799999999997e+01   6.2158929999999998e+02   3.6442599999999999e+01   5.7922899999999998e+01   3.3591000000000002e+00  -2.4410000000000001e-01   2.6679999999999998e-01   4.0918000000000001e+00   2.4079999999999999e-01   1.1550000000000001e-01   1.5479999999999999e-01
   3.8265099999999997e+01  -6.4257999999999996e+01   6.2399130000000002e+02   3.7492800000000003e+01   5.8198900000000002e+01   2.4426000000000001e+00  -1.9980000000000001e-01   2.4460000000000001e-01   3.8306000000000000e+00   2.5050000000000000e-01   1.0580000000000001e-01   1.8140000000000001e-01
   3.8221100000000000e+01  -7.9778400000000005e+01   6.2236140000000000e+02   3.7158700000000003e+01   5.8208399999999997e+01   3.9992999999999999e+00  -3.1069999999999998e-01   2.4460000000000001e-01   3.9177000000000000e+00   1.8300000000000000e-01   1.6360000000000000e-01   1.5920000000000001e-01
   3.8551699999999997e+01  -8.0613799999999998e+01   6.2596429999999998e+02   3.7483300000000000e+01   5.8579500000000003e+01   4.3414000000000001e+00  -6.6600000000000006e-02   2.2239999999999999e-01   4.7882999999999996e+00   2.1190000000000001e-01   2.1170000000000000e-01   2.0790000000000000e-01
   4.0777900000000002e+01  -8.0767700000000005e+01   6.3076819999999998e+02   3.8170699999999997e+01   5.9074300000000001e+01   4.0914000000000001e+00  -1.3320000000000001e-01   2.4460000000000001e-01   4.6142000000000003e+00   1.6380000000000000e-01   1.6360000000000000e-01   1.7690000000000000e-01
   4.0623600000000003e+01  -8.1888900000000007e+01   6.3342750000000001e+02   3.8609900000000003e+01   5.9397799999999997e+01   4.2712000000000003e+00  -2.4410000000000001e-01   2.4460000000000001e-01   3.8306000000000000e+00   2.0230000000000001e-01   1.2509999999999999e-01   1.8140000000000001e-01
   4.2034300000000002e+01  -8.5780000000000001e+01   6.3651570000000004e+02   3.8848599999999998e+01   5.9854599999999998e+01   4.6219999999999999e+00  -2.8849999999999998e-01   2.6679999999999998e-01   3.6564999999999999e+00   2.5050000000000000e-01   2.1170000000000000e-01   1.8140000000000001e-01
   4.2409100000000002e+01  -8.8923599999999993e+01   6.3908920000000001e+02   3.9077700000000000e+01   6.0006900000000002e+01   4.9157999999999999e+00  -1.3320000000000001e-01   2.2239999999999999e-01   4.0918000000000001e+00   2.6970000000000000e-01   2.2130000000000000e-01   2.3440000000000000e-01
   4.3885899999999999e+01  -9.1341800000000006e+01   6.4106219999999996e+02   3.9364100000000001e+01   6.0206699999999998e+01   5.1570000000000000e+00  -3.9950000000000002e-01   2.8910000000000002e-01   3.4824000000000002e+00   2.0230000000000001e-01   8.6599999999999996e-02   2.2559999999999999e-01
   4.4943899999999999e+01  -9.4353600000000000e+01   6.4209159999999997e+02   3.9497799999999998e+01   6.0330399999999997e+01   5.4288999999999996e+00  -3.3289999999999997e-01   2.2239999999999999e-01   4.1788999999999996e+00   2.4079999999999999e-01   1.5400000000000000e-01   2.5659999999999999e-01
   4.5583100000000002e+01  -9.7167500000000004e+01   6.4329259999999999e+02   3.9612400000000001e+01   6.0368499999999997e+01   5.7226999999999997e+00  -2.8849999999999998e-01   4.8920000000000002e-01   3.6564999999999999e+00   2.3119999999999999e-01   1.8279999999999999e-01   1.4160000000000000e-01
   4.6685200000000002e+01  -1.0026710000000000e+02   6.4389310000000000e+02   3.9793799999999997e+01   6.0473100000000002e+01   6.0164999999999997e+00  -3.1069999999999998e-01   2.0010000000000000e-01   4.0048000000000004e+00   1.4449999999999999e-01   1.3469999999999999e-01   2.3000000000000001e-01
   4.7610999999999997e+01  -1.0268530000000000e+02   6.4380730000000005e+02   3.9946500000000000e+01   6.0692000000000000e+01   6.2796000000000003e+00  -2.6629999999999998e-01   2.2239999999999999e-01   4.0918000000000001e+00   2.4079999999999999e-01   1.7319999999999999e-01   2.3440000000000000e-01
   4.8162100000000002e+01  -1.0521350000000000e+02   6.4432200000000000e+02   4.0108800000000002e+01   6.0787199999999999e+01   6.5514999999999999e+00  -1.5540000000000001e-01   1.5559999999999999e-01   3.8306000000000000e+00   2.3119999999999999e-01   1.8279999999999999e-01   2.2120000000000001e-01
   4.8779200000000003e+01  -1.0769759999999999e+02   6.4415039999999999e+02   4.0194800000000001e+01   6.0825200000000002e+01   6.7839000000000000e+00  -1.1100000000000000e-01   3.1130000000000002e-01   4.0918000000000001e+00   2.6970000000000000e-01   1.6360000000000000e-01   1.2390000000000000e-01
   4.9484600000000000e+01  -1.1015980000000000e+02   6.4252059999999994e+02   4.0357100000000003e+01   6.0968000000000004e+01   6.9943999999999997e+00  -3.7730000000000002e-01   2.2239999999999999e-01   3.7435999999999998e+00   2.6010000000000000e-01   1.8279999999999999e-01   2.0790000000000000e-01
   5.0189900000000002e+01  -1.1233610000000000e+02   6.4174850000000004e+02   4.0509799999999998e+01   6.1053600000000003e+01   7.2839000000000000e+00  -1.3320000000000001e-01   2.6679999999999998e-01   3.8306000000000000e+00   2.4079999999999999e-01   1.0580000000000001e-01   1.7249999999999999e-01
   5.0961399999999998e+01  -1.1484229999999999e+02   6.4217740000000003e+02   4.0595799999999997e+01   6.1006000000000000e+01   7.5250000000000004e+00  -3.5510000000000003e-01   2.4460000000000001e-01   3.3083000000000000e+00   2.2159999999999999e-01   1.0580000000000001e-01   1.9020000000000001e-01
   5.1159799999999997e+01  -1.1728240000000000e+02   6.4157690000000002e+02   4.0748500000000000e+01   6.1082200000000000e+01   7.7750000000000004e+00  -3.7730000000000002e-01   1.5559999999999999e-01   4.0918000000000001e+00   2.7939999999999998e-01   1.1550000000000001e-01   1.9460000000000000e-01
   5.1688800000000001e+01  -1.1965670000000000e+02   6.3968970000000002e+02   4.0910800000000002e+01   6.1139200000000002e+01   8.0600000000000005e+00  -6.6600000000000006e-02   1.1119999999999999e-01   3.1341999999999999e+00   2.3119999999999999e-01   9.6199999999999994e-02   1.9910000000000000e-01
   5.1865099999999998e+01  -1.2262450000000000e+02   6.3986130000000003e+02   4.0824900000000000e+01   6.1025100000000002e+01   8.3670000000000009e+00  -2.4410000000000001e-01   2.8910000000000002e-01   3.4824000000000002e+00   2.9859999999999998e-01   1.8279999999999999e-01   1.9910000000000000e-01
   5.1820999999999998e+01  -1.2499870000000000e+02   6.3823140000000001e+02   4.0901299999999999e+01   6.0910899999999998e+01   8.7003000000000004e+00  -6.6600000000000006e-02   2.0010000000000000e-01   4.0048000000000004e+00   3.2750000000000001e-01   1.3469999999999999e-01   2.1679999999999999e-01
   5.1843100000000000e+01  -1.2726300000000001e+02   6.3385640000000001e+02   4.0929900000000004e+01   6.0882300000000001e+01   8.9238999999999997e+00  -1.3320000000000001e-01   4.2249999999999999e-01   4.0048000000000004e+00   2.9859999999999998e-01   5.7700000000000001e-02   1.6370000000000001e-01
   5.1402200000000001e+01  -1.2915360000000001e+02   6.3111130000000003e+02   4.0853499999999997e+01   6.0692000000000000e+01   9.2045999999999992e+00  -8.8800000000000004e-02   2.2239999999999999e-01   4.7882999999999996e+00   2.4079999999999999e-01   1.6360000000000000e-01   2.2120000000000001e-01
   5.1071599999999997e+01  -1.3148380000000000e+02   6.2536379999999997e+02   4.0528900000000000e+01   6.0320900000000002e+01   9.4369999999999994e+00   2.2200000000000001e-02   3.5580000000000001e-01   3.7435999999999998e+00   1.3489999999999999e-01   1.9239999999999999e-01   1.6810000000000000e-01
   5.0256100000000004e+01  -1.3260499999999999e+02   6.1790060000000005e+02   4.0395299999999999e+01   5.9949800000000003e+01   9.7088999999999999e+00  -3.1069999999999998e-01   1.7790000000000000e-01   3.6564999999999999e+00   1.9270000000000001e-01   1.4430000000000001e-01   2.1679999999999999e-01
   4.8933500000000002e+01  -1.3445160000000001e+02   6.0863599999999997e+02   3.9908299999999997e+01   5.9359800000000000e+01   1.0007099999999999e+01  -3.1069999999999998e-01   2.6679999999999998e-01   3.6564999999999999e+00   2.3119999999999999e-01   8.6599999999999996e-02   1.7690000000000000e-01
   4.7368499999999997e+01  -1.3566069999999999e+02   5.9954290000000003e+02   3.9344999999999999e+01   5.8512900000000002e+01   1.0357900000000001e+01  -2.4410000000000001e-01   4.2249999999999999e-01   4.7882999999999996e+00   2.1190000000000001e-01   9.6199999999999994e-02   1.9460000000000000e-01
   4.5561100000000003e+01  -1.3616630000000001e+02   5.8787630000000001e+02   3.8838999999999999e+01   5.7751600000000003e+01   1.0537699999999999e+01  -3.3289999999999997e-01   1.5559999999999999e-01   4.0918000000000001e+00   1.8300000000000000e-01   1.7319999999999999e-01   2.0790000000000000e-01
   4.3996099999999998e+01  -1.3643010000000001e+02   5.7715329999999994e+02   3.8208900000000000e+01   5.6790500000000002e+01   1.0686800000000000e+01  -1.5540000000000001e-01   1.5559999999999999e-01   2.8730000000000002e+00   2.6010000000000000e-01   9.6199999999999994e-02   2.3890000000000000e-01
   4.2387000000000000e+01  -1.3675989999999999e+02   5.6377099999999996e+02   3.7282800000000002e+01   5.5591500000000003e+01   1.0875400000000001e+01  -2.8849999999999998e-01   8.8900000000000007e-02   2.9600000000000000e+00   1.9270000000000001e-01   1.5400000000000000e-01   1.5920000000000001e-01
   4.1240800000000000e+01  -1.3656209999999999e+02   5.4858730000000003e+02   3.6328000000000003e+01   5.4126100000000001e+01   1.1028800000000000e+01  -1.1100000000000000e-01  -8.8939999999999997e-01   4.7882999999999996e+00   2.1190000000000001e-01   2.5019999999999998e-01  -6.1899999999999997e-02
   3.9874200000000002e+01  -1.3623230000000001e+02   5.3160209999999995e+02   3.5125100000000003e+01   5.2584499999999998e+01   1.1094600000000000e+01  -2.8849999999999998e-01   4.4469999999999998e-01   3.1341999999999999e+00   2.9859999999999998e-01   7.6999999999999999e-02   4.5560000000000000e-01
   3.8573700000000002e+01  -1.3471539999999999e+02   5.1290129999999999e+02   3.3950699999999998e+01   5.0862099999999998e+01   1.1156000000000001e+01  -8.8780000000000003e-01   4.2249999999999999e-01   3.9177000000000000e+00   1.3489999999999999e-01   3.0790000000000001e-01   1.9460000000000000e-01
   3.7471600000000002e+01  -1.3348429999999999e+02   4.9411460000000000e+02   3.2547300000000000e+01   4.8949500000000000e+01   1.1151600000000000e+01   3.9950000000000002e-01   2.4460000000000001e-01   4.2659000000000002e+00   2.0230000000000001e-01   2.2130000000000000e-01   1.9910000000000000e-01
   3.5664200000000001e+01  -1.3152780000000001e+02   4.7138189999999997e+02   3.1010100000000001e+01   4.6846499999999999e+01   1.1085800000000001e+01  -2.8849999999999998e-01  -2.2200000000000001e-02   4.3529999999999998e+00   1.5409999999999999e-01   1.3469999999999999e-01   1.2390000000000000e-01
   3.4341600000000000e+01  -1.2866990000000001e+02   4.4993599999999998e+02   2.9396599999999999e+01   4.4724400000000003e+01   1.0945499999999999e+01  -2.4410000000000001e-01   4.8920000000000002e-01   3.6564999999999999e+00   1.8300000000000000e-01   1.4430000000000001e-01   1.9910000000000000e-01
   3.2886899999999997e+01  -1.2524050000000000e+02   4.2866160000000002e+02   2.7792600000000000e+01   4.2354999999999997e+01   1.0730600000000001e+01  -3.7730000000000002e-01   2.2200000000000001e-02   3.7435999999999998e+00   2.6010000000000000e-01   1.3469999999999999e-01   1.5479999999999999e-01
   3.1366000000000000e+01  -1.2139340000000000e+02   4.0369850000000002e+02   2.6265000000000001e+01   3.9871400000000001e+01   1.0480700000000001e+01  -1.5540000000000001e-01   2.0010000000000000e-01   3.8306000000000000e+00   2.2159999999999999e-01   1.0580000000000001e-01   2.3440000000000000e-01
   3.0153600000000001e+01  -1.1706260000000000e+02   3.7787759999999997e+02   2.4374600000000001e+01   3.7387700000000002e+01   1.0094799999999999e+01  -4.8830000000000001e-01   2.2200000000000001e-02   3.7435999999999998e+00   2.1190000000000001e-01   1.0580000000000001e-01   1.8140000000000001e-01
   2.8169799999999999e+01  -1.1205029999999999e+02   3.5162770000000000e+02   2.2436499999999999e+01   3.4456800000000001e+01   9.7483000000000004e+00   0.0000000000000000e+00   2.8910000000000002e-01   4.1788999999999996e+00   2.0230000000000001e-01   2.7900000000000003e-01   1.9460000000000000e-01
   2.6715100000000000e+01  -1.0629060000000000e+02   3.2254700000000003e+02   2.0603400000000001e+01   3.1602100000000000e+01   9.2439999999999998e+00  -3.9950000000000002e-01   2.4460000000000001e-01   3.8306000000000000e+00   2.8899999999999998e-01   1.3469999999999999e-01   1.8579999999999999e-01
   2.4929600000000001e+01  -9.9695599999999999e+01   2.9363790000000000e+02   1.8684400000000000e+01   2.8728300000000001e+01   8.6344999999999992e+00  -4.4400000000000002e-02   2.6679999999999998e-01   4.0918000000000001e+00   2.1190000000000001e-01   2.2130000000000000e-01   1.9460000000000000e-01
   2.3100200000000001e+01  -9.2528899999999993e+01   2.6447140000000002e+02   1.6841699999999999e+01   2.5787900000000000e+01   8.0250000000000004e+00  -2.4410000000000001e-01   4.6689999999999998e-01   3.9177000000000000e+00   2.1190000000000001e-01   1.8279999999999999e-01   1.6810000000000000e-01
   2.0653500000000001e+01  -8.4790700000000001e+01   2.3393240000000000e+02   1.4865399999999999e+01   2.2818999999999999e+01   7.3320999999999996e+00   2.2200000000000001e-02   4.4469999999999998e-01   4.4401000000000002e+00   2.2159999999999999e-01   2.1170000000000000e-01   1.8140000000000001e-01
   1.8779900000000001e+01  -7.6480900000000005e+01   2.0322180000000000e+02   1.2994100000000000e+01   1.9992799999999999e+01   6.6216999999999997e+00  -3.3289999999999997e-01   1.1119999999999999e-01   4.3529999999999998e+00   2.1190000000000001e-01   1.8279999999999999e-01   1.8140000000000001e-01
   1.6399300000000000e+01  -6.7797399999999996e+01   1.7551360000000000e+02   1.1275499999999999e+01   1.7157100000000000e+01   5.8586999999999998e+00  -2.2189999999999999e-01   3.5580000000000001e-01   3.3953000000000002e+00   2.1190000000000001e-01   1.0580000000000001e-01   1.7690000000000000e-01
   1.4106999999999999e+01  -5.9091900000000003e+01   1.4857749999999999e+02   9.6811000000000007e+00   1.4559200000000001e+01   5.0648999999999997e+00  -2.2189999999999999e-01   1.5559999999999999e-01   4.0918000000000001e+00   3.4680000000000000e-01   1.3469999999999999e-01   1.6370000000000001e-01
   1.2057000000000000e+01  -5.1023899999999998e+01   1.2292820000000000e+02   8.1631000000000000e+00   1.2066100000000000e+01   4.4070999999999998e+00  -1.5540000000000001e-01   1.5559999999999999e-01   4.3529999999999998e+00   2.4079999999999999e-01   1.3469999999999999e-01   1.9910000000000000e-01
   9.6545000000000005e+00  -4.2384399999999999e+01   1.0028120000000000e+02   6.8360000000000003e+00   9.8964999999999996e+00   3.6573000000000002e+00  -1.9980000000000001e-01   1.3339999999999999e-01   3.9177000000000000e+00   2.9859999999999998e-01   6.7400000000000002e-02   2.1679999999999999e-01
   7.2958999999999996e+00  -3.3832700000000003e+01   8.1065700000000007e+01   5.7188999999999997e+00   7.7934999999999999e+00   2.9117999999999999e+00  -2.6629999999999998e-01   2.6679999999999998e-01   4.0918000000000001e+00   1.8300000000000000e-01   1.3469999999999999e-01   1.8140000000000001e-01
   5.3562000000000003e+00  -2.4709599999999998e+01   6.3994700000000002e+01   4.8023999999999996e+00   6.1947999999999999e+00   2.1663000000000001e+00  -1.3320000000000001e-01   2.2239999999999999e-01   3.2212000000000001e+00   2.4079999999999999e-01   1.2509999999999999e-01   2.0790000000000000e-01
   3.5708000000000002e+00  -1.7323100000000000e+01   5.0955599999999997e+01   4.2964000000000002e+00   5.0910000000000002e+00   1.4119999999999999e+00  -3.7730000000000002e-01   4.4499999999999998e-02   3.9177000000000000e+00   1.8300000000000000e-01   1.9239999999999999e-01   1.9460000000000000e-01
   1.9177000000000000e+00  -1.0925800000000001e+01   4.1176200000000001e+01   3.7044000000000001e+00   4.0728000000000000e+00   9.2530000000000001e-01  -1.3320000000000001e-01   2.8910000000000002e-01   4.3529999999999998e+00   2.5050000000000000e-01   1.4430000000000001e-01   1.9910000000000000e-01
   7.7149999999999996e-01  -6.1773999999999996e+00   3.3798800000000000e+01   3.4561999999999999e+00   3.4352000000000000e+00   5.2180000000000004e-01  -2.2189999999999999e-01   8.8900000000000007e-02   3.3083000000000000e+00   2.4079999999999999e-01   1.3469999999999999e-01   1.7249999999999999e-01
   1.1020000000000001e-01  -2.7040000000000002e+00   2.8909099999999999e+01   3.1602000000000001e+00   3.0070000000000001e+00   2.0610000000000001e-01   0.0000000000000000e+00   2.8910000000000002e-01   4.2659000000000002e+00   2.7939999999999998e-01   2.3089999999999999e-01   1.9910000000000000e-01
  -5.0700000000000001e-01  -2.4179999999999999e-01   2.5048900000000000e+01   3.0074000000000001e+00   2.6930000000000001e+00  -1.7500000000000002e-02  -1.3320000000000001e-01   8.8900000000000007e-02   3.6564999999999999e+00   1.2520000000000001e-01   1.2509999999999999e-01   1.6370000000000001e-01
  -2.8649999999999998e-01   1.8027000000000000e+00   2.4019500000000001e+01   2.8451000000000000e+00   2.3599000000000001e+00  -2.1929999999999999e-01  -1.3320000000000001e-01   2.2200000000000001e-02   4.0918000000000001e+00   1.1559999999999999e-01   1.6360000000000000e-01   1.9910000000000000e-01
  -7.0530000000000004e-01   9.8929999999999996e-01   1.9472899999999999e+01   2.4441000000000002e+00   2.0459000000000001e+00  -4.3900000000000002e-02  -1.3320000000000001e-01   6.6699999999999995e-02   3.8306000000000000e+00   2.4079999999999999e-01   4.8099999999999997e-02   2.4329999999999999e-01
  -7.4939999999999996e-01   9.0129999999999999e-01   1.6813600000000001e+01   2.1863999999999999e+00   1.7889999999999999e+00  -8.3299999999999999e-02  -2.4410000000000001e-01   1.1119999999999999e-01   4.0918000000000001e+00   2.8899999999999998e-01   1.2509999999999999e-01   2.2120000000000001e-01
  -4.1880000000000001e-01   1.6927000000000001e+00   1.5097899999999999e+01   1.9668000000000001e+00   1.4750000000000001e+00  -1.3589999999999999e-01  -2.4410000000000001e-01   4.2249999999999999e-01   3.7435999999999998e+00   1.2520000000000001e-01   1.5400000000000000e-01   2.1679999999999999e-01
  -2.4249999999999999e-01   1.8246000000000000e+00   1.3468100000000000e+01   1.7472000000000001e+00   1.2561000000000000e+00  -1.7540000000000000e-01  -1.7760000000000001e-01   4.4499999999999998e-02   4.5270999999999999e+00   2.4079999999999999e-01   9.6199999999999994e-02   2.0790000000000000e-01
  -3.5270000000000001e-01   2.1103999999999998e+00   1.1237700000000000e+01   1.6040000000000001e+00   1.0943000000000001e+00  -2.1929999999999999e-01  -3.3289999999999997e-01   2.6679999999999998e-01   3.0470999999999999e+00   1.9270000000000001e-01   9.6199999999999994e-02   2.0790000000000000e-01
  -7.9349999999999998e-01   2.1983999999999999e+00   8.8356999999999992e+00   1.2030000000000001e+00   8.6590000000000000e-01  -1.8859999999999999e-01  -2.2200000000000001e-02   2.4460000000000001e-01   4.1788999999999996e+00   2.5050000000000000e-01   1.2509999999999999e-01   2.1229999999999999e-01
  -7.2740000000000005e-01   1.9126000000000001e+00   6.3479999999999999e+00   9.7380000000000000e-01   6.4710000000000001e-01  -2.2800000000000001e-01  -1.3320000000000001e-01   3.3350000000000002e-01   4.2659000000000002e+00   2.1190000000000001e-01   1.8279999999999999e-01   1.9020000000000001e-01
  -1.1021000000000001e+00   1.4729000000000001e+00   2.4018999999999999e+00   5.5379999999999996e-01   4.4719999999999999e-01  -1.1840000000000001e-01  -3.1069999999999998e-01   2.6679999999999998e-01   3.8306000000000000e+00   1.8300000000000000e-01   9.6199999999999994e-02   1.9020000000000001e-01
  -6.3919999999999999e-01  -7.2550000000000003e-01   6.0050000000000003e-01   2.7689999999999998e-01   2.0930000000000001e-01   2.1899999999999999e-02  -2.6629999999999998e-01   2.4460000000000001e-01   4.1788999999999996e+00   2.4079999999999999e-01   7.6999999999999999e-02   1.8579999999999999e-01
  -7.4939999999999996e-01  -1.0990000000000000e-01   1.2867999999999999e+00   2.4820000000000000e-01   6.6600000000000006e-02   1.3200000000000000e-02  -1.5540000000000001e-01   2.0010000000000000e-01   3.8306000000000000e+00   2.0230000000000001e-01   1.5400000000000000e-01   2.0790000000000000e-01
  -5.9509999999999996e-01  -6.6000000000000003e-02   6.0050000000000003e-01   3.3420000000000000e-01   1.9030000000000000e-01   8.8000000000000005e-03  -2.6629999999999998e-01   1.5559999999999999e-01   3.4824000000000002e+00   3.5639999999999999e-01   7.6999999999999999e-02   2.4770000000000000e-01
  -5.7310000000000005e-01  -2.4179999999999999e-01   3.4310000000000002e-01   1.5279999999999999e-01   1.8079999999999999e-01   5.7000000000000002e-02  -3.5510000000000003e-01   1.1119999999999999e-01   3.8306000000000000e+00   2.1190000000000001e-01   2.8899999999999999e-02   2.4770000000000000e-01
  -1.0139000000000000e+00  -4.3969999999999998e-01   1.2867999999999999e+00   2.5779999999999997e-01  -3.8100000000000002e-02   8.3299999999999999e-02  -1.5540000000000001e-01   2.0010000000000000e-01   4.3529999999999998e+00   2.1190000000000001e-01   1.8279999999999999e-01   1.9020000000000001e-01
  -8.5960000000000003e-01  -4.3969999999999998e-01   1.6298999999999999e+00   2.0999999999999999e-01   1.1420000000000000e-01   3.0700000000000002e-02  -1.9980000000000001e-01   1.1119999999999999e-01   3.7435999999999998e+00   2.4079999999999999e-01   1.9239999999999999e-01   1.7690000000000000e-01
  -7.9349999999999998e-01  -6.6000000000000003e-02   7.7210000000000001e-01   2.7689999999999998e-01   8.5599999999999996e-02  -4.4000000000000003e-03  -2.8849999999999998e-01   2.2200000000000001e-02   3.5695000000000001e+00   1.5409999999999999e-01   1.3469999999999999e-01   2.1679999999999999e-01
  -7.2740000000000005e-01  -1.9789999999999999e-01   1.2010000000000001e+00   1.9089999999999999e-01   1.6180000000000000e-01   5.2600000000000001e-02  -2.2189999999999999e-01   1.5559999999999999e-01   4.1788999999999996e+00   2.7939999999999998e-01   2.5019999999999998e-01   1.9910000000000000e-01
  -5.7310000000000005e-01  -3.7369999999999998e-01   9.4359999999999999e-01   2.4820000000000000e-01   1.3320000000000001e-01  -2.6300000000000000e-02  -3.7730000000000002e-01   2.4460000000000001e-01   4.0918000000000001e+00   2.4079999999999999e-01   1.2509999999999999e-01   1.5920000000000001e-01
  -7.0530000000000004e-01  -2.6379999999999998e-01   4.2890000000000000e-01   2.4820000000000000e-01   1.4269999999999999e-01   2.1899999999999999e-02  -1.5540000000000001e-01   0.0000000000000000e+00   3.3953000000000002e+00   2.2159999999999999e-01   7.6999999999999999e-02   2.3890000000000000e-01
  -6.1719999999999997e-01  -2.6379999999999998e-01  -3.4310000000000002e-01   2.5779999999999997e-01   1.3320000000000001e-01   8.8000000000000005e-03  -2.2189999999999999e-01   2.4460000000000001e-01   3.5695000000000001e+00   2.5050000000000000e-01   1.9239999999999999e-01   1.9460000000000000e-01
  -5.0700000000000001e-01  -1.5390000000000001e-01   5.1470000000000005e-01   2.5779999999999997e-01   2.8500000000000001e-02   5.7000000000000002e-02  -3.5510000000000003e-01   8.8900000000000007e-02   3.1341999999999999e+00   2.7939999999999998e-01   1.9239999999999999e-01   2.2559999999999999e-01
  -8.8170000000000004e-01  -2.1980000000000000e-01   3.4310000000000002e-01   2.3870000000000000e-01   1.3320000000000001e-01  -4.4000000000000003e-03  -3.9950000000000002e-01   4.4499999999999998e-02   3.1341999999999999e+00   2.7939999999999998e-01   5.7700000000000001e-02   1.9910000000000000e-01
  -7.7149999999999996e-01  -2.6379999999999998e-01   2.5740000000000002e-01   2.0050000000000001e-01   9.5200000000000007e-02   6.5799999999999997e-02  -2.6629999999999998e-01   2.6679999999999998e-01   3.9177000000000000e+00   2.9859999999999998e-01   1.6360000000000000e-01   2.2120000000000001e-01
  -6.8330000000000002e-01  -2.4179999999999999e-01   1.2867999999999999e+00   2.1959999999999999e-01   2.8500000000000001e-02   5.2600000000000001e-02  -4.4400000000000002e-02   1.5559999999999999e-01   2.9600000000000000e+00   2.5050000000000000e-01   1.3469999999999999e-01   1.8579999999999999e-01
  -7.0530000000000004e-01  -3.2979999999999998e-01   1.8872000000000000e+00   2.4820000000000000e-01  -9.4999999999999998e-03   4.8200000000000000e-02  -2.4410000000000001e-01   1.3339999999999999e-01   3.8306000000000000e+00   2.2159999999999999e-01   1.5400000000000000e-01   2.1679999999999999e-01
  -6.8330000000000002e-01  -1.5390000000000001e-01   1.7160000000000000e-01   2.9599999999999999e-01   1.1420000000000000e-01   7.0199999999999999e-02  -1.9980000000000001e-01   1.7790000000000000e-01   3.9177000000000000e+00   2.4079999999999999e-01   1.2509999999999999e-01   1.9020000000000001e-01
  -5.9509999999999996e-01  -3.7369999999999998e-01   1.2010000000000001e+00   1.5279999999999999e-01   1.9000000000000000e-02   3.5099999999999999e-02  -6.6600000000000006e-02   3.7800000000000000e-01   4.5270999999999999e+00   2.5050000000000000e-01   2.0210000000000000e-01   2.0349999999999999e-01
  -7.2740000000000005e-01  -2.6379999999999998e-01   1.3725000000000001e+00   2.0999999999999999e-01   5.7099999999999998e-02   6.1400000000000003e-02  -2.2189999999999999e-01   2.0010000000000000e-01   3.9177000000000000e+00   3.0819999999999997e-01   2.0210000000000000e-01   1.5920000000000001e-01
  -6.8330000000000002e-01  -3.2979999999999998e-01   1.2010000000000001e+00   2.7689999999999998e-01   1.3320000000000001e-01  -2.1899999999999999e-02  -3.3289999999999997e-01   2.0010000000000000e-01   3.8306000000000000e+00   2.1190000000000001e-01   1.7319999999999999e-01   1.9020000000000001e-01
  -7.0530000000000004e-01  -1.7590000000000000e-01   8.5780000000000001e-01   2.4820000000000000e-01   1.7130000000000001e-01  -2.6300000000000000e-02  -3.1069999999999998e-01   4.4469999999999998e-01   3.4824000000000002e+00   2.0230000000000001e-01   2.0210000000000000e-01   1.6370000000000001e-01
  -9.0369999999999995e-01  -4.1770000000000002e-01   8.5780000000000001e-01   2.1959999999999999e-01   3.8100000000000002e-02   4.3900000000000002e-02  -1.9980000000000001e-01   4.6689999999999998e-01   4.1788999999999996e+00   2.4079999999999999e-01   1.1550000000000001e-01   2.4770000000000000e-01
  -5.9509999999999996e-01  -3.0780000000000002e-01   1.1152000000000000e+00   2.3870000000000000e-01   1.0470000000000000e-01   1.3200000000000000e-02  -1.5540000000000001e-01   8.8900000000000007e-02   3.8306000000000000e+00   2.0230000000000001e-01   5.7700000000000001e-02   1.7690000000000000e-01
  -7.2740000000000005e-01  -2.4179999999999999e-01   5.1470000000000005e-01   2.0999999999999999e-01   1.0470000000000000e-01   7.0199999999999999e-02  -2.6629999999999998e-01  -6.6699999999999995e-02   4.3529999999999998e+00   2.9859999999999998e-01   0.0000000000000000e+00   2.2120000000000001e-01
  -6.8330000000000002e-01  -1.7590000000000000e-01   1.4582999999999999e+00   2.0050000000000001e-01   2.8500000000000001e-02   3.5099999999999999e-02  -2.2189999999999999e-01   1.1119999999999999e-01   4.2659000000000002e+00   3.3710000000000001e-01   4.8099999999999997e-02   2.3000000000000001e-01
  -9.2579999999999996e-01  -4.6170000000000000e-01   1.7160000000000000e-01   2.0050000000000001e-01  -2.8500000000000001e-02   6.1400000000000003e-02  -1.3320000000000001e-01   2.2200000000000001e-02   4.4401000000000002e+00   2.9859999999999998e-01   1.3469999999999999e-01   2.3000000000000001e-01
  -7.2740000000000005e-01  -1.5390000000000001e-01   1.3725000000000001e+00   2.4820000000000000e-01   8.5599999999999996e-02   1.7500000000000002e-02  -3.3289999999999997e-01   1.3339999999999999e-01   4.1788999999999996e+00   2.9859999999999998e-01   1.8279999999999999e-01   1.8140000000000001e-01
  -7.9349999999999998e-01  -1.9789999999999999e-01   1.1152000000000000e+00   1.6230000000000000e-01   1.9980000000000001e-01   4.8200000000000000e-02  -1.9980000000000001e-01   3.7800000000000000e-01   3.8306000000000000e+00   2.6970000000000000e-01   1.0580000000000001e-01   2.1229999999999999e-01
  -7.0530000000000004e-01  -1.7590000000000000e-01   1.0294000000000001e+00   2.0050000000000001e-01   4.7600000000000003e-02  -1.7500000000000002e-02   4.4400000000000002e-02   3.5580000000000001e-01   3.9177000000000000e+00   1.7340000000000000e-01   1.3469999999999999e-01   1.6370000000000001e-01
  -7.9349999999999998e-01  -1.5390000000000001e-01   7.7210000000000001e-01   2.5779999999999997e-01   1.9030000000000000e-01   8.8000000000000005e-03   0.0000000000000000e+00  -2.2200000000000001e-02   4.1788999999999996e+00   2.3119999999999999e-01   7.6999999999999999e-02   1.9020000000000001e-01
  -8.1559999999999999e-01   4.3999999999999997e-02   3.4310000000000002e-01   2.3870000000000000e-01   1.7130000000000001e-01   2.1899999999999999e-02  -1.5540000000000001e-01   2.0010000000000000e-01   3.4824000000000002e+00   2.6970000000000000e-01   1.9239999999999999e-01   1.9910000000000000e-01
  -8.8170000000000004e-01  -3.5170000000000001e-01   8.5780000000000001e-01   1.8140000000000001e-01   4.7600000000000003e-02   1.7500000000000002e-02  -3.7730000000000002e-01   2.2239999999999999e-01   3.8306000000000000e+00   2.7939999999999998e-01   1.5400000000000000e-01   1.8140000000000001e-01
  -5.9509999999999996e-01  -1.0990000000000000e-01   1.0294000000000001e+00   2.5779999999999997e-01   7.6100000000000001e-02   0.0000000000000000e+00  -4.2170000000000002e-01   8.8900000000000007e-02   4.0918000000000001e+00   1.6380000000000000e-01   1.4430000000000001e-01   1.5479999999999999e-01
  -7.4939999999999996e-01  -1.5390000000000001e-01   1.5441000000000000e+00   2.7689999999999998e-01   7.6100000000000001e-02   4.8200000000000000e-02  -3.7730000000000002e-01   1.3339999999999999e-01   3.8306000000000000e+00   1.9270000000000001e-01   1.0580000000000001e-01   2.3000000000000001e-01
  -9.2579999999999996e-01  -3.9570000000000000e-01   1.2010000000000001e+00   8.5900000000000004e-02   1.4269999999999999e-01   3.0700000000000002e-02  -1.1100000000000000e-01   2.4460000000000001e-01   4.2659000000000002e+00   2.5050000000000000e-01   2.1170000000000000e-01   2.1229999999999999e-01
  -6.6130000000000000e-01  -4.3969999999999998e-01   1.3725000000000001e+00   2.2910000000000000e-01   2.8500000000000001e-02   1.7500000000000002e-02  -6.6600000000000006e-02   1.7790000000000000e-01   3.6564999999999999e+00   2.9859999999999998e-01   1.2509999999999999e-01   1.9910000000000000e-01
  -8.3760000000000001e-01  -2.4179999999999999e-01   1.0294000000000001e+00   1.3370000000000001e-01   1.3320000000000001e-01   4.8200000000000000e-02  -2.4410000000000001e-01   2.4460000000000001e-01   3.5695000000000001e+00   2.9859999999999998e-01   7.6999999999999999e-02   2.0790000000000000e-01
  -8.8170000000000004e-01  -3.0780000000000002e-01   6.8630000000000002e-01   2.1959999999999999e-01   1.2370000000000000e-01   8.7700000000000000e-02  -1.9980000000000001e-01   1.7790000000000000e-01   4.1788999999999996e+00   1.9270000000000001e-01   2.0210000000000000e-01   1.7690000000000000e-01
  -7.7149999999999996e-01  -1.0990000000000000e-01   1.2867999999999999e+00   2.0999999999999999e-01   1.8079999999999999e-01   2.1899999999999999e-02  -2.2200000000000001e-02   2.0010000000000000e-01   4.6142000000000003e+00   2.1190000000000001e-01   2.6939999999999997e-01   1.8579999999999999e-01
  -7.0530000000000004e-01  -2.1980000000000000e-01   6.0050000000000003e-01   2.9599999999999999e-01   1.2370000000000000e-01  -3.5099999999999999e-02  -1.1100000000000000e-01   1.1119999999999999e-01   3.7435999999999998e+00   2.6010000000000000e-01   1.1550000000000001e-01   2.6540000000000002e-01
  -6.8330000000000002e-01  -2.6379999999999998e-01   1.7160000000000000e-01   1.5279999999999999e-01   1.1420000000000000e-01  -1.3200000000000000e-02  -4.6610000000000001e-01   1.5559999999999999e-01   3.9177000000000000e+00   2.2159999999999999e-01   2.2130000000000000e-01   2.0349999999999999e-01
  -7.0530000000000004e-01  -8.7900000000000006e-02   1.2010000000000001e+00   2.2910000000000000e-01   1.0470000000000000e-01   1.3200000000000000e-02  -1.3320000000000001e-01   3.3350000000000002e-01   4.0048000000000004e+00   2.6970000000000000e-01   1.7319999999999999e-01   2.1229999999999999e-01
  -7.2740000000000005e-01  -2.1980000000000000e-01   1.3725000000000001e+00   2.6729999999999998e-01   9.5200000000000007e-02   0.0000000000000000e+00  -3.5510000000000003e-01   2.2200000000000001e-02   3.6564999999999999e+00   2.4079999999999999e-01   1.1550000000000001e-01   2.2120000000000001e-01
  -7.2740000000000005e-01  -2.6379999999999998e-01   6.0050000000000003e-01   2.2910000000000000e-01   9.5200000000000007e-02  -3.9500000000000000e-02  -3.3289999999999997e-01   0.0000000000000000e+00   3.8306000000000000e+00   2.6970000000000000e-01   9.6199999999999994e-02   1.9910000000000000e-01
  -8.8170000000000004e-01  -2.1980000000000000e-01   1.6298999999999999e+00   1.0500000000000000e-01   1.0470000000000000e-01   7.8899999999999998e-02  -6.6600000000000006e-02   2.4460000000000001e-01   3.5695000000000001e+00   2.6970000000000000e-01   7.6999999999999999e-02   2.2120000000000001e-01
  -8.8170000000000004e-01  -2.8580000000000000e-01   6.0050000000000003e-01   1.2410000000000000e-01  -2.8500000000000001e-02   3.5099999999999999e-02  -2.2189999999999999e-01   6.6699999999999995e-02   3.5695000000000001e+00   2.0230000000000001e-01   1.0580000000000001e-01   1.7249999999999999e-01
  -7.2740000000000005e-01  -2.6379999999999998e-01   6.8630000000000002e-01   1.5279999999999999e-01   8.5599999999999996e-02   4.4000000000000003e-03  -2.2189999999999999e-01   2.0010000000000000e-01   3.7435999999999998e+00   2.1190000000000001e-01   9.6199999999999994e-02   2.0790000000000000e-01
  -8.3760000000000001e-01  -3.0780000000000002e-01   3.4310000000000002e-01   1.5279999999999999e-01   4.7600000000000003e-02   0.0000000000000000e+00  -1.9980000000000001e-01   8.8900000000000007e-02   3.9177000000000000e+00   1.9270000000000001e-01   1.2509999999999999e-01   1.4599999999999999e-01
  -7.4939999999999996e-01  -2.4179999999999999e-01   1.9730000000000001e+00   2.0999999999999999e-01   9.5200000000000007e-02   3.5099999999999999e-02  -1.1100000000000000e-01   3.1130000000000002e-01   3.9177000000000000e+00   2.6010000000000000e-01   2.0210000000000000e-01   1.6810000000000000e-01
  -5.9509999999999996e-01  -3.5170000000000001e-01   4.2890000000000000e-01   2.8639999999999999e-01   1.2370000000000000e-01  -1.7500000000000002e-02  -2.4410000000000001e-01   1.5559999999999999e-01   3.9177000000000000e+00   2.4079999999999999e-01   1.1550000000000001e-01   1.8579999999999999e-01
  -7.2740000000000005e-01  -1.3189999999999999e-01   1.1152000000000000e+00   2.6729999999999998e-01   1.4269999999999999e-01  -8.8000000000000005e-03  -3.5510000000000003e-01   4.0020000000000000e-01   3.3953000000000002e+00   2.6970000000000000e-01   2.0210000000000000e-01   1.9020000000000001e-01
  -7.4939999999999996e-01  -3.0780000000000002e-01   1.2867999999999999e+00   2.1959999999999999e-01   3.8100000000000002e-02  -1.7500000000000002e-02  -3.7730000000000002e-01   1.7790000000000000e-01   3.9177000000000000e+00   1.5409999999999999e-01   1.6360000000000000e-01   1.6810000000000000e-01
  -6.8330000000000002e-01  -8.7900000000000006e-02   1.2867999999999999e+00   2.0050000000000001e-01   1.0470000000000000e-01   1.3200000000000000e-02  -2.4410000000000001e-01   2.4460000000000001e-01   4.2659000000000002e+00   2.6010000000000000e-01   9.6199999999999994e-02   2.5209999999999999e-01
  -7.0530000000000004e-01  -1.5390000000000001e-01   1.1152000000000000e+00   2.6729999999999998e-01   7.6100000000000001e-02   3.0700000000000002e-02  -2.6629999999999998e-01  -6.6699999999999995e-02   3.4824000000000002e+00   2.6970000000000000e-01   1.4430000000000001e-01   2.2559999999999999e-01
  -6.3919999999999999e-01  -6.6000000000000003e-02   1.4582999999999999e+00   1.7190000000000000e-01   9.4999999999999998e-03   4.3900000000000002e-02  -1.3320000000000001e-01   4.0020000000000000e-01   3.1341999999999999e+00   2.5050000000000000e-01   1.4430000000000001e-01   1.8579999999999999e-01
  -8.1559999999999999e-01  -1.5390000000000001e-01   1.1152000000000000e+00   2.4820000000000000e-01   5.7099999999999998e-02   7.4499999999999997e-02   2.2200000000000001e-02   2.4460000000000001e-01   3.7435999999999998e+00   1.9270000000000001e-01   1.8279999999999999e-01   2.3440000000000000e-01
  -7.2740000000000005e-01  -2.1980000000000000e-01   1.6298999999999999e+00   2.3870000000000000e-01   6.6600000000000006e-02   1.7500000000000002e-02  -1.5540000000000001e-01   1.1119999999999999e-01   4.0048000000000004e+00   2.6010000000000000e-01   9.6199999999999994e-02   2.0349999999999999e-01
  -7.2740000000000005e-01  -3.5170000000000001e-01   1.4582999999999999e+00   2.3870000000000000e-01   0.0000000000000000e+00   3.9500000000000000e-02  -1.7760000000000001e-01   3.3350000000000002e-01   3.5695000000000001e+00   3.0819999999999997e-01   2.2130000000000000e-01   1.8140000000000001e-01
  -7.9349999999999998e-01  -4.1770000000000002e-01   1.1152000000000000e+00   2.0050000000000001e-01   1.9000000000000000e-02   4.3900000000000002e-02  -1.9980000000000001e-01   3.3350000000000002e-01   3.5695000000000001e+00   2.6970000000000000e-01   1.7319999999999999e-01   2.0349999999999999e-01
  -5.9509999999999996e-01  -1.5390000000000001e-01   1.7160000000000000e-01   2.9599999999999999e-01   1.4269999999999999e-01  -1.3200000000000000e-02  -8.8800000000000004e-02   4.4499999999999998e-02   4.5270999999999999e+00   3.1790000000000002e-01   1.1550000000000001e-01   2.0790000000000000e-01
  -6.8330000000000002e-01  -3.2979999999999998e-01   7.7210000000000001e-01   2.0050000000000001e-01   1.4269999999999999e-01   2.1899999999999999e-02  -2.4410000000000001e-01   4.2249999999999999e-01   3.1341999999999999e+00   2.7939999999999998e-01   1.3469999999999999e-01   2.2559999999999999e-01
  -6.6130000000000000e-01  -2.8580000000000000e-01   1.0294000000000001e+00   2.1959999999999999e-01   6.6600000000000006e-02   6.5799999999999997e-02  -1.9980000000000001e-01   2.2200000000000001e-02   2.9600000000000000e+00   2.6970000000000000e-01   2.2130000000000000e-01   1.9910000000000000e-01
  -7.2740000000000005e-01  -2.8580000000000000e-01   8.5780000000000001e-01   2.8639999999999999e-01  -8.5599999999999996e-02   3.5099999999999999e-02  -1.5540000000000001e-01   1.7790000000000000e-01   3.8306000000000000e+00   2.4079999999999999e-01   1.6360000000000000e-01   1.9020000000000001e-01
  -6.1719999999999997e-01  -1.7590000000000000e-01   1.6298999999999999e+00   2.0050000000000001e-01   1.1420000000000000e-01   2.1899999999999999e-02  -2.4410000000000001e-01   1.3339999999999999e-01   3.3083000000000000e+00   2.6970000000000000e-01   6.7400000000000002e-02   1.8140000000000001e-01
  -8.1559999999999999e-01  -2.8580000000000000e-01   1.3725000000000001e+00   1.4319999999999999e-01   6.6600000000000006e-02   6.1400000000000003e-02  -1.9980000000000001e-01   1.3339999999999999e-01   4.0048000000000004e+00   3.2750000000000001e-01   8.6599999999999996e-02   2.2120000000000001e-01
  -6.8330000000000002e-01  -4.6170000000000000e-01   1.0294000000000001e+00   1.6230000000000000e-01   1.9000000000000000e-02   7.8899999999999998e-02  -2.2189999999999999e-01   2.8910000000000002e-01   3.3953000000000002e+00   3.1790000000000002e-01   1.1550000000000001e-01   2.0790000000000000e-01
  -7.4939999999999996e-01  -2.4179999999999999e-01   1.2010000000000001e+00   2.1959999999999999e-01   4.7600000000000003e-02   5.2600000000000001e-02  -2.4410000000000001e-01   1.7790000000000000e-01   3.3953000000000002e+00   2.6970000000000000e-01   1.2509999999999999e-01   2.0349999999999999e-01
  -8.5960000000000003e-01  -2.1980000000000000e-01   1.8015000000000001e+00   2.8639999999999999e-01   2.8500000000000001e-02   8.8000000000000005e-03   2.2200000000000001e-02   2.2200000000000001e-02   4.4401000000000002e+00   1.4449999999999999e-01   1.2509999999999999e-01   1.6810000000000000e-01
  -7.0530000000000004e-01  -3.0780000000000002e-01   1.2867999999999999e+00   2.2910000000000000e-01   6.6600000000000006e-02   1.7500000000000002e-02  -1.5540000000000001e-01   4.2249999999999999e-01   3.8306000000000000e+00   2.7939999999999998e-01   2.3089999999999999e-01   1.9910000000000000e-01
  -7.0530000000000004e-01  -1.9789999999999999e-01   8.5780000000000001e-01   1.9089999999999999e-01   1.8079999999999999e-01  -1.7500000000000002e-02  -2.8849999999999998e-01   2.4460000000000001e-01   3.6564999999999999e+00   2.0230000000000001e-01   1.7319999999999999e-01   2.0349999999999999e-01
  -6.6130000000000000e-01  -1.0990000000000000e-01   5.1470000000000005e-01   2.3870000000000000e-01   6.6600000000000006e-02  -1.7500000000000002e-02  -3.7730000000000002e-01   2.2239999999999999e-01   3.7435999999999998e+00   2.3119999999999999e-01   1.6360000000000000e-01   1.9910000000000000e-01
  -7.9349999999999998e-01  -1.3189999999999999e-01   6.0050000000000003e-01   1.7190000000000000e-01   1.0470000000000000e-01   4.3900000000000002e-02  -4.4390000000000002e-01   2.6679999999999998e-01   2.9600000000000000e+00   2.6010000000000000e-01   1.7319999999999999e-01   2.0349999999999999e-01
  -8.5960000000000003e-01  -1.0990000000000000e-01   6.8630000000000002e-01   2.5779999999999997e-01   0.0000000000000000e+00   0.0000000000000000e+00  -2.4410000000000001e-01   0.0000000000000000e+00   3.4824000000000002e+00   2.9859999999999998e-01   9.5999999999999992e-03   2.3440000000000000e-01
  -7.7149999999999996e-01  -2.4179999999999999e-01   6.0050000000000003e-01   1.9089999999999999e-01   5.7099999999999998e-02   2.6300000000000000e-02  -1.3320000000000001e-01   4.4499999999999998e-02   3.4824000000000002e+00   2.6970000000000000e-01   7.6999999999999999e-02   2.2120000000000001e-01
  -6.6130000000000000e-01  -6.3749999999999996e-01   1.4582999999999999e+00   1.8140000000000001e-01   5.7099999999999998e-02   5.2600000000000001e-02  -2.8849999999999998e-01   1.5559999999999999e-01   4.0918000000000001e+00   2.7939999999999998e-01   1.5400000000000000e-01   1.9460000000000000e-01
  -9.9190000000000000e-01  -1.9789999999999999e-01   1.2867999999999999e+00   1.6230000000000000e-01   1.9000000000000000e-02   8.3299999999999999e-02  -1.9980000000000001e-01   3.1130000000000002e-01   4.1788999999999996e+00   1.9270000000000001e-01   1.0580000000000001e-01   2.3440000000000000e-01
  -7.0530000000000004e-01  -1.3189999999999999e-01   8.5780000000000001e-01   2.4820000000000000e-01   4.7600000000000003e-02   3.5099999999999999e-02  -3.5510000000000003e-01   8.8900000000000007e-02   4.0918000000000001e+00   2.6010000000000000e-01   2.2130000000000000e-01   2.2120000000000001e-01
  -8.5960000000000003e-01  -8.7900000000000006e-02   1.5441000000000000e+00   2.2910000000000000e-01   7.6100000000000001e-02  -1.3200000000000000e-02  -2.2200000000000001e-02   4.4469999999999998e-01   4.0048000000000004e+00   2.4079999999999999e-01   1.9239999999999999e-01   1.8140000000000001e-01
  -8.5960000000000003e-01  -2.6379999999999998e-01   6.0050000000000003e-01   1.5279999999999999e-01   1.9000000000000000e-02   4.4000000000000003e-03  -2.4410000000000001e-01   3.1130000000000002e-01   3.8306000000000000e+00   1.9270000000000001e-01   1.8279999999999999e-01   1.9460000000000000e-01
  -7.9349999999999998e-01   8.7900000000000006e-02   7.7210000000000001e-01   2.5779999999999997e-01   1.0470000000000000e-01  -1.7500000000000002e-02  -2.6629999999999998e-01   2.6679999999999998e-01   4.0918000000000001e+00   2.1190000000000001e-01   2.5019999999999998e-01   1.9460000000000000e-01
  -7.4939999999999996e-01  -6.6000000000000003e-02   6.8630000000000002e-01   2.0050000000000001e-01   9.5200000000000007e-02   0.0000000000000000e+00  -8.8800000000000004e-02   2.0010000000000000e-01   4.2659000000000002e+00   1.5409999999999999e-01   2.0210000000000000e-01   2.0790000000000000e-01
  -7.2740000000000005e-01  -3.2979999999999998e-01   1.0294000000000001e+00   1.9089999999999999e-01   1.0470000000000000e-01   4.4000000000000003e-03  -3.3289999999999997e-01   1.5559999999999999e-01   4.5270999999999999e+00   2.0230000000000001e-01   1.7319999999999999e-01   2.1679999999999999e-01
  -5.5110000000000003e-01  -1.5390000000000001e-01   9.4359999999999999e-01   1.6230000000000000e-01   3.8100000000000002e-02   8.8000000000000005e-03  -1.9980000000000001e-01   2.6679999999999998e-01   3.7435999999999998e+00   2.5050000000000000e-01   4.8099999999999997e-02   1.8140000000000001e-01
  -6.8330000000000002e-01   2.1999999999999999e-02   1.2010000000000001e+00   2.0050000000000001e-01   4.7600000000000003e-02   2.1899999999999999e-02  -3.3289999999999997e-01   2.2200000000000001e-02   4.3529999999999998e+00   2.5050000000000000e-01   3.8500000000000000e-02   2.3440000000000000e-01
  -6.6130000000000000e-01  -3.5170000000000001e-01   6.0050000000000003e-01   1.6230000000000000e-01   9.4999999999999998e-03   5.2600000000000001e-02  -2.6629999999999998e-01   2.4460000000000001e-01   3.5695000000000001e+00   3.0819999999999997e-01   1.1550000000000001e-01   1.9910000000000000e-01
  -8.1559999999999999e-01  -2.4179999999999999e-01   1.2867999999999999e+00   2.6729999999999998e-01   3.8100000000000002e-02   4.4000000000000003e-03  -2.2200000000000001e-02   3.3350000000000002e-01   3.9177000000000000e+00   1.8300000000000000e-01   5.7700000000000001e-02   1.7690000000000000e-01
  -7.2740000000000005e-01  -3.7369999999999998e-01   6.0050000000000003e-01   2.7689999999999998e-01   0.0000000000000000e+00   2.6300000000000000e-02  -4.4400000000000002e-02   1.3339999999999999e-01   3.7435999999999998e+00   2.7939999999999998e-01   1.2509999999999999e-01   1.6810000000000000e-01
  -7.9349999999999998e-01  -2.8580000000000000e-01   6.8630000000000002e-01   1.1459999999999999e-01   8.5599999999999996e-02   3.0700000000000002e-02  -1.5540000000000001e-01   3.3350000000000002e-01   4.0048000000000004e+00   2.4079999999999999e-01   1.5400000000000000e-01   1.9020000000000001e-01
  -7.0530000000000004e-01  -3.2979999999999998e-01  -3.4310000000000002e-01   2.3870000000000000e-01   1.5229999999999999e-01  -1.3200000000000000e-02  -2.2200000000000001e-02   2.2239999999999999e-01   4.3529999999999998e+00   1.8300000000000000e-01   1.6360000000000000e-01   1.4599999999999999e-01
  -5.9509999999999996e-01  -2.1980000000000000e-01   9.4359999999999999e-01   3.1509999999999999e-01   1.2370000000000000e-01  -2.6300000000000000e-02  -2.8849999999999998e-01   2.0010000000000000e-01   3.8306000000000000e+00   1.9270000000000001e-01   1.1550000000000001e-01   2.3440000000000000e-01
  -7.0530000000000004e-01   2.1999999999999999e-02   2.5740000000000002e-01   2.0050000000000001e-01   1.4269999999999999e-01   1.3200000000000000e-02  -2.6629999999999998e-01   2.4460000000000001e-01   3.6564999999999999e+00   2.5050000000000000e-01   1.0580000000000001e-01   1.9020000000000001e-01
  -6.6130000000000000e-01  -2.8580000000000000e-01   6.8630000000000002e-01   1.6230000000000000e-01   9.5200000000000007e-02   4.8200000000000000e-02  -2.6629999999999998e-01   4.4499999999999998e-02   3.1341999999999999e+00   2.6970000000000000e-01   1.3469999999999999e-01   2.2120000000000001e-01
  -6.8330000000000002e-01  -2.8580000000000000e-01   5.1470000000000005e-01   1.9089999999999999e-01   1.6180000000000000e-01   8.8000000000000005e-03  -4.4390000000000002e-01   2.4460000000000001e-01   3.3083000000000000e+00   2.7939999999999998e-01   1.3469999999999999e-01   1.9910000000000000e-01
  -7.4939999999999996e-01  -2.1980000000000000e-01   5.1470000000000005e-01   2.0050000000000001e-01   0.0000000000000000e+00   6.5799999999999997e-02  -2.4410000000000001e-01  -4.4499999999999998e-02   2.8730000000000002e+00   2.6010000000000000e-01   1.0580000000000001e-01   2.1679999999999999e-01
  -9.0369999999999995e-01  -2.6379999999999998e-01   1.6298999999999999e+00   2.0999999999999999e-01  -9.4999999999999998e-03   7.4499999999999997e-02  -8.8800000000000004e-02   1.7790000000000000e-01   3.3083000000000000e+00   2.9859999999999998e-01   8.6599999999999996e-02   2.3000000000000001e-01
  -6.8330000000000002e-01  -3.9570000000000000e-01   1.3725000000000001e+00   2.4820000000000000e-01  -2.8500000000000001e-02   6.1400000000000003e-02  -2.2189999999999999e-01   8.8900000000000007e-02   3.5695000000000001e+00   2.6010000000000000e-01   3.8500000000000000e-02   2.2559999999999999e-01
  -7.2740000000000005e-01  -1.7590000000000000e-01   1.0294000000000001e+00   1.8140000000000001e-01   1.6180000000000000e-01  -1.7500000000000002e-02  -1.7760000000000001e-01   1.3339999999999999e-01   3.3083000000000000e+00   2.5050000000000000e-01   1.3469999999999999e-01   1.9460000000000000e-01
  -7.7149999999999996e-01  -2.6379999999999998e-01   2.0588000000000002e+00   2.3870000000000000e-01   9.5200000000000007e-02   8.3299999999999999e-02  -6.6600000000000006e-02   4.0020000000000000e-01   4.9623999999999997e+00   2.2159999999999999e-01   2.1170000000000000e-01   1.5920000000000001e-01
  -7.2740000000000005e-01  -2.8580000000000000e-01   1.5441000000000000e+00   2.4820000000000000e-01   7.6100000000000001e-02   3.9500000000000000e-02  -1.9980000000000001e-01   3.1130000000000002e-01   3.6564999999999999e+00   3.2750000000000001e-01   1.4430000000000001e-01   1.9460000000000000e-01
  -8.5960000000000003e-01  -3.9570000000000000e-01   1.0294000000000001e+00   1.8140000000000001e-01   1.7130000000000001e-01  -8.8000000000000005e-03  -2.4410000000000001e-01   1.5559999999999999e-01   3.0470999999999999e+00   2.0230000000000001e-01   7.6999999999999999e-02   2.1679999999999999e-01
  -6.1719999999999997e-01   4.3999999999999997e-02  -8.5800000000000001e-02   2.3870000000000000e-01   7.6100000000000001e-02   0.0000000000000000e+00  -2.6629999999999998e-01   3.1130000000000002e-01   3.4824000000000002e+00   2.4079999999999999e-01   1.5400000000000000e-01   1.8140000000000001e-01
  -9.2579999999999996e-01  -4.6170000000000000e-01   5.1470000000000005e-01   2.3870000000000000e-01   9.4999999999999998e-03   3.9500000000000000e-02  -2.2189999999999999e-01   6.6699999999999995e-02   3.3083000000000000e+00   2.4079999999999999e-01   1.1550000000000001e-01   2.0349999999999999e-01
  -6.8330000000000002e-01  -2.1980000000000000e-01   6.8630000000000002e-01   2.1959999999999999e-01   7.6100000000000001e-02   2.6300000000000000e-02  -2.2200000000000001e-02   1.1119999999999999e-01   3.3083000000000000e+00   2.9859999999999998e-01   4.8099999999999997e-02   2.0790000000000000e-01
  -7.0530000000000004e-01  -8.7900000000000006e-02  -2.5740000000000002e-01   1.6230000000000000e-01   1.5229999999999999e-01   3.0700000000000002e-02  -4.2170000000000002e-01  -2.2200000000000001e-02   3.9177000000000000e+00   2.1190000000000001e-01   1.3469999999999999e-01   2.0790000000000000e-01
  -7.7149999999999996e-01  -2.4179999999999999e-01   1.0294000000000001e+00   1.7190000000000000e-01   4.7600000000000003e-02   6.5799999999999997e-02  -2.8849999999999998e-01   3.5580000000000001e-01   4.1788999999999996e+00   2.1190000000000001e-01   1.7319999999999999e-01   2.0349999999999999e-01
  -8.1559999999999999e-01  -2.6379999999999998e-01   1.5441000000000000e+00   1.8140000000000001e-01  -1.9000000000000000e-02   6.5799999999999997e-02  -3.3289999999999997e-01  -2.2200000000000001e-02   3.2212000000000001e+00   2.5050000000000000e-01   1.9239999999999999e-01   2.3440000000000000e-01
  -7.7149999999999996e-01  -1.9789999999999999e-01   6.8630000000000002e-01   1.9089999999999999e-01   1.6180000000000000e-01   2.6300000000000000e-02  -6.6600000000000006e-02   1.7790000000000000e-01   2.6989000000000001e+00   3.1790000000000002e-01   2.2130000000000000e-01   1.8140000000000001e-01
  -9.6989999999999998e-01  -3.0780000000000002e-01   7.7210000000000001e-01   2.3870000000000000e-01   8.5599999999999996e-02   5.7000000000000002e-02  -1.3320000000000001e-01   3.3350000000000002e-01   4.3529999999999998e+00   3.2750000000000001e-01   1.4430000000000001e-01   2.2559999999999999e-01
  -6.6130000000000000e-01   4.3999999999999997e-02   1.2867999999999999e+00   2.2910000000000000e-01   1.0470000000000000e-01   1.7500000000000002e-02  -1.9980000000000001e-01   2.2239999999999999e-01   3.7435999999999998e+00   2.3119999999999999e-01   2.0210000000000000e-01   2.0349999999999999e-01
  -8.1559999999999999e-01  -2.1999999999999999e-02   8.5800000000000001e-02   2.4820000000000000e-01   1.3320000000000001e-01  -1.3200000000000000e-02  -1.1100000000000000e-01   4.0020000000000000e-01   3.9177000000000000e+00   2.9859999999999998e-01   8.6599999999999996e-02   2.3890000000000000e-01
  -8.5960000000000003e-01  -2.1999999999999999e-02   3.4310000000000002e-01   2.0999999999999999e-01   1.3320000000000001e-01   3.0700000000000002e-02  -2.6629999999999998e-01   2.8910000000000002e-01   4.6142000000000003e+00   1.8300000000000000e-01   1.5400000000000000e-01   2.0790000000000000e-01
  -7.4939999999999996e-01  -1.3189999999999999e-01   1.0294000000000001e+00   1.6230000000000000e-01   1.0470000000000000e-01   3.9500000000000000e-02  -2.4410000000000001e-01   1.1119999999999999e-01   3.5695000000000001e+00   3.1790000000000002e-01   1.1550000000000001e-01   1.6810000000000000e-01
  -6.3919999999999999e-01  -1.9789999999999999e-01   6.0050000000000003e-01   2.5779999999999997e-01   1.1420000000000000e-01   4.3900000000000002e-02  -4.6610000000000001e-01  -4.4499999999999998e-02   2.8730000000000002e+00   2.6970000000000000e-01   1.1550000000000001e-01   2.5659999999999999e-01
  -6.8330000000000002e-01  -1.7590000000000000e-01   1.6298999999999999e+00   2.1959999999999999e-01   9.4999999999999998e-03   5.7000000000000002e-02  -2.8849999999999998e-01  -4.4499999999999998e-02   2.9600000000000000e+00   2.9859999999999998e-01   5.7700000000000001e-02   2.6100000000000001e-01
  -8.1559999999999999e-01  -1.9789999999999999e-01   1.6298999999999999e+00   1.2410000000000000e-01   3.8100000000000002e-02   6.1400000000000003e-02  -1.9980000000000001e-01   2.8910000000000002e-01   3.6564999999999999e+00   2.3119999999999999e-01   1.6360000000000000e-01   1.9910000000000000e-01
  -7.9349999999999998e-01  -3.0780000000000002e-01   1.4582999999999999e+00   1.9089999999999999e-01   0.0000000000000000e+00   5.2600000000000001e-02  -2.4410000000000001e-01   4.4499999999999998e-02   3.3083000000000000e+00   3.6599999999999999e-01   1.2509999999999999e-01   1.9910000000000000e-01
  -7.9349999999999998e-01  -4.3999999999999997e-02   1.3725000000000001e+00   2.0050000000000001e-01   1.5229999999999999e-01   3.9500000000000000e-02  -3.1069999999999998e-01   1.3339999999999999e-01   3.7435999999999998e+00   2.7939999999999998e-01   1.5400000000000000e-01   1.9910000000000000e-01
  -7.4939999999999996e-01  -3.0780000000000002e-01   1.2867999999999999e+00   2.2910000000000000e-01  -4.7600000000000003e-02   1.3200000000000000e-02  -1.9980000000000001e-01   2.8910000000000002e-01   4.0918000000000001e+00   1.7340000000000000e-01   2.2130000000000000e-01   2.1229999999999999e-01
  -5.9509999999999996e-01  -8.7900000000000006e-02   1.4582999999999999e+00   2.1959999999999999e-01   1.9000000000000000e-02   1.3200000000000000e-02  -2.6629999999999998e-01   4.0020000000000000e-01   3.7435999999999998e+00   1.7340000000000000e-01   1.7319999999999999e-01   1.6370000000000001e-01
  -7.7149999999999996e-01  -1.0990000000000000e-01   6.0050000000000003e-01   1.8140000000000001e-01   9.5200000000000007e-02   1.3200000000000000e-02   4.4400000000000002e-02   8.8900000000000007e-02   3.4824000000000002e+00   2.6010000000000000e-01   2.4060000000000001e-01   1.6370000000000001e-01
  -6.1719999999999997e-01  -6.6000000000000003e-02   9.4359999999999999e-01   2.5779999999999997e-01   2.0930000000000001e-01  -8.8000000000000005e-03  -1.5540000000000001e-01   3.1130000000000002e-01   3.2212000000000001e+00   2.7939999999999998e-01   1.5400000000000000e-01   1.8140000000000001e-01
  -9.4779999999999998e-01  -1.9789999999999999e-01   1.0294000000000001e+00   2.0999999999999999e-01   9.4999999999999998e-03   4.4000000000000003e-03  -1.3320000000000001e-01   3.1130000000000002e-01   3.9177000000000000e+00   2.4079999999999999e-01   1.3469999999999999e-01   1.7690000000000000e-01
  -5.5110000000000003e-01  -1.3189999999999999e-01   1.1152000000000000e+00   2.1959999999999999e-01   1.3320000000000001e-01   1.7500000000000002e-02  -4.2170000000000002e-01   8.8900000000000007e-02   3.4824000000000002e+00   3.4680000000000000e-01   1.4430000000000001e-01   1.9020000000000001e-01
  -7.4939999999999996e-01  -3.2979999999999998e-01   5.1470000000000005e-01   2.6729999999999998e-01   3.8100000000000002e-02   0.0000000000000000e+00  -3.5510000000000003e-01  -1.5559999999999999e-01   2.6989000000000001e+00   2.5050000000000000e-01   7.6999999999999999e-02   1.9460000000000000e-01
  -6.8330000000000002e-01  -4.8359999999999997e-01   1.2867999999999999e+00   1.3370000000000001e-01   1.9000000000000000e-02   6.1400000000000003e-02  -1.9980000000000001e-01   1.7790000000000000e-01   4.0918000000000001e+00   2.0230000000000001e-01   1.4430000000000001e-01   1.9020000000000001e-01
  -7.7149999999999996e-01  -3.2979999999999998e-01   1.1152000000000000e+00   1.3370000000000001e-01   0.0000000000000000e+00   6.1400000000000003e-02  -1.3320000000000001e-01   8.8900000000000007e-02   4.8754000000000000e+00   1.6380000000000000e-01   1.8279999999999999e-01   2.2559999999999999e-01
  -7.7149999999999996e-01  -1.3189999999999999e-01   6.8630000000000002e-01   2.0999999999999999e-01   8.5599999999999996e-02   4.3900000000000002e-02  -1.5540000000000001e-01  -4.4499999999999998e-02   4.0918000000000001e+00   2.6970000000000000e-01   1.4430000000000001e-01   1.9460000000000000e-01
  -8.3760000000000001e-01  -3.5170000000000001e-01   6.8630000000000002e-01   2.2910000000000000e-01   8.5599999999999996e-02   3.5099999999999999e-02  -1.1100000000000000e-01   2.2239999999999999e-01   4.0918000000000001e+00   2.2159999999999999e-01   1.0580000000000001e-01   1.7249999999999999e-01
  -6.3919999999999999e-01  -1.7590000000000000e-01   8.5780000000000001e-01   1.6230000000000000e-01   2.8500000000000001e-02   5.7000000000000002e-02  -6.6600000000000006e-02   1.5559999999999999e-01   4.0048000000000004e+00   2.4079999999999999e-01   1.5400000000000000e-01   1.8579999999999999e-01
  -7.0530000000000004e-01  -2.4179999999999999e-01  -6.0050000000000003e-01   2.0999999999999999e-01   6.6600000000000006e-02   4.4000000000000003e-03  -1.5540000000000001e-01   2.4460000000000001e-01   4.6142000000000003e+00   2.3119999999999999e-01   1.2509999999999999e-01   2.0349999999999999e-01
  -7.0530000000000004e-01  -8.7900000000000006e-02   6.8630000000000002e-01   2.6729999999999998e-01   1.3320000000000001e-01  -1.3200000000000000e-02  -2.8849999999999998e-01   3.5580000000000001e-01   4.1788999999999996e+00   2.6010000000000000e-01   1.4430000000000001e-01   1.5920000000000001e-01
  -7.7149999999999996e-01  -3.5170000000000001e-01   1.7157000000000000e+00   2.6729999999999998e-01   1.0470000000000000e-01   8.7700000000000000e-02  -1.5540000000000001e-01   2.6679999999999998e-01   3.9177000000000000e+00   2.7939999999999998e-01   1.4430000000000001e-01   2.2559999999999999e-01
  -8.1559999999999999e-01  -2.6379999999999998e-01   4.2890000000000000e-01   2.9599999999999999e-01   9.4999999999999998e-03   5.2600000000000001e-02  -2.6629999999999998e-01   4.4499999999999998e-02   3.8306000000000000e+00   2.6970000000000000e-01   1.1550000000000001e-01   2.3890000000000000e-01
  -7.9349999999999998e-01  -1.9789999999999999e-01   3.4310000000000002e-01   2.0050000000000001e-01   1.3320000000000001e-01   2.6300000000000000e-02  -8.8800000000000004e-02   6.6699999999999995e-02   3.0470999999999999e+00   2.8899999999999998e-01   4.8099999999999997e-02   1.9020000000000001e-01
  -7.4939999999999996e-01  -4.1770000000000002e-01   2.0588000000000002e+00   1.7190000000000000e-01   1.9000000000000000e-02   8.7700000000000000e-02  -3.5510000000000003e-01   3.1130000000000002e-01   3.5695000000000001e+00   2.8899999999999998e-01   2.0210000000000000e-01   1.5920000000000001e-01
  -7.2740000000000005e-01   2.1999999999999999e-02   1.2010000000000001e+00   2.6729999999999998e-01   3.8100000000000002e-02   7.8899999999999998e-02  -2.2200000000000001e-02   3.7800000000000000e-01   3.8306000000000000e+00   2.8899999999999998e-01   9.6199999999999994e-02   2.3890000000000000e-01
  -8.3760000000000001e-01  -4.1770000000000002e-01   3.4310000000000002e-01   2.7689999999999998e-01   5.7099999999999998e-02   3.0700000000000002e-02  -3.7730000000000002e-01  -4.4499999999999998e-02   4.2659000000000002e+00   2.4079999999999999e-01   7.6999999999999999e-02   2.1679999999999999e-01
  -7.2740000000000005e-01  -3.0780000000000002e-01   9.4359999999999999e-01   2.2910000000000000e-01   1.1420000000000000e-01   7.4499999999999997e-02  -1.9980000000000001e-01   3.3350000000000002e-01   4.2659000000000002e+00   1.9270000000000001e-01   1.1550000000000001e-01   1.7690000000000000e-01
  -7.4939999999999996e-01  -6.6000000000000003e-02   1.0294000000000001e+00   2.3870000000000000e-01   6.6600000000000006e-02   3.9500000000000000e-02  -2.4410000000000001e-01   4.4499999999999998e-02   3.8306000000000000e+00   2.5050000000000000e-01   1.6360000000000000e-01   1.7249999999999999e-01
  -7.9349999999999998e-01   1.0990000000000000e-01   4.2890000000000000e-01   2.4820000000000000e-01   5.7099999999999998e-02   3.5099999999999999e-02  -2.6629999999999998e-01   1.5559999999999999e-01   4.5270999999999999e+00   2.0230000000000001e-01   1.3469999999999999e-01   1.8140000000000001e-01
  -7.9349999999999998e-01  -2.1980000000000000e-01   5.1470000000000005e-01   2.5779999999999997e-01   1.7130000000000001e-01   0.0000000000000000e+00  -3.3289999999999997e-01   0.0000000000000000e+00   3.6564999999999999e+00   2.2159999999999999e-01   9.6199999999999994e-02   1.8140000000000001e-01
  -7.7149999999999996e-01  -2.1980000000000000e-01   1.0294000000000001e+00   1.3370000000000001e-01   1.0470000000000000e-01   5.7000000000000002e-02  -3.7730000000000002e-01   1.1119999999999999e-01   3.8306000000000000e+00   2.8899999999999998e-01   2.0210000000000000e-01   1.7249999999999999e-01
  -7.2740000000000005e-01  -1.5390000000000001e-01   9.4359999999999999e-01   1.6230000000000000e-01   6.6600000000000006e-02   2.6300000000000000e-02  -1.9980000000000001e-01   1.7790000000000000e-01   3.6564999999999999e+00   2.9859999999999998e-01   1.1550000000000001e-01   1.9910000000000000e-01
  -8.3760000000000001e-01  -1.0990000000000000e-01   7.7210000000000001e-01   1.7190000000000000e-01   7.6100000000000001e-02   3.0700000000000002e-02  -2.2189999999999999e-01   1.3339999999999999e-01   3.1341999999999999e+00   2.6970000000000000e-01   4.8099999999999997e-02   2.0349999999999999e-01
  -6.3919999999999999e-01  -2.6379999999999998e-01   1.8872000000000000e+00   2.3870000000000000e-01   1.0470000000000000e-01   7.4499999999999997e-02  -8.8800000000000004e-02   2.0010000000000000e-01   3.3083000000000000e+00   2.8899999999999998e-01   1.8279999999999999e-01   2.3440000000000000e-01
  -9.0369999999999995e-01  -3.2979999999999998e-01   1.2867999999999999e+00   1.5279999999999999e-01  -9.4999999999999998e-03   5.7000000000000002e-02   8.8800000000000004e-02   2.0010000000000000e-01   3.8306000000000000e+00   2.2159999999999999e-01   1.3469999999999999e-01   2.2559999999999999e-01
  -6.1719999999999997e-01  -6.6000000000000003e-02   9.4359999999999999e-01   1.5279999999999999e-01   9.5200000000000007e-02   3.0700000000000002e-02  -1.3320000000000001e-01   1.3339999999999999e-01   2.9600000000000000e+00   2.6010000000000000e-01   9.6199999999999994e-02   1.9910000000000000e-01
  -7.7149999999999996e-01  -1.7590000000000000e-01   1.8015000000000001e+00   1.3370000000000001e-01   7.6100000000000001e-02   1.7500000000000002e-02  -1.9980000000000001e-01   3.5580000000000001e-01   4.0048000000000004e+00   2.8899999999999998e-01   2.5019999999999998e-01   1.9910000000000000e-01
  -6.8330000000000002e-01  -3.2979999999999998e-01   2.5740000000000002e-01   2.3870000000000000e-01  -3.8100000000000002e-02   2.6300000000000000e-02  -1.9980000000000001e-01   3.7800000000000000e-01   3.8306000000000000e+00   2.6010000000000000e-01   1.2509999999999999e-01   2.2120000000000001e-01
  -7.9349999999999998e-01  -2.6379999999999998e-01   0.0000000000000000e+00   2.3870000000000000e-01   1.0470000000000000e-01   4.4000000000000003e-03  -1.3320000000000001e-01   2.2239999999999999e-01   4.5270999999999999e+00   3.2750000000000001e-01   1.4430000000000001e-01   2.2559999999999999e-01
  -8.5960000000000003e-01  -2.6379999999999998e-01   3.4310000000000002e-01   2.3870000000000000e-01   1.6180000000000000e-01   3.0700000000000002e-02  -1.5540000000000001e-01   2.4460000000000001e-01   4.0048000000000004e+00   2.7939999999999998e-01   1.7319999999999999e-01   1.9910000000000000e-01
  -8.8170000000000004e-01  -1.9789999999999999e-01   8.5780000000000001e-01   2.1959999999999999e-01   2.8500000000000001e-02   6.1400000000000003e-02  -2.8849999999999998e-01   1.3339999999999999e-01   3.6564999999999999e+00   2.6970000000000000e-01   1.0580000000000001e-01   2.0790000000000000e-01
  -6.3919999999999999e-01  -1.7590000000000000e-01   5.1470000000000005e-01   1.4319999999999999e-01   8.5599999999999996e-02   1.3200000000000000e-02  -3.7730000000000002e-01   2.2200000000000001e-02   3.9177000000000000e+00   2.3119999999999999e-01   1.7319999999999999e-01   2.3440000000000000e-01
  -7.2740000000000005e-01  -2.8580000000000000e-01   5.1470000000000005e-01   1.7190000000000000e-01   1.2370000000000000e-01   1.7500000000000002e-02  -2.4410000000000001e-01   3.1130000000000002e-01   4.0048000000000004e+00   2.0230000000000001e-01   1.0580000000000001e-01   2.2559999999999999e-01
  -9.4779999999999998e-01  -3.7369999999999998e-01   6.0050000000000003e-01   1.2410000000000000e-01  -2.8500000000000001e-02   2.1899999999999999e-02  -3.5510000000000003e-01   1.5559999999999999e-01   3.5695000000000001e+00   2.7939999999999998e-01   1.7319999999999999e-01   2.0349999999999999e-01
  -1.0139000000000000e+00  -3.2979999999999998e-01   1.9730000000000001e+00   2.4820000000000000e-01  -4.7600000000000003e-02   6.1400000000000003e-02  -2.8849999999999998e-01   1.1119999999999999e-01   4.7012999999999998e+00   3.1790000000000002e-01   1.3469999999999999e-01   1.7249999999999999e-01
  -5.5110000000000003e-01  -1.3189999999999999e-01   6.0050000000000003e-01   2.8639999999999999e-01   2.8500000000000001e-02  -8.8000000000000005e-03  -1.3320000000000001e-01   1.7790000000000000e-01   3.8306000000000000e+00   1.7340000000000000e-01   1.1550000000000001e-01   2.1229999999999999e-01
  -7.7149999999999996e-01  -2.6379999999999998e-01   9.4359999999999999e-01   2.1959999999999999e-01   3.8100000000000002e-02   3.0700000000000002e-02   6.6600000000000006e-02   2.8910000000000002e-01   4.6142000000000003e+00   2.6010000000000000e-01   1.5400000000000000e-01   1.8579999999999999e-01
  -8.5960000000000003e-01  -2.8580000000000000e-01   3.4310000000000002e-01   2.0999999999999999e-01   8.5599999999999996e-02   1.3200000000000000e-02  -2.2200000000000001e-02   3.3350000000000002e-01   3.9177000000000000e+00   2.3119999999999999e-01   2.0210000000000000e-01   1.6370000000000001e-01
  -7.9349999999999998e-01   4.3999999999999997e-02   2.5740000000000002e-01   2.7689999999999998e-01   9.5200000000000007e-02  -1.7500000000000002e-02  -3.3289999999999997e-01   2.2200000000000001e-02   4.5270999999999999e+00   2.5050000000000000e-01   1.3469999999999999e-01   2.0349999999999999e-01
  -6.3919999999999999e-01  -1.9789999999999999e-01  -6.0050000000000003e-01   1.8140000000000001e-01   1.1420000000000000e-01  -5.2600000000000001e-02  -4.4400000000000002e-02   2.8910000000000002e-01   3.5695000000000001e+00   2.3119999999999999e-01   1.2509999999999999e-01   1.7249999999999999e-01
  -8.5960000000000003e-01  -3.9570000000000000e-01   1.0294000000000001e+00   1.9089999999999999e-01   6.6600000000000006e-02   3.9500000000000000e-02  -1.1100000000000000e-01   2.2239999999999999e-01   3.6564999999999999e+00   2.2159999999999999e-01   1.4430000000000001e-01   2.2120000000000001e-01
  -6.1719999999999997e-01  -1.9789999999999999e-01   8.5800000000000001e-02   1.8140000000000001e-01   6.6600000000000006e-02   2.6300000000000000e-02  -1.7760000000000001e-01   1.1119999999999999e-01   2.7858999999999998e+00   2.2159999999999999e-01   1.6360000000000000e-01   2.0349999999999999e-01
  -7.9349999999999998e-01  -1.9789999999999999e-01   5.1470000000000005e-01   3.1509999999999999e-01   1.5229999999999999e-01   2.1899999999999999e-02  -1.7760000000000001e-01   2.0010000000000000e-01   2.5247000000000002e+00   2.6970000000000000e-01   1.3469999999999999e-01   2.3000000000000001e-01
  -8.3760000000000001e-01  -3.0780000000000002e-01   1.4582999999999999e+00   2.0050000000000001e-01   1.9000000000000000e-02   8.3299999999999999e-02  -2.2200000000000001e-02   2.8910000000000002e-01   3.2212000000000001e+00   2.6010000000000000e-01   1.6360000000000000e-01   1.6810000000000000e-01
  -7.0530000000000004e-01  -1.9789999999999999e-01   1.2867999999999999e+00   2.0050000000000001e-01  -2.8500000000000001e-02   7.8899999999999998e-02  -2.4410000000000001e-01   1.1119999999999999e-01   3.4824000000000002e+00   2.3119999999999999e-01   1.2509999999999999e-01   2.1229999999999999e-01
  -8.3760000000000001e-01  -2.1980000000000000e-01   1.3725000000000001e+00   2.8639999999999999e-01   1.2370000000000000e-01  -8.8000000000000005e-03  -2.2189999999999999e-01   4.4499999999999998e-02   3.9177000000000000e+00   2.6970000000000000e-01   1.8279999999999999e-01   2.0349999999999999e-01
  -9.9190000000000000e-01  -2.6379999999999998e-01   1.0294000000000001e+00   1.0500000000000000e-01   0.0000000000000000e+00   4.8200000000000000e-02  -2.8849999999999998e-01   2.2239999999999999e-01   4.6142000000000003e+00   1.5409999999999999e-01   1.7319999999999999e-01   2.0790000000000000e-01
  -7.7149999999999996e-01  -1.9789999999999999e-01   7.7210000000000001e-01   2.5779999999999997e-01   6.6600000000000006e-02   2.6300000000000000e-02   2.2200000000000001e-02   2.2239999999999999e-01   4.0048000000000004e+00   2.0230000000000001e-01   1.0580000000000001e-01   1.5479999999999999e-01
  -6.3919999999999999e-01  -1.9789999999999999e-01   1.7160000000000000e-01   1.9089999999999999e-01   7.6100000000000001e-02  -1.7500000000000002e-02  -1.5540000000000001e-01   1.7790000000000000e-01   4.6142000000000003e+00   2.1190000000000001e-01   1.4430000000000001e-01   2.3000000000000001e-01
  -5.5110000000000003e-01  -1.9789999999999999e-01   4.2890000000000000e-01   2.2910000000000000e-01   6.6600000000000006e-02  -3.0700000000000002e-02  -3.1069999999999998e-01   1.5559999999999999e-01   3.0470999999999999e+00   3.1790000000000002e-01   2.0210000000000000e-01   2.2559999999999999e-01
  -7.0530000000000004e-01  -3.2979999999999998e-01   1.0294000000000001e+00   1.5279999999999999e-01  -9.4999999999999998e-03   3.9500000000000000e-02  -1.5540000000000001e-01   3.3350000000000002e-01   3.5695000000000001e+00   3.0819999999999997e-01   1.1550000000000001e-01   1.7249999999999999e-01
  -7.0530000000000004e-01  -2.6379999999999998e-01   4.2890000000000000e-01   2.0999999999999999e-01   7.6100000000000001e-02   2.1899999999999999e-02  -1.5540000000000001e-01   4.4499999999999998e-02   3.9177000000000000e+00   3.1790000000000002e-01   1.2509999999999999e-01   2.3890000000000000e-01
  -8.1559999999999999e-01  -3.0780000000000002e-01   8.5780000000000001e-01   2.4820000000000000e-01  -2.8500000000000001e-02   5.7000000000000002e-02  -1.9980000000000001e-01   8.8900000000000007e-02   3.9177000000000000e+00   2.9859999999999998e-01   9.6199999999999994e-02   2.1229999999999999e-01
  -8.5960000000000003e-01  -1.3189999999999999e-01   9.4359999999999999e-01   2.0999999999999999e-01  -7.6100000000000001e-02   4.8200000000000000e-02  -1.3320000000000001e-01   2.4460000000000001e-01   3.5695000000000001e+00   3.2750000000000001e-01   9.6199999999999994e-02   1.8579999999999999e-01
  -7.9349999999999998e-01  -5.0560000000000005e-01   1.3725000000000001e+00   1.4319999999999999e-01  -5.7099999999999998e-02   6.1400000000000003e-02  -8.8800000000000004e-02   8.8900000000000007e-02   3.7435999999999998e+00   2.9859999999999998e-01   1.5400000000000000e-01   1.9020000000000001e-01
  -7.9349999999999998e-01  -8.7900000000000006e-02   2.5740000000000002e-01   2.6729999999999998e-01   1.5229999999999999e-01   1.3200000000000000e-02  -1.7760000000000001e-01   6.6699999999999995e-02   4.5270999999999999e+00   2.3119999999999999e-01   1.4430000000000001e-01   1.8140000000000001e-01
  -7.2740000000000005e-01  -1.9789999999999999e-01   1.4582999999999999e+00   2.3870000000000000e-01   8.5599999999999996e-02   3.5099999999999999e-02   8.8800000000000004e-02   1.7790000000000000e-01   3.7435999999999998e+00   2.6010000000000000e-01   1.1550000000000001e-01   1.8140000000000001e-01
  -7.7149999999999996e-01  -3.0780000000000002e-01   5.1470000000000005e-01   1.9089999999999999e-01   9.5200000000000007e-02   3.9500000000000000e-02  -2.6629999999999998e-01   2.0010000000000000e-01   3.3083000000000000e+00   1.8300000000000000e-01   1.6360000000000000e-01   1.7690000000000000e-01
  -6.6130000000000000e-01  -2.1980000000000000e-01   4.2890000000000000e-01   2.2910000000000000e-01   3.8100000000000002e-02   1.3200000000000000e-02  -1.7760000000000001e-01   2.6679999999999998e-01   4.1788999999999996e+00   3.5639999999999999e-01   1.4430000000000001e-01   2.2559999999999999e-01
  -7.0530000000000004e-01   0.0000000000000000e+00   4.2890000000000000e-01   1.6230000000000000e-01   3.8100000000000002e-02   8.8000000000000005e-03  -1.5540000000000001e-01   2.6679999999999998e-01   3.9177000000000000e+00   2.8899999999999998e-01   1.4430000000000001e-01   1.9020000000000001e-01
  -8.3760000000000001e-01  -2.1980000000000000e-01   8.5780000000000001e-01   2.4820000000000000e-01   1.0470000000000000e-01   5.2600000000000001e-02   0.0000000000000000e+00   2.0010000000000000e-01   4.3529999999999998e+00   2.5050000000000000e-01   2.8899999999999999e-02   2.1229999999999999e-01
  -7.9349999999999998e-01  -2.8580000000000000e-01   4.2890000000000000e-01   2.0050000000000001e-01   1.4269999999999999e-01   8.8000000000000005e-03  -1.9980000000000001e-01   1.3339999999999999e-01   3.5695000000000001e+00   2.3119999999999999e-01   1.2509999999999999e-01   1.9020000000000001e-01
  -7.4939999999999996e-01  -2.4179999999999999e-01   6.8630000000000002e-01   2.1959999999999999e-01   4.7600000000000003e-02   1.3200000000000000e-02  -2.2189999999999999e-01  -1.1119999999999999e-01   3.4824000000000002e+00   2.5050000000000000e-01   1.0580000000000001e-01   2.2120000000000001e-01
  -8.3760000000000001e-01  -2.6379999999999998e-01   1.8872000000000000e+00   1.7190000000000000e-01   4.7600000000000003e-02   6.1400000000000003e-02  -8.8800000000000004e-02   3.3350000000000002e-01   3.4824000000000002e+00   2.1190000000000001e-01   9.6199999999999994e-02   2.1229999999999999e-01
  -7.9349999999999998e-01  -2.6379999999999998e-01   1.1152000000000000e+00   2.1959999999999999e-01   4.7600000000000003e-02   9.6500000000000002e-02  -2.6629999999999998e-01   3.1130000000000002e-01   3.3083000000000000e+00   3.0819999999999997e-01   9.6199999999999994e-02   1.6370000000000001e-01
  -7.4939999999999996e-01  -1.0990000000000000e-01   1.3725000000000001e+00   1.8140000000000001e-01   5.7099999999999998e-02   4.4000000000000003e-03  -3.1069999999999998e-01   1.3339999999999999e-01   3.7435999999999998e+00   2.7939999999999998e-01   1.6360000000000000e-01   1.9460000000000000e-01
  -7.4939999999999996e-01  -2.6379999999999998e-01   8.5780000000000001e-01   2.1959999999999999e-01   1.1420000000000000e-01   2.6300000000000000e-02   0.0000000000000000e+00   4.0020000000000000e-01   4.0918000000000001e+00   2.4079999999999999e-01   1.5400000000000000e-01   1.5479999999999999e-01
  -7.0530000000000004e-01  -1.5390000000000001e-01   1.2867999999999999e+00   1.6230000000000000e-01   6.6600000000000006e-02   4.3900000000000002e-02  -1.5540000000000001e-01   2.8910000000000002e-01   4.0048000000000004e+00   2.0230000000000001e-01   1.6360000000000000e-01   1.8140000000000001e-01
  -7.9349999999999998e-01  -1.0990000000000000e-01   2.5740000000000002e-01   3.3420000000000000e-01   1.5229999999999999e-01   2.1899999999999999e-02  -3.1069999999999998e-01   4.4499999999999998e-02   4.0048000000000004e+00   2.8899999999999998e-01   1.0580000000000001e-01   1.8579999999999999e-01
  -7.2740000000000005e-01  -6.6000000000000003e-02   5.1470000000000005e-01   2.3870000000000000e-01   1.1420000000000000e-01   0.0000000000000000e+00  -2.6629999999999998e-01   2.6679999999999998e-01   4.2659000000000002e+00   2.6970000000000000e-01   3.8500000000000000e-02   1.8140000000000001e-01
  -9.6989999999999998e-01  -2.4179999999999999e-01   2.5740000000000002e-01   1.9089999999999999e-01   0.0000000000000000e+00   1.3200000000000000e-02  -1.9980000000000001e-01   4.4469999999999998e-01   4.0048000000000004e+00   2.6970000000000000e-01   1.0580000000000001e-01   2.1679999999999999e-01
  -9.2579999999999996e-01  -1.5390000000000001e-01   6.8630000000000002e-01   1.6230000000000000e-01  -9.4999999999999998e-03   8.8000000000000005e-03  -1.7760000000000001e-01   6.6699999999999995e-02   3.3953000000000002e+00   7.7100000000000002e-02   1.2509999999999999e-01   2.6540000000000002e-01
  -7.4939999999999996e-01  -4.3999999999999997e-02   1.7160000000000000e-01   2.6729999999999998e-01   6.6600000000000006e-02  -1.3200000000000000e-02  -1.5540000000000001e-01   1.7790000000000000e-01   4.0048000000000004e+00   1.8300000000000000e-01   1.0580000000000001e-01   2.5209999999999999e-01
  -7.4939999999999996e-01  -2.1980000000000000e-01   1.9730000000000001e+00   1.4319999999999999e-01  -2.8500000000000001e-02   7.4499999999999997e-02  -2.6629999999999998e-01   3.3350000000000002e-01   3.1341999999999999e+00   2.7939999999999998e-01   1.2509999999999999e-01   1.8140000000000001e-01
  -7.9349999999999998e-01  -3.0780000000000002e-01   1.1152000000000000e+00   3.0549999999999999e-01  -1.9000000000000000e-02   3.9500000000000000e-02  -6.6600000000000006e-02   2.0010000000000000e-01   4.0048000000000004e+00   2.6970000000000000e-01   9.6199999999999994e-02   1.8140000000000001e-01
  -6.8330000000000002e-01  -2.6379999999999998e-01   1.4582999999999999e+00   2.4820000000000000e-01   7.6100000000000001e-02   1.7500000000000002e-02  -2.8849999999999998e-01  -4.4499999999999998e-02   3.7435999999999998e+00   2.4079999999999999e-01   1.6360000000000000e-01   1.9910000000000000e-01
  -6.6130000000000000e-01  -3.9570000000000000e-01   1.7157000000000000e+00   2.1959999999999999e-01   2.8500000000000001e-02  -4.4000000000000003e-03  -4.4400000000000002e-02   3.5580000000000001e-01   3.7435999999999998e+00   2.4079999999999999e-01   1.7319999999999999e-01   1.6810000000000000e-01
  -7.7149999999999996e-01  -1.9789999999999999e-01   8.5780000000000001e-01   2.0050000000000001e-01   1.9000000000000000e-02   5.2600000000000001e-02  -1.7760000000000001e-01   1.5559999999999999e-01   5.0495000000000001e+00   1.5409999999999999e-01   2.0210000000000000e-01   2.0790000000000000e-01
  -8.1559999999999999e-01  -1.5390000000000001e-01   0.0000000000000000e+00   2.3870000000000000e-01   1.0470000000000000e-01  -2.6300000000000000e-02  -2.8849999999999998e-01   8.8900000000000007e-02   3.4824000000000002e+00   2.7939999999999998e-01   1.6360000000000000e-01   1.8140000000000001e-01
  -8.3760000000000001e-01   6.6000000000000003e-02   4.2890000000000000e-01   2.5779999999999997e-01   1.2370000000000000e-01   4.4000000000000003e-03  -2.8849999999999998e-01   2.2239999999999999e-01   3.0470999999999999e+00   2.2159999999999999e-01   1.5400000000000000e-01   1.9910000000000000e-01
  -7.0530000000000004e-01  -2.1980000000000000e-01   6.0050000000000003e-01   1.6230000000000000e-01   5.7099999999999998e-02   2.6300000000000000e-02  -1.1100000000000000e-01   1.7790000000000000e-01   3.1341999999999999e+00   2.2159999999999999e-01   9.6199999999999994e-02   1.6810000000000000e-01
  -7.2740000000000005e-01  -1.0990000000000000e-01   2.5740000000000002e-01   1.9089999999999999e-01   1.9000000000000000e-02   3.5099999999999999e-02  -2.2189999999999999e-01   6.6699999999999995e-02   3.3083000000000000e+00   3.5639999999999999e-01   1.7319999999999999e-01   1.9910000000000000e-01
  -6.8330000000000002e-01  -6.6000000000000003e-02   7.7210000000000001e-01   2.4820000000000000e-01  -1.9000000000000000e-02   7.4499999999999997e-02  -4.2170000000000002e-01  -4.4499999999999998e-02   3.5695000000000001e+00   2.7939999999999998e-01   9.6199999999999994e-02   2.0349999999999999e-01
  -5.7310000000000005e-01  -2.6379999999999998e-01   1.8015000000000001e+00   1.2410000000000000e-01   2.8500000000000001e-02   7.8899999999999998e-02  -1.9980000000000001e-01   1.7790000000000000e-01   3.1341999999999999e+00   3.1790000000000002e-01   2.0210000000000000e-01   1.7690000000000000e-01
  -7.2740000000000005e-01  -3.5170000000000001e-01   9.4359999999999999e-01   2.0999999999999999e-01   0.0000000000000000e+00   5.2600000000000001e-02  -8.8800000000000004e-02   2.2200000000000001e-02   3.0470999999999999e+00   2.1190000000000001e-01   1.2509999999999999e-01   2.2120000000000001e-01
  -7.9349999999999998e-01  -8.7900000000000006e-02   1.7160000000000000e-01   2.0999999999999999e-01   8.5599999999999996e-02  -1.3200000000000000e-02  -2.2200000000000001e-02   0.0000000000000000e+00   3.7435999999999998e+00   3.2750000000000001e-01   1.2509999999999999e-01   1.9910000000000000e-01
  -7.7149999999999996e-01  -1.3189999999999999e-01   1.2010000000000001e+00   1.7190000000000000e-01  -9.4999999999999998e-03   2.6300000000000000e-02  -1.3320000000000001e-01   4.0020000000000000e-01   4.0048000000000004e+00   3.0819999999999997e-01   1.6360000000000000e-01   1.9460000000000000e-01
  -7.7149999999999996e-01  -1.5390000000000001e-01   1.4582999999999999e+00   1.8140000000000001e-01   0.0000000000000000e+00   1.7500000000000002e-02  -6.6600000000000006e-02   3.5580000000000001e-01   4.0048000000000004e+00   1.3489999999999999e-01   1.5400000000000000e-01   2.0349999999999999e-01
  -8.1559999999999999e-01   0.0000000000000000e+00   8.5800000000000001e-02   2.1959999999999999e-01   1.2370000000000000e-01  -4.4000000000000003e-03  -3.3289999999999997e-01   3.3350000000000002e-01   3.7435999999999998e+00   2.9859999999999998e-01   7.6999999999999999e-02   2.3440000000000000e-01
  -7.2740000000000005e-01  -1.5390000000000001e-01   8.5780000000000001e-01   1.6230000000000000e-01   1.1420000000000000e-01   2.6300000000000000e-02  -2.2189999999999999e-01   2.4460000000000001e-01   3.2212000000000001e+00   2.9859999999999998e-01   1.2509999999999999e-01   1.7249999999999999e-01
  -6.8330000000000002e-01  -1.5390000000000001e-01   4.2890000000000000e-01   1.6230000000000000e-01   4.7600000000000003e-02   4.3900000000000002e-02  -2.4410000000000001e-01   2.6679999999999998e-01   3.7435999999999998e+00   2.6010000000000000e-01   1.3469999999999999e-01   2.1229999999999999e-01
  -9.0369999999999995e-01  -1.9789999999999999e-01   2.5740000000000002e-01   2.0999999999999999e-01   6.6600000000000006e-02   1.7500000000000002e-02  -3.3289999999999997e-01   1.3339999999999999e-01   4.0918000000000001e+00   3.0819999999999997e-01   1.0580000000000001e-01   1.9910000000000000e-01
  -9.6989999999999998e-01  -2.6379999999999998e-01   1.2867999999999999e+00   2.6729999999999998e-01   8.5599999999999996e-02   4.3900000000000002e-02  -2.4410000000000001e-01   1.3339999999999999e-01   3.3953000000000002e+00   3.0819999999999997e-01   5.7700000000000001e-02   2.3890000000000000e-01
  -7.2740000000000005e-01  -5.2759999999999996e-01   8.5780000000000001e-01   1.5279999999999999e-01  -1.9000000000000000e-02   8.8000000000000005e-03  -1.3320000000000001e-01   1.7790000000000000e-01   4.0918000000000001e+00   2.4079999999999999e-01   1.4430000000000001e-01   2.1679999999999999e-01
  -9.0369999999999995e-01  -1.7590000000000000e-01   9.4359999999999999e-01   1.7190000000000000e-01   1.9000000000000000e-02   8.7700000000000000e-02  -1.5540000000000001e-01   1.3339999999999999e-01   3.9177000000000000e+00   2.9859999999999998e-01   6.7400000000000002e-02   1.8579999999999999e-01
  -5.5110000000000003e-01  -4.6170000000000000e-01   8.5780000000000001e-01   2.5779999999999997e-01   1.0470000000000000e-01   7.0199999999999999e-02  -1.9980000000000001e-01   1.3339999999999999e-01   3.5695000000000001e+00   2.6970000000000000e-01   1.5400000000000000e-01   1.9910000000000000e-01
  -8.1559999999999999e-01  -3.2979999999999998e-01   8.5780000000000001e-01   1.3370000000000001e-01   9.5200000000000007e-02   3.9500000000000000e-02  -4.4400000000000002e-02   1.5559999999999999e-01   4.3529999999999998e+00   3.0819999999999997e-01   2.0210000000000000e-01   2.0349999999999999e-01
  -8.8170000000000004e-01  -1.5390000000000001e-01   7.7210000000000001e-01   1.5279999999999999e-01   1.9000000000000000e-02   1.7500000000000002e-02  -1.5540000000000001e-01   1.5559999999999999e-01   4.0918000000000001e+00   2.1190000000000001e-01   1.8279999999999999e-01   2.3000000000000001e-01
  -5.0700000000000001e-01  -1.7590000000000000e-01   6.0050000000000003e-01   2.7689999999999998e-01   5.7099999999999998e-02   2.6300000000000000e-02  -2.8849999999999998e-01   1.7790000000000000e-01   4.1788999999999996e+00   2.5050000000000000e-01   1.4430000000000001e-01   2.4329999999999999e-01
  -9.9190000000000000e-01  -1.0990000000000000e-01   2.5740000000000002e-01   1.0500000000000000e-01   1.3320000000000001e-01  -1.7500000000000002e-02  -8.8800000000000004e-02  -4.4499999999999998e-02   4.5270999999999999e+00   2.1190000000000001e-01   9.6199999999999994e-02   1.8579999999999999e-01
  -8.8170000000000004e-01  -2.8580000000000000e-01   6.0050000000000003e-01   2.0050000000000001e-01   1.2370000000000000e-01   4.8200000000000000e-02  -1.9980000000000001e-01   2.2239999999999999e-01   2.7858999999999998e+00   1.9270000000000001e-01   1.3469999999999999e-01   2.2120000000000001e-01
  -9.4779999999999998e-01  -3.2979999999999998e-01   7.7210000000000001e-01   1.9089999999999999e-01   1.9000000000000000e-02   4.3900000000000002e-02  -8.8800000000000004e-02   2.0010000000000000e-01   3.6564999999999999e+00   2.3119999999999999e-01   1.0580000000000001e-01   2.2120000000000001e-01
  -9.0369999999999995e-01  -1.9789999999999999e-01   1.7160000000000000e-01   1.3370000000000001e-01   3.8100000000000002e-02   5.7000000000000002e-02  -5.9930000000000005e-01   0.0000000000000000e+00   3.1341999999999999e+00   2.0230000000000001e-01   1.7319999999999999e-01   2.0790000000000000e-01
  -9.0369999999999995e-01  -8.7900000000000006e-02   2.3161999999999998e+00   2.0999999999999999e-01  -3.8100000000000002e-02   5.7000000000000002e-02  -1.7760000000000001e-01   1.5559999999999999e-01   3.0470999999999999e+00   2.3119999999999999e-01   1.1550000000000001e-01   1.5040000000000001e-01
  -7.2740000000000005e-01  -2.1980000000000000e-01   1.1152000000000000e+00   1.6230000000000000e-01  -5.7099999999999998e-02   8.7700000000000000e-02  -4.2170000000000002e-01   2.0010000000000000e-01   4.1788999999999996e+00   2.4079999999999999e-01   8.6599999999999996e-02   1.9910000000000000e-01
  -6.8330000000000002e-01  -1.7590000000000000e-01   3.4310000000000002e-01   1.9089999999999999e-01   8.5599999999999996e-02   4.3900000000000002e-02  -8.8800000000000004e-02   2.8910000000000002e-01   2.7858999999999998e+00   2.7939999999999998e-01   5.7700000000000001e-02   2.1229999999999999e-01
  -8.1559999999999999e-01  -2.1980000000000000e-01   6.8630000000000002e-01   1.7190000000000000e-01   2.8500000000000001e-02   3.9500000000000000e-02   1.9980000000000001e-01   2.4460000000000001e-01   4.7012999999999998e+00   2.2159999999999999e-01   1.5400000000000000e-01   2.1229999999999999e-01
  -6.3919999999999999e-01  -1.5390000000000001e-01   1.2010000000000001e+00   9.5500000000000002e-02   8.5599999999999996e-02   1.3200000000000000e-02  -3.3289999999999997e-01   3.1130000000000002e-01   4.7012999999999998e+00   2.7939999999999998e-01   1.3469999999999999e-01   1.7690000000000000e-01
  -8.1559999999999999e-01  -2.8580000000000000e-01   0.0000000000000000e+00   1.9089999999999999e-01   4.7600000000000003e-02   0.0000000000000000e+00  -8.8800000000000004e-02   2.0010000000000000e-01   3.6564999999999999e+00   1.7340000000000000e-01   1.5400000000000000e-01   2.3000000000000001e-01
  -8.5960000000000003e-01  -8.7900000000000006e-02   6.0050000000000003e-01   1.3370000000000001e-01   1.2370000000000000e-01  -2.6300000000000000e-02  -2.4410000000000001e-01   2.6679999999999998e-01   3.4824000000000002e+00   1.7340000000000000e-01   8.6599999999999996e-02   1.9910000000000000e-01
  -8.1559999999999999e-01  -3.2979999999999998e-01   1.6298999999999999e+00   1.8140000000000001e-01  -6.6600000000000006e-02   6.5799999999999997e-02  -2.6629999999999998e-01   2.2239999999999999e-01   3.7435999999999998e+00   1.9270000000000001e-01   1.6360000000000000e-01   1.8140000000000001e-01
  -6.6130000000000000e-01  -4.3999999999999997e-02  -4.2890000000000000e-01   1.8140000000000001e-01   7.6100000000000001e-02   5.2600000000000001e-02  -1.9980000000000001e-01   1.1119999999999999e-01   3.3953000000000002e+00   2.8899999999999998e-01   1.0580000000000001e-01   2.2120000000000001e-01
  -8.3760000000000001e-01  -1.9789999999999999e-01   6.0050000000000003e-01   1.7190000000000000e-01   1.2370000000000000e-01   8.8000000000000005e-03  -3.9950000000000002e-01  -8.8900000000000007e-02   3.6564999999999999e+00   2.4079999999999999e-01   1.9199999999999998e-02   2.1229999999999999e-01
  -8.8170000000000004e-01  -8.7900000000000006e-02   1.0294000000000001e+00   1.3370000000000001e-01   5.7099999999999998e-02  -1.3200000000000000e-02  -1.3320000000000001e-01   2.4460000000000001e-01   3.7435999999999998e+00   2.8899999999999998e-01   1.6360000000000000e-01   1.6810000000000000e-01
  -6.6130000000000000e-01  -1.9789999999999999e-01   1.5441000000000000e+00   2.3870000000000000e-01   1.9000000000000000e-02   7.0199999999999999e-02  -1.7760000000000001e-01   2.4460000000000001e-01   3.4824000000000002e+00   1.9270000000000001e-01   1.4430000000000001e-01   2.1229999999999999e-01
  -7.2740000000000005e-01  -1.3189999999999999e-01   5.1470000000000005e-01   2.6729999999999998e-01   1.2370000000000000e-01   0.0000000000000000e+00  -2.2189999999999999e-01   2.4460000000000001e-01   2.5247000000000002e+00   2.6970000000000000e-01   1.7319999999999999e-01   2.2120000000000001e-01
  -9.2579999999999996e-01  -3.0780000000000002e-01   6.8630000000000002e-01   1.7190000000000000e-01   1.3320000000000001e-01   4.8200000000000000e-02  -2.2200000000000001e-02   3.7800000000000000e-01   3.8306000000000000e+00   2.9859999999999998e-01   1.4430000000000001e-01   2.1679999999999999e-01
  -7.2740000000000005e-01  -3.5170000000000001e-01   0.0000000000000000e+00   1.9089999999999999e-01   6.6600000000000006e-02   1.3200000000000000e-02  -1.3320000000000001e-01   8.8900000000000007e-02   4.1788999999999996e+00   1.9270000000000001e-01   2.0210000000000000e-01   1.5920000000000001e-01
  -7.4939999999999996e-01   0.0000000000000000e+00   0.0000000000000000e+00   2.0999999999999999e-01   1.7130000000000001e-01  -1.3200000000000000e-02  -6.6600000000000006e-02  -4.4499999999999998e-02   4.5270999999999999e+00   2.6010000000000000e-01   1.4430000000000001e-01   1.9020000000000001e-01
  -6.6130000000000000e-01  -1.5390000000000001e-01  -8.5800000000000001e-02   1.3370000000000001e-01   1.5229999999999999e-01  -4.4000000000000003e-03  -1.3320000000000001e-01   1.7790000000000000e-01   3.2212000000000001e+00   2.3119999999999999e-01   1.6360000000000000e-01   1.8140000000000001e-01
  -9.2579999999999996e-01  -8.7900000000000006e-02   1.1152000000000000e+00   1.4319999999999999e-01  -9.4999999999999998e-03   4.4000000000000003e-03  -1.9980000000000001e-01   1.1119999999999999e-01   3.5695000000000001e+00   2.7939999999999998e-01   1.8279999999999999e-01   1.8140000000000001e-01
  -5.9509999999999996e-01  -1.9789999999999999e-01   0.0000000000000000e+00   8.5900000000000004e-02   1.2370000000000000e-01  -1.7500000000000002e-02  -3.7730000000000002e-01   6.6699999999999995e-02   3.2212000000000001e+00   3.0819999999999997e-01   1.4430000000000001e-01   1.7690000000000000e-01
  -7.2740000000000005e-01  -8.7900000000000006e-02   1.0294000000000001e+00   1.9089999999999999e-01   1.9000000000000000e-02   3.5099999999999999e-02  -1.3320000000000001e-01   2.2200000000000001e-02   3.7435999999999998e+00   3.5639999999999999e-01   5.7700000000000001e-02   2.2559999999999999e-01
  -7.9349999999999998e-01  -3.5170000000000001e-01   6.0050000000000003e-01   1.6230000000000000e-01  -5.7099999999999998e-02   6.1400000000000003e-02  -2.2189999999999999e-01   3.1130000000000002e-01   2.9600000000000000e+00   2.6010000000000000e-01   1.9239999999999999e-01   1.5920000000000001e-01
  -8.1559999999999999e-01  -3.2979999999999998e-01   1.2010000000000001e+00   1.2410000000000000e-01  -9.4999999999999998e-03   9.6500000000000002e-02  -8.8800000000000004e-02   8.8900000000000007e-02   4.5270999999999999e+00   3.0819999999999997e-01   1.1550000000000001e-01   1.7249999999999999e-01
  -6.8330000000000002e-01  -1.3189999999999999e-01   7.7210000000000001e-01   2.0999999999999999e-01   0.0000000000000000e+00   2.6300000000000000e-02  -2.2200000000000001e-02   4.4499999999999998e-02   3.4824000000000002e+00   1.9270000000000001e-01   6.7400000000000002e-02   1.9460000000000000e-01
  -8.5960000000000003e-01  -3.0780000000000002e-01   4.2890000000000000e-01   2.2910000000000000e-01  -4.7600000000000003e-02   2.6300000000000000e-02  -2.2189999999999999e-01   2.2239999999999999e-01   3.3083000000000000e+00   2.7939999999999998e-01   1.2509999999999999e-01   1.7249999999999999e-01
  -9.6989999999999998e-01  -1.5390000000000001e-01   1.0294000000000001e+00   1.8140000000000001e-01  -6.6600000000000006e-02   1.7500000000000002e-02  -2.2189999999999999e-01   1.3339999999999999e-01   4.0918000000000001e+00   2.7939999999999998e-01   1.1550000000000001e-01   1.8140000000000001e-01
  -8.3760000000000001e-01  -3.5170000000000001e-01   4.2890000000000000e-01   2.9599999999999999e-01   3.8100000000000002e-02   8.8000000000000005e-03  -2.8849999999999998e-01   1.5559999999999999e-01   3.8306000000000000e+00   2.1190000000000001e-01   8.6599999999999996e-02   2.6540000000000002e-01
  -6.8330000000000002e-01   1.0990000000000000e-01   1.7160000000000000e-01   2.0999999999999999e-01   1.5229999999999999e-01   0.0000000000000000e+00  -2.2200000000000001e-02   1.3339999999999999e-01   3.5695000000000001e+00   2.6010000000000000e-01   1.5400000000000000e-01   1.8579999999999999e-01
  -6.8330000000000002e-01  -3.0780000000000002e-01   6.8630000000000002e-01   1.8140000000000001e-01  -9.4999999999999998e-03   6.1400000000000003e-02  -2.2189999999999999e-01   2.0010000000000000e-01   3.2212000000000001e+00   2.6970000000000000e-01   7.6999999999999999e-02   2.2120000000000001e-01
  -6.1719999999999997e-01  -1.0990000000000000e-01   4.2890000000000000e-01   2.7689999999999998e-01   9.5200000000000007e-02   3.5099999999999999e-02  -2.4410000000000001e-01   8.8900000000000007e-02   2.7858999999999998e+00   3.2750000000000001e-01   1.4430000000000001e-01   2.4329999999999999e-01
  -7.4939999999999996e-01  -1.7590000000000000e-01   1.6298999999999999e+00   2.5779999999999997e-01   8.5599999999999996e-02   3.0700000000000002e-02  -2.6629999999999998e-01   0.0000000000000000e+00   3.9177000000000000e+00   2.7939999999999998e-01   8.6599999999999996e-02   2.5659999999999999e-01
  -9.2579999999999996e-01  -2.8580000000000000e-01   1.6298999999999999e+00   1.5279999999999999e-01  -2.8500000000000001e-02   1.0090000000000000e-01  -3.3289999999999997e-01   8.8900000000000007e-02   3.6564999999999999e+00   2.7939999999999998e-01   1.2509999999999999e-01   2.0349999999999999e-01
  -7.0530000000000004e-01  -3.5170000000000001e-01   1.4582999999999999e+00   1.6230000000000000e-01  -3.8100000000000002e-02   8.7700000000000000e-02  -2.8849999999999998e-01   1.3339999999999999e-01   3.6564999999999999e+00   2.6970000000000000e-01   1.5400000000000000e-01   2.0349999999999999e-01
  -8.1559999999999999e-01  -3.0780000000000002e-01   8.5780000000000001e-01   2.1959999999999999e-01   8.5599999999999996e-02   2.1899999999999999e-02   0.0000000000000000e+00   1.5559999999999999e-01   3.7435999999999998e+00   1.9270000000000001e-01   1.4430000000000001e-01   2.0790000000000000e-01
  -9.4779999999999998e-01  -1.3189999999999999e-01   4.2890000000000000e-01   1.6230000000000000e-01   1.1420000000000000e-01   5.7000000000000002e-02  -1.5540000000000001e-01   3.7800000000000000e-01   3.7435999999999998e+00   2.7939999999999998e-01   1.3469999999999999e-01   1.9020000000000001e-01
  -7.9349999999999998e-01  -3.0780000000000002e-01   1.0294000000000001e+00   1.2410000000000000e-01   2.8500000000000001e-02   3.9500000000000000e-02  -1.1100000000000000e-01   3.1130000000000002e-01   3.3953000000000002e+00   2.7939999999999998e-01   1.7319999999999999e-01   1.8140000000000001e-01
  -7.7149999999999996e-01  -1.9789999999999999e-01   8.5800000000000001e-02   3.2460000000000000e-01   1.2370000000000000e-01   8.8000000000000005e-03  -1.7760000000000001e-01   4.4499999999999998e-02   3.8306000000000000e+00   1.8300000000000000e-01   1.2509999999999999e-01   1.9910000000000000e-01
  -6.1719999999999997e-01   0.0000000000000000e+00   6.8630000000000002e-01   1.9089999999999999e-01   1.9030000000000000e-01  -1.3200000000000000e-02  -1.1100000000000000e-01   3.5580000000000001e-01   3.8306000000000000e+00   1.9270000000000001e-01   1.1550000000000001e-01   2.2559999999999999e-01
  -7.9349999999999998e-01  -3.2979999999999998e-01   6.8630000000000002e-01   1.8140000000000001e-01   1.1420000000000000e-01   4.8200000000000000e-02  -1.5540000000000001e-01   2.0010000000000000e-01   3.6564999999999999e+00   2.2159999999999999e-01   1.7319999999999999e-01   2.2559999999999999e-01
  -8.8170000000000004e-01  -3.0780000000000002e-01   1.2010000000000001e+00   1.8140000000000001e-01   1.1420000000000000e-01   3.5099999999999999e-02  -2.6629999999999998e-01   1.1119999999999999e-01   3.2212000000000001e+00   2.6010000000000000e-01   1.9199999999999998e-02   2.0790000000000000e-01
  -6.1719999999999997e-01   8.7900000000000006e-02   3.4310000000000002e-01   1.7190000000000000e-01   5.7099999999999998e-02   1.3200000000000000e-02  -1.5540000000000001e-01   4.4499999999999998e-02   3.5695000000000001e+00   3.1790000000000002e-01   2.8899999999999999e-02   2.0790000000000000e-01
  -8.5960000000000003e-01  -2.6379999999999998e-01   9.4359999999999999e-01   1.1459999999999999e-01  -1.9000000000000000e-02   9.2100000000000001e-02  -1.9980000000000001e-01   1.1119999999999999e-01   3.8306000000000000e+00   2.1190000000000001e-01   9.6199999999999994e-02   1.5920000000000001e-01
  -6.6130000000000000e-01  -2.4179999999999999e-01   7.7210000000000001e-01   2.5779999999999997e-01   1.0470000000000000e-01   4.8200000000000000e-02  -2.2200000000000001e-02   2.2200000000000001e-02   3.2212000000000001e+00   2.9859999999999998e-01   1.1550000000000001e-01   2.2120000000000001e-01
  -7.7149999999999996e-01  -1.7590000000000000e-01   4.2890000000000000e-01   2.3870000000000000e-01   4.7600000000000003e-02   2.1899999999999999e-02  -8.8800000000000004e-02   2.4460000000000001e-01   4.2659000000000002e+00   2.5050000000000000e-01   1.2509999999999999e-01   2.1229999999999999e-01
  -9.4779999999999998e-01  -4.1770000000000002e-01   8.5780000000000001e-01   2.4820000000000000e-01   6.6600000000000006e-02   1.7500000000000002e-02  -1.1100000000000000e-01   2.2239999999999999e-01   4.0918000000000001e+00   3.2750000000000001e-01   2.3089999999999999e-01   1.7690000000000000e-01
  -8.8170000000000004e-01  -2.4179999999999999e-01   1.0294000000000001e+00   2.0050000000000001e-01   1.0470000000000000e-01   4.3900000000000002e-02   8.8800000000000004e-02   3.3350000000000002e-01   3.9177000000000000e+00   1.8300000000000000e-01   2.0210000000000000e-01   1.9020000000000001e-01
  -6.6130000000000000e-01  -6.6000000000000003e-02  -8.5800000000000001e-02   2.1959999999999999e-01   1.2370000000000000e-01  -4.4000000000000003e-03  -6.6600000000000006e-02   2.6679999999999998e-01   3.2212000000000001e+00   2.6970000000000000e-01   7.6999999999999999e-02   2.2120000000000001e-01
  -8.5960000000000003e-01   0.0000000000000000e+00   2.5740000000000002e-01   3.5330000000000000e-01   7.6100000000000001e-02   2.1899999999999999e-02  -1.3320000000000001e-01   2.0010000000000000e-01   4.0918000000000001e+00   2.2159999999999999e-01   9.6199999999999994e-02   1.9020000000000001e-01
  -1.0580000000000001e+00  -1.7590000000000000e-01   6.8630000000000002e-01   2.4820000000000000e-01   1.1420000000000000e-01  -2.6300000000000000e-02  -2.2200000000000001e-02   1.7790000000000000e-01   4.0918000000000001e+00   2.6010000000000000e-01   2.3089999999999999e-01   1.9910000000000000e-01
  -6.1719999999999997e-01  -2.8580000000000000e-01   4.2890000000000000e-01   2.8639999999999999e-01   1.2370000000000000e-01   2.1899999999999999e-02  -8.8800000000000004e-02   2.2239999999999999e-01   3.1341999999999999e+00   3.2750000000000001e-01   8.6599999999999996e-02   1.9910000000000000e-01
  -8.8170000000000004e-01  -2.1980000000000000e-01   6.0050000000000003e-01   2.6729999999999998e-01   7.6100000000000001e-02  -8.8000000000000005e-03  -1.7760000000000001e-01   4.4499999999999998e-02   3.8306000000000000e+00   2.3119999999999999e-01   3.8500000000000000e-02   1.6370000000000001e-01
  -9.0369999999999995e-01  -3.9570000000000000e-01   1.2867999999999999e+00   1.7190000000000000e-01  -4.7600000000000003e-02   3.9500000000000000e-02  -2.2189999999999999e-01   3.3350000000000002e-01   4.0048000000000004e+00   2.2159999999999999e-01   1.7319999999999999e-01   2.0790000000000000e-01
  -9.2579999999999996e-01  -2.1980000000000000e-01   7.7210000000000001e-01   2.0999999999999999e-01  -2.8500000000000001e-02   3.9500000000000000e-02  -1.7760000000000001e-01   6.6699999999999995e-02   3.4824000000000002e+00   2.5050000000000000e-01   1.2509999999999999e-01   1.9020000000000001e-01
  -7.7149999999999996e-01  -4.3999999999999997e-02   8.5780000000000001e-01   2.0050000000000001e-01   4.7600000000000003e-02   5.2600000000000001e-02  -1.9980000000000001e-01   1.3339999999999999e-01   4.0048000000000004e+00   2.2159999999999999e-01   1.2509999999999999e-01   1.6810000000000000e-01
  -6.8330000000000002e-01  -3.2979999999999998e-01   4.2890000000000000e-01   1.9089999999999999e-01   5.7099999999999998e-02   4.3900000000000002e-02   2.4410000000000001e-01   4.0020000000000000e-01   4.2659000000000002e+00   3.2750000000000001e-01   1.4430000000000001e-01   1.4160000000000000e-01
  -7.2740000000000005e-01  -3.0780000000000002e-01   1.3725000000000001e+00   2.0999999999999999e-01  -6.6600000000000006e-02   5.2600000000000001e-02  -2.2200000000000001e-02   2.0010000000000000e-01   3.4824000000000002e+00   1.9270000000000001e-01   2.0210000000000000e-01   2.2120000000000001e-01
  -8.5960000000000003e-01   2.1999999999999999e-02   0.0000000000000000e+00   2.2910000000000000e-01   1.5229999999999999e-01  -1.7500000000000002e-02  -1.3320000000000001e-01   2.4460000000000001e-01   4.2659000000000002e+00   3.4680000000000000e-01   2.0210000000000000e-01   1.9910000000000000e-01
  -8.5960000000000003e-01  -1.9789999999999999e-01   4.2890000000000000e-01   2.4820000000000000e-01   1.7130000000000001e-01   1.7500000000000002e-02  -1.7760000000000001e-01   3.5580000000000001e-01   3.9177000000000000e+00   2.1190000000000001e-01   3.8500000000000000e-02   2.0790000000000000e-01
  -7.4939999999999996e-01  -3.7369999999999998e-01   1.2010000000000001e+00   1.9089999999999999e-01  -9.4999999999999998e-03   3.9500000000000000e-02  -2.2200000000000001e-02   3.5580000000000001e-01   3.8306000000000000e+00   2.7939999999999998e-01   5.7700000000000001e-02   1.7249999999999999e-01
  -9.2579999999999996e-01  -1.7590000000000000e-01   6.8630000000000002e-01   1.9089999999999999e-01   1.1420000000000000e-01   2.6300000000000000e-02  -1.1100000000000000e-01   0.0000000000000000e+00   3.0470999999999999e+00   3.1790000000000002e-01   1.1550000000000001e-01   1.9460000000000000e-01
  -7.2740000000000005e-01  -2.1980000000000000e-01   7.7210000000000001e-01   2.1959999999999999e-01   4.7600000000000003e-02   8.8000000000000005e-03  -1.9980000000000001e-01   2.0010000000000000e-01   4.0918000000000001e+00   2.7939999999999998e-01   8.6599999999999996e-02   2.1229999999999999e-01
  -7.4939999999999996e-01  -3.5170000000000001e-01   1.2010000000000001e+00   1.9089999999999999e-01  -2.8500000000000001e-02   5.2600000000000001e-02  -1.5540000000000001e-01   2.4460000000000001e-01   3.5695000000000001e+00   2.2159999999999999e-01   1.0580000000000001e-01   1.5479999999999999e-01
  -9.0369999999999995e-01  -3.0780000000000002e-01   7.7210000000000001e-01   1.7190000000000000e-01   3.8100000000000002e-02   7.8899999999999998e-02   4.4400000000000002e-02   1.7790000000000000e-01   3.3953000000000002e+00   2.6010000000000000e-01   3.8500000000000000e-02   1.8579999999999999e-01
  -6.6130000000000000e-01  -5.2759999999999996e-01   6.8630000000000002e-01   2.1959999999999999e-01   1.4269999999999999e-01   8.8000000000000005e-03  -3.3289999999999997e-01   2.6679999999999998e-01   4.0918000000000001e+00   2.3119999999999999e-01   9.6199999999999994e-02   2.2120000000000001e-01
  -8.3760000000000001e-01  -8.7900000000000006e-02   3.4310000000000002e-01   1.9089999999999999e-01   1.9000000000000000e-02   3.0700000000000002e-02  -1.3320000000000001e-01   3.7800000000000000e-01   4.2659000000000002e+00   3.4680000000000000e-01   1.2509999999999999e-01   1.5479999999999999e-01
  -7.2740000000000005e-01  -3.0780000000000002e-01   1.1152000000000000e+00   9.5500000000000002e-02  -1.9000000000000000e-02   4.8200000000000000e-02  -1.3320000000000001e-01   2.8910000000000002e-01   4.2659000000000002e+00   2.3119999999999999e-01   5.7700000000000001e-02   1.8579999999999999e-01
  -7.7149999999999996e-01  -1.3189999999999999e-01  -4.2890000000000000e-01   2.5779999999999997e-01   1.4269999999999999e-01   4.4000000000000003e-03   2.2200000000000001e-02   8.8900000000000007e-02   4.0918000000000001e+00   2.2159999999999999e-01   1.6360000000000000e-01   1.9020000000000001e-01
  -7.9349999999999998e-01  -1.5390000000000001e-01   6.8630000000000002e-01   3.1509999999999999e-01   1.0470000000000000e-01   3.0700000000000002e-02  -2.4410000000000001e-01   1.1119999999999999e-01   3.9177000000000000e+00   1.9270000000000001e-01   1.4430000000000001e-01   2.2120000000000001e-01
  -6.8330000000000002e-01  -2.1980000000000000e-01   9.4359999999999999e-01   1.3370000000000001e-01   1.1420000000000000e-01   3.5099999999999999e-02  -4.4400000000000002e-02   1.1119999999999999e-01   3.2212000000000001e+00   2.7939999999999998e-01   1.2509999999999999e-01   2.2120000000000001e-01
  -8.5960000000000003e-01  -1.5390000000000001e-01   7.7210000000000001e-01   2.3870000000000000e-01   6.6600000000000006e-02   1.7500000000000002e-02  -4.4390000000000002e-01   8.8900000000000007e-02   3.3953000000000002e+00   1.7340000000000000e-01   9.6199999999999994e-02   2.3440000000000000e-01
  -7.4939999999999996e-01  -3.2979999999999998e-01   1.1152000000000000e+00   1.5279999999999999e-01   2.8500000000000001e-02   2.6300000000000000e-02  -1.5540000000000001e-01   1.1119999999999999e-01   4.4401000000000002e+00   2.6970000000000000e-01   5.7700000000000001e-02   2.2120000000000001e-01
  -7.9349999999999998e-01  -4.3969999999999998e-01   1.0294000000000001e+00   2.1959999999999999e-01   1.9000000000000000e-02   9.2100000000000001e-02  -1.9980000000000001e-01   2.8910000000000002e-01   3.5695000000000001e+00   2.6970000000000000e-01   1.1550000000000001e-01   2.0349999999999999e-01
  -9.4779999999999998e-01  -3.0780000000000002e-01   1.1152000000000000e+00   1.3370000000000001e-01   1.9000000000000000e-02   5.2600000000000001e-02  -1.9980000000000001e-01   2.2239999999999999e-01   3.3953000000000002e+00   2.9859999999999998e-01   7.6999999999999999e-02   2.1229999999999999e-01
  -7.9349999999999998e-01  -3.5170000000000001e-01   6.0050000000000003e-01   2.3870000000000000e-01   8.5599999999999996e-02   0.0000000000000000e+00  -8.8800000000000004e-02   1.7790000000000000e-01   3.4824000000000002e+00   3.2750000000000001e-01   1.8279999999999999e-01   2.1229999999999999e-01
  -9.4779999999999998e-01  -8.7900000000000006e-02   9.4359999999999999e-01   2.0999999999999999e-01  -1.9000000000000000e-02  -1.3200000000000000e-02  -4.4400000000000002e-02   2.6679999999999998e-01   3.9177000000000000e+00   1.7340000000000000e-01   1.9239999999999999e-01   1.5920000000000001e-01
  -7.0530000000000004e-01  -3.7369999999999998e-01   3.4310000000000002e-01   9.5500000000000002e-02   6.6600000000000006e-02   4.8200000000000000e-02   1.5540000000000001e-01   2.8910000000000002e-01   4.6142000000000003e+00   2.6970000000000000e-01   1.2509999999999999e-01   2.1229999999999999e-01
  -6.1719999999999997e-01  -2.8580000000000000e-01  -1.7160000000000000e-01   1.3370000000000001e-01   8.5599999999999996e-02  -3.0700000000000002e-02  -8.8800000000000004e-02   2.6679999999999998e-01   3.8306000000000000e+00   2.4079999999999999e-01   1.1550000000000001e-01   2.3000000000000001e-01
  -4.6289999999999998e-01  -2.1980000000000000e-01   8.5780000000000001e-01   2.5779999999999997e-01   1.0470000000000000e-01  -2.1899999999999999e-02  -1.5540000000000001e-01   2.0010000000000000e-01   3.6564999999999999e+00   2.5050000000000000e-01   8.6599999999999996e-02   1.8140000000000001e-01
  -8.1559999999999999e-01  -8.7900000000000006e-02   1.1152000000000000e+00   1.5279999999999999e-01   2.8500000000000001e-02   1.3200000000000000e-02  -2.4410000000000001e-01   1.5559999999999999e-01   3.3083000000000000e+00   2.6970000000000000e-01   2.4060000000000001e-01   1.8579999999999999e-01
  -4.6289999999999998e-01  -1.5390000000000001e-01   7.7210000000000001e-01   2.5779999999999997e-01   1.1420000000000000e-01  -4.4000000000000003e-03  -2.2189999999999999e-01   2.0010000000000000e-01   2.6118000000000001e+00   2.8899999999999998e-01   1.5400000000000000e-01   1.9910000000000000e-01
  -8.1559999999999999e-01  -8.7900000000000006e-02   1.2010000000000001e+00   1.9089999999999999e-01   1.0470000000000000e-01   3.5099999999999999e-02  -1.9980000000000001e-01  -2.0010000000000000e-01   4.2659000000000002e+00   2.3119999999999999e-01   4.8099999999999997e-02   2.0349999999999999e-01
  -7.2740000000000005e-01  -3.0780000000000002e-01   9.4359999999999999e-01   1.5279999999999999e-01   2.8500000000000001e-02   2.1899999999999999e-02  -3.5510000000000003e-01   2.2239999999999999e-01   3.7435999999999998e+00   2.6010000000000000e-01   1.6360000000000000e-01   2.2559999999999999e-01
  -7.7149999999999996e-01  -3.9570000000000000e-01   5.1470000000000005e-01   1.4319999999999999e-01  -9.4999999999999998e-03   1.0960000000000000e-01  -3.3289999999999997e-01   1.3339999999999999e-01   3.0470999999999999e+00   3.1790000000000002e-01   9.6199999999999994e-02   1.7690000000000000e-01
  -7.2740000000000005e-01  -2.1980000000000000e-01   8.5800000000000001e-02   1.6230000000000000e-01   1.0470000000000000e-01   3.5099999999999999e-02  -2.2189999999999999e-01   2.2200000000000001e-02   4.0918000000000001e+00   4.0460000000000002e-01   1.0580000000000001e-01   1.9910000000000000e-01
  -7.7149999999999996e-01  -2.4179999999999999e-01   6.0050000000000003e-01   1.4319999999999999e-01   8.5599999999999996e-02   5.2600000000000001e-02   4.4400000000000002e-02   2.6679999999999998e-01   4.1788999999999996e+00   1.7340000000000000e-01   2.0210000000000000e-01   1.5479999999999999e-01
  -6.3919999999999999e-01  -1.3189999999999999e-01   6.0050000000000003e-01   2.2910000000000000e-01   4.7600000000000003e-02  -2.1899999999999999e-02   6.6600000000000006e-02   2.6679999999999998e-01   3.9177000000000000e+00   1.6380000000000000e-01   2.0210000000000000e-01   1.6810000000000000e-01
  -7.9349999999999998e-01  -2.1999999999999999e-02   4.2890000000000000e-01   2.3870000000000000e-01   1.9030000000000000e-01   8.8000000000000005e-03  -2.8849999999999998e-01   2.4460000000000001e-01   4.0918000000000001e+00   2.5050000000000000e-01   1.5400000000000000e-01   2.2120000000000001e-01
  -6.6130000000000000e-01  -6.6000000000000003e-02   6.0050000000000003e-01   2.8639999999999999e-01   1.1420000000000000e-01  -3.5099999999999999e-02  -1.1100000000000000e-01   3.1130000000000002e-01   3.7435999999999998e+00   2.9859999999999998e-01   1.3469999999999999e-01   1.7690000000000000e-01
  -8.3760000000000001e-01  -1.9789999999999999e-01   3.4310000000000002e-01   7.6399999999999996e-02   3.8100000000000002e-02   0.0000000000000000e+00  -1.9980000000000001e-01   2.6679999999999998e-01   3.8306000000000000e+00   3.6599999999999999e-01   1.2509999999999999e-01   2.0790000000000000e-01
  -6.1719999999999997e-01  -1.3189999999999999e-01   5.1470000000000005e-01   2.0999999999999999e-01  -9.4999999999999998e-03  -4.4000000000000003e-03  -2.6629999999999998e-01   2.0010000000000000e-01   2.7858999999999998e+00   2.3119999999999999e-01   1.6360000000000000e-01   1.9910000000000000e-01
  -7.9349999999999998e-01  -2.8580000000000000e-01   6.8630000000000002e-01   2.2910000000000000e-01   9.4999999999999998e-03   3.0700000000000002e-02  -3.1069999999999998e-01   1.5559999999999999e-01   3.5695000000000001e+00   2.5050000000000000e-01   2.0210000000000000e-01   2.2120000000000001e-01
  -9.2579999999999996e-01  -4.8359999999999997e-01   1.4582999999999999e+00   2.6729999999999998e-01  -9.4999999999999998e-03   3.9500000000000000e-02  -2.2189999999999999e-01   8.8900000000000007e-02   3.3953000000000002e+00   2.3119999999999999e-01   1.8279999999999999e-01   2.0349999999999999e-01
  -8.1559999999999999e-01  -1.9789999999999999e-01   1.8015000000000001e+00   1.4319999999999999e-01   0.0000000000000000e+00   7.0199999999999999e-02  -1.7760000000000001e-01   2.2239999999999999e-01   3.3083000000000000e+00   2.6970000000000000e-01   1.9239999999999999e-01   1.8140000000000001e-01
  -7.7149999999999996e-01  -2.6379999999999998e-01   9.4359999999999999e-01   2.0050000000000001e-01   8.5599999999999996e-02   0.0000000000000000e+00  -2.2200000000000001e-02   4.4499999999999998e-02   3.9177000000000000e+00   1.9270000000000001e-01   4.8099999999999997e-02   1.9460000000000000e-01
  -7.9349999999999998e-01  -3.5170000000000001e-01   1.7160000000000000e-01   1.8140000000000001e-01   3.8100000000000002e-02   3.0700000000000002e-02  -8.8800000000000004e-02   1.3339999999999999e-01   3.8306000000000000e+00   2.5050000000000000e-01   1.4430000000000001e-01   1.9020000000000001e-01
  -8.8170000000000004e-01  -3.9570000000000000e-01   1.4582999999999999e+00   1.9089999999999999e-01  -1.9000000000000000e-02   7.0199999999999999e-02   8.8800000000000004e-02   1.7790000000000000e-01   3.4824000000000002e+00   2.6010000000000000e-01   1.5400000000000000e-01   1.9910000000000000e-01
  -7.0530000000000004e-01  -1.9789999999999999e-01   0.0000000000000000e+00   1.8140000000000001e-01   7.6100000000000001e-02   3.5099999999999999e-02  -4.4400000000000002e-02   1.3339999999999999e-01   4.4401000000000002e+00   2.5050000000000000e-01   1.6360000000000000e-01   1.8140000000000001e-01
  -7.7149999999999996e-01  -1.0990000000000000e-01   4.2890000000000000e-01   2.3870000000000000e-01   1.3320000000000001e-01  -2.1899999999999999e-02  -3.1069999999999998e-01   1.7790000000000000e-01   3.3953000000000002e+00   2.9859999999999998e-01   1.4430000000000001e-01   1.8579999999999999e-01
  -1.0360000000000000e+00  -2.6379999999999998e-01   1.0294000000000001e+00   2.1959999999999999e-01   6.6600000000000006e-02   4.3900000000000002e-02  -1.7760000000000001e-01   1.1119999999999999e-01   3.5695000000000001e+00   2.0230000000000001e-01   1.7319999999999999e-01   1.9910000000000000e-01
  -7.2740000000000005e-01  -2.8580000000000000e-01   6.8630000000000002e-01   3.3420000000000000e-01   5.7099999999999998e-02   3.0700000000000002e-02  -6.6600000000000006e-02   6.6699999999999995e-02   3.6564999999999999e+00   2.4079999999999999e-01   1.1550000000000001e-01   2.2120000000000001e-01
  -8.1559999999999999e-01  -3.2979999999999998e-01  -8.5800000000000001e-02   1.3370000000000001e-01   1.2370000000000000e-01   4.4000000000000003e-03  -2.6629999999999998e-01   1.1119999999999999e-01   3.5695000000000001e+00   3.0819999999999997e-01   6.7400000000000002e-02   2.9189999999999999e-01
  -9.0369999999999995e-01  -3.5170000000000001e-01   8.5780000000000001e-01   1.5279999999999999e-01   6.6600000000000006e-02   2.6300000000000000e-02  -4.4400000000000002e-02   2.6679999999999998e-01   2.9600000000000000e+00   2.7939999999999998e-01   2.0210000000000000e-01   1.6370000000000001e-01
  -7.2740000000000005e-01  -3.7369999999999998e-01   1.3725000000000001e+00   1.9089999999999999e-01  -9.4999999999999998e-03   4.8200000000000000e-02  -3.3289999999999997e-01   2.4460000000000001e-01   4.2659000000000002e+00   2.9859999999999998e-01   1.0580000000000001e-01   1.9460000000000000e-01
  -8.1559999999999999e-01  -2.8580000000000000e-01   1.7160000000000000e-01   1.8140000000000001e-01   1.9000000000000000e-02   4.3900000000000002e-02  -8.8800000000000004e-02   3.1130000000000002e-01   3.3083000000000000e+00   2.1190000000000001e-01   9.6199999999999994e-02   2.1679999999999999e-01
  -7.0530000000000004e-01  -3.2979999999999998e-01   1.2867999999999999e+00   1.6230000000000000e-01   1.0470000000000000e-01   2.1899999999999999e-02  -1.1100000000000000e-01   2.2239999999999999e-01   4.0918000000000001e+00   2.3119999999999999e-01   1.4430000000000001e-01   1.9460000000000000e-01
  -6.8330000000000002e-01  -3.0780000000000002e-01   1.0294000000000001e+00   1.4319999999999999e-01   1.0470000000000000e-01   3.0700000000000002e-02  -3.5510000000000003e-01   4.4469999999999998e-01   3.8306000000000000e+00   2.6970000000000000e-01   2.0210000000000000e-01   1.8579999999999999e-01
  -6.1719999999999997e-01  -2.1980000000000000e-01   6.8630000000000002e-01   1.8140000000000001e-01   1.4269999999999999e-01  -4.4000000000000003e-03  -2.2200000000000001e-02   1.1119999999999999e-01   4.5270999999999999e+00   1.5409999999999999e-01   1.0580000000000001e-01   1.9460000000000000e-01
  -8.3760000000000001e-01  -2.1999999999999999e-02   0.0000000000000000e+00   2.0050000000000001e-01   8.5599999999999996e-02   2.6300000000000000e-02  -6.6600000000000006e-02   3.7800000000000000e-01   3.6564999999999999e+00   2.1190000000000001e-01   1.0580000000000001e-01   2.1679999999999999e-01
  -9.9190000000000000e-01  -4.1770000000000002e-01   7.7210000000000001e-01   2.0999999999999999e-01   1.9000000000000000e-02   4.4000000000000003e-03  -2.4410000000000001e-01   2.0010000000000000e-01   3.4824000000000002e+00   2.9859999999999998e-01   1.6360000000000000e-01   2.1229999999999999e-01
  -7.4939999999999996e-01  -2.6379999999999998e-01   6.0050000000000003e-01   1.8140000000000001e-01   1.1420000000000000e-01   4.4000000000000003e-03  -3.7730000000000002e-01   8.8900000000000007e-02   3.3083000000000000e+00   2.6010000000000000e-01   1.2509999999999999e-01   2.2120000000000001e-01
  -9.0369999999999995e-01  -2.6379999999999998e-01   6.0050000000000003e-01   2.5779999999999997e-01   4.7600000000000003e-02   2.1899999999999999e-02  -3.3289999999999997e-01  -1.3339999999999999e-01   3.6564999999999999e+00   2.7939999999999998e-01   1.9199999999999998e-02   2.6540000000000002e-01
  -9.2579999999999996e-01  -3.5170000000000001e-01   1.1152000000000000e+00   1.9089999999999999e-01   9.4999999999999998e-03   8.3299999999999999e-02   2.2200000000000001e-02   1.5559999999999999e-01   3.1341999999999999e+00   2.8899999999999998e-01   1.5400000000000000e-01   1.8140000000000001e-01
  -9.0369999999999995e-01  -2.8580000000000000e-01   5.1470000000000005e-01   2.0999999999999999e-01   0.0000000000000000e+00   4.8200000000000000e-02  -2.8849999999999998e-01   1.3339999999999999e-01   3.6564999999999999e+00   3.1790000000000002e-01   1.7319999999999999e-01   2.0790000000000000e-01
  -9.0369999999999995e-01  -1.7590000000000000e-01   1.7160000000000000e-01   2.4820000000000000e-01   5.7099999999999998e-02   6.1400000000000003e-02  -1.1100000000000000e-01   2.6679999999999998e-01   3.1341999999999999e+00   2.6010000000000000e-01   1.2509999999999999e-01   1.9460000000000000e-01
  -8.1559999999999999e-01  -1.0990000000000000e-01   1.7160000000000000e-01   2.0050000000000001e-01   6.6600000000000006e-02   2.6300000000000000e-02   2.8849999999999998e-01   2.8910000000000002e-01   3.9177000000000000e+00   1.9270000000000001e-01   2.0210000000000000e-01   1.5479999999999999e-01
  -9.9190000000000000e-01  -2.4179999999999999e-01   2.5740000000000002e-01   1.6230000000000000e-01   1.0470000000000000e-01   4.4000000000000003e-03   2.2200000000000001e-02   8.8900000000000007e-02   3.3953000000000002e+00   1.8300000000000000e-01   1.7319999999999999e-01   1.8140000000000001e-01
  -6.1719999999999997e-01  -2.1980000000000000e-01   5.1470000000000005e-01   2.1959999999999999e-01   8.5599999999999996e-02  -1.7500000000000002e-02  -1.9980000000000001e-01   2.2239999999999999e-01   4.2659000000000002e+00   2.9859999999999998e-01   1.3469999999999999e-01   2.3000000000000001e-01
  -8.8170000000000004e-01   8.7900000000000006e-02   6.0050000000000003e-01   1.2410000000000000e-01   1.5229999999999999e-01  -4.4000000000000003e-03  -2.2189999999999999e-01   2.6679999999999998e-01   3.7435999999999998e+00   2.5050000000000000e-01   1.1550000000000001e-01   2.3440000000000000e-01
  -4.4080000000000003e-01  -3.5170000000000001e-01   8.5780000000000001e-01   2.3870000000000000e-01  -2.8500000000000001e-02   3.5099999999999999e-02  -1.3320000000000001e-01   8.8900000000000007e-02   3.3953000000000002e+00   2.2159999999999999e-01   9.6199999999999994e-02   2.0790000000000000e-01
  -8.5960000000000003e-01  -1.5390000000000001e-01   1.6298999999999999e+00   1.9089999999999999e-01   1.0470000000000000e-01   2.6300000000000000e-02  -2.6629999999999998e-01   1.3339999999999999e-01   2.6118000000000001e+00   2.5050000000000000e-01   1.8279999999999999e-01   2.4329999999999999e-01
  -7.7149999999999996e-01  -1.9789999999999999e-01   5.1470000000000005e-01   2.4820000000000000e-01   8.5599999999999996e-02   4.3900000000000002e-02  -2.8849999999999998e-01   1.3339999999999999e-01   3.6564999999999999e+00   2.6010000000000000e-01   1.9199999999999998e-02   2.4770000000000000e-01
  -8.5960000000000003e-01  -4.3999999999999997e-02   7.7210000000000001e-01   1.4319999999999999e-01  -9.4999999999999998e-03   1.2720000000000001e-01  -1.7760000000000001e-01   1.1119999999999999e-01   3.6564999999999999e+00   3.0819999999999997e-01   7.6999999999999999e-02   1.9910000000000000e-01
  -8.3760000000000001e-01  -2.8580000000000000e-01   1.1152000000000000e+00   2.6729999999999998e-01   7.6100000000000001e-02   3.0700000000000002e-02  -1.3320000000000001e-01   2.4460000000000001e-01   3.9177000000000000e+00   2.4079999999999999e-01   1.3469999999999999e-01   1.9910000000000000e-01
  -4.6289999999999998e-01  -2.1999999999999999e-02   0.0000000000000000e+00   2.1959999999999999e-01   6.6600000000000006e-02   4.4000000000000003e-03  -2.4410000000000001e-01   1.1119999999999999e-01   4.2659000000000002e+00   2.4079999999999999e-01   1.7319999999999999e-01   2.0790000000000000e-01
  -9.0369999999999995e-01  -2.1999999999999999e-02   9.4359999999999999e-01   2.7689999999999998e-01   9.5200000000000007e-02   0.0000000000000000e+00   2.2200000000000001e-02   1.1119999999999999e-01   3.2212000000000001e+00   2.6970000000000000e-01   7.6999999999999999e-02   1.8579999999999999e-01
  -7.0530000000000004e-01  -3.0780000000000002e-01   1.2010000000000001e+00   1.8140000000000001e-01   6.6600000000000006e-02   5.2600000000000001e-02  -1.1100000000000000e-01   4.2249999999999999e-01   4.0048000000000004e+00   2.8899999999999998e-01   1.9239999999999999e-01   1.8579999999999999e-01
  -6.1719999999999997e-01  -6.6000000000000003e-02  -8.5800000000000001e-02   2.2910000000000000e-01   8.5599999999999996e-02  -6.1400000000000003e-02  -1.5540000000000001e-01   2.4460000000000001e-01   2.6118000000000001e+00   2.1190000000000001e-01   1.3469999999999999e-01   1.8579999999999999e-01
  -6.1719999999999997e-01  -8.7900000000000006e-02   4.2890000000000000e-01   2.3870000000000000e-01   7.6100000000000001e-02  -2.1899999999999999e-02   2.2200000000000001e-02   2.2239999999999999e-01   3.7435999999999998e+00   3.0819999999999997e-01   2.1170000000000000e-01   2.1679999999999999e-01
  -9.2579999999999996e-01  -3.7369999999999998e-01   9.4359999999999999e-01   2.0999999999999999e-01   4.7600000000000003e-02   6.1400000000000003e-02  -3.7730000000000002e-01   4.4469999999999998e-01   2.6989000000000001e+00   2.7939999999999998e-01   7.6999999999999999e-02   1.7690000000000000e-01
  -8.3760000000000001e-01  -1.9789999999999999e-01   7.7210000000000001e-01   2.1959999999999999e-01   1.0470000000000000e-01   4.4000000000000003e-03  -2.2200000000000001e-02  -2.4460000000000001e-01   2.6118000000000001e+00   1.7340000000000000e-01  -9.5999999999999992e-03   2.6100000000000001e-01
  -7.2740000000000005e-01  -6.6000000000000003e-02   3.4310000000000002e-01   2.4820000000000000e-01   1.0470000000000000e-01   3.0700000000000002e-02  -3.3289999999999997e-01   2.0010000000000000e-01   3.1341999999999999e+00   2.9859999999999998e-01   7.6999999999999999e-02   1.8140000000000001e-01
  -7.4939999999999996e-01  -2.6379999999999998e-01   1.3725000000000001e+00   1.7190000000000000e-01  -1.9000000000000000e-02   6.5799999999999997e-02  -2.6629999999999998e-01   1.1119999999999999e-01   3.1341999999999999e+00   3.1790000000000002e-01   1.3469999999999999e-01   2.2559999999999999e-01
  -6.6130000000000000e-01  -3.0780000000000002e-01   1.1152000000000000e+00   2.0999999999999999e-01  -1.9000000000000000e-02   5.7000000000000002e-02  -1.1100000000000000e-01   8.8900000000000007e-02   3.8306000000000000e+00   3.3710000000000001e-01   1.7319999999999999e-01   2.1229999999999999e-01
  -8.8170000000000004e-01  -1.9789999999999999e-01   4.2890000000000000e-01   2.2910000000000000e-01   9.4999999999999998e-03   5.7000000000000002e-02  -3.5510000000000003e-01   2.2200000000000001e-02   2.7858999999999998e+00   2.6010000000000000e-01   6.7400000000000002e-02   2.0790000000000000e-01
  -9.0369999999999995e-01  -1.7590000000000000e-01   1.2867999999999999e+00   2.0050000000000001e-01   3.8100000000000002e-02   5.2600000000000001e-02   2.6629999999999998e-01   2.4460000000000001e-01   3.3953000000000002e+00   3.3710000000000001e-01   1.1550000000000001e-01   1.7249999999999999e-01
  -7.9349999999999998e-01  -1.3189999999999999e-01   8.5800000000000001e-02   1.4319999999999999e-01   4.7600000000000003e-02   5.7000000000000002e-02  -3.9950000000000002e-01   3.5580000000000001e-01   4.3529999999999998e+00   3.2750000000000001e-01   1.0580000000000001e-01   1.9020000000000001e-01
  -8.1559999999999999e-01  -6.6000000000000003e-02  -2.5740000000000002e-01   2.6729999999999998e-01   1.0470000000000000e-01  -8.8000000000000005e-03  -8.8800000000000004e-02   2.0010000000000000e-01   4.2659000000000002e+00   2.9859999999999998e-01   9.6199999999999994e-02   2.2559999999999999e-01
  -5.5110000000000003e-01  -1.5390000000000001e-01  -1.7160000000000000e-01   1.8140000000000001e-01   7.6100000000000001e-02   3.9500000000000000e-02  -1.5540000000000001e-01   6.6699999999999995e-02   3.9177000000000000e+00   2.0230000000000001e-01   2.1170000000000000e-01   2.0790000000000000e-01
  -8.5960000000000003e-01  -1.5390000000000001e-01   9.4359999999999999e-01   2.1959999999999999e-01   0.0000000000000000e+00   3.0700000000000002e-02  -2.2189999999999999e-01   8.8900000000000007e-02   3.4824000000000002e+00   1.7340000000000000e-01   8.6599999999999996e-02   2.3000000000000001e-01
  -7.7149999999999996e-01  -2.4179999999999999e-01   9.4359999999999999e-01   1.4319999999999999e-01  -2.8500000000000001e-02   4.8200000000000000e-02  -6.6600000000000006e-02   2.0010000000000000e-01   3.8306000000000000e+00   3.0819999999999997e-01   4.8099999999999997e-02   2.5659999999999999e-01
  -7.0530000000000004e-01  -2.8580000000000000e-01   1.1152000000000000e+00   1.9089999999999999e-01   4.7600000000000003e-02   3.0700000000000002e-02  -2.2189999999999999e-01   6.6699999999999995e-02   3.5695000000000001e+00   2.7939999999999998e-01   3.8500000000000000e-02   1.8579999999999999e-01
  -6.6130000000000000e-01  -3.5170000000000001e-01   1.2867999999999999e+00   1.8140000000000001e-01  -9.4999999999999998e-03   6.1400000000000003e-02  -1.3320000000000001e-01   1.1119999999999999e-01   3.1341999999999999e+00   2.3119999999999999e-01   1.1550000000000001e-01   1.8579999999999999e-01
  -6.6130000000000000e-01  -8.7900000000000006e-02   1.2010000000000001e+00   2.0999999999999999e-01   9.4999999999999998e-03   4.8200000000000000e-02  -1.7760000000000001e-01   1.3339999999999999e-01   3.9177000000000000e+00   2.1190000000000001e-01   1.2509999999999999e-01   2.3000000000000001e-01
  -6.3919999999999999e-01  -4.1770000000000002e-01   6.8630000000000002e-01   1.8140000000000001e-01   2.8500000000000001e-02  -4.4000000000000003e-03  -2.2200000000000001e-02   1.3339999999999999e-01   3.7435999999999998e+00   3.8529999999999998e-01   7.6999999999999999e-02   2.3440000000000000e-01
  -7.0530000000000004e-01  -1.3189999999999999e-01   7.7210000000000001e-01   9.5500000000000002e-02   8.5599999999999996e-02   3.0700000000000002e-02  -6.6600000000000006e-02   1.5559999999999999e-01   3.3953000000000002e+00   2.1190000000000001e-01   9.6199999999999994e-02   1.9020000000000001e-01
  -7.7149999999999996e-01  -2.1980000000000000e-01   1.7160000000000000e-01   1.6230000000000000e-01  -1.9000000000000000e-02   4.8200000000000000e-02   6.6600000000000006e-02   2.6679999999999998e-01   3.3953000000000002e+00   1.7340000000000000e-01   1.4430000000000001e-01   1.9460000000000000e-01
  -5.7310000000000005e-01  -6.6000000000000003e-02  -3.4310000000000002e-01   2.3870000000000000e-01   8.5599999999999996e-02   1.7500000000000002e-02  -1.7760000000000001e-01   8.8900000000000007e-02   3.1341999999999999e+00   2.6970000000000000e-01   8.6599999999999996e-02   2.1229999999999999e-01
  -6.6130000000000000e-01  -1.9789999999999999e-01   8.5780000000000001e-01   2.1959999999999999e-01   1.2370000000000000e-01   8.8000000000000005e-03  -2.2189999999999999e-01  -6.6699999999999995e-02   4.4401000000000002e+00   1.6380000000000000e-01   8.6599999999999996e-02   1.7249999999999999e-01
  -7.9349999999999998e-01  -3.0780000000000002e-01   6.0050000000000003e-01   1.2410000000000000e-01   9.4999999999999998e-03   4.8200000000000000e-02  -1.5540000000000001e-01   6.6699999999999995e-02   3.6564999999999999e+00   2.4079999999999999e-01   1.6360000000000000e-01   1.7690000000000000e-01
  -7.4939999999999996e-01  -1.0990000000000000e-01   1.0294000000000001e+00   2.3870000000000000e-01   1.0470000000000000e-01   3.0700000000000002e-02  -3.1069999999999998e-01   1.5559999999999999e-01   3.3953000000000002e+00   2.6970000000000000e-01   2.8899999999999999e-02   2.1229999999999999e-01
  -9.6989999999999998e-01  -1.7590000000000000e-01   0.0000000000000000e+00   1.5279999999999999e-01   9.4999999999999998e-03   3.5099999999999999e-02  -1.9980000000000001e-01   3.7800000000000000e-01   3.4824000000000002e+00   2.0230000000000001e-01   2.1170000000000000e-01   2.1679999999999999e-01
  -8.1559999999999999e-01  -2.1980000000000000e-01   1.4582999999999999e+00   2.0050000000000001e-01   9.4999999999999998e-03   9.2100000000000001e-02  -1.9980000000000001e-01   1.7790000000000000e-01   3.2212000000000001e+00   2.0230000000000001e-01   9.6199999999999994e-02   1.9460000000000000e-01
  -8.3760000000000001e-01  -3.9570000000000000e-01   1.0294000000000001e+00   1.8140000000000001e-01  -7.6100000000000001e-02   1.0090000000000000e-01  -2.8849999999999998e-01   2.0010000000000000e-01   3.3953000000000002e+00   2.6970000000000000e-01   2.0210000000000000e-01   2.2120000000000001e-01
  -7.7149999999999996e-01  -2.6379999999999998e-01   8.5800000000000001e-02   1.5279999999999999e-01   5.7099999999999998e-02   8.8000000000000005e-03  -1.9980000000000001e-01   1.3339999999999999e-01   4.4401000000000002e+00   2.6010000000000000e-01   1.1550000000000001e-01   2.3000000000000001e-01
  -9.2579999999999996e-01  -3.0780000000000002e-01   1.2010000000000001e+00   2.0050000000000001e-01   6.6600000000000006e-02   5.2600000000000001e-02   6.6600000000000006e-02   4.0020000000000000e-01   3.4824000000000002e+00   1.6380000000000000e-01   1.6360000000000000e-01   1.8140000000000001e-01
  -7.2740000000000005e-01  -2.4179999999999999e-01   6.0050000000000003e-01   2.0999999999999999e-01   2.8500000000000001e-02   1.7500000000000002e-02  -1.3320000000000001e-01   3.3350000000000002e-01   3.6564999999999999e+00   2.5050000000000000e-01   2.0210000000000000e-01   1.9460000000000000e-01
  -8.5960000000000003e-01  -1.0990000000000000e-01   5.1470000000000005e-01   2.6729999999999998e-01   6.6600000000000006e-02   1.3200000000000000e-02  -3.1069999999999998e-01   2.6679999999999998e-01   3.9177000000000000e+00   3.0819999999999997e-01   2.0210000000000000e-01   2.0349999999999999e-01
  -8.1559999999999999e-01  -8.7900000000000006e-02   0.0000000000000000e+00   1.7190000000000000e-01   1.3320000000000001e-01   2.6300000000000000e-02  -1.9980000000000001e-01   1.3339999999999999e-01   3.7435999999999998e+00   1.9270000000000001e-01   1.3469999999999999e-01   2.1679999999999999e-01
  -6.8330000000000002e-01  -3.0780000000000002e-01   1.2867999999999999e+00   2.0999999999999999e-01   6.6600000000000006e-02   5.7000000000000002e-02  -2.2189999999999999e-01   2.2239999999999999e-01   3.4824000000000002e+00   1.8300000000000000e-01   1.2509999999999999e-01   2.1229999999999999e-01
  -6.8330000000000002e-01  -3.2979999999999998e-01   3.4310000000000002e-01   1.9089999999999999e-01   5.7099999999999998e-02  -2.6300000000000000e-02  -3.1069999999999998e-01   1.1119999999999999e-01   3.1341999999999999e+00   3.6599999999999999e-01   1.5400000000000000e-01   2.5209999999999999e-01
  -8.1559999999999999e-01  -2.1980000000000000e-01   5.1470000000000005e-01   1.5279999999999999e-01   7.6100000000000001e-02   6.5799999999999997e-02  -1.7760000000000001e-01   2.2239999999999999e-01   2.8730000000000002e+00   2.5050000000000000e-01   2.8899999999999999e-02   2.0790000000000000e-01
  -8.3760000000000001e-01  -1.0990000000000000e-01   1.2010000000000001e+00   2.1959999999999999e-01  -7.6100000000000001e-02   4.4000000000000003e-03  -2.6629999999999998e-01   1.7790000000000000e-01   3.3083000000000000e+00   2.3119999999999999e-01   2.1170000000000000e-01   1.8579999999999999e-01
  -6.3919999999999999e-01  -1.5390000000000001e-01   1.3725000000000001e+00   2.1959999999999999e-01   9.5200000000000007e-02   1.0090000000000000e-01  -1.5540000000000001e-01   2.4460000000000001e-01   3.6564999999999999e+00   2.6970000000000000e-01   1.3469999999999999e-01   2.0790000000000000e-01
  -5.9509999999999996e-01  -1.5390000000000001e-01   0.0000000000000000e+00   2.5779999999999997e-01   6.6600000000000006e-02  -8.8000000000000005e-03  -1.7760000000000001e-01   3.3350000000000002e-01   3.3083000000000000e+00   3.1790000000000002e-01   8.6599999999999996e-02   1.8140000000000001e-01
  -6.3919999999999999e-01  -6.6000000000000003e-02   3.4310000000000002e-01   1.8140000000000001e-01   1.1420000000000000e-01   4.8200000000000000e-02   8.8800000000000004e-02   2.8910000000000002e-01   3.8306000000000000e+00   2.6970000000000000e-01   1.8279999999999999e-01   1.9460000000000000e-01
  -7.7149999999999996e-01  -3.2979999999999998e-01   8.5800000000000001e-02   8.5900000000000004e-02   1.0470000000000000e-01   3.0700000000000002e-02   8.8800000000000004e-02   2.2239999999999999e-01   4.7882999999999996e+00   2.2159999999999999e-01   1.5400000000000000e-01   1.6810000000000000e-01
  -7.4939999999999996e-01  -1.7590000000000000e-01   5.1470000000000005e-01   2.1959999999999999e-01   1.9980000000000001e-01  -4.4000000000000003e-03  -2.6629999999999998e-01   2.4460000000000001e-01   4.0048000000000004e+00   2.5050000000000000e-01   9.5999999999999992e-03   1.7249999999999999e-01
  -6.8330000000000002e-01  -3.0780000000000002e-01   5.1470000000000005e-01   2.1959999999999999e-01   1.8079999999999999e-01  -1.3200000000000000e-02  -2.4410000000000001e-01   1.3339999999999999e-01   4.1788999999999996e+00   2.6010000000000000e-01   5.7700000000000001e-02   1.9020000000000001e-01
  -7.9349999999999998e-01  -3.0780000000000002e-01   9.4359999999999999e-01   1.9089999999999999e-01   1.0470000000000000e-01   1.3200000000000000e-02  -3.5510000000000003e-01   2.8910000000000002e-01   4.1788999999999996e+00   3.3710000000000001e-01   1.4430000000000001e-01   1.7249999999999999e-01
  -8.5960000000000003e-01  -2.1999999999999999e-02   3.4310000000000002e-01   2.3870000000000000e-01   0.0000000000000000e+00   2.6300000000000000e-02  -4.4400000000000002e-02   1.7790000000000000e-01   2.6989000000000001e+00   2.0230000000000001e-01   8.6599999999999996e-02   1.6810000000000000e-01
  -6.6130000000000000e-01  -2.1980000000000000e-01   5.1470000000000005e-01   1.8140000000000001e-01   3.8100000000000002e-02   4.8200000000000000e-02  -2.4410000000000001e-01   1.7790000000000000e-01   3.4824000000000002e+00   2.9859999999999998e-01   1.6360000000000000e-01   2.1679999999999999e-01
  -7.0530000000000004e-01  -1.7590000000000000e-01   6.8630000000000002e-01   2.0050000000000001e-01  -2.8500000000000001e-02   6.1400000000000003e-02  -2.2200000000000001e-02   1.3339999999999999e-01   3.1341999999999999e+00   2.8899999999999998e-01   1.7319999999999999e-01   2.1229999999999999e-01
  -9.2579999999999996e-01  -3.7369999999999998e-01   1.6298999999999999e+00   2.1959999999999999e-01  -1.9000000000000000e-02   7.0199999999999999e-02  -1.7760000000000001e-01   1.3339999999999999e-01   3.9177000000000000e+00   3.2750000000000001e-01   1.5400000000000000e-01   2.1229999999999999e-01
  -6.6130000000000000e-01  -1.9789999999999999e-01   4.2890000000000000e-01   1.7190000000000000e-01   9.5200000000000007e-02   3.9500000000000000e-02   8.8800000000000004e-02   1.7790000000000000e-01   3.4824000000000002e+00   2.7939999999999998e-01   6.7400000000000002e-02   1.9910000000000000e-01
  -8.3760000000000001e-01  -3.9570000000000000e-01   1.2867999999999999e+00   2.1959999999999999e-01   1.7130000000000001e-01   3.5099999999999999e-02  -4.4400000000000002e-02   2.0010000000000000e-01   4.8754000000000000e+00   2.0230000000000001e-01   2.0210000000000000e-01   1.9460000000000000e-01
  -7.9349999999999998e-01  -1.3189999999999999e-01   1.8015000000000001e+00   2.1959999999999999e-01   9.4999999999999998e-03   2.6300000000000000e-02  -6.6600000000000006e-02   3.5580000000000001e-01   3.7435999999999998e+00   2.6010000000000000e-01   1.3469999999999999e-01   1.9020000000000001e-01
  -7.7149999999999996e-01  -2.4179999999999999e-01   6.8630000000000002e-01   2.6729999999999998e-01   7.6100000000000001e-02  -8.8000000000000005e-03  -2.8849999999999998e-01   8.8900000000000007e-02   3.4824000000000002e+00   1.7340000000000000e-01   1.0580000000000001e-01   2.3000000000000001e-01
  -7.0530000000000004e-01  -1.9789999999999999e-01   3.4310000000000002e-01   2.4820000000000000e-01   1.6180000000000000e-01  -2.6300000000000000e-02  -1.3320000000000001e-01   2.0010000000000000e-01   3.4824000000000002e+00   2.2159999999999999e-01   1.9239999999999999e-01   2.0349999999999999e-01
  -8.1559999999999999e-01  -1.7590000000000000e-01   8.5780000000000001e-01   2.0999999999999999e-01   5.7099999999999998e-02   1.7500000000000002e-02  -1.1100000000000000e-01   2.0010000000000000e-01   3.5695000000000001e+00   2.7939999999999998e-01   6.7400000000000002e-02   1.9910000000000000e-01
  -5.7310000000000005e-01  -4.1770000000000002e-01   6.0050000000000003e-01   2.3870000000000000e-01   4.7600000000000003e-02   3.9500000000000000e-02  -1.9980000000000001e-01   1.3339999999999999e-01   3.2212000000000001e+00   3.5639999999999999e-01   8.6599999999999996e-02   2.4770000000000000e-01
  -7.2740000000000005e-01  -3.9570000000000000e-01   5.1470000000000005e-01   2.2910000000000000e-01   8.5599999999999996e-02  -1.3200000000000000e-02  -2.8849999999999998e-01   4.4499999999999998e-02   4.0918000000000001e+00   2.8899999999999998e-01   1.1550000000000001e-01   1.9020000000000001e-01
  -8.3760000000000001e-01  -2.4179999999999999e-01   1.3725000000000001e+00   1.3370000000000001e-01  -1.9000000000000000e-02   5.2600000000000001e-02  -1.5540000000000001e-01   2.0010000000000000e-01   2.9600000000000000e+00   3.6599999999999999e-01   1.7319999999999999e-01   1.9020000000000001e-01
  -7.9349999999999998e-01  -3.9570000000000000e-01   6.8630000000000002e-01   2.0050000000000001e-01   3.8100000000000002e-02   6.5799999999999997e-02  -6.6600000000000006e-02   1.3339999999999999e-01   3.8306000000000000e+00   2.7939999999999998e-01   1.8279999999999999e-01   2.1679999999999999e-01
  -6.8330000000000002e-01  -3.0780000000000002e-01   1.7160000000000000e-01   2.8639999999999999e-01   2.8500000000000001e-02   1.7500000000000002e-02  -1.7760000000000001e-01   6.6699999999999995e-02   3.1341999999999999e+00   3.1790000000000002e-01   1.1550000000000001e-01   2.0790000000000000e-01
  -5.5110000000000003e-01  -3.9570000000000000e-01   6.0050000000000003e-01   1.7190000000000000e-01   8.5599999999999996e-02   5.2600000000000001e-02  -1.5540000000000001e-01   2.8910000000000002e-01   3.8306000000000000e+00   2.6970000000000000e-01   2.0210000000000000e-01   1.7249999999999999e-01
  -8.5960000000000003e-01  -2.1980000000000000e-01   5.1470000000000005e-01   1.5279999999999999e-01   9.5200000000000007e-02   5.7000000000000002e-02  -2.4410000000000001e-01   2.4460000000000001e-01   3.8306000000000000e+00   2.5050000000000000e-01   1.8279999999999999e-01   1.9460000000000000e-01
  -7.9349999999999998e-01   6.6000000000000003e-02   6.8630000000000002e-01   2.4820000000000000e-01   1.0470000000000000e-01   2.6300000000000000e-02  -1.3320000000000001e-01   1.3339999999999999e-01   4.0918000000000001e+00   2.6010000000000000e-01   1.0580000000000001e-01   2.4329999999999999e-01
  -9.6989999999999998e-01  -2.6379999999999998e-01   4.2890000000000000e-01   1.7190000000000000e-01   8.5599999999999996e-02   2.1899999999999999e-02  -1.1100000000000000e-01   3.1130000000000002e-01   2.6989000000000001e+00   2.6970000000000000e-01   2.3089999999999999e-01   2.1679999999999999e-01
  -7.9349999999999998e-01  -2.1999999999999999e-02   7.7210000000000001e-01   2.0999999999999999e-01   3.8100000000000002e-02   3.9500000000000000e-02  -2.4410000000000001e-01   2.6679999999999998e-01   3.6564999999999999e+00   2.8899999999999998e-01   1.6360000000000000e-01   1.9460000000000000e-01
  -9.6989999999999998e-01  -3.0780000000000002e-01   2.5740000000000002e-01   1.4319999999999999e-01   8.5599999999999996e-02   3.9500000000000000e-02  -3.9950000000000002e-01   3.1130000000000002e-01   3.2212000000000001e+00   2.3119999999999999e-01   7.6999999999999999e-02   2.3000000000000001e-01
  -7.2740000000000005e-01  -3.5170000000000001e-01   7.7210000000000001e-01   1.5279999999999999e-01   6.6600000000000006e-02   3.9500000000000000e-02  -2.2189999999999999e-01   0.0000000000000000e+00   2.9600000000000000e+00   3.3710000000000001e-01   1.1550000000000001e-01   1.9910000000000000e-01
  -1.0360000000000000e+00  -3.2979999999999998e-01   6.0050000000000003e-01   1.8140000000000001e-01  -9.4999999999999998e-03   7.0199999999999999e-02  -2.2189999999999999e-01   2.2239999999999999e-01   3.6564999999999999e+00   2.4079999999999999e-01   1.5400000000000000e-01   2.0349999999999999e-01
  -6.3919999999999999e-01  -2.6379999999999998e-01   7.7210000000000001e-01   1.7190000000000000e-01   2.8500000000000001e-02   6.1400000000000003e-02  -8.8800000000000004e-02   3.3350000000000002e-01   3.4824000000000002e+00   2.8899999999999998e-01   7.6999999999999999e-02   1.9910000000000000e-01
  -8.1559999999999999e-01  -1.7590000000000000e-01   6.8630000000000002e-01   2.4820000000000000e-01   8.5599999999999996e-02   3.9500000000000000e-02  -1.1100000000000000e-01   3.3350000000000002e-01   3.3083000000000000e+00   2.6010000000000000e-01   6.7400000000000002e-02   1.9460000000000000e-01
  -7.7149999999999996e-01  -3.0780000000000002e-01   7.7210000000000001e-01   2.2910000000000000e-01   4.7600000000000003e-02   4.3900000000000002e-02  -8.8800000000000004e-02   1.1119999999999999e-01   3.7435999999999998e+00   2.6010000000000000e-01   1.9239999999999999e-01   1.9910000000000000e-01
  -7.9349999999999998e-01  -2.4179999999999999e-01   3.4310000000000002e-01   2.3870000000000000e-01   5.7099999999999998e-02   5.2600000000000001e-02  -3.3289999999999997e-01   2.6679999999999998e-01   4.4401000000000002e+00   2.0230000000000001e-01   2.1170000000000000e-01   2.0790000000000000e-01
  -7.0530000000000004e-01   4.3999999999999997e-02   0.0000000000000000e+00   2.2910000000000000e-01   3.8100000000000002e-02  -3.9500000000000000e-02  -3.5510000000000003e-01   3.1130000000000002e-01   3.8306000000000000e+00   3.1790000000000002e-01   1.6360000000000000e-01   2.0349999999999999e-01
  -7.9349999999999998e-01  -1.9789999999999999e-01   0.0000000000000000e+00   2.3870000000000000e-01   8.5599999999999996e-02   1.7500000000000002e-02  -1.9980000000000001e-01   3.3350000000000002e-01   3.2212000000000001e+00   2.9859999999999998e-01   1.3469999999999999e-01   2.1229999999999999e-01
  -8.5960000000000003e-01  -1.0990000000000000e-01   1.3725000000000001e+00   1.5279999999999999e-01   6.6600000000000006e-02   4.3900000000000002e-02  -2.2200000000000001e-02   3.5580000000000001e-01   3.7435999999999998e+00   2.7939999999999998e-01   6.7400000000000002e-02   2.2120000000000001e-01
  -9.0369999999999995e-01  -3.9570000000000000e-01   6.8630000000000002e-01   2.1959999999999999e-01   1.1420000000000000e-01   3.9500000000000000e-02  -3.5510000000000003e-01   2.0010000000000000e-01   3.2212000000000001e+00   2.8899999999999998e-01   1.3469999999999999e-01   2.3000000000000001e-01
  -1.0360000000000000e+00  -1.5390000000000001e-01  -8.5800000000000001e-02   1.9089999999999999e-01  -1.9000000000000000e-02   3.5099999999999999e-02  -2.6629999999999998e-01   6.6699999999999995e-02   3.3953000000000002e+00   3.4680000000000000e-01   4.8099999999999997e-02   1.9460000000000000e-01
  -5.9509999999999996e-01  -2.4179999999999999e-01   1.3725000000000001e+00   1.8140000000000001e-01  -1.9000000000000000e-02   7.0199999999999999e-02  -2.6629999999999998e-01   1.5559999999999999e-01   3.5695000000000001e+00   2.6970000000000000e-01   1.2509999999999999e-01   2.1229999999999999e-01
  -6.1719999999999997e-01  -2.8580000000000000e-01   4.2890000000000000e-01   1.8140000000000001e-01  -1.9000000000000000e-02   7.0199999999999999e-02  -2.6629999999999998e-01   2.0010000000000000e-01   3.0470999999999999e+00   2.8899999999999998e-01   9.6199999999999994e-02   1.9910000000000000e-01
  -6.8330000000000002e-01  -2.6379999999999998e-01   7.7210000000000001e-01   1.8140000000000001e-01   1.1420000000000000e-01   0.0000000000000000e+00  -2.8849999999999998e-01   2.2200000000000001e-02   4.0918000000000001e+00   1.8300000000000000e-01   1.3469999999999999e-01   1.9910000000000000e-01
  -7.2740000000000005e-01  -3.7369999999999998e-01   1.7160000000000000e-01   2.2910000000000000e-01   8.5599999999999996e-02   7.8899999999999998e-02  -1.5540000000000001e-01   2.8910000000000002e-01   3.3083000000000000e+00   2.3119999999999999e-01   6.7400000000000002e-02   1.6810000000000000e-01
  -8.5960000000000003e-01  -2.8580000000000000e-01   1.2010000000000001e+00   1.6230000000000000e-01   3.8100000000000002e-02   7.4499999999999997e-02  -1.7760000000000001e-01   4.0020000000000000e-01   3.0470999999999999e+00   2.2159999999999999e-01   2.1170000000000000e-01   1.8140000000000001e-01
  -6.8330000000000002e-01  -4.3999999999999997e-02  -2.5740000000000002e-01   2.7689999999999998e-01   1.1420000000000000e-01   2.1899999999999999e-02  -2.8849999999999998e-01   2.2200000000000001e-02   3.6564999999999999e+00   2.9859999999999998e-01   1.8279999999999999e-01   1.7249999999999999e-01
  -7.7149999999999996e-01  -1.9789999999999999e-01   0.0000000000000000e+00   1.9089999999999999e-01   1.3320000000000001e-01   1.7500000000000002e-02  -2.4410000000000001e-01   3.7800000000000000e-01   3.4824000000000002e+00   3.1790000000000002e-01   9.6199999999999994e-02   2.0349999999999999e-01
  -8.3760000000000001e-01  -2.4179999999999999e-01   1.1152000000000000e+00   1.6230000000000000e-01   2.8500000000000001e-02   3.5099999999999999e-02  -2.8849999999999998e-01   4.4499999999999998e-02   3.3953000000000002e+00   1.3489999999999999e-01   1.7319999999999999e-01   1.9020000000000001e-01
  -8.3760000000000001e-01  -3.2979999999999998e-01   8.5780000000000001e-01   2.4820000000000000e-01   3.8100000000000002e-02   1.3200000000000000e-02  -8.8800000000000004e-02   1.7790000000000000e-01   2.6989000000000001e+00   2.6970000000000000e-01   7.6999999999999999e-02   2.1679999999999999e-01
  -6.8330000000000002e-01  -3.5170000000000001e-01   6.8630000000000002e-01   2.7689999999999998e-01   8.5599999999999996e-02   1.7500000000000002e-02  -2.4410000000000001e-01   1.5559999999999999e-01   2.9600000000000000e+00   2.5050000000000000e-01   1.1550000000000001e-01   2.1679999999999999e-01
  -8.5960000000000003e-01  -4.6170000000000000e-01   1.4582999999999999e+00   1.7190000000000000e-01   0.0000000000000000e+00   4.8200000000000000e-02  -1.5540000000000001e-01   8.8900000000000007e-02   3.8306000000000000e+00   2.5050000000000000e-01   2.3089999999999999e-01   1.9020000000000001e-01
  -8.8170000000000004e-01  -2.4179999999999999e-01   1.2867999999999999e+00   2.2910000000000000e-01  -2.8500000000000001e-02   4.8200000000000000e-02  -8.8800000000000004e-02   2.0010000000000000e-01   3.7435999999999998e+00   2.5050000000000000e-01   1.0580000000000001e-01   1.9460000000000000e-01
  -7.9349999999999998e-01  -3.0780000000000002e-01   3.4310000000000002e-01   2.7689999999999998e-01   3.8100000000000002e-02   3.5099999999999999e-02  -1.5540000000000001e-01   1.7790000000000000e-01   3.8306000000000000e+00   2.6970000000000000e-01   2.8899999999999999e-02   2.1229999999999999e-01
  -7.2740000000000005e-01  -1.3189999999999999e-01   1.4582999999999999e+00   1.5279999999999999e-01   9.5200000000000007e-02   0.0000000000000000e+00   6.6600000000000006e-02   1.5559999999999999e-01   3.9177000000000000e+00   2.1190000000000001e-01   1.1550000000000001e-01   1.8140000000000001e-01
  -6.6130000000000000e-01  -2.4179999999999999e-01   3.4310000000000002e-01   1.7190000000000000e-01   2.8500000000000001e-02   3.5099999999999999e-02  -2.6629999999999998e-01   3.1130000000000002e-01   3.5695000000000001e+00   1.7340000000000000e-01   1.5400000000000000e-01   1.9460000000000000e-01
  -6.1719999999999997e-01  -2.1980000000000000e-01   7.7210000000000001e-01   2.1959999999999999e-01   1.9030000000000000e-01  -8.8000000000000005e-03  -2.6629999999999998e-01   0.0000000000000000e+00   3.5695000000000001e+00   2.9859999999999998e-01   1.1550000000000001e-01   2.2120000000000001e-01
  -8.8170000000000004e-01  -6.6000000000000003e-02   2.5740000000000002e-01   2.6729999999999998e-01   1.2370000000000000e-01   2.1899999999999999e-02  -3.1069999999999998e-01   1.1119999999999999e-01   2.4377000000000000e+00   2.6970000000000000e-01   9.6199999999999994e-02   2.2120000000000001e-01
  -6.6130000000000000e-01  -2.4179999999999999e-01   1.3725000000000001e+00   1.5279999999999999e-01  -4.7600000000000003e-02   3.5099999999999999e-02  -1.1100000000000000e-01   6.6699999999999995e-02   3.5695000000000001e+00   2.2159999999999999e-01   1.6360000000000000e-01   2.4770000000000000e-01
  -9.9190000000000000e-01  -4.6170000000000000e-01   8.5780000000000001e-01   2.1959999999999999e-01   7.6100000000000001e-02   3.5099999999999999e-02  -2.8849999999999998e-01  -4.4499999999999998e-02   3.8306000000000000e+00   2.7939999999999998e-01   2.8899999999999999e-02   2.2120000000000001e-01
  -7.0530000000000004e-01  -1.9789999999999999e-01   0.0000000000000000e+00   1.9089999999999999e-01   0.0000000000000000e+00   1.3200000000000000e-02  -3.5510000000000003e-01  -2.2200000000000001e-02   2.4377000000000000e+00   3.5639999999999999e-01   1.1550000000000001e-01   2.3440000000000000e-01
  -9.4779999999999998e-01  -4.6170000000000000e-01   7.7210000000000001e-01   1.4319999999999999e-01   3.8100000000000002e-02   1.0090000000000000e-01  -1.5540000000000001e-01  -8.8900000000000007e-02   3.7435999999999998e+00   2.2159999999999999e-01   2.2130000000000000e-01   2.2120000000000001e-01
  -7.0530000000000004e-01  -1.9789999999999999e-01   1.2867999999999999e+00   1.9089999999999999e-01  -7.6100000000000001e-02   1.0520000000000000e-01  -1.5540000000000001e-01   1.7790000000000000e-01   3.4824000000000002e+00   2.7939999999999998e-01   1.4430000000000001e-01   2.3000000000000001e-01
  -8.1559999999999999e-01  -3.5170000000000001e-01   6.8630000000000002e-01   2.6729999999999998e-01   1.0470000000000000e-01   2.6300000000000000e-02  -2.4410000000000001e-01   4.4469999999999998e-01   3.4824000000000002e+00   2.6010000000000000e-01   1.8279999999999999e-01   1.9910000000000000e-01
  -7.7149999999999996e-01  -1.5390000000000001e-01   8.5800000000000001e-02   2.1959999999999999e-01   1.3320000000000001e-01   5.2600000000000001e-02  -8.8800000000000004e-02   1.5559999999999999e-01   3.4824000000000002e+00   2.0230000000000001e-01   2.4060000000000001e-01   1.8579999999999999e-01
  -5.5110000000000003e-01  -3.0780000000000002e-01   7.7210000000000001e-01   2.3870000000000000e-01   7.6100000000000001e-02   3.0700000000000002e-02  -8.8800000000000004e-02   3.5580000000000001e-01   4.4401000000000002e+00   1.5409999999999999e-01   1.5400000000000000e-01   1.7690000000000000e-01
  -7.7149999999999996e-01  -1.5390000000000001e-01   3.4310000000000002e-01   2.2910000000000000e-01   5.7099999999999998e-02   1.3200000000000000e-02   4.4400000000000002e-02   1.1119999999999999e-01   3.4824000000000002e+00   2.2159999999999999e-01   1.0580000000000001e-01   2.4329999999999999e-01
  -9.4779999999999998e-01  -6.6000000000000003e-02  -4.2890000000000000e-01   2.3870000000000000e-01   7.6100000000000001e-02   2.6300000000000000e-02  -2.6629999999999998e-01   8.8900000000000007e-02   3.1341999999999999e+00   2.4079999999999999e-01   8.6599999999999996e-02   1.9020000000000001e-01
  -8.5960000000000003e-01  -3.2979999999999998e-01   5.1470000000000005e-01   1.6230000000000000e-01   1.3320000000000001e-01   9.2100000000000001e-02  -1.9980000000000001e-01   3.3350000000000002e-01   3.6564999999999999e+00   1.2520000000000001e-01   1.9239999999999999e-01   2.1229999999999999e-01
  -8.3760000000000001e-01  -1.5390000000000001e-01   1.2867999999999999e+00   2.0050000000000001e-01   1.6180000000000000e-01   4.3900000000000002e-02  -2.2189999999999999e-01   0.0000000000000000e+00   3.3953000000000002e+00   3.1790000000000002e-01   9.6199999999999994e-02   1.9020000000000001e-01
  -7.9349999999999998e-01  -3.2979999999999998e-01   4.2890000000000000e-01   2.5779999999999997e-01   1.0470000000000000e-01   1.3200000000000000e-02  -2.8849999999999998e-01  -4.4499999999999998e-02   3.6564999999999999e+00   3.3710000000000001e-01   2.8899999999999999e-02   2.0349999999999999e-01
  -8.5960000000000003e-01  -2.8580000000000000e-01   1.9730000000000001e+00   9.5500000000000002e-02  -9.5200000000000007e-02   3.0700000000000002e-02  -8.8800000000000004e-02   2.6679999999999998e-01   3.9177000000000000e+00   2.3119999999999999e-01   7.6999999999999999e-02   2.3000000000000001e-01
  -6.8330000000000002e-01  -1.0990000000000000e-01   1.0294000000000001e+00   2.0050000000000001e-01  -8.5599999999999996e-02   6.1400000000000003e-02  -1.9980000000000001e-01   6.6699999999999995e-02   4.2659000000000002e+00   2.3119999999999999e-01   1.3469999999999999e-01   2.1679999999999999e-01
  -5.2900000000000003e-01  -8.7900000000000006e-02   4.2890000000000000e-01   1.9089999999999999e-01   6.6600000000000006e-02   4.4000000000000003e-03  -6.6600000000000006e-02   2.8910000000000002e-01   4.5270999999999999e+00   2.2159999999999999e-01   1.4430000000000001e-01   1.9910000000000000e-01
  -8.1559999999999999e-01  -8.7900000000000006e-02   6.8630000000000002e-01   2.5779999999999997e-01   1.0470000000000000e-01   3.0700000000000002e-02  -2.4410000000000001e-01   3.5580000000000001e-01   4.7012999999999998e+00   2.4079999999999999e-01   1.5400000000000000e-01   1.7690000000000000e-01
  -7.4939999999999996e-01  -1.9789999999999999e-01   4.2890000000000000e-01   1.7190000000000000e-01   3.8100000000000002e-02   8.8000000000000005e-03  -2.2189999999999999e-01   4.2249999999999999e-01   4.5270999999999999e+00   2.5050000000000000e-01   1.7319999999999999e-01   1.9020000000000001e-01
  -9.4779999999999998e-01  -2.1980000000000000e-01  -1.7160000000000000e-01   2.4820000000000000e-01   1.2370000000000000e-01  -2.1899999999999999e-02  -1.9980000000000001e-01   1.5559999999999999e-01   3.8306000000000000e+00   2.2159999999999999e-01   1.0580000000000001e-01   2.4329999999999999e-01
  -5.9509999999999996e-01  -6.6000000000000003e-02   0.0000000000000000e+00   2.0050000000000001e-01   9.4999999999999998e-03  -3.5099999999999999e-02  -6.6600000000000006e-02   2.8910000000000002e-01   3.8306000000000000e+00   2.7939999999999998e-01   1.5400000000000000e-01   1.8140000000000001e-01
  -8.5960000000000003e-01  -3.7369999999999998e-01   3.4310000000000002e-01   1.9089999999999999e-01   6.6600000000000006e-02   4.8200000000000000e-02  -3.1069999999999998e-01   3.1130000000000002e-01   3.7435999999999998e+00   2.8899999999999998e-01   1.2509999999999999e-01   1.8579999999999999e-01
  -9.0369999999999995e-01   1.0990000000000000e-01   0.0000000000000000e+00   2.0050000000000001e-01   6.6600000000000006e-02   3.0700000000000002e-02  -3.5510000000000003e-01   8.8900000000000007e-02   2.6989000000000001e+00   2.6010000000000000e-01   1.4430000000000001e-01   1.8140000000000001e-01
  -5.5110000000000003e-01  -3.2979999999999998e-01   8.5800000000000001e-02   2.2910000000000000e-01   5.7099999999999998e-02   5.2600000000000001e-02  -1.9980000000000001e-01   8.8900000000000007e-02   3.7435999999999998e+00   2.6970000000000000e-01   7.6999999999999999e-02   2.2120000000000001e-01
  -1.0139000000000000e+00  -2.4179999999999999e-01   7.7210000000000001e-01   1.4319999999999999e-01   1.9000000000000000e-02   8.7700000000000000e-02  -1.9980000000000001e-01   3.1130000000000002e-01   2.6989000000000001e+00   2.9859999999999998e-01   1.4430000000000001e-01   1.8579999999999999e-01
  -8.8170000000000004e-01  -2.4179999999999999e-01   7.7210000000000001e-01   2.0050000000000001e-01   6.6600000000000006e-02   6.5799999999999997e-02  -1.9980000000000001e-01   2.6679999999999998e-01   3.4824000000000002e+00   2.9859999999999998e-01   1.3469999999999999e-01   2.1679999999999999e-01
  -7.9349999999999998e-01  -3.9570000000000000e-01   3.4310000000000002e-01   3.0549999999999999e-01   6.6600000000000006e-02   1.7500000000000002e-02  -2.2189999999999999e-01   1.1119999999999999e-01   2.9600000000000000e+00   2.8899999999999998e-01   5.7700000000000001e-02   1.9460000000000000e-01
  -9.2579999999999996e-01  -3.2979999999999998e-01   6.8630000000000002e-01   1.9089999999999999e-01   1.0470000000000000e-01   3.9500000000000000e-02  -8.8800000000000004e-02   1.1119999999999999e-01   3.4824000000000002e+00   2.7939999999999998e-01   2.0210000000000000e-01   1.9910000000000000e-01
  -7.0530000000000004e-01  -3.0780000000000002e-01   1.7160000000000000e-01   2.1959999999999999e-01   5.7099999999999998e-02   4.3900000000000002e-02  -1.3320000000000001e-01   3.3350000000000002e-01   3.7435999999999998e+00   1.9270000000000001e-01   1.6360000000000000e-01   1.9460000000000000e-01
  -5.9509999999999996e-01  -2.8580000000000000e-01  -8.5800000000000001e-02   2.0050000000000001e-01   1.4269999999999999e-01   4.4000000000000003e-03  -1.9980000000000001e-01   8.8900000000000007e-02   3.9177000000000000e+00   2.6010000000000000e-01   1.0580000000000001e-01   2.1229999999999999e-01
  -7.7149999999999996e-01  -2.1999999999999999e-02   1.7160000000000000e-01   2.0050000000000001e-01   1.6180000000000000e-01  -4.4000000000000003e-03  -1.5540000000000001e-01   3.7800000000000000e-01   2.9600000000000000e+00   2.8899999999999998e-01   1.5400000000000000e-01   2.0790000000000000e-01
  -8.1559999999999999e-01  -3.5170000000000001e-01   6.8630000000000002e-01   1.3370000000000001e-01  -9.4999999999999998e-03   3.9500000000000000e-02  -1.1100000000000000e-01   4.6689999999999998e-01   3.2212000000000001e+00   1.9270000000000001e-01   1.5400000000000000e-01   1.9910000000000000e-01
  -7.2740000000000005e-01  -1.0990000000000000e-01   0.0000000000000000e+00   2.3870000000000000e-01   8.5599999999999996e-02   2.1899999999999999e-02  -2.8849999999999998e-01   8.8900000000000007e-02   3.3083000000000000e+00   3.2750000000000001e-01   1.3469999999999999e-01   2.3440000000000000e-01
  -8.3760000000000001e-01  -3.7369999999999998e-01   1.5441000000000000e+00   2.4820000000000000e-01   1.9000000000000000e-02   1.7500000000000002e-02  -3.1069999999999998e-01   1.3339999999999999e-01   3.8306000000000000e+00   3.3710000000000001e-01   1.2509999999999999e-01   2.0790000000000000e-01
  -8.8170000000000004e-01  -1.5390000000000001e-01   8.5780000000000001e-01   1.7190000000000000e-01  -9.4999999999999998e-03   7.8899999999999998e-02  -1.7760000000000001e-01   6.6699999999999995e-02   3.3083000000000000e+00   3.0819999999999997e-01   7.6999999999999999e-02   2.2559999999999999e-01
  -9.6989999999999998e-01  -3.5170000000000001e-01   1.5441000000000000e+00   2.3870000000000000e-01  -3.8100000000000002e-02   7.8899999999999998e-02  -6.6600000000000006e-02   2.2200000000000001e-02   3.3953000000000002e+00   2.7939999999999998e-01   1.0580000000000001e-01   2.0790000000000000e-01
  -7.0530000000000004e-01  -1.0990000000000000e-01   6.8630000000000002e-01   2.0999999999999999e-01   5.7099999999999998e-02   6.5799999999999997e-02  -2.6629999999999998e-01   2.0010000000000000e-01   3.4824000000000002e+00   2.6010000000000000e-01   3.8500000000000000e-02   2.5659999999999999e-01
  -5.9509999999999996e-01  -4.1770000000000002e-01   7.7210000000000001e-01   1.7190000000000000e-01   1.9000000000000000e-02   3.5099999999999999e-02  -2.4410000000000001e-01   2.0010000000000000e-01   5.2236000000000002e+00   2.2159999999999999e-01   1.8279999999999999e-01   1.9020000000000001e-01
  -7.4939999999999996e-01  -1.3189999999999999e-01   8.5780000000000001e-01   1.7190000000000000e-01   5.7099999999999998e-02   2.1899999999999999e-02  -2.2200000000000001e-02   3.1130000000000002e-01   3.9177000000000000e+00   2.4079999999999999e-01   1.3469999999999999e-01   1.6810000000000000e-01
  -8.1559999999999999e-01  -2.6379999999999998e-01   8.5800000000000001e-02   2.1959999999999999e-01   1.2370000000000000e-01   4.4000000000000003e-03  -1.5540000000000001e-01  -4.4499999999999998e-02   4.0918000000000001e+00   2.3119999999999999e-01  -9.5999999999999992e-03   1.8579999999999999e-01
  -8.1559999999999999e-01  -1.5390000000000001e-01  -6.0050000000000003e-01   2.4820000000000000e-01   1.9030000000000000e-01  -8.8000000000000005e-03  -2.8849999999999998e-01   1.5559999999999999e-01   3.0470999999999999e+00   2.2159999999999999e-01   1.8279999999999999e-01   2.0349999999999999e-01
  -8.3760000000000001e-01  -1.9789999999999999e-01   6.8630000000000002e-01   1.9089999999999999e-01   9.5200000000000007e-02   2.1899999999999999e-02  -1.1100000000000000e-01   2.4460000000000001e-01   3.8306000000000000e+00   2.8899999999999998e-01   2.0210000000000000e-01   1.9910000000000000e-01
  -5.5110000000000003e-01  -2.8580000000000000e-01   2.5740000000000002e-01   1.6230000000000000e-01   1.9000000000000000e-02   2.6300000000000000e-02  -1.5540000000000001e-01   3.1130000000000002e-01   3.0470999999999999e+00   2.5050000000000000e-01   9.6199999999999994e-02   2.0349999999999999e-01
  -6.8330000000000002e-01  -1.5390000000000001e-01   8.5800000000000001e-02   1.8140000000000001e-01   1.9000000000000000e-02   0.0000000000000000e+00  -2.6629999999999998e-01   8.8900000000000007e-02   3.3083000000000000e+00   2.6010000000000000e-01   2.8899999999999999e-02   2.3890000000000000e-01
  -7.7149999999999996e-01  -2.8580000000000000e-01   1.1152000000000000e+00   1.2410000000000000e-01   2.8500000000000001e-02   8.7700000000000000e-02  -8.8800000000000004e-02   2.4460000000000001e-01   4.4401000000000002e+00   2.8899999999999998e-01   7.6999999999999999e-02   1.8140000000000001e-01
  -8.5960000000000003e-01  -3.2979999999999998e-01   1.9730000000000001e+00   1.7190000000000000e-01  -5.7099999999999998e-02   4.8200000000000000e-02  -6.6600000000000006e-02   1.7790000000000000e-01   3.7435999999999998e+00   2.5050000000000000e-01   1.9199999999999998e-02   1.9910000000000000e-01
  -5.2900000000000003e-01  -1.5390000000000001e-01   2.5740000000000002e-01   1.6230000000000000e-01  -9.4999999999999998e-03   3.9500000000000000e-02  -2.4410000000000001e-01   1.3339999999999999e-01   2.8730000000000002e+00   2.0230000000000001e-01   5.7700000000000001e-02   2.0790000000000000e-01
  -6.8330000000000002e-01  -4.3999999999999997e-02   1.0294000000000001e+00   2.1959999999999999e-01   5.7099999999999998e-02   2.1899999999999999e-02  -4.4400000000000002e-02   2.4460000000000001e-01   4.0918000000000001e+00   2.5050000000000000e-01   8.6599999999999996e-02   1.5040000000000001e-01
  -7.2740000000000005e-01  -3.0780000000000002e-01   5.1470000000000005e-01   1.5279999999999999e-01   9.5200000000000007e-02   2.1899999999999999e-02  -1.9980000000000001e-01   3.3350000000000002e-01   3.5695000000000001e+00   1.2520000000000001e-01   1.6360000000000000e-01   1.6810000000000000e-01
  -9.2579999999999996e-01  -8.7900000000000006e-02   1.7160000000000000e-01   2.0999999999999999e-01   6.6600000000000006e-02  -8.8000000000000005e-03  -3.1069999999999998e-01   1.5559999999999999e-01   3.8306000000000000e+00   2.6970000000000000e-01   7.6999999999999999e-02   2.4329999999999999e-01
  -8.1559999999999999e-01  -1.9789999999999999e-01   3.4310000000000002e-01   2.1959999999999999e-01   1.3320000000000001e-01   1.7500000000000002e-02  -2.2200000000000001e-02   2.6679999999999998e-01   3.4824000000000002e+00   1.5409999999999999e-01   1.4430000000000001e-01   2.0790000000000000e-01
  -1.0360000000000000e+00  -2.8580000000000000e-01   9.4359999999999999e-01   1.9089999999999999e-01   0.0000000000000000e+00   6.5799999999999997e-02  -1.3320000000000001e-01   2.4460000000000001e-01   3.8306000000000000e+00   3.8529999999999998e-01   7.6999999999999999e-02   1.7249999999999999e-01
  -7.9349999999999998e-01  -1.9789999999999999e-01   4.2890000000000000e-01   3.1509999999999999e-01   2.8500000000000001e-02   2.1899999999999999e-02  -3.5510000000000003e-01   2.0010000000000000e-01   4.1788999999999996e+00   2.1190000000000001e-01   1.0580000000000001e-01   1.8579999999999999e-01
  -9.0369999999999995e-01  -1.7590000000000000e-01   4.2890000000000000e-01   3.0549999999999999e-01   1.0470000000000000e-01   4.4000000000000003e-03  -4.6610000000000001e-01   6.6699999999999995e-02   3.8306000000000000e+00   2.9859999999999998e-01   1.5400000000000000e-01   1.6810000000000000e-01
  -8.5960000000000003e-01  -2.1980000000000000e-01   5.1470000000000005e-01   1.1459999999999999e-01   1.9000000000000000e-02   1.0090000000000000e-01  -3.9950000000000002e-01   2.6679999999999998e-01   3.6564999999999999e+00   2.5050000000000000e-01   1.2509999999999999e-01   2.3440000000000000e-01
  -7.2740000000000005e-01  -2.4179999999999999e-01   1.0294000000000001e+00   2.0999999999999999e-01  -2.8500000000000001e-02   5.7000000000000002e-02  -4.8830000000000001e-01   3.7800000000000000e-01   4.0048000000000004e+00   2.9859999999999998e-01   6.7400000000000002e-02   2.0349999999999999e-01
  -8.5960000000000003e-01  -1.0990000000000000e-01   2.5740000000000002e-01   2.3870000000000000e-01   9.5200000000000007e-02   5.7000000000000002e-02  -8.8800000000000004e-02   1.7790000000000000e-01   3.5695000000000001e+00   2.6010000000000000e-01   1.4430000000000001e-01   1.9020000000000001e-01
  -8.1559999999999999e-01  -2.6379999999999998e-01   9.4359999999999999e-01   2.5779999999999997e-01   7.6100000000000001e-02  -8.8000000000000005e-03  -2.2200000000000001e-02   1.3339999999999999e-01   2.9600000000000000e+00   2.6970000000000000e-01   1.7319999999999999e-01   1.5479999999999999e-01
  -7.2740000000000005e-01  -2.4179999999999999e-01   6.0050000000000003e-01   1.6230000000000000e-01   9.5200000000000007e-02   7.0199999999999999e-02  -6.6600000000000006e-02   3.7800000000000000e-01   4.7012999999999998e+00   2.7939999999999998e-01   1.6360000000000000e-01   1.5920000000000001e-01
  -8.3760000000000001e-01  -1.3189999999999999e-01  -1.7160000000000000e-01   1.5279999999999999e-01   7.6100000000000001e-02  -4.3900000000000002e-02  -2.2200000000000001e-02   1.3339999999999999e-01   4.0918000000000001e+00   2.2159999999999999e-01   1.2509999999999999e-01   2.0349999999999999e-01
  -7.0530000000000004e-01  -1.9789999999999999e-01  -1.7160000000000000e-01   1.6230000000000000e-01   1.7130000000000001e-01  -4.4000000000000003e-03  -1.7760000000000001e-01   3.7800000000000000e-01   2.7858999999999998e+00   2.4079999999999999e-01   1.5400000000000000e-01   1.9910000000000000e-01
  -7.7149999999999996e-01  -3.7369999999999998e-01   3.4310000000000002e-01   1.9089999999999999e-01   7.6100000000000001e-02   3.5099999999999999e-02  -3.5510000000000003e-01  -4.4499999999999998e-02   3.3953000000000002e+00   2.6970000000000000e-01   1.7319999999999999e-01   1.9020000000000001e-01
  -7.2740000000000005e-01  -1.3189999999999999e-01   5.1470000000000005e-01   2.2910000000000000e-01  -9.4999999999999998e-03   4.3900000000000002e-02  -6.6600000000000006e-02   6.6699999999999995e-02   4.0048000000000004e+00   2.4079999999999999e-01   4.8099999999999997e-02   1.9910000000000000e-01
  -7.0530000000000004e-01  -1.7590000000000000e-01   3.4310000000000002e-01   2.0999999999999999e-01  -1.9000000000000000e-02   5.7000000000000002e-02  -2.8849999999999998e-01  -4.4499999999999998e-02   3.0470999999999999e+00   2.5050000000000000e-01   8.6599999999999996e-02   1.9020000000000001e-01
  -7.9349999999999998e-01  -1.9789999999999999e-01   1.5441000000000000e+00   1.6230000000000000e-01  -3.8100000000000002e-02   6.5799999999999997e-02  -8.8800000000000004e-02   2.2239999999999999e-01   3.2212000000000001e+00   2.2159999999999999e-01   1.6360000000000000e-01   2.2120000000000001e-01
  -8.1559999999999999e-01  -1.5390000000000001e-01   1.2010000000000001e+00   1.7190000000000000e-01  -1.0470000000000000e-01   3.5099999999999999e-02  -8.8800000000000004e-02   1.7790000000000000e-01   3.8306000000000000e+00   2.9859999999999998e-01   1.3469999999999999e-01   1.7249999999999999e-01
  -8.8170000000000004e-01  -1.0990000000000000e-01   6.0050000000000003e-01   2.4820000000000000e-01  -9.4999999999999998e-03   4.8200000000000000e-02  -2.8849999999999998e-01   1.7790000000000000e-01   3.2212000000000001e+00   3.1790000000000002e-01   2.2130000000000000e-01   2.3440000000000000e-01
  -7.9349999999999998e-01  -3.0780000000000002e-01   9.4359999999999999e-01   3.1509999999999999e-01   7.6100000000000001e-02   2.6300000000000000e-02  -2.2189999999999999e-01   1.7790000000000000e-01   3.8306000000000000e+00   2.6010000000000000e-01   1.2509999999999999e-01   1.2830000000000000e-01
  -7.9349999999999998e-01  -2.1980000000000000e-01   1.2010000000000001e+00   1.6230000000000000e-01  -3.8100000000000002e-02   4.8200000000000000e-02  -8.8800000000000004e-02   3.3350000000000002e-01   4.7012999999999998e+00   2.5050000000000000e-01   1.5400000000000000e-01   2.2120000000000001e-01
  -8.1559999999999999e-01  -1.7590000000000000e-01   9.4359999999999999e-01   2.0999999999999999e-01   1.9980000000000001e-01  -1.3200000000000000e-02  -8.8800000000000004e-02   1.1119999999999999e-01   4.7012999999999998e+00   2.6970000000000000e-01   8.6599999999999996e-02   2.2559999999999999e-01
  -7.0530000000000004e-01  -1.7590000000000000e-01   3.4310000000000002e-01   3.0549999999999999e-01   7.6100000000000001e-02   1.3200000000000000e-02  -1.1100000000000000e-01   3.3350000000000002e-01   3.3083000000000000e+00   2.3119999999999999e-01   1.0580000000000001e-01   1.7690000000000000e-01
  -8.1559999999999999e-01  -3.0780000000000002e-01   6.8630000000000002e-01   2.4820000000000000e-01   9.5200000000000007e-02   3.0700000000000002e-02  -1.7760000000000001e-01   5.1139999999999997e-01   3.7435999999999998e+00   2.2159999999999999e-01   1.0580000000000001e-01   2.0349999999999999e-01
  -5.9509999999999996e-01  -4.6170000000000000e-01   6.8630000000000002e-01   2.0999999999999999e-01   7.6100000000000001e-02   4.3900000000000002e-02  -3.3289999999999997e-01   4.4499999999999998e-02   3.4824000000000002e+00   2.6010000000000000e-01   8.6599999999999996e-02   2.3440000000000000e-01
  -7.7149999999999996e-01  -3.5170000000000001e-01  -6.0050000000000003e-01   1.8140000000000001e-01   4.7600000000000003e-02   3.9500000000000000e-02  -1.3320000000000001e-01   1.1119999999999999e-01   3.2212000000000001e+00   3.2750000000000001e-01   2.8899999999999999e-02   2.2559999999999999e-01
  -6.3919999999999999e-01  -3.5170000000000001e-01   5.1470000000000005e-01   7.6399999999999996e-02  -5.7099999999999998e-02   6.5799999999999997e-02  -6.6600000000000006e-02  -2.2200000000000001e-02   3.4824000000000002e+00   3.3710000000000001e-01   1.6360000000000000e-01   1.7690000000000000e-01
  -4.8490000000000000e-01  -1.3189999999999999e-01   1.6298999999999999e+00   2.2910000000000000e-01   0.0000000000000000e+00   4.3900000000000002e-02  -1.9980000000000001e-01   3.1130000000000002e-01   3.5695000000000001e+00   2.4079999999999999e-01   5.7700000000000001e-02   1.9020000000000001e-01
  -6.8330000000000002e-01  -4.1770000000000002e-01   1.0294000000000001e+00   2.4820000000000000e-01   6.6600000000000006e-02   6.1400000000000003e-02  -1.5540000000000001e-01   2.2200000000000001e-02   3.4824000000000002e+00   2.4079999999999999e-01   1.5400000000000000e-01   2.0349999999999999e-01
  -7.2740000000000005e-01  -1.3189999999999999e-01   6.8630000000000002e-01   1.5279999999999999e-01   8.5599999999999996e-02   2.6300000000000000e-02  -8.8800000000000004e-02   2.6679999999999998e-01   4.5270999999999999e+00   2.2159999999999999e-01   1.6360000000000000e-01   1.8140000000000001e-01
  -8.5960000000000003e-01  -1.0990000000000000e-01   9.4359999999999999e-01   2.1959999999999999e-01   1.9000000000000000e-02   3.9500000000000000e-02  -1.7760000000000001e-01   2.8910000000000002e-01   3.6564999999999999e+00   3.1790000000000002e-01   1.9239999999999999e-01   1.8140000000000001e-01
  -7.0530000000000004e-01  -1.0990000000000000e-01  -5.1470000000000005e-01   2.3870000000000000e-01   1.0470000000000000e-01  -1.7500000000000002e-02  -1.7760000000000001e-01   2.6679999999999998e-01   3.1341999999999999e+00   1.8300000000000000e-01   1.2509999999999999e-01   2.0790000000000000e-01
  -5.9509999999999996e-01  -1.0990000000000000e-01   0.0000000000000000e+00   1.8140000000000001e-01   1.5229999999999999e-01   0.0000000000000000e+00  -2.6629999999999998e-01   4.0020000000000000e-01   3.3953000000000002e+00   2.6970000000000000e-01   1.1550000000000001e-01   1.8140000000000001e-01
  -6.6130000000000000e-01  -3.7369999999999998e-01   1.7160000000000000e-01   1.9089999999999999e-01   4.7600000000000003e-02   3.5099999999999999e-02  -8.8800000000000004e-02   1.5559999999999999e-01   3.3083000000000000e+00   2.8899999999999998e-01   1.4430000000000001e-01   2.1679999999999999e-01
  -7.2740000000000005e-01  -1.9789999999999999e-01   1.1152000000000000e+00   1.5279999999999999e-01   6.6600000000000006e-02   1.7500000000000002e-02  -3.7730000000000002e-01   2.2239999999999999e-01   3.7435999999999998e+00   2.8899999999999998e-01   1.5400000000000000e-01   2.3440000000000000e-01
  -8.5960000000000003e-01  -1.7590000000000000e-01   1.7160000000000000e-01   1.6230000000000000e-01   1.1420000000000000e-01   3.9500000000000000e-02  -1.7760000000000001e-01  -1.3339999999999999e-01   3.4824000000000002e+00   2.6970000000000000e-01   1.0580000000000001e-01   2.1229999999999999e-01
  -8.3760000000000001e-01  -3.9570000000000000e-01   1.2867999999999999e+00   1.2410000000000000e-01   0.0000000000000000e+00   8.7700000000000000e-02  -8.8800000000000004e-02   2.4460000000000001e-01   3.2212000000000001e+00   3.4680000000000000e-01   2.0210000000000000e-01   2.4329999999999999e-01
  -8.5960000000000003e-01  -3.9570000000000000e-01   1.2010000000000001e+00   2.0050000000000001e-01   1.3320000000000001e-01   3.9500000000000000e-02  -2.2189999999999999e-01   2.4460000000000001e-01   3.7435999999999998e+00   2.4079999999999999e-01   1.1550000000000001e-01   2.3440000000000000e-01
  -6.6130000000000000e-01  -1.9789999999999999e-01   8.5800000000000001e-02   2.8639999999999999e-01   1.1420000000000000e-01  -8.8000000000000005e-03  -2.2200000000000001e-02   1.7790000000000000e-01   3.0470999999999999e+00   2.3119999999999999e-01   5.7700000000000001e-02   2.0349999999999999e-01
  -9.2579999999999996e-01  -1.5390000000000001e-01   1.2010000000000001e+00   2.5779999999999997e-01   5.7099999999999998e-02   4.3900000000000002e-02  -1.9980000000000001e-01   2.8910000000000002e-01   3.5695000000000001e+00   2.1190000000000001e-01   7.6999999999999999e-02   1.9910000000000000e-01
  -7.4939999999999996e-01  -2.4179999999999999e-01   6.8630000000000002e-01   1.7190000000000000e-01   1.3320000000000001e-01   3.9500000000000000e-02  -1.5540000000000001e-01   3.3350000000000002e-01   3.6564999999999999e+00   3.0819999999999997e-01   1.8279999999999999e-01   1.7690000000000000e-01
  -7.9349999999999998e-01  -2.4179999999999999e-01   8.5800000000000001e-02   1.8140000000000001e-01   1.2370000000000000e-01  -2.1899999999999999e-02  -2.4410000000000001e-01   2.2239999999999999e-01   3.6564999999999999e+00   1.2520000000000001e-01   6.7400000000000002e-02   2.0790000000000000e-01
  -7.9349999999999998e-01   0.0000000000000000e+00  -8.5800000000000001e-02   2.0999999999999999e-01   1.3320000000000001e-01   0.0000000000000000e+00  -2.2189999999999999e-01   1.7790000000000000e-01   3.3083000000000000e+00   1.6380000000000000e-01   1.5400000000000000e-01   1.9020000000000001e-01
  -7.7149999999999996e-01  -1.0990000000000000e-01   6.0050000000000003e-01   1.2410000000000000e-01   5.7099999999999998e-02   8.3299999999999999e-02  -1.3320000000000001e-01  -4.4499999999999998e-02   3.3083000000000000e+00   2.4079999999999999e-01   1.2509999999999999e-01   2.1679999999999999e-01
  -7.2740000000000005e-01  -2.1980000000000000e-01   8.5780000000000001e-01   1.8140000000000001e-01   4.7600000000000003e-02   8.8000000000000005e-03  -1.7760000000000001e-01   1.7790000000000000e-01   3.3953000000000002e+00   2.7939999999999998e-01   3.8500000000000000e-02   2.5659999999999999e-01
  -9.0369999999999995e-01  -1.3189999999999999e-01   4.2890000000000000e-01   1.9089999999999999e-01   3.8100000000000002e-02   4.8200000000000000e-02  -2.2189999999999999e-01   1.7790000000000000e-01   3.1341999999999999e+00   2.6010000000000000e-01   1.5400000000000000e-01   2.0790000000000000e-01
  -7.7149999999999996e-01  -1.7590000000000000e-01   6.8630000000000002e-01   1.1459999999999999e-01   5.7099999999999998e-02   5.2600000000000001e-02  -2.4410000000000001e-01   3.1130000000000002e-01   3.2212000000000001e+00   3.3710000000000001e-01   1.4430000000000001e-01   2.3440000000000000e-01
  -7.7149999999999996e-01  -3.5170000000000001e-01   1.4582999999999999e+00   3.1509999999999999e-01   5.7099999999999998e-02   5.2600000000000001e-02  -2.2200000000000001e-02   2.2239999999999999e-01   3.6564999999999999e+00   2.4079999999999999e-01   1.5400000000000000e-01   1.9020000000000001e-01
  -5.0700000000000001e-01  -1.7590000000000000e-01  -8.5800000000000001e-02   2.0999999999999999e-01   2.8500000000000001e-02   8.8000000000000005e-03  -8.8800000000000004e-02   2.2239999999999999e-01   3.5695000000000001e+00   2.7939999999999998e-01   1.7319999999999999e-01   2.1229999999999999e-01
  -8.3760000000000001e-01  -2.8580000000000000e-01   7.7210000000000001e-01   1.1459999999999999e-01   1.1420000000000000e-01   3.0700000000000002e-02  -6.6600000000000006e-02   1.3339999999999999e-01   3.6564999999999999e+00   2.4079999999999999e-01   1.7319999999999999e-01   1.5479999999999999e-01
  -8.1559999999999999e-01  -1.0990000000000000e-01   4.2890000000000000e-01   2.0050000000000001e-01  -4.7600000000000003e-02   6.5799999999999997e-02  -4.4400000000000002e-02   3.5580000000000001e-01   4.2659000000000002e+00   2.1190000000000001e-01   7.6999999999999999e-02   1.6370000000000001e-01
  -5.5110000000000003e-01  -1.5390000000000001e-01   2.5740000000000002e-01   2.1959999999999999e-01   6.6600000000000006e-02   0.0000000000000000e+00  -8.8800000000000004e-02   2.2239999999999999e-01   4.7012999999999998e+00   3.0819999999999997e-01   1.3469999999999999e-01   2.3000000000000001e-01
  -8.8170000000000004e-01  -1.5390000000000001e-01  -8.5800000000000001e-02   2.0050000000000001e-01   9.5200000000000007e-02  -1.7500000000000002e-02  -2.2189999999999999e-01   0.0000000000000000e+00   2.6989000000000001e+00   2.3119999999999999e-01   1.0580000000000001e-01   1.5479999999999999e-01
  -7.4939999999999996e-01  -3.0780000000000002e-01   1.0294000000000001e+00   2.5779999999999997e-01  -9.4999999999999998e-03   8.8000000000000005e-03  -1.7760000000000001e-01   1.3339999999999999e-01   3.5695000000000001e+00   2.1190000000000001e-01   1.6360000000000000e-01   2.1679999999999999e-01
  -7.0530000000000004e-01  -3.0780000000000002e-01   1.2867999999999999e+00   2.5779999999999997e-01   2.8500000000000001e-02   3.0700000000000002e-02  -1.9980000000000001e-01   0.0000000000000000e+00   3.1341999999999999e+00   2.5050000000000000e-01   9.6199999999999994e-02   1.9460000000000000e-01
  -6.3919999999999999e-01  -8.7900000000000006e-02   7.7210000000000001e-01   2.2910000000000000e-01   4.7600000000000003e-02   1.7500000000000002e-02  -2.8849999999999998e-01   2.2200000000000001e-02   3.8306000000000000e+00   2.8899999999999998e-01   9.6199999999999994e-02   2.1679999999999999e-01
  -8.3760000000000001e-01  -2.4179999999999999e-01   1.1152000000000000e+00   1.3370000000000001e-01   6.6600000000000006e-02   7.8899999999999998e-02  -2.4410000000000001e-01   0.0000000000000000e+00   3.7435999999999998e+00   2.6010000000000000e-01   2.0210000000000000e-01   1.5479999999999999e-01
  -9.0369999999999995e-01  -3.0780000000000002e-01   1.1152000000000000e+00   1.6230000000000000e-01   2.8500000000000001e-02   6.5799999999999997e-02  -1.9980000000000001e-01   1.7790000000000000e-01   3.8306000000000000e+00   2.5050000000000000e-01   1.0580000000000001e-01   1.9460000000000000e-01
  -7.7149999999999996e-01  -6.6000000000000003e-02   5.1470000000000005e-01   1.4319999999999999e-01   1.9000000000000000e-02   5.2600000000000001e-02  -1.3320000000000001e-01   1.3339999999999999e-01   3.9177000000000000e+00   2.4079999999999999e-01   7.6999999999999999e-02   2.0790000000000000e-01
  -7.9349999999999998e-01  -3.5170000000000001e-01   8.5780000000000001e-01   2.0050000000000001e-01   2.8500000000000001e-02   5.7000000000000002e-02   0.0000000000000000e+00   4.0020000000000000e-01   4.1788999999999996e+00   2.1190000000000001e-01   8.6599999999999996e-02   2.4329999999999999e-01
  -8.3760000000000001e-01  -2.1980000000000000e-01   6.8630000000000002e-01   1.8140000000000001e-01   4.7600000000000003e-02   4.4000000000000003e-03   0.0000000000000000e+00   2.6679999999999998e-01   4.2659000000000002e+00   2.2159999999999999e-01   1.2509999999999999e-01   2.2120000000000001e-01
  -8.1559999999999999e-01  -1.3189999999999999e-01  -4.2890000000000000e-01   2.1959999999999999e-01   1.0470000000000000e-01   4.8200000000000000e-02  -2.8849999999999998e-01   4.4469999999999998e-01   3.7435999999999998e+00   1.9270000000000001e-01   1.2509999999999999e-01   1.9910000000000000e-01
  -8.3760000000000001e-01   0.0000000000000000e+00   1.7160000000000000e-01   2.2910000000000000e-01   1.6180000000000000e-01   4.4000000000000003e-03  -1.5540000000000001e-01   2.6679999999999998e-01   3.3083000000000000e+00   2.6970000000000000e-01   8.6599999999999996e-02   2.0790000000000000e-01
  -7.9349999999999998e-01  -3.9570000000000000e-01   1.2867999999999999e+00   2.0999999999999999e-01   9.5200000000000007e-02   1.7500000000000002e-02  -1.7760000000000001e-01   2.6679999999999998e-01   4.0048000000000004e+00   3.4680000000000000e-01   4.8099999999999997e-02   1.8579999999999999e-01
  -7.4939999999999996e-01  -1.9789999999999999e-01   2.5740000000000002e-01   2.5779999999999997e-01   8.5599999999999996e-02   4.8200000000000000e-02  -2.8849999999999998e-01   1.3339999999999999e-01   3.8306000000000000e+00   2.6970000000000000e-01   7.6999999999999999e-02   1.9910000000000000e-01
  -7.2740000000000005e-01  -4.6170000000000000e-01   3.4310000000000002e-01   1.9089999999999999e-01   1.5229999999999999e-01   8.8000000000000005e-03  -2.6629999999999998e-01   0.0000000000000000e+00   3.2212000000000001e+00   3.7569999999999998e-01   4.8099999999999997e-02   1.9910000000000000e-01
  -7.7149999999999996e-01  -4.3969999999999998e-01   1.3725000000000001e+00   1.7190000000000000e-01   5.7099999999999998e-02   3.5099999999999999e-02  -1.5540000000000001e-01   1.7790000000000000e-01   3.4824000000000002e+00   3.0819999999999997e-01   1.4430000000000001e-01   1.8140000000000001e-01
  -6.1719999999999997e-01  -4.1770000000000002e-01   9.4359999999999999e-01   1.5279999999999999e-01   6.6600000000000006e-02   6.1400000000000003e-02   0.0000000000000000e+00   1.1119999999999999e-01   3.1341999999999999e+00   3.4680000000000000e-01   1.2509999999999999e-01   2.3000000000000001e-01
  -7.4939999999999996e-01  -2.4179999999999999e-01   2.5740000000000002e-01   2.0050000000000001e-01   1.1420000000000000e-01  -1.3200000000000000e-02  -1.7760000000000001e-01   8.8900000000000007e-02   3.4824000000000002e+00   2.2159999999999999e-01   1.8279999999999999e-01   1.7690000000000000e-01
  -9.4779999999999998e-01  -3.0780000000000002e-01   5.1470000000000005e-01   2.0050000000000001e-01   5.7099999999999998e-02   4.3900000000000002e-02   4.4400000000000002e-02   3.1130000000000002e-01   4.1788999999999996e+00   2.8899999999999998e-01   1.1550000000000001e-01   2.0790000000000000e-01
  -9.6989999999999998e-01  -2.1980000000000000e-01   5.1470000000000005e-01   1.3370000000000001e-01   1.4269999999999999e-01   2.1899999999999999e-02  -2.6629999999999998e-01   3.1130000000000002e-01   3.3083000000000000e+00   2.8899999999999998e-01   1.3469999999999999e-01   1.9460000000000000e-01
  -7.4939999999999996e-01  -1.0990000000000000e-01   5.1470000000000005e-01   2.8639999999999999e-01   1.2370000000000000e-01  -8.8000000000000005e-03  -1.3320000000000001e-01   4.4499999999999998e-02   3.3953000000000002e+00   1.8300000000000000e-01   9.6199999999999994e-02   1.7690000000000000e-01
  -7.9349999999999998e-01  -3.2979999999999998e-01  -8.5800000000000001e-02   1.4319999999999999e-01   1.5229999999999999e-01   8.8000000000000005e-03  -1.9980000000000001e-01   3.1130000000000002e-01   3.5695000000000001e+00   2.6970000000000000e-01   7.6999999999999999e-02   1.9020000000000001e-01
  -7.9349999999999998e-01  -2.8580000000000000e-01   5.1470000000000005e-01   1.4319999999999999e-01   8.5599999999999996e-02   5.7000000000000002e-02  -4.4400000000000002e-02   2.6679999999999998e-01   3.6564999999999999e+00   1.8300000000000000e-01   1.1550000000000001e-01   2.0349999999999999e-01
  -1.0139000000000000e+00  -1.0990000000000000e-01   6.8630000000000002e-01   1.8140000000000001e-01   3.8100000000000002e-02   2.6300000000000000e-02  -2.8849999999999998e-01   2.2200000000000001e-02   3.3953000000000002e+00   3.2750000000000001e-01   8.6599999999999996e-02   2.2559999999999999e-01
  -8.8170000000000004e-01  -1.7590000000000000e-01   5.1470000000000005e-01   2.4820000000000000e-01   1.1420000000000000e-01   6.5799999999999997e-02  -4.4390000000000002e-01   2.2239999999999999e-01   2.7858999999999998e+00   3.3710000000000001e-01   1.4430000000000001e-01   2.1229999999999999e-01
  -1.1021000000000001e+00  -2.4179999999999999e-01   1.2867999999999999e+00   1.0500000000000000e-01  -3.8100000000000002e-02   6.1400000000000003e-02  -2.6629999999999998e-01   3.3350000000000002e-01   3.5695000000000001e+00   1.8300000000000000e-01   7.6999999999999999e-02   1.6370000000000001e-01
  -9.2579999999999996e-01  -3.7369999999999998e-01   1.8872000000000000e+00   1.7190000000000000e-01  -9.4999999999999998e-03   3.5099999999999999e-02   0.0000000000000000e+00   6.6699999999999995e-02   4.0048000000000004e+00   2.6010000000000000e-01   1.1550000000000001e-01   2.2559999999999999e-01
  -7.0530000000000004e-01  -1.0990000000000000e-01   1.7160000000000000e-01   1.6230000000000000e-01   1.2370000000000000e-01   6.5799999999999997e-02  -3.3289999999999997e-01   2.8910000000000002e-01   4.0918000000000001e+00   2.1190000000000001e-01   1.5400000000000000e-01   2.3000000000000001e-01
  -7.0530000000000004e-01  -2.4179999999999999e-01   1.1152000000000000e+00   2.0999999999999999e-01   1.0470000000000000e-01   1.7500000000000002e-02  -1.9980000000000001e-01   2.6679999999999998e-01   4.0918000000000001e+00   2.1190000000000001e-01   1.9239999999999999e-01   2.1229999999999999e-01
  -9.2579999999999996e-01  -3.2979999999999998e-01   0.0000000000000000e+00   1.8140000000000001e-01   8.5599999999999996e-02   7.8899999999999998e-02  -6.6600000000000006e-02   3.1130000000000002e-01   4.0048000000000004e+00   1.7340000000000000e-01   1.6360000000000000e-01   1.8140000000000001e-01
  -7.7149999999999996e-01  -3.0780000000000002e-01  -8.5780000000000001e-01   1.6230000000000000e-01   1.2370000000000000e-01   4.4000000000000003e-03   2.2200000000000001e-02   8.8900000000000007e-02   3.9177000000000000e+00   2.6970000000000000e-01   0.0000000000000000e+00   1.9020000000000001e-01
  -8.1559999999999999e-01  -1.9789999999999999e-01   8.5800000000000001e-02   1.8140000000000001e-01   1.1420000000000000e-01  -2.1899999999999999e-02  -1.9980000000000001e-01   1.5559999999999999e-01   3.3953000000000002e+00   2.1190000000000001e-01   1.3469999999999999e-01   1.8140000000000001e-01
  -8.3760000000000001e-01  -1.9789999999999999e-01   8.5800000000000001e-02   1.3370000000000001e-01   8.5599999999999996e-02   2.1899999999999999e-02  -3.1069999999999998e-01   1.7790000000000000e-01   2.7858999999999998e+00   2.4079999999999999e-01   2.2130000000000000e-01   1.7249999999999999e-01
  -6.1719999999999997e-01  -1.0990000000000000e-01   8.5800000000000001e-02   1.8140000000000001e-01   9.4999999999999998e-03   2.1899999999999999e-02  -2.8849999999999998e-01   8.8900000000000007e-02   3.2212000000000001e+00   2.2159999999999999e-01   1.9199999999999998e-02   2.3440000000000000e-01
  -6.6130000000000000e-01  -2.4179999999999999e-01   6.8630000000000002e-01   1.8140000000000001e-01   4.7600000000000003e-02  -4.4000000000000003e-03  -6.6600000000000006e-02   8.8900000000000007e-02   3.4824000000000002e+00   2.5050000000000000e-01   4.8099999999999997e-02   2.4770000000000000e-01
  -9.2579999999999996e-01  -1.7590000000000000e-01   6.8630000000000002e-01   1.3370000000000001e-01   0.0000000000000000e+00   8.7700000000000000e-02  -1.5540000000000001e-01   2.2239999999999999e-01   2.9600000000000000e+00   2.9859999999999998e-01   2.2130000000000000e-01   1.9910000000000000e-01
  -9.6989999999999998e-01  -4.1770000000000002e-01   1.1152000000000000e+00   2.0999999999999999e-01   5.7099999999999998e-02   4.3900000000000002e-02  -1.7760000000000001e-01   4.4499999999999998e-02   4.1788999999999996e+00   2.8899999999999998e-01   1.4430000000000001e-01   1.6810000000000000e-01
  -8.1559999999999999e-01  -1.7590000000000000e-01  -8.5800000000000001e-02   1.4319999999999999e-01   7.6100000000000001e-02   3.9500000000000000e-02  -1.9980000000000001e-01   4.6689999999999998e-01   3.6564999999999999e+00   2.4079999999999999e-01   1.4430000000000001e-01   1.9910000000000000e-01
  -8.8170000000000004e-01  -1.7590000000000000e-01   8.5800000000000001e-02   1.6230000000000000e-01   6.6600000000000006e-02   8.8000000000000005e-03  -1.5540000000000001e-01   2.6679999999999998e-01   3.2212000000000001e+00   2.2159999999999999e-01   1.1550000000000001e-01   1.8579999999999999e-01
  -7.4939999999999996e-01  -3.2979999999999998e-01   8.5780000000000001e-01   1.5279999999999999e-01   6.6600000000000006e-02  -1.3200000000000000e-02  -2.2200000000000001e-02   3.7800000000000000e-01   3.6564999999999999e+00   2.7939999999999998e-01   1.8279999999999999e-01   2.1229999999999999e-01
  -7.4939999999999996e-01  -1.0990000000000000e-01  -1.2867999999999999e+00   2.3870000000000000e-01   1.2370000000000000e-01  -8.8000000000000005e-03  -8.8800000000000004e-02   1.5559999999999999e-01   4.0048000000000004e+00   2.0230000000000001e-01   1.1550000000000001e-01   1.9460000000000000e-01
  -9.4779999999999998e-01  -2.6379999999999998e-01   6.8630000000000002e-01   2.2910000000000000e-01   7.6100000000000001e-02   8.8000000000000005e-03  -1.9980000000000001e-01   3.5580000000000001e-01   2.9600000000000000e+00   2.5050000000000000e-01   1.1550000000000001e-01   2.1679999999999999e-01
  -7.4939999999999996e-01  -3.5170000000000001e-01  -4.2890000000000000e-01   2.2910000000000000e-01   4.7600000000000003e-02   2.6300000000000000e-02  -4.4400000000000002e-02   3.5580000000000001e-01   3.2212000000000001e+00   2.9859999999999998e-01   1.8279999999999999e-01   2.1229999999999999e-01
  -8.5960000000000003e-01  -2.6379999999999998e-01   2.5740000000000002e-01   1.1459999999999999e-01   4.7600000000000003e-02   7.4499999999999997e-02   0.0000000000000000e+00   1.5559999999999999e-01   2.6118000000000001e+00   2.4079999999999999e-01   9.6199999999999994e-02   2.3440000000000000e-01
  -1.0139000000000000e+00  -1.0990000000000000e-01   1.7160000000000000e-01   2.0050000000000001e-01   1.2370000000000000e-01   8.8000000000000005e-03  -1.9980000000000001e-01   8.8900000000000007e-02   3.4824000000000002e+00   2.5050000000000000e-01   1.4430000000000001e-01   2.0349999999999999e-01
  -8.5960000000000003e-01  -4.8359999999999997e-01   1.3725000000000001e+00   2.4820000000000000e-01   0.0000000000000000e+00   3.0700000000000002e-02  -1.3320000000000001e-01   1.5559999999999999e-01   3.8306000000000000e+00   2.7939999999999998e-01   1.1550000000000001e-01   2.0349999999999999e-01
  -7.7149999999999996e-01  -4.6170000000000000e-01   7.7210000000000001e-01   2.0050000000000001e-01  -2.8500000000000001e-02   7.0199999999999999e-02  -6.6600000000000006e-02   6.6699999999999995e-02   3.4824000000000002e+00   2.2159999999999999e-01   1.4430000000000001e-01   1.9020000000000001e-01
  -7.2740000000000005e-01  -1.7590000000000000e-01   3.4310000000000002e-01   2.3870000000000000e-01   0.0000000000000000e+00   2.1899999999999999e-02  -1.5540000000000001e-01   4.0020000000000000e-01   3.6564999999999999e+00   2.8899999999999998e-01   1.4430000000000001e-01   1.7690000000000000e-01
  -7.7149999999999996e-01  -1.0990000000000000e-01   9.4359999999999999e-01   2.1959999999999999e-01   5.7099999999999998e-02   2.1899999999999999e-02  -8.8800000000000004e-02   2.6679999999999998e-01   4.0918000000000001e+00   2.5050000000000000e-01   7.6999999999999999e-02   1.6810000000000000e-01
  -8.1559999999999999e-01  -3.0780000000000002e-01   1.0294000000000001e+00   2.5779999999999997e-01   8.5599999999999996e-02   3.5099999999999999e-02   2.2200000000000001e-02   3.7800000000000000e-01   4.0048000000000004e+00   2.0230000000000001e-01   1.2509999999999999e-01   1.8140000000000001e-01
  -8.3760000000000001e-01  -1.3189999999999999e-01   3.4310000000000002e-01   3.2460000000000000e-01   7.6100000000000001e-02  -8.8000000000000005e-03  -2.2189999999999999e-01   3.1130000000000002e-01   4.0918000000000001e+00   1.9270000000000001e-01   1.3469999999999999e-01   2.0349999999999999e-01
  -7.2740000000000005e-01  -3.0780000000000002e-01   5.1470000000000005e-01   2.6729999999999998e-01   5.7099999999999998e-02  -8.8000000000000005e-03  -2.4410000000000001e-01   4.4499999999999998e-02   3.6564999999999999e+00   2.7939999999999998e-01   1.2509999999999999e-01   1.7690000000000000e-01
  -7.9349999999999998e-01  -2.6379999999999998e-01   6.0050000000000003e-01   1.7190000000000000e-01   9.5200000000000007e-02   8.3299999999999999e-02  -1.3320000000000001e-01   1.7790000000000000e-01   4.3529999999999998e+00   2.5050000000000000e-01   1.8279999999999999e-01   1.9020000000000001e-01
  -8.1559999999999999e-01  -3.5170000000000001e-01   3.4310000000000002e-01   2.0050000000000001e-01   8.5599999999999996e-02   2.6300000000000000e-02  -3.7730000000000002e-01  -2.2200000000000001e-02   3.5695000000000001e+00   2.1190000000000001e-01   1.1550000000000001e-01   2.4329999999999999e-01
  -8.1559999999999999e-01  -8.7900000000000006e-02   1.7160000000000000e-01   1.7190000000000000e-01   8.5599999999999996e-02   8.8000000000000005e-03  -6.6600000000000006e-02   6.6699999999999995e-02   2.6118000000000001e+00   2.6970000000000000e-01   1.9199999999999998e-02   2.2559999999999999e-01
  -1.0580000000000001e+00  -1.7590000000000000e-01   1.2867999999999999e+00   6.6799999999999998e-02   3.8100000000000002e-02   7.0199999999999999e-02  -1.7760000000000001e-01   1.3339999999999999e-01   3.0470999999999999e+00   2.6010000000000000e-01   2.1170000000000000e-01   1.8579999999999999e-01
  -8.5960000000000003e-01  -3.0780000000000002e-01   1.3725000000000001e+00   2.0050000000000001e-01  -9.4999999999999998e-03   5.2600000000000001e-02  -1.1100000000000000e-01   1.3339999999999999e-01   4.3529999999999998e+00   3.0819999999999997e-01   1.1550000000000001e-01   1.8579999999999999e-01
  -7.0530000000000004e-01  -3.2979999999999998e-01  -2.5740000000000002e-01   2.1959999999999999e-01   3.8100000000000002e-02   2.6300000000000000e-02  -6.6600000000000006e-02   2.6679999999999998e-01   3.4824000000000002e+00   2.3119999999999999e-01   1.8279999999999999e-01   2.3440000000000000e-01
  -9.4779999999999998e-01  -2.4179999999999999e-01   1.2867999999999999e+00   1.4319999999999999e-01   5.7099999999999998e-02   0.0000000000000000e+00  -4.4400000000000002e-02   2.4460000000000001e-01   3.7435999999999998e+00   2.9859999999999998e-01   1.1550000000000001e-01   1.9910000000000000e-01
  -9.4779999999999998e-01  -2.8580000000000000e-01   7.7210000000000001e-01   8.5900000000000004e-02   2.8500000000000001e-02   6.1400000000000003e-02   6.6600000000000006e-02   2.2239999999999999e-01   3.8306000000000000e+00   2.6010000000000000e-01   1.9239999999999999e-01   1.9910000000000000e-01
  -8.1559999999999999e-01  -2.1980000000000000e-01   7.7210000000000001e-01   1.4319999999999999e-01   8.5599999999999996e-02  -3.0700000000000002e-02  -8.8800000000000004e-02   2.6679999999999998e-01   3.3953000000000002e+00   2.4079999999999999e-01   1.5400000000000000e-01   2.0349999999999999e-01
  -8.5960000000000003e-01  -8.7900000000000006e-02   4.2890000000000000e-01   2.8639999999999999e-01   7.6100000000000001e-02   3.0700000000000002e-02  -2.2189999999999999e-01   0.0000000000000000e+00   3.3083000000000000e+00   3.3710000000000001e-01   1.0580000000000001e-01   1.7690000000000000e-01
