# Supplementary material for: Footwear and Foam Surface Alter Gait Initiation of Typical Subjects
Source: PLoS One. 2015 Aug 13;10(8):e0135821. doi: 10.1371/journal.pone.0135821 (PMC4536224; doi:10.1371/journal.pone.0135821)
Supplement: S1 Dataset — (ZIP) [file pone.0135821.s001.zip › 15_foam_av1_01.txt]

   7.7808999999999999e+00   2.1983999999999999e+00   3.0676280000000003e+02   8.4686000000000003e+00   3.0964500000000001e+01  -1.1577000000000000e+00  -8.2342999999999993e+00  -4.8920000000000002e-01   2.9295760000000001e+02   1.4834000000000001e+00  -2.9231800000000000e+01   7.2099999999999997e-01
   7.6265999999999998e+00   2.2423000000000002e+00   3.0487560000000002e+02   8.5449999999999999e+00   3.0764700000000001e+01  -1.0874999999999999e+00  -8.4785000000000004e+00  -3.3350000000000002e-01   2.9382819999999998e+02   1.4834000000000001e+00  -2.9202900000000000e+01   7.0330000000000004e-01
   7.1856999999999998e+00   2.0005000000000002e+00   3.0230210000000000e+02   8.5545000000000009e+00   3.0479199999999999e+01  -1.0831000000000000e+00  -8.4118999999999993e+00  -4.4469999999999998e-01   2.9461169999999998e+02   1.4738000000000000e+00  -2.9356800000000000e+01   7.2099999999999997e-01
   7.3179999999999996e+00   2.2423000000000002e+00   2.9938540000000000e+02   8.5068000000000001e+00   3.0412600000000001e+01  -1.1270000000000000e+00  -8.5007000000000001e+00  -6.4480000000000004e-01   2.9495990000000000e+02   1.3390000000000000e+00  -2.9405000000000001e+01   7.1220000000000006e-01
   7.1637000000000004e+00   2.3742000000000001e+00   2.9655450000000002e+02   8.5545000000000009e+00   3.0003399999999999e+01  -1.1270000000000000e+00  -8.9223999999999997e+00  -3.7800000000000000e-01   2.9600470000000001e+02   1.2907999999999999e+00  -2.9481900000000000e+01   7.6529999999999998e-01
   6.8771000000000004e+00   2.1983999999999999e+00   2.9518200000000002e+02   8.5162999999999993e+00   2.9756000000000000e+01  -1.1007000000000000e+00  -9.2553000000000001e+00  -4.4469999999999998e-01   2.9748469999999998e+02   1.2907999999999999e+00  -2.9510800000000000e+01   7.4309999999999998e-01
   6.8771000000000004e+00   2.4622000000000002e+00   2.9123599999999999e+02   8.5736000000000008e+00   2.9508600000000001e+01  -1.0788000000000000e+00  -9.6547999999999998e+00  -7.3380000000000001e-01   2.9939999999999998e+02   1.3101000000000000e+00  -2.9684000000000001e+01   7.4309999999999998e-01
   6.7008000000000001e+00   2.3961999999999999e+00   2.8986340000000001e+02   8.5353999999999992e+00   2.9232600000000001e+01  -1.0611999999999999e+00  -9.9210999999999991e+00  -6.8930000000000002e-01   3.0027060000000000e+02   1.2040999999999999e+00  -2.9886099999999999e+01   7.6080000000000003e-01
   6.5023999999999997e+00   2.0445000000000002e+00   2.8754719999999998e+02   8.4971999999999994e+00   2.8937700000000000e+01  -1.0305000000000000e+00  -1.0453799999999999e+01  -4.2249999999999999e-01   3.0244709999999998e+02   1.2137000000000000e+00  -2.9972700000000000e+01   7.2540000000000004e-01
   6.5465000000000000e+00   2.3521999999999998e+00   2.8463060000000002e+02   8.4877000000000002e+00   2.8766400000000001e+01  -1.0437000000000001e+00  -1.1208399999999999e+01  -7.5600000000000001e-01   3.0444950000000000e+02   1.0596000000000001e+00  -3.0136199999999999e+01   7.9620000000000002e-01
   6.3480999999999996e+00   2.4401999999999999e+00   2.8188549999999998e+02   8.4686000000000003e+00   2.8576100000000000e+01  -1.0611999999999999e+00  -1.1852100000000000e+01  -6.6710000000000003e-01   3.0714839999999998e+02   8.2840000000000003e-01  -3.0309400000000000e+01   8.0059999999999998e-01
   6.0616000000000003e+00   2.3521999999999998e+00   2.7905470000000003e+02   8.4495000000000005e+00   2.8281099999999999e+01  -1.0656000000000001e+00  -1.2429200000000000e+01  -7.3380000000000001e-01   3.0984719999999999e+02   8.4770000000000001e-01  -3.0511500000000002e+01   8.0059999999999998e-01
   6.0175000000000001e+00   2.1103999999999998e+00   2.7639540000000000e+02   8.2681000000000004e+00   2.8052700000000002e+01  -1.0042000000000000e+00  -1.2939700000000000e+01  -9.1169999999999995e-01   3.1158839999999998e+02   6.2609999999999999e-01  -3.0636600000000001e+01   7.4309999999999998e-01
   5.8190999999999997e+00   2.3083000000000000e+00   2.7433650000000000e+02   8.1725999999999992e+00   2.7928999999999998e+01  -1.0129999999999999e+00  -1.3583299999999999e+01  -1.2230000000000001e+00   3.1341669999999999e+02   5.5869999999999997e-01  -3.0896400000000000e+01   7.9620000000000002e-01
   5.7750000000000004e+00   2.0225000000000000e+00   2.7107679999999999e+02   8.0867000000000004e+00   2.7595900000000000e+01  -9.9109999999999998e-01  -1.4360099999999999e+01  -1.5120000000000000e+00   3.1568029999999999e+02   4.1420000000000001e-01  -3.1079200000000000e+01   7.1660000000000001e-01
   5.6647999999999996e+00   2.0225000000000000e+00   2.6996159999999998e+02   7.9244000000000003e+00   2.7320000000000000e+01  -9.7789999999999999e-01  -1.4804000000000000e+01  -1.6454000000000000e+00   3.1768259999999998e+02   3.3710000000000001e-01  -3.1233100000000000e+01   7.3870000000000002e-01
   5.4223999999999997e+00   1.9346000000000001e+00   2.6850319999999999e+02   7.7525000000000004e+00   2.7101099999999999e+01  -8.9900000000000002e-01  -1.5336700000000000e+01  -1.8899999999999999e+00   3.2055560000000003e+02   1.7340000000000000e-01  -3.1492899999999999e+01   7.6970000000000005e-01
   5.4002999999999997e+00   1.9564999999999999e+00   2.6558659999999998e+02   7.6475000000000000e+00   2.7044000000000000e+01  -9.0339999999999998e-01  -1.6202300000000001e+01  -2.0678999999999998e+00   3.2403800000000001e+02   1.9300000000000001e-02  -3.1714200000000002e+01   7.1660000000000001e-01
   5.4443999999999999e+00   2.0005000000000002e+00   2.6584399999999999e+02   7.3993000000000002e+00   2.6910799999999998e+01  -8.5070000000000001e-01  -1.6557400000000001e+01  -2.2012999999999998e+00   3.2630160000000001e+02  -7.7100000000000002e-02  -3.1906700000000001e+01   6.9889999999999997e-01
   5.0697000000000001e+00   1.8027000000000000e+00   2.6421409999999997e+02   7.4756999999999998e+00   2.6891800000000000e+01  -8.9900000000000002e-01  -1.6712800000000001e+01  -2.7128000000000001e+00   3.2960989999999998e+02  -3.1790000000000002e-01  -3.2262700000000002e+01   7.0330000000000004e-01
   5.0917000000000003e+00   2.5720999999999998e+00   2.6275569999999999e+02   7.5137999999999998e+00   2.6891800000000000e+01  -9.6909999999999996e-01  -1.7445200000000000e+01  -2.9129000000000000e+00   3.3230880000000002e+02  -4.5269999999999999e-01  -3.2387799999999999e+01   6.0599999999999998e-01
   4.9154000000000000e+00   2.7919000000000000e+00   2.6206950000000001e+02   7.4375000000000000e+00   2.6691900000000000e+01  -1.0085999999999999e+00  -1.7800300000000000e+01  -3.2242000000000002e+00   3.3474639999999999e+02  -5.7799999999999996e-01  -3.2628300000000003e+01   6.1929999999999996e-01
   4.7390999999999996e+00   3.3635000000000002e+00   2.6129739999999998e+02   7.3993000000000002e+00   2.6710999999999999e+01  -1.0568000000000000e+00  -1.8399600000000000e+01  -3.4243000000000001e+00   3.3744529999999997e+02  -7.6100000000000001e-01  -3.2897799999999997e+01   5.7060000000000000e-01
   4.2981999999999996e+00   3.2536000000000000e+00   2.5941019999999997e+02   7.4661000000000000e+00   2.6568200000000001e+01  -1.1314000000000000e+00  -1.8776900000000001e+01  -3.9135000000000000e+00   3.3927359999999999e+02  -9.4399999999999995e-01  -3.3042099999999998e+01   5.7950000000000002e-01
   4.2321000000000000e+00   3.4293999999999998e+00   2.5855230000000000e+02   7.3897000000000004e+00   2.6482600000000001e+01  -1.0963000000000001e+00  -1.9398399999999999e+01  -4.1581000000000001e+00   3.4153710000000001e+02  -1.0691999999999999e+00  -3.3292299999999997e+01   4.5119999999999999e-01
   4.1439000000000004e+00   3.4733999999999998e+00   2.5743709999999999e+02   7.4279000000000002e+00   2.6273199999999999e+01  -1.0744000000000000e+00  -1.9575900000000001e+01  -4.5137999999999998e+00   3.4232069999999999e+02  -1.1270000000000000e+00  -3.3398099999999999e+01   3.9810000000000001e-01
   4.0557999999999996e+00   3.4954000000000001e+00   2.5589300000000000e+02   7.3705999999999996e+00   2.6149500000000000e+01  -1.0831000000000000e+00  -2.0152999999999999e+01  -4.8029000000000002e+00   3.4353949999999998e+02  -1.2715000000000001e+00  -3.3513599999999997e+01   3.6270000000000002e-01
   3.8132999999999999e+00   3.4514000000000000e+00   2.5460630000000000e+02   7.3611000000000004e+00   2.6035299999999999e+01  -1.1051000000000000e+00  -2.0485900000000001e+01  -5.4255000000000004e+00   3.4519369999999998e+02  -1.3197000000000001e+00  -3.3715600000000002e+01   3.2729999999999998e-01
   3.7692000000000001e+00   3.3635000000000002e+00   2.5374840000000000e+02   7.3228999999999997e+00   2.5797400000000000e+01  -1.0568000000000000e+00  -2.0774500000000000e+01  -5.4699999999999998e+00   3.4702190000000002e+02  -1.4353000000000000e+00  -3.3667499999999997e+01   2.0349999999999999e-01
   3.7911999999999999e+00   3.2974999999999999e+00   2.5246170000000001e+02   7.2370000000000001e+00   2.5711800000000000e+01  -1.0788000000000000e+00  -2.1018599999999999e+01  -5.6923000000000004e+00   3.4728309999999999e+02  -1.5123000000000000e+00  -3.3859999999999999e+01   1.9020000000000001e-01
   3.4605999999999999e+00   3.3635000000000002e+00   2.5023130000000000e+02   7.1891999999999996e+00   2.5683199999999999e+01  -1.1094999999999999e+00  -2.1462499999999999e+01  -5.6923000000000004e+00   3.4867610000000002e+02  -1.6760999999999999e+00  -3.3956200000000003e+01   1.2390000000000000e-01
   3.4165000000000001e+00   3.4075000000000002e+00   2.4860140000000001e+02   7.2942999999999998e+00   2.5435800000000000e+01  -1.0700000000000001e+00  -2.1773199999999999e+01  -5.8479999999999999e+00   3.4963369999999998e+02  -1.7339000000000000e+00  -3.3936900000000001e+01   1.7700000000000000e-02
   3.1078999999999999e+00   3.0996999999999999e+00   2.4645679999999999e+02   7.1605999999999996e+00   2.5369199999999999e+01  -1.0568000000000000e+00  -2.2328099999999999e+01  -6.3148999999999997e+00   3.5059140000000002e+02  -1.8012999999999999e+00  -3.3994700000000002e+01  -8.8000000000000005e-03
   3.2181999999999999e+00   3.3635000000000002e+00   2.4499850000000001e+02   7.2370000000000001e+00   2.5169400000000000e+01  -1.1051000000000000e+00  -2.2838600000000000e+01  -6.5149999999999997e+00   3.5102670000000001e+02  -1.8399000000000001e+00  -3.4158200000000001e+01   0.0000000000000000e+00
   3.1299999999999999e+00   3.1217000000000001e+00   2.4405490000000000e+02   7.1700999999999997e+00   2.5064699999999998e+01  -1.0700000000000001e+00  -2.2994000000000000e+01  -6.6261999999999999e+00   3.5198439999999999e+02  -2.0421999999999998e+00  -3.4148600000000002e+01  -1.0170000000000000e-01
   3.2181999999999999e+00   2.7919000000000000e+00   2.4362600000000000e+02   7.1032999999999999e+00   2.4883900000000001e+01  -1.0174000000000001e+00  -2.3149300000000000e+01  -6.8041000000000000e+00   3.5294200000000001e+02  -1.9746999999999999e+00  -3.4273699999999998e+01  -1.1060000000000000e-01
   2.9756999999999998e+00   2.7479000000000000e+00   2.4328280000000001e+02   6.9314000000000000e+00   2.4836300000000001e+01  -9.8229999999999995e-01  -2.3792999999999999e+01  -7.0265000000000004e+00   3.5424790000000002e+02  -2.1095999999999999e+00  -3.4417999999999999e+01  -1.2390000000000000e-01
   3.1078999999999999e+00   2.6600000000000001e+00   2.4216759999999999e+02   6.8646000000000003e+00   2.4779199999999999e+01  -9.8670000000000002e-01  -2.3881799999999998e+01  -7.3822000000000001e+00   3.5459620000000001e+02  -2.0807000000000002e+00  -3.4504600000000003e+01  -1.8140000000000001e-01
   3.1960999999999999e+00   2.5280999999999998e+00   2.4225340000000000e+02   6.7500000000000000e+00   2.4655500000000000e+01  -8.7700000000000000e-01  -2.3992699999999999e+01  -7.1375999999999999e+00   3.5572800000000001e+02  -2.2444000000000002e+00  -3.4620100000000001e+01  -2.3440000000000000e-01
   3.1078999999999999e+00   2.2863000000000002e+00   2.4173869999999999e+02   6.6546000000000003e+00   2.4579400000000000e+01  -9.4720000000000004e-01  -2.4347799999999999e+01  -7.4044999999999996e+00   3.5799149999999997e+02  -2.2926000000000002e+00  -3.4697099999999999e+01  -2.8310000000000002e-01
   3.1299999999999999e+00   2.3302999999999998e+00   2.4148140000000001e+02   6.6163999999999996e+00   2.4693600000000000e+01  -9.2530000000000001e-01  -2.4702999999999999e+01  -7.6045999999999996e+00   3.5825270000000000e+02  -2.4853000000000001e+00  -3.4764400000000002e+01  -3.0959999999999999e-01
   3.2402000000000002e+00   1.8906000000000001e+00   2.4113820000000001e+02   6.4253999999999998e+00   2.4569900000000001e+01  -9.1210000000000002e-01  -2.5058100000000000e+01  -7.6935000000000002e+00   3.6060329999999999e+02  -2.4948999999999999e+00  -3.4947200000000002e+01  -3.9810000000000001e-01
   3.1741000000000001e+00   1.8906000000000001e+00   2.4062350000000001e+02   6.3491000000000000e+00   2.4636500000000002e+01  -8.2879999999999998e-01  -2.5302199999999999e+01  -7.9603999999999999e+00   3.6042919999999998e+02  -2.6394000000000002e+00  -3.4899099999999997e+01  -4.3790000000000001e-01
   3.3723999999999998e+00   1.7366999999999999e+00   2.3976570000000001e+02   6.2344999999999997e+00   2.4722100000000001e+01  -8.9900000000000002e-01  -2.5568600000000000e+01  -8.1382999999999992e+00   3.6182220000000001e+02  -2.6490000000000000e+00  -3.4976100000000002e+01  -4.8220000000000002e-01
   3.3723999999999998e+00   1.4509000000000001e+00   2.4062350000000001e+02   5.9958000000000000e+00   2.4807800000000000e+01  -8.1130000000000002e-01  -2.5857099999999999e+01  -8.1827000000000005e+00   3.6121269999999998e+02  -2.7742000000000000e+00  -3.5062700000000000e+01  -5.3969999999999996e-01
   3.2622000000000000e+00   9.8929999999999996e-01   2.4105240000000001e+02   5.8239000000000001e+00   2.4769700000000000e+01  -7.6739999999999997e-01  -2.5990300000000001e+01  -8.5830000000000002e+00   3.6199630000000002e+02  -2.7261000000000002e+00  -3.5168599999999998e+01  -5.8389999999999997e-01
   3.2402000000000002e+00   8.3540000000000003e-01   2.4096670000000000e+02   5.6711999999999998e+00   2.4712599999999998e+01  -7.0599999999999996e-01  -2.6434200000000001e+01  -8.9164999999999992e+00   3.6277980000000002e+02  -2.7742000000000000e+00  -3.5274400000000000e+01  -6.1929999999999996e-01
   3.3504000000000000e+00   4.8359999999999997e-01   2.4182450000000000e+02   5.5566000000000004e+00   2.4779199999999999e+01  -7.2789999999999999e-01  -2.6611699999999999e+01  -9.2500000000000000e+00   3.6225749999999999e+02  -2.9765000000000001e+00  -3.5312899999999999e+01  -6.7240000000000000e-01
   3.1520000000000001e+00  -2.1999999999999999e-02   2.4328280000000001e+02   5.3083999999999998e+00   2.4798300000000001e+01  -5.3059999999999996e-01  -2.6811499999999999e+01  -9.0721000000000007e+00   3.6356340000000000e+02  -3.0150999999999999e+00  -3.5245500000000000e+01  -7.3870000000000002e-01
   3.1299999999999999e+00   0.0000000000000000e+00   2.4148140000000001e+02   5.1460999999999997e+00   2.4864899999999999e+01  -5.5689999999999995e-01  -2.6811499999999999e+01  -9.3612000000000002e+00   3.6277980000000002e+02  -3.0535999999999999e+00  -3.5312899999999999e+01  -7.4760000000000004e-01
   3.1078999999999999e+00  -3.5170000000000001e-01   2.4276810000000000e+02   5.0315000000000003e+00   2.4874400000000001e+01  -5.4379999999999995e-01  -2.7122199999999999e+01  -9.7170000000000005e+00   3.6434690000000001e+02  -3.1114000000000002e+00  -3.5312899999999999e+01  -7.7410000000000001e-01
   3.1741000000000001e+00  -3.7369999999999998e-01   2.4242500000000001e+02   4.8023999999999996e+00   2.5007600000000000e+01  -4.8680000000000001e-01  -2.7077800000000000e+01  -9.6502999999999997e+00   3.6408569999999997e+02  -3.0825000000000000e+00  -3.5351399999999998e+01  -8.2279999999999998e-01
   3.1520000000000001e+00  -9.0129999999999999e-01   2.4396910000000000e+02   4.6113999999999997e+00   2.4979099999999999e+01  -4.7360000000000002e-01  -2.7122199999999999e+01  -9.7836999999999996e+00   3.6486930000000001e+02  -3.1981000000000002e+00  -3.5466799999999999e+01  -8.1389999999999996e-01
   3.2402000000000002e+00  -1.2969999999999999e+00   2.4396910000000000e+02   4.4396000000000004e+00   2.5254999999999999e+01  -4.8240000000000000e-01  -2.7344200000000001e+01  -1.0250600000000000e+01   3.6417280000000000e+02  -3.2751000000000001e+00  -3.5486100000000000e+01  -8.9349999999999996e-01
   3.0198000000000000e+00  -1.3630000000000000e+00   2.4517009999999999e+02   4.1913000000000000e+00   2.5350200000000001e+01  -4.2540000000000000e-01  -2.7499500000000001e+01  -1.0206200000000001e+01   3.6504340000000002e+02  -3.2559000000000000e+00  -3.5620800000000003e+01  -9.1120000000000001e-01
   3.0417999999999998e+00  -1.6048000000000000e+00   2.4722890000000001e+02   4.0385999999999997e+00   2.5492899999999999e+01  -3.4639999999999999e-01  -2.7432900000000000e+01  -1.0584199999999999e+01   3.6591399999999999e+02  -3.3618000000000001e+00  -3.5649700000000003e+01  -9.8199999999999998e-01
   3.2843000000000000e+00  -2.0665000000000000e+00   2.4860140000000001e+02   3.8190000000000000e+00   2.5654699999999998e+01  -3.1569999999999998e-01  -2.7854700000000001e+01  -1.0784300000000000e+01   3.6617520000000002e+02  -3.4582000000000002e+00  -3.5784399999999998e+01  -9.7760000000000002e-01
   3.2181999999999999e+00  -2.2202999999999999e+00   2.5048869999999999e+02   3.5994000000000002e+00   2.5749900000000000e+01  -3.0700000000000000e-01  -2.7921199999999999e+01  -1.1184500000000000e+01   3.6573989999999998e+02  -3.5449000000000002e+00  -3.5774700000000003e+01  -1.0792999999999999e+00
   3.0417999999999998e+00  -2.5061000000000000e+00   2.5220429999999999e+02   3.3321000000000001e+00   2.5816500000000001e+01  -2.5000000000000000e-01  -2.8209800000000001e+01  -1.1295700000000000e+01   3.6678460000000001e+02  -3.5930000000000000e+00  -3.5784399999999998e+01  -1.1279999999999999e+00
   3.2181999999999999e+00  -2.7260000000000000e+00   2.5391999999999999e+02   3.1698000000000000e+00   2.6140000000000001e+01  -1.9289999999999999e-01  -2.8298500000000001e+01  -1.1784900000000000e+01   3.6661050000000000e+02  -3.6797000000000000e+00  -3.5755499999999998e+01  -1.1899000000000000e+00
   3.1520000000000001e+00  -2.8799000000000001e+00   2.5434889999999999e+02   3.1029000000000000e+00   2.6368400000000001e+01  -2.3240000000000000e-01  -2.8387300000000000e+01  -1.2407500000000001e+01   3.6608810000000000e+02  -3.7856999999999998e+00  -3.5688099999999999e+01  -1.2740000000000000e+00
   2.9977000000000000e+00  -2.9238000000000000e+00   2.5589300000000000e+02   2.8641999999999999e+00   2.6549199999999999e+01  -1.7979999999999999e-01  -2.8520499999999998e+01  -1.2452000000000000e+01   3.6521749999999997e+02  -3.8531000000000000e+00  -3.5678500000000000e+01  -1.3669000000000000e+00
   3.0638999999999998e+00  -3.2096000000000000e+00   2.5855230000000000e+02   2.6827999999999999e+00   2.6672899999999998e+01  -1.0960000000000000e-01  -2.8809000000000001e+01  -1.3096800000000000e+01   3.6504340000000002e+02  -3.9398000000000000e+00  -3.5678500000000000e+01  -1.4155000000000000e+00
   3.1520000000000001e+00  -3.2536000000000000e+00   2.5829500000000002e+02   2.5013999999999998e+00   2.6910799999999998e+01  -1.0960000000000000e-01  -2.8942200000000000e+01  -1.3252500000000000e+01   3.6391160000000002e+02  -4.1132000000000000e+00  -3.5553400000000003e+01  -1.4863000000000000e+00
   3.0417999999999998e+00  -3.5394000000000001e+00   2.6009640000000002e+02   2.3773000000000000e+00   2.7082100000000001e+01  -7.0199999999999999e-02  -2.9363900000000001e+01  -1.4052899999999999e+01   3.6286689999999999e+02  -4.1325000000000003e+00  -3.5572699999999998e+01  -1.5924000000000000e+00
   2.8875000000000002e+00  -3.6713000000000000e+00   2.6095429999999999e+02   2.1194999999999999e+00   2.7062999999999999e+01   4.4000000000000003e-03  -2.9363900000000001e+01  -1.4742200000000000e+01   3.6243160000000000e+02  -4.2770000000000001e+00  -3.5438000000000002e+01  -1.6765000000000001e+00
   2.8875000000000002e+00  -3.8691000000000000e+00   2.6292730000000000e+02   1.9190000000000000e+00   2.7300899999999999e+01   2.6300000000000000e-02  -2.9563700000000001e+01  -1.5298100000000000e+01   3.6112569999999999e+02  -4.3829000000000002e+00  -3.5389899999999997e+01  -1.7206999999999999e+00
   2.7993999999999999e+00  -4.0888999999999998e+00   2.6335620000000000e+02   1.8045000000000000e+00   2.7472200000000001e+01   7.4499999999999997e-02  -2.9630199999999999e+01  -1.5653900000000000e+01   3.6008100000000002e+02  -4.4889000000000001e+00  -3.5341799999999999e+01  -1.8579000000000001e+00
   2.7111999999999998e+00  -4.3087999999999997e+00   2.6515769999999998e+02   1.6326000000000001e+00   2.7491299999999999e+01   1.4910000000000001e-01  -2.9541499999999999e+01  -1.5920700000000000e+01   3.5973270000000002e+02  -4.5563000000000002e+00  -3.5245500000000000e+01  -1.8976999999999999e+00
   2.8214000000000001e+00  -4.4626999999999999e+00   2.6653019999999998e+02   1.4894000000000001e+00   2.7729099999999999e+01   1.1840000000000001e-01  -2.9541499999999999e+01  -1.6609999999999999e+01   3.5886210000000000e+02  -4.7103999999999999e+00  -3.5178199999999997e+01  -1.9994000000000001e+00
   2.7553000000000001e+00  -4.6825000000000001e+00   2.6730230000000000e+02   1.3844000000000001e+00   2.7871900000000000e+01   1.7100000000000001e-01  -2.9608100000000000e+01  -1.7321600000000000e+01   3.5790449999999998e+02  -4.8548999999999998e+00  -3.5168599999999998e+01  -2.0834999999999999e+00
   2.8875000000000002e+00  -4.6604999999999999e+00   2.6824590000000001e+02   1.1839000000000000e+00   2.8033700000000000e+01   1.4470000000000000e-01  -2.9696800000000000e+01  -1.7477200000000000e+01   3.5720800000000003e+02  -4.8646000000000003e+00  -3.4985700000000001e+01  -2.1631000000000000e+00
   2.8654999999999999e+00  -4.8144000000000000e+00   2.7013310000000001e+02   1.0216000000000001e+00   2.8185900000000000e+01   2.1049999999999999e-01  -2.9674600000000002e+01  -1.7988600000000002e+01   3.5590210000000002e+02  -4.9223999999999997e+00  -3.4879899999999999e+01  -2.2427000000000001e+00
   2.9096000000000002e+00  -4.9023000000000003e+00   2.7073360000000002e+02   9.2610000000000003e-01   2.8366700000000002e+01   2.4120000000000000e-01  -2.9741199999999999e+01  -1.8477799999999998e+01   3.5468320000000000e+02  -4.9416000000000002e+00  -3.4918399999999998e+01  -2.2692000000000001e+00
   2.7772999999999999e+00  -5.1222000000000003e+00   2.7244929999999999e+02   7.9239999999999999e-01   2.8518999999999998e+01   2.8499999999999998e-01  -2.9763400000000001e+01  -1.8700199999999999e+01   3.5398669999999998e+02  -5.0186999999999999e+00  -3.4879899999999999e+01  -2.3797999999999999e+00
   2.6671000000000000e+00  -5.4298999999999999e+00   2.7356450000000001e+02   5.9189999999999998e-01   2.8566500000000001e+01   3.6399999999999999e-01  -2.9829999999999998e+01  -1.8878100000000000e+01   3.5224549999999999e+02  -4.9993999999999996e+00  -3.4725900000000003e+01  -2.4373000000000000e+00
   2.9096000000000002e+00  -5.4519000000000002e+00   2.7467970000000003e+02   5.6330000000000002e-01   2.8737800000000000e+01   3.9470000000000000e-01  -2.9585899999999999e+01  -1.9434000000000001e+01   3.4989490000000001e+02  -4.9031000000000002e+00  -3.4600900000000003e+01  -2.4992999999999999e+00
   2.6450999999999998e+00  -5.6497999999999999e+00   2.7622379999999998e+02   4.0100000000000002e-01   2.8928100000000001e+01   4.8240000000000000e-01  -2.9608100000000000e+01  -1.9589600000000001e+01   3.4789249999999998e+02  -4.9802000000000000e+00  -3.4456499999999998e+01  -2.5301999999999998e+00
   2.7993999999999999e+00  -5.8916000000000004e+00   2.7785370000000000e+02   2.7689999999999998e-01   2.9004300000000001e+01   5.3059999999999996e-01  -2.9408300000000001e+01  -2.0012100000000000e+01   3.4589019999999999e+02  -4.8935000000000004e+00  -3.4341099999999997e+01  -2.5789000000000000e+00
   2.8214000000000001e+00  -6.1334000000000000e+00   2.7956939999999997e+02   1.4319999999999999e-01   2.9194600000000001e+01   5.9199999999999997e-01  -2.9208500000000001e+01  -2.0145499999999998e+01   3.4432310000000001e+02  -4.9223999999999997e+00  -3.4100499999999997e+01  -2.6674000000000002e+00
   2.8654999999999999e+00  -6.1773999999999996e+00   2.8025560000000002e+02  -2.8600000000000000e-02   2.9451499999999999e+01   6.4019999999999999e-01  -2.9075399999999998e+01  -2.0679200000000002e+01   3.4145010000000002e+02  -4.9512999999999998e+00  -3.3908099999999997e+01  -2.7115999999999998e+00
   2.9316000000000000e+00  -6.4851999999999999e+00   2.8102769999999998e+02  -1.8140000000000001e-01   2.9718000000000000e+01   7.4990000000000001e-01  -2.8786799999999999e+01  -2.0656900000000000e+01   3.3944770000000000e+02  -4.9608999999999996e+00  -3.3696399999999997e+01  -2.7824000000000000e+00
   3.0859000000000001e+00  -6.6609999999999996e+00   2.8351540000000000e+02  -3.3420000000000000e-01   2.9803599999999999e+01   7.5429999999999997e-01  -2.8742400000000000e+01  -2.0879300000000001e+01   3.3909949999999998e+02  -4.8935000000000004e+00  -3.3609800000000000e+01  -2.8664000000000001e+00
   2.7553000000000001e+00  -6.9028000000000000e+00   2.8497370000000001e+02  -4.2009999999999997e-01   3.0089099999999998e+01   8.1999999999999995e-01  -2.8875599999999999e+01  -2.1390699999999999e+01   3.3631349999999998e+02  -4.8646000000000003e+00  -3.3398099999999999e+01  -2.8797000000000001e+00
   2.7332000000000001e+00  -7.2766000000000002e+00   2.8686099999999999e+02  -5.9189999999999998e-01   3.0146200000000000e+01   8.5509999999999997e-01  -2.9119800000000001e+01  -2.1279499999999999e+01   3.3378879999999998e+02  -4.7586000000000004e+00  -3.3321100000000001e+01  -2.9460000000000002e+00
   2.8214000000000001e+00  -7.4305000000000003e+00   2.8883400000000000e+02  -7.7329999999999999e-01   3.0450700000000001e+01   1.0085999999999999e+00  -2.9119800000000001e+01  -2.1412900000000000e+01   3.3161230000000000e+02  -4.6814999999999998e+00  -3.3099800000000002e+01  -2.9857999999999998e+00
   2.8433999999999999e+00  -7.5624000000000002e+00   2.9106439999999998e+02  -1.0024999999999999e+00   3.0717099999999999e+01   1.0218000000000000e+00  -2.9319500000000001e+01  -2.1946600000000000e+01   3.2908749999999998e+02  -4.5755999999999997e+00  -3.2945900000000002e+01  -3.0345000000000000e+00
   3.0417999999999998e+00  -7.8921000000000001e+00   2.9475310000000002e+02  -1.1074999999999999e+00   3.1088200000000001e+01   1.1402000000000001e+00  -2.9164200000000001e+01  -2.1968800000000002e+01   3.2743340000000001e+02  -4.5178000000000003e+00  -3.2762999999999998e+01  -3.0920000000000001e+00
   3.1078999999999999e+00  -8.3317999999999994e+00   2.9852760000000001e+02  -1.2794000000000001e+00   3.1383199999999999e+01   1.2146999999999999e+00  -2.8942200000000000e+01  -2.2191199999999998e+01   3.2516980000000001e+02  -4.3348000000000004e+00  -3.2503300000000003e+01  -3.1583999999999999e+00
   3.3944999999999999e+00  -8.8154000000000003e+00   3.0101530000000002e+02  -1.5658000000000001e+00   3.1821000000000002e+01   1.3287000000000000e+00  -2.8964400000000001e+01  -2.2502500000000001e+01   3.2264510000000001e+02  -4.1902999999999997e+00  -3.2204999999999998e+01  -3.2423999999999999e+00
   3.6589999999999998e+00  -9.4309999999999992e+00   3.0616230000000002e+02  -1.7566999999999999e+00   3.2448999999999998e+01   1.4077000000000000e+00  -2.9075399999999998e+01  -2.2724799999999998e+01   3.2046859999999998e+02  -4.0168999999999997e+00  -3.2012500000000003e+01  -3.2778000000000000e+00
   3.8132999999999999e+00  -9.8925999999999998e+00   3.1130939999999998e+02  -2.1482000000000001e+00   3.2991399999999999e+01   1.5128999999999999e+00  -2.9164200000000001e+01  -2.2902699999999999e+01   3.1855329999999998e+02  -3.7183000000000002e+00  -3.1858599999999999e+01  -3.3530000000000002e+00
   4.4305000000000003e+00  -1.0420199999999999e+01   3.1774310000000003e+02  -2.4918999999999998e+00   3.3638500000000001e+01   1.6445000000000001e+00  -2.9363900000000001e+01  -2.3280700000000000e+01   3.1646379999999999e+02  -3.4967000000000001e+00  -3.1598800000000001e+01  -3.4104999999999999e+00
   5.3121999999999998e+00  -1.0991800000000000e+01   3.2417689999999999e+02  -2.8165000000000000e+00   3.4475900000000003e+01   1.7585000000000000e+00  -2.9541499999999999e+01  -2.3525300000000001e+01   3.1341669999999999e+02  -3.1114000000000002e+00  -3.1319700000000001e+01  -3.4281999999999999e+00
   6.1056999999999997e+00  -1.1783200000000001e+01   3.3378469999999999e+02  -3.3416000000000001e+00   3.5417900000000003e+01   1.9076000000000000e+00  -2.9386099999999999e+01  -2.3658700000000000e+01   3.0897660000000002e+02  -2.7261000000000002e+00  -3.1002199999999998e+01  -3.4459000000000000e+00
   6.9432999999999998e+00  -1.2508699999999999e+01   3.4476499999999999e+02  -3.9813000000000001e+00   3.6350499999999997e+01   2.1137000000000001e+00  -2.9319500000000001e+01  -2.3792200000000001e+01   3.0436239999999998e+02  -2.3022000000000000e+00  -3.0550000000000001e+01  -3.4990000000000001e+00
   8.4641999999999999e+00  -1.3388000000000000e+01   3.5617430000000002e+02  -4.5159000000000002e+00   3.7463799999999999e+01   2.2803000000000000e+00  -2.9119800000000001e+01  -2.4347999999999999e+01   3.0018349999999998e+02  -1.8879999999999999e+00  -3.0088100000000001e+01  -3.5167000000000002e+00
   1.0095300000000000e+01  -1.4619100000000000e+01   3.7024279999999999e+02  -5.1746999999999996e+00   3.8957799999999999e+01   2.4426000000000001e+00  -2.8698100000000000e+01  -2.4459199999999999e+01   2.9513409999999999e+02  -1.3101000000000000e+00  -2.9481900000000000e+01  -3.5476000000000001e+00
   1.1968900000000000e+01  -1.5608300000000000e+01   3.8551229999999998e+02  -5.9385000000000003e+00   4.0394700000000000e+01   2.6442999999999999e+00  -2.7899000000000001e+01  -2.4325800000000001e+01   2.8834339999999997e+02  -7.0320000000000005e-01  -2.8827600000000000e+01  -3.5609000000000002e+00
   1.4547800000000001e+01  -1.7015300000000000e+01   4.0146809999999999e+02  -6.6355000000000004e+00   4.2136099999999999e+01   2.8811000000000000e+00  -2.7122199999999999e+01  -2.4281300000000002e+01   2.8181380000000001e+02   3.8500000000000000e-02  -2.8144500000000001e+01  -3.4767999999999999e+00
   1.7082699999999999e+01  -1.8202400000000001e+01   4.1793860000000001e+02  -7.3993000000000002e+00   4.3810899999999997e+01   3.0476999999999999e+00  -2.6389800000000001e+01  -2.3681000000000001e+01   2.7241129999999998e+02   9.4399999999999995e-01  -2.7239999999999998e+01  -3.3618000000000001e+00
   1.9970199999999998e+01  -1.9433499999999999e+01   4.3449489999999997e+02  -8.2393999999999998e+00   4.5485700000000001e+01   3.3502999999999998e+00  -2.5169100000000000e+01  -2.2591400000000000e+01   2.6422770000000003e+02   1.8494999999999999e+00  -2.6114200000000000e+01  -3.2336000000000000e+00
   2.2923800000000000e+01  -2.0840399999999999e+01   4.5225209999999998e+02  -8.9937000000000005e+00   4.7131900000000002e+01   3.6309999999999998e+00  -2.3748600000000000e+01  -2.1835400000000000e+01   2.5430279999999999e+02   2.7452999999999999e+00  -2.5132800000000000e+01  -3.0566000000000000e+00
   2.6053799999999999e+01  -2.2445200000000000e+01   4.6743579999999997e+02  -9.6620000000000008e+00   4.8806699999999999e+01   3.8458000000000001e+00  -2.2061800000000002e+01  -2.0946000000000002e+01   2.4289789999999999e+02   3.8531000000000000e+00  -2.4007000000000001e+01  -2.8132999999999999e+00
   2.9051500000000001e+01  -2.4247900000000001e+01   4.8339159999999998e+02  -1.0330299999999999e+01   5.0091400000000000e+01   4.0651000000000002e+00  -2.0641300000000001e+01  -1.9678599999999999e+01   2.3053540000000001e+02   5.0186999999999999e+00  -2.2813900000000000e+01  -2.6010000000000000e+00
   3.1718599999999999e+01  -2.5544899999999998e+01   4.9677390000000003e+02  -1.0817299999999999e+01   5.1252299999999998e+01   4.2843999999999998e+00  -1.8443999999999999e+01  -1.8010899999999999e+01   2.2008820000000000e+02   6.1745999999999999e+00  -2.1640000000000001e+01  -2.2073000000000000e+00
   3.3746499999999997e+01  -2.6644100000000002e+01   5.0783999999999997e+02  -1.1122800000000000e+01   5.2298999999999999e+01   4.3895999999999997e+00  -1.6846000000000000e+01  -1.6476600000000001e+01   2.0737739999999999e+02   7.2728000000000002e+00  -2.0398700000000002e+01  -1.9286000000000001e+00
   3.5554000000000002e+01  -2.8424800000000001e+01   5.1736199999999997e+02  -1.1342400000000000e+01   5.3164999999999999e+01   4.6132999999999997e+00  -1.5026000000000000e+01  -1.4764500000000000e+01   1.9675600000000000e+02   8.3709000000000007e+00  -1.9215199999999999e+01  -1.6101000000000001e+00
   3.6634000000000000e+01  -2.9919699999999999e+01   5.2662670000000003e+02  -1.1667000000000000e+01   5.3888199999999998e+01   4.8236999999999997e+00  -1.3738700000000000e+01  -1.3007899999999999e+01   1.8761470000000000e+02   9.2186000000000003e+00  -1.8089400000000001e+01  -1.3048999999999999e+00
   3.7559800000000003e+01  -3.1282599999999999e+01   5.3460450000000003e+02  -1.1772000000000000e+01   5.4639899999999997e+01   5.0122999999999998e+00  -1.2739900000000000e+01  -1.1518100000000000e+01   1.7873460000000000e+02   9.9024999999999999e+00  -1.7175300000000000e+01  -1.0749000000000000e+00
   3.8110799999999998e+01  -3.2293900000000001e+01   5.4095259999999996e+02  -1.1886600000000000e+01   5.5467799999999997e+01   5.0693000000000001e+00  -1.2429200000000000e+01  -1.0161700000000000e+01   1.7020269999999999e+02   1.0403400000000000e+01  -1.6309400000000000e+01  -8.3599999999999997e-01
   3.8595799999999997e+01  -3.3766800000000003e+01   5.4953089999999997e+02  -1.1962999999999999e+01   5.6248100000000001e+01   5.1965000000000003e+00  -1.1874300000000000e+01  -8.8942999999999994e+00   1.6332490000000001e+02   1.0808000000000000e+01  -1.5558800000000000e+01  -6.8559999999999999e-01
   3.8794100000000000e+01  -3.4866000000000000e+01   5.5725149999999996e+02  -1.2001099999999999e+01   5.6980800000000002e+01   5.2885999999999997e+00  -1.1563599999999999e+01  -7.8936999999999999e+00   1.5662129999999999e+02   1.0923600000000000e+01  -1.4769800000000000e+01  -6.1490000000000000e-01
   3.9102699999999999e+01  -3.6075099999999999e+01   5.6428570000000002e+02  -1.2163500000000001e+01   5.7761099999999999e+01   5.3323999999999998e+00  -1.1030900000000001e+01  -7.3377999999999997e+00   1.4930820000000000e+02   1.0904299999999999e+01  -1.4211800000000000e+01  -5.2639999999999998e-01
   3.9301099999999998e+01  -3.7548000000000002e+01   5.7286410000000001e+02  -1.2192100000000000e+01   5.8665100000000002e+01   5.4463999999999997e+00  -1.0009900000000000e+01  -7.5601000000000003e+00   1.4251750000000001e+02   1.0702000000000000e+01  -1.3519000000000000e+01  -5.7950000000000002e-01
   3.9609699999999997e+01  -3.9020899999999997e+01   5.8092780000000005e+02  -1.2402100000000001e+01   5.9521599999999999e+01   5.5297999999999998e+00  -8.9223999999999997e+00  -8.1827000000000005e+00   1.3424680000000001e+02   1.0384100000000000e+01  -1.2816599999999999e+01  -5.9270000000000000e-01
   4.0116700000000002e+01  -4.0383899999999997e+01   5.8967769999999996e+02  -1.2602600000000001e+01   6.0254300000000001e+01   5.5868000000000002e+00  -7.7016000000000000e+00  -9.0276999999999994e+00   1.2658550000000000e+02   9.7579999999999991e+00  -1.2181500000000000e+01  -7.2099999999999997e-01
   4.0954300000000003e+01  -4.1768799999999999e+01   5.9679780000000005e+02  -1.2593100000000000e+01   6.0939399999999999e+01   5.6174999999999997e+00  -6.0591999999999997e+00  -9.8726000000000003e+00   1.1796660000000000e+02   9.1992999999999991e+00  -1.1507999999999999e+01  -8.6260000000000003e-01
   4.1417200000000001e+01  -4.3241700000000002e+01   6.0443259999999998e+02  -1.2707700000000001e+01   6.1586500000000001e+01   5.7489999999999997e+00  -4.6830999999999996e+00  -1.0250600000000000e+01   1.0978290000000000e+02   8.5347000000000008e+00  -1.0718999999999999e+01  -8.9349999999999996e-01
   4.2497199999999999e+01  -4.4890500000000003e+01   6.1009429999999998e+02  -1.2574000000000000e+01   6.2024200000000000e+01   5.7577999999999996e+00  -3.4845999999999999e+00  -1.0917700000000000e+01   1.0046750000000000e+02   7.7736999999999998e+00  -9.9684000000000008e+00  -1.0306999999999999e+00
   4.3951999999999998e+01  -4.6495300000000000e+01   6.1438350000000003e+02  -1.2554900000000000e+01   6.2414400000000001e+01   5.8936999999999999e+00  -2.2639000000000000e+00  -1.2118399999999999e+01   9.1064999999999998e+01   6.9934000000000003e+00  -9.0640000000000001e+00  -1.1677999999999999e+00
   4.5230499999999999e+01  -4.7836300000000001e+01   6.1755750000000000e+02  -1.2392600000000000e+01   6.2557099999999998e+01   5.9332000000000003e+00  -1.4427000000000001e+00  -1.1807100000000000e+01   8.0878900000000002e+01   6.1939000000000002e+00  -8.0152000000000001e+00  -1.2650999999999999e+00
   4.6641100000000002e+01  -4.8781599999999997e+01   6.2141769999999997e+02  -1.2211200000000000e+01   6.2690300000000001e+01   5.9638999999999998e+00  -1.0209999999999999e+00  -1.1673700000000000e+01   7.1215199999999996e+01   5.4714000000000000e+00  -7.1395999999999997e+00  -1.2961000000000000e+00
   4.8250200000000000e+01  -4.9660899999999998e+01   6.2167510000000004e+02  -1.2001099999999999e+01   6.2795000000000002e+01   5.8586999999999998e+00  -6.4370000000000005e-01  -1.1540300000000000e+01   6.1029200000000003e+01   4.7393000000000001e+00  -6.1677000000000000e+00  -1.2650999999999999e+00
   4.8801299999999998e+01  -5.0364400000000003e+01   6.2321920000000000e+02  -1.1638299999999999e+01   6.2585700000000003e+01   5.8806000000000003e+00  -9.3220000000000003e-01  -1.1362399999999999e+01   5.2410200000000003e+01   3.9205000000000001e+00  -5.1574000000000000e+00  -1.2209000000000001e+00
   4.9506599999999999e+01  -5.1001899999999999e+01   6.2313340000000005e+02  -1.1285100000000000e+01   6.2452399999999997e+01   5.8586999999999998e+00  -7.9900000000000004e-01  -1.0917700000000000e+01   4.3704200000000000e+01   3.2559000000000000e+00  -4.2047999999999996e+00  -1.2032000000000000e+00
   4.9969499999999996e+01  -5.0804099999999998e+01   6.2193240000000003e+02  -1.0721800000000000e+01   6.2138399999999997e+01   5.7359000000000000e+00  -1.3761000000000001e+00  -1.0183900000000000e+01   3.5781700000000001e+01   2.5720000000000001e+00  -3.4350999999999998e+00  -1.0439000000000001e+00
   4.9176000000000002e+01  -5.0254500000000000e+01   6.2038829999999996e+02  -1.0034400000000000e+01   6.1814900000000002e+01   5.4859000000000000e+00  -1.9310000000000000e+00  -8.6052000000000000e+00   2.9426300000000001e+01   2.1962999999999999e+00  -2.5882999999999998e+00  -8.1830000000000003e-01
   4.8426600000000001e+01  -4.9880800000000001e+01   6.1884420000000000e+02  -9.4041999999999994e+00   6.1377099999999999e+01   5.4245000000000001e+00  -2.6190000000000002e+00  -6.7595999999999998e+00   2.4725100000000001e+01   1.7917000000000001e+00  -1.9148000000000001e+00  -5.9719999999999995e-01
   4.6575000000000003e+01  -4.9660899999999998e+01   6.1455499999999995e+02  -8.7263999999999999e+00   6.1091700000000003e+01   5.3631000000000002e+00  -3.6621999999999999e+00  -5.3143000000000002e+00   2.0372100000000000e+01   1.4449000000000001e+00  -1.2701000000000000e+00  -3.2729999999999998e-01
   4.5781500000000001e+01  -5.0672199999999997e+01   6.1172420000000000e+02  -8.1152999999999995e+00   6.0606400000000001e+01   5.5692000000000004e+00  -4.7275000000000000e+00  -4.1357999999999997e+00   1.6541399999999999e+01   1.1077999999999999e+00  -7.4090000000000000e-01  -8.4000000000000005e-02
   4.3885899999999999e+01  -5.0320399999999999e+01   6.0700609999999995e+02  -7.3323999999999998e+00   6.0216200000000001e+01   5.5429000000000004e+00  -5.6375000000000002e+00  -2.8016999999999999e+00   1.3494300000000001e+01   9.4399999999999995e-01  -3.1750000000000000e-01   1.5920000000000001e-01
   4.3202599999999997e+01  -5.0782100000000000e+01   6.0331740000000002e+02  -6.6641000000000004e+00   5.9616700000000002e+01   5.5209999999999999e+00  -6.7473000000000001e+00  -1.7788999999999999e+00   1.0534300000000000e+01   7.1279999999999999e-01   1.8279999999999999e-01   4.1139999999999999e-01
   4.1968200000000003e+01  -5.0144599999999997e+01   5.9868499999999995e+02  -5.7762000000000002e+00   5.9159999999999997e+01   5.3807000000000000e+00  -7.2355999999999998e+00  -7.7820000000000000e-01   8.0966000000000005e+00   5.3939999999999999e-01   3.9450000000000002e-01   5.5289999999999995e-01
   4.1637599999999999e+01  -5.0474299999999999e+01   5.9491060000000004e+02  -5.0792000000000002e+00   5.8674599999999998e+01   5.2096000000000000e+00  -7.1689999999999996e+00   0.0000000000000000e+00   6.7035999999999998e+00   4.5269999999999999e-01   5.6769999999999998e-01   6.2809999999999999e-01
   4.0623600000000003e+01  -5.0122599999999998e+01   5.9173659999999995e+02  -4.4204999999999997e+00   5.8065600000000003e+01   5.1132000000000000e+00  -6.6140999999999996e+00   4.4499999999999998e-02   6.0072000000000001e+00   3.6599999999999999e-01   6.8320000000000003e-01   5.9270000000000000e-01
   3.9565600000000003e+01  -5.0056600000000003e+01   5.8753309999999999e+02  -3.6471000000000000e+00   5.7627899999999997e+01   4.9992000000000001e+00  -5.6375000000000002e+00  -4.2249999999999999e-01   5.6589000000000000e+00   3.4680000000000000e-01   6.2539999999999996e-01   4.6889999999999998e-01
   3.8948399999999999e+01  -4.9551000000000002e+01   5.8264350000000002e+02  -2.8641999999999999e+00   5.7161600000000000e+01   4.8456999999999999e+00  -4.8606999999999996e+00  -6.8930000000000002e-01   5.3106999999999998e+00   4.1420000000000001e-01   5.6769999999999998e-01   3.5389999999999999e-01
   3.8243099999999998e+01  -4.9682899999999997e+01   5.8049890000000005e+02  -2.1768000000000001e+00   5.6552599999999998e+01   4.7930000000000001e+00  -3.1073000000000000e+00  -1.7121000000000000e+00   5.8330000000000002e+00   2.6010000000000000e-01   5.7730000000000004e-01   2.8310000000000002e-01
   3.7405500000000004e+01  -4.9529000000000003e+01   5.7629549999999995e+02  -1.4988999999999999e+00   5.6133899999999997e+01   4.7317000000000000e+00  -1.9975000000000001e+00  -8.0049999999999999e-01   6.5294999999999996e+00   3.2750000000000001e-01   6.0619999999999996e-01   2.3890000000000000e-01
   3.6854399999999998e+01  -4.9573000000000000e+01   5.7337879999999996e+02  -8.0200000000000005e-01   5.5838900000000002e+01   4.6352000000000002e+00  -1.6868000000000001e+00  -1.0894999999999999e+00   5.8330000000000002e+00   3.0819999999999997e-01   5.7730000000000004e-01   2.5659999999999999e-01
   3.6193199999999997e+01  -4.9155299999999997e+01   5.6934699999999998e+02  -1.1459999999999999e-01   5.5429699999999997e+01   4.5212000000000003e+00  -9.9880000000000002e-01  -5.7809999999999995e-01   6.7035999999999998e+00   2.9859999999999998e-01   5.1959999999999995e-01   2.3440000000000000e-01
   3.5840499999999999e+01  -4.9111300000000000e+01   5.6651610000000005e+02   6.0150000000000003e-01   5.4972999999999999e+01   4.3765000000000001e+00  -1.1984999999999999e+00  -8.0049999999999999e-01   6.9648000000000003e+00   2.0230000000000001e-01   5.0029999999999997e-01   2.8749999999999998e-01
   3.5377600000000001e+01  -4.8385899999999999e+01   5.6214110000000005e+02   1.3938999999999999e+00   5.4687500000000000e+01   4.1703000000000001e+00  -9.7660000000000002e-01  -2.8910000000000002e-01   6.3554000000000004e+00   2.6010000000000000e-01   3.7530000000000002e-01   2.5659999999999999e-01
   3.5135199999999998e+01  -4.7880299999999998e+01   5.5991079999999999e+02   2.2341000000000002e+00   5.4249800000000000e+01   4.0080999999999998e+00  -6.4370000000000005e-01  -5.7809999999999995e-01   5.3106999999999998e+00   2.6010000000000000e-01   3.2710000000000000e-01   2.1229999999999999e-01
   3.4231400000000001e+01  -4.7484600000000000e+01   5.5630780000000004e+02   2.9502000000000002e+00   5.3726399999999998e+01   3.8809000000000000e+00  -5.1049999999999995e-01  -2.6679999999999998e-01   5.5719000000000003e+00   1.8300000000000000e-01   2.4060000000000001e-01   1.7249999999999999e-01
   3.4077100000000002e+01  -4.7044899999999998e+01   5.5364859999999999e+02   3.8475999999999999e+00   5.3460000000000001e+01   3.7581000000000002e+00  -7.9900000000000004e-01  -3.3350000000000002e-01   4.9623999999999997e+00   1.9270000000000001e-01   1.8279999999999999e-01   2.2559999999999999e-01
   3.3680399999999999e+01  -4.6451300000000003e+01   5.5064610000000005e+02   4.6783000000000001e+00   5.3050800000000002e+01   3.5608000000000000e+00  -5.1049999999999995e-01  -2.2239999999999999e-01   4.2659000000000002e+00   3.1790000000000002e-01   1.9239999999999999e-01   1.9460000000000000e-01
   3.3481999999999999e+01  -4.6077599999999997e+01   5.4850149999999996e+02   5.4516000000000000e+00   5.2660600000000002e+01   3.4687000000000001e+00  -4.6610000000000001e-01  -1.3339999999999999e-01   5.5719000000000003e+00   2.6010000000000000e-01   1.7319999999999999e-01   2.0790000000000000e-01
   3.3261600000000001e+01  -4.5352100000000000e+01   5.4558489999999995e+02   6.3109000000000002e+00   5.2346600000000002e+01   3.2932999999999999e+00  -5.1049999999999995e-01  -1.7790000000000000e-01   5.0495000000000001e+00   1.7340000000000000e-01   2.0210000000000000e-01   1.9910000000000000e-01
   3.2953000000000003e+01  -4.4736600000000003e+01   5.4266819999999996e+02   7.2465000000000002e+00   5.2099200000000003e+01   3.0872000000000002e+00  -4.8830000000000001e-01   2.2200000000000001e-02   5.9200999999999997e+00   2.4079999999999999e-01   2.4060000000000001e-01   1.8140000000000001e-01
   3.2886899999999997e+01  -4.4099100000000000e+01   5.4086680000000001e+02   8.0867000000000004e+00   5.1889899999999997e+01   2.9643999999999999e+00  -3.9950000000000002e-01   1.3339999999999999e-01   5.1365999999999996e+00   2.1190000000000001e-01   2.6939999999999997e-01   1.5920000000000001e-01
   3.2644399999999997e+01  -4.3527500000000003e+01   5.3906529999999998e+02   8.9364000000000008e+00   5.1709099999999999e+01   2.8504000000000000e+00  -2.4410000000000001e-01   3.1130000000000002e-01   5.1365999999999996e+00   3.3710000000000001e-01   1.5400000000000000e-01   1.5920000000000001e-01
   3.2534199999999998e+01  -4.2604199999999999e+01   5.3726379999999995e+02   9.8625000000000007e+00   5.1632899999999999e+01   2.6838000000000002e+00  -5.5489999999999995e-01   0.0000000000000000e+00   5.6589000000000000e+00   1.8300000000000000e-01   2.2130000000000000e-01   1.8579999999999999e-01
   3.2181500000000000e+01  -4.2450299999999999e+01   5.3649180000000001e+02   1.0616800000000000e+01   5.1404499999999999e+01   2.4996000000000000e+00  -6.2150000000000005e-01   6.6699999999999995e-02   4.8754000000000000e+00   2.7939999999999998e-01   1.9239999999999999e-01   1.8140000000000001e-01
   3.1939000000000000e+01  -4.2010599999999997e+01   5.3580550000000005e+02   1.1456899999999999e+01   5.1242800000000003e+01   2.4426000000000001e+00  -5.1049999999999995e-01  -2.2200000000000001e-02   5.3977000000000004e+00   2.6970000000000000e-01   2.5979999999999998e-01   1.5920000000000001e-01
   3.1586400000000001e+01  -4.1790799999999997e+01   5.3520500000000004e+02   1.2134800000000000e+01   5.1242800000000003e+01   2.3066000000000000e+00  -4.6610000000000001e-01   0.0000000000000000e+00   4.9623999999999997e+00   3.0819999999999997e-01   1.1550000000000001e-01   1.6810000000000000e-01
   3.1498200000000001e+01  -4.1768799999999999e+01   5.3494770000000005e+02   1.2879500000000000e+01   5.1185699999999997e+01   2.2584000000000000e+00  -6.6579999999999995e-01   6.6699999999999995e-02   5.0495000000000001e+00   2.6010000000000000e-01   2.1170000000000000e-01   2.2120000000000001e-01
   3.1211700000000000e+01  -4.1966700000000003e+01   5.3520500000000004e+02   1.3614699999999999e+01   5.1100000000000001e+01   2.1751000000000000e+00  -3.5510000000000003e-01   3.5580000000000001e-01   4.7012999999999998e+00   2.7939999999999998e-01   1.5400000000000000e-01   1.7690000000000000e-01
   3.1343900000000001e+01  -4.1790799999999997e+01   5.3469029999999998e+02   1.4311600000000000e+01   5.1128599999999999e+01   2.1356000000000002e+00  -3.5510000000000003e-01   2.4460000000000001e-01   5.9200999999999997e+00   2.0230000000000001e-01   1.4430000000000001e-01   1.9460000000000000e-01
   3.1233699999999999e+01  -4.1988700000000001e+01   5.3503350000000000e+02   1.5046799999999999e+01   5.1280799999999999e+01   2.0171999999999999e+00  -3.7730000000000002e-01   2.4460000000000001e-01   5.2236000000000002e+00   1.4449999999999999e-01   2.3089999999999999e-01   1.3710000000000000e-01
   3.1388000000000002e+01  -4.2340400000000002e+01   5.3520500000000004e+02   1.5676900000000000e+01   5.1309399999999997e+01   2.0390999999999999e+00  -3.1069999999999998e-01   3.1130000000000002e-01   5.9200999999999997e+00   1.5409999999999999e-01   3.2710000000000000e-01   1.6370000000000001e-01
   3.1189599999999999e+01  -4.2472299999999997e+01   5.3752120000000002e+02   1.6450299999999999e+01   5.1404499999999999e+01   2.0127999999999999e+00  -2.4410000000000001e-01   3.3350000000000002e-01   5.8330000000000002e+00   2.5050000000000000e-01   2.5019999999999998e-01   1.4160000000000000e-01
   3.1520199999999999e+01  -4.2582200000000000e+01   5.3606290000000001e+02   1.7195000000000000e+01   5.1547300000000000e+01   1.9162999999999999e+00  -4.6610000000000001e-01   2.8910000000000002e-01   5.5719000000000003e+00   2.1190000000000001e-01   2.2130000000000000e-01   1.8579999999999999e-01
   3.1564299999999999e+01  -4.2933900000000001e+01   5.3726379999999995e+02   1.7939699999999998e+01   5.1537799999999997e+01   1.9339000000000000e+00  -5.3269999999999995e-01   1.7790000000000000e-01   4.3529999999999998e+00   2.9859999999999998e-01   2.5019999999999998e-01   1.1940000000000001e-01
   3.1388000000000002e+01  -4.3065800000000003e+01   5.3812170000000003e+02   1.8636600000000001e+01   5.1461599999999997e+01   1.9470000000000001e+00  -4.8830000000000001e-01   5.1139999999999997e-01   4.8754000000000000e+00   1.8300000000000000e-01   2.3089999999999999e-01   1.1940000000000001e-01
   3.1542300000000001e+01  -4.3395600000000002e+01   5.3812170000000003e+02   1.9457699999999999e+01   5.1490200000000002e+01   1.9076000000000000e+00  -7.1020000000000005e-01   4.4469999999999998e-01   4.8754000000000000e+00   2.9859999999999998e-01   2.3089999999999999e-01   1.3270000000000001e-01
   3.1939000000000000e+01  -4.3681399999999996e+01   5.3872220000000004e+02   2.0145099999999999e+01   5.1566299999999998e+01   1.8593000000000000e+00  -4.8830000000000001e-01   2.6679999999999998e-01   5.3106999999999998e+00   2.2159999999999999e-01   2.1170000000000000e-01   1.3710000000000000e-01
   3.2093299999999999e+01  -4.3703400000000002e+01   5.3906529999999998e+02   2.0947099999999999e+01   5.1499699999999997e+01   1.8418000000000001e+00  -3.9950000000000002e-01   6.0040000000000004e-01   4.7012999999999998e+00   2.6970000000000000e-01   2.6939999999999997e-01   1.4599999999999999e-01
   3.2423999999999999e+01  -4.3989199999999997e+01   5.3820749999999998e+02   2.1835000000000001e+01   5.1575800000000001e+01   1.7979000000000001e+00  -3.1069999999999998e-01   6.8930000000000002e-01   5.6589000000000000e+00   2.6010000000000000e-01   3.0790000000000001e-01   1.0170000000000000e-01
   3.2490099999999998e+01  -4.3681399999999996e+01   5.3837900000000002e+02   2.2665600000000001e+01   5.1794699999999999e+01   1.6664000000000001e+00  -4.2170000000000002e-01   4.0020000000000000e-01   5.3106999999999998e+00   2.7939999999999998e-01   2.9830000000000001e-01   1.5920000000000001e-01
   3.2247599999999998e+01  -4.3857300000000002e+01   5.3983740000000000e+02   2.3477200000000000e+01   5.1842300000000002e+01   1.6269000000000000e+00  -1.5540000000000001e-01   6.0040000000000004e-01   5.0495000000000001e+00   1.7340000000000000e-01   3.0790000000000001e-01   5.3100000000000001e-02
   3.2534199999999998e+01  -4.3813299999999998e+01   5.4138149999999996e+02   2.4336400000000001e+01   5.1994500000000002e+01   1.5654999999999999e+00  -8.8800000000000004e-02   6.0040000000000004e-01   5.6589000000000000e+00   2.3119999999999999e-01   2.5979999999999998e-01   1.1060000000000000e-01
   3.2975000000000001e+01  -4.3835299999999997e+01   5.4112410000000000e+02   2.5291200000000000e+01   5.2184800000000003e+01   1.4296000000000000e+00  -4.4390000000000002e-01   4.8920000000000002e-01   5.4847999999999999e+00   2.2159999999999999e-01   2.5019999999999998e-01   1.5040000000000001e-01
   3.3063200000000002e+01  -4.3571500000000000e+01   5.4198199999999997e+02   2.6198200000000000e+01   5.2308599999999998e+01   1.3550000000000000e+00  -5.1049999999999995e-01   4.6689999999999998e-01   5.2236000000000002e+00   2.5050000000000000e-01   1.9239999999999999e-01   1.0620000000000000e-01
   3.2975000000000001e+01  -4.3945200000000000e+01   5.4404079999999999e+02   2.7038399999999999e+01   5.2489400000000003e+01   1.3243000000000000e+00  -2.2189999999999999e-01   5.3369999999999995e-01   5.2236000000000002e+00   2.8899999999999998e-01   2.5979999999999998e-01   1.0620000000000000e-01
   3.2864800000000002e+01  -4.4274900000000002e+01   5.4515599999999995e+02   2.7792600000000000e+01   5.2755800000000001e+01   1.2673000000000001e+00  -4.6610000000000001e-01   5.1139999999999997e-01   5.3106999999999998e+00   2.5050000000000000e-01   1.1550000000000001e-01   1.3710000000000000e-01
   3.2953000000000003e+01  -4.4648699999999998e+01   5.4747209999999995e+02   2.8604199999999999e+01   5.3088799999999999e+01   1.2102999999999999e+00  -4.6610000000000001e-01   5.1139999999999997e-01   4.7882999999999996e+00   2.6010000000000000e-01   1.5400000000000000e-01   1.3270000000000001e-01
   3.2622399999999999e+01  -4.5374099999999999e+01   5.4867309999999998e+02   2.9329799999999999e+01   5.3269700000000000e+01   1.2805000000000000e+00  -3.5510000000000003e-01   7.3380000000000001e-01   5.1365999999999996e+00   1.8300000000000000e-01   1.7319999999999999e-01   1.1060000000000000e-01
   3.2776600000000002e+01  -4.6055599999999998e+01   5.5030300000000000e+02   3.0122199999999999e+01   5.3640799999999999e+01   1.2892999999999999e+00  -3.3289999999999997e-01   4.2249999999999999e-01   4.7882999999999996e+00   2.4079999999999999e-01   2.9830000000000001e-01   1.2830000000000000e-01
   3.2820700000000002e+01  -4.6956899999999997e+01   5.5304809999999998e+02   3.0905100000000001e+01   5.4135599999999997e+01   1.2454000000000001e+00  -3.7730000000000002e-01   5.7809999999999995e-01   5.3977000000000004e+00   1.9270000000000001e-01   1.9239999999999999e-01   1.0620000000000000e-01
   3.2886899999999997e+01  -4.7550500000000000e+01   5.5536419999999998e+02   3.1754799999999999e+01   5.4516199999999998e+01   1.3463000000000001e+00  -3.9950000000000002e-01   6.6710000000000003e-01   5.3977000000000004e+00   1.4449999999999999e-01   1.9239999999999999e-01   7.5200000000000003e-02
   3.3019100000000002e+01  -4.8561700000000002e+01   5.5888139999999999e+02   3.2375399999999999e+01   5.4877800000000001e+01   1.4077000000000000e+00  -3.5510000000000003e-01   5.7809999999999995e-01   5.7460000000000004e+00   1.5409999999999999e-01   2.8870000000000001e-01   9.7299999999999998e-02
   3.3592199999999998e+01  -4.9485100000000003e+01   5.6162639999999999e+02   3.3215600000000002e+01   5.5401200000000003e+01   1.4646999999999999e+00  -4.4390000000000002e-01   4.6689999999999998e-01   5.1365999999999996e+00   2.0230000000000001e-01   2.3089999999999999e-01   1.5479999999999999e-01
   3.3768500000000003e+01  -5.0408400000000000e+01   5.6582979999999998e+02   3.3969799999999999e+01   5.5896000000000001e+01   1.5085000000000000e+00  -5.3269999999999995e-01   6.2260000000000004e-01   5.3106999999999998e+00   1.7340000000000000e-01   2.1170000000000000e-01   1.0620000000000000e-01
   3.4033000000000001e+01  -5.1771400000000000e+01   5.7046220000000005e+02   3.4781399999999998e+01   5.6267099999999999e+01   1.6488000000000000e+00  -2.2189999999999999e-01   6.6710000000000003e-01   5.0495000000000001e+00   1.9270000000000001e-01   3.0790000000000001e-01   1.2830000000000000e-01
   3.4518000000000001e+01  -5.2342900000000000e+01   5.7492290000000003e+02   3.5592900000000000e+01   5.6828600000000002e+01   1.7364999999999999e+00  -5.7709999999999995e-01   5.7809999999999995e-01   5.0495000000000001e+00   2.0230000000000001e-01   2.5979999999999998e-01   1.2390000000000000e-01
   3.5179200000000002e+01  -5.3508099999999999e+01   5.7955529999999999e+02   3.6461700000000000e+01   5.7313899999999997e+01   1.7891999999999999e+00  -5.3269999999999995e-01   5.7809999999999995e-01   5.1365999999999996e+00   2.4079999999999999e-01   1.5400000000000000e-01   8.4000000000000005e-02
   3.5576000000000001e+01  -5.4475299999999997e+01   5.8478809999999999e+02   3.7263700000000000e+01   5.7808700000000002e+01   1.9251000000000000e+00  -2.6629999999999998e-01   7.1150000000000002e-01   5.5719000000000003e+00   1.3489999999999999e-01   1.7319999999999999e-01   1.1060000000000000e-01
   3.6127099999999999e+01  -5.5442599999999999e+01   5.8950620000000004e+02   3.8218400000000003e+01   5.8398699999999998e+01   1.9997000000000000e+00  -1.7760000000000001e-01   7.7820000000000000e-01   4.3529999999999998e+00   2.4079999999999999e-01   2.8870000000000001e-01   7.0800000000000002e-02
   3.6766300000000001e+01  -5.6541800000000002e+01   5.9422429999999997e+02   3.9106400000000001e+01   5.8988700000000001e+01   2.1137000000000001e+00  -1.5540000000000001e-01   5.7809999999999995e-01   4.9623999999999997e+00   1.8300000000000000e-01   1.7319999999999999e-01   8.8499999999999995e-02
   3.7361400000000003e+01  -5.7860799999999998e+01   5.9842769999999996e+02   4.0042000000000002e+01   5.9550100000000000e+01   2.3197999999999999e+00  -2.2200000000000001e-02   5.7809999999999995e-01   5.2236000000000002e+00   1.9270000000000001e-01   2.5019999999999998e-01   9.2899999999999996e-02
   3.7802300000000002e+01  -5.9421599999999998e+01   6.0357470000000001e+02   4.0719900000000003e+01   6.0016399999999997e+01   2.4426000000000001e+00  -2.4410000000000001e-01   8.4499999999999997e-01   5.7460000000000004e+00   1.2520000000000001e-01   3.0790000000000001e-01   8.4000000000000005e-02
   3.8287199999999999e+01  -6.0806600000000003e+01   6.0743499999999995e+02   4.1617300000000000e+01   6.0663499999999999e+01   2.4777000000000000e+00  -4.6610000000000001e-01   6.2260000000000004e-01   5.1365999999999996e+00   2.4079999999999999e-01   1.7319999999999999e-01   9.2899999999999996e-02
   3.8772100000000002e+01  -6.1751899999999999e+01   6.1155259999999998e+02   4.2409799999999997e+01   6.1167800000000000e+01   2.6574000000000000e+00  -3.9950000000000002e-01   5.7809999999999995e-01   4.9623999999999997e+00   2.2159999999999999e-01   2.9830000000000001e-01   1.0620000000000000e-01
   3.9146799999999999e+01  -6.3818399999999997e+01   6.1669960000000003e+02   4.3087600000000002e+01   6.1634099999999997e+01   2.8416000000000001e+00  -3.9950000000000002e-01   4.8920000000000002e-01   4.7012999999999998e+00   2.1190000000000001e-01   2.2130000000000000e-01   8.4000000000000005e-02
   3.9234999999999999e+01  -6.5665000000000006e+01   6.2124620000000004e+02   4.3736899999999999e+01   6.2157400000000003e+01   3.0697000000000001e+00  -5.3269999999999995e-01   3.1130000000000002e-01   3.9177000000000000e+00   2.3119999999999999e-01   1.7319999999999999e-01   7.0800000000000002e-02
   3.9675800000000002e+01  -6.7379700000000000e+01   6.2527800000000002e+02   4.4596100000000000e+01   6.2642699999999998e+01   3.2143999999999999e+00  -3.3289999999999997e-01   7.1150000000000002e-01   5.6589000000000000e+00   2.3119999999999999e-01   2.0210000000000000e-01   7.5200000000000003e-02
   3.9675800000000002e+01  -6.9556100000000001e+01   6.2999609999999996e+02   4.5054400000000001e+01   6.3128100000000003e+01   3.4819000000000000e+00  -4.2170000000000002e-01   8.2269999999999999e-01   4.8754000000000000e+00   2.7939999999999998e-01   2.2130000000000000e-01   7.0800000000000002e-02
   4.0226900000000001e+01  -7.1402699999999996e+01   6.3351329999999996e+02   4.5760899999999999e+01   6.3689500000000002e+01   3.6966999999999999e+00  -5.7709999999999995e-01   7.3380000000000001e-01   5.2236000000000002e+00   1.8300000000000000e-01   1.7319999999999999e-01   6.1899999999999997e-02
   4.0910200000000003e+01  -7.3381200000000007e+01   6.3642989999999998e+02   4.6372000000000000e+01   6.4308000000000007e+01   3.7844000000000002e+00  -4.2170000000000002e-01   8.0049999999999999e-01   5.1365999999999996e+00   2.2159999999999999e-01   2.8870000000000001e-01   1.0620000000000000e-01
   4.2960099999999997e+01  -7.2765699999999995e+01   6.4192010000000005e+02   4.6973500000000001e+01   6.4641099999999994e+01   3.7317999999999998e+00  -3.5510000000000003e-01   8.6719999999999997e-01   6.0072000000000001e+00   1.5409999999999999e-01   2.4060000000000001e-01   8.8499999999999995e-02
   4.1902099999999997e+01  -7.9910300000000007e+01   6.4389310000000000e+02   4.6897100000000002e+01   6.5002700000000004e+01   4.5869000000000000e+00  -4.2170000000000002e-01   6.6710000000000003e-01   5.6589000000000000e+00   1.6380000000000000e-01   2.5979999999999998e-01   4.4200000000000003e-02
   4.4260599999999997e+01  -8.2020799999999994e+01   6.4466510000000005e+02   4.7384000000000000e+01   6.5221500000000006e+01   4.7359999999999998e+00  -4.2170000000000002e-01   8.6719999999999997e-01   5.3977000000000004e+00   1.6380000000000000e-01   1.1550000000000001e-01   1.1500000000000000e-01
   4.4503100000000003e+01  -8.3295800000000000e+01   6.4835379999999998e+02   4.7784999999999997e+01   6.5507000000000005e+01   4.9202000000000004e+00  -7.3240000000000005e-01   9.5609999999999995e-01   5.7460000000000004e+00   1.6380000000000000e-01   2.5979999999999998e-01   1.3270000000000001e-01
   4.5208399999999997e+01  -8.5010499999999993e+01   6.4998370000000000e+02   4.8100099999999998e+01   6.5763900000000007e+01   5.1482999999999999e+00  -4.2170000000000002e-01   7.1150000000000002e-01   5.3106999999999998e+00   1.7340000000000000e-01   1.8279999999999999e-01   5.7500000000000002e-02
   4.6045999999999999e+01  -8.6835200000000000e+01   6.5144209999999998e+02   4.8453299999999999e+01   6.5954300000000003e+01   5.3060999999999998e+00  -5.3269999999999995e-01   8.4499999999999997e-01   4.9623999999999997e+00   2.3119999999999999e-01   1.7319999999999999e-01   1.1500000000000000e-01
   4.6685200000000002e+01  -8.9495199999999997e+01   6.5427290000000005e+02   4.8692000000000000e+01   6.6268299999999996e+01   5.6306000000000003e+00  -5.7709999999999995e-01   8.4499999999999997e-01   5.3106999999999998e+00   2.3119999999999999e-01   2.4060000000000001e-01   7.5200000000000003e-02
   4.7258299999999998e+01  -9.1385800000000003e+01   6.5633169999999996e+02   4.8997500000000002e+01   6.6382499999999993e+01   5.9244000000000003e+00  -5.1049999999999995e-01   9.3389999999999995e-01   5.3977000000000004e+00   2.1190000000000001e-01   2.5019999999999998e-01   1.2390000000000000e-01
   4.7699199999999998e+01  -9.3034499999999994e+01   6.5624599999999998e+02   4.9217100000000002e+01   6.6601299999999995e+01   6.0515999999999996e+00  -3.7730000000000002e-01   1.1339999999999999e+00   5.1365999999999996e+00   1.7340000000000000e-01   2.3089999999999999e-01   1.4160000000000000e-01
   4.8228200000000001e+01  -9.4903199999999998e+01   6.5727539999999999e+02   4.9541699999999999e+01   6.6953400000000002e+01   6.2884000000000002e+00  -6.4370000000000005e-01   7.3380000000000001e-01   5.0495000000000001e+00   2.2159999999999999e-01   1.4430000000000001e-01   1.7690000000000000e-01
   4.8911499999999997e+01  -9.6705799999999996e+01   6.5847630000000004e+02   4.9818600000000004e+01   6.7115200000000002e+01   6.5296000000000003e+00  -4.8830000000000001e-01   9.5609999999999995e-01   6.0072000000000001e+00   1.3489999999999999e-01   2.1170000000000000e-01   7.5200000000000003e-02
   4.9021700000000003e+01  -9.8618399999999994e+01   6.5890530000000001e+02   4.9990400000000001e+01   6.7191299999999998e+01   6.7356999999999996e+00  -2.2189999999999999e-01   8.0049999999999999e-01   5.9200999999999997e+00   1.9270000000000001e-01   1.7319999999999999e-01   1.1940000000000001e-01
   4.9462499999999999e+01  -9.9893400000000000e+01   6.5881949999999995e+02   5.0238700000000001e+01   6.7524400000000000e+01   6.8848000000000003e+00  -5.3269999999999995e-01   7.5600000000000001e-01   4.6142000000000003e+00   2.2159999999999999e-01   1.6360000000000000e-01   1.2390000000000000e-01
   4.9726999999999997e+01  -1.0136630000000000e+02   6.5907680000000005e+02   5.0420099999999998e+01   6.7543400000000005e+01   7.0646000000000004e+00  -6.6579999999999995e-01   7.5600000000000001e-01   6.2683000000000000e+00   2.0230000000000001e-01   1.8279999999999999e-01   9.7299999999999998e-02
   4.9925400000000003e+01  -1.0275130000000000e+02   6.5916260000000000e+02   5.0496499999999997e+01   6.7543400000000005e+01   7.2706999999999997e+00  -5.5489999999999995e-01   7.7820000000000000e-01   5.5719000000000003e+00   1.5409999999999999e-01   2.0210000000000000e-01   9.2899999999999996e-02
   5.0189900000000002e+01  -1.0404830000000000e+02   6.5881949999999995e+02   5.0630099999999999e+01   6.7514899999999997e+01   7.5118999999999998e+00  -5.7709999999999995e-01   7.3380000000000001e-01   4.7012999999999998e+00   2.6970000000000000e-01   1.7319999999999999e-01   1.3710000000000000e-01
   5.0410400000000003e+01  -1.0536730000000000e+02   6.5624599999999998e+02   5.0811500000000002e+01   6.7590999999999994e+01   7.5819999999999999e+00  -5.3269999999999995e-01   9.3389999999999995e-01   5.8330000000000002e+00   1.9270000000000001e-01   1.9239999999999999e-01   1.1500000000000000e-01
   5.0432400000000001e+01  -1.0648850000000000e+02   6.5607439999999997e+02   5.0802000000000000e+01   6.7438699999999997e+01   7.7838000000000003e+00  -4.2170000000000002e-01   7.5600000000000001e-01   5.0495000000000001e+00   2.2159999999999999e-01   1.8279999999999999e-01   1.3710000000000000e-01
   5.0145800000000001e+01  -1.0736780000000000e+02   6.5358669999999995e+02   5.0716099999999997e+01   6.7267399999999995e+01   7.8845999999999998e+00  -4.2170000000000002e-01   9.3389999999999995e-01   5.4847999999999999e+00   1.8300000000000000e-01   2.3089999999999999e-01   1.2390000000000000e-01
   5.0189900000000002e+01  -1.0796140000000000e+02   6.4964059999999995e+02   5.0773299999999999e+01   6.7086600000000004e+01   7.9504000000000001e+00  -4.6610000000000001e-01   7.5600000000000001e-01   5.8330000000000002e+00   1.9270000000000001e-01   1.8279999999999999e-01   1.3270000000000001e-01
   5.0123800000000003e+01  -1.0873080000000000e+02   6.4672400000000005e+02   5.0582400000000000e+01   6.6953400000000002e+01   8.0381000000000000e+00  -2.2189999999999999e-01   1.0672999999999999e+00   5.2236000000000002e+00   0.0000000000000000e+00   2.0210000000000000e-01   8.4000000000000005e-02
   4.9660899999999998e+01  -1.0954420000000000e+02   6.4294949999999994e+02   5.0458300000000001e+01   6.6629900000000006e+01   8.2134999999999998e+00  -5.3269999999999995e-01   8.6719999999999997e-01   5.7460000000000004e+00   2.7939999999999998e-01   2.3089999999999999e-01   1.0170000000000000e-01
   4.9330300000000001e+01  -1.1020370000000000e+02   6.3720200000000000e+02   5.0229100000000003e+01   6.6353899999999996e+01   8.2398000000000007e+00  -2.6629999999999998e-01   9.3389999999999995e-01   5.3977000000000004e+00   8.6699999999999999e-02   1.0580000000000001e-01   1.5040000000000001e-01
   4.8845399999999998e+01  -1.1092919999999999e+02   6.3368480000000000e+02   5.0124099999999999e+01   6.5973299999999995e+01   8.3407000000000000e+00  -4.6610000000000001e-01   8.4499999999999997e-01   5.7460000000000004e+00   1.0600000000000000e-01   1.7319999999999999e-01   1.0620000000000000e-01
   4.8095900000000000e+01  -1.1158870000000000e+02   6.2870939999999996e+02   4.9770899999999997e+01   6.5488000000000000e+01   8.5205000000000002e+00  -3.3289999999999997e-01   8.6719999999999997e-01   5.3106999999999998e+00   1.9270000000000001e-01   2.2130000000000000e-01   1.0620000000000000e-01
   4.7655099999999997e+01  -1.1209430000000000e+02   6.2321920000000000e+02   4.9455800000000004e+01   6.4888499999999993e+01   8.6344999999999992e+00  -4.8830000000000001e-01   6.6710000000000003e-01   5.1365999999999996e+00   2.4079999999999999e-01   1.9239999999999999e-01   1.6810000000000000e-01
   4.6707299999999996e+01  -1.1286369999999999e+02   6.1669960000000003e+02   4.9131200000000000e+01   6.4526899999999998e+01   8.7309999999999999e+00  -3.7730000000000002e-01   7.1150000000000002e-01   5.1365999999999996e+00   1.8300000000000000e-01   1.5400000000000000e-01   1.9460000000000000e-01
   4.5539000000000001e+01  -1.1317149999999999e+02   6.1112369999999999e+02   4.8720599999999997e+01   6.3879800000000003e+01   8.9678000000000004e+00  -1.3320000000000001e-01   8.8939999999999997e-01   4.6142000000000003e+00   1.9270000000000001e-01   2.4060000000000001e-01   1.4599999999999999e-01
   4.4723500000000001e+01  -1.1374310000000000e+02   6.0117280000000005e+02   4.7994999999999997e+01   6.3004399999999997e+01   9.1432000000000002e+00  -2.8849999999999998e-01   7.5600000000000001e-01   6.1813000000000002e+00   2.6970000000000000e-01   2.3089999999999999e-01   1.4599999999999999e-01
   4.3180500000000002e+01  -1.1383100000000000e+02   5.8950620000000004e+02   4.7192999999999998e+01   6.2014699999999998e+01   9.1694999999999993e+00  -1.7760000000000001e-01   7.5600000000000001e-01   5.3977000000000004e+00   1.0600000000000000e-01   1.5400000000000000e-01   1.5479999999999999e-01
   4.0822000000000003e+01  -1.1288570000000000e+02   5.7586659999999995e+02   4.6333799999999997e+01   6.0825200000000002e+01   9.3361000000000001e+00  -6.6600000000000006e-02   9.1169999999999995e-01   6.1813000000000002e+00   1.6380000000000000e-01   2.3089999999999999e-01   7.5200000000000003e-02
   3.8639899999999997e+01  -1.1240210000000000e+02   5.6205539999999996e+02   4.5274000000000001e+01   5.9645299999999999e+01   9.4720999999999993e+00  -2.2189999999999999e-01   9.5609999999999995e-01   5.6589000000000000e+00   1.7340000000000000e-01   2.4060000000000001e-01   1.3710000000000000e-01
   3.5862499999999997e+01  -1.1130289999999999e+02   5.4815840000000003e+02   4.4271500000000003e+01   5.8455800000000004e+01   9.5335000000000001e+00  -3.1069999999999998e-01   6.8930000000000002e-01   6.0941999999999998e+00   1.3489999999999999e-01   9.6199999999999994e-02   1.1940000000000001e-01
   3.3746499999999997e+01  -1.0993989999999999e+02   5.3203099999999995e+02   4.3078099999999999e+01   5.6942799999999998e+01   9.4633000000000003e+00  -1.5540000000000001e-01   7.5600000000000001e-01   4.0918000000000001e+00   2.1190000000000001e-01   2.1170000000000000e-01   1.2390000000000000e-01
   3.1828800000000001e+01  -1.0815930000000000e+02   5.1676149999999996e+02   4.1779600000000002e+01   5.5182299999999998e+01   9.4895999999999994e+00  -2.8849999999999998e-01   6.8930000000000002e-01   4.6142000000000003e+00   1.5409999999999999e-01   1.3469999999999999e-01   8.8499999999999995e-02
   2.9955300000000001e+01  -1.0644450000000001e+02   4.9788909999999998e+02   4.0280700000000003e+01   5.3241100000000003e+01   9.4151000000000007e+00  -5.1049999999999995e-01  -3.1130000000000002e-01   6.9648000000000003e+00   2.0230000000000001e-01   1.7319999999999999e-01   1.7700000000000000e-02
   2.7993500000000001e+01  -1.0363060000000000e+02   4.7824459999999999e+02   3.8734000000000002e+01   5.1347499999999997e+01   9.2615999999999996e+00  -6.2150000000000005e-01   1.2897000000000001e+00   4.1788999999999996e+00   1.9270000000000001e-01   1.3469999999999999e-01   3.2290000000000002e-01
   2.6075800000000001e+01  -1.0094860000000000e+02   4.5825700000000001e+02   3.6958199999999998e+01   4.9187399999999997e+01   9.1562999999999999e+00  -9.5440000000000003e-01   2.0010000000000000e-01   4.9623999999999997e+00   1.1559999999999999e-01   2.1170000000000000e-01   2.8310000000000002e-01
   2.4334499999999998e+01  -9.7409300000000002e+01   4.3766890000000001e+02   3.5277799999999999e+01   4.6998699999999999e+01   8.9459000000000000e+00   8.8800000000000004e-02   6.2260000000000004e-01   5.8330000000000002e+00   2.5050000000000000e-01   2.0210000000000000e-01   1.0170000000000000e-01
   2.2703399999999998e+01  -9.3276399999999995e+01   4.1510770000000002e+02   3.3530600000000000e+01   4.4829099999999997e+01   8.5862999999999996e+00  -5.9930000000000005e-01   4.4469999999999998e-01   5.1365999999999996e+00   1.7340000000000000e-01   2.0210000000000000e-01   4.4200000000000003e-02
   2.0675500000000000e+01  -8.9077500000000001e+01   3.9297550000000001e+02   3.1697500000000002e+01   4.2354999999999997e+01   8.3495000000000008e+00  -3.7730000000000002e-01   9.7840000000000005e-01   5.1365999999999996e+00   2.1190000000000001e-01   2.6939999999999997e-01   1.0620000000000000e-01
   1.9000299999999999e+01  -8.4680800000000005e+01   3.7084330000000000e+02   2.9959900000000001e+01   4.0052199999999999e+01   8.0030000000000001e+00  -7.7680000000000005e-01   7.3380000000000001e-01   5.6589000000000000e+00   1.8300000000000000e-01   2.5979999999999998e-01   1.2830000000000000e-01
   1.7435300000000002e+01  -8.0108199999999997e+01   3.4931160000000000e+02   2.8260500000000000e+01   3.7844499999999996e+01   7.6433999999999997e+00  -1.0209999999999999e+00   7.7820000000000000e-01   5.2236000000000002e+00   1.8300000000000000e-01   2.0210000000000000e-01   1.3270000000000001e-01
   1.5760100000000000e+01  -7.5030000000000001e+01   3.2863770000000000e+02   2.6618300000000001e+01   3.5665399999999998e+01   7.2267999999999999e+00  -1.1096999999999999e+00   5.5589999999999995e-01   5.3106999999999998e+00   1.4449999999999999e-01   2.0210000000000000e-01   1.5920000000000001e-01
   1.3842499999999999e+01  -7.0215599999999995e+01   3.0847850000000000e+02   2.5023900000000001e+01   3.3381599999999999e+01   6.8673000000000002e+00  -9.7660000000000002e-01   5.5589999999999995e-01   5.8330000000000002e+00   1.6380000000000000e-01   2.7900000000000003e-01   1.6810000000000000e-01
   1.2101100000000001e+01  -6.4807599999999994e+01   2.8634629999999999e+02   2.3477200000000000e+01   3.1116800000000001e+01   6.3979999999999997e+00  -1.1762999999999999e+00   6.6710000000000003e-01   4.7882999999999996e+00   1.4449999999999999e-01   1.9239999999999999e-01   1.6370000000000001e-01
   1.0602300000000000e+01  -5.9597499999999997e+01   2.6498610000000002e+02   2.1739500000000000e+01   2.8775900000000000e+01   5.9332000000000003e+00  -9.3220000000000003e-01   5.5589999999999995e-01   5.1365999999999996e+00   2.5050000000000000e-01   1.9239999999999999e-01   1.9910000000000000e-01
   9.0373000000000001e+00  -5.4607199999999999e+01   2.4482689999999999e+02   2.0049600000000002e+01   2.6492100000000001e+01   5.5385000000000000e+00  -1.0875999999999999e+00   5.7809999999999995e-01   5.1365999999999996e+00   2.4079999999999999e-01   2.3089999999999999e-01   1.8140000000000001e-01
   7.5605000000000002e+00  -5.0034599999999998e+01   2.2329519999999999e+02   1.8407499999999999e+01   2.4179700000000000e+01   5.0342000000000002e+00  -1.0875999999999999e+00   2.8910000000000002e-01   5.5719000000000003e+00   1.3489999999999999e-01   2.5019999999999998e-01   1.8140000000000001e-01
   6.2820000000000000e+00  -4.5022399999999998e+01   2.0142030000000000e+02   1.6736699999999999e+01   2.2152899999999999e+01   4.5913000000000004e+00  -1.2206999999999999e+00   6.0040000000000004e-01   5.6589000000000000e+00   1.8300000000000000e-01   2.0210000000000000e-01   2.0349999999999999e-01
   5.2900999999999998e+00  -4.1109299999999998e+01   1.8160429999999999e+02   1.5190000000000000e+01   1.9783400000000000e+01   4.2009999999999996e+00  -1.1318999999999999e+00   5.7809999999999995e-01   6.7035999999999998e+00   2.1190000000000001e-01   2.8870000000000001e-01   1.8140000000000001e-01
   4.2100000000000000e+00  -3.6910400000000003e+01   1.6195980000000000e+02   1.3614699999999999e+01   1.7670900000000000e+01   3.7844000000000002e+00  -1.0653999999999999e+00   6.2260000000000004e-01   5.3977000000000004e+00   1.4449999999999999e-01   2.9830000000000001e-01   1.5040000000000001e-01
   3.7250999999999999e+00  -3.2469799999999999e+01   1.4274420000000001e+02   1.2211200000000000e+01   1.5786799999999999e+01   3.2932999999999999e+00  -1.2873000000000001e+00   3.5580000000000001e-01   6.0941999999999998e+00   1.0600000000000000e-01   2.8870000000000001e-01   2.0349999999999999e-01
   3.2622000000000000e+00  -2.7765300000000000e+01   1.2618790000000000e+02   1.0893599999999999e+01   1.3807499999999999e+01   2.7846000000000002e+00  -1.2650999999999999e+00   4.8920000000000002e-01   5.3106999999999998e+00   1.4449999999999999e-01   2.1170000000000000e-01   1.9020000000000001e-01
   2.4026000000000001e+00  -2.3412500000000001e+01   1.1057530000000000e+02   9.7097999999999995e+00   1.1885300000000001e+01   2.3986999999999998e+00  -1.3539000000000001e+00   4.2249999999999999e-01   4.7012999999999998e+00   1.4449999999999999e-01   2.0210000000000000e-01   2.0790000000000000e-01
   1.6311000000000000e+00  -1.9125699999999998e+01   9.5992099999999994e+01   8.6785999999999994e+00   1.0334199999999999e+01   1.8899999999999999e+00  -1.3761000000000001e+00   1.1119999999999999e-01   5.0495000000000001e+00   2.1190000000000001e-01   2.6939999999999997e-01   2.2120000000000001e-01
   1.5649999999999999e+00  -1.4816900000000000e+01   8.3639200000000002e+01   7.8384999999999998e+00   8.9353999999999996e+00   1.4559000000000000e+00  -1.2428999999999999e+00   1.3339999999999999e-01   5.6589000000000000e+00   2.2159999999999999e-01   1.7319999999999999e-01   2.2120000000000001e-01
   1.2343999999999999e+00  -1.1123699999999999e+01   7.3259399999999999e+01   6.9886999999999997e+00   7.5936000000000003e+00   1.0392999999999999e+00  -1.2428999999999999e+00   2.2239999999999999e-01   4.1788999999999996e+00   2.6010000000000000e-01   2.7900000000000003e-01   1.9910000000000000e-01
   6.3919999999999999e-01  -7.1665999999999999e+00   6.3823099999999997e+01   6.5400000000000000e+00   6.7466999999999997e+00   7.0599999999999996e-01  -1.1540999999999999e+00   1.1119999999999999e-01   5.5719000000000003e+00   2.0230000000000001e-01   2.5979999999999998e-01   2.2559999999999999e-01
   1.7630000000000001e-01  -3.6932000000000000e+00   5.6274200000000000e+01   6.0244000000000000e+00   5.9379000000000000e+00   2.8499999999999998e-01  -1.0653999999999999e+00   4.4499999999999998e-02   6.6166000000000000e+00   1.6380000000000000e-01   2.7900000000000003e-01   1.9460000000000000e-01
   8.8200000000000001e-02  -1.0112000000000001e+00   4.9239899999999999e+01   5.6234000000000002e+00   5.3384000000000000e+00   1.3200000000000000e-02  -1.0209999999999999e+00   1.5559999999999999e-01   6.2683000000000000e+00   2.8899999999999999e-02   3.3679999999999999e-01   2.1679999999999999e-01
  -2.1999999999999999e-02   1.1431000000000000e+00   4.4521799999999999e+01   5.1269999999999998e+00   4.6532000000000000e+00  -1.6230000000000000e-01  -9.7660000000000002e-01   2.2239999999999999e-01   5.9200999999999997e+00   1.0600000000000000e-01   2.6939999999999997e-01   2.3440000000000000e-01
  -7.7149999999999996e-01   2.1764000000000001e+00   3.9717900000000000e+01   4.9074000000000000e+00   4.2630999999999997e+00  -3.6840000000000001e-01  -1.1318999999999999e+00  -1.5559999999999999e-01   6.3554000000000004e+00   2.1190000000000001e-01   2.0210000000000000e-01   2.3890000000000000e-01
  -1.1241000000000001e+00   2.7040000000000002e+00   3.5857599999999998e+01   4.5255000000000001e+00   3.8633999999999999e+00  -3.8150000000000001e-01  -1.2873000000000001e+00   6.6699999999999995e-02   5.2236000000000002e+00   1.7340000000000000e-01   2.5019999999999998e-01   2.2120000000000001e-01
  -1.0580000000000001e+00   2.9018000000000002e+00   3.2512099999999997e+01   4.0576999999999996e+00   3.3780999999999999e+00  -3.7269999999999998e-01  -9.9880000000000002e-01  -8.8900000000000007e-02   5.4847999999999999e+00   8.6699999999999999e-02   2.1170000000000000e-01   2.4329999999999999e-01
  -2.8649999999999998e-01   3.1436999999999999e+00   2.8737600000000000e+01   3.6185000000000000e+00   2.9403999999999999e+00  -5.1310000000000000e-01  -1.5093000000000001e+00  -1.7790000000000000e-01   5.5719000000000003e+00   1.1559999999999999e-01   2.6939999999999997e-01   2.3440000000000000e-01
   1.0580000000000001e+00   3.5832999999999999e+00   2.5134599999999999e+01   3.3321000000000001e+00   2.5788000000000002e+00  -6.5339999999999998e-01  -1.0653999999999999e+00  -3.5580000000000001e-01   5.8330000000000002e+00   1.8300000000000000e-01   2.2130000000000000e-01   2.1679999999999999e-01
  -6.1719999999999997e-01   1.8246000000000000e+00   2.3161600000000000e+01   2.7879000000000000e+00   2.1696000000000000e+00  -4.5610000000000001e-01  -9.7660000000000002e-01  -2.6679999999999998e-01   5.6589000000000000e+00   1.5409999999999999e-01   3.8490000000000002e-01   1.8579999999999999e-01
   2.6450000000000001e-01   1.8027000000000000e+00   1.8357700000000001e+01   2.4823000000000000e+00   1.8461000000000001e+00  -5.2180000000000004e-01  -1.1318999999999999e+00  -1.5559999999999999e-01   4.4401000000000002e+00   1.8300000000000000e-01   3.7530000000000002e-01   2.1229999999999999e-01
  -5.7310000000000005e-01   1.1212000000000000e+00   1.7071000000000002e+01   2.1385999999999998e+00   1.7414000000000001e+00  -4.8240000000000000e-01  -1.1540999999999999e+00  -1.5559999999999999e-01   5.4847999999999999e+00   1.6380000000000000e-01   3.0790000000000001e-01   1.9020000000000001e-01
  -4.6289999999999998e-01   1.3410000000000000e+00   1.2438599999999999e+01   1.7472000000000001e+00   1.4083000000000001e+00  -4.8680000000000001e-01  -1.0209999999999999e+00   4.4499999999999998e-02   5.9200999999999997e+00   1.5409999999999999e-01   2.8870000000000001e-01   1.8140000000000001e-01
  -1.0139000000000000e+00   1.0331999999999999e+00   1.1923900000000000e+01   1.4799000000000000e+00   1.1704000000000001e+00  -4.6479999999999999e-01  -1.1984999999999999e+00   0.0000000000000000e+00   6.0072000000000001e+00   1.2520000000000001e-01   3.3679999999999999e-01   2.0790000000000000e-01
  -6.3919999999999999e-01   8.7929999999999997e-01   7.8063000000000002e+00   1.2030000000000001e+00   9.7060000000000002e-01  -4.5610000000000001e-01  -1.1318999999999999e+00  -3.7800000000000000e-01   4.7882999999999996e+00   4.8200000000000000e-02   2.5019999999999998e-01   2.2559999999999999e-01
  -9.6989999999999998e-01   7.9139999999999999e-01   7.0343000000000000e+00   9.5469999999999999e-01   6.5659999999999996e-01  -4.2540000000000000e-01  -1.1540999999999999e+00  -4.0020000000000000e-01   6.0072000000000001e+00   1.2520000000000001e-01   2.4060000000000001e-01   2.2120000000000001e-01
  -5.5110000000000003e-01   6.1550000000000005e-01   5.6616999999999997e+00   6.4920000000000000e-01   4.1870000000000002e-01  -4.2099999999999999e-01  -8.8780000000000003e-01  -2.4460000000000001e-01   5.5719000000000003e+00   1.4449999999999999e-01   2.7900000000000003e-01   1.8579999999999999e-01
  -7.0530000000000004e-01   4.8359999999999997e-01   4.8897000000000004e+00   5.0600000000000001e-01   2.5690000000000002e-01  -4.1660000000000003e-01  -1.2650999999999999e+00  -6.4480000000000004e-01   5.1365999999999996e+00   1.1559999999999999e-01   2.1170000000000000e-01   2.2559999999999999e-01
  -4.8490000000000000e-01   4.8359999999999997e-01   3.8603000000000001e+00   2.7689999999999998e-01   1.8079999999999999e-01  -3.9470000000000000e-01  -9.5440000000000003e-01  -8.2269999999999999e-01   5.3977000000000004e+00   2.0230000000000001e-01   2.5019999999999998e-01   2.3000000000000001e-01
  -3.5270000000000001e-01   3.2979999999999998e-01   4.3750000000000000e+00   2.1959999999999999e-01  -4.7600000000000003e-02  -3.3770000000000000e-01  -9.3220000000000003e-01  -6.6710000000000003e-01   6.0072000000000001e+00   2.6010000000000000e-01   3.8490000000000002e-01   2.0790000000000000e-01
  -3.5270000000000001e-01   1.5390000000000001e-01   3.7745000000000002e+00   2.4820000000000000e-01  -6.6600000000000006e-02  -3.5520000000000002e-01  -5.3269999999999995e-01  -6.0040000000000004e-01   6.0072000000000001e+00   2.1190000000000001e-01   2.9830000000000001e-01   2.3890000000000000e-01
  -5.0700000000000001e-01   1.5390000000000001e-01   3.9460999999999999e+00   2.2910000000000000e-01  -1.1420000000000000e-01  -2.8939999999999999e-01  -6.4370000000000005e-01  -7.3380000000000001e-01   6.0941999999999998e+00   2.3119999999999999e-01   2.6939999999999997e-01   2.5659999999999999e-01
  -3.0859999999999999e-01   1.5390000000000001e-01   4.5465000000000000e+00   2.9599999999999999e-01  -1.0470000000000000e-01  -2.4120000000000000e-01  -5.1049999999999995e-01  -7.1150000000000002e-01   5.9200999999999997e+00   1.4449999999999999e-01   3.4639999999999999e-01   2.6540000000000002e-01
  -5.0700000000000001e-01  -1.0990000000000000e-01   4.9755000000000003e+00   2.9599999999999999e-01  -2.5690000000000002e-01  -2.1049999999999999e-01  -5.7709999999999995e-01  -7.3380000000000001e-01   4.9623999999999997e+00   1.7340000000000000e-01   3.4639999999999999e-01   2.6100000000000001e-01
  -2.4249999999999999e-01   8.7900000000000006e-02   4.1176000000000004e+00   2.6729999999999998e-01  -2.6640000000000003e-01  -1.8859999999999999e-01  -7.1020000000000005e-01  -8.2269999999999999e-01   6.5294999999999996e+00   2.4079999999999999e-01   2.7900000000000003e-01   3.1409999999999999e-01
  -2.8649999999999998e-01  -1.5390000000000001e-01   3.8603000000000001e+00   2.0999999999999999e-01  -1.4269999999999999e-01  -2.5869999999999999e-01  -6.4370000000000005e-01  -8.6719999999999997e-01   5.7460000000000004e+00   2.4079999999999999e-01   2.1170000000000000e-01   3.3620000000000000e-01
  -4.8490000000000000e-01  -3.0780000000000002e-01   3.5171000000000001e+00   8.5900000000000004e-02  -8.5599999999999996e-02  -2.0610000000000001e-01  -5.7709999999999995e-01  -6.8930000000000002e-01   6.4424999999999999e+00   1.6380000000000000e-01   3.2710000000000000e-01   3.0520000000000003e-01
  -2.1999999999999999e-02  -2.1980000000000000e-01   3.3456000000000001e+00   1.3370000000000001e-01   3.8100000000000002e-02  -1.7979999999999999e-01  -7.9900000000000004e-01  -8.4499999999999997e-01   5.3977000000000004e+00   3.4680000000000000e-01   2.8870000000000001e-01   3.4060000000000001e-01
  -8.8200000000000001e-02  -1.5390000000000001e-01   2.0588000000000002e+00   2.6729999999999998e-01  -4.7600000000000003e-02  -1.6660000000000000e-01  -9.7660000000000002e-01  -6.8930000000000002e-01   5.3106999999999998e+00   3.2750000000000001e-01   3.7530000000000002e-01   3.7600000000000000e-01
  -1.9839999999999999e-01  -4.1770000000000002e-01   3.7745000000000002e+00   1.7190000000000000e-01   4.7600000000000003e-02  -1.0960000000000000e-01  -3.3289999999999997e-01  -1.3339999999999999e-01   6.2683000000000000e+00   2.3119999999999999e-01   4.3300000000000000e-01   3.2729999999999998e-01
   4.4100000000000000e-02  -1.5390000000000001e-01   3.0882000000000001e+00   1.7190000000000000e-01  -1.3320000000000001e-01  -6.5799999999999997e-02  -2.2189999999999999e-01   0.0000000000000000e+00   5.9200999999999997e+00   3.3710000000000001e-01   2.4060000000000001e-01   3.7159999999999999e-01
  -1.1020000000000001e-01  -1.7590000000000000e-01   2.8309000000000002e+00   2.4820000000000000e-01   8.5599999999999996e-02  -1.4910000000000001e-01  -2.8849999999999998e-01   1.1119999999999999e-01   7.0518999999999998e+00   3.0819999999999997e-01   3.5599999999999998e-01   3.6270000000000002e-01
   1.3230000000000000e-01  -8.7900000000000006e-02   3.7745000000000002e+00   1.8140000000000001e-01   9.4999999999999998e-03  -1.6230000000000000e-01   2.2200000000000001e-02   2.8910000000000002e-01   5.7460000000000004e+00   2.0230000000000001e-01   2.6939999999999997e-01   3.4499999999999997e-01
   6.6100000000000006e-02  -1.7590000000000000e-01   3.5171000000000001e+00   2.2910000000000000e-01  -2.8500000000000001e-02  -1.5350000000000000e-01  -2.2189999999999999e-01   4.4499999999999998e-02   6.4424999999999999e+00   3.2750000000000001e-01   3.2710000000000000e-01   3.8040000000000002e-01
   2.1999999999999999e-02  -2.1999999999999999e-02   2.3161999999999998e+00   6.6799999999999998e-02   3.8100000000000002e-02  -2.0610000000000001e-01  -6.4370000000000005e-01   2.2239999999999999e-01   6.5294999999999996e+00   3.2750000000000001e-01   3.3679999999999999e-01   3.3620000000000000e-01
  -2.1999999999999999e-02  -1.9789999999999999e-01   3.3456000000000001e+00   1.9089999999999999e-01  -4.7600000000000003e-02  -1.5350000000000000e-01  -7.3240000000000005e-01   6.6699999999999995e-02   5.1365999999999996e+00   3.4680000000000000e-01   2.8870000000000001e-01   3.7600000000000000e-01
  -4.4100000000000000e-02  -3.9570000000000000e-01   3.6886999999999999e+00   6.6799999999999998e-02  -1.9000000000000000e-02  -1.4910000000000001e-01  -9.3220000000000003e-01   1.7790000000000000e-01   5.3977000000000004e+00   3.3710000000000001e-01   3.4639999999999999e-01   3.4060000000000001e-01
   4.4100000000000000e-02  -6.6000000000000003e-02   3.2597999999999998e+00   1.9089999999999999e-01   0.0000000000000000e+00  -1.6660000000000000e-01  -9.1000000000000003e-01  -8.8900000000000007e-02   5.5719000000000003e+00   3.5639999999999999e-01   1.8279999999999999e-01   3.6709999999999998e-01
   0.0000000000000000e+00   0.0000000000000000e+00   3.5171000000000001e+00   2.1959999999999999e-01  -4.7600000000000003e-02  -1.4030000000000001e-01  -8.2120000000000004e-01  -1.5559999999999999e-01   6.4424999999999999e+00   2.6970000000000000e-01   2.6939999999999997e-01   3.4060000000000001e-01
  -1.1020000000000001e-01  -2.4179999999999999e-01   3.7745000000000002e+00   1.2410000000000000e-01  -8.5599999999999996e-02  -9.2100000000000001e-02  -8.4340000000000004e-01   8.8900000000000007e-02   5.8330000000000002e+00   2.2159999999999999e-01   2.8870000000000001e-01   3.4060000000000001e-01
   8.8200000000000001e-02  -3.9570000000000000e-01   3.6886999999999999e+00   2.0999999999999999e-01  -1.0470000000000000e-01  -5.7000000000000002e-02  -8.2120000000000004e-01   4.0020000000000000e-01   6.3554000000000004e+00   2.8899999999999998e-01   3.0790000000000001e-01   3.6709999999999998e-01
   1.1020000000000001e-01  -3.5170000000000001e-01   3.6886999999999999e+00   2.5779999999999997e-01  -3.8100000000000002e-02  -7.0199999999999999e-02  -9.5440000000000003e-01   1.5559999999999999e-01   6.6166000000000000e+00   3.0819999999999997e-01   2.8870000000000001e-01   3.7159999999999999e-01
   4.4100000000000000e-02  -2.1980000000000000e-01   2.8309000000000002e+00   1.3370000000000001e-01  -2.8500000000000001e-02  -9.6500000000000002e-02  -7.7680000000000005e-01   2.0010000000000000e-01   6.2683000000000000e+00   2.7939999999999998e-01   3.6559999999999998e-01   3.5830000000000001e-01
  -1.3230000000000000e-01  -3.0780000000000002e-01   3.7745000000000002e+00   2.0050000000000001e-01  -1.1420000000000000e-01  -1.0090000000000000e-01  -9.5440000000000003e-01   3.3350000000000002e-01   6.2683000000000000e+00   2.7939999999999998e-01   3.9450000000000002e-01   3.5389999999999999e-01
  -2.1999999999999999e-02  -3.0780000000000002e-01   2.7450999999999999e+00   2.4820000000000000e-01   0.0000000000000000e+00  -8.7700000000000000e-02  -1.0875999999999999e+00   2.2200000000000001e-02   5.7460000000000004e+00   2.8899999999999998e-01   2.7900000000000003e-01   3.6709999999999998e-01
  -6.6100000000000006e-02  -3.9570000000000000e-01   3.0024000000000002e+00   2.7689999999999998e-01   6.6600000000000006e-02  -1.3589999999999999e-01  -8.2120000000000004e-01   2.0010000000000000e-01   5.8330000000000002e+00   3.0819999999999997e-01   2.6939999999999997e-01   3.5830000000000001e-01
  -1.3230000000000000e-01  -2.1980000000000000e-01   3.6029000000000000e+00   1.8140000000000001e-01   6.6600000000000006e-02  -6.5799999999999997e-02  -9.7660000000000002e-01   2.0010000000000000e-01   6.2683000000000000e+00   2.5050000000000000e-01   2.5019999999999998e-01   3.6709999999999998e-01
   2.1999999999999999e-02  -3.9570000000000000e-01   3.7745000000000002e+00   1.8140000000000001e-01  -2.8500000000000001e-02  -1.2720000000000001e-01  -9.9880000000000002e-01   2.2200000000000001e-02   6.8777999999999997e+00   3.2750000000000001e-01   2.5019999999999998e-01   3.9369999999999999e-01
  -1.3230000000000000e-01  -8.7900000000000006e-02   3.4314000000000000e+00   2.0050000000000001e-01  -8.5599999999999996e-02  -7.4499999999999997e-02  -1.1318999999999999e+00   2.2200000000000001e-02   5.5719000000000003e+00   2.7939999999999998e-01   1.9239999999999999e-01   4.1580000000000000e-01
   2.1999999999999999e-02  -3.7369999999999998e-01   3.9460999999999999e+00   2.0050000000000001e-01  -6.6600000000000006e-02  -7.4499999999999997e-02  -8.8780000000000003e-01   1.3339999999999999e-01   6.1813000000000002e+00   2.5050000000000000e-01   3.6559999999999998e-01   3.4060000000000001e-01
  -2.1999999999999999e-02  -1.9789999999999999e-01   3.4314000000000000e+00   2.0050000000000001e-01  -1.1420000000000000e-01  -1.3200000000000000e-02  -7.5460000000000005e-01   3.1130000000000002e-01   6.1813000000000002e+00   3.3710000000000001e-01   3.0790000000000001e-01   3.5830000000000001e-01
   8.8200000000000001e-02  -3.7369999999999998e-01   2.9165999999999999e+00   1.5279999999999999e-01  -7.6100000000000001e-02  -8.7700000000000000e-02  -1.0653999999999999e+00  -6.6699999999999995e-02   6.3554000000000004e+00   2.8899999999999998e-01   2.5019999999999998e-01   3.4949999999999998e-01
  -8.8200000000000001e-02  -2.4179999999999999e-01   2.6593000000000000e+00   1.8140000000000001e-01  -4.7600000000000003e-02  -7.4499999999999997e-02  -7.5460000000000005e-01   2.6679999999999998e-01   6.1813000000000002e+00   2.8899999999999998e-01   3.6559999999999998e-01   3.4060000000000001e-01
   2.1999999999999999e-02  -3.0780000000000002e-01   2.8309000000000002e+00   1.7190000000000000e-01  -1.9000000000000000e-02  -6.1400000000000003e-02  -8.2120000000000004e-01   3.5580000000000001e-01   6.1813000000000002e+00   3.0819999999999997e-01   3.0790000000000001e-01   3.2290000000000002e-01
   6.6100000000000006e-02  -8.7900000000000006e-02   3.0882000000000001e+00   2.4820000000000000e-01   7.6100000000000001e-02  -8.7700000000000000e-02  -9.3220000000000003e-01   2.4460000000000001e-01   5.9200999999999997e+00   2.5050000000000000e-01   1.8279999999999999e-01   3.5389999999999999e-01
  -2.6450000000000001e-01  -3.2979999999999998e-01   2.4876999999999998e+00   1.2410000000000000e-01  -2.8500000000000001e-02  -8.7700000000000000e-02  -1.0431999999999999e+00   2.6679999999999998e-01   5.3977000000000004e+00   2.8899999999999998e-01   3.1750000000000000e-01   3.2290000000000002e-01
  -1.3230000000000000e-01  -2.6379999999999998e-01   3.0882000000000001e+00   1.6230000000000000e-01  -8.5599999999999996e-02  -5.7000000000000002e-02  -7.9900000000000004e-01   3.5580000000000001e-01   6.2683000000000000e+00   3.6599999999999999e-01   3.7530000000000002e-01   3.7159999999999999e-01
  -2.1999999999999999e-02  -3.7369999999999998e-01   3.4314000000000000e+00   2.0999999999999999e-01  -4.7600000000000003e-02  -6.5799999999999997e-02  -1.0431999999999999e+00   1.5559999999999999e-01   5.0495000000000001e+00   3.0819999999999997e-01   1.8279999999999999e-01   3.4060000000000001e-01
   1.7630000000000001e-01  -4.1770000000000002e-01   2.9165999999999999e+00   2.1959999999999999e-01  -5.7099999999999998e-02  -5.7000000000000002e-02  -9.1000000000000003e-01   2.8910000000000002e-01   5.2236000000000002e+00   2.8899999999999998e-01   2.5019999999999998e-01   3.5830000000000001e-01
  -6.6100000000000006e-02  -3.5170000000000001e-01   4.2034000000000002e+00   1.5279999999999999e-01  -1.6180000000000000e-01   4.4000000000000003e-03  -8.6560000000000004e-01   2.6679999999999998e-01   6.3554000000000004e+00   3.2750000000000001e-01   2.7900000000000003e-01   3.3179999999999998e-01
  -1.3230000000000000e-01  -5.0560000000000005e-01   3.9460999999999999e+00   1.0500000000000000e-01  -1.5229999999999999e-01   1.3200000000000000e-02  -9.7660000000000002e-01   1.5559999999999999e-01   6.0072000000000001e+00   2.9859999999999998e-01   2.5019999999999998e-01   3.5389999999999999e-01
   4.4100000000000000e-02  -3.5170000000000001e-01   2.8309000000000002e+00   2.0999999999999999e-01  -8.5599999999999996e-02  -4.3900000000000002e-02  -9.1000000000000003e-01   1.5559999999999999e-01   6.7907000000000002e+00   2.4079999999999999e-01   2.9830000000000001e-01   3.1850000000000001e-01
   0.0000000000000000e+00  -5.7160000000000000e-01   2.7450999999999999e+00   1.6230000000000000e-01  -3.8100000000000002e-02  -5.7000000000000002e-02  -7.5460000000000005e-01   6.0040000000000004e-01   6.4424999999999999e+00   3.5639999999999999e-01   3.3679999999999999e-01   3.3179999999999998e-01
  -4.4100000000000000e-02  -2.4179999999999999e-01   2.7450999999999999e+00   1.7190000000000000e-01  -2.8500000000000001e-02  -5.7000000000000002e-02  -8.4340000000000004e-01   5.5589999999999995e-01   6.5294999999999996e+00   2.6970000000000000e-01   3.4639999999999999e-01   3.2729999999999998e-01
   1.7630000000000001e-01  -4.8359999999999997e-01   2.3161999999999998e+00   2.5779999999999997e-01  -1.9000000000000000e-02  -7.8899999999999998e-02  -9.1000000000000003e-01   3.5580000000000001e-01   5.3106999999999998e+00   2.9859999999999998e-01   2.1170000000000000e-01   3.8040000000000002e-01
  -1.3230000000000000e-01  -1.9789999999999999e-01   2.1446000000000001e+00   1.8140000000000001e-01  -3.8100000000000002e-02  -6.5799999999999997e-02  -1.0431999999999999e+00   2.8910000000000002e-01   5.4847999999999999e+00   3.0819999999999997e-01   2.8870000000000001e-01   3.3620000000000000e-01
   0.0000000000000000e+00  -3.0780000000000002e-01   3.5171000000000001e+00   2.1959999999999999e-01  -1.4269999999999999e-01  -5.2600000000000001e-02  -9.3220000000000003e-01   4.4469999999999998e-01   5.5719000000000003e+00   2.6970000000000000e-01   3.1750000000000000e-01   3.4060000000000001e-01
  -8.8200000000000001e-02  -3.9570000000000000e-01   3.4314000000000000e+00   1.9089999999999999e-01  -1.2370000000000000e-01  -8.8000000000000005e-03  -7.9900000000000004e-01   3.1130000000000002e-01   6.2683000000000000e+00   2.8899999999999998e-01   2.2130000000000000e-01   3.6270000000000002e-01
  -2.2040000000000001e-01  -3.5170000000000001e-01   3.5171000000000001e+00   1.6230000000000000e-01  -8.5599999999999996e-02   4.4000000000000003e-03  -9.7660000000000002e-01   2.4460000000000001e-01   5.4847999999999999e+00   2.9859999999999998e-01   2.7900000000000003e-01   3.8929999999999998e-01
  -1.7630000000000001e-01  -4.6170000000000000e-01   3.0024000000000002e+00   8.5900000000000004e-02  -6.6600000000000006e-02   3.0700000000000002e-02  -9.1000000000000003e-01   2.2239999999999999e-01   6.0941999999999998e+00   2.5050000000000000e-01   4.2340000000000000e-01   3.0959999999999999e-01
   1.3230000000000000e-01  -4.6170000000000000e-01   3.6886999999999999e+00   1.7190000000000000e-01  -1.6180000000000000e-01  -3.9500000000000000e-02  -9.7660000000000002e-01   3.7800000000000000e-01   6.6166000000000000e+00   2.9859999999999998e-01   2.7900000000000003e-01   3.2729999999999998e-01
   6.6100000000000006e-02  -3.0780000000000002e-01   3.0024000000000002e+00   1.2410000000000000e-01  -7.6100000000000001e-02  -2.1899999999999999e-02  -1.0653999999999999e+00   4.0020000000000000e-01   7.1388999999999996e+00   2.4079999999999999e-01   2.3089999999999999e-01   3.3179999999999998e-01
  -1.7630000000000001e-01  -2.6379999999999998e-01   3.5171000000000001e+00   2.3870000000000000e-01  -7.6100000000000001e-02  -4.3900000000000002e-02  -7.1020000000000005e-01   4.8920000000000002e-01   6.4424999999999999e+00   3.1790000000000002e-01   3.6559999999999998e-01   3.2729999999999998e-01
   6.6100000000000006e-02  -3.2979999999999998e-01   3.1739999999999999e+00   1.0500000000000000e-01  -1.6180000000000000e-01  -1.3200000000000000e-02  -6.4370000000000005e-01   6.0040000000000004e-01   6.7035999999999998e+00   2.8899999999999998e-01   3.2710000000000000e-01   2.9189999999999999e-01
  -1.5429999999999999e-01  -1.7590000000000000e-01   2.5735000000000001e+00   1.6230000000000000e-01  -3.8100000000000002e-02  -1.0090000000000000e-01  -1.0209999999999999e+00   3.3350000000000002e-01   6.6166000000000000e+00   2.7939999999999998e-01   2.6939999999999997e-01   3.4060000000000001e-01
   0.0000000000000000e+00  -1.0990000000000000e-01   2.5735000000000001e+00   1.4319999999999999e-01   2.8500000000000001e-02  -6.5799999999999997e-02  -9.7660000000000002e-01   4.0020000000000000e-01   5.9200999999999997e+00   2.0230000000000001e-01   2.9830000000000001e-01   3.3620000000000000e-01
   0.0000000000000000e+00  -4.8359999999999997e-01   2.8309000000000002e+00   1.0500000000000000e-01  -3.8100000000000002e-02   1.3200000000000000e-02  -1.0431999999999999e+00   3.1130000000000002e-01   5.3977000000000004e+00   3.0819999999999997e-01   2.8870000000000001e-01   3.4949999999999998e-01
  -6.6100000000000006e-02  -2.1980000000000000e-01   3.6886999999999999e+00   1.9089999999999999e-01  -4.7600000000000003e-02  -3.0700000000000002e-02  -9.7660000000000002e-01   2.2239999999999999e-01   5.6589000000000000e+00   2.6010000000000000e-01   2.6939999999999997e-01   3.4499999999999997e-01
  -8.8200000000000001e-02  -3.9570000000000000e-01   2.5735000000000001e+00   1.2410000000000000e-01  -6.6600000000000006e-02  -6.1400000000000003e-02  -1.0209999999999999e+00   1.5559999999999999e-01   6.6166000000000000e+00   3.0819999999999997e-01   3.1750000000000000e-01   3.6270000000000002e-01
  -3.5270000000000001e-01  -2.4179999999999999e-01   3.7745000000000002e+00   2.8600000000000000e-02  -1.8079999999999999e-01   3.0700000000000002e-02  -7.7680000000000005e-01   3.5580000000000001e-01   6.0072000000000001e+00   3.0819999999999997e-01   2.7900000000000003e-01   3.0080000000000001e-01
  -8.8200000000000001e-02  -2.4179999999999999e-01   3.2597999999999998e+00   1.7190000000000000e-01  -1.3320000000000001e-01  -2.1899999999999999e-02  -9.7660000000000002e-01   3.1130000000000002e-01   6.3554000000000004e+00   3.1790000000000002e-01   3.5599999999999998e-01   3.7159999999999999e-01
  -4.4100000000000000e-02  -3.9570000000000000e-01   3.3456000000000001e+00   1.9089999999999999e-01   0.0000000000000000e+00  -3.5099999999999999e-02  -1.0875999999999999e+00   3.1130000000000002e-01   5.6589000000000000e+00   2.4079999999999999e-01   2.4060000000000001e-01   3.5389999999999999e-01
   8.8200000000000001e-02  -4.1770000000000002e-01   2.2303999999999999e+00   2.1959999999999999e-01  -7.6100000000000001e-02  -7.0199999999999999e-02  -7.1020000000000005e-01   4.4469999999999998e-01   6.9648000000000003e+00   3.6599999999999999e-01   3.5599999999999998e-01   2.6100000000000001e-01
   2.1999999999999999e-02  -5.0560000000000005e-01   2.8309000000000002e+00   1.5279999999999999e-01  -1.9000000000000000e-02  -1.7500000000000002e-02  -9.3220000000000003e-01   5.1139999999999997e-01   6.0941999999999998e+00   2.0230000000000001e-01   4.3300000000000000e-01   3.1409999999999999e-01
  -4.4100000000000000e-02  -1.5390000000000001e-01   2.5735000000000001e+00   2.1959999999999999e-01  -3.8100000000000002e-02  -8.3299999999999999e-02  -1.0653999999999999e+00   2.6679999999999998e-01   6.0072000000000001e+00   3.0819999999999997e-01   2.7900000000000003e-01   3.1850000000000001e-01
   1.1020000000000001e-01  -5.0560000000000005e-01   2.5735000000000001e+00   2.2910000000000000e-01   6.6600000000000006e-02  -5.7000000000000002e-02  -8.6560000000000004e-01   4.6689999999999998e-01   6.7907000000000002e+00   3.4680000000000000e-01   2.2130000000000000e-01   3.4499999999999997e-01
   8.8200000000000001e-02  -3.9570000000000000e-01   2.7450999999999999e+00   1.1459999999999999e-01  -1.0470000000000000e-01  -4.4000000000000003e-03  -9.5440000000000003e-01   4.6689999999999998e-01   5.9200999999999997e+00   2.9859999999999998e-01   3.9450000000000002e-01   2.9640000000000000e-01
  -1.7630000000000001e-01  -4.8359999999999997e-01   3.3456000000000001e+00   1.9089999999999999e-01  -5.7099999999999998e-02  -4.4000000000000003e-03  -1.1318999999999999e+00   2.8910000000000002e-01   5.3977000000000004e+00   3.0819999999999997e-01   2.4060000000000001e-01   3.5389999999999999e-01
   1.3230000000000000e-01  -2.6379999999999998e-01   2.9165999999999999e+00   2.4820000000000000e-01  -4.7600000000000003e-02  -3.9500000000000000e-02  -1.1096999999999999e+00   2.6679999999999998e-01   5.3106999999999998e+00   3.1790000000000002e-01   2.5019999999999998e-01   3.1850000000000001e-01
   1.1020000000000001e-01  -5.4959999999999998e-01   3.0882000000000001e+00   1.2410000000000000e-01  -1.5229999999999999e-01   4.4000000000000003e-03  -9.9880000000000002e-01   3.7800000000000000e-01   6.7035999999999998e+00   3.7569999999999998e-01   3.4639999999999999e-01   3.1409999999999999e-01
  -1.3230000000000000e-01  -4.8359999999999997e-01   3.0882000000000001e+00   1.3370000000000001e-01  -1.3320000000000001e-01   8.8000000000000005e-03  -8.2120000000000004e-01   2.8910000000000002e-01   5.6589000000000000e+00   2.6010000000000000e-01   2.6939999999999997e-01   2.7429999999999999e-01
   2.1999999999999999e-02  -3.9570000000000000e-01   3.3456000000000001e+00   1.2410000000000000e-01  -6.6600000000000006e-02  -1.7500000000000002e-02  -9.5440000000000003e-01   3.1130000000000002e-01   6.3554000000000004e+00   3.6599999999999999e-01   2.5019999999999998e-01   3.5830000000000001e-01
  -1.7630000000000001e-01  -3.0780000000000002e-01   2.6593000000000000e+00   1.9089999999999999e-01   1.9000000000000000e-02  -5.2600000000000001e-02  -7.9900000000000004e-01   4.8920000000000002e-01   6.2683000000000000e+00   2.7939999999999998e-01   3.1750000000000000e-01   2.8749999999999998e-01
  -2.2040000000000001e-01  -3.5170000000000001e-01   2.7450999999999999e+00   5.7299999999999997e-02  -1.0470000000000000e-01   4.4000000000000003e-03  -8.2120000000000004e-01   5.5589999999999995e-01   6.3554000000000004e+00   1.7340000000000000e-01   2.7900000000000003e-01   3.2729999999999998e-01
   2.2040000000000001e-01  -1.0990000000000000e-01   1.4582999999999999e+00   2.5779999999999997e-01   2.8500000000000001e-02  -4.3900000000000002e-02  -9.7660000000000002e-01   3.5580000000000001e-01   6.1813000000000002e+00   2.6010000000000000e-01   3.0790000000000001e-01   2.9640000000000000e-01
   1.3230000000000000e-01  -4.6170000000000000e-01   2.4876999999999998e+00   2.0050000000000001e-01  -1.9000000000000000e-02  -8.8000000000000005e-03  -1.0209999999999999e+00   1.3339999999999999e-01   6.7907000000000002e+00   2.3119999999999999e-01   2.7900000000000003e-01   2.9640000000000000e-01
   1.3230000000000000e-01  -3.0780000000000002e-01   3.3456000000000001e+00   2.0999999999999999e-01  -1.2370000000000000e-01   2.1899999999999999e-02  -8.8780000000000003e-01   4.0020000000000000e-01   5.4847999999999999e+00   3.1790000000000002e-01   3.1750000000000000e-01   3.0959999999999999e-01
   1.1020000000000001e-01  -4.6170000000000000e-01   2.8309000000000002e+00   2.2910000000000000e-01  -2.8500000000000001e-02  -3.9500000000000000e-02  -1.1096999999999999e+00   1.5559999999999999e-01   6.4424999999999999e+00   3.3710000000000001e-01   1.9239999999999999e-01   3.1409999999999999e-01
   1.1020000000000001e-01  -1.7590000000000000e-01   3.6029000000000000e+00   2.0050000000000001e-01  -3.8100000000000002e-02   1.7500000000000002e-02  -1.1318999999999999e+00   3.1130000000000002e-01   5.3977000000000004e+00   3.2750000000000001e-01   2.4060000000000001e-01   3.2729999999999998e-01
   2.1999999999999999e-02  -5.7160000000000000e-01   4.0317999999999996e+00   5.7299999999999997e-02  -1.1420000000000000e-01  -4.4000000000000003e-03  -8.4340000000000004e-01   2.8910000000000002e-01   6.4424999999999999e+00   2.6010000000000000e-01   3.1750000000000000e-01   2.9189999999999999e-01
  -8.8200000000000001e-02  -2.8580000000000000e-01   3.6029000000000000e+00   1.0500000000000000e-01  -9.5200000000000007e-02   1.3200000000000000e-02  -9.1000000000000003e-01   1.5559999999999999e-01   6.5294999999999996e+00   2.1190000000000001e-01   3.6559999999999998e-01   3.0520000000000003e-01
  -1.1020000000000001e-01  -4.8359999999999997e-01   3.1739999999999999e+00   2.0999999999999999e-01  -7.6100000000000001e-02  -1.3200000000000000e-02  -1.1096999999999999e+00   3.3350000000000002e-01   5.9200999999999997e+00   2.9859999999999998e-01   2.7900000000000003e-01   2.5659999999999999e-01
   1.5429999999999999e-01  -1.7590000000000000e-01   2.4876999999999998e+00   1.2410000000000000e-01  -2.8500000000000001e-02  -1.3200000000000000e-02  -7.7680000000000005e-01   5.3369999999999995e-01   6.1813000000000002e+00   2.1190000000000001e-01   3.8490000000000002e-01   3.0080000000000001e-01
  -6.6100000000000006e-02  -2.4179999999999999e-01   2.6593000000000000e+00   1.6230000000000000e-01  -9.5200000000000007e-02   0.0000000000000000e+00  -9.3220000000000003e-01   2.6679999999999998e-01   6.4424999999999999e+00   2.6010000000000000e-01   3.2710000000000000e-01   2.7429999999999999e-01
   2.4249999999999999e-01  -1.7590000000000000e-01   2.2303999999999999e+00   2.3870000000000000e-01   3.8100000000000002e-02  -3.5099999999999999e-02  -1.0875999999999999e+00   2.6679999999999998e-01   6.3554000000000004e+00   2.6970000000000000e-01   2.5979999999999998e-01   3.1409999999999999e-01
   4.4100000000000000e-02  -3.2979999999999998e-01   2.5735000000000001e+00   1.6230000000000000e-01  -8.5599999999999996e-02  -2.1899999999999999e-02  -1.0875999999999999e+00   2.6679999999999998e-01   6.2683000000000000e+00   2.6970000000000000e-01   2.5979999999999998e-01   2.8310000000000002e-01
   6.6100000000000006e-02  -3.9570000000000000e-01   3.0882000000000001e+00   9.5500000000000002e-02  -6.6600000000000006e-02  -1.7500000000000002e-02  -8.8780000000000003e-01   4.6689999999999998e-01   6.2683000000000000e+00   2.7939999999999998e-01   2.7900000000000003e-01   3.0080000000000001e-01
  -1.1020000000000001e-01  -1.0990000000000000e-01   3.5171000000000001e+00   1.7190000000000000e-01  -7.6100000000000001e-02  -2.1899999999999999e-02  -1.0209999999999999e+00   2.2239999999999999e-01   6.0072000000000001e+00   2.6010000000000000e-01   1.7319999999999999e-01   3.6709999999999998e-01
   6.6100000000000006e-02  -2.8580000000000000e-01   3.5171000000000001e+00   1.6230000000000000e-01  -1.0470000000000000e-01  -8.8000000000000005e-03  -1.1096999999999999e+00   2.2239999999999999e-01   6.1813000000000002e+00   3.2750000000000001e-01   2.1170000000000000e-01   3.3179999999999998e-01
  -2.1999999999999999e-02  -2.8580000000000000e-01   3.6029000000000000e+00   1.5279999999999999e-01  -1.2370000000000000e-01   2.1899999999999999e-02  -8.4340000000000004e-01   4.2249999999999999e-01   6.4424999999999999e+00   3.6599999999999999e-01   2.8870000000000001e-01   2.5659999999999999e-01
   8.8200000000000001e-02  -3.2979999999999998e-01   3.0882000000000001e+00   2.0050000000000001e-01  -1.3320000000000001e-01   0.0000000000000000e+00  -9.5440000000000003e-01   3.7800000000000000e-01   5.6589000000000000e+00   3.5639999999999999e-01   2.7900000000000003e-01   3.0080000000000001e-01
   8.8200000000000001e-02  -3.2979999999999998e-01   2.8309000000000002e+00   1.5279999999999999e-01  -1.0470000000000000e-01  -3.5099999999999999e-02  -8.2120000000000004e-01   3.1130000000000002e-01   5.9200999999999997e+00   2.5050000000000000e-01   3.0790000000000001e-01   3.0959999999999999e-01
   4.4100000000000000e-02  -3.2979999999999998e-01   2.6593000000000000e+00   1.0500000000000000e-01  -2.8500000000000001e-02  -3.5099999999999999e-02  -1.0431999999999999e+00   3.7800000000000000e-01   7.1388999999999996e+00   3.1790000000000002e-01   2.8870000000000001e-01   2.7870000000000000e-01
   1.9839999999999999e-01  -3.5170000000000001e-01   3.1739999999999999e+00   1.1459999999999999e-01  -1.1420000000000000e-01  -1.3200000000000000e-02  -9.7660000000000002e-01   4.4469999999999998e-01   6.7035999999999998e+00   2.3119999999999999e-01   2.7900000000000003e-01   2.5209999999999999e-01
   1.1020000000000001e-01  -1.5390000000000001e-01   1.8015000000000001e+00   1.5279999999999999e-01  -1.9000000000000000e-02   4.4000000000000003e-03  -1.2428999999999999e+00   3.1130000000000002e-01   6.7035999999999998e+00   2.3119999999999999e-01   3.2710000000000000e-01   3.0959999999999999e-01
   2.2040000000000001e-01  -8.7900000000000006e-02   3.0024000000000002e+00   2.2910000000000000e-01  -2.8500000000000001e-02  -3.0700000000000002e-02  -8.8780000000000003e-01   3.7800000000000000e-01   6.0072000000000001e+00   3.2750000000000001e-01   3.1750000000000000e-01   2.8310000000000002e-01
  -1.5429999999999999e-01  -4.1770000000000002e-01   2.7450999999999999e+00   8.5900000000000004e-02  -1.5229999999999999e-01   1.3200000000000000e-02  -1.0431999999999999e+00   3.3350000000000002e-01   5.5719000000000003e+00   2.3119999999999999e-01   2.9830000000000001e-01   3.1409999999999999e-01
   2.4249999999999999e-01  -1.9789999999999999e-01   3.4314000000000000e+00   2.1959999999999999e-01  -2.8500000000000001e-02  -1.3200000000000000e-02  -1.1096999999999999e+00   1.5559999999999999e-01   5.8330000000000002e+00   3.4680000000000000e-01   2.5019999999999998e-01   3.3620000000000000e-01
   4.4100000000000000e-02  -3.9570000000000000e-01   2.4018999999999999e+00   7.6399999999999996e-02  -3.8100000000000002e-02  -2.1899999999999999e-02  -9.9880000000000002e-01   3.7800000000000000e-01   5.8330000000000002e+00   2.0230000000000001e-01   2.6939999999999997e-01   3.2729999999999998e-01
  -6.6100000000000006e-02  -5.0560000000000005e-01   5.1470000000000002e+00   1.3370000000000001e-01  -1.1420000000000000e-01  -8.8000000000000005e-03  -1.0431999999999999e+00   3.3350000000000002e-01   6.0941999999999998e+00   2.7939999999999998e-01   2.8870000000000001e-01   2.8749999999999998e-01
   1.3230000000000000e-01  -4.6170000000000000e-01   3.8603000000000001e+00   2.0999999999999999e-01  -1.1420000000000000e-01  -1.7500000000000002e-02  -9.7660000000000002e-01   2.6679999999999998e-01   6.6166000000000000e+00   2.8899999999999998e-01   2.8870000000000001e-01   3.0959999999999999e-01
   1.3230000000000000e-01  -5.2759999999999996e-01   2.9165999999999999e+00   1.5279999999999999e-01  -5.7099999999999998e-02  -3.9500000000000000e-02  -9.3220000000000003e-01   2.2239999999999999e-01   6.1813000000000002e+00   2.9859999999999998e-01   2.5979999999999998e-01   3.0959999999999999e-01
   8.8200000000000001e-02  -1.3189999999999999e-01   3.2597999999999998e+00   1.2410000000000000e-01  -9.5200000000000007e-02   2.1899999999999999e-02  -8.4340000000000004e-01   3.7800000000000000e-01   6.6166000000000000e+00   2.8899999999999998e-01   3.1750000000000000e-01   2.7429999999999999e-01
  -2.1999999999999999e-02  -5.0560000000000005e-01   2.8309000000000002e+00   1.7190000000000000e-01  -9.5200000000000007e-02  -3.9500000000000000e-02  -8.4340000000000004e-01   4.8920000000000002e-01   6.0941999999999998e+00   3.3710000000000001e-01   3.1750000000000000e-01   2.9640000000000000e-01
   1.1020000000000001e-01  -2.4179999999999999e-01   2.6593000000000000e+00   2.2910000000000000e-01  -5.7099999999999998e-02  -7.0199999999999999e-02  -9.7660000000000002e-01   2.6679999999999998e-01   6.5294999999999996e+00   2.3119999999999999e-01   2.6939999999999997e-01   3.0520000000000003e-01
   0.0000000000000000e+00  -2.1980000000000000e-01   2.3161999999999998e+00   1.6230000000000000e-01  -6.6600000000000006e-02  -6.5799999999999997e-02  -1.0209999999999999e+00   4.0020000000000000e-01   5.7460000000000004e+00   2.3119999999999999e-01   2.4060000000000001e-01   2.8310000000000002e-01
   2.1999999999999999e-02  -4.1770000000000002e-01   3.1739999999999999e+00   1.3370000000000001e-01  -1.9000000000000000e-02  -2.6300000000000000e-02  -9.3220000000000003e-01   1.1119999999999999e-01   5.6589000000000000e+00   2.7939999999999998e-01   2.8870000000000001e-01   2.5209999999999999e-01
   1.3230000000000000e-01  -2.6379999999999998e-01   2.9165999999999999e+00   6.6799999999999998e-02  -3.8100000000000002e-02  -3.9500000000000000e-02  -8.6560000000000004e-01  -4.4499999999999998e-02   5.3106999999999998e+00   2.9859999999999998e-01   2.3089999999999999e-01   2.7429999999999999e-01
   0.0000000000000000e+00  -2.8580000000000000e-01   3.0882000000000001e+00   1.1459999999999999e-01   9.4999999999999998e-03  -4.8200000000000000e-02  -1.0431999999999999e+00   4.4499999999999998e-02   6.0072000000000001e+00   1.8300000000000000e-01   2.4060000000000001e-01   3.3620000000000000e-01
  -8.8200000000000001e-02  -1.5390000000000001e-01   3.8603000000000001e+00   1.0500000000000000e-01  -1.2370000000000000e-01   4.3900000000000002e-02  -1.0431999999999999e+00   3.3350000000000002e-01   5.7460000000000004e+00   3.4680000000000000e-01   3.7530000000000002e-01   2.7429999999999999e-01
  -4.4100000000000000e-02  -3.7369999999999998e-01   3.2597999999999998e+00   9.5500000000000002e-02  -1.5229999999999999e-01   1.7500000000000002e-02  -9.1000000000000003e-01   2.6679999999999998e-01   6.4424999999999999e+00   3.0819999999999997e-01   2.3089999999999999e-01   2.9640000000000000e-01
  -4.4100000000000000e-02  -2.1980000000000000e-01   2.3161999999999998e+00   2.1959999999999999e-01  -4.7600000000000003e-02  -2.1899999999999999e-02  -1.0875999999999999e+00   2.8910000000000002e-01   5.5719000000000003e+00   3.4680000000000000e-01   2.9830000000000001e-01   3.0520000000000003e-01
   2.1999999999999999e-02  -3.5170000000000001e-01   3.0024000000000002e+00   1.5279999999999999e-01  -1.3320000000000001e-01  -2.1899999999999999e-02  -9.3220000000000003e-01   4.4469999999999998e-01   5.9200999999999997e+00   2.1190000000000001e-01   3.1750000000000000e-01   2.9189999999999999e-01
  -6.6100000000000006e-02  -1.7590000000000000e-01   3.4314000000000000e+00   2.0999999999999999e-01  -1.1420000000000000e-01  -2.6300000000000000e-02  -7.9900000000000004e-01   4.4469999999999998e-01   6.0072000000000001e+00   2.7939999999999998e-01   3.2710000000000000e-01   2.7429999999999999e-01
   1.3230000000000000e-01  -4.3969999999999998e-01   3.3456000000000001e+00   2.3870000000000000e-01  -6.6600000000000006e-02  -4.8200000000000000e-02  -1.0653999999999999e+00   2.8910000000000002e-01   6.9648000000000003e+00   3.4680000000000000e-01   2.5979999999999998e-01   3.0959999999999999e-01
  -6.6100000000000006e-02  -3.2979999999999998e-01   3.1739999999999999e+00   2.0999999999999999e-01   0.0000000000000000e+00  -3.5099999999999999e-02  -1.1318999999999999e+00   3.7800000000000000e-01   5.7460000000000004e+00   3.2750000000000001e-01   3.4639999999999999e-01   3.0520000000000003e-01
   6.6100000000000006e-02  -4.8359999999999997e-01   2.4876999999999998e+00   1.5279999999999999e-01  -1.2370000000000000e-01  -2.6300000000000000e-02  -9.7660000000000002e-01   3.3350000000000002e-01   5.3106999999999998e+00   2.4079999999999999e-01   2.3089999999999999e-01   2.3890000000000000e-01
   2.6450000000000001e-01  -1.3189999999999999e-01   2.5735000000000001e+00   1.3370000000000001e-01  -2.8500000000000001e-02  -2.6300000000000000e-02  -1.1096999999999999e+00   2.6679999999999998e-01   6.0072000000000001e+00   3.1790000000000002e-01   2.9830000000000001e-01   3.2290000000000002e-01
  -2.1999999999999999e-02  -3.5170000000000001e-01   3.1739999999999999e+00   2.0050000000000001e-01  -1.7130000000000001e-01  -3.9500000000000000e-02  -1.1096999999999999e+00   1.5559999999999999e-01   5.6589000000000000e+00   2.6970000000000000e-01   2.6939999999999997e-01   2.8310000000000002e-01
   2.1999999999999999e-02  -4.6170000000000000e-01   3.6029000000000000e+00   1.6230000000000000e-01  -1.1420000000000000e-01   4.4000000000000003e-03  -9.7660000000000002e-01   1.7790000000000000e-01   6.3554000000000004e+00   2.6970000000000000e-01   2.8870000000000001e-01   2.6979999999999998e-01
   8.8200000000000001e-02  -6.1550000000000005e-01   3.3456000000000001e+00   2.3870000000000000e-01  -2.4740000000000001e-01   4.4000000000000003e-03  -1.0209999999999999e+00   2.4460000000000001e-01   6.0072000000000001e+00   2.7939999999999998e-01   3.0790000000000001e-01   3.0080000000000001e-01
   1.3230000000000000e-01  -2.8580000000000000e-01   3.2597999999999998e+00   1.5279999999999999e-01  -1.8079999999999999e-01  -8.8000000000000005e-03  -9.7660000000000002e-01   1.7790000000000000e-01   6.0941999999999998e+00   1.9270000000000001e-01   2.4060000000000001e-01   3.0080000000000001e-01
   6.6100000000000006e-02  -3.5170000000000001e-01   2.8309000000000002e+00   2.1959999999999999e-01  -9.5200000000000007e-02  -3.5099999999999999e-02  -9.5440000000000003e-01   3.5580000000000001e-01   6.4424999999999999e+00   2.9859999999999998e-01   3.0790000000000001e-01   3.0520000000000003e-01
   2.6450000000000001e-01  -3.7369999999999998e-01   3.1739999999999999e+00   1.2410000000000000e-01  -3.8100000000000002e-02  -1.3200000000000000e-02  -7.9900000000000004e-01   4.0020000000000000e-01   6.1813000000000002e+00   2.9859999999999998e-01   4.1370000000000001e-01   2.7429999999999999e-01
   2.6450000000000001e-01  -2.4179999999999999e-01   2.4876999999999998e+00   1.8140000000000001e-01   0.0000000000000000e+00  -6.1400000000000003e-02  -9.7660000000000002e-01   3.3350000000000002e-01   6.0072000000000001e+00   2.7939999999999998e-01   2.2130000000000000e-01   2.9640000000000000e-01
   8.8200000000000001e-02  -2.4179999999999999e-01   3.0882000000000001e+00   5.7299999999999997e-02  -3.8100000000000002e-02  -5.2600000000000001e-02  -1.1762999999999999e+00   2.2239999999999999e-01   6.0072000000000001e+00   3.0819999999999997e-01   2.5019999999999998e-01   2.9640000000000000e-01
   6.6100000000000006e-02  -2.6379999999999998e-01   3.7745000000000002e+00   1.8140000000000001e-01  -1.2370000000000000e-01   4.4000000000000003e-03  -1.1318999999999999e+00   3.1130000000000002e-01   5.7460000000000004e+00   3.0819999999999997e-01   2.6939999999999997e-01   3.0080000000000001e-01
   1.3230000000000000e-01  -2.8580000000000000e-01   3.1739999999999999e+00   1.3370000000000001e-01  -9.5200000000000007e-02  -2.6300000000000000e-02  -7.9900000000000004e-01   2.4460000000000001e-01   6.1813000000000002e+00   2.9859999999999998e-01   2.2130000000000000e-01   3.0959999999999999e-01
   1.7630000000000001e-01  -2.4179999999999999e-01   2.9165999999999999e+00   8.5900000000000004e-02  -3.8100000000000002e-02  -1.3200000000000000e-02  -1.2428999999999999e+00   2.2239999999999999e-01   5.4847999999999999e+00   3.1790000000000002e-01   2.1170000000000000e-01   3.3620000000000000e-01
   1.9839999999999999e-01  -4.1770000000000002e-01   4.0317999999999996e+00   1.9099999999999999e-02  -1.3320000000000001e-01   0.0000000000000000e+00  -1.0653999999999999e+00   2.8910000000000002e-01   6.0072000000000001e+00   2.1190000000000001e-01   2.8870000000000001e-01   2.6540000000000002e-01
   8.8200000000000001e-02  -3.2979999999999998e-01   3.4314000000000000e+00   6.6799999999999998e-02  -5.7099999999999998e-02  -8.8000000000000005e-03  -9.5440000000000003e-01   3.5580000000000001e-01   6.4424999999999999e+00   3.1790000000000002e-01   2.8870000000000001e-01   2.9640000000000000e-01
   1.9839999999999999e-01  -2.8580000000000000e-01   2.7450999999999999e+00   1.6230000000000000e-01  -9.4999999999999998e-03  -1.3200000000000000e-02  -1.0875999999999999e+00   3.7800000000000000e-01   5.9200999999999997e+00   2.9859999999999998e-01   2.6939999999999997e-01   3.2729999999999998e-01
   1.1020000000000001e-01  -3.0780000000000002e-01   3.3456000000000001e+00   7.6399999999999996e-02  -4.7600000000000003e-02  -8.8000000000000005e-03  -1.0653999999999999e+00   3.1130000000000002e-01   6.2683000000000000e+00   3.2750000000000001e-01   3.5599999999999998e-01   2.6540000000000002e-01
   0.0000000000000000e+00  -1.9789999999999999e-01   2.3161999999999998e+00   1.0500000000000000e-01  -3.8100000000000002e-02  -4.4000000000000003e-03  -1.0209999999999999e+00   5.3369999999999995e-01   6.5294999999999996e+00   2.6970000000000000e-01   2.8870000000000001e-01   2.5659999999999999e-01
   2.8649999999999998e-01  -8.7900000000000006e-02   2.0588000000000002e+00   2.2910000000000000e-01  -1.1420000000000000e-01  -4.8200000000000000e-02  -1.0875999999999999e+00   1.7790000000000000e-01   7.0518999999999998e+00   3.0819999999999997e-01   3.1750000000000000e-01   3.0959999999999999e-01
   2.8649999999999998e-01  -3.7369999999999998e-01   3.1739999999999999e+00   1.9089999999999999e-01   0.0000000000000000e+00  -3.9500000000000000e-02  -1.3095000000000001e+00   1.7790000000000000e-01   5.8330000000000002e+00   3.0819999999999997e-01   2.2130000000000000e-01   3.0520000000000003e-01
   6.6100000000000006e-02  -3.2979999999999998e-01   3.0882000000000001e+00   2.2910000000000000e-01  -2.8500000000000001e-02   8.8000000000000005e-03  -1.1762999999999999e+00   3.1130000000000002e-01   6.8777999999999997e+00   2.7939999999999998e-01   2.4060000000000001e-01   3.1850000000000001e-01
   3.3060000000000000e-01  -2.4179999999999999e-01   3.6886999999999999e+00   8.5900000000000004e-02  -1.4269999999999999e-01  -2.6300000000000000e-02  -1.4427000000000001e+00   2.0010000000000000e-01   5.7460000000000004e+00   3.9489999999999997e-01   2.0210000000000000e-01   3.0080000000000001e-01
   3.5270000000000001e-01  -1.7590000000000000e-01   2.8309000000000002e+00   1.5279999999999999e-01   1.9000000000000000e-02  -5.7000000000000002e-02  -1.0875999999999999e+00   2.6679999999999998e-01   5.6589000000000000e+00   3.8529999999999998e-01   2.2130000000000000e-01   3.0959999999999999e-01
   0.0000000000000000e+00  -3.5170000000000001e-01   4.1176000000000004e+00   1.0500000000000000e-01  -1.3320000000000001e-01   2.6300000000000000e-02  -8.4340000000000004e-01   1.5559999999999999e-01   5.9200999999999997e+00   3.3710000000000001e-01   3.2710000000000000e-01   3.0080000000000001e-01
   2.6450000000000001e-01  -4.1770000000000002e-01   3.0024000000000002e+00   2.1959999999999999e-01  -1.9030000000000000e-01  -8.8000000000000005e-03  -1.0431999999999999e+00   3.1130000000000002e-01   5.8330000000000002e+00   3.6599999999999999e-01   2.9830000000000001e-01   2.4770000000000000e-01
   8.8200000000000001e-02  -1.9789999999999999e-01   2.7450999999999999e+00   2.2910000000000000e-01  -1.0470000000000000e-01  -3.5099999999999999e-02  -1.2873000000000001e+00   3.3350000000000002e-01   5.7460000000000004e+00   3.1790000000000002e-01   2.4060000000000001e-01   2.7429999999999999e-01
   1.7630000000000001e-01  -3.7369999999999998e-01   2.7450999999999999e+00   1.2410000000000000e-01  -1.3320000000000001e-01   4.4000000000000003e-03  -9.7660000000000002e-01   2.8910000000000002e-01   6.3554000000000004e+00   2.6010000000000000e-01   3.1750000000000000e-01   2.7870000000000000e-01
   1.5429999999999999e-01  -2.8580000000000000e-01   3.6029000000000000e+00   1.5279999999999999e-01  -2.8500000000000001e-02  -2.1899999999999999e-02  -9.9880000000000002e-01   2.0010000000000000e-01   6.8777999999999997e+00   2.6010000000000000e-01   3.5599999999999998e-01   2.6979999999999998e-01
   2.4249999999999999e-01  -1.0990000000000000e-01   1.8872000000000000e+00   1.9089999999999999e-01  -4.7600000000000003e-02  -8.3299999999999999e-02  -1.1318999999999999e+00   2.0010000000000000e-01   6.1813000000000002e+00   2.2159999999999999e-01   2.5019999999999998e-01   2.8749999999999998e-01
   1.3230000000000000e-01   2.1999999999999999e-02   2.8309000000000002e+00   1.3370000000000001e-01   9.4999999999999998e-03  -5.7000000000000002e-02  -1.1318999999999999e+00   3.7800000000000000e-01   5.8330000000000002e+00   3.2750000000000001e-01   2.8870000000000001e-01   2.5659999999999999e-01
   4.4100000000000000e-02  -2.4179999999999999e-01   3.0024000000000002e+00   1.9089999999999999e-01  -1.1420000000000000e-01  -4.4000000000000003e-03  -1.2206999999999999e+00   2.4460000000000001e-01   6.2683000000000000e+00   3.7569999999999998e-01   3.0790000000000001e-01   2.7429999999999999e-01
   1.3230000000000000e-01  -3.0780000000000002e-01   3.2597999999999998e+00   1.0500000000000000e-01  -7.6100000000000001e-02   4.4000000000000003e-03  -1.2428999999999999e+00   1.7790000000000000e-01   5.2236000000000002e+00   3.8529999999999998e-01   2.9830000000000001e-01   3.2290000000000002e-01
   3.0859999999999999e-01  -5.0560000000000005e-01   2.3161999999999998e+00   2.4820000000000000e-01  -8.5599999999999996e-02  -4.4000000000000003e-03  -1.0431999999999999e+00   4.4499999999999998e-02   5.4847999999999999e+00   2.9859999999999998e-01   2.6939999999999997e-01   2.9189999999999999e-01
  -6.6100000000000006e-02  -3.7369999999999998e-01   3.6029000000000000e+00   6.6799999999999998e-02  -5.7099999999999998e-02   4.3900000000000002e-02  -9.7660000000000002e-01   2.2239999999999999e-01   5.5719000000000003e+00   2.6010000000000000e-01   3.4639999999999999e-01   2.3890000000000000e-01
   4.4100000000000000e-02  -3.9570000000000000e-01   3.6886999999999999e+00   1.6230000000000000e-01  -1.9030000000000000e-01   4.8200000000000000e-02  -1.0431999999999999e+00   8.8900000000000007e-02   5.6589000000000000e+00   2.9859999999999998e-01   2.9830000000000001e-01   3.3179999999999998e-01
   1.5429999999999999e-01  -1.3189999999999999e-01   2.6593000000000000e+00   1.9089999999999999e-01  -6.6600000000000006e-02   0.0000000000000000e+00  -1.2428999999999999e+00   3.5580000000000001e-01   6.3554000000000004e+00   2.1190000000000001e-01   2.3089999999999999e-01   3.4060000000000001e-01
   2.4249999999999999e-01  -2.6379999999999998e-01   2.8309000000000002e+00   1.8140000000000001e-01  -1.2370000000000000e-01  -4.8200000000000000e-02  -1.1096999999999999e+00   2.8910000000000002e-01   6.2683000000000000e+00   2.5050000000000000e-01   2.9830000000000001e-01   2.7870000000000000e-01
   2.2040000000000001e-01  -3.2979999999999998e-01   2.3161999999999998e+00   1.9089999999999999e-01  -1.1420000000000000e-01  -2.1899999999999999e-02  -8.6560000000000004e-01   2.8910000000000002e-01   6.7035999999999998e+00   2.5050000000000000e-01   3.0790000000000001e-01   2.4329999999999999e-01
   3.5270000000000001e-01  -1.5390000000000001e-01   2.1446000000000001e+00   1.9089999999999999e-01   3.8100000000000002e-02  -8.3299999999999999e-02  -1.1762999999999999e+00   2.0010000000000000e-01   5.8330000000000002e+00   3.0819999999999997e-01   2.4060000000000001e-01   2.8310000000000002e-01
   1.7630000000000001e-01  -3.9570000000000000e-01   2.8309000000000002e+00   1.7190000000000000e-01  -7.6100000000000001e-02  -1.7500000000000002e-02  -1.1762999999999999e+00   4.2249999999999999e-01   6.0941999999999998e+00   3.0819999999999997e-01   2.5979999999999998e-01   2.5659999999999999e-01
   3.3060000000000000e-01  -1.0990000000000000e-01   2.3161999999999998e+00   1.7190000000000000e-01  -8.5599999999999996e-02  -4.4000000000000003e-03  -9.9880000000000002e-01   3.1130000000000002e-01   6.9648000000000003e+00   2.7939999999999998e-01   2.6939999999999997e-01   2.4770000000000000e-01
   2.6450000000000001e-01  -4.3969999999999998e-01   3.1739999999999999e+00   1.3370000000000001e-01  -1.4269999999999999e-01  -2.1899999999999999e-02  -1.2650999999999999e+00   3.7800000000000000e-01   5.3106999999999998e+00   2.9859999999999998e-01   3.0790000000000001e-01   3.2729999999999998e-01
   1.3230000000000000e-01  -3.0780000000000002e-01   3.1739999999999999e+00   1.9089999999999999e-01  -1.2370000000000000e-01  -2.6300000000000000e-02  -1.2873000000000001e+00  -2.2200000000000001e-02   5.5719000000000003e+00   3.5639999999999999e-01   3.3679999999999999e-01   2.7870000000000000e-01
   8.8200000000000001e-02  -2.6379999999999998e-01   3.9460999999999999e+00   1.0500000000000000e-01  -1.1420000000000000e-01   3.5099999999999999e-02  -8.4340000000000004e-01   8.8900000000000007e-02   6.1813000000000002e+00   2.6010000000000000e-01   2.7900000000000003e-01   2.9640000000000000e-01
   8.8200000000000001e-02  -4.3969999999999998e-01   2.8309000000000002e+00   1.9089999999999999e-01  -1.5229999999999999e-01   8.8000000000000005e-03  -9.5440000000000003e-01   3.7800000000000000e-01   5.8330000000000002e+00   3.7569999999999998e-01   3.3679999999999999e-01   2.8310000000000002e-01
   2.6450000000000001e-01  -1.3189999999999999e-01   2.6593000000000000e+00   1.4319999999999999e-01  -1.4269999999999999e-01  -8.8000000000000005e-03  -1.0431999999999999e+00   2.4460000000000001e-01   6.0941999999999998e+00   3.1790000000000002e-01   2.7900000000000003e-01   2.9189999999999999e-01
   2.4249999999999999e-01  -4.3999999999999997e-02   3.5171000000000001e+00   9.5500000000000002e-02   0.0000000000000000e+00   1.7500000000000002e-02  -9.9880000000000002e-01   4.6689999999999998e-01   5.8330000000000002e+00   2.6970000000000000e-01   3.9450000000000002e-01   2.6100000000000001e-01
   2.8649999999999998e-01  -3.2979999999999998e-01   3.0024000000000002e+00   1.0500000000000000e-01  -7.6100000000000001e-02   2.6300000000000000e-02  -1.1540999999999999e+00   3.3350000000000002e-01   7.1388999999999996e+00   2.8899999999999998e-01   2.7900000000000003e-01   2.6979999999999998e-01
   1.9839999999999999e-01   8.7900000000000006e-02   2.0588000000000002e+00   2.0050000000000001e-01  -1.9000000000000000e-02  -7.8899999999999998e-02  -1.2206999999999999e+00   3.7800000000000000e-01   5.5719000000000003e+00   2.3119999999999999e-01   3.5599999999999998e-01   3.0959999999999999e-01
   2.8649999999999998e-01  -2.1980000000000000e-01   1.8015000000000001e+00   1.8140000000000001e-01  -3.8100000000000002e-02  -3.5099999999999999e-02  -1.1096999999999999e+00   3.5580000000000001e-01   6.2683000000000000e+00   3.0819999999999997e-01   2.7900000000000003e-01   2.7429999999999999e-01
   3.3060000000000000e-01  -2.4179999999999999e-01   3.2597999999999998e+00   2.0050000000000001e-01  -1.5229999999999999e-01  -2.6300000000000000e-02  -1.2650999999999999e+00   2.8910000000000002e-01   5.7460000000000004e+00   2.6970000000000000e-01   3.4639999999999999e-01   2.3000000000000001e-01
   2.8649999999999998e-01  -1.0990000000000000e-01   2.6593000000000000e+00   1.7190000000000000e-01  -1.1420000000000000e-01   1.7500000000000002e-02  -1.1762999999999999e+00  -2.2200000000000001e-02   6.0072000000000001e+00   2.6010000000000000e-01   2.0210000000000000e-01   2.9189999999999999e-01
   3.7469999999999998e-01  -3.2979999999999998e-01   2.7450999999999999e+00   1.2410000000000000e-01  -1.2370000000000000e-01  -5.7000000000000002e-02  -1.3539000000000001e+00   1.7790000000000000e-01   5.5719000000000003e+00   3.6599999999999999e-01   2.5019999999999998e-01   2.6540000000000002e-01
   2.4249999999999999e-01  -3.0780000000000002e-01   3.1739999999999999e+00   1.3370000000000001e-01  -7.6100000000000001e-02   4.8200000000000000e-02  -1.0431999999999999e+00   3.3350000000000002e-01   6.6166000000000000e+00   2.9859999999999998e-01   2.5979999999999998e-01   2.9189999999999999e-01
   4.4100000000000000e-02  -3.7369999999999998e-01   3.4314000000000000e+00   1.7190000000000000e-01  -1.2370000000000000e-01   2.6300000000000000e-02  -1.1096999999999999e+00   2.6679999999999998e-01   5.9200999999999997e+00   2.6970000000000000e-01   2.8870000000000001e-01   2.8310000000000002e-01
   4.4100000000000000e-02  -3.5170000000000001e-01   3.0024000000000002e+00   1.9089999999999999e-01  -7.6100000000000001e-02  -4.8200000000000000e-02  -1.1984999999999999e+00   2.8910000000000002e-01   5.6589000000000000e+00   3.3710000000000001e-01   3.3679999999999999e-01   2.8749999999999998e-01
   8.8200000000000001e-02  -3.7369999999999998e-01   2.4876999999999998e+00   1.4319999999999999e-01  -1.0470000000000000e-01  -1.3200000000000000e-02  -1.0431999999999999e+00   3.5580000000000001e-01   6.2683000000000000e+00   2.5050000000000000e-01   3.0790000000000001e-01   2.6540000000000002e-01
   1.9839999999999999e-01  -2.4179999999999999e-01   2.9165999999999999e+00   1.4319999999999999e-01  -6.6600000000000006e-02  -1.3200000000000000e-02  -9.7660000000000002e-01   4.0020000000000000e-01   6.6166000000000000e+00   2.3119999999999999e-01   4.7149999999999997e-01   2.6979999999999998e-01
   3.0859999999999999e-01  -1.0990000000000000e-01   2.4876999999999998e+00   2.3870000000000000e-01   4.7600000000000003e-02  -5.2600000000000001e-02  -1.1318999999999999e+00   3.5580000000000001e-01   6.4424999999999999e+00   3.1790000000000002e-01   3.3679999999999999e-01   2.7429999999999999e-01
   3.3060000000000000e-01  -8.7900000000000006e-02   2.6593000000000000e+00   1.3370000000000001e-01   5.7099999999999998e-02  -6.5799999999999997e-02  -1.1762999999999999e+00   8.8900000000000007e-02   6.4424999999999999e+00   2.3119999999999999e-01   2.4060000000000001e-01   3.0959999999999999e-01
   1.9839999999999999e-01  -1.5390000000000001e-01   2.8309000000000002e+00   2.8600000000000000e-02  -1.9000000000000000e-02  -3.0700000000000002e-02  -1.2650999999999999e+00   4.0020000000000000e-01   6.0072000000000001e+00   3.1790000000000002e-01   3.3679999999999999e-01   2.9189999999999999e-01
   1.3230000000000000e-01  -4.6170000000000000e-01   2.4876999999999998e+00   1.2410000000000000e-01  -4.7600000000000003e-02  -7.0199999999999999e-02  -1.3317000000000001e+00   2.0010000000000000e-01   5.7460000000000004e+00   2.8899999999999998e-01   2.0210000000000000e-01   2.8749999999999998e-01
   3.3060000000000000e-01  -3.5170000000000001e-01   2.5735000000000001e+00   9.5500000000000002e-02  -2.8500000000000001e-02  -2.1899999999999999e-02  -1.1984999999999999e+00   6.6699999999999995e-02   5.8330000000000002e+00   2.9859999999999998e-01   3.3679999999999999e-01   3.1850000000000001e-01
   2.6450000000000001e-01  -4.1770000000000002e-01   3.7745000000000002e+00   1.1459999999999999e-01  -1.7130000000000001e-01   4.4000000000000003e-03  -1.1096999999999999e+00   1.5559999999999999e-01   5.7460000000000004e+00   3.2750000000000001e-01   3.3679999999999999e-01   2.4329999999999999e-01
   2.1999999999999999e-02  -3.2979999999999998e-01   3.8603000000000001e+00   1.3370000000000001e-01  -7.6100000000000001e-02   2.6300000000000000e-02  -1.1540999999999999e+00   1.7790000000000000e-01   5.8330000000000002e+00   3.3710000000000001e-01   2.8870000000000001e-01   2.6540000000000002e-01
   3.7469999999999998e-01  -2.4179999999999999e-01   2.6593000000000000e+00   2.2910000000000000e-01  -7.6100000000000001e-02  -3.5099999999999999e-02  -1.2428999999999999e+00   2.2239999999999999e-01   6.3554000000000004e+00   2.0230000000000001e-01   2.5019999999999998e-01   2.6979999999999998e-01
   1.9839999999999999e-01  -4.8359999999999997e-01   3.6029000000000000e+00   2.0999999999999999e-01  -4.7600000000000003e-02  -1.3200000000000000e-02  -1.1318999999999999e+00   3.7800000000000000e-01   5.9200999999999997e+00   2.9859999999999998e-01   3.5599999999999998e-01   2.8310000000000002e-01
   3.7469999999999998e-01  -2.1980000000000000e-01   2.0588000000000002e+00   1.4319999999999999e-01  -6.6600000000000006e-02   8.8000000000000005e-03  -1.1984999999999999e+00   4.8920000000000002e-01   6.2683000000000000e+00   2.1190000000000001e-01   2.6939999999999997e-01   2.5209999999999999e-01
   2.8649999999999998e-01  -6.6000000000000003e-02   2.1446000000000001e+00   2.1959999999999999e-01  -8.5599999999999996e-02  -4.3900000000000002e-02  -1.2428999999999999e+00  -6.6699999999999995e-02   6.5294999999999996e+00   3.0819999999999997e-01   2.8870000000000001e-01   2.2559999999999999e-01
   2.2040000000000001e-01  -1.5390000000000001e-01   2.5735000000000001e+00   1.2410000000000000e-01  -7.6100000000000001e-02   1.7500000000000002e-02  -1.2650999999999999e+00   1.5559999999999999e-01   5.9200999999999997e+00   2.6970000000000000e-01   3.0790000000000001e-01   2.9189999999999999e-01
   1.1020000000000001e-01  -2.1980000000000000e-01   3.0024000000000002e+00   1.6230000000000000e-01  -7.6100000000000001e-02  -3.0700000000000002e-02  -1.0431999999999999e+00   2.0010000000000000e-01   6.3554000000000004e+00   2.6970000000000000e-01   2.7900000000000003e-01   2.8749999999999998e-01
   6.6100000000000006e-02  -1.3189999999999999e-01   3.5171000000000001e+00   9.5500000000000002e-02  -7.6100000000000001e-02   8.8000000000000005e-03  -1.2650999999999999e+00   1.3339999999999999e-01   5.5719000000000003e+00   1.9270000000000001e-01   2.5019999999999998e-01   2.6540000000000002e-01
   1.9839999999999999e-01  -2.4179999999999999e-01   3.0024000000000002e+00   1.0500000000000000e-01  -6.6600000000000006e-02  -6.5799999999999997e-02  -1.1762999999999999e+00   6.6699999999999995e-02   6.1813000000000002e+00   3.9489999999999997e-01   1.8279999999999999e-01   2.6979999999999998e-01
   1.9839999999999999e-01  -2.6379999999999998e-01   3.8603000000000001e+00   7.6399999999999996e-02  -1.3320000000000001e-01   1.7500000000000002e-02  -1.2206999999999999e+00   3.1130000000000002e-01   6.0072000000000001e+00   2.8899999999999998e-01   3.2710000000000000e-01   2.6979999999999998e-01
   2.2040000000000001e-01  -4.3969999999999998e-01   2.8309000000000002e+00   6.6799999999999998e-02  -1.0470000000000000e-01   4.3900000000000002e-02  -1.2428999999999999e+00   2.6679999999999998e-01   6.4424999999999999e+00   2.7939999999999998e-01   2.8870000000000001e-01   2.8749999999999998e-01
   4.8490000000000000e-01  -2.6379999999999998e-01   3.0882000000000001e+00   1.5279999999999999e-01  -1.0470000000000000e-01  -3.9500000000000000e-02  -1.1318999999999999e+00   3.3350000000000002e-01   5.6589000000000000e+00   3.2750000000000001e-01   2.5019999999999998e-01   2.7429999999999999e-01
   2.8649999999999998e-01  -3.7369999999999998e-01   3.0024000000000002e+00   1.8140000000000001e-01  -6.6600000000000006e-02   4.3900000000000002e-02  -1.1096999999999999e+00   6.2260000000000004e-01   6.7035999999999998e+00   3.1790000000000002e-01   3.5599999999999998e-01   2.8749999999999998e-01
   2.2040000000000001e-01  -3.2979999999999998e-01   3.0882000000000001e+00   1.8140000000000001e-01  -9.5200000000000007e-02   4.4000000000000003e-03  -1.1762999999999999e+00   4.2249999999999999e-01   6.4424999999999999e+00   2.6970000000000000e-01   3.2710000000000000e-01   2.6100000000000001e-01
   3.0859999999999999e-01  -2.6379999999999998e-01   1.9730000000000001e+00   2.4820000000000000e-01  -2.8500000000000001e-02  -4.4000000000000003e-03  -1.3539000000000001e+00   3.1130000000000002e-01   5.6589000000000000e+00   2.8899999999999998e-01   2.6939999999999997e-01   2.5659999999999999e-01
   2.2040000000000001e-01  -2.8580000000000000e-01   2.5735000000000001e+00   2.0999999999999999e-01  -1.9000000000000000e-02  -4.3900000000000002e-02  -1.1318999999999999e+00   3.1130000000000002e-01   6.4424999999999999e+00   2.8899999999999998e-01   2.0210000000000000e-01   3.2729999999999998e-01
   1.3230000000000000e-01  -3.9570000000000000e-01   3.2597999999999998e+00   1.4319999999999999e-01  -1.0470000000000000e-01   8.8000000000000005e-03  -1.3761000000000001e+00   2.2239999999999999e-01   6.0941999999999998e+00   3.4680000000000000e-01   2.8870000000000001e-01   2.5209999999999999e-01
   3.7469999999999998e-01  -4.1770000000000002e-01   2.5735000000000001e+00   1.7190000000000000e-01  -1.0470000000000000e-01   4.4000000000000003e-03  -1.4649000000000001e+00   1.7790000000000000e-01   6.6166000000000000e+00   2.1190000000000001e-01   2.7900000000000003e-01   3.1850000000000001e-01
   2.4249999999999999e-01  -3.5170000000000001e-01   3.0882000000000001e+00   2.6729999999999998e-01  -1.1420000000000000e-01   3.0700000000000002e-02  -1.1762999999999999e+00  -1.3339999999999999e-01   6.4424999999999999e+00   2.7939999999999998e-01   2.4060000000000001e-01   3.1409999999999999e-01
   2.4249999999999999e-01  -4.1770000000000002e-01   3.6029000000000000e+00   1.0500000000000000e-01  -1.6180000000000000e-01   1.7500000000000002e-02  -1.0653999999999999e+00   4.2249999999999999e-01   5.7460000000000004e+00   2.6010000000000000e-01   3.5599999999999998e-01   2.8310000000000002e-01
   1.7630000000000001e-01  -3.5170000000000001e-01   4.1176000000000004e+00   1.4319999999999999e-01  -2.3790000000000000e-01   2.1899999999999999e-02  -1.0875999999999999e+00   1.5559999999999999e-01   6.3554000000000004e+00   2.8899999999999998e-01   3.5599999999999998e-01   2.6540000000000002e-01
   2.4249999999999999e-01  -3.2979999999999998e-01   2.5735000000000001e+00   1.2410000000000000e-01  -9.4999999999999998e-03  -1.7500000000000002e-02  -1.1318999999999999e+00   2.2200000000000001e-02   6.1813000000000002e+00   2.8899999999999998e-01   3.8490000000000002e-01   2.6979999999999998e-01
   3.3060000000000000e-01  -1.9789999999999999e-01   3.3456000000000001e+00   2.1959999999999999e-01  -9.5200000000000007e-02  -3.0700000000000002e-02  -1.0875999999999999e+00   3.7800000000000000e-01   6.7907000000000002e+00   2.9859999999999998e-01   3.3679999999999999e-01   2.9189999999999999e-01
   3.3060000000000000e-01  -1.7590000000000000e-01   3.0024000000000002e+00   1.3370000000000001e-01  -9.4999999999999998e-03   3.0700000000000002e-02  -9.5440000000000003e-01   2.8910000000000002e-01   5.5719000000000003e+00   2.2159999999999999e-01   3.5599999999999998e-01   2.6100000000000001e-01
   2.2040000000000001e-01  -1.9789999999999999e-01   2.3161999999999998e+00   2.6729999999999998e-01  -4.7600000000000003e-02   0.0000000000000000e+00  -1.5093000000000001e+00   2.8910000000000002e-01   6.0941999999999998e+00   2.5050000000000000e-01   2.5979999999999998e-01   2.8749999999999998e-01
   3.7469999999999998e-01  -1.9789999999999999e-01   2.6593000000000000e+00   1.5279999999999999e-01  -2.8500000000000001e-02  -5.7000000000000002e-02  -1.3317000000000001e+00   3.7800000000000000e-01   6.4424999999999999e+00   1.7340000000000000e-01   2.7900000000000003e-01   2.7429999999999999e-01
   2.6450000000000001e-01  -4.3969999999999998e-01   3.7745000000000002e+00   1.4319999999999999e-01  -4.7600000000000003e-02  -4.4000000000000003e-03  -1.1984999999999999e+00   3.5580000000000001e-01   6.4424999999999999e+00   3.1790000000000002e-01   3.1750000000000000e-01   3.2729999999999998e-01
   3.0859999999999999e-01  -2.4179999999999999e-01   3.2597999999999998e+00   8.5900000000000004e-02  -6.6600000000000006e-02  -8.8000000000000005e-03  -1.3983000000000001e+00   2.4460000000000001e-01   6.0941999999999998e+00   2.8899999999999998e-01   3.6559999999999998e-01   3.0520000000000003e-01
   5.5110000000000003e-01  -3.5170000000000001e-01   2.9165999999999999e+00   1.4319999999999999e-01  -9.5200000000000007e-02   1.3200000000000000e-02  -1.3095000000000001e+00   1.7790000000000000e-01   6.2683000000000000e+00   3.5639999999999999e-01   2.5019999999999998e-01   2.8310000000000002e-01
   1.1020000000000001e-01  -4.1770000000000002e-01   3.8603000000000001e+00   9.4999999999999998e-03  -1.5229999999999999e-01   2.6300000000000000e-02  -1.3095000000000001e+00   2.4460000000000001e-01   6.0072000000000001e+00   2.4079999999999999e-01   3.9450000000000002e-01   3.0520000000000003e-01
   3.7469999999999998e-01  -2.6379999999999998e-01   3.6886999999999999e+00   1.0500000000000000e-01  -1.9030000000000000e-01   1.3200000000000000e-02  -1.3317000000000001e+00   2.6679999999999998e-01   5.9200999999999997e+00   2.6010000000000000e-01   3.2710000000000000e-01   2.9640000000000000e-01
   3.5270000000000001e-01  -1.7590000000000000e-01   2.9165999999999999e+00   1.8140000000000001e-01  -9.5200000000000007e-02  -1.3200000000000000e-02  -1.2650999999999999e+00   1.3339999999999999e-01   6.1813000000000002e+00   2.3119999999999999e-01   3.1750000000000000e-01   2.9640000000000000e-01
   1.5429999999999999e-01  -3.5170000000000001e-01   1.6298999999999999e+00   1.7190000000000000e-01  -1.4269999999999999e-01  -1.3200000000000000e-02  -1.0653999999999999e+00   4.6689999999999998e-01   6.3554000000000004e+00   2.1190000000000001e-01   3.2710000000000000e-01   2.6979999999999998e-01
   4.1880000000000001e-01  -3.7369999999999998e-01   3.5171000000000001e+00   1.1459999999999999e-01  -8.5599999999999996e-02   0.0000000000000000e+00  -1.3539000000000001e+00   3.1130000000000002e-01   5.9200999999999997e+00   2.0230000000000001e-01   3.4639999999999999e-01   2.6979999999999998e-01
   4.1880000000000001e-01  -1.3189999999999999e-01   2.4018999999999999e+00   2.6729999999999998e-01  -6.6600000000000006e-02  -9.2100000000000001e-02  -1.3539000000000001e+00   3.3350000000000002e-01   6.6166000000000000e+00   2.3119999999999999e-01   2.5019999999999998e-01   2.9640000000000000e-01
   3.3060000000000000e-01  -1.3189999999999999e-01   2.8309000000000002e+00   1.7190000000000000e-01  -5.7099999999999998e-02  -8.8000000000000005e-03  -1.2206999999999999e+00   2.0010000000000000e-01   5.3106999999999998e+00   3.1790000000000002e-01   3.2710000000000000e-01   2.9640000000000000e-01
   3.9679999999999999e-01  -3.2979999999999998e-01   2.4876999999999998e+00   1.0500000000000000e-01  -1.6180000000000000e-01  -4.8200000000000000e-02  -1.2206999999999999e+00   3.5580000000000001e-01   7.2260000000000000e+00   3.4680000000000000e-01   3.2710000000000000e-01   2.8749999999999998e-01
   2.8649999999999998e-01  -8.7900000000000006e-02   3.0024000000000002e+00   1.7190000000000000e-01  -9.5200000000000007e-02   1.7500000000000002e-02  -1.2206999999999999e+00   2.8910000000000002e-01   5.7460000000000004e+00   3.1790000000000002e-01   2.0210000000000000e-01   2.9640000000000000e-01
   5.0700000000000001e-01  -3.2979999999999998e-01   2.4018999999999999e+00   1.6230000000000000e-01  -1.5229999999999999e-01  -4.8200000000000000e-02  -1.3539000000000001e+00   8.8900000000000007e-02   5.3106999999999998e+00   2.6970000000000000e-01   1.8279999999999999e-01   2.7429999999999999e-01
   1.5429999999999999e-01  -2.4179999999999999e-01   3.8603000000000001e+00   2.8600000000000000e-02  -8.5599999999999996e-02  -8.8000000000000005e-03  -1.1762999999999999e+00   2.8910000000000002e-01   6.1813000000000002e+00   3.0819999999999997e-01   3.3679999999999999e-01   2.6540000000000002e-01
   1.1020000000000001e-01  -2.6379999999999998e-01   3.0024000000000002e+00   1.2410000000000000e-01  -7.6100000000000001e-02   0.0000000000000000e+00  -1.1318999999999999e+00   2.4460000000000001e-01   5.4847999999999999e+00   3.1790000000000002e-01   2.6939999999999997e-01   2.5659999999999999e-01
   3.9679999999999999e-01  -4.3969999999999998e-01   2.4876999999999998e+00   1.7190000000000000e-01  -9.5200000000000007e-02   1.3200000000000000e-02  -1.3095000000000001e+00   2.4460000000000001e-01   5.3977000000000004e+00   2.6970000000000000e-01   2.7900000000000003e-01   3.0080000000000001e-01
   6.6100000000000006e-02  -2.4179999999999999e-01   2.6593000000000000e+00   1.6230000000000000e-01   0.0000000000000000e+00  -4.4000000000000003e-03  -8.6560000000000004e-01   5.5589999999999995e-01   6.3554000000000004e+00   2.5050000000000000e-01   3.6559999999999998e-01   2.3440000000000000e-01
   3.3060000000000000e-01  -5.4959999999999998e-01   2.5735000000000001e+00   1.7190000000000000e-01  -1.0470000000000000e-01   4.8200000000000000e-02  -1.2650999999999999e+00   1.3339999999999999e-01   5.8330000000000002e+00   3.0819999999999997e-01   3.8490000000000002e-01   2.9640000000000000e-01
   4.4080000000000003e-01  -2.6379999999999998e-01   2.6593000000000000e+00   2.4820000000000000e-01  -9.4999999999999998e-03  -5.7000000000000002e-02  -1.2206999999999999e+00   2.4460000000000001e-01   6.4424999999999999e+00   2.3119999999999999e-01   2.8870000000000001e-01   2.4329999999999999e-01
   3.7469999999999998e-01  -1.7590000000000000e-01   2.5735000000000001e+00   1.6230000000000000e-01  -1.9000000000000000e-02  -2.6300000000000000e-02  -1.3983000000000001e+00   1.7790000000000000e-01   6.9648000000000003e+00   3.1790000000000002e-01   3.2710000000000000e-01   2.6979999999999998e-01
   6.6100000000000006e-02  -2.6379999999999998e-01   3.4314000000000000e+00   1.8140000000000001e-01  -4.7600000000000003e-02   1.7500000000000002e-02  -1.2650999999999999e+00   4.6689999999999998e-01   5.5719000000000003e+00   3.2750000000000001e-01   2.5979999999999998e-01   2.6100000000000001e-01
   4.8490000000000000e-01  -3.5170000000000001e-01   3.0882000000000001e+00   1.0500000000000000e-01  -1.0470000000000000e-01   2.6300000000000000e-02  -1.3539000000000001e+00   2.4460000000000001e-01   5.7460000000000004e+00   2.7939999999999998e-01   3.5599999999999998e-01   3.3179999999999998e-01
   5.0700000000000001e-01  -2.6379999999999998e-01   3.0882000000000001e+00   2.0050000000000001e-01  -8.5599999999999996e-02  -3.0700000000000002e-02  -1.3095000000000001e+00   2.8910000000000002e-01   6.2683000000000000e+00   3.3710000000000001e-01   3.6559999999999998e-01   3.4060000000000001e-01
   1.9839999999999999e-01  -4.1770000000000002e-01   3.6886999999999999e+00   1.2410000000000000e-01  -2.0930000000000001e-01   7.8899999999999998e-02  -1.0431999999999999e+00   1.1119999999999999e-01   6.4424999999999999e+00   3.0819999999999997e-01   3.3679999999999999e-01   2.8749999999999998e-01
   3.5270000000000001e-01  -4.3969999999999998e-01   3.6886999999999999e+00   1.4319999999999999e-01  -2.4740000000000001e-01   6.1400000000000003e-02  -1.2650999999999999e+00   2.8910000000000002e-01   6.3554000000000004e+00   3.5639999999999999e-01   3.1750000000000000e-01   3.0520000000000003e-01
   4.4080000000000003e-01  -5.0560000000000005e-01   2.9165999999999999e+00   8.5900000000000004e-02  -1.4269999999999999e-01  -1.7500000000000002e-02  -1.2650999999999999e+00   2.8910000000000002e-01   6.0072000000000001e+00   3.0819999999999997e-01   2.9830000000000001e-01   3.2729999999999998e-01
   4.4080000000000003e-01  -3.2979999999999998e-01   2.4018999999999999e+00   1.2410000000000000e-01  -4.7600000000000003e-02   4.4000000000000003e-03  -9.9880000000000002e-01   3.1130000000000002e-01   6.8777999999999997e+00   2.7939999999999998e-01   3.5599999999999998e-01   2.8310000000000002e-01
   3.3060000000000000e-01  -3.2979999999999998e-01   3.0024000000000002e+00   1.4319999999999999e-01  -1.2370000000000000e-01   2.6300000000000000e-02  -1.3317000000000001e+00   3.5580000000000001e-01   6.4424999999999999e+00   2.8899999999999998e-01   3.1750000000000000e-01   2.1679999999999999e-01
   3.5270000000000001e-01  -1.9789999999999999e-01   1.7157000000000000e+00   1.5279999999999999e-01  -1.9000000000000000e-02  -7.0199999999999999e-02  -1.3761000000000001e+00   0.0000000000000000e+00   6.0941999999999998e+00   3.4680000000000000e-01   2.4060000000000001e-01   2.9640000000000000e-01
   3.0859999999999999e-01  -2.6379999999999998e-01   2.7450999999999999e+00   1.7190000000000000e-01  -5.7099999999999998e-02  -8.8000000000000005e-03  -1.5315000000000001e+00   1.7790000000000000e-01   6.0072000000000001e+00   1.6380000000000000e-01   2.8870000000000001e-01   2.4770000000000000e-01
   3.3060000000000000e-01  -2.6379999999999998e-01   3.0024000000000002e+00   1.2410000000000000e-01  -4.7600000000000003e-02   2.1899999999999999e-02  -1.3317000000000001e+00   2.2239999999999999e-01   5.1365999999999996e+00   2.8899999999999998e-01   3.5599999999999998e-01   3.1850000000000001e-01
   2.6450000000000001e-01  -2.4179999999999999e-01   3.1739999999999999e+00   2.1959999999999999e-01  -5.7099999999999998e-02   2.6300000000000000e-02  -1.0653999999999999e+00   1.1119999999999999e-01   6.0941999999999998e+00   3.5639999999999999e-01   1.7319999999999999e-01   3.2729999999999998e-01
   3.9679999999999999e-01  -3.9570000000000000e-01   2.7450999999999999e+00   6.6799999999999998e-02  -1.0470000000000000e-01   2.1899999999999999e-02  -1.2873000000000001e+00   2.6679999999999998e-01   5.3977000000000004e+00   2.6970000000000000e-01   2.5979999999999998e-01   3.2729999999999998e-01
   2.2040000000000001e-01  -3.7369999999999998e-01   3.4314000000000000e+00   1.5279999999999999e-01  -1.4269999999999999e-01   5.2600000000000001e-02  -1.0431999999999999e+00   2.2239999999999999e-01   6.2683000000000000e+00   2.6010000000000000e-01   2.3089999999999999e-01   2.7429999999999999e-01
   3.3060000000000000e-01  -1.5390000000000001e-01   4.2034000000000002e+00   7.6399999999999996e-02  -1.5229999999999999e-01   0.0000000000000000e+00  -1.1318999999999999e+00   3.1130000000000002e-01   6.6166000000000000e+00   2.9859999999999998e-01   3.1750000000000000e-01   2.6540000000000002e-01
   3.0859999999999999e-01  -4.1770000000000002e-01   2.4018999999999999e+00   1.2410000000000000e-01  -6.6600000000000006e-02  -4.4000000000000003e-03  -1.2873000000000001e+00   3.5580000000000001e-01   6.2683000000000000e+00   2.3119999999999999e-01   2.5019999999999998e-01   2.9189999999999999e-01
   2.4249999999999999e-01  -2.4179999999999999e-01   3.5171000000000001e+00   1.2410000000000000e-01   9.4999999999999998e-03  -3.5099999999999999e-02  -1.1984999999999999e+00   3.7800000000000000e-01   6.2683000000000000e+00   2.1190000000000001e-01   3.0790000000000001e-01   2.6100000000000001e-01
   2.4249999999999999e-01  -2.8580000000000000e-01   3.1739999999999999e+00   1.1459999999999999e-01  -8.5599999999999996e-02   1.3200000000000000e-02  -1.3539000000000001e+00   4.2249999999999999e-01   6.0072000000000001e+00   2.1190000000000001e-01   3.3679999999999999e-01   2.6100000000000001e-01
   2.8649999999999998e-01  -1.3189999999999999e-01   1.8872000000000000e+00   1.2410000000000000e-01  -4.7600000000000003e-02  -6.1400000000000003e-02  -1.3983000000000001e+00   2.4460000000000001e-01   5.3106999999999998e+00   3.4680000000000000e-01   3.3679999999999999e-01   2.9189999999999999e-01
   6.1719999999999997e-01  -2.1980000000000000e-01   2.2303999999999999e+00   1.8140000000000001e-01  -9.4999999999999998e-03  -2.6300000000000000e-02  -1.1540999999999999e+00   2.2239999999999999e-01   5.4847999999999999e+00   3.1790000000000002e-01   3.0790000000000001e-01   2.7429999999999999e-01
   3.0859999999999999e-01  -3.2979999999999998e-01   3.0882000000000001e+00   1.3370000000000001e-01  -1.4269999999999999e-01   4.4000000000000003e-03  -1.3095000000000001e+00   2.8910000000000002e-01   6.0072000000000001e+00   2.6970000000000000e-01   4.4259999999999999e-01   2.7870000000000000e-01
   2.8649999999999998e-01  -1.9789999999999999e-01   2.8309000000000002e+00   1.4319999999999999e-01  -1.0470000000000000e-01  -2.1899999999999999e-02  -1.2873000000000001e+00   4.4499999999999998e-02   4.8754000000000000e+00   2.8899999999999998e-01   2.2130000000000000e-01   3.0520000000000003e-01
   1.1020000000000001e-01  -2.4179999999999999e-01   2.1446000000000001e+00   1.7190000000000000e-01  -4.7600000000000003e-02   4.4000000000000003e-03  -1.5093000000000001e+00  -6.6699999999999995e-02   5.8330000000000002e+00   2.9859999999999998e-01   3.4639999999999999e-01   3.0520000000000003e-01
   3.9679999999999999e-01  -4.3969999999999998e-01   3.4314000000000000e+00   1.1459999999999999e-01  -1.5229999999999999e-01   3.5099999999999999e-02  -1.2428999999999999e+00   2.6679999999999998e-01   6.0072000000000001e+00   2.6970000000000000e-01   3.2710000000000000e-01   2.9640000000000000e-01
   3.7469999999999998e-01  -3.9570000000000000e-01   2.9165999999999999e+00   1.6230000000000000e-01  -9.5200000000000007e-02   6.5799999999999997e-02  -1.3539000000000001e+00   3.1130000000000002e-01   5.6589000000000000e+00   2.3119999999999999e-01   2.9830000000000001e-01   3.2290000000000002e-01
   3.9679999999999999e-01  -4.3969999999999998e-01   2.4018999999999999e+00   2.2910000000000000e-01  -9.4999999999999998e-03  -5.2600000000000001e-02  -1.3539000000000001e+00   3.7800000000000000e-01   6.7907000000000002e+00   2.4079999999999999e-01   3.0790000000000001e-01   2.6979999999999998e-01
   3.0859999999999999e-01  -2.4179999999999999e-01   2.8309000000000002e+00   2.2910000000000000e-01  -6.6600000000000006e-02   3.9500000000000000e-02  -1.3095000000000001e+00   4.4469999999999998e-01   6.1813000000000002e+00   2.2159999999999999e-01   2.9830000000000001e-01   2.9189999999999999e-01
   2.4249999999999999e-01  -2.4179999999999999e-01   2.5735000000000001e+00   9.5500000000000002e-02  -9.5200000000000007e-02  -3.9500000000000000e-02  -1.2428999999999999e+00   2.8910000000000002e-01   6.0941999999999998e+00   2.3119999999999999e-01   2.8870000000000001e-01   2.5209999999999999e-01
   3.5270000000000001e-01  -1.9789999999999999e-01   1.7157000000000000e+00   2.3870000000000000e-01  -7.6100000000000001e-02  -4.4000000000000003e-03  -1.4205000000000001e+00   3.3350000000000002e-01   6.2683000000000000e+00   3.0819999999999997e-01   2.7900000000000003e-01   2.6979999999999998e-01
   3.7469999999999998e-01  -3.9570000000000000e-01   2.0588000000000002e+00   1.9089999999999999e-01  -4.7600000000000003e-02  -8.7700000000000000e-02  -1.3095000000000001e+00   2.0010000000000000e-01   6.2683000000000000e+00   2.5050000000000000e-01   3.2710000000000000e-01   2.7870000000000000e-01
   3.9679999999999999e-01  -3.2979999999999998e-01   2.8309000000000002e+00   1.2410000000000000e-01  -6.6600000000000006e-02   1.3200000000000000e-02  -1.3761000000000001e+00   2.4460000000000001e-01   6.2683000000000000e+00   2.9859999999999998e-01   3.6559999999999998e-01   2.6979999999999998e-01
   4.4080000000000003e-01  -1.7590000000000000e-01   2.4876999999999998e+00   2.0999999999999999e-01  -6.6600000000000006e-02   0.0000000000000000e+00  -1.4205000000000001e+00   1.5559999999999999e-01   5.7460000000000004e+00   2.9859999999999998e-01   2.7900000000000003e-01   3.2290000000000002e-01
   3.3060000000000000e-01  -2.4179999999999999e-01   2.6593000000000000e+00   8.5900000000000004e-02  -1.1420000000000000e-01   8.8000000000000005e-03  -1.2873000000000001e+00   4.0020000000000000e-01   6.0941999999999998e+00   2.4079999999999999e-01   2.4060000000000001e-01   2.6979999999999998e-01
   2.8649999999999998e-01  -4.3969999999999998e-01   2.9165999999999999e+00   7.6399999999999996e-02  -2.3790000000000000e-01   6.5799999999999997e-02  -1.1984999999999999e+00   2.8910000000000002e-01   5.7460000000000004e+00   2.6970000000000000e-01   3.5599999999999998e-01   2.5659999999999999e-01
   1.5429999999999999e-01  -3.0780000000000002e-01   3.3456000000000001e+00   1.0500000000000000e-01  -1.6180000000000000e-01   3.0700000000000002e-02  -1.2428999999999999e+00   4.2249999999999999e-01   6.3554000000000004e+00   3.3710000000000001e-01   2.8870000000000001e-01   2.8749999999999998e-01
   3.3060000000000000e-01  -3.9570000000000000e-01   1.9730000000000001e+00   1.5279999999999999e-01  -1.7130000000000001e-01   1.7500000000000002e-02  -1.2206999999999999e+00   2.8910000000000002e-01   5.9200999999999997e+00   2.9859999999999998e-01   2.6939999999999997e-01   2.8749999999999998e-01
   4.6289999999999998e-01  -3.0780000000000002e-01   3.6029000000000000e+00   1.0500000000000000e-01  -8.5599999999999996e-02   4.8200000000000000e-02  -1.0209999999999999e+00   4.0020000000000000e-01   6.5294999999999996e+00   1.8300000000000000e-01   3.0790000000000001e-01   2.8749999999999998e-01
   4.6289999999999998e-01  -2.8580000000000000e-01   3.0882000000000001e+00   2.1959999999999999e-01  -4.7600000000000003e-02   4.4000000000000003e-03  -1.0209999999999999e+00   5.5589999999999995e-01   6.3554000000000004e+00   2.6010000000000000e-01   3.4639999999999999e-01   2.8310000000000002e-01
   4.8490000000000000e-01  -1.0990000000000000e-01   2.1446000000000001e+00   2.1959999999999999e-01  -1.9000000000000000e-02   0.0000000000000000e+00  -1.2873000000000001e+00   3.5580000000000001e-01   6.2683000000000000e+00   2.5050000000000000e-01   3.4639999999999999e-01   2.8749999999999998e-01
   4.6289999999999998e-01  -2.4179999999999999e-01   2.4018999999999999e+00   2.0999999999999999e-01  -9.4999999999999998e-03   8.8000000000000005e-03  -1.1984999999999999e+00   3.5580000000000001e-01   5.3106999999999998e+00   3.8529999999999998e-01   3.1750000000000000e-01   2.9640000000000000e-01
   4.1880000000000001e-01  -4.8359999999999997e-01   3.1739999999999999e+00   1.1459999999999999e-01  -8.5599999999999996e-02   5.7000000000000002e-02  -1.3095000000000001e+00   3.3350000000000002e-01   5.2236000000000002e+00   3.1790000000000002e-01   3.6559999999999998e-01   2.9640000000000000e-01
   2.8649999999999998e-01  -2.1980000000000000e-01   2.6593000000000000e+00   1.5279999999999999e-01  -7.6100000000000001e-02   0.0000000000000000e+00  -1.3539000000000001e+00   1.5559999999999999e-01   6.1813000000000002e+00   3.3710000000000001e-01   2.4060000000000001e-01   3.0520000000000003e-01
   2.8649999999999998e-01  -1.9789999999999999e-01   3.4314000000000000e+00   1.0500000000000000e-01  -1.4269999999999999e-01   1.7500000000000002e-02  -1.4427000000000001e+00   6.6699999999999995e-02   5.6589000000000000e+00   2.6970000000000000e-01   2.7900000000000003e-01   3.3620000000000000e-01
   1.9839999999999999e-01  -4.8359999999999997e-01   3.7745000000000002e+00   1.8140000000000001e-01  -1.6180000000000000e-01   3.5099999999999999e-02  -1.1096999999999999e+00   3.7800000000000000e-01   5.8330000000000002e+00   3.3710000000000001e-01   3.1750000000000000e-01   2.6979999999999998e-01
   3.5270000000000001e-01  -5.7160000000000000e-01   4.1176000000000004e+00   2.0050000000000001e-01  -1.7130000000000001e-01   6.1400000000000003e-02  -1.2650999999999999e+00   3.3350000000000002e-01   5.7460000000000004e+00   2.8899999999999998e-01   2.2130000000000000e-01   2.5659999999999999e-01
   3.3060000000000000e-01  -1.5390000000000001e-01   2.2303999999999999e+00   1.0500000000000000e-01  -1.4269999999999999e-01   4.4000000000000003e-03  -1.2650999999999999e+00   1.1119999999999999e-01   5.4847999999999999e+00   2.9859999999999998e-01   3.6559999999999998e-01   2.7870000000000000e-01
   3.3060000000000000e-01  -3.7369999999999998e-01   2.7450999999999999e+00   1.9089999999999999e-01  -6.6600000000000006e-02   0.0000000000000000e+00  -1.1762999999999999e+00   3.1130000000000002e-01   6.3554000000000004e+00   2.9859999999999998e-01   3.7530000000000002e-01   2.4770000000000000e-01
   3.7469999999999998e-01  -3.2979999999999998e-01   2.8309000000000002e+00   1.4319999999999999e-01  -7.6100000000000001e-02  -8.8000000000000005e-03  -1.0653999999999999e+00   1.7790000000000000e-01   6.2683000000000000e+00   3.1790000000000002e-01   3.4639999999999999e-01   2.7870000000000000e-01
   4.4080000000000003e-01  -4.6170000000000000e-01   2.1446000000000001e+00   2.0050000000000001e-01  -9.4999999999999998e-03  -3.5099999999999999e-02  -1.3317000000000001e+00   4.4499999999999998e-02   6.9648000000000003e+00   2.5050000000000000e-01   2.6939999999999997e-01   2.9189999999999999e-01
   3.0859999999999999e-01  -1.9789999999999999e-01   2.1446000000000001e+00   1.8140000000000001e-01  -1.9000000000000000e-02  -3.5099999999999999e-02  -1.2206999999999999e+00   2.8910000000000002e-01   6.4424999999999999e+00   3.0819999999999997e-01   2.8870000000000001e-01   2.9189999999999999e-01
   1.7630000000000001e-01  -4.1770000000000002e-01   3.6029000000000000e+00   1.6230000000000000e-01  -2.8500000000000001e-02  -8.8000000000000005e-03  -1.3539000000000001e+00   3.7800000000000000e-01   5.7460000000000004e+00   2.7939999999999998e-01   3.2710000000000000e-01   2.9640000000000000e-01
   3.5270000000000001e-01  -3.5170000000000001e-01   3.2597999999999998e+00   1.1459999999999999e-01  -1.1420000000000000e-01  -3.5099999999999999e-02  -1.3761000000000001e+00   6.6699999999999995e-02   5.6589000000000000e+00   3.6599999999999999e-01   3.0790000000000001e-01   2.7870000000000000e-01
   4.6289999999999998e-01  -2.4179999999999999e-01   2.5735000000000001e+00   1.1459999999999999e-01  -1.6180000000000000e-01   8.8000000000000005e-03  -1.3761000000000001e+00   2.2239999999999999e-01   5.7460000000000004e+00   2.6010000000000000e-01   1.8279999999999999e-01   2.8749999999999998e-01
   2.4249999999999999e-01  -2.6379999999999998e-01   3.7745000000000002e+00   1.0500000000000000e-01  -2.3790000000000000e-01   5.7000000000000002e-02  -1.3317000000000001e+00   2.2239999999999999e-01   5.7460000000000004e+00   3.3710000000000001e-01   3.4639999999999999e-01   2.5659999999999999e-01
   3.3060000000000000e-01  -3.5170000000000001e-01   4.2034000000000002e+00   1.5279999999999999e-01  -1.9980000000000001e-01   1.0520000000000000e-01  -1.3539000000000001e+00   1.7790000000000000e-01   5.7460000000000004e+00   2.8899999999999998e-01   3.2710000000000000e-01   2.8749999999999998e-01
   4.6289999999999998e-01  -1.9789999999999999e-01   2.8309000000000002e+00   6.6799999999999998e-02  -1.1420000000000000e-01  -4.4000000000000003e-03  -1.3761000000000001e+00   2.0010000000000000e-01   5.6589000000000000e+00   3.0819999999999997e-01   3.0790000000000001e-01   2.9640000000000000e-01
   4.1880000000000001e-01  -1.5390000000000001e-01   2.2303999999999999e+00   1.8140000000000001e-01  -1.1420000000000000e-01   6.1400000000000003e-02  -1.3761000000000001e+00   3.3350000000000002e-01   5.8330000000000002e+00   3.3710000000000001e-01   2.8870000000000001e-01   2.6100000000000001e-01
   2.6450000000000001e-01  -3.2979999999999998e-01   3.3456000000000001e+00   6.6799999999999998e-02  -1.0470000000000000e-01   0.0000000000000000e+00  -1.2650999999999999e+00   2.4460000000000001e-01   6.6166000000000000e+00   2.6970000000000000e-01   3.5599999999999998e-01   2.4329999999999999e-01
   3.7469999999999998e-01  -8.7900000000000006e-02   2.2303999999999999e+00   1.4319999999999999e-01  -1.9000000000000000e-02  -3.5099999999999999e-02  -1.2650999999999999e+00   4.0020000000000000e-01   6.7907000000000002e+00   2.4079999999999999e-01   2.7900000000000003e-01   3.3179999999999998e-01
   4.1880000000000001e-01  -1.3189999999999999e-01   2.7450999999999999e+00   1.4319999999999999e-01  -5.7099999999999998e-02  -4.4000000000000003e-03  -1.4427000000000001e+00   3.3350000000000002e-01   5.4847999999999999e+00   2.4079999999999999e-01   2.8870000000000001e-01   2.4770000000000000e-01
   3.0859999999999999e-01  -3.2979999999999998e-01   3.0024000000000002e+00   1.5279999999999999e-01  -1.8079999999999999e-01  -2.6300000000000000e-02  -1.3983000000000001e+00   3.1130000000000002e-01   6.0941999999999998e+00   2.9859999999999998e-01   3.0790000000000001e-01   2.6100000000000001e-01
   2.8649999999999998e-01  -2.6379999999999998e-01   3.4314000000000000e+00   1.6230000000000000e-01  -1.2370000000000000e-01   4.3900000000000002e-02  -1.4205000000000001e+00   2.2239999999999999e-01   6.5294999999999996e+00   3.5639999999999999e-01   2.5019999999999998e-01   2.9640000000000000e-01
   3.7469999999999998e-01  -2.1980000000000000e-01   2.4876999999999998e+00   1.8140000000000001e-01  -1.1420000000000000e-01  -4.4000000000000003e-03  -1.1096999999999999e+00   6.6699999999999995e-02   6.2683000000000000e+00   2.5050000000000000e-01   2.9830000000000001e-01   3.0520000000000003e-01
   1.7630000000000001e-01  -3.0780000000000002e-01   3.4314000000000000e+00   9.5500000000000002e-02  -1.2370000000000000e-01   2.1899999999999999e-02  -1.1318999999999999e+00   3.1130000000000002e-01   6.3554000000000004e+00   2.9859999999999998e-01   2.9830000000000001e-01   2.8749999999999998e-01
   5.0700000000000001e-01  -3.5170000000000001e-01   3.5171000000000001e+00   2.2910000000000000e-01  -1.9030000000000000e-01  -3.0700000000000002e-02  -1.3761000000000001e+00   2.8910000000000002e-01   5.9200999999999997e+00   2.7939999999999998e-01   2.5979999999999998e-01   3.0959999999999999e-01
   5.0700000000000001e-01  -4.3999999999999997e-02   3.0024000000000002e+00   1.8140000000000001e-01  -1.1420000000000000e-01   0.0000000000000000e+00  -1.2873000000000001e+00   3.3350000000000002e-01   5.5719000000000003e+00   1.8300000000000000e-01   2.6939999999999997e-01   3.0520000000000003e-01
   4.8490000000000000e-01  -4.6170000000000000e-01   2.9165999999999999e+00   1.1459999999999999e-01  -6.6600000000000006e-02  -3.5099999999999999e-02  -1.2428999999999999e+00   2.0010000000000000e-01   6.7907000000000002e+00   3.5639999999999999e-01   2.7900000000000003e-01   2.5209999999999999e-01
   2.8649999999999998e-01  -2.4179999999999999e-01   2.8309000000000002e+00   1.7190000000000000e-01  -7.6100000000000001e-02   3.5099999999999999e-02  -1.0875999999999999e+00   4.6689999999999998e-01   5.8330000000000002e+00   2.2159999999999999e-01   3.8490000000000002e-01   2.6979999999999998e-01
   3.5270000000000001e-01  -2.1980000000000000e-01   2.1446000000000001e+00   1.9089999999999999e-01  -6.6600000000000006e-02  -3.5099999999999999e-02  -1.4871000000000001e+00   3.5580000000000001e-01   6.6166000000000000e+00   2.2159999999999999e-01   2.7900000000000003e-01   2.7870000000000000e-01
   3.3060000000000000e-01  -2.4179999999999999e-01   2.9165999999999999e+00   2.3870000000000000e-01  -6.6600000000000006e-02  -3.0700000000000002e-02  -1.4427000000000001e+00   3.3350000000000002e-01   6.0941999999999998e+00   2.6010000000000000e-01   3.5599999999999998e-01   2.6540000000000002e-01
   2.8649999999999998e-01  -2.4179999999999999e-01   3.0882000000000001e+00   1.6230000000000000e-01  -7.6100000000000001e-02   4.4000000000000003e-03  -1.1762999999999999e+00   2.0010000000000000e-01   6.2683000000000000e+00   2.6970000000000000e-01   2.9830000000000001e-01   2.9189999999999999e-01
   3.5270000000000001e-01  -2.4179999999999999e-01   3.0882000000000001e+00   1.6230000000000000e-01  -1.8079999999999999e-01   1.7500000000000002e-02  -1.4871000000000001e+00   8.8900000000000007e-02   5.3977000000000004e+00   3.2750000000000001e-01   3.3679999999999999e-01   2.9189999999999999e-01
   3.9679999999999999e-01  -3.5170000000000001e-01   2.8309000000000002e+00   1.3370000000000001e-01  -1.2370000000000000e-01  -2.1899999999999999e-02  -1.3983000000000001e+00   6.6699999999999995e-02   5.2236000000000002e+00   3.7569999999999998e-01   2.9830000000000001e-01   2.6100000000000001e-01
   3.3060000000000000e-01  -3.7369999999999998e-01   3.0882000000000001e+00   1.0500000000000000e-01  -1.9030000000000000e-01   3.0700000000000002e-02  -1.2873000000000001e+00   3.3350000000000002e-01   5.7460000000000004e+00   2.7939999999999998e-01   2.9830000000000001e-01   2.6100000000000001e-01
   2.6450000000000001e-01  -4.1770000000000002e-01   3.5171000000000001e+00   1.3370000000000001e-01  -1.9030000000000000e-01   3.0700000000000002e-02  -1.3317000000000001e+00   3.3350000000000002e-01   5.7460000000000004e+00   3.6599999999999999e-01   3.1750000000000000e-01   2.8310000000000002e-01
   4.6289999999999998e-01  -1.5390000000000001e-01   3.0882000000000001e+00   2.0999999999999999e-01  -1.1420000000000000e-01  -3.0700000000000002e-02  -1.1984999999999999e+00   3.7800000000000000e-01   6.7907000000000002e+00   3.1790000000000002e-01   2.5019999999999998e-01   3.1850000000000001e-01
   4.1880000000000001e-01  -3.9570000000000000e-01   3.0024000000000002e+00   1.2410000000000000e-01  -1.0470000000000000e-01   4.4000000000000003e-03  -1.2428999999999999e+00   5.7809999999999995e-01   5.9200999999999997e+00   2.6970000000000000e-01   2.8870000000000001e-01   2.4770000000000000e-01
   4.6289999999999998e-01  -4.1770000000000002e-01   3.0024000000000002e+00   1.6230000000000000e-01  -1.3320000000000001e-01  -1.3200000000000000e-02  -1.3539000000000001e+00   4.0020000000000000e-01   6.9648000000000003e+00   2.7939999999999998e-01   3.4639999999999999e-01   2.8749999999999998e-01
   5.9509999999999996e-01  -2.4179999999999999e-01   2.4018999999999999e+00   2.2910000000000000e-01  -9.5200000000000007e-02   8.8000000000000005e-03  -1.1762999999999999e+00   2.4460000000000001e-01   6.3554000000000004e+00   3.3710000000000001e-01   3.6559999999999998e-01   3.1850000000000001e-01
   3.0859999999999999e-01  -2.8580000000000000e-01   2.2303999999999999e+00   2.0050000000000001e-01  -3.8100000000000002e-02  -1.3200000000000000e-02  -1.5980000000000001e+00   2.2200000000000001e-02   5.6589000000000000e+00   3.1790000000000002e-01   2.5019999999999998e-01   2.7429999999999999e-01
   6.1719999999999997e-01  -2.4179999999999999e-01   2.8309000000000002e+00   1.1459999999999999e-01  -9.5200000000000007e-02   8.8000000000000005e-03  -1.2428999999999999e+00   3.1130000000000002e-01   6.7035999999999998e+00   2.3119999999999999e-01   3.2710000000000000e-01   2.6100000000000001e-01
   3.9679999999999999e-01  -5.2759999999999996e-01   2.4876999999999998e+00   1.3370000000000001e-01  -1.9030000000000000e-01   3.9500000000000000e-02  -1.4205000000000001e+00   4.4499999999999998e-02   6.2683000000000000e+00   4.3350000000000000e-01   2.5979999999999998e-01   3.3179999999999998e-01
   4.4080000000000003e-01  -1.3189999999999999e-01   2.4018999999999999e+00   2.0999999999999999e-01  -6.6600000000000006e-02  -3.5099999999999999e-02  -1.4205000000000001e+00   6.6699999999999995e-02   5.6589000000000000e+00   3.1790000000000002e-01   2.8870000000000001e-01   3.0080000000000001e-01
   2.4249999999999999e-01  -5.7160000000000000e-01   2.9165999999999999e+00   1.0500000000000000e-01  -1.3320000000000001e-01   7.8899999999999998e-02  -1.3317000000000001e+00   3.7800000000000000e-01   7.0518999999999998e+00   2.9859999999999998e-01   3.8490000000000002e-01   2.6540000000000002e-01
   2.8649999999999998e-01  -5.4959999999999998e-01   3.1739999999999999e+00   1.3370000000000001e-01  -1.4269999999999999e-01   4.3900000000000002e-02  -1.3983000000000001e+00   2.0010000000000000e-01   6.0072000000000001e+00   2.9859999999999998e-01   3.6559999999999998e-01   2.5209999999999999e-01
   3.3060000000000000e-01  -4.8359999999999997e-01   3.0024000000000002e+00   9.5500000000000002e-02  -1.1420000000000000e-01  -4.4000000000000003e-03  -1.3539000000000001e+00   1.3339999999999999e-01   6.0072000000000001e+00   2.9859999999999998e-01   2.8870000000000001e-01   3.1409999999999999e-01
   3.5270000000000001e-01  -2.6379999999999998e-01   2.7450999999999999e+00   2.2910000000000000e-01  -8.5599999999999996e-02   2.6300000000000000e-02  -1.1984999999999999e+00   4.0020000000000000e-01   6.5294999999999996e+00   3.1790000000000002e-01   4.3300000000000000e-01   2.4770000000000000e-01
   1.7630000000000001e-01  -3.0780000000000002e-01   2.7450999999999999e+00   1.6230000000000000e-01  -1.3320000000000001e-01   8.8000000000000005e-03  -1.2206999999999999e+00   3.3350000000000002e-01   5.9200999999999997e+00   2.8899999999999998e-01   3.0790000000000001e-01   2.7870000000000000e-01
   5.5110000000000003e-01  -2.1980000000000000e-01   1.6298999999999999e+00   2.0999999999999999e-01   0.0000000000000000e+00  -1.3200000000000000e-02  -1.3539000000000001e+00   2.4460000000000001e-01   6.1813000000000002e+00   3.2750000000000001e-01   3.4639999999999999e-01   3.1409999999999999e-01
   3.7469999999999998e-01  -6.6000000000000003e-02   2.0588000000000002e+00   2.1959999999999999e-01  -8.5599999999999996e-02   3.5099999999999999e-02  -1.3761000000000001e+00   2.2239999999999999e-01   6.3554000000000004e+00   2.5050000000000000e-01   2.7900000000000003e-01   2.6100000000000001e-01
   5.9509999999999996e-01  -2.6379999999999998e-01   2.9165999999999999e+00   4.7699999999999999e-02  -1.8079999999999999e-01   1.3200000000000000e-02  -1.2428999999999999e+00   2.8910000000000002e-01   5.4847999999999999e+00   2.6970000000000000e-01   2.7900000000000003e-01   2.6100000000000001e-01
   4.1880000000000001e-01  -4.1770000000000002e-01   2.5735000000000001e+00   1.3370000000000001e-01  -1.0470000000000000e-01   3.5099999999999999e-02  -1.5980000000000001e+00   4.4499999999999998e-02   6.1813000000000002e+00   2.6010000000000000e-01   2.9830000000000001e-01   2.8749999999999998e-01
   2.8649999999999998e-01  -1.5390000000000001e-01   3.3456000000000001e+00   5.7299999999999997e-02  -1.0470000000000000e-01   3.0700000000000002e-02  -1.1318999999999999e+00   1.7790000000000000e-01   5.3977000000000004e+00   2.6010000000000000e-01   2.2130000000000000e-01   2.9189999999999999e-01
   3.7469999999999998e-01  -2.8580000000000000e-01   4.2034000000000002e+00   1.1459999999999999e-01  -2.3790000000000000e-01   5.7000000000000002e-02  -1.1762999999999999e+00   2.2239999999999999e-01   5.6589000000000000e+00   2.7939999999999998e-01   2.7900000000000003e-01   2.6540000000000002e-01
   3.5270000000000001e-01  -4.3969999999999998e-01   3.0024000000000002e+00   1.0500000000000000e-01  -1.0470000000000000e-01   7.8899999999999998e-02  -1.1984999999999999e+00   3.3350000000000002e-01   6.5294999999999996e+00   2.8899999999999998e-01   4.1370000000000001e-01   2.8310000000000002e-01
   3.7469999999999998e-01   0.0000000000000000e+00   3.0882000000000001e+00   8.5900000000000004e-02  -9.5200000000000007e-02   3.0700000000000002e-02  -1.1540999999999999e+00   2.0010000000000000e-01   6.1813000000000002e+00   3.3710000000000001e-01   3.8490000000000002e-01   3.0959999999999999e-01
   3.9679999999999999e-01  -3.7369999999999998e-01   2.6593000000000000e+00   1.7190000000000000e-01  -1.3320000000000001e-01   4.4000000000000003e-03  -1.2206999999999999e+00   2.6679999999999998e-01   6.6166000000000000e+00   2.6970000000000000e-01   3.8490000000000002e-01   2.7429999999999999e-01
   4.1880000000000001e-01  -4.6170000000000000e-01   2.2303999999999999e+00   1.1459999999999999e-01  -1.6180000000000000e-01   8.8000000000000005e-03  -1.1762999999999999e+00   4.2249999999999999e-01   6.4424999999999999e+00   2.2159999999999999e-01   2.8870000000000001e-01   2.6100000000000001e-01
   5.0700000000000001e-01  -3.0780000000000002e-01   1.8872000000000000e+00   1.5279999999999999e-01  -3.8100000000000002e-02  -5.2600000000000001e-02  -1.5536000000000001e+00   3.7800000000000000e-01   6.0941999999999998e+00   2.6010000000000000e-01   1.8279999999999999e-01   3.0080000000000001e-01
   3.5270000000000001e-01  -2.1980000000000000e-01   2.3161999999999998e+00   1.6230000000000000e-01  -1.0470000000000000e-01  -5.2600000000000001e-02  -1.3095000000000001e+00   3.3350000000000002e-01   6.3554000000000004e+00   2.6010000000000000e-01   2.5019999999999998e-01   2.7429999999999999e-01
   3.7469999999999998e-01  -3.0780000000000002e-01   3.0024000000000002e+00   4.7699999999999999e-02  -1.7130000000000001e-01   1.3200000000000000e-02  -1.3317000000000001e+00   1.7790000000000000e-01   6.2683000000000000e+00   1.9270000000000001e-01   2.5979999999999998e-01   2.9640000000000000e-01
   2.4249999999999999e-01  -2.6379999999999998e-01   2.4018999999999999e+00   2.5779999999999997e-01  -1.0470000000000000e-01  -2.6300000000000000e-02  -1.3539000000000001e+00   1.7790000000000000e-01   6.0072000000000001e+00   2.8899999999999998e-01   3.1750000000000000e-01   2.9640000000000000e-01
   5.2900000000000003e-01  -1.3189999999999999e-01   3.0024000000000002e+00   2.1959999999999999e-01  -6.6600000000000006e-02   3.0700000000000002e-02  -1.4871000000000001e+00   2.0010000000000000e-01   6.5294999999999996e+00   3.3710000000000001e-01   2.9830000000000001e-01   3.0080000000000001e-01
   3.0859999999999999e-01  -3.7369999999999998e-01   3.0882000000000001e+00   1.6230000000000000e-01  -7.6100000000000001e-02  -4.4000000000000003e-03  -1.0431999999999999e+00   6.6699999999999995e-02   5.7460000000000004e+00   2.9859999999999998e-01   2.8870000000000001e-01   2.9189999999999999e-01
   3.5270000000000001e-01  -1.7590000000000000e-01   3.6029000000000000e+00   1.7190000000000000e-01  -1.1420000000000000e-01   3.0700000000000002e-02  -1.3317000000000001e+00   1.5559999999999999e-01   6.4424999999999999e+00   3.5639999999999999e-01   3.1750000000000000e-01   2.5209999999999999e-01
   5.9509999999999996e-01  -3.9570000000000000e-01   2.4876999999999998e+00   1.7190000000000000e-01  -1.5229999999999999e-01  -1.7500000000000002e-02  -1.2428999999999999e+00   5.3369999999999995e-01   6.5294999999999996e+00   2.6970000000000000e-01   2.6939999999999997e-01   2.5659999999999999e-01
   3.9679999999999999e-01  -3.5170000000000001e-01   2.4018999999999999e+00   1.4319999999999999e-01  -4.7600000000000003e-02   3.9500000000000000e-02  -1.2206999999999999e+00   3.5580000000000001e-01   6.1813000000000002e+00   2.4079999999999999e-01   3.4639999999999999e-01   2.8749999999999998e-01
   4.6289999999999998e-01  -4.1770000000000002e-01   2.0588000000000002e+00   1.1459999999999999e-01  -1.6180000000000000e-01  -3.0700000000000002e-02  -1.1984999999999999e+00   2.8910000000000002e-01   6.0072000000000001e+00   2.7939999999999998e-01   3.3679999999999999e-01   2.3890000000000000e-01
   3.9679999999999999e-01  -3.5170000000000001e-01   2.2303999999999999e+00   2.0050000000000001e-01  -9.4999999999999998e-03  -3.5099999999999999e-02  -1.3095000000000001e+00   2.4460000000000001e-01   5.4847999999999999e+00   2.2159999999999999e-01   2.2130000000000000e-01   3.2729999999999998e-01
   4.4080000000000003e-01  -8.7900000000000006e-02   1.5441000000000000e+00   8.5900000000000004e-02  -4.7600000000000003e-02  -2.1899999999999999e-02  -1.4427000000000001e+00   1.5559999999999999e-01   5.4847999999999999e+00   3.2750000000000001e-01   3.1750000000000000e-01   2.6979999999999998e-01
   2.8649999999999998e-01  -4.8359999999999997e-01   3.0024000000000002e+00   2.3870000000000000e-01  -1.6180000000000000e-01   4.4000000000000003e-03  -1.2650999999999999e+00   4.8920000000000002e-01   5.4847999999999999e+00   3.2750000000000001e-01   3.1750000000000000e-01   2.6540000000000002e-01
   4.6289999999999998e-01  -2.6379999999999998e-01   2.8309000000000002e+00   2.2910000000000000e-01  -7.6100000000000001e-02   3.5099999999999999e-02  -1.4871000000000001e+00   2.0010000000000000e-01   6.1813000000000002e+00   3.2750000000000001e-01   1.7319999999999999e-01   3.0959999999999999e-01
   4.8490000000000000e-01  -2.4179999999999999e-01   2.2303999999999999e+00   2.1959999999999999e-01  -1.5229999999999999e-01   8.8000000000000005e-03  -1.5536000000000001e+00   2.4460000000000001e-01   5.8330000000000002e+00   3.2750000000000001e-01   2.1170000000000000e-01   2.7870000000000000e-01
   2.8649999999999998e-01  -4.8359999999999997e-01   3.4314000000000000e+00   1.0500000000000000e-01  -1.9030000000000000e-01   4.3900000000000002e-02  -1.3983000000000001e+00   2.0010000000000000e-01   5.6589000000000000e+00   3.5639999999999999e-01   2.8870000000000001e-01   2.6100000000000001e-01
   4.8490000000000000e-01  -4.1770000000000002e-01   3.6029000000000000e+00   9.5500000000000002e-02  -1.8079999999999999e-01   4.8200000000000000e-02  -1.1984999999999999e+00   1.7790000000000000e-01   6.2683000000000000e+00   2.6970000000000000e-01   2.6939999999999997e-01   2.9640000000000000e-01
   4.4080000000000003e-01  -3.7369999999999998e-01   2.7450999999999999e+00   2.0999999999999999e-01  -8.5599999999999996e-02   8.8000000000000005e-03  -1.1984999999999999e+00   2.0010000000000000e-01   5.5719000000000003e+00   2.2159999999999999e-01   3.5599999999999998e-01   3.0959999999999999e-01
   3.3060000000000000e-01  -2.8580000000000000e-01   3.2597999999999998e+00   1.2410000000000000e-01  -1.2370000000000000e-01   1.3200000000000000e-02  -1.1318999999999999e+00   4.6689999999999998e-01   6.3554000000000004e+00   3.3710000000000001e-01   2.5979999999999998e-01   2.3890000000000000e-01
   3.9679999999999999e-01  -1.7590000000000000e-01   3.0024000000000002e+00   1.5279999999999999e-01  -1.1420000000000000e-01   0.0000000000000000e+00  -1.2428999999999999e+00   4.6689999999999998e-01   6.6166000000000000e+00   2.9859999999999998e-01   4.4259999999999999e-01   2.8749999999999998e-01
   5.2900000000000003e-01  -8.7900000000000006e-02   2.4876999999999998e+00   2.1959999999999999e-01  -2.8500000000000001e-02   8.8000000000000005e-03  -1.2873000000000001e+00   2.2239999999999999e-01   6.5294999999999996e+00   3.5639999999999999e-01   2.6939999999999997e-01   2.9189999999999999e-01
   3.9679999999999999e-01  -1.3189999999999999e-01   2.5735000000000001e+00   2.5779999999999997e-01  -9.5200000000000007e-02  -3.5099999999999999e-02  -1.4871000000000001e+00   3.1130000000000002e-01   5.5719000000000003e+00   2.5050000000000000e-01   3.8490000000000002e-01   2.3000000000000001e-01
   3.5270000000000001e-01  -2.8580000000000000e-01   3.0882000000000001e+00   1.4319999999999999e-01  -1.6180000000000000e-01   2.1899999999999999e-02  -1.1096999999999999e+00   2.6679999999999998e-01   5.9200999999999997e+00   3.0819999999999997e-01   3.1750000000000000e-01   2.6979999999999998e-01
   5.2900000000000003e-01  -3.2979999999999998e-01   3.0882000000000001e+00   2.0050000000000001e-01  -9.5200000000000007e-02  -8.8000000000000005e-03  -1.2873000000000001e+00   4.4499999999999998e-02   6.2683000000000000e+00   3.7569999999999998e-01   3.4639999999999999e-01   2.9189999999999999e-01
   3.9679999999999999e-01  -3.5170000000000001e-01   2.4018999999999999e+00   2.0050000000000001e-01  -8.5599999999999996e-02  -1.3200000000000000e-02  -1.4871000000000001e+00  -6.6699999999999995e-02   5.5719000000000003e+00   2.8899999999999998e-01   2.6939999999999997e-01   3.2729999999999998e-01
   5.9509999999999996e-01  -1.9789999999999999e-01   3.6886999999999999e+00   1.7190000000000000e-01  -2.0930000000000001e-01   4.8200000000000000e-02  -1.4205000000000001e+00   4.4469999999999998e-01   5.9200999999999997e+00   4.4309999999999999e-01   2.9830000000000001e-01   2.7429999999999999e-01
   2.6450000000000001e-01  -5.0560000000000005e-01   3.4314000000000000e+00   2.0999999999999999e-01  -1.6180000000000000e-01   3.9500000000000000e-02  -1.1762999999999999e+00   2.6679999999999998e-01   6.4424999999999999e+00   3.0819999999999997e-01   2.3089999999999999e-01   2.6540000000000002e-01
   3.5270000000000001e-01  -2.4179999999999999e-01   3.1739999999999999e+00   1.3370000000000001e-01  -1.0470000000000000e-01  -2.1899999999999999e-02  -1.3539000000000001e+00   2.2239999999999999e-01   6.2683000000000000e+00   2.4079999999999999e-01   2.5979999999999998e-01   2.8749999999999998e-01
   5.0700000000000001e-01  -3.2979999999999998e-01   2.4876999999999998e+00   1.5279999999999999e-01  -1.4269999999999999e-01   4.3900000000000002e-02  -1.2428999999999999e+00   5.1139999999999997e-01   7.0518999999999998e+00   2.9859999999999998e-01   3.3679999999999999e-01   2.5659999999999999e-01
   1.9839999999999999e-01  -3.5170000000000001e-01   2.5735000000000001e+00   1.3370000000000001e-01  -8.5599999999999996e-02   0.0000000000000000e+00  -1.3095000000000001e+00   4.8920000000000002e-01   6.2683000000000000e+00   2.9859999999999998e-01   3.1750000000000000e-01   2.6100000000000001e-01
   6.1719999999999997e-01  -1.5390000000000001e-01   1.4582999999999999e+00   1.5279999999999999e-01  -5.7099999999999998e-02  -8.8000000000000005e-03  -1.3317000000000001e+00   1.3339999999999999e-01   6.2683000000000000e+00   3.3710000000000001e-01   2.4060000000000001e-01   2.9189999999999999e-01
   3.3060000000000000e-01  -3.2979999999999998e-01   2.0588000000000002e+00   7.6399999999999996e-02  -6.6600000000000006e-02  -4.4000000000000003e-03  -1.3317000000000001e+00   3.7800000000000000e-01   5.2236000000000002e+00   2.4079999999999999e-01   3.4639999999999999e-01   2.8749999999999998e-01
   4.1880000000000001e-01  -2.6379999999999998e-01   3.0882000000000001e+00   2.1959999999999999e-01  -1.3320000000000001e-01   3.5099999999999999e-02  -1.3317000000000001e+00   4.4469999999999998e-01   5.3977000000000004e+00   3.7569999999999998e-01   3.6559999999999998e-01   2.8310000000000002e-01
   1.9839999999999999e-01  -3.9570000000000000e-01   3.0024000000000002e+00   7.6399999999999996e-02  -1.7130000000000001e-01   8.8000000000000005e-03  -1.2873000000000001e+00   1.5559999999999999e-01   5.3977000000000004e+00   2.6970000000000000e-01   2.2130000000000000e-01   2.6979999999999998e-01
   5.9509999999999996e-01  -3.5170000000000001e-01   3.1739999999999999e+00   1.3370000000000001e-01  -1.0470000000000000e-01   2.1899999999999999e-02  -1.5315000000000001e+00   3.1130000000000002e-01   5.4847999999999999e+00   3.0819999999999997e-01   2.5019999999999998e-01   2.8749999999999998e-01
   2.4249999999999999e-01  -3.0780000000000002e-01   4.1176000000000004e+00   3.8199999999999998e-02  -2.2839999999999999e-01   4.3900000000000002e-02  -1.3983000000000001e+00   2.0010000000000000e-01   6.4424999999999999e+00   2.6970000000000000e-01   3.0790000000000001e-01   2.6979999999999998e-01
   2.6450000000000001e-01  -4.3969999999999998e-01   3.4314000000000000e+00   1.4319999999999999e-01  -2.0930000000000001e-01   1.7500000000000002e-02  -1.3539000000000001e+00   2.6679999999999998e-01   5.8330000000000002e+00   2.0230000000000001e-01   2.6939999999999997e-01   2.9640000000000000e-01
   4.8490000000000000e-01  -3.5170000000000001e-01   2.5735000000000001e+00   8.5900000000000004e-02  -6.6600000000000006e-02   2.6300000000000000e-02  -1.3761000000000001e+00   3.7800000000000000e-01   5.4847999999999999e+00   3.1790000000000002e-01   3.3679999999999999e-01   3.2290000000000002e-01
   6.6130000000000000e-01  -2.1980000000000000e-01   2.3161999999999998e+00   1.7190000000000000e-01  -1.3320000000000001e-01   8.8000000000000005e-03  -1.0209999999999999e+00   4.8920000000000002e-01   6.1813000000000002e+00   2.6010000000000000e-01   4.0410000000000001e-01   3.0080000000000001e-01
   5.2900000000000003e-01  -1.9789999999999999e-01   3.1739999999999999e+00   1.4319999999999999e-01  -1.9000000000000000e-02   1.7500000000000002e-02  -1.2650999999999999e+00   1.7790000000000000e-01   5.7460000000000004e+00   2.2159999999999999e-01   3.5599999999999998e-01   2.6100000000000001e-01
   3.7469999999999998e-01  -3.2979999999999998e-01   1.8872000000000000e+00   8.5900000000000004e-02  -3.8100000000000002e-02  -7.0199999999999999e-02  -1.3761000000000001e+00   1.7790000000000000e-01   5.0495000000000001e+00   2.8899999999999998e-01   2.3089999999999999e-01   2.8310000000000002e-01
   2.6450000000000001e-01  -2.6379999999999998e-01   2.2303999999999999e+00   2.3870000000000000e-01   0.0000000000000000e+00  -8.8000000000000005e-03  -1.3761000000000001e+00   5.1139999999999997e-01   6.0072000000000001e+00   2.8899999999999998e-01   3.2710000000000000e-01   2.6100000000000001e-01
   4.4080000000000003e-01  -3.9570000000000000e-01   2.4018999999999999e+00   1.9089999999999999e-01  -4.7600000000000003e-02   8.8000000000000005e-03  -1.1318999999999999e+00   3.5580000000000001e-01   6.5294999999999996e+00   2.6970000000000000e-01   3.2710000000000000e-01   2.9640000000000000e-01
   1.9839999999999999e-01  -3.2979999999999998e-01   2.2303999999999999e+00   1.3370000000000001e-01  -1.3320000000000001e-01   0.0000000000000000e+00  -1.3983000000000001e+00   2.8910000000000002e-01   6.0072000000000001e+00   3.2750000000000001e-01   3.0790000000000001e-01   3.1850000000000001e-01
   3.5270000000000001e-01  -2.8580000000000000e-01   2.2303999999999999e+00   1.7190000000000000e-01  -1.5229999999999999e-01  -2.1899999999999999e-02  -1.2873000000000001e+00   2.4460000000000001e-01   5.5719000000000003e+00   3.4680000000000000e-01   3.0790000000000001e-01   3.1850000000000001e-01
   3.9679999999999999e-01  -3.2979999999999998e-01   3.9460999999999999e+00   1.4319999999999999e-01  -1.0470000000000000e-01   5.2600000000000001e-02  -1.3095000000000001e+00   3.1130000000000002e-01   5.7460000000000004e+00   2.6010000000000000e-01   3.5599999999999998e-01   2.6540000000000002e-01
   5.5110000000000003e-01  -4.1770000000000002e-01   3.0024000000000002e+00   1.5279999999999999e-01  -1.9980000000000001e-01   4.8200000000000000e-02  -1.2873000000000001e+00   1.7790000000000000e-01   5.6589000000000000e+00   2.3119999999999999e-01   3.1750000000000000e-01   2.5209999999999999e-01
   3.7469999999999998e-01  -2.6379999999999998e-01   2.6593000000000000e+00   1.9089999999999999e-01  -9.5200000000000007e-02   0.0000000000000000e+00  -1.3761000000000001e+00   3.5580000000000001e-01   6.1813000000000002e+00   2.6970000000000000e-01   3.2710000000000000e-01   2.3440000000000000e-01
   3.9679999999999999e-01  -2.4179999999999999e-01   2.4876999999999998e+00   2.3870000000000000e-01  -2.8500000000000001e-02   2.6300000000000000e-02  -1.0431999999999999e+00   4.4469999999999998e-01   5.3106999999999998e+00   3.2750000000000001e-01   3.8490000000000002e-01   2.6540000000000002e-01
   4.1880000000000001e-01  -2.8580000000000000e-01   2.2303999999999999e+00   8.5900000000000004e-02  -1.1420000000000000e-01   2.6300000000000000e-02  -1.2428999999999999e+00   5.3369999999999995e-01   6.3554000000000004e+00   2.4079999999999999e-01   3.5599999999999998e-01   2.5209999999999999e-01
   6.6130000000000000e-01  -1.5390000000000001e-01   1.8872000000000000e+00   1.8140000000000001e-01  -2.0930000000000001e-01   4.4000000000000003e-03  -1.5536000000000001e+00   3.5580000000000001e-01   6.0941999999999998e+00   3.9489999999999997e-01   2.5019999999999998e-01   2.6979999999999998e-01
   8.8200000000000001e-02  -1.3189999999999999e-01   2.2303999999999999e+00   1.9089999999999999e-01  -6.6600000000000006e-02   8.8000000000000005e-03  -1.3539000000000001e+00   4.0020000000000000e-01   6.1813000000000002e+00   2.3119999999999999e-01   3.4639999999999999e-01   2.5209999999999999e-01
   6.8330000000000002e-01  -7.0350000000000001e-01   2.7450999999999999e+00   1.3370000000000001e-01  -1.0470000000000000e-01   3.9500000000000000e-02  -1.1318999999999999e+00   1.5559999999999999e-01   5.7460000000000004e+00   2.2159999999999999e-01   3.1750000000000000e-01   2.6979999999999998e-01
   4.4100000000000000e-02  -8.7900000000000006e-02   3.2597999999999998e+00   2.0050000000000001e-01  -1.1420000000000000e-01  -1.3200000000000000e-02  -1.4871000000000001e+00   2.0010000000000000e-01   5.3106999999999998e+00   3.7569999999999998e-01   2.8870000000000001e-01   2.9189999999999999e-01
   6.1719999999999997e-01  -4.8359999999999997e-01   2.3161999999999998e+00   1.6230000000000000e-01   0.0000000000000000e+00   5.7000000000000002e-02  -1.3539000000000001e+00   1.1119999999999999e-01   5.9200999999999997e+00   3.1790000000000002e-01   2.6939999999999997e-01   2.9640000000000000e-01
   0.0000000000000000e+00  -3.2979999999999998e-01   3.3456000000000001e+00   1.0500000000000000e-01  -1.4269999999999999e-01   7.4499999999999997e-02  -1.4649000000000001e+00  -4.4499999999999998e-02   6.1813000000000002e+00   2.6010000000000000e-01   3.3679999999999999e-01   2.3440000000000000e-01
   5.0700000000000001e-01  -5.9360000000000002e-01   3.6886999999999999e+00   8.5900000000000004e-02  -2.0930000000000001e-01   7.4499999999999997e-02  -1.1762999999999999e+00   5.7809999999999995e-01   6.3554000000000004e+00   4.3350000000000000e-01   2.5979999999999998e-01   2.9640000000000000e-01
   3.3060000000000000e-01  -4.3969999999999998e-01   2.4876999999999998e+00   2.0999999999999999e-01  -1.4269999999999999e-01   8.8000000000000005e-03  -1.5093000000000001e+00   2.2239999999999999e-01   4.3529999999999998e+00   2.5050000000000000e-01   3.4639999999999999e-01   2.7870000000000000e-01
   4.6289999999999998e-01  -3.5170000000000001e-01   2.4876999999999998e+00   2.2910000000000000e-01  -1.9030000000000000e-01   8.8000000000000005e-03  -8.6560000000000004e-01   2.2239999999999999e-01   6.5294999999999996e+00   3.2750000000000001e-01   3.1750000000000000e-01   2.2559999999999999e-01
   2.8649999999999998e-01  -3.0780000000000002e-01   3.0882000000000001e+00   6.6799999999999998e-02  -2.2839999999999999e-01   4.3900000000000002e-02  -1.7978000000000001e+00   7.3380000000000001e-01   6.5294999999999996e+00   3.5639999999999999e-01   2.8870000000000001e-01   2.6540000000000002e-01
   5.5110000000000003e-01  -3.2979999999999998e-01   1.5441000000000000e+00   1.9089999999999999e-01   3.8100000000000002e-02  -8.8000000000000005e-03  -6.8799999999999994e-01   4.2249999999999999e-01   5.4847999999999999e+00   2.8899999999999998e-01   1.8279999999999999e-01   2.7870000000000000e-01
   3.0859999999999999e-01  -1.0990000000000000e-01   2.4018999999999999e+00   1.1459999999999999e-01  -9.4999999999999998e-03  -1.3200000000000000e-02  -1.6646000000000001e+00   1.1119999999999999e-01   6.7035999999999998e+00   2.6970000000000000e-01   2.8870000000000001e-01   2.6100000000000001e-01
   4.1880000000000001e-01  -4.6170000000000000e-01   2.1446000000000001e+00   1.3370000000000001e-01  -1.3320000000000001e-01   1.3200000000000000e-02  -1.2873000000000001e+00   5.7809999999999995e-01   5.5719000000000003e+00   1.6380000000000000e-01   3.6559999999999998e-01   2.1679999999999999e-01
   5.5110000000000003e-01  -3.2979999999999998e-01   3.4314000000000000e+00   1.9089999999999999e-01  -9.5200000000000007e-02   8.8000000000000005e-03  -1.5315000000000001e+00  -2.0010000000000000e-01   5.3106999999999998e+00   2.6010000000000000e-01   2.8870000000000001e-01   3.3620000000000000e-01
   4.6289999999999998e-01  -2.4179999999999999e-01   2.1446000000000001e+00   1.3370000000000001e-01  -9.5200000000000007e-02   3.0700000000000002e-02  -1.5093000000000001e+00   5.3369999999999995e-01   6.6166000000000000e+00   3.5639999999999999e-01   3.2710000000000000e-01   2.6540000000000002e-01
   4.4100000000000000e-02  -4.1770000000000002e-01   3.4314000000000000e+00   1.5279999999999999e-01  -1.4269999999999999e-01   4.3900000000000002e-02  -1.4649000000000001e+00   1.1119999999999999e-01   5.4847999999999999e+00   3.4680000000000000e-01   2.5019999999999998e-01   2.7429999999999999e-01
   3.7469999999999998e-01  -4.8359999999999997e-01   2.9165999999999999e+00   1.2410000000000000e-01  -1.5229999999999999e-01   7.0199999999999999e-02  -1.0875999999999999e+00   4.2249999999999999e-01   6.0941999999999998e+00   2.2159999999999999e-01   2.5979999999999998e-01   2.5659999999999999e-01
   5.0700000000000001e-01  -2.1980000000000000e-01   2.4876999999999998e+00   2.0999999999999999e-01  -1.0470000000000000e-01   2.6300000000000000e-02  -1.3095000000000001e+00   1.3339999999999999e-01   5.6589000000000000e+00   2.7939999999999998e-01   2.7900000000000003e-01   3.1850000000000001e-01
   4.6289999999999998e-01  -3.7369999999999998e-01   2.4018999999999999e+00   0.0000000000000000e+00  -1.4269999999999999e-01   1.3200000000000000e-02  -1.1540999999999999e+00   4.6689999999999998e-01   5.1365999999999996e+00   2.2159999999999999e-01   3.5599999999999998e-01   2.4770000000000000e-01
   5.7310000000000005e-01  -3.9570000000000000e-01   3.3456000000000001e+00   1.7190000000000000e-01  -1.1420000000000000e-01   3.0700000000000002e-02  -1.2650999999999999e+00   5.5589999999999995e-01   5.7460000000000004e+00   1.5409999999999999e-01   4.0410000000000001e-01   2.4329999999999999e-01
   4.6289999999999998e-01  -1.0990000000000000e-01   1.8872000000000000e+00   1.0500000000000000e-01  -3.8100000000000002e-02   0.0000000000000000e+00  -1.3095000000000001e+00   4.0020000000000000e-01   5.7460000000000004e+00   1.8300000000000000e-01   3.0790000000000001e-01   2.8749999999999998e-01
   3.5270000000000001e-01  -3.2979999999999998e-01   2.4018999999999999e+00   2.0050000000000001e-01  -6.6600000000000006e-02   2.1899999999999999e-02  -1.6424000000000001e+00   2.8910000000000002e-01   5.6589000000000000e+00   3.5639999999999999e-01   4.1370000000000001e-01   2.6540000000000002e-01
   4.4080000000000003e-01  -3.0780000000000002e-01   2.8309000000000002e+00   6.6799999999999998e-02  -9.5200000000000007e-02   3.5099999999999999e-02  -1.2428999999999999e+00   2.0010000000000000e-01   5.6589000000000000e+00   2.9859999999999998e-01   3.5599999999999998e-01   2.8749999999999998e-01
   5.0700000000000001e-01  -3.2979999999999998e-01   2.6593000000000000e+00   2.7689999999999998e-01  -1.2370000000000000e-01   4.4000000000000003e-03  -1.4427000000000001e+00  -6.6699999999999995e-02   5.6589000000000000e+00   3.0819999999999997e-01   2.1170000000000000e-01   3.0520000000000003e-01
   5.7310000000000005e-01  -2.8580000000000000e-01   2.7450999999999999e+00   8.5900000000000004e-02  -6.6600000000000006e-02   4.4000000000000003e-03  -1.3539000000000001e+00   3.5580000000000001e-01   6.5294999999999996e+00   3.3710000000000001e-01   2.5979999999999998e-01   2.7870000000000000e-01
   5.7310000000000005e-01  -6.3749999999999996e-01   3.3456000000000001e+00   8.5900000000000004e-02  -2.5690000000000002e-01   3.9500000000000000e-02  -1.4427000000000001e+00   3.3350000000000002e-01   5.6589000000000000e+00   2.5050000000000000e-01   3.4639999999999999e-01   2.7429999999999999e-01
   6.6130000000000000e-01  -2.4179999999999999e-01   2.9165999999999999e+00   1.3370000000000001e-01  -8.5599999999999996e-02   6.1400000000000003e-02  -1.5536000000000001e+00   4.6689999999999998e-01   5.4847999999999999e+00   2.5050000000000000e-01   3.4639999999999999e-01   2.6100000000000001e-01
   5.2900000000000003e-01  -4.3969999999999998e-01   2.9165999999999999e+00   9.5500000000000002e-02  -1.1420000000000000e-01  -1.3200000000000000e-02  -1.3095000000000001e+00   4.2249999999999999e-01   5.9200999999999997e+00   3.0819999999999997e-01   3.2710000000000000e-01   2.5209999999999999e-01
   5.5110000000000003e-01  -4.1770000000000002e-01   2.4876999999999998e+00   1.2410000000000000e-01  -9.5200000000000007e-02   2.6300000000000000e-02  -1.1318999999999999e+00   5.3369999999999995e-01   6.2683000000000000e+00   2.9859999999999998e-01   4.0410000000000001e-01   2.4329999999999999e-01
   3.0859999999999999e-01  -4.1770000000000002e-01   2.6593000000000000e+00   1.3370000000000001e-01  -1.3320000000000001e-01   8.8000000000000005e-03  -1.2428999999999999e+00   3.3350000000000002e-01   5.9200999999999997e+00   2.2159999999999999e-01   3.7530000000000002e-01   2.8749999999999998e-01
   5.5110000000000003e-01  -1.7590000000000000e-01   2.1446000000000001e+00   2.3870000000000000e-01  -6.6600000000000006e-02  -2.1899999999999999e-02  -1.4427000000000001e+00   2.2239999999999999e-01   6.0072000000000001e+00   2.6970000000000000e-01   3.3679999999999999e-01   2.6979999999999998e-01
   5.7310000000000005e-01  -3.5170000000000001e-01   1.8015000000000001e+00   2.0999999999999999e-01  -9.5200000000000007e-02  -4.3900000000000002e-02  -1.2650999999999999e+00   3.3350000000000002e-01   6.5294999999999996e+00   2.4079999999999999e-01   2.8870000000000001e-01   2.8749999999999998e-01
   5.7310000000000005e-01  -1.5390000000000001e-01   2.9165999999999999e+00   1.0500000000000000e-01  -1.0470000000000000e-01   8.3299999999999999e-02  -1.3539000000000001e+00   2.2239999999999999e-01   6.7035999999999998e+00   2.9859999999999998e-01   3.2710000000000000e-01   3.0520000000000003e-01
   5.5110000000000003e-01  -3.7369999999999998e-01   1.8015000000000001e+00   2.0999999999999999e-01  -5.7099999999999998e-02  -4.8200000000000000e-02  -1.4205000000000001e+00   2.2239999999999999e-01   5.5719000000000003e+00   3.8529999999999998e-01   1.4430000000000001e-01   2.5659999999999999e-01
   5.2900000000000003e-01  -2.6379999999999998e-01   2.7450999999999999e+00   1.8140000000000001e-01  -8.5599999999999996e-02   1.3200000000000000e-02  -1.4871000000000001e+00   3.1130000000000002e-01   6.3554000000000004e+00   3.6599999999999999e-01   3.3679999999999999e-01   3.0520000000000003e-01
   4.8490000000000000e-01  -5.0560000000000005e-01   2.7450999999999999e+00   1.1459999999999999e-01  -1.6180000000000000e-01   1.7500000000000002e-02  -1.3317000000000001e+00   2.8910000000000002e-01   5.5719000000000003e+00   2.7939999999999998e-01   3.2710000000000000e-01   2.2559999999999999e-01
   2.2040000000000001e-01  -3.9570000000000000e-01   3.0882000000000001e+00   7.6399999999999996e-02  -1.8079999999999999e-01   6.1400000000000003e-02  -1.2650999999999999e+00   2.8910000000000002e-01   6.6166000000000000e+00   2.6970000000000000e-01   2.5979999999999998e-01   2.7429999999999999e-01
   4.8490000000000000e-01  -3.7369999999999998e-01   2.6593000000000000e+00   1.4319999999999999e-01  -4.7600000000000003e-02   8.8000000000000005e-03  -1.3317000000000001e+00   3.5580000000000001e-01   5.3977000000000004e+00   3.5639999999999999e-01   2.9830000000000001e-01   2.9189999999999999e-01
   4.1880000000000001e-01  -4.3969999999999998e-01   2.4876999999999998e+00   1.2410000000000000e-01  -1.2370000000000000e-01   4.4000000000000003e-03  -1.1762999999999999e+00   2.8910000000000002e-01   7.0518999999999998e+00   3.7569999999999998e-01   2.7900000000000003e-01   2.6100000000000001e-01
   4.6289999999999998e-01  -4.3999999999999997e-02   2.6593000000000000e+00   1.9089999999999999e-01  -1.6180000000000000e-01   1.7500000000000002e-02  -1.0875999999999999e+00   5.1139999999999997e-01   5.3977000000000004e+00   2.8899999999999998e-01   3.3679999999999999e-01   2.9640000000000000e-01
   4.8490000000000000e-01  -1.5390000000000001e-01   2.5735000000000001e+00   1.2410000000000000e-01  -3.8100000000000002e-02  -3.9500000000000000e-02  -1.4649000000000001e+00   1.7790000000000000e-01   6.4424999999999999e+00   2.8899999999999998e-01   1.7319999999999999e-01   2.6540000000000002e-01
   3.7469999999999998e-01  -1.5390000000000001e-01   2.5735000000000001e+00   1.5279999999999999e-01  -9.5200000000000007e-02   4.4000000000000003e-03  -1.3317000000000001e+00   2.4460000000000001e-01   5.5719000000000003e+00   2.9859999999999998e-01   3.4639999999999999e-01   2.8310000000000002e-01
   2.2040000000000001e-01  -5.2759999999999996e-01   3.0024000000000002e+00   1.7190000000000000e-01  -1.7130000000000001e-01   3.0700000000000002e-02  -1.3095000000000001e+00   4.0020000000000000e-01   5.6589000000000000e+00   3.5639999999999999e-01   3.6559999999999998e-01   2.8310000000000002e-01
   5.0700000000000001e-01  -4.3969999999999998e-01   3.1739999999999999e+00   2.0050000000000001e-01  -1.2370000000000000e-01   5.2600000000000001e-02  -1.3317000000000001e+00   4.4499999999999998e-02   4.9623999999999997e+00   3.1790000000000002e-01   3.1750000000000000e-01   2.8749999999999998e-01
   5.5110000000000003e-01  -4.3969999999999998e-01   3.0882000000000001e+00   1.6230000000000000e-01  -1.4269999999999999e-01   1.3200000000000000e-02  -1.4649000000000001e+00   1.5559999999999999e-01   5.3977000000000004e+00   3.1790000000000002e-01   2.5019999999999998e-01   2.6979999999999998e-01
   3.7469999999999998e-01  -4.1770000000000002e-01   3.7745000000000002e+00   9.5500000000000002e-02  -1.5229999999999999e-01   6.5799999999999997e-02  -1.1762999999999999e+00   4.8920000000000002e-01   5.8330000000000002e+00   3.4680000000000000e-01   3.4639999999999999e-01   2.5659999999999999e-01
   5.5110000000000003e-01  -6.5949999999999998e-01   3.0882000000000001e+00   6.6799999999999998e-02  -3.0449999999999999e-01   5.7000000000000002e-02  -1.3317000000000001e+00   1.5559999999999999e-01   6.3554000000000004e+00   2.5050000000000000e-01   2.5019999999999998e-01   2.5659999999999999e-01
   5.9509999999999996e-01  -6.6000000000000003e-02   2.7450999999999999e+00   1.5279999999999999e-01  -5.7099999999999998e-02  -3.9500000000000000e-02  -1.3983000000000001e+00   2.6679999999999998e-01   5.6589000000000000e+00   2.6970000000000000e-01   2.9830000000000001e-01   3.0520000000000003e-01
   3.0859999999999999e-01  -4.8359999999999997e-01   3.4314000000000000e+00   1.5279999999999999e-01  -1.0470000000000000e-01   4.3900000000000002e-02  -1.1318999999999999e+00   2.8910000000000002e-01   6.3554000000000004e+00   2.5050000000000000e-01   3.2710000000000000e-01   2.5209999999999999e-01
   3.9679999999999999e-01  -4.8359999999999997e-01   2.4876999999999998e+00   9.5500000000000002e-02  -1.1420000000000000e-01   2.6300000000000000e-02  -1.2428999999999999e+00   4.4469999999999998e-01   6.0941999999999998e+00   2.8899999999999998e-01   3.4639999999999999e-01   2.7870000000000000e-01
   4.8490000000000000e-01  -2.6379999999999998e-01   1.7157000000000000e+00   2.5779999999999997e-01  -3.8100000000000002e-02  -1.7500000000000002e-02  -1.3983000000000001e+00   4.0020000000000000e-01   5.7460000000000004e+00   3.1790000000000002e-01   2.9830000000000001e-01   2.9189999999999999e-01
   5.2900000000000003e-01  -6.6000000000000003e-02   2.4018999999999999e+00   1.8140000000000001e-01  -8.5599999999999996e-02  -4.3900000000000002e-02  -1.2650999999999999e+00   1.7790000000000000e-01   6.4424999999999999e+00   2.3119999999999999e-01   2.9830000000000001e-01   2.9640000000000000e-01
   5.9509999999999996e-01  -5.2759999999999996e-01   3.0024000000000002e+00   9.5500000000000002e-02  -9.5200000000000007e-02   3.0700000000000002e-02  -1.2428999999999999e+00   1.5559999999999999e-01   6.2683000000000000e+00   2.4079999999999999e-01   3.2710000000000000e-01   2.7429999999999999e-01
   4.4080000000000003e-01  -1.9789999999999999e-01   1.7157000000000000e+00   1.2410000000000000e-01  -1.1420000000000000e-01   2.6300000000000000e-02  -1.5093000000000001e+00   2.0010000000000000e-01   6.0941999999999998e+00   2.9859999999999998e-01   2.7900000000000003e-01   2.9640000000000000e-01
   4.4080000000000003e-01  -3.2979999999999998e-01   2.7450999999999999e+00   2.0999999999999999e-01  -1.2370000000000000e-01  -8.8000000000000005e-03  -1.5093000000000001e+00   1.3339999999999999e-01   5.4847999999999999e+00   3.3710000000000001e-01   2.3089999999999999e-01   3.4949999999999998e-01
   3.5270000000000001e-01  -4.1770000000000002e-01   3.3456000000000001e+00   2.8600000000000000e-02  -1.5229999999999999e-01   2.6300000000000000e-02  -1.0875999999999999e+00   4.2249999999999999e-01   5.3106999999999998e+00   2.9859999999999998e-01   3.9450000000000002e-01   3.0520000000000003e-01
   3.5270000000000001e-01  -3.7369999999999998e-01   3.5171000000000001e+00   1.3370000000000001e-01  -1.5229999999999999e-01   3.5099999999999999e-02  -1.3761000000000001e+00   3.7800000000000000e-01   6.2683000000000000e+00   2.6970000000000000e-01   2.8870000000000001e-01   2.7870000000000000e-01
   3.5270000000000001e-01  -4.6170000000000000e-01   2.4018999999999999e+00   1.1459999999999999e-01  -4.7600000000000003e-02   2.1899999999999999e-02  -1.3317000000000001e+00   2.6679999999999998e-01   5.8330000000000002e+00   1.9270000000000001e-01   3.3679999999999999e-01   2.6540000000000002e-01
   5.0700000000000001e-01  -3.5170000000000001e-01   3.0024000000000002e+00   1.9089999999999999e-01  -7.6100000000000001e-02  -8.8000000000000005e-03  -1.2206999999999999e+00   4.8920000000000002e-01   5.8330000000000002e+00   2.8899999999999998e-01   3.5599999999999998e-01   3.1850000000000001e-01
   3.3060000000000000e-01  -2.8580000000000000e-01   2.8309000000000002e+00   1.0500000000000000e-01  -1.6180000000000000e-01   3.9500000000000000e-02  -1.2873000000000001e+00   2.8910000000000002e-01   6.7035999999999998e+00   3.3710000000000001e-01   2.3089999999999999e-01   2.6100000000000001e-01
   5.5110000000000003e-01  -1.3189999999999999e-01   2.0588000000000002e+00   2.0050000000000001e-01   4.7600000000000003e-02  -3.9500000000000000e-02  -1.2650999999999999e+00   3.3350000000000002e-01   5.8330000000000002e+00   3.2750000000000001e-01   2.9830000000000001e-01   2.7870000000000000e-01
   4.1880000000000001e-01  -3.2979999999999998e-01   2.9165999999999999e+00   1.4319999999999999e-01   2.8500000000000001e-02  -3.0700000000000002e-02  -1.4205000000000001e+00   4.4469999999999998e-01   5.8330000000000002e+00   2.5050000000000000e-01   2.7900000000000003e-01   2.4329999999999999e-01
   5.0700000000000001e-01  -2.4179999999999999e-01   2.7450999999999999e+00   1.5279999999999999e-01  -1.9000000000000000e-02   3.9500000000000000e-02  -1.4427000000000001e+00   2.6679999999999998e-01   6.1813000000000002e+00   3.0819999999999997e-01   3.3679999999999999e-01   2.8749999999999998e-01
   4.1880000000000001e-01  -2.8580000000000000e-01   2.4876999999999998e+00   1.1459999999999999e-01  -1.8079999999999999e-01   4.3900000000000002e-02  -1.5536000000000001e+00   4.4499999999999998e-02   5.7460000000000004e+00   3.3710000000000001e-01   2.9830000000000001e-01   3.0080000000000001e-01
   4.4080000000000003e-01  -4.3969999999999998e-01   2.4018999999999999e+00   2.0050000000000001e-01  -1.3320000000000001e-01   2.1899999999999999e-02  -1.3761000000000001e+00   1.5559999999999999e-01   6.1813000000000002e+00   2.9859999999999998e-01   2.5979999999999998e-01   3.4060000000000001e-01
   4.1880000000000001e-01  -4.3969999999999998e-01   3.6886999999999999e+00   1.3370000000000001e-01  -2.1890000000000001e-01   3.0700000000000002e-02  -1.5093000000000001e+00   3.7800000000000000e-01   6.0941999999999998e+00   3.4680000000000000e-01   3.4639999999999999e-01   2.7870000000000000e-01
   4.4080000000000003e-01  -5.4959999999999998e-01   2.5735000000000001e+00   1.0500000000000000e-01  -9.5200000000000007e-02   2.6300000000000000e-02  -1.2650999999999999e+00   3.1130000000000002e-01   6.6166000000000000e+00   2.8899999999999998e-01   2.8870000000000001e-01   2.9640000000000000e-01
   5.2900000000000003e-01  -3.2979999999999998e-01   1.9730000000000001e+00   2.2910000000000000e-01  -2.8500000000000001e-02   2.6300000000000000e-02  -1.4427000000000001e+00   2.8910000000000002e-01   6.3554000000000004e+00   3.0819999999999997e-01   3.0790000000000001e-01   3.0520000000000003e-01
   5.5110000000000003e-01  -2.8580000000000000e-01   2.4018999999999999e+00   1.4319999999999999e-01  -9.5200000000000007e-02   8.8000000000000005e-03  -1.2873000000000001e+00   4.8920000000000002e-01   6.7035999999999998e+00   3.1790000000000002e-01   3.2710000000000000e-01   2.6100000000000001e-01
   3.9679999999999999e-01  -5.4959999999999998e-01   2.6593000000000000e+00   1.8140000000000001e-01  -9.5200000000000007e-02   4.8200000000000000e-02  -1.3539000000000001e+00   4.4469999999999998e-01   6.1813000000000002e+00   2.9859999999999998e-01   2.5019999999999998e-01   2.4770000000000000e-01
   4.4080000000000003e-01  -4.1770000000000002e-01   1.4582999999999999e+00   1.8140000000000001e-01   2.8500000000000001e-02  -7.0199999999999999e-02  -1.5093000000000001e+00   2.0010000000000000e-01   5.9200999999999997e+00   3.1790000000000002e-01   2.5979999999999998e-01   2.7429999999999999e-01
   3.3060000000000000e-01  -1.9789999999999999e-01   2.2303999999999999e+00   1.7190000000000000e-01  -6.6600000000000006e-02   2.6300000000000000e-02  -1.2428999999999999e+00   3.5580000000000001e-01   5.7460000000000004e+00   3.0819999999999997e-01   3.1750000000000000e-01   3.1409999999999999e-01
   3.5270000000000001e-01  -3.2979999999999998e-01   1.8872000000000000e+00   1.1459999999999999e-01  -1.9030000000000000e-01  -2.1899999999999999e-02  -1.2206999999999999e+00   3.3350000000000002e-01   5.5719000000000003e+00   3.9489999999999997e-01   3.1750000000000000e-01   2.6100000000000001e-01
   6.8330000000000002e-01  -1.0990000000000000e-01   2.7450999999999999e+00   2.2910000000000000e-01  -1.2370000000000000e-01   3.5099999999999999e-02  -1.4871000000000001e+00   2.4460000000000001e-01   6.4424999999999999e+00   3.5639999999999999e-01   3.0790000000000001e-01   3.1409999999999999e-01
   4.4080000000000003e-01  -2.6379999999999998e-01   2.1446000000000001e+00   1.6230000000000000e-01  -1.3320000000000001e-01   1.7500000000000002e-02  -1.4205000000000001e+00   2.0010000000000000e-01   6.1813000000000002e+00   3.1790000000000002e-01   2.4060000000000001e-01   2.5659999999999999e-01
   1.7630000000000001e-01  -2.6379999999999998e-01   3.0882000000000001e+00   7.6399999999999996e-02  -1.9030000000000000e-01   7.4499999999999997e-02  -1.3983000000000001e+00   3.7800000000000000e-01   5.7460000000000004e+00   2.7939999999999998e-01   3.0790000000000001e-01   2.5659999999999999e-01
   4.4080000000000003e-01  -3.2979999999999998e-01   2.8309000000000002e+00   8.5900000000000004e-02  -1.5229999999999999e-01   4.3900000000000002e-02  -1.2873000000000001e+00   2.4460000000000001e-01   5.9200999999999997e+00   3.7569999999999998e-01   2.7900000000000003e-01   2.3890000000000000e-01
   4.4080000000000003e-01  -3.9570000000000000e-01   2.6593000000000000e+00   1.9089999999999999e-01  -1.6180000000000000e-01   3.0700000000000002e-02  -1.2873000000000001e+00   2.2239999999999999e-01   5.8330000000000002e+00   3.0819999999999997e-01   1.9239999999999999e-01   2.8310000000000002e-01
   4.8490000000000000e-01  -5.0560000000000005e-01   2.4018999999999999e+00   2.0050000000000001e-01  -5.7099999999999998e-02   2.1899999999999999e-02  -1.2873000000000001e+00   3.7800000000000000e-01   6.0941999999999998e+00   2.6970000000000000e-01   3.0790000000000001e-01   2.4329999999999999e-01
   3.0859999999999999e-01  -3.0780000000000002e-01   2.4018999999999999e+00   1.3370000000000001e-01  -1.6180000000000000e-01   5.7000000000000002e-02  -1.3317000000000001e+00   4.2249999999999999e-01   7.1388999999999996e+00   1.8300000000000000e-01   3.2710000000000000e-01   2.3440000000000000e-01
   4.6289999999999998e-01  -2.4179999999999999e-01   2.4018999999999999e+00   1.5279999999999999e-01  -2.8500000000000001e-02   8.8000000000000005e-03  -1.5315000000000001e+00   2.4460000000000001e-01   6.2683000000000000e+00   2.5050000000000000e-01   3.4639999999999999e-01   2.7870000000000000e-01
   3.5270000000000001e-01  -6.6000000000000003e-02   2.4018999999999999e+00   2.2910000000000000e-01  -9.4999999999999998e-03  -1.3200000000000000e-02  -1.3539000000000001e+00   2.8910000000000002e-01   6.2683000000000000e+00   3.0819999999999997e-01   3.2710000000000000e-01   2.7429999999999999e-01
   5.9509999999999996e-01  -2.6379999999999998e-01   3.2597999999999998e+00   1.3370000000000001e-01  -1.9030000000000000e-01   3.0700000000000002e-02  -1.5536000000000001e+00   2.2239999999999999e-01   6.1813000000000002e+00   3.0819999999999997e-01   3.4639999999999999e-01   2.8310000000000002e-01
   4.1880000000000001e-01  -4.6170000000000000e-01   3.0882000000000001e+00   1.1459999999999999e-01  -1.6180000000000000e-01   3.9500000000000000e-02  -1.4205000000000001e+00   2.0010000000000000e-01   5.6589000000000000e+00   3.5639999999999999e-01   3.1750000000000000e-01   3.0080000000000001e-01
   4.8490000000000000e-01  -2.4179999999999999e-01   2.4876999999999998e+00   2.5779999999999997e-01  -1.0470000000000000e-01   2.1899999999999999e-02  -1.4649000000000001e+00   1.5559999999999999e-01   5.5719000000000003e+00   2.7939999999999998e-01   2.6939999999999997e-01   2.6540000000000002e-01
   2.6450000000000001e-01  -5.2759999999999996e-01   3.4314000000000000e+00   1.2410000000000000e-01  -2.1890000000000001e-01   6.5799999999999997e-02  -1.3317000000000001e+00   2.2239999999999999e-01   6.1813000000000002e+00   3.0819999999999997e-01   2.6939999999999997e-01   3.0520000000000003e-01
   2.4249999999999999e-01  -5.4959999999999998e-01   3.4314000000000000e+00   1.3370000000000001e-01  -1.8079999999999999e-01   3.5099999999999999e-02  -1.2206999999999999e+00   2.0010000000000000e-01   6.0941999999999998e+00   2.5050000000000000e-01   2.4060000000000001e-01   2.6979999999999998e-01
   4.1880000000000001e-01  -3.0780000000000002e-01   2.5735000000000001e+00   2.2910000000000000e-01  -7.6100000000000001e-02   1.7500000000000002e-02  -1.2428999999999999e+00   1.1119999999999999e-01   6.0941999999999998e+00   3.1790000000000002e-01   2.4060000000000001e-01   3.0080000000000001e-01
   3.5270000000000001e-01  -2.1980000000000000e-01   2.5735000000000001e+00   1.7190000000000000e-01  -1.0470000000000000e-01   2.6300000000000000e-02  -1.1984999999999999e+00   4.0020000000000000e-01   6.0941999999999998e+00   2.2159999999999999e-01   3.1750000000000000e-01   2.6540000000000002e-01
   3.5270000000000001e-01  -2.8580000000000000e-01   2.9165999999999999e+00   1.5279999999999999e-01  -7.6100000000000001e-02   3.9500000000000000e-02  -1.1984999999999999e+00   2.6679999999999998e-01   6.2683000000000000e+00   3.1790000000000002e-01   2.8870000000000001e-01   2.1229999999999999e-01
   4.1880000000000001e-01  -3.0780000000000002e-01   2.0588000000000002e+00   1.0500000000000000e-01  -5.7099999999999998e-02  -1.3200000000000000e-02  -1.3317000000000001e+00   2.6679999999999998e-01   6.6166000000000000e+00   3.3710000000000001e-01   2.9830000000000001e-01   2.7870000000000000e-01
   6.6130000000000000e-01  -3.2979999999999998e-01   1.7157000000000000e+00   2.0999999999999999e-01  -7.6100000000000001e-02  -4.4000000000000003e-03  -1.3761000000000001e+00   2.8910000000000002e-01   6.0072000000000001e+00   3.1790000000000002e-01   3.1750000000000000e-01   2.5209999999999999e-01
   4.6289999999999998e-01  -3.2979999999999998e-01   3.0882000000000001e+00   4.7699999999999999e-02  -6.6600000000000006e-02   5.2600000000000001e-02  -1.2428999999999999e+00   4.0020000000000000e-01   6.5294999999999996e+00   1.7340000000000000e-01   2.5019999999999998e-01   2.7429999999999999e-01
   5.9509999999999996e-01  -1.7590000000000000e-01   3.3456000000000001e+00   1.3370000000000001e-01  -1.1420000000000000e-01  -8.8000000000000005e-03  -1.5536000000000001e+00   2.0010000000000000e-01   6.4424999999999999e+00   2.8899999999999998e-01   3.2710000000000000e-01   3.0520000000000003e-01
   5.0700000000000001e-01  -4.8359999999999997e-01   2.4018999999999999e+00   1.1459999999999999e-01  -1.4269999999999999e-01   4.4000000000000003e-03  -1.1318999999999999e+00   2.0010000000000000e-01   5.9200999999999997e+00   3.2750000000000001e-01   2.6939999999999997e-01   3.1409999999999999e-01
   3.5270000000000001e-01  -3.9570000000000000e-01   3.8603000000000001e+00   1.1459999999999999e-01  -1.5229999999999999e-01   1.1840000000000001e-01  -1.2873000000000001e+00   2.6679999999999998e-01   6.1813000000000002e+00   4.0460000000000002e-01   3.1750000000000000e-01   2.6979999999999998e-01
   3.9679999999999999e-01  -4.6170000000000000e-01   3.4314000000000000e+00   3.8199999999999998e-02  -1.5229999999999999e-01   7.8899999999999998e-02  -1.3761000000000001e+00   3.3350000000000002e-01   5.9200999999999997e+00   3.3710000000000001e-01   2.9830000000000001e-01   2.5659999999999999e-01
   5.9509999999999996e-01  -2.1980000000000000e-01   2.7450999999999999e+00   1.4319999999999999e-01  -4.7600000000000003e-02   1.3200000000000000e-02  -1.3761000000000001e+00   2.2239999999999999e-01   6.4424999999999999e+00   2.9859999999999998e-01   3.2710000000000000e-01   2.9189999999999999e-01
   3.0859999999999999e-01  -3.7369999999999998e-01   2.4018999999999999e+00   1.4319999999999999e-01  -3.8100000000000002e-02   0.0000000000000000e+00  -1.3095000000000001e+00   4.6689999999999998e-01   6.0072000000000001e+00   2.1190000000000001e-01   3.4639999999999999e-01   2.4770000000000000e-01
   8.8200000000000001e-02  -2.4179999999999999e-01   3.4314000000000000e+00   8.5900000000000004e-02  -1.9030000000000000e-01   8.8000000000000005e-03  -1.2428999999999999e+00   1.1119999999999999e-01   6.0941999999999998e+00   2.5050000000000000e-01   2.7900000000000003e-01   2.9640000000000000e-01
   5.2900000000000003e-01  -2.6379999999999998e-01   1.8015000000000001e+00   1.9089999999999999e-01  -4.7600000000000003e-02  -4.4000000000000003e-03  -1.4871000000000001e+00   2.0010000000000000e-01   6.9648000000000003e+00   2.5050000000000000e-01   2.9830000000000001e-01   2.8749999999999998e-01
   5.5110000000000003e-01  -2.1980000000000000e-01   2.3161999999999998e+00   1.9089999999999999e-01  -1.5229999999999999e-01  -1.7500000000000002e-02  -1.4427000000000001e+00   2.6679999999999998e-01   5.3977000000000004e+00   2.3119999999999999e-01   3.4639999999999999e-01   2.8749999999999998e-01
   4.1880000000000001e-01  -1.7590000000000000e-01   2.4876999999999998e+00   1.0500000000000000e-01  -1.8079999999999999e-01   4.4000000000000003e-03  -1.2650999999999999e+00   4.2249999999999999e-01   5.7460000000000004e+00   1.8300000000000000e-01   3.2710000000000000e-01   2.8749999999999998e-01
   2.8649999999999998e-01  -2.4179999999999999e-01   2.4876999999999998e+00   1.7190000000000000e-01  -8.5599999999999996e-02   3.5099999999999999e-02  -1.2428999999999999e+00   2.4460000000000001e-01   5.6589000000000000e+00   3.8529999999999998e-01   3.7530000000000002e-01   3.0520000000000003e-01
   5.5110000000000003e-01  -4.3969999999999998e-01   3.4314000000000000e+00   1.8140000000000001e-01  -1.1420000000000000e-01   2.1899999999999999e-02  -1.4871000000000001e+00   2.0010000000000000e-01   4.7012999999999998e+00   2.5050000000000000e-01   2.5979999999999998e-01   2.9640000000000000e-01
   3.9679999999999999e-01  -5.4959999999999998e-01   2.6593000000000000e+00   1.2410000000000000e-01  -1.7130000000000001e-01  -2.6300000000000000e-02  -1.2873000000000001e+00   4.4469999999999998e-01   5.3977000000000004e+00   3.0819999999999997e-01   3.2710000000000000e-01   2.4329999999999999e-01
   4.8490000000000000e-01  -5.7160000000000000e-01   3.6886999999999999e+00   1.4319999999999999e-01  -5.7099999999999998e-02   2.1899999999999999e-02  -1.3983000000000001e+00   1.7790000000000000e-01   6.1813000000000002e+00   3.1790000000000002e-01   2.6939999999999997e-01   2.6979999999999998e-01
   5.2900000000000003e-01  -3.7369999999999998e-01   2.7450999999999999e+00   1.0500000000000000e-01  -1.3320000000000001e-01  -2.1899999999999999e-02  -1.2428999999999999e+00   3.5580000000000001e-01   5.7460000000000004e+00   3.9489999999999997e-01   3.1750000000000000e-01   2.6979999999999998e-01
   4.1880000000000001e-01  -2.6379999999999998e-01   2.4018999999999999e+00   1.0500000000000000e-01  -9.5200000000000007e-02   4.8200000000000000e-02  -1.3983000000000001e+00   3.1130000000000002e-01   5.5719000000000003e+00   3.0819999999999997e-01   3.4639999999999999e-01   2.6540000000000002e-01
   3.0859999999999999e-01  -3.5170000000000001e-01   3.0024000000000002e+00   8.5900000000000004e-02  -9.5200000000000007e-02   3.5099999999999999e-02  -1.2873000000000001e+00   2.8910000000000002e-01   6.3554000000000004e+00   2.6010000000000000e-01   3.2710000000000000e-01   2.6540000000000002e-01
   6.6130000000000000e-01  -1.7590000000000000e-01   2.4018999999999999e+00   1.5279999999999999e-01  -2.8500000000000001e-02   8.8000000000000005e-03  -1.3539000000000001e+00   1.3339999999999999e-01   5.3106999999999998e+00   2.6010000000000000e-01   3.1750000000000000e-01   3.0520000000000003e-01
   1.7630000000000001e-01  -3.0780000000000002e-01   1.6298999999999999e+00   2.1959999999999999e-01  -3.8100000000000002e-02  -2.6300000000000000e-02  -1.3983000000000001e+00   2.2239999999999999e-01   5.9200999999999997e+00   2.6970000000000000e-01   3.2710000000000000e-01   2.9640000000000000e-01
   1.5429999999999999e-01  -3.0780000000000002e-01   2.4876999999999998e+00   1.4319999999999999e-01  -1.5229999999999999e-01   5.2600000000000001e-02  -1.2873000000000001e+00   3.7800000000000000e-01   6.0072000000000001e+00   2.7939999999999998e-01   3.7530000000000002e-01   2.7870000000000000e-01
   3.9679999999999999e-01  -2.6379999999999998e-01   3.2597999999999998e+00   1.7190000000000000e-01  -6.6600000000000006e-02   8.8000000000000005e-03  -1.4205000000000001e+00   2.2200000000000001e-02   5.7460000000000004e+00   3.5639999999999999e-01   2.1170000000000000e-01   2.8749999999999998e-01
   3.5270000000000001e-01  -4.1770000000000002e-01   3.0882000000000001e+00   1.0500000000000000e-01  -4.7600000000000003e-02   7.0199999999999999e-02  -1.2650999999999999e+00   4.4499999999999998e-02   5.8330000000000002e+00   2.6970000000000000e-01   2.3089999999999999e-01   3.1850000000000001e-01
   2.6450000000000001e-01  -5.7160000000000000e-01   3.6029000000000000e+00   1.4319999999999999e-01  -1.9030000000000000e-01   6.5799999999999997e-02  -1.3095000000000001e+00   4.4469999999999998e-01   5.6589000000000000e+00   2.9859999999999998e-01   3.3679999999999999e-01   2.4770000000000000e-01
   3.7469999999999998e-01  -2.4179999999999999e-01   2.9165999999999999e+00   1.5279999999999999e-01  -1.9980000000000001e-01   6.5799999999999997e-02  -1.1318999999999999e+00   4.0020000000000000e-01   6.1813000000000002e+00   2.6970000000000000e-01   2.6939999999999997e-01   2.8749999999999998e-01
   6.1719999999999997e-01  -4.3969999999999998e-01   3.7745000000000002e+00   7.6399999999999996e-02  -9.4999999999999998e-03   0.0000000000000000e+00  -1.4427000000000001e+00   2.8910000000000002e-01   6.0941999999999998e+00   3.6599999999999999e-01   3.3679999999999999e-01   2.6979999999999998e-01
   3.0859999999999999e-01  -4.1770000000000002e-01   2.5735000000000001e+00   1.1459999999999999e-01  -1.3320000000000001e-01   3.0700000000000002e-02  -1.2873000000000001e+00   4.4469999999999998e-01   6.4424999999999999e+00   3.1790000000000002e-01   3.7530000000000002e-01   2.6100000000000001e-01
   3.3060000000000000e-01  -6.1550000000000005e-01   3.6029000000000000e+00   2.0999999999999999e-01  -1.4269999999999999e-01   1.3200000000000000e-02  -1.3095000000000001e+00   4.4469999999999998e-01   6.4424999999999999e+00   3.3710000000000001e-01   2.7900000000000003e-01   2.2559999999999999e-01
   5.7310000000000005e-01  -5.0560000000000005e-01   2.0588000000000002e+00   1.2410000000000000e-01  -6.6600000000000006e-02  -2.6300000000000000e-02  -1.1984999999999999e+00   2.8910000000000002e-01   6.6166000000000000e+00   2.3119999999999999e-01   2.7900000000000003e-01   3.3179999999999998e-01
   3.9679999999999999e-01  -3.7369999999999998e-01   1.9730000000000001e+00   2.0999999999999999e-01  -1.2370000000000000e-01  -1.3200000000000000e-02  -1.2650999999999999e+00   3.5580000000000001e-01   5.9200999999999997e+00   2.4079999999999999e-01   3.8490000000000002e-01   2.3000000000000001e-01
   3.7469999999999998e-01  -5.9360000000000002e-01   2.6593000000000000e+00   1.4319999999999999e-01  -1.9980000000000001e-01   3.5099999999999999e-02  -1.3095000000000001e+00   3.3350000000000002e-01   5.7460000000000004e+00   3.2750000000000001e-01   3.1750000000000000e-01   2.9189999999999999e-01
   4.6289999999999998e-01  -4.1770000000000002e-01   2.9165999999999999e+00   1.8140000000000001e-01  -1.2370000000000000e-01   2.6300000000000000e-02  -1.4649000000000001e+00   2.0010000000000000e-01   5.4847999999999999e+00   2.8899999999999998e-01   2.9830000000000001e-01   2.8749999999999998e-01
   5.7310000000000005e-01  -4.1770000000000002e-01   3.5171000000000001e+00   1.9089999999999999e-01  -4.7600000000000003e-02   4.8200000000000000e-02  -1.3317000000000001e+00   0.0000000000000000e+00   5.9200999999999997e+00   2.5050000000000000e-01   2.9830000000000001e-01   2.6540000000000002e-01
   3.5270000000000001e-01  -4.3969999999999998e-01   3.5171000000000001e+00   2.0050000000000001e-01  -2.1890000000000001e-01   4.3900000000000002e-02  -1.3539000000000001e+00   1.7790000000000000e-01   5.6589000000000000e+00   3.5639999999999999e-01   3.4639999999999999e-01   2.6100000000000001e-01
   3.7469999999999998e-01  -2.8580000000000000e-01   3.0882000000000001e+00   1.3370000000000001e-01  -2.2839999999999999e-01   8.8000000000000005e-03  -1.4649000000000001e+00   8.8900000000000007e-02   6.3554000000000004e+00   3.2750000000000001e-01   3.3679999999999999e-01   2.9189999999999999e-01
   4.8490000000000000e-01  -2.6379999999999998e-01   2.3161999999999998e+00   5.7299999999999997e-02  -4.7600000000000003e-02   5.2600000000000001e-02  -1.3983000000000001e+00   3.3350000000000002e-01   6.0072000000000001e+00   2.6970000000000000e-01   3.0790000000000001e-01   2.6979999999999998e-01
   3.3060000000000000e-01  -4.3969999999999998e-01   2.4018999999999999e+00   1.2410000000000000e-01  -1.1420000000000000e-01   5.7000000000000002e-02  -1.2206999999999999e+00   2.8910000000000002e-01   6.1813000000000002e+00   3.6599999999999999e-01   3.2710000000000000e-01   2.8749999999999998e-01
   3.3060000000000000e-01  -3.9570000000000000e-01   2.5735000000000001e+00   1.0500000000000000e-01  -1.1420000000000000e-01   1.7500000000000002e-02  -1.0653999999999999e+00   6.0040000000000004e-01   6.6166000000000000e+00   3.1790000000000002e-01   3.7530000000000002e-01   2.4329999999999999e-01
   5.0700000000000001e-01  -3.2979999999999998e-01   2.0588000000000002e+00   1.8140000000000001e-01   9.4999999999999998e-03  -2.1899999999999999e-02  -1.3317000000000001e+00   4.2249999999999999e-01   6.4424999999999999e+00   3.6599999999999999e-01   3.2710000000000000e-01   2.7870000000000000e-01
   4.8490000000000000e-01  -1.9789999999999999e-01   2.0588000000000002e+00   1.3370000000000001e-01  -5.7099999999999998e-02  -8.8000000000000005e-03  -1.5980000000000001e+00   3.3350000000000002e-01   5.4847999999999999e+00   2.3119999999999999e-01   2.2130000000000000e-01   2.7870000000000000e-01
   5.5110000000000003e-01  -3.5170000000000001e-01   3.2597999999999998e+00   9.5500000000000002e-02  -7.6100000000000001e-02   5.2600000000000001e-02  -1.4427000000000001e+00   4.2249999999999999e-01   5.8330000000000002e+00   3.2750000000000001e-01   3.4639999999999999e-01   2.6540000000000002e-01
   3.5270000000000001e-01  -1.0990000000000000e-01   2.4876999999999998e+00   1.3370000000000001e-01  -7.6100000000000001e-02   4.8200000000000000e-02  -1.5093000000000001e+00   3.1130000000000002e-01   5.5719000000000003e+00   3.4680000000000000e-01   2.5979999999999998e-01   3.0520000000000003e-01
   5.7310000000000005e-01  -3.2979999999999998e-01   2.5735000000000001e+00   1.5279999999999999e-01  -2.8500000000000001e-02   4.3900000000000002e-02  -1.4649000000000001e+00   1.7790000000000000e-01   6.1813000000000002e+00   2.8899999999999998e-01   1.9239999999999999e-01   2.9189999999999999e-01
   2.8649999999999998e-01  -2.1980000000000000e-01   3.1739999999999999e+00   8.5900000000000004e-02  -1.4269999999999999e-01   8.3299999999999999e-02  -1.3761000000000001e+00   2.6679999999999998e-01   5.2236000000000002e+00   2.8899999999999998e-01   2.6939999999999997e-01   2.6979999999999998e-01
   2.6450000000000001e-01  -3.7369999999999998e-01   3.2597999999999998e+00   1.9089999999999999e-01  -1.2370000000000000e-01   9.2100000000000001e-02  -1.2206999999999999e+00   1.7790000000000000e-01   6.0941999999999998e+00   4.1420000000000001e-01   3.4639999999999999e-01   2.8749999999999998e-01
   4.1880000000000001e-01  -3.2979999999999998e-01   2.6593000000000000e+00   2.0999999999999999e-01  -1.2370000000000000e-01   5.7000000000000002e-02  -1.5758000000000001e+00   4.0020000000000000e-01   6.4424999999999999e+00   2.7939999999999998e-01   2.6939999999999997e-01   3.0520000000000003e-01
   3.7469999999999998e-01  -4.6170000000000000e-01   3.0024000000000002e+00   8.5900000000000004e-02  -9.5200000000000007e-02   1.7500000000000002e-02  -1.1318999999999999e+00   3.1130000000000002e-01   6.7035999999999998e+00   2.6970000000000000e-01   3.0790000000000001e-01   2.7429999999999999e-01
   3.5270000000000001e-01  -2.8580000000000000e-01   2.9165999999999999e+00   2.0050000000000001e-01  -8.5599999999999996e-02   3.0700000000000002e-02  -1.2650999999999999e+00   3.3350000000000002e-01   6.6166000000000000e+00   3.4680000000000000e-01   3.7530000000000002e-01   2.7429999999999999e-01
   4.4080000000000003e-01  -1.9789999999999999e-01   1.8015000000000001e+00   1.5279999999999999e-01  -7.6100000000000001e-02  -5.7000000000000002e-02  -1.3317000000000001e+00   0.0000000000000000e+00   6.2683000000000000e+00   2.7939999999999998e-01   2.8870000000000001e-01   2.6100000000000001e-01
   3.9679999999999999e-01  -3.5170000000000001e-01   1.7157000000000000e+00   1.9089999999999999e-01  -5.7099999999999998e-02  -8.8000000000000005e-03  -1.3761000000000001e+00   3.1130000000000002e-01   5.3977000000000004e+00   3.1790000000000002e-01   3.0790000000000001e-01   2.4329999999999999e-01
   4.8490000000000000e-01  -4.1770000000000002e-01   2.5735000000000001e+00   1.0500000000000000e-01  -1.9980000000000001e-01   8.8000000000000005e-03  -1.3983000000000001e+00   2.6679999999999998e-01   6.6166000000000000e+00   2.3119999999999999e-01   2.4060000000000001e-01   2.5209999999999999e-01
   5.5110000000000003e-01  -3.0780000000000002e-01   2.7450999999999999e+00   2.4820000000000000e-01  -1.4269999999999999e-01   3.5099999999999999e-02  -1.5093000000000001e+00   1.3339999999999999e-01   6.0941999999999998e+00   3.5639999999999999e-01   2.3089999999999999e-01   3.1850000000000001e-01
   2.2040000000000001e-01  -2.8580000000000000e-01   2.3161999999999998e+00   1.7190000000000000e-01  -7.6100000000000001e-02   3.0700000000000002e-02  -1.4205000000000001e+00   1.3339999999999999e-01   5.5719000000000003e+00   2.9859999999999998e-01   2.0210000000000000e-01   2.7429999999999999e-01
   3.0859999999999999e-01  -3.2979999999999998e-01   3.7745000000000002e+00   1.4319999999999999e-01  -1.1420000000000000e-01   5.7000000000000002e-02  -1.4205000000000001e+00   2.0010000000000000e-01   6.0072000000000001e+00   3.1790000000000002e-01   3.1750000000000000e-01   2.6979999999999998e-01
   3.9679999999999999e-01  -1.5390000000000001e-01   3.0024000000000002e+00   1.4319999999999999e-01  -1.8079999999999999e-01   4.3900000000000002e-02  -1.3761000000000001e+00   2.4460000000000001e-01   6.6166000000000000e+00   3.5639999999999999e-01   2.9830000000000001e-01   2.5209999999999999e-01
   3.9679999999999999e-01  -2.4179999999999999e-01   2.9165999999999999e+00   1.5279999999999999e-01  -1.7130000000000001e-01   4.3900000000000002e-02  -1.3095000000000001e+00   4.0020000000000000e-01   5.8330000000000002e+00   2.9859999999999998e-01   2.5979999999999998e-01   2.8749999999999998e-01
   4.4080000000000003e-01  -5.7160000000000000e-01   2.9165999999999999e+00   1.2410000000000000e-01  -1.5229999999999999e-01   1.7500000000000002e-02  -1.0875999999999999e+00   4.6689999999999998e-01   6.3554000000000004e+00   2.9859999999999998e-01   3.4639999999999999e-01   2.6540000000000002e-01
   4.8490000000000000e-01  -2.8580000000000000e-01   2.4876999999999998e+00   7.6399999999999996e-02  -1.9980000000000001e-01   3.0700000000000002e-02  -1.3095000000000001e+00   3.7800000000000000e-01   5.9200999999999997e+00   2.6010000000000000e-01   2.4060000000000001e-01   2.5659999999999999e-01
   3.7469999999999998e-01  -4.1770000000000002e-01   1.4582999999999999e+00   2.0050000000000001e-01  -5.7099999999999998e-02   8.8000000000000005e-03  -1.2650999999999999e+00   4.0020000000000000e-01   6.0072000000000001e+00   2.5050000000000000e-01   3.6559999999999998e-01   2.8749999999999998e-01
   4.1880000000000001e-01  -1.0990000000000000e-01   2.4876999999999998e+00   2.1959999999999999e-01  -9.4999999999999998e-03  -1.3200000000000000e-02  -1.5315000000000001e+00   1.3339999999999999e-01   6.0072000000000001e+00   2.6970000000000000e-01   3.0790000000000001e-01   2.6979999999999998e-01
   4.8490000000000000e-01  -2.1980000000000000e-01   3.3456000000000001e+00   1.5279999999999999e-01  -1.4269999999999999e-01   3.5099999999999999e-02  -1.2206999999999999e+00   1.5559999999999999e-01   5.7460000000000004e+00   3.6599999999999999e-01   2.4060000000000001e-01   2.7429999999999999e-01
   4.6289999999999998e-01  -4.3969999999999998e-01   2.3161999999999998e+00   1.6230000000000000e-01  -1.8079999999999999e-01   4.8200000000000000e-02  -1.3539000000000001e+00   2.0010000000000000e-01   6.2683000000000000e+00   2.9859999999999998e-01   2.9830000000000001e-01   2.8749999999999998e-01
   4.1880000000000001e-01  -3.9570000000000000e-01   2.7450999999999999e+00   1.9089999999999999e-01  -9.5200000000000007e-02   4.8200000000000000e-02  -1.3983000000000001e+00   1.5559999999999999e-01   5.3977000000000004e+00   2.9859999999999998e-01   2.6939999999999997e-01   3.0520000000000003e-01
   3.3060000000000000e-01  -3.9570000000000000e-01   3.3456000000000001e+00   1.4319999999999999e-01  -1.4269999999999999e-01   2.1899999999999999e-02  -1.3317000000000001e+00   2.0010000000000000e-01   6.3554000000000004e+00   3.2750000000000001e-01   3.2710000000000000e-01   2.3440000000000000e-01
   4.4080000000000003e-01  -4.1770000000000002e-01   3.0024000000000002e+00   1.3370000000000001e-01  -1.5229999999999999e-01   3.0700000000000002e-02  -1.3539000000000001e+00   4.8920000000000002e-01   6.4424999999999999e+00   3.1790000000000002e-01   2.2130000000000000e-01   2.8749999999999998e-01
   4.4080000000000003e-01  -2.1980000000000000e-01   2.6593000000000000e+00   1.1459999999999999e-01  -1.2370000000000000e-01   4.4000000000000003e-03  -1.3317000000000001e+00   1.7790000000000000e-01   5.8330000000000002e+00   2.7939999999999998e-01   2.3089999999999999e-01   2.5209999999999999e-01
   5.5110000000000003e-01  -4.1770000000000002e-01   2.3161999999999998e+00   1.7190000000000000e-01  -7.6100000000000001e-02   2.6300000000000000e-02  -1.3539000000000001e+00   5.1139999999999997e-01   6.7035999999999998e+00   2.4079999999999999e-01   3.6559999999999998e-01   2.3890000000000000e-01
   3.7469999999999998e-01  -3.2979999999999998e-01   3.2597999999999998e+00   1.5279999999999999e-01  -1.0470000000000000e-01   1.7500000000000002e-02  -1.1984999999999999e+00   4.2249999999999999e-01   5.8330000000000002e+00   3.2750000000000001e-01   2.5979999999999998e-01   2.0790000000000000e-01
   5.5110000000000003e-01  -3.9570000000000000e-01   1.9730000000000001e+00   2.0999999999999999e-01   0.0000000000000000e+00  -8.8000000000000005e-03  -1.3095000000000001e+00   3.3350000000000002e-01   6.1813000000000002e+00   2.7939999999999998e-01   3.0790000000000001e-01   3.0080000000000001e-01
   4.1880000000000001e-01  -4.3969999999999998e-01   1.2867999999999999e+00   2.1959999999999999e-01  -7.6100000000000001e-02  -1.7500000000000002e-02  -1.4205000000000001e+00   1.5559999999999999e-01   6.5294999999999996e+00   3.3710000000000001e-01   2.8870000000000001e-01   2.4770000000000000e-01
   3.9679999999999999e-01  -2.1980000000000000e-01   3.2597999999999998e+00   2.0999999999999999e-01  -1.0470000000000000e-01   3.5099999999999999e-02  -1.3539000000000001e+00   1.7790000000000000e-01   5.9200999999999997e+00   2.4079999999999999e-01   2.5979999999999998e-01   2.6540000000000002e-01
   5.2900000000000003e-01  -2.4179999999999999e-01   2.8309000000000002e+00   1.6230000000000000e-01  -1.5229999999999999e-01   2.6300000000000000e-02  -1.4205000000000001e+00   1.1119999999999999e-01   6.0072000000000001e+00   3.3710000000000001e-01   2.5979999999999998e-01   3.0080000000000001e-01
   4.8490000000000000e-01  -2.4179999999999999e-01   2.4876999999999998e+00   1.2410000000000000e-01  -7.6100000000000001e-02   1.7500000000000002e-02  -1.5315000000000001e+00   2.2200000000000001e-02   5.5719000000000003e+00   3.4680000000000000e-01   2.9830000000000001e-01   2.6979999999999998e-01
   4.4080000000000003e-01  -2.4179999999999999e-01   3.6886999999999999e+00   1.3370000000000001e-01  -2.0930000000000001e-01   7.0199999999999999e-02  -1.2428999999999999e+00   2.2239999999999999e-01   5.7460000000000004e+00   2.6970000000000000e-01   3.2710000000000000e-01   2.6979999999999998e-01
   3.3060000000000000e-01  -3.7369999999999998e-01   3.0882000000000001e+00   6.6799999999999998e-02  -1.5229999999999999e-01   6.5799999999999997e-02  -1.1762999999999999e+00   2.8910000000000002e-01   6.0072000000000001e+00   2.9859999999999998e-01   2.9830000000000001e-01   2.9640000000000000e-01
   3.0859999999999999e-01  -5.4959999999999998e-01   3.0024000000000002e+00   1.5279999999999999e-01  -5.7099999999999998e-02   4.3900000000000002e-02  -1.2873000000000001e+00   4.0020000000000000e-01   6.1813000000000002e+00   3.1790000000000002e-01   2.9830000000000001e-01   2.9189999999999999e-01
   3.7469999999999998e-01  -3.5170000000000001e-01   3.0882000000000001e+00   8.5900000000000004e-02  -1.1420000000000000e-01   1.3200000000000000e-02  -1.1540999999999999e+00   3.7800000000000000e-01   6.0941999999999998e+00   3.5639999999999999e-01   3.3679999999999999e-01   2.3890000000000000e-01
   3.9679999999999999e-01  -2.6379999999999998e-01   3.0024000000000002e+00   1.9089999999999999e-01  -1.0470000000000000e-01   8.8000000000000005e-03  -1.3761000000000001e+00   2.8910000000000002e-01   5.9200999999999997e+00   2.5050000000000000e-01   2.7900000000000003e-01   2.7429999999999999e-01
   5.2900000000000003e-01  -1.7590000000000000e-01   2.1446000000000001e+00   1.5279999999999999e-01  -3.8100000000000002e-02   3.9500000000000000e-02  -1.4871000000000001e+00   3.5580000000000001e-01   6.3554000000000004e+00   2.0230000000000001e-01   2.0210000000000000e-01   2.6100000000000001e-01
   5.5110000000000003e-01  -3.7369999999999998e-01   2.3161999999999998e+00   1.9089999999999999e-01  -5.7099999999999998e-02  -8.8000000000000005e-03  -1.2873000000000001e+00   2.6679999999999998e-01   6.7907000000000002e+00   3.0819999999999997e-01   2.5019999999999998e-01   2.6979999999999998e-01
   5.5110000000000003e-01  -5.4959999999999998e-01   2.4876999999999998e+00   5.7299999999999997e-02  -5.7099999999999998e-02   5.7000000000000002e-02  -1.2428999999999999e+00   3.5580000000000001e-01   5.9200999999999997e+00   2.6010000000000000e-01   2.9830000000000001e-01   2.5659999999999999e-01
   3.9679999999999999e-01  -3.9570000000000000e-01   2.8309000000000002e+00   1.8140000000000001e-01  -6.6600000000000006e-02   3.9500000000000000e-02  -1.6424000000000001e+00   2.0010000000000000e-01   6.2683000000000000e+00   2.7939999999999998e-01   2.5979999999999998e-01   3.0520000000000003e-01
   4.1880000000000001e-01  -1.5390000000000001e-01   2.5735000000000001e+00   8.5900000000000004e-02  -1.1420000000000000e-01   2.6300000000000000e-02  -1.4427000000000001e+00   1.5559999999999999e-01   5.2236000000000002e+00   2.8899999999999998e-01   3.6559999999999998e-01   2.4770000000000000e-01
   4.4080000000000003e-01  -3.9570000000000000e-01   2.9165999999999999e+00   7.6399999999999996e-02  -1.5229999999999999e-01   7.4499999999999997e-02  -1.3761000000000001e+00   3.5580000000000001e-01   6.2683000000000000e+00   2.5050000000000000e-01   3.4639999999999999e-01   2.7429999999999999e-01
   4.1880000000000001e-01  -4.6170000000000000e-01   3.4314000000000000e+00   1.5279999999999999e-01  -2.0930000000000001e-01   5.2600000000000001e-02  -1.4649000000000001e+00   2.6679999999999998e-01   5.7460000000000004e+00   2.5050000000000000e-01   3.2710000000000000e-01   2.9640000000000000e-01
   5.5110000000000003e-01  -5.2759999999999996e-01   2.7450999999999999e+00   1.8140000000000001e-01  -3.8100000000000002e-02   4.4000000000000003e-03  -1.3539000000000001e+00   1.5559999999999999e-01   6.3554000000000004e+00   2.9859999999999998e-01   2.0210000000000000e-01   2.7429999999999999e-01
   5.0700000000000001e-01  -3.5170000000000001e-01   2.9165999999999999e+00   9.5500000000000002e-02  -1.3320000000000001e-01   5.2600000000000001e-02  -1.3095000000000001e+00   4.4469999999999998e-01   6.1813000000000002e+00   2.1190000000000001e-01   3.4639999999999999e-01   3.0080000000000001e-01
   4.1880000000000001e-01  -3.9570000000000000e-01   2.9165999999999999e+00   3.8199999999999998e-02  -9.5200000000000007e-02   1.3200000000000000e-02  -1.1318999999999999e+00   2.8910000000000002e-01   6.1813000000000002e+00   3.1790000000000002e-01   3.9450000000000002e-01   2.7870000000000000e-01
   6.1719999999999997e-01  -3.2979999999999998e-01   2.2303999999999999e+00   1.0500000000000000e-01  -9.4999999999999998e-03  -3.0700000000000002e-02  -1.3983000000000001e+00   2.2239999999999999e-01   6.0072000000000001e+00   2.2159999999999999e-01   3.0790000000000001e-01   2.9189999999999999e-01
   4.1880000000000001e-01  -3.0780000000000002e-01   1.7157000000000000e+00   1.8140000000000001e-01  -2.8500000000000001e-02  -2.1899999999999999e-02  -1.2873000000000001e+00   2.4460000000000001e-01   6.5294999999999996e+00   3.1790000000000002e-01   2.6939999999999997e-01   2.8310000000000002e-01
   3.7469999999999998e-01  -2.6379999999999998e-01   3.0882000000000001e+00   1.1459999999999999e-01  -1.3320000000000001e-01   4.3900000000000002e-02  -1.3539000000000001e+00   2.2239999999999999e-01   4.6142000000000003e+00   3.7569999999999998e-01   3.4639999999999999e-01   2.4770000000000000e-01
   3.9679999999999999e-01  -2.6379999999999998e-01   2.3161999999999998e+00   2.1959999999999999e-01  -1.5229999999999999e-01  -4.4000000000000003e-03  -1.5758000000000001e+00   2.0010000000000000e-01   5.3106999999999998e+00   3.0819999999999997e-01   2.7900000000000003e-01   2.6979999999999998e-01
   4.6289999999999998e-01  -3.2979999999999998e-01   2.4876999999999998e+00   1.2410000000000000e-01  -6.6600000000000006e-02   1.3200000000000000e-02  -1.3539000000000001e+00   2.0010000000000000e-01   6.0941999999999998e+00   4.1420000000000001e-01   2.6939999999999997e-01   3.0520000000000003e-01
   2.8649999999999998e-01  -3.5170000000000001e-01   2.6593000000000000e+00   1.4319999999999999e-01  -1.7130000000000001e-01   8.3299999999999999e-02  -1.1540999999999999e+00   2.8910000000000002e-01   5.8330000000000002e+00   3.2750000000000001e-01   2.9830000000000001e-01   2.7870000000000000e-01
   3.0859999999999999e-01  -4.6170000000000000e-01   3.3456000000000001e+00   7.6399999999999996e-02  -1.8079999999999999e-01   7.8899999999999998e-02  -1.2873000000000001e+00   5.3369999999999995e-01   5.7460000000000004e+00   2.7939999999999998e-01   3.2710000000000000e-01   3.0520000000000003e-01
   5.0700000000000001e-01  -2.8580000000000000e-01   2.7450999999999999e+00   1.9089999999999999e-01  -1.3320000000000001e-01   1.7500000000000002e-02  -1.3539000000000001e+00   4.0020000000000000e-01   6.8777999999999997e+00   2.9859999999999998e-01   3.2710000000000000e-01   2.4770000000000000e-01
   3.9679999999999999e-01  -2.6379999999999998e-01   3.4314000000000000e+00   1.3370000000000001e-01  -8.5599999999999996e-02   3.0700000000000002e-02  -1.1984999999999999e+00   4.2249999999999999e-01   5.8330000000000002e+00   2.2159999999999999e-01   3.3679999999999999e-01   2.6100000000000001e-01
   3.9679999999999999e-01  -2.4179999999999999e-01   2.4018999999999999e+00   1.9089999999999999e-01  -1.1420000000000000e-01   4.4000000000000003e-03  -1.4427000000000001e+00   2.8910000000000002e-01   6.4424999999999999e+00   2.3119999999999999e-01   4.1370000000000001e-01   2.2120000000000001e-01
   5.2900000000000003e-01  -3.2979999999999998e-01   2.3161999999999998e+00   2.6729999999999998e-01  -1.6180000000000000e-01   0.0000000000000000e+00  -1.4871000000000001e+00   3.3350000000000002e-01   6.2683000000000000e+00   2.8899999999999998e-01   1.8279999999999999e-01   2.8749999999999998e-01
   5.9509999999999996e-01  -2.4179999999999999e-01   1.8872000000000000e+00   2.0050000000000001e-01   7.6100000000000001e-02   8.8000000000000005e-03  -1.2873000000000001e+00   3.1130000000000002e-01   5.5719000000000003e+00   2.9859999999999998e-01   3.6559999999999998e-01   2.7429999999999999e-01
   3.7469999999999998e-01  -3.9570000000000000e-01   3.0882000000000001e+00   1.1459999999999999e-01  -1.3320000000000001e-01   5.7000000000000002e-02  -1.1762999999999999e+00   4.2249999999999999e-01   5.7460000000000004e+00   1.9270000000000001e-01   3.2710000000000000e-01   3.0959999999999999e-01
   5.5110000000000003e-01  -4.1770000000000002e-01   2.8309000000000002e+00   1.7190000000000000e-01  -7.6100000000000001e-02   6.5799999999999997e-02  -1.3095000000000001e+00   3.3350000000000002e-01   5.0495000000000001e+00   3.2750000000000001e-01   1.8279999999999999e-01   3.0080000000000001e-01
   4.8490000000000000e-01  -5.4959999999999998e-01   2.7450999999999999e+00   8.5900000000000004e-02  -1.9030000000000000e-01   8.8000000000000005e-03  -1.5758000000000001e+00   1.3339999999999999e-01   5.6589000000000000e+00   3.4680000000000000e-01   2.6939999999999997e-01   2.7429999999999999e-01
   3.5270000000000001e-01  -3.2979999999999998e-01   3.0024000000000002e+00   8.5900000000000004e-02  -1.9030000000000000e-01   4.8200000000000000e-02  -1.3095000000000001e+00   4.4469999999999998e-01   5.9200999999999997e+00   3.1790000000000002e-01   2.6939999999999997e-01   2.8749999999999998e-01
   3.0859999999999999e-01  -5.2759999999999996e-01   3.5171000000000001e+00   1.4319999999999999e-01  -2.1890000000000001e-01   6.5799999999999997e-02  -1.1318999999999999e+00   2.0010000000000000e-01   6.0941999999999998e+00   2.7939999999999998e-01   3.2710000000000000e-01   2.5659999999999999e-01
   5.5110000000000003e-01  -2.1980000000000000e-01   2.0588000000000002e+00   2.0050000000000001e-01  -2.8500000000000001e-02   4.4000000000000003e-03  -1.3761000000000001e+00   8.8900000000000007e-02   6.4424999999999999e+00   3.0819999999999997e-01   3.1750000000000000e-01   2.9189999999999999e-01
   4.8490000000000000e-01  -5.0560000000000005e-01   3.1739999999999999e+00   1.0500000000000000e-01  -1.0470000000000000e-01   3.9500000000000000e-02  -1.1984999999999999e+00   2.6679999999999998e-01   6.3554000000000004e+00   3.0819999999999997e-01   2.5979999999999998e-01   2.4770000000000000e-01
   2.6450000000000001e-01  -3.2979999999999998e-01   2.7450999999999999e+00   7.6399999999999996e-02  -1.2370000000000000e-01   2.6300000000000000e-02  -1.1984999999999999e+00   5.3369999999999995e-01   5.9200999999999997e+00   2.5050000000000000e-01   3.2710000000000000e-01   2.4329999999999999e-01
   7.4939999999999996e-01  -4.1770000000000002e-01   1.9730000000000001e+00   1.9089999999999999e-01  -5.7099999999999998e-02   2.1899999999999999e-02  -1.2873000000000001e+00   8.8900000000000007e-02   6.2683000000000000e+00   3.0819999999999997e-01   3.6559999999999998e-01   3.0520000000000003e-01
   4.6289999999999998e-01  -4.1770000000000002e-01   1.2867999999999999e+00   8.5900000000000004e-02  -8.5599999999999996e-02   1.7500000000000002e-02  -1.3095000000000001e+00   4.8920000000000002e-01   6.0072000000000001e+00   3.0819999999999997e-01   3.0790000000000001e-01   2.3890000000000000e-01
   4.4080000000000003e-01  -3.7369999999999998e-01   3.2597999999999998e+00   1.7190000000000000e-01  -1.2370000000000000e-01   7.0199999999999999e-02  -1.3095000000000001e+00   2.2239999999999999e-01   6.0941999999999998e+00   2.9859999999999998e-01   2.7900000000000003e-01   2.4329999999999999e-01
   4.6289999999999998e-01  -2.8580000000000000e-01   2.3161999999999998e+00   1.5279999999999999e-01  -9.5200000000000007e-02   1.7500000000000002e-02  -1.3317000000000001e+00   2.2239999999999999e-01   6.1813000000000002e+00   4.0460000000000002e-01   2.8870000000000001e-01   2.9189999999999999e-01
   4.6289999999999998e-01  -3.0780000000000002e-01   2.9165999999999999e+00   1.4319999999999999e-01  -7.6100000000000001e-02   3.5099999999999999e-02  -1.3983000000000001e+00   1.7790000000000000e-01   5.4847999999999999e+00   2.8899999999999998e-01   1.9239999999999999e-01   2.6100000000000001e-01
   3.0859999999999999e-01  -3.9570000000000000e-01   3.3456000000000001e+00   1.1459999999999999e-01  -2.0930000000000001e-01   4.8200000000000000e-02  -1.2873000000000001e+00   2.0010000000000000e-01   6.0941999999999998e+00   3.0819999999999997e-01   2.8870000000000001e-01   2.3000000000000001e-01
   3.7469999999999998e-01  -4.1770000000000002e-01   3.4314000000000000e+00   1.0500000000000000e-01  -1.8079999999999999e-01   3.0700000000000002e-02  -1.3095000000000001e+00   3.3350000000000002e-01   6.7035999999999998e+00   3.0819999999999997e-01   3.3679999999999999e-01   2.8749999999999998e-01
   4.4080000000000003e-01  -2.1980000000000000e-01   2.3161999999999998e+00   1.6230000000000000e-01  -1.8079999999999999e-01   0.0000000000000000e+00  -1.3983000000000001e+00   3.7800000000000000e-01   5.5719000000000003e+00   3.1790000000000002e-01   2.8870000000000001e-01   2.4770000000000000e-01
   4.8490000000000000e-01  -3.7369999999999998e-01   2.8309000000000002e+00   1.4319999999999999e-01  -7.6100000000000001e-02   7.4499999999999997e-02  -1.3095000000000001e+00   3.7800000000000000e-01   6.2683000000000000e+00   3.3710000000000001e-01   2.9830000000000001e-01   2.6540000000000002e-01
   3.7469999999999998e-01  -3.2979999999999998e-01   2.4876999999999998e+00   0.0000000000000000e+00  -6.6600000000000006e-02   3.9500000000000000e-02  -1.1984999999999999e+00   3.3350000000000002e-01   6.1813000000000002e+00   2.6970000000000000e-01   3.4639999999999999e-01   2.4770000000000000e-01
   3.0859999999999999e-01  -3.0780000000000002e-01   1.8872000000000000e+00   2.0999999999999999e-01  -1.9000000000000000e-02  -2.1899999999999999e-02  -1.3095000000000001e+00   4.0020000000000000e-01   6.9648000000000003e+00   3.3710000000000001e-01   3.1750000000000000e-01   2.7429999999999999e-01
   3.5270000000000001e-01  -2.1980000000000000e-01   2.0588000000000002e+00   1.5279999999999999e-01  -5.7099999999999998e-02   1.3200000000000000e-02  -1.4427000000000001e+00   2.6679999999999998e-01   4.7882999999999996e+00   1.8300000000000000e-01   2.7900000000000003e-01   2.3890000000000000e-01
   4.6289999999999998e-01  -4.3969999999999998e-01   3.3456000000000001e+00   1.2410000000000000e-01  -1.0470000000000000e-01   4.8200000000000000e-02  -1.3983000000000001e+00   2.0010000000000000e-01   6.8777999999999997e+00   2.2159999999999999e-01   2.8870000000000001e-01   2.9640000000000000e-01
   4.1880000000000001e-01  -2.8580000000000000e-01   2.7450999999999999e+00   1.3370000000000001e-01  -1.4269999999999999e-01   4.3900000000000002e-02  -1.5536000000000001e+00   2.4460000000000001e-01   5.3977000000000004e+00   3.5639999999999999e-01   2.9830000000000001e-01   3.1850000000000001e-01
   3.7469999999999998e-01  -2.8580000000000000e-01   2.2303999999999999e+00   8.5900000000000004e-02  -1.1420000000000000e-01  -4.4000000000000003e-03  -1.3761000000000001e+00   4.4499999999999998e-02   5.7460000000000004e+00   2.5050000000000000e-01   2.3089999999999999e-01   3.0959999999999999e-01
   3.9679999999999999e-01  -5.0560000000000005e-01   3.0024000000000002e+00   1.0500000000000000e-01  -1.4269999999999999e-01   8.7700000000000000e-02  -1.3095000000000001e+00   1.1119999999999999e-01   6.2683000000000000e+00   3.3710000000000001e-01   3.5599999999999998e-01   2.5659999999999999e-01
   3.7469999999999998e-01  -3.9570000000000000e-01   3.0024000000000002e+00   9.5500000000000002e-02  -2.8549999999999998e-01   8.8000000000000005e-03  -1.3983000000000001e+00   6.6699999999999995e-02   6.2683000000000000e+00   3.8529999999999998e-01   2.9830000000000001e-01   2.6540000000000002e-01
   4.1880000000000001e-01  -3.9570000000000000e-01   2.4018999999999999e+00   1.3370000000000001e-01  -4.7600000000000003e-02   3.0700000000000002e-02  -1.4649000000000001e+00   1.5559999999999999e-01   6.0072000000000001e+00   2.8899999999999998e-01   3.0790000000000001e-01   3.2729999999999998e-01
   4.4080000000000003e-01  -5.9360000000000002e-01   2.6593000000000000e+00   8.5900000000000004e-02  -7.6100000000000001e-02   3.9500000000000000e-02  -1.3761000000000001e+00   2.8910000000000002e-01   5.8330000000000002e+00   2.9859999999999998e-01   3.0790000000000001e-01   2.1229999999999999e-01
   3.7469999999999998e-01  -4.6170000000000000e-01   2.9165999999999999e+00   7.6399999999999996e-02  -8.5599999999999996e-02   6.1400000000000003e-02  -1.3317000000000001e+00   3.5580000000000001e-01   5.5719000000000003e+00   3.5639999999999999e-01   2.7900000000000003e-01   2.3890000000000000e-01
   4.8490000000000000e-01  -3.0780000000000002e-01   2.3161999999999998e+00   2.6729999999999998e-01  -8.5599999999999996e-02  -3.0700000000000002e-02  -1.3761000000000001e+00   2.2239999999999999e-01   6.0941999999999998e+00   2.8899999999999998e-01   2.9830000000000001e-01   3.0520000000000003e-01
   4.6289999999999998e-01  -2.6379999999999998e-01   2.4876999999999998e+00   1.2410000000000000e-01  -1.9000000000000000e-02  -2.1899999999999999e-02  -1.3317000000000001e+00   2.6679999999999998e-01   6.0072000000000001e+00   3.0819999999999997e-01   2.5019999999999998e-01   2.5209999999999999e-01
   4.1880000000000001e-01  -3.2979999999999998e-01   3.4314000000000000e+00   7.6399999999999996e-02  -7.6100000000000001e-02   1.7500000000000002e-02  -1.3095000000000001e+00   4.0020000000000000e-01   5.7460000000000004e+00   3.2750000000000001e-01   3.0790000000000001e-01   2.6100000000000001e-01
   6.6130000000000000e-01  -5.7160000000000000e-01   2.4876999999999998e+00   1.1459999999999999e-01  -1.5229999999999999e-01   3.9500000000000000e-02  -1.5536000000000001e+00   2.6679999999999998e-01   5.4847999999999999e+00   3.4680000000000000e-01   2.3089999999999999e-01   2.7870000000000000e-01
   5.5110000000000003e-01  -6.6000000000000003e-02   2.7450999999999999e+00   2.3870000000000000e-01  -9.5200000000000007e-02   2.6300000000000000e-02  -1.6202000000000001e+00   1.1119999999999999e-01   5.8330000000000002e+00   3.3710000000000001e-01   2.8870000000000001e-01   2.3890000000000000e-01
   3.5270000000000001e-01  -3.2979999999999998e-01   3.3456000000000001e+00   6.6799999999999998e-02  -1.1420000000000000e-01   7.0199999999999999e-02  -1.1984999999999999e+00   2.4460000000000001e-01   5.4847999999999999e+00   3.1790000000000002e-01   2.6939999999999997e-01   2.6979999999999998e-01
   4.6289999999999998e-01  -4.8359999999999997e-01   2.8309000000000002e+00   1.1459999999999999e-01  -2.0930000000000001e-01   6.5799999999999997e-02  -1.1318999999999999e+00   6.6699999999999995e-02   6.5294999999999996e+00   2.6970000000000000e-01   2.9830000000000001e-01   2.7429999999999999e-01
   5.7310000000000005e-01  -4.8359999999999997e-01   2.8309000000000002e+00   1.3370000000000001e-01  -8.5599999999999996e-02   5.2600000000000001e-02  -1.1096999999999999e+00   3.1130000000000002e-01   6.1813000000000002e+00   2.8899999999999998e-01   2.9830000000000001e-01   2.8749999999999998e-01
   5.7310000000000005e-01  -5.7160000000000000e-01   2.4018999999999999e+00   1.7190000000000000e-01  -1.2370000000000000e-01   6.1400000000000003e-02  -1.3539000000000001e+00   3.7800000000000000e-01   6.7907000000000002e+00   2.6010000000000000e-01   3.6559999999999998e-01   2.4770000000000000e-01
   2.6450000000000001e-01  -5.7160000000000000e-01   2.9165999999999999e+00   1.9099999999999999e-02  -9.5200000000000007e-02   2.6300000000000000e-02  -1.2650999999999999e+00   3.7800000000000000e-01   6.3554000000000004e+00   2.7939999999999998e-01   3.2710000000000000e-01   2.8749999999999998e-01
   5.7310000000000005e-01  -3.2979999999999998e-01   1.2010000000000001e+00   1.4319999999999999e-01  -1.2370000000000000e-01  -1.3200000000000000e-02  -1.4427000000000001e+00   3.7800000000000000e-01   6.0941999999999998e+00   2.9859999999999998e-01   2.6939999999999997e-01   2.9189999999999999e-01
   5.2900000000000003e-01  -3.5170000000000001e-01   2.1446000000000001e+00   1.9089999999999999e-01  -7.6100000000000001e-02   2.1899999999999999e-02  -1.3983000000000001e+00   4.2249999999999999e-01   6.3554000000000004e+00   4.0460000000000002e-01   2.9830000000000001e-01   2.5659999999999999e-01
   4.6289999999999998e-01  -4.1770000000000002e-01   2.4876999999999998e+00   1.1459999999999999e-01  -1.1420000000000000e-01   4.3900000000000002e-02  -1.1540999999999999e+00   4.2249999999999999e-01   6.0072000000000001e+00   3.4680000000000000e-01   2.5979999999999998e-01   2.8749999999999998e-01
   2.6450000000000001e-01  -3.9570000000000000e-01   2.9165999999999999e+00   7.6399999999999996e-02  -8.5599999999999996e-02   6.1400000000000003e-02  -1.5315000000000001e+00   1.3339999999999999e-01   5.3977000000000004e+00   3.1790000000000002e-01   2.7900000000000003e-01   3.3620000000000000e-01
   4.6289999999999998e-01  -3.0780000000000002e-01   2.4876999999999998e+00   2.0050000000000001e-01  -2.0930000000000001e-01   2.1899999999999999e-02  -1.2428999999999999e+00  -2.2200000000000001e-02   5.7460000000000004e+00   3.2750000000000001e-01   3.0790000000000001e-01   3.0959999999999999e-01
   3.3060000000000000e-01  -7.2550000000000003e-01   3.0882000000000001e+00   5.7299999999999997e-02  -1.8079999999999999e-01   7.0199999999999999e-02  -1.2428999999999999e+00   1.7790000000000000e-01   5.7460000000000004e+00   2.4079999999999999e-01   2.7900000000000003e-01   2.8310000000000002e-01
   4.1880000000000001e-01  -4.8359999999999997e-01   3.6029000000000000e+00   1.6230000000000000e-01  -1.8079999999999999e-01   8.3299999999999999e-02  -1.3983000000000001e+00   3.1130000000000002e-01   5.5719000000000003e+00   3.1790000000000002e-01   3.0790000000000001e-01   2.9189999999999999e-01
   3.9679999999999999e-01  -2.8580000000000000e-01   2.6593000000000000e+00   1.5279999999999999e-01  -1.0470000000000000e-01   4.8200000000000000e-02  -1.3983000000000001e+00   2.6679999999999998e-01   5.9200999999999997e+00   3.2750000000000001e-01   3.3679999999999999e-01   2.8749999999999998e-01
   3.7469999999999998e-01  -4.1770000000000002e-01   2.4876999999999998e+00   9.5500000000000002e-02  -4.7600000000000003e-02   3.5099999999999999e-02  -1.2428999999999999e+00   3.7800000000000000e-01   6.4424999999999999e+00   3.3710000000000001e-01   3.3679999999999999e-01   2.7429999999999999e-01
   3.3060000000000000e-01  -2.6379999999999998e-01   2.5735000000000001e+00   4.7699999999999999e-02  -8.5599999999999996e-02   4.8200000000000000e-02  -1.3983000000000001e+00   2.6679999999999998e-01   6.6166000000000000e+00   2.7939999999999998e-01   2.9830000000000001e-01   2.7429999999999999e-01
   5.2900000000000003e-01  -3.2979999999999998e-01   1.7157000000000000e+00   1.4319999999999999e-01  -4.7600000000000003e-02  -1.3200000000000000e-02  -1.1318999999999999e+00   8.8900000000000007e-02   6.3554000000000004e+00   3.4680000000000000e-01   3.1750000000000000e-01   2.8310000000000002e-01
   4.6289999999999998e-01  -2.1980000000000000e-01   2.1446000000000001e+00   1.9089999999999999e-01  -1.9000000000000000e-02   1.7500000000000002e-02  -1.4205000000000001e+00   2.8910000000000002e-01   6.0072000000000001e+00   3.3710000000000001e-01   3.1750000000000000e-01   2.7429999999999999e-01
   4.8490000000000000e-01  -4.6170000000000000e-01   3.0024000000000002e+00   1.4319999999999999e-01  -9.5200000000000007e-02   2.1899999999999999e-02  -1.3095000000000001e+00   2.4460000000000001e-01   6.0072000000000001e+00   3.3710000000000001e-01   2.8870000000000001e-01   2.3890000000000000e-01
   2.8649999999999998e-01  -3.7369999999999998e-01   2.4018999999999999e+00   2.0050000000000001e-01  -1.2370000000000000e-01   3.9500000000000000e-02  -1.7090000000000001e+00   2.0010000000000000e-01   5.9200999999999997e+00   3.0819999999999997e-01   3.0790000000000001e-01   3.2729999999999998e-01
   2.2040000000000001e-01  -4.1770000000000002e-01   2.5735000000000001e+00   8.5900000000000004e-02  -1.0470000000000000e-01   6.5799999999999997e-02  -1.4427000000000001e+00   3.1130000000000002e-01   5.3106999999999998e+00   2.4079999999999999e-01   2.6939999999999997e-01   2.5659999999999999e-01
   1.3230000000000000e-01  -5.2759999999999996e-01   3.6886999999999999e+00   2.0050000000000001e-01  -2.0930000000000001e-01   6.5799999999999997e-02  -1.3317000000000001e+00   5.1139999999999997e-01   5.8330000000000002e+00   3.6599999999999999e-01   3.5599999999999998e-01   2.7870000000000000e-01
   3.3060000000000000e-01  -3.5170000000000001e-01   2.8309000000000002e+00   1.1459999999999999e-01  -1.8079999999999999e-01   7.0199999999999999e-02  -1.4205000000000001e+00   3.7800000000000000e-01   6.0941999999999998e+00   2.9859999999999998e-01   2.8870000000000001e-01   2.9189999999999999e-01
   3.7469999999999998e-01  -4.8359999999999997e-01   2.8309000000000002e+00   1.2410000000000000e-01  -1.9980000000000001e-01   0.0000000000000000e+00  -1.3095000000000001e+00   2.2239999999999999e-01   6.1813000000000002e+00   3.0819999999999997e-01   2.8870000000000001e-01   3.1850000000000001e-01
   5.5110000000000003e-01  -3.5170000000000001e-01   2.9165999999999999e+00   2.8600000000000000e-02  -4.7600000000000003e-02   5.2600000000000001e-02  -1.3095000000000001e+00   3.5580000000000001e-01   6.0941999999999998e+00   2.4079999999999999e-01   4.2340000000000000e-01   2.6100000000000001e-01
   3.7469999999999998e-01  -3.5170000000000001e-01   3.3456000000000001e+00   2.0050000000000001e-01  -1.2370000000000000e-01   1.7500000000000002e-02  -1.3317000000000001e+00   3.7800000000000000e-01   6.1813000000000002e+00   2.1190000000000001e-01   3.7530000000000002e-01   2.5659999999999999e-01
   3.5270000000000001e-01  -3.7369999999999998e-01   1.2867999999999999e+00   1.7190000000000000e-01   2.8500000000000001e-02   4.4000000000000003e-03  -1.4205000000000001e+00   1.3339999999999999e-01   5.9200999999999997e+00   3.6599999999999999e-01   3.9450000000000002e-01   2.7870000000000000e-01
