# Supplementary material for: Footwear and Foam Surface Alter Gait Initiation of Typical Subjects
Source: PLoS One. 2015 Aug 13;10(8):e0135821. doi: 10.1371/journal.pone.0135821 (PMC4536224; doi:10.1371/journal.pone.0135821)
Supplement: S1 Dataset — (ZIP) [file pone.0135821.s001.zip › 15_foam_av1_02.txt]

   6.9653000000000000e+00   8.8154000000000003e+00   3.1130939999999998e+02   2.1482000000000001e+00   3.0650500000000001e+01  -2.5434000000000001e+00  -7.7904000000000000e+00  -7.6268000000000002e+00   2.9043279999999999e+02  -5.8567000000000000e+00  -3.3811799999999998e+01  -1.1899000000000000e+00
   6.8771000000000004e+00   8.7274999999999991e+00   3.0890740000000000e+02   2.1673000000000000e+00   3.0526800000000001e+01  -2.5785000000000000e+00  -7.8570000000000002e+00  -7.6045999999999996e+00   2.9060690000000000e+02  -5.7892999999999999e+00  -3.3783000000000001e+01  -1.1235999999999999e+00
   6.8331000000000000e+00   8.5955999999999992e+00   3.0607650000000001e+02   2.1099999999999999e+00   3.0269900000000000e+01  -2.4996000000000000e+00  -7.9901999999999997e+00  -7.9158999999999997e+00   2.9121629999999999e+02  -5.8182000000000000e+00  -3.3859999999999999e+01  -1.1855000000000000e+00
   6.5686000000000000e+00   8.4417000000000009e+00   3.0418930000000000e+02   2.0621999999999998e+00   2.9965399999999999e+01  -2.4601000000000002e+00  -7.9236000000000004e+00  -7.6935000000000002e+00   2.9156459999999998e+02  -5.7892999999999999e+00  -3.3821500000000000e+01  -1.1766000000000001e+00
   6.5686000000000000e+00   8.4197000000000006e+00   3.0230210000000000e+02   2.1194999999999999e+00   2.9622800000000002e+01  -2.4996000000000000e+00  -7.7460000000000004e+00  -7.6490999999999998e+00   2.9226110000000000e+02  -6.0109000000000004e+00  -3.3840699999999998e+01  -1.1589000000000000e+00
   6.4142999999999999e+00   8.5076000000000001e+00   2.9775549999999998e+02   2.1385999999999998e+00   2.9508600000000001e+01  -2.5083000000000002e+00  -8.1677000000000000e+00  -7.5156999999999998e+00   2.9365400000000000e+02  -5.9048999999999996e+00  -3.3965800000000002e+01  -1.1324000000000001e+00
   6.3040000000000003e+00   8.5736000000000008e+00   2.9449570000000000e+02   2.2532000000000001e+00   2.9175599999999999e+01  -2.5127000000000002e+00  -8.4563000000000006e+00  -7.4934000000000003e+00   2.9609170000000000e+02  -6.0301000000000000e+00  -3.4129399999999997e+01  -1.1721999999999999e+00
   6.0616000000000003e+00   8.4417000000000009e+00   2.9140750000000003e+02   2.2437000000000000e+00   2.8909099999999999e+01  -2.4908000000000001e+00  -9.0555000000000003e+00  -7.3600000000000003e+00   2.9635289999999998e+02  -6.2516999999999996e+00  -3.4360300000000002e+01  -1.1059000000000001e+00
   6.1497999999999999e+00   8.6615000000000002e+00   2.8737569999999999e+02   2.2627000000000002e+00   2.8633199999999999e+01  -2.5215000000000001e+00  -9.4550000000000001e+00  -7.4934000000000003e+00   2.9844229999999999e+02  -6.1745999999999999e+00  -3.4514299999999999e+01  -1.1191000000000000e+00
   5.8190999999999997e+00   8.2438000000000002e+00   2.8437320000000000e+02   2.2437000000000000e+00   2.8309600000000000e+01  -2.4908000000000001e+00  -1.0009900000000000e+01  -7.1375999999999999e+00   3.0114120000000003e+02  -6.4732000000000003e+00  -3.4706699999999998e+01  -1.0970000000000000e+00
   5.7088999999999999e+00   8.4417000000000009e+00   2.8137079999999997e+02   2.2437000000000000e+00   2.7928999999999998e+01  -2.5040000000000000e+00  -1.1452600000000000e+01  -7.4044999999999996e+00   3.0296949999999998e+02  -6.6273999999999997e+00  -3.4976100000000002e+01  -1.1324000000000001e+00
   5.5766999999999998e+00   8.5955999999999992e+00   2.7725319999999999e+02   2.2054999999999998e+00   2.7595900000000000e+01  -2.4645000000000001e+00  -1.2251600000000000e+01  -7.9381000000000004e+00   3.0558130000000000e+02  -6.8392999999999997e+00  -3.5216700000000003e+01  -1.1456999999999999e+00
   5.1578999999999997e+00   8.6395999999999997e+00   2.7356450000000001e+02   2.2246000000000001e+00   2.7243800000000000e+01  -2.4470000000000001e+00  -1.2762100000000000e+01  -7.8047000000000004e+00   3.0906369999999998e+02  -6.9260000000000002e+00  -3.5524600000000000e+01  -1.1811000000000000e+00
   5.1798999999999999e+00   8.4636999999999993e+00   2.7090519999999998e+02   2.2818000000000001e+00   2.6806100000000001e+01  -2.4249999999999998e+00  -1.3738700000000000e+01  -8.0271000000000008e+00   3.1167550000000000e+02  -7.2149999999999999e+00  -3.5678500000000000e+01  -1.2164999999999999e+00
   5.0255999999999998e+00   8.7274999999999991e+00   2.6695909999999998e+02   2.2723000000000000e+00   2.6425500000000000e+01  -2.4205999999999999e+00  -1.4204800000000001e+01  -8.1605000000000008e+00   3.1515789999999998e+02  -7.4558000000000000e+00  -3.6149999999999999e+01  -1.2032000000000000e+00
   4.8712999999999997e+00   8.8154000000000003e+00   2.6275569999999999e+02   2.2627000000000002e+00   2.6130500000000001e+01  -2.4163000000000001e+00  -1.5225700000000000e+01  -8.2050000000000001e+00   3.1951089999999999e+02  -7.7544000000000004e+00  -3.6582999999999998e+01  -1.2341000000000000e+00
   4.2981999999999996e+00   8.7055000000000007e+00   2.5846650000000000e+02   2.1768000000000001e+00   2.5740300000000001e+01  -2.3898999999999999e+00  -1.5913800000000000e+01  -8.3827999999999996e+00   3.2308040000000000e+02  -8.0818999999999992e+00  -3.6977499999999999e+01  -1.2961000000000000e+00
   4.4745999999999997e+00   8.6395999999999997e+00   2.5443469999999999e+02   2.2246000000000001e+00   2.5350200000000001e+01  -2.3856000000000002e+00  -1.6912500000000001e+01  -8.9387000000000008e+00   3.2717219999999998e+02  -8.4093999999999998e+00  -3.7285400000000003e+01  -1.2871999999999999e+00
   4.4084000000000003e+00   9.0132999999999992e+00   2.4971660000000000e+02   2.3391000000000002e+00   2.5036200000000001e+01  -2.3812000000000002e+00  -1.7889099999999999e+01  -9.5390999999999995e+00   3.3056760000000003e+02  -8.7177000000000007e+00  -3.7728000000000002e+01  -1.3314999999999999e+00
   4.1219000000000001e+00   9.0352999999999994e+00   2.4508430000000001e+02   2.3105000000000002e+00   2.4617500000000000e+01  -2.3504999999999998e+00  -1.8599399999999999e+01  -9.7170000000000005e+00   3.3457229999999998e+02  -9.0934000000000008e+00  -3.8074399999999997e+01  -1.4288000000000001e+00
   4.0998000000000001e+00   8.8813999999999993e+00   2.4191030000000001e+02   2.1863999999999999e+00   2.4122599999999998e+01  -2.3197999999999999e+00  -1.9242999999999999e+01  -1.0117200000000000e+01   3.3857709999999997e+02  -9.4111999999999991e+00  -3.8507399999999997e+01  -1.4641999999999999e+00
   4.1219000000000001e+00   8.7714999999999996e+00   2.3796420000000001e+02   2.3199999999999998e+00   2.3694400000000002e+01  -2.3197999999999999e+00  -1.9953299999999999e+01  -1.0784300000000000e+01   3.4275599999999997e+02  -9.7291000000000007e+00  -3.8978900000000003e+01  -1.5040000000000000e+00
   3.9015000000000000e+00   9.2111000000000001e+00   2.3384660000000000e+02   2.3296000000000001e+00   2.3456499999999998e+01  -2.3241999999999998e+00  -2.1062999999999999e+01  -1.0895500000000000e+01   3.4658659999999998e+02  -1.0027699999999999e+01  -3.9508099999999999e+01  -1.5880000000000001e+00
   3.5708000000000002e+00   8.7714999999999996e+00   2.3058680000000001e+02   2.2054999999999998e+00   2.2952200000000001e+01  -2.2101999999999999e+00  -2.1373699999999999e+01  -1.1295700000000000e+01   3.5120080000000002e+02  -1.0509399999999999e+01  -3.9912199999999999e+01  -1.6720999999999999e+00
   3.7911999999999999e+00   8.9693000000000005e+00   2.2621180000000001e+02   2.2723000000000000e+00   2.2552499999999998e+01  -2.2101999999999999e+00  -2.2084000000000000e+01  -1.1696000000000000e+01   3.5572800000000001e+02  -1.0827299999999999e+01  -4.0470300000000002e+01  -1.7162999999999999e+00
   3.7250999999999999e+00   8.9033999999999995e+00   2.2235159999999999e+02   2.1768000000000001e+00   2.2190899999999999e+01  -2.2364999999999999e+00  -2.2994000000000000e+01  -1.2118399999999999e+01   3.6025510000000003e+02  -1.1145099999999999e+01  -4.1018799999999999e+01  -1.8180000000000001e+00
   3.8794000000000000e+00   9.1452000000000009e+00   2.1900600000000000e+02   2.2723000000000000e+00   2.2095800000000001e+01  -2.2233000000000001e+00  -2.3571000000000002e+01  -1.2251799999999999e+01   3.6417280000000000e+02  -1.1559300000000000e+01  -4.1490200000000002e+01  -1.9020999999999999e+00
   3.7471999999999999e+00   8.9253000000000000e+00   2.1583199999999999e+02   2.2818000000000001e+00   2.1705600000000000e+01  -2.1795000000000000e+00  -2.4569800000000001e+01  -1.2896699999999999e+01   3.6991879999999998e+02  -1.1838699999999999e+01  -4.1875100000000003e+01  -2.0525000000000002e+00
   3.7471999999999999e+00   9.0571999999999999e+00   2.1265799999999999e+02   2.2532000000000001e+00   2.1458200000000001e+01  -2.2233000000000001e+00  -2.5346599999999999e+01  -1.3185700000000001e+01   3.7270470000000000e+02  -1.2252900000000000e+01  -4.2346600000000002e+01  -2.1497999999999999e+00
   3.5047000000000001e+00   8.9033999999999995e+00   2.1085650000000001e+02   2.2054999999999998e+00   2.1277400000000000e+01  -2.1882000000000001e+00  -2.6389800000000001e+01  -1.3919499999999999e+01   3.7714479999999998e+02  -1.2724900000000000e+01  -4.2856600000000000e+01  -2.3090999999999999e+00
   3.6149000000000000e+00   8.7494999999999994e+00   2.0871190000000001e+02   2.1291000000000002e+00   2.0896799999999999e+01  -2.0918000000000001e+00  -2.7233200000000000e+01  -1.4119600000000000e+01   3.8158479999999997e+02  -1.3090999999999999e+01  -4.3241399999999999e+01  -2.4418000000000002e+00
   3.4826999999999999e+00   8.7934000000000001e+00   2.0613839999999999e+02   2.2054999999999998e+00   2.0792100000000001e+01  -2.1619000000000002e+00  -2.8143200000000000e+01  -1.5031300000000000e+01   3.8402249999999998e+02  -1.3302899999999999e+01  -4.3684100000000001e+01  -2.5699999999999998e+00
   3.5266999999999999e+00   8.9473000000000003e+00   2.0450850000000000e+02   2.0432000000000001e+00   2.0487600000000000e+01  -2.1400000000000001e+00  -2.9053200000000000e+01  -1.5453799999999999e+01   3.8715670000000000e+02  -1.3794200000000000e+01  -4.4040100000000002e+01  -2.8045000000000000e+00
   3.4165000000000001e+00   8.5516000000000005e+00   2.0399379999999999e+02   1.9477000000000000e+00   2.0344899999999999e+01  -2.0785999999999998e+00  -2.9963200000000001e+01  -1.6054099999999998e+01   3.9055200000000002e+02  -1.3996400000000000e+01  -4.4309500000000000e+01  -3.0124000000000000e+00
   3.4605999999999999e+00   8.3977000000000004e+00   2.0150610000000000e+02   1.8045000000000000e+00   2.0068899999999999e+01  -2.0347000000000000e+00  -3.0828800000000001e+01  -1.6699000000000002e+01   3.9333800000000002e+02  -1.4352900000000000e+01  -4.4578899999999997e+01  -3.2290999999999999e+00
   3.5266999999999999e+00   8.4417000000000009e+00   1.9979040000000001e+02   1.9095000000000000e+00   2.0078399999999998e+01  -2.0960999999999999e+00  -3.1117300000000000e+01  -1.7632899999999999e+01   3.9629800000000000e+02  -1.4988600000000000e+01  -4.4992699999999999e+01  -3.4636000000000000e+00
   3.5047000000000001e+00   8.0899999999999999e+00   1.9850370000000001e+02   1.7090000000000001e+00   1.9850000000000001e+01  -2.0478999999999998e+00  -3.2249200000000002e+01  -1.7944199999999999e+01   3.9943220000000002e+02  -1.5412500000000000e+01  -4.5252499999999998e+01  -3.7467000000000001e+00
   3.7250999999999999e+00   8.1119000000000003e+00   1.9781739999999999e+02   1.7281000000000000e+00   1.9745400000000000e+01  -2.0611000000000002e+00  -3.3003900000000002e+01  -1.8344400000000000e+01   4.0247930000000002e+02  -1.5740000000000000e+01  -4.5550699999999999e+01  -3.8660999999999999e+00
   3.6589999999999998e+00   8.1778999999999993e+00   1.9635910000000001e+02   1.7281000000000000e+00   1.9669200000000000e+01  -2.0434999999999999e+00  -3.3802900000000001e+01  -1.8878100000000000e+01   4.0413339999999999e+02  -1.6173500000000001e+01  -4.5839399999999998e+01  -4.0342000000000002e+00
   3.9235000000000002e+00   8.1339000000000006e+00   1.9507230000000001e+02   1.6613000000000000e+00   1.9555000000000000e+01  -2.0567000000000002e+00  -3.4535299999999999e+01  -1.9456199999999999e+01   4.0517809999999997e+02  -1.6529900000000001e+01  -4.6031799999999997e+01  -4.2156000000000002e+00
   3.8794000000000000e+00   8.1998999999999995e+00   1.9532970000000000e+02   1.6040000000000001e+00   1.9374199999999998e+01  -1.9821000000000000e+00  -3.5534100000000002e+01  -1.9656300000000002e+01   4.0639699999999999e+02  -1.6876600000000000e+01  -4.6099200000000003e+01  -4.4234999999999998e+00
   4.1439000000000004e+00   7.8262000000000000e+00   1.9430029999999999e+02   1.4512000000000000e+00   1.9326699999999999e+01  -1.9734000000000000e+00  -3.6399700000000003e+01  -2.0212199999999999e+01   4.0866059999999999e+02  -1.7088600000000000e+01  -4.6243499999999997e+01  -4.5915999999999997e+00
   4.2541000000000002e+00   8.0020000000000007e+00   1.9327090000000001e+02   1.4417000000000000e+00   1.9202999999999999e+01  -1.9207000000000001e+00  -3.7465100000000000e+01  -2.0478999999999999e+01   4.0857350000000002e+02  -1.7367899999999999e+01  -4.6281999999999996e+01  -4.7641000000000000e+00
   4.3864000000000001e+00   7.6502999999999997e+00   1.9335669999999999e+02   1.3174999999999999e+00   1.9174399999999999e+01  -1.9295000000000000e+00  -3.8130899999999997e+01  -2.0834800000000001e+01   4.0926999999999998e+02  -1.7724299999999999e+01  -4.6224299999999999e+01  -4.9676000000000000e+00
   4.5186000000000002e+00   7.5842999999999998e+00   1.9387139999999999e+02   1.2794000000000001e+00   1.9079300000000000e+01  -1.8636999999999999e+00  -3.8974299999999999e+01  -2.0968200000000000e+01   4.0961820000000000e+02  -1.7945900000000002e+01  -4.6128100000000003e+01  -5.1047000000000002e+00
   4.6509000000000000e+00   7.3864999999999998e+00   1.9284190000000001e+02   1.2124999999999999e+00   1.9241000000000000e+01  -1.9076000000000000e+00  -3.9529200000000003e+01  -2.1568600000000000e+01   4.0909589999999997e+02  -1.8206000000000000e+01  -4.6224299999999999e+01  -5.2816000000000001e+00
   4.7169999999999996e+00   7.5183999999999997e+00   1.9404290000000000e+02   1.0598000000000001e+00   1.9279100000000000e+01  -1.7891999999999999e+00  -4.0150599999999997e+01  -2.1568600000000000e+01   4.0970530000000002e+02  -1.8350500000000000e+01  -4.6156900000000000e+01  -5.3745000000000003e+00
   5.1138000000000003e+00   7.4305000000000003e+00   1.9515809999999999e+02   9.3569999999999998e-01   1.9402799999999999e+01  -1.7936000000000001e+00  -4.0527999999999999e+01  -2.2146699999999999e+01   4.0918290000000002e+02  -1.8514199999999999e+01  -4.6051099999999998e+01  -5.5205000000000002e+00
   5.0035999999999996e+00   7.1447000000000003e+00   1.9567280000000000e+02   8.5929999999999995e-01   1.9497900000000001e+01  -1.7804000000000000e+00  -4.0971899999999998e+01  -2.2280100000000001e+01   4.0900880000000001e+02  -1.8581700000000001e+01  -4.6108800000000002e+01  -5.5913000000000004e+00
   5.2019000000000002e+00   7.3425000000000002e+00   1.9661640000000000e+02   7.3519999999999996e-01   1.9678699999999999e+01  -1.7716000000000001e+00  -4.1526699999999998e+01  -2.2569199999999999e+01   4.0752879999999999e+02  -1.8793600000000001e+01  -4.6118400000000001e+01  -5.6797000000000004e+00
   5.2019000000000002e+00   6.8808999999999996e+00   1.9927570000000000e+02   4.6779999999999999e-01   1.9754899999999999e+01  -1.6839000000000000e+00  -4.1460099999999997e+01  -2.2769300000000001e+01   4.0778989999999999e+02  -1.9005500000000001e+01  -4.6041499999999999e+01  -5.7283999999999997e+00
   5.4223999999999997e+00   7.0347000000000000e+00   1.9987620000000001e+02   3.6280000000000001e-01   1.9954699999999999e+01  -1.6795000000000000e+00  -4.1482300000000002e+01  -2.3080600000000000e+01   4.0744170000000003e+02  -1.9005500000000001e+01  -4.6022199999999998e+01  -5.7461000000000002e+00
   5.1138000000000003e+00   6.6170999999999998e+00   2.0193500000000000e+02   2.3870000000000000e-01   2.0097400000000000e+01  -1.6093999999999999e+00  -4.1238199999999999e+01  -2.3191800000000001e+01   4.0700639999999999e+02  -1.9159600000000001e+01  -4.6041499999999999e+01  -5.7725999999999997e+00
   5.1357999999999997e+00   6.3532999999999999e+00   2.0528059999999999e+02  -2.8600000000000000e-02   2.0373400000000000e+01  -1.5654999999999999e+00  -4.1282600000000002e+01  -2.3436399999999999e+01   4.0570049999999998e+02  -1.9217400000000001e+01  -4.6070300000000003e+01  -5.8257000000000003e+00
   5.0917000000000003e+00   5.9794999999999998e+00   2.0811150000000001e+02  -2.0999999999999999e-01   2.0668399999999998e+01  -1.5173000000000001e+00  -4.1104999999999997e+01  -2.3591999999999999e+01   4.0596170000000001e+02  -1.9217400000000001e+01  -4.6003000000000000e+01  -5.8567000000000000e+00
   5.1578999999999997e+00   5.8696000000000002e+00   2.1042760000000001e+02  -4.0100000000000002e-01   2.0972899999999999e+01  -1.4910000000000001e+00  -4.0860900000000001e+01  -2.4014500000000002e+01   4.0422050000000002e+02  -1.9458200000000001e+01  -4.6031799999999997e+01  -5.9009000000000000e+00
   5.4664000000000001e+00   5.2760999999999996e+00   2.1351580000000001e+02  -8.1150000000000000e-01   2.1258400000000002e+01  -1.4339999999999999e+00  -4.0527999999999999e+01  -2.4170200000000001e+01   4.0352400000000000e+02  -1.9477499999999999e+01  -4.5887500000000003e+01  -5.9451000000000001e+00
   5.5326000000000004e+00   5.1222000000000003e+00   2.1634670000000000e+02  -1.0407000000000000e+00   2.1696100000000001e+01  -1.3506000000000000e+00  -4.0305999999999997e+01  -2.4236899999999999e+01   4.0334989999999999e+02  -1.9622000000000000e+01  -4.5820200000000000e+01  -5.9760999999999997e+00
   5.3342000000000001e+00   4.6166000000000000e+00   2.2020699999999999e+02  -1.3748000000000000e+00   2.2105300000000000e+01  -1.3593999999999999e+00  -3.9995300000000000e+01  -2.4926200000000001e+01   4.0204399999999998e+02  -1.9689399999999999e+01  -4.5800899999999999e+01  -5.9760999999999997e+00
   5.3121999999999998e+00   4.2648000000000001e+00   2.2398150000000001e+02  -1.5658000000000001e+00   2.2562000000000001e+01  -1.2673000000000001e+00  -3.9773299999999999e+01  -2.5059600000000000e+01   4.0065100000000001e+02  -1.9660499999999999e+01  -4.5723900000000000e+01  -5.9938000000000002e+00
   5.5105000000000004e+00   3.7151999999999998e+00   2.2887110000000001e+02  -1.9286000000000001e+00   2.3018799999999999e+01  -1.1357999999999999e+00  -3.9329400000000000e+01  -2.5081800000000001e+01   3.9856160000000000e+02  -1.9573799999999999e+01  -4.5598799999999997e+01  -5.9584000000000001e+00
   5.9292999999999996e+00   3.5173999999999999e+00   2.3273140000000001e+02  -2.1768000000000001e+00   2.3475600000000000e+01  -1.1445000000000001e+00  -3.9240699999999997e+01  -2.5548800000000000e+01   3.9673329999999999e+02  -1.9525700000000001e+01  -4.5521900000000002e+01  -5.9451000000000001e+00
   5.7530000000000001e+00   3.0118000000000000e+00   2.3822160000000000e+02  -2.5587000000000000e+00   2.3837199999999999e+01  -1.0481000000000000e+00  -3.8907699999999998e+01  -2.5860099999999999e+01   3.9420859999999999e+02  -1.9506399999999999e+01  -4.5290900000000001e+01  -5.9496000000000002e+00
   5.7309999999999999e+00   2.8138999999999998e+00   2.4319700000000000e+02  -2.8165000000000000e+00   2.4379600000000000e+01  -9.4720000000000004e-01  -3.8574800000000003e+01  -2.6015699999999999e+01   3.9264150000000001e+02  -1.9371500000000001e+01  -4.5040799999999997e+01  -6.0026999999999999e+00
   5.7750000000000004e+00   2.4401999999999999e+00   2.4834410000000000e+02  -3.1029000000000000e+00   2.4931500000000000e+01  -8.9900000000000002e-01  -3.7908999999999999e+01  -2.6238099999999999e+01   3.9046499999999997e+02  -1.9313700000000001e+01  -4.4848300000000002e+01  -5.9496000000000002e+00
   6.0395000000000003e+00   2.2863000000000002e+00   2.5323370000000000e+02  -3.3702000000000001e+00   2.5473900000000000e+01  -8.7270000000000003e-01  -3.7487299999999998e+01  -2.6393699999999999e+01   3.8706959999999998e+02  -1.9198200000000000e+01  -4.4559699999999999e+01  -5.9938000000000002e+00
   5.9954999999999998e+00   1.8466000000000000e+00   2.5880970000000002e+02  -3.6280000000000001e+00   2.6073399999999999e+01  -7.8500000000000003e-01  -3.7043399999999998e+01  -2.6816199999999998e+01   3.8567669999999998e+02  -1.9236699999999999e+01  -4.4242100000000001e+01  -5.9672999999999998e+00
   6.2820000000000000e+00   1.5168999999999999e+00   2.6464299999999997e+02  -4.0385999999999997e+00   2.6653900000000000e+01  -7.1479999999999999e-01  -3.6355300000000000e+01  -2.6949600000000000e+01   3.8175900000000001e+02  -1.9053699999999999e+01  -4.4011200000000002e+01  -5.9893999999999998e+00
   6.8109999999999999e+00   1.3630000000000000e+00   2.7030470000000003e+02  -4.3059000000000003e+00   2.7329499999999999e+01  -6.5339999999999998e-01  -3.5911400000000000e+01  -2.7327600000000000e+01   3.7888600000000002e+02  -1.8909199999999998e+01  -4.3818800000000003e+01  -5.9318999999999997e+00
   6.9211999999999998e+00   7.4739999999999995e-01   2.7476549999999997e+02  -4.6401000000000003e+00   2.7976600000000001e+01  -5.7010000000000005e-01  -3.5467500000000001e+01  -2.7572199999999999e+01   3.7522940000000000e+02  -1.8832100000000001e+01  -4.3385800000000003e+01  -5.9805000000000001e+00
   6.8331000000000000e+00   4.3969999999999998e-01   2.8308650000000000e+02  -4.9932999999999996e+00   2.8623600000000000e+01  -4.6479999999999999e-01  -3.4690700000000000e+01  -2.7616700000000002e+01   3.7261759999999998e+02  -1.8649100000000001e+01  -4.3039400000000001e+01  -5.9451000000000001e+00
   7.4722999999999997e+00   1.0990000000000000e-01   2.8934870000000001e+02  -5.3083999999999998e+00   2.9242200000000000e+01  -4.0339999999999998e-01  -3.4357799999999997e+01  -2.7772300000000001e+01   3.6843869999999998e+02  -1.8388999999999999e+01  -4.2741100000000003e+01  -5.9584000000000001e+00
   7.6927000000000003e+00  -4.3969999999999998e-01   2.9578250000000003e+02  -5.6711999999999998e+00   2.9870200000000001e+01  -2.8499999999999998e-01  -3.4002600000000001e+01  -2.8083600000000001e+01   3.6321510000000001e+02  -1.8157800000000002e+01  -4.2240800000000000e+01  -5.9451000000000001e+00
   7.6486000000000001e+00  -7.0350000000000001e-01   3.0135840000000002e+02  -6.0913000000000004e+00   3.0317499999999999e+01  -2.1049999999999999e-01  -3.3447800000000001e+01  -2.8328199999999999e+01   3.5929739999999998e+02  -1.7878499999999999e+01  -4.1663400000000003e+01  -5.9850000000000003e+00
   8.1334999999999997e+00  -1.3850000000000000e+00   3.0702019999999999e+02  -6.1867000000000001e+00   3.0993099999999998e+01  -1.4030000000000001e-01  -3.2804099999999998e+01  -2.8461600000000001e+01   3.5459620000000001e+02  -1.7647300000000001e+01  -4.1230400000000003e+01  -5.9539999999999997e+00
   8.0894999999999992e+00  -1.6927000000000001e+00   3.1165249999999997e+02  -6.5972999999999997e+00   3.1526000000000000e+01  -7.8899999999999998e-02  -3.2027299999999997e+01  -2.8572800000000001e+01   3.4980790000000002e+02  -1.7396799999999999e+01  -4.0710900000000002e+01  -6.0114999999999998e+00
   8.3759999999999994e+00  -2.2643000000000000e+00   3.1808629999999999e+02  -6.7881999999999998e+00   3.2030299999999997e+01  -3.0700000000000002e-02  -3.1494599999999998e+01  -2.8884100000000000e+01   3.4475839999999999e+02  -1.7050000000000001e+01  -3.9998800000000003e+01  -6.0425000000000004e+00
   8.2878000000000007e+00  -2.6160000000000001e+00   3.2177499999999998e+02  -7.0460000000000003e+00   3.2591700000000003e+01   9.2100000000000001e-02  -3.0917600000000000e+01  -2.9106500000000000e+01   3.3875119999999998e+02  -1.6712900000000001e+01  -3.9411900000000003e+01  -6.0690000000000000e+00
   8.5523000000000007e+00  -3.2755999999999998e+00   3.2692200000000003e+02  -7.2083000000000004e+00   3.3248300000000000e+01   8.7700000000000000e-02  -3.0296099999999999e+01  -2.9729099999999999e+01   3.3135109999999997e+02  -1.6423900000000000e+01  -3.8719099999999997e+01  -6.0734000000000004e+00
   8.7286999999999999e+00  -3.3855000000000000e+00   3.3232639999999998e+02  -7.5519999999999996e+00   3.3847799999999999e+01   1.9730000000000000e-01  -2.9829999999999998e+01  -2.9795800000000000e+01   3.2673689999999999e+02  -1.5903700000000001e+01  -3.8045499999999997e+01  -6.0646000000000004e+00
   8.7948000000000004e+00  -4.0229999999999997e+00   3.3944639999999998e+02  -7.7907000000000002e+00   3.4380699999999997e+01   3.2450000000000001e-01  -2.8897800000000000e+01  -3.0040400000000002e+01   3.1968500000000000e+02  -1.5634000000000000e+01  -3.7410499999999999e+01  -6.0823000000000000e+00
   9.1915999999999993e+00  -4.3746999999999998e+00   3.4450770000000000e+02  -8.0007999999999999e+00   3.4894599999999997e+01   4.3850000000000000e-01  -2.8010000000000002e+01  -3.0462900000000001e+01   3.1463549999999998e+02  -1.5277600000000000e+01  -3.6919800000000002e+01  -6.0867000000000004e+00
   9.2356999999999996e+00  -4.7704000000000004e+00   3.4905419999999998e+02  -8.2108000000000008e+00   3.5341799999999999e+01   4.7799999999999998e-01  -2.7077800000000000e+01  -3.0707400000000000e+01   3.0915069999999997e+02  -1.4921200000000001e+01  -3.6304000000000002e+01  -6.0734000000000004e+00
   9.3459000000000003e+00  -5.1002000000000001e+00   3.5497329999999999e+02  -8.3539999999999992e+00   3.5865200000000002e+01   6.6659999999999997e-01  -2.6167800000000000e+01  -3.0818600000000000e+01   3.0401420000000002e+02  -1.4555099999999999e+01  -3.5678500000000000e+01  -6.1087999999999996e+00
   9.8528000000000002e+00  -5.6277999999999997e+00   3.5986300000000000e+02  -8.5545000000000009e+00   3.6436100000000003e+01   6.9289999999999996e-01  -2.5257800000000000e+01  -3.1063199999999998e+01   2.9896469999999999e+02  -1.4121700000000001e+01  -3.5091600000000000e+01  -6.0823000000000000e+00
   1.0095300000000000e+01  -5.9794999999999998e+00   3.6389479999999998e+02  -8.6691000000000003e+00   3.6950000000000003e+01   7.7620000000000000e-01  -2.4436599999999999e+01  -3.1374500000000001e+01   2.9278339999999997e+02  -1.3774900000000001e+01  -3.4456499999999998e+01  -6.0823000000000000e+00
   1.0359800000000000e+01  -6.5290999999999997e+00   3.6912759999999997e+02  -8.8408999999999995e+00   3.7454300000000003e+01   8.5509999999999997e-01  -2.3482199999999999e+01  -3.1419000000000000e+01   2.8799509999999998e+02  -1.3245100000000001e+01  -3.3773400000000002e+01  -6.1441999999999997e+00
   1.0668400000000000e+01  -6.5731000000000002e+00   3.7384570000000002e+02  -9.0128000000000004e+00   3.7949199999999998e+01   9.3410000000000004e-01  -2.2994000000000000e+01  -3.1329999999999998e+01   2.8129149999999998e+02  -1.2850099999999999e+01  -3.3109400000000001e+01  -6.1353999999999997e+00
   1.0954900000000000e+01  -6.8808999999999996e+00   3.7787759999999997e+02  -9.0413999999999994e+00   3.8539099999999998e+01   9.3840000000000001e-01  -2.2572299999999998e+01  -3.1974900000000002e+01   2.7450080000000003e+02  -1.2301100000000000e+01  -3.2378200000000000e+01  -6.1662999999999997e+00
   1.1506000000000000e+01  -7.2325999999999997e+00   3.8576970000000000e+02  -9.1845999999999997e+00   3.9205199999999998e+01   1.0481000000000000e+00  -2.1861999999999998e+01  -3.1819199999999999e+01   2.6771010000000001e+02  -1.1742400000000000e+01  -3.1617999999999999e+01  -6.1795999999999998e+00
   1.2233400000000000e+01  -7.6063000000000001e+00   3.9314710000000002e+02  -9.4138000000000002e+00   3.9719099999999997e+01   1.1402000000000001e+00  -2.1307099999999998e+01  -3.2019300000000001e+01   2.6057119999999998e+02  -1.1202900000000000e+01  -3.0771300000000000e+01  -6.1574999999999998e+00
   1.2916700000000001e+01  -7.8480999999999996e+00   4.0043869999999998e+02  -9.5379000000000005e+00   4.0451799999999999e+01   1.2498000000000000e+00  -2.0730100000000000e+01  -3.1885899999999999e+01   2.5386750000000001e+02  -1.0528600000000001e+01  -3.0039999999999999e+01  -6.1486000000000001e+00
   1.3688200000000000e+01  -8.3097999999999992e+00   4.0815929999999997e+02  -9.5473999999999997e+00   4.1260700000000000e+01   1.3200000000000001e+00  -1.9886700000000001e+01  -3.1774799999999999e+01   2.4664150000000001e+02  -9.8254000000000001e+00  -2.9116299999999999e+01  -6.1398000000000001e+00
   1.4151000000000000e+01  -8.7934000000000001e+00   4.1622289999999998e+02  -9.7193000000000005e+00   4.1841099999999997e+01   1.4339999999999999e+00  -1.9176400000000001e+01  -3.1374500000000001e+01   2.3985079999999999e+02  -9.1799999999999997e+00  -2.8202200000000001e+01  -6.1087999999999996e+00
   1.5186999999999999e+01  -8.9033999999999995e+00   4.2471550000000002e+02  -9.8911999999999995e+00   4.2640500000000003e+01   1.5304000000000000e+00  -1.8244199999999999e+01  -3.1152200000000001e+01   2.3236369999999999e+02  -8.3420000000000005e+00  -2.7268899999999999e+01  -6.0734000000000004e+00
   1.6178899999999999e+01  -9.2551000000000005e+00   4.3380860000000001e+02  -9.9771000000000001e+00   4.3677700000000002e+01   1.5524000000000000e+00  -1.7489599999999999e+01  -3.0462900000000001e+01   2.2313530000000000e+02  -7.4749999999999996e+00  -2.6297000000000001e+01  -5.9230000000000000e+00
   1.7259000000000000e+01  -9.5847999999999995e+00   4.4393110000000001e+02  -1.0254000000000000e+01   4.4695900000000002e+01   1.6882999999999999e+00  -1.6357700000000001e+01  -2.9573399999999999e+01   2.1434219999999999e+02  -6.5309999999999997e+00  -2.5113499999999998e+01  -5.8611000000000004e+00
   1.8493300000000001e+01  -1.0046500000000000e+01   4.5534030000000001e+02  -1.0454499999999999e+01   4.5723599999999998e+01   1.7672000000000001e+00  -1.5314500000000001e+01  -2.8728500000000000e+01   2.0433029999999999e+02  -5.5773999999999999e+00  -2.3958900000000000e+01  -5.7019000000000002e+00
   1.9926100000000002e+01  -1.0310300000000000e+01   4.6554860000000002e+02  -1.0654999999999999e+01   4.6922600000000003e+01   1.8418000000000001e+00  -1.4182600000000001e+01  -2.7572199999999999e+01   1.9309950000000001e+02  -4.5563000000000002e+00  -2.2698399999999999e+01  -5.5072000000000001e+00
   2.1050200000000000e+01  -1.0903900000000000e+01   4.7635739999999998e+02  -1.0950900000000001e+01   4.8064500000000002e+01   1.9601999999999999e+00  -1.2850899999999999e+01  -2.6616099999999999e+01   1.8195580000000001e+02  -3.3426000000000000e+00  -2.1351299999999998e+01  -5.2859999999999996e+00
   2.2372800000000002e+01  -1.1299600000000000e+01   4.8948230000000001e+02  -1.1208700000000000e+01   4.9149299999999997e+01   2.0040000000000000e+00  -1.1785500000000001e+01  -2.4948399999999999e+01   1.7081209999999999e+02  -2.2059000000000002e+00  -1.9917600000000000e+01  -5.0382999999999996e+00
   2.3607099999999999e+01  -1.2047000000000001e+01   5.0029100000000000e+02  -1.1504700000000000e+01   5.0177000000000000e+01   2.0785999999999998e+00  -1.0675800000000001e+01  -2.3569800000000001e+01   1.5905900000000000e+02  -1.1077999999999999e+00  -1.8695599999999999e+01  -4.7773000000000003e+00
   2.4995799999999999e+01  -1.2728500000000000e+01   5.1204340000000002e+02  -1.1628800000000000e+01   5.1290399999999998e+01   2.2145000000000001e+00  -9.2109000000000005e+00  -2.2035499999999999e+01   1.4939529999999999e+02  -2.8899999999999999e-02  -1.7415900000000001e+01  -4.5251999999999999e+00
   2.5326400000000000e+01  -1.3805700000000000e+01   5.2362419999999997e+02  -1.1781599999999999e+01   5.2337100000000000e+01   2.3592000000000000e+00  -7.7682000000000002e+00  -2.0167700000000000e+01   1.3947040000000001e+02   1.0018000000000000e+00  -1.6184300000000000e+01  -4.2641999999999998e+00
   2.6097899999999999e+01  -1.4663100000000000e+01   5.3254570000000001e+02  -1.1867500000000000e+01   5.3288699999999999e+01   2.3898999999999999e+00  -6.1924000000000001e+00  -1.8411100000000001e+01   1.3076439999999999e+02   2.1192000000000002e+00  -1.5029600000000000e+01  -3.9279999999999999e+00
   2.6759100000000000e+01  -1.5080700000000000e+01   5.4112410000000000e+02  -1.1829300000000000e+01   5.4173699999999997e+01   2.3986999999999998e+00  -4.7718999999999996e+00  -1.6943600000000000e+01   1.2205840000000001e+02   2.8609000000000000e+00  -1.4221399999999999e+01  -3.6139999999999999e+00
   2.7155899999999999e+01  -1.5872199999999999e+01   5.4910199999999998e+02  -1.2001099999999999e+01   5.5058599999999998e+01   2.4820000000000002e+00  -3.6844000000000001e+00  -1.4986800000000001e+01   1.1639950000000000e+02   3.6989999999999998e+00  -1.3307300000000000e+01  -3.3883999999999999e+00
   2.7552700000000002e+01  -1.6861400000000000e+01   5.5690830000000005e+02  -1.1848400000000000e+01   5.5772300000000001e+01   2.5083000000000002e+00  -2.9741000000000000e+00  -1.3363600000000000e+01   1.0987000000000000e+02   4.3733000000000004e+00  -1.2720300000000000e+01  -3.1406999999999998e+00
   2.7751000000000001e+01  -1.7367000000000001e+01   5.6411419999999998e+02  -1.1886600000000000e+01   5.6647799999999997e+01   2.5566000000000000e+00  -2.5524000000000000e+00  -1.1762700000000001e+01   1.0682290000000000e+02   4.7971000000000004e+00  -1.2325799999999999e+01  -2.8045000000000000e+00
   2.6979600000000001e+01  -1.8070499999999999e+01   5.6960429999999997e+02  -1.1695600000000001e+01   5.7275799999999997e+01   2.4820000000000002e+00  -2.1528999999999998e+00  -1.0161700000000000e+01   1.0264400000000001e+02   5.2884000000000002e+00  -1.1950600000000000e+01  -2.5169999999999999e+00
   2.7354299999999999e+01  -1.8839900000000000e+01   5.7689599999999996e+02  -1.1752900000000000e+01   5.7941899999999997e+01   2.5697000000000001e+00  -2.0196999999999998e+00  -8.5162999999999993e+00   1.0133810000000000e+02   5.6158999999999999e+00  -1.1690799999999999e+01  -2.3178999999999998e+00
   2.7574700000000000e+01  -1.9433499999999999e+01   5.8375869999999998e+02  -1.1638299999999999e+01   5.8693700000000000e+01   2.6092000000000000e+00  -1.4205000000000001e+00  -7.2933000000000003e+00   9.9074500000000000e+01   5.8086000000000002e+00  -1.1498300000000000e+01  -1.9331000000000000e+00
   2.7773099999999999e+01  -1.9829200000000000e+01   5.9036400000000003e+02  -1.1514200000000001e+01   5.9312199999999997e+01   2.6398999999999999e+00  -9.9880000000000002e-01  -6.2481999999999998e+00   9.5418000000000006e+01   5.7988999999999997e+00  -1.1286700000000000e+01  -1.7075000000000000e+00
   2.7883299999999998e+01  -2.0466699999999999e+01   5.9645470000000000e+02  -1.1342400000000000e+01   5.9864100000000001e+01   2.6661999999999999e+00  -1.7760000000000001e-01  -5.6256000000000004e+00   9.2980300000000000e+01   5.7797000000000001e+00  -1.0843999999999999e+01  -1.7075000000000000e+00
   2.8236000000000001e+01  -2.1609900000000000e+01   6.0391780000000006e+02  -1.1227800000000000e+01   6.0520699999999998e+01   2.6617999999999999e+00   3.3289999999999997e-01  -6.2260000000000000e+00   9.0020200000000003e+01   5.6833000000000000e+00  -1.0420700000000000e+01  -1.6765000000000001e+00
   2.8941299999999998e+01  -2.2445200000000000e+01   6.0923640000000000e+02  -1.1113200000000001e+01   6.1148800000000001e+01   2.6442999999999999e+00   8.6560000000000004e-01  -6.6040000000000001e+00   8.6189599999999999e+01   5.4714000000000000e+00  -1.0045400000000001e+01  -1.7119000000000000e+00
   2.9712800000000001e+01  -2.3412500000000001e+01   6.1644230000000005e+02  -1.0855499999999999e+01   6.1729199999999999e+01   2.7364000000000002e+00   1.5536000000000001e+00  -7.4044999999999996e+00   8.2271900000000002e+01   5.0186999999999999e+00  -9.6509000000000000e+00  -1.7427999999999999e+00
   3.0770800000000001e+01  -2.4775500000000001e+01   6.2184670000000006e+02  -1.0836399999999999e+01   6.2204999999999998e+01   2.6924999999999999e+00   1.2206999999999999e+00  -8.4273000000000007e+00   7.6961200000000005e+01   4.7971000000000004e+00  -8.9870000000000001e+00  -1.8269000000000000e+00
   3.1740700000000000e+01  -2.5874700000000001e+01   6.2665060000000005e+02  -1.0492599999999999e+01   6.2671300000000002e+01   2.7364000000000002e+00   2.4857999999999998e+00  -1.0228400000000001e+01   7.1998800000000003e+01   4.3444000000000003e+00  -8.4865999999999993e+00  -2.0657999999999999e+00
   3.3570200000000000e+01  -2.7215699999999998e+01   6.2930980000000000e+02  -1.0339900000000000e+01   6.2804499999999997e+01   2.7408000000000001e+00   3.1739000000000002e+00  -1.1807100000000000e+01   6.5991600000000005e+01   3.8915999999999999e+00  -7.8516000000000004e+00  -2.2029000000000001e+00
   3.5355600000000003e+01  -2.8578700000000001e+01   6.3368480000000000e+02  -1.0187099999999999e+01   6.2823500000000003e+01   2.8285000000000000e+00   3.4624000000000001e+00  -1.1918300000000000e+01   6.1290399999999998e+01   3.4485000000000001e+00  -7.2262000000000004e+00  -2.3001999999999998e+00
   3.7449599999999997e+01  -2.9567900000000002e+01   6.3574360000000001e+02  -9.7193000000000005e+00   6.2842599999999997e+01   2.9117999999999999e+00   3.1960999999999999e+00  -1.1518100000000000e+01   5.5805599999999998e+01   3.1981000000000002e+00  -6.6200000000000001e+00  -2.2825000000000002e+00
   3.9234999999999999e+01  -3.0491199999999999e+01   6.3711620000000005e+02  -9.3565000000000005e+00   6.2728400000000001e+01   2.8942000000000001e+00   3.2404999999999999e+00  -1.1406900000000000e+01   5.0407899999999998e+01   2.8416999999999999e+00  -5.9176000000000002e+00  -2.1320999999999999e+00
   4.0491399999999999e+01  -3.1612400000000001e+01   6.3728769999999997e+02  -8.8981999999999992e+00   6.2423900000000003e+01   2.9556000000000000e+00   3.1295000000000002e+00  -1.1362399999999999e+01   4.6054800000000000e+01   2.5045000000000002e+00  -5.1189000000000000e+00  -2.1675000000000000e+00
   4.1284900000000000e+01  -3.2491700000000002e+01   6.3720200000000000e+02  -8.6594999999999995e+00   6.2186000000000000e+01   2.9249000000000001e+00   2.5301999999999998e+00  -1.1073399999999999e+01   4.1005400000000002e+01   2.1288000000000000e+00  -4.4645999999999999e+00  -2.0790000000000002e+00
   4.1152700000000003e+01  -3.3129300000000001e+01   6.3660149999999999e+02  -8.1821999999999999e+00   6.2157400000000003e+01   2.8022000000000000e+00   1.8866000000000001e+00  -1.0917700000000000e+01   3.4824100000000001e+01   1.7821000000000000e+00  -3.7237000000000000e+00  -2.0038000000000000e+00
   4.0623600000000003e+01  -3.3349100000000000e+01   6.3625829999999996e+02  -7.8098000000000001e+00   6.1929099999999998e+01   2.8109000000000002e+00   1.1096999999999999e+00  -1.0584199999999999e+01   3.0906400000000001e+01   1.4545999999999999e+00  -2.9251000000000000e+00  -1.9020999999999999e+00
   3.9323200000000000e+01  -3.3810800000000000e+01   6.3548630000000003e+02  -7.3228999999999997e+00   6.1719700000000003e+01   2.7101000000000002e+00   2.8849999999999998e-01  -9.9392999999999994e+00   2.6030999999999999e+01   1.0596000000000001e+00  -2.1650000000000000e+00  -1.6986000000000001e+00
   3.7978600000000000e+01  -3.5107799999999997e+01   6.3342750000000001e+02  -6.8551000000000002e+00   6.1567500000000003e+01   2.9380999999999999e+00  -1.1540999999999999e+00  -9.0498999999999992e+00   2.1503900000000002e+01   7.2250000000000003e-01  -1.5972999999999999e+00  -1.4288000000000001e+00
   3.6942599999999999e+01  -3.5635399999999997e+01   6.3068240000000003e+02  -6.3491000000000000e+00   6.1243899999999996e+01   3.0916000000000001e+00  -2.7744000000000000e+00  -7.4044999999999996e+00   1.6367300000000000e+01   5.3939999999999999e-01  -9.8140000000000005e-01  -1.0395000000000001e+00
   3.6281300000000002e+01  -3.6470799999999997e+01   6.2913829999999996e+02  -5.8811999999999998e+00   6.0739600000000003e+01   3.2757999999999998e+00  -3.9285000000000001e+00  -6.1147999999999998e+00   1.3233100000000000e+01   3.0819999999999997e-01  -4.0410000000000001e-01  -6.9889999999999997e-01
   3.5576000000000001e+01  -3.6668599999999998e+01   6.2502070000000003e+02  -5.2511000000000001e+00   6.0358899999999998e+01   3.2976999999999999e+00  -4.9717000000000002e+00  -4.9585999999999997e+00   9.3154000000000003e+00   1.6380000000000000e-01  -3.8500000000000000e-02  -4.2470000000000002e-01
   3.5135199999999998e+01  -3.7174199999999999e+01   6.2090300000000002e+02  -4.5064000000000002e+00   5.9730899999999998e+01   3.3283999999999998e+00  -5.6597000000000000e+00  -4.0247000000000002e+00   8.0094999999999992e+00   9.5999999999999992e-03   2.7900000000000003e-01  -7.0800000000000002e-02
   3.4539999999999999e+01  -3.7152299999999997e+01   6.1790060000000005e+02  -3.8380999999999998e+00   5.9121899999999997e+01   3.3195999999999999e+00  -5.2602000000000002e+00  -3.0463000000000000e+00   5.6589000000000000e+00   5.7799999999999997e-02   4.3300000000000000e-01   0.0000000000000000e+00
   3.4143300000000004e+01  -3.7350099999999998e+01   6.1404030000000000e+02  -3.1507000000000001e+00   5.8417700000000004e+01   3.2012000000000000e+00  -4.4390000000000001e+00  -2.1568999999999998e+00   5.5719000000000003e+00   0.0000000000000000e+00   5.2920000000000000e-01   1.2390000000000000e-01
   3.3481999999999999e+01  -3.6932400000000001e+01   6.0855020000000002e+02  -2.3105000000000002e+00   5.7922899999999998e+01   3.0213999999999999e+00  -3.5068000000000001e+00  -1.9123000000000001e+00   5.0495000000000001e+00   4.8200000000000000e-02   5.6769999999999998e-01   8.8499999999999995e-02
   3.3019100000000002e+01  -3.6492800000000003e+01   6.0297420000000000e+02  -1.5370999999999999e+00   5.7247300000000003e+01   2.9117999999999999e+00  -1.9532000000000000e+00  -2.5571000000000002e+00   5.8330000000000002e+00  -3.8500000000000000e-02   4.5219999999999999e-01   3.1000000000000000e-02
   3.2776600000000002e+01  -3.5855200000000004e+01   5.9696939999999995e+02  -7.5419999999999998e-01   5.6562100000000001e+01   2.7583000000000002e+00  -1.0431999999999999e+00  -1.7343999999999999e+00   5.5719000000000003e+00   7.7100000000000002e-02   3.3679999999999999e-01   5.7500000000000002e-02
   3.2181500000000000e+01  -3.5657400000000003e+01   5.9165080000000000e+02   1.4319999999999999e-01   5.5981699999999996e+01   2.6092000000000000e+00  -1.0653999999999999e+00  -1.4676000000000000e+00   6.1813000000000002e+00   1.3489999999999999e-01   3.8490000000000002e-01   1.6810000000000000e-01
   3.1850899999999999e+01  -3.4931899999999999e+01   5.8779049999999995e+02   9.9290000000000000e-01   5.5286999999999999e+01   2.4733000000000001e+00  -6.8799999999999994e-01  -1.2007000000000001e+00   4.7882999999999996e+00   9.6299999999999997e-02   3.8490000000000002e-01   1.6810000000000000e-01
   3.1432099999999998e+01  -3.4470300000000002e+01   5.8444489999999996e+02   1.8998999999999999e+00   5.4582799999999999e+01   2.3856000000000002e+00  -6.6579999999999995e-01  -1.1785000000000001e+00   6.0072000000000001e+00   1.2520000000000001e-01   3.8490000000000002e-01   1.4160000000000000e-01
   3.0991199999999999e+01  -3.3942700000000002e+01   5.8015570000000002e+02   2.7019000000000002e+00   5.4097499999999997e+01   2.2627999999999999e+00  -6.6579999999999995e-01  -9.3389999999999995e-01   5.3977000000000004e+00   7.7100000000000002e-02   2.1170000000000000e-01   1.5920000000000001e-01
   3.0418099999999999e+01  -3.3744799999999998e+01   5.7723910000000001e+02   3.7425999999999999e+00   5.3536099999999998e+01   2.1882000000000001e+00  -6.4370000000000005e-01  -8.2269999999999999e-01   6.1813000000000002e+00   1.5409999999999999e-01   3.2710000000000000e-01   1.8140000000000001e-01
   3.0396100000000001e+01  -3.3063299999999998e+01   5.7432240000000002e+02   4.5255000000000001e+00   5.3060299999999998e+01   2.0522999999999998e+00  -2.4410000000000001e-01  -6.4480000000000004e-01   5.6589000000000000e+00   7.7100000000000002e-02   3.2710000000000000e-01   1.9910000000000000e-01
   3.0087499999999999e+01  -3.2557699999999997e+01   5.7114840000000004e+02   5.4230000000000000e+00   5.2470300000000002e+01   1.9251000000000000e+00  -2.8849999999999998e-01  -5.1139999999999997e-01   5.9200999999999997e+00   6.7400000000000002e-02   2.6939999999999997e-01   1.9460000000000000e-01
   3.0175699999999999e+01  -3.2359800000000000e+01   5.6797439999999995e+02   6.3013000000000003e+00   5.2089700000000001e+01   1.7628999999999999e+00  -4.2170000000000002e-01  -5.7809999999999995e-01   5.1365999999999996e+00   9.6299999999999997e-02   2.0210000000000000e-01   2.2120000000000001e-01
   2.9977300000000000e+01  -3.1766300000000001e+01   5.6437149999999997e+02   7.1509999999999998e+00   5.1604399999999998e+01   1.6882999999999999e+00  -3.7730000000000002e-01  -4.6689999999999998e-01   6.8777999999999997e+00   9.6299999999999997e-02   3.1750000000000000e-01   1.7690000000000000e-01
   2.9536500000000000e+01  -3.1458500000000001e+01   5.6214110000000005e+02   7.9721000000000002e+00   5.1242800000000003e+01   1.5831000000000000e+00  -3.3289999999999997e-01  -1.1119999999999999e-01   5.3977000000000004e+00  -9.5999999999999992e-03   3.6559999999999998e-01   1.5920000000000001e-01
   2.9800999999999998e+01  -3.1414500000000000e+01   5.5913869999999997e+02   8.7645999999999997e+00   5.0871699999999997e+01   1.4602999999999999e+00  -6.6579999999999995e-01  -6.6710000000000003e-01   5.8330000000000002e+00   1.3489999999999999e-01   2.1170000000000000e-01   2.0790000000000000e-01
   2.9536500000000000e+01  -3.1194700000000001e+01   5.5707989999999995e+02   9.5188000000000006e+00   5.0405400000000000e+01   1.4077000000000000e+00  -4.8830000000000001e-01  -1.5559999999999999e-01   6.1813000000000002e+00   1.2520000000000001e-01   2.2130000000000000e-01   1.6810000000000000e-01
   2.9800999999999998e+01  -3.1260700000000000e+01   5.5630780000000004e+02   1.0206200000000001e+01   5.0005699999999997e+01   1.3243000000000000e+00  -4.2170000000000002e-01  -2.0010000000000000e-01   5.3106999999999998e+00   0.0000000000000000e+00   2.6939999999999997e-01   1.6370000000000001e-01
   2.9382200000000001e+01  -3.1040800000000001e+01   5.5407749999999999e+02   1.0893599999999999e+01   4.9615600000000001e+01   1.2454000000000001e+00  -6.8799999999999994e-01  -3.3350000000000002e-01   5.4847999999999999e+00   1.5409999999999999e-01   1.7319999999999999e-01   2.0349999999999999e-01
   2.9580500000000001e+01  -3.0689100000000000e+01   5.5261910000000000e+02   1.1638299999999999e+01   4.9396700000000003e+01   1.1796000000000000e+00  -3.9950000000000002e-01  -4.4499999999999998e-02   5.6589000000000000e+00   1.6380000000000000e-01   2.0210000000000000e-01   1.9910000000000000e-01
   2.9558499999999999e+01  -3.0645099999999999e+01   5.5133240000000001e+02   1.2211200000000000e+01   4.9025599999999997e+01   1.1402000000000001e+00  -5.1049999999999995e-01  -8.8900000000000007e-02   5.5719000000000003e+00   8.6699999999999999e-02   2.2130000000000000e-01   1.7249999999999999e-01
   2.9690799999999999e+01  -3.0623100000000001e+01   5.5056029999999998e+02   1.2984500000000001e+01   4.8721100000000000e+01   1.0611999999999999e+00  -4.2170000000000002e-01  -2.2239999999999999e-01   6.2683000000000000e+00   1.9270000000000001e-01   2.1170000000000000e-01   1.9910000000000000e-01
   2.9712800000000001e+01  -3.0535200000000000e+01   5.4815840000000003e+02   1.3662400000000000e+01   4.8530799999999999e+01   9.4279999999999997e-01  -5.1049999999999995e-01  -1.7790000000000000e-01   5.6589000000000000e+00   1.1559999999999999e-01   2.7900000000000003e-01   1.3710000000000000e-01
   2.9889099999999999e+01  -3.0535200000000000e+01   5.4738630000000001e+02   1.4187500000000000e+01   4.8235799999999998e+01   8.9900000000000002e-01  -5.1049999999999995e-01  -3.1130000000000002e-01   6.7035999999999998e+00   6.7400000000000002e-02   3.0790000000000001e-01   2.0349999999999999e-01
   2.9690799999999999e+01  -3.0513200000000001e+01   5.4627110000000005e+02   1.4951300000000000e+01   4.7959800000000001e+01   8.9900000000000002e-01  -5.9930000000000005e-01   6.6699999999999995e-02   6.4424999999999999e+00   1.2520000000000001e-01   2.4060000000000001e-01   1.5040000000000001e-01
   2.9911200000000001e+01  -3.0579200000000000e+01   5.4524170000000004e+02   1.5524200000000000e+01   4.7769500000000001e+01   7.4990000000000001e-01  -6.4370000000000005e-01  -3.5580000000000001e-01   6.0072000000000001e+00   1.9270000000000001e-01   2.2130000000000000e-01   1.7690000000000000e-01
   3.0109600000000000e+01  -3.0974900000000002e+01   5.4507020000000000e+02   1.6097000000000001e+01   4.7645800000000001e+01   7.8059999999999996e-01  -7.5460000000000005e-01  -3.1130000000000002e-01   6.3554000000000004e+00   3.8500000000000000e-02   1.6360000000000000e-01   1.9020000000000001e-01
   3.0087499999999999e+01  -3.0908899999999999e+01   5.4421230000000003e+02   1.6564800000000002e+01   4.7398400000000002e+01   7.3229999999999995e-01  -8.2120000000000004e-01  -4.8920000000000002e-01   5.6589000000000000e+00   1.2520000000000001e-01   2.5019999999999998e-01   1.3270000000000001e-01
   2.9977300000000000e+01  -3.1304600000000001e+01   5.4404079999999999e+02   1.7118600000000001e+01   4.7274700000000003e+01   7.5860000000000005e-01  -7.5460000000000005e-01  -6.0040000000000004e-01   4.9623999999999997e+00   1.8300000000000000e-01   1.9239999999999999e-01   1.8579999999999999e-01
   3.0440200000000001e+01  -3.2008099999999999e+01   5.4429809999999998e+02   1.7624600000000001e+01   4.7151000000000003e+01   7.8930000000000000e-01  -5.9930000000000005e-01  -3.7800000000000000e-01   5.1365999999999996e+00   5.7799999999999997e-02   2.5019999999999998e-01   1.6370000000000001e-01
   3.0087499999999999e+01  -3.2645600000000002e+01   5.4464130000000000e+02   1.8054200000000002e+01   4.6941600000000001e+01   8.6829999999999996e-01  -6.2150000000000005e-01  -3.5580000000000001e-01   6.2683000000000000e+00   1.0600000000000000e-01   3.2710000000000000e-01   1.7249999999999999e-01
   3.0374099999999999e+01  -3.2887400000000000e+01   5.4489859999999999e+02   1.8445699999999999e+01   4.6789400000000001e+01   8.2440000000000002e-01  -7.3240000000000005e-01  -2.8910000000000002e-01   5.3977000000000004e+00   1.4449999999999999e-01   2.6939999999999997e-01   1.5920000000000001e-01
   3.0792899999999999e+01  -3.3634900000000002e+01   5.4515599999999995e+02   1.9009000000000000e+01   4.6760800000000003e+01   7.8930000000000000e-01  -7.7680000000000005e-01  -2.2200000000000001e-02   5.3106999999999998e+00   1.6380000000000000e-01   2.8870000000000001e-01   1.5040000000000001e-01
   3.0682600000000001e+01  -3.3722799999999999e+01   5.4507020000000000e+02   1.9505400000000002e+01   4.6675199999999997e+01   8.3760000000000001e-01  -6.8799999999999994e-01  -1.7790000000000000e-01   5.5719000000000003e+00   9.6299999999999997e-02   2.8870000000000001e-01   1.8579999999999999e-01
   3.0859000000000002e+01  -3.4404299999999999e+01   5.4635690000000000e+02   1.9811000000000000e+01   4.6627600000000001e+01   8.8139999999999996e-01  -8.2120000000000004e-01  -2.8910000000000002e-01   6.7907000000000002e+00   7.7100000000000002e-02   2.6939999999999997e-01   1.1940000000000001e-01
   3.1079400000000000e+01  -3.4624200000000002e+01   5.4575639999999999e+02   2.0488800000000001e+01   4.6675199999999997e+01   8.1569999999999998e-01  -7.7680000000000005e-01  -2.2200000000000001e-02   5.6589000000000000e+00   1.2520000000000001e-01   2.2130000000000000e-01   1.5479999999999999e-01
   3.1013300000000001e+01  -3.4799999999999997e+01   5.4627110000000005e+02   2.0908899999999999e+01   4.6637099999999997e+01   8.3320000000000005e-01  -7.7680000000000005e-01  -6.6699999999999995e-02   6.4424999999999999e+00   1.7340000000000000e-01   2.7900000000000003e-01   1.4599999999999999e-01
   3.1101400000000002e+01  -3.5371600000000001e+01   5.4712900000000002e+02   2.1462700000000002e+01   4.6494399999999999e+01   8.8580000000000003e-01  -6.8799999999999994e-01  -3.1130000000000002e-01   5.5719000000000003e+00   1.0600000000000000e-01   3.3679999999999999e-01   1.3710000000000000e-01
   3.1057400000000001e+01  -3.5613399999999999e+01   5.4764369999999997e+02   2.2111899999999999e+01   4.6513399999999997e+01   8.7270000000000003e-01  -1.0209999999999999e+00  -3.7800000000000000e-01   4.9623999999999997e+00   1.1559999999999999e-01   2.2130000000000000e-01   1.8579999999999999e-01
   3.1167600000000000e+01  -3.6009099999999997e+01   5.4807259999999997e+02   2.2637000000000000e+01   4.6513399999999997e+01   8.6390000000000000e-01  -8.8780000000000003e-01  -3.5580000000000001e-01   5.1365999999999996e+00   1.4449999999999999e-01   1.7319999999999999e-01   1.6810000000000000e-01
   3.0969200000000001e+01  -3.6580700000000000e+01   5.4875890000000004e+02   2.3047499999999999e+01   4.6323099999999997e+01   9.0769999999999995e-01  -7.7680000000000005e-01  -2.2239999999999999e-01   5.8330000000000002e+00   1.6380000000000000e-01   2.7900000000000003e-01   1.4599999999999999e-01
   3.1189599999999999e+01  -3.6668599999999998e+01   5.4910199999999998e+02   2.3725400000000000e+01   4.6456299999999999e+01   8.7270000000000003e-01  -8.2120000000000004e-01  -2.8910000000000002e-01   6.0072000000000001e+00   1.6380000000000000e-01   2.5979999999999998e-01   1.6370000000000001e-01
   3.1189599999999999e+01  -3.6998399999999997e+01   5.4875890000000004e+02   2.4336400000000001e+01   4.6370699999999999e+01   8.5509999999999997e-01  -8.2120000000000004e-01  -3.7800000000000000e-01   5.7460000000000004e+00   1.5409999999999999e-01   2.5979999999999998e-01   1.3270000000000001e-01
   3.1321899999999999e+01  -3.7416100000000000e+01   5.4901620000000003e+02   2.4890200000000000e+01   4.6418199999999999e+01   8.5070000000000001e-01  -5.9930000000000005e-01  -2.4460000000000001e-01   5.7460000000000004e+00   1.7340000000000000e-01   3.0790000000000001e-01   1.0620000000000000e-01
   3.1211700000000000e+01  -3.8141500000000001e+01   5.5038879999999995e+02   2.5405799999999999e+01   4.6418199999999999e+01   8.5509999999999997e-01  -7.7680000000000005e-01  -2.0010000000000000e-01   7.0518999999999998e+00   9.6299999999999997e-02   3.8490000000000002e-01   1.4599999999999999e-01
   3.1366000000000000e+01  -3.8405299999999997e+01   5.4901620000000003e+02   2.5940400000000000e+01   4.6484900000000003e+01   8.7270000000000003e-01  -9.5440000000000003e-01  -1.7790000000000000e-01   5.9200999999999997e+00   5.7799999999999997e-02   2.9830000000000001e-01   1.3270000000000001e-01
   3.1630500000000001e+01  -3.9086799999999997e+01   5.5021720000000005e+02   2.6503699999999998e+01   4.6503900000000002e+01   9.1210000000000002e-01  -9.5440000000000003e-01  -2.2239999999999999e-01   5.5719000000000003e+00   8.6699999999999999e-02   2.8870000000000001e-01   1.6370000000000001e-01
   3.1872900000000001e+01  -3.9680399999999999e+01   5.5124659999999994e+02   2.7009699999999999e+01   4.6446800000000003e+01   9.8670000000000002e-01  -7.7680000000000005e-01  -3.3350000000000002e-01   6.0941999999999998e+00   4.8200000000000000e-02   2.2130000000000000e-01   1.5479999999999999e-01
   3.2225600000000000e+01  -4.0691600000000001e+01   5.5073190000000000e+02   2.7553899999999999e+01   4.6399200000000000e+01   1.0129999999999999e+00  -9.5440000000000003e-01  -4.4469999999999998e-01   5.6589000000000000e+00   1.7340000000000000e-01   2.1170000000000000e-01   1.2830000000000000e-01
   3.2490099999999998e+01  -4.1439100000000003e+01   5.5244759999999997e+02   2.7821300000000001e+01   4.6437300000000000e+01   1.0831000000000000e+00  -1.0653999999999999e+00  -2.8910000000000002e-01   5.6589000000000000e+00   4.8200000000000000e-02   2.6939999999999997e-01   1.1940000000000001e-01
   3.3019100000000002e+01  -4.2582200000000000e+01   5.5339120000000003e+02   2.8394100000000002e+01   4.6418199999999999e+01   1.1928000000000001e+00  -8.6560000000000004e-01   6.6699999999999995e-02   5.4847999999999999e+00   8.6699999999999999e-02   3.1750000000000000e-01   1.4599999999999999e-01
   3.3349699999999999e+01  -4.3153799999999997e+01   5.5373429999999996e+02   2.8852399999999999e+01   4.6484900000000003e+01   1.2585999999999999e+00  -9.5440000000000003e-01  -1.1119999999999999e-01   5.3106999999999998e+00   1.0600000000000000e-01   3.6559999999999998e-01   1.5479999999999999e-01
   3.3922800000000002e+01  -4.3747300000000003e+01   5.5373429999999996e+02   2.9415700000000001e+01   4.6665700000000001e+01   1.2717000000000001e+00  -8.6560000000000004e-01   2.2200000000000001e-02   5.8330000000000002e+00   4.8200000000000000e-02   2.2130000000000000e-01   1.3710000000000000e-01
   3.4055100000000003e+01  -4.4186999999999998e+01   5.5296230000000003e+02   2.9998100000000001e+01   4.6713200000000001e+01   1.3024000000000000e+00  -7.9900000000000004e-01   0.0000000000000000e+00   6.2683000000000000e+00   7.7100000000000002e-02   3.3679999999999999e-01   7.0800000000000002e-02
   3.4451900000000002e+01  -4.4626700000000000e+01   5.5519269999999995e+02   3.0570900000000002e+01   4.6836900000000000e+01   1.3331000000000000e+00  -7.3240000000000005e-01  -6.6699999999999995e-02   5.6589000000000000e+00   6.7400000000000002e-02   3.7530000000000002e-01   1.0170000000000000e-01
   3.4518000000000001e+01  -4.5066400000000002e+01   5.5416330000000005e+02   3.1162900000000000e+01   4.7065300000000001e+01   1.3550000000000000e+00  -9.1000000000000003e-01  -1.7790000000000000e-01   5.5719000000000003e+00   0.0000000000000000e+00   2.5019999999999998e-01   1.4599999999999999e-01
   3.4694299999999998e+01  -4.5615900000000003e+01   5.5407749999999999e+02   3.1792999999999999e+01   4.7236600000000003e+01   1.3856999999999999e+00  -7.7680000000000005e-01   2.2200000000000001e-02   5.7460000000000004e+00   4.8200000000000000e-02   3.5599999999999998e-01   1.0620000000000000e-01
   3.4407800000000002e+01  -4.6209499999999998e+01   5.5596469999999999e+02   3.2423099999999998e+01   4.7312700000000000e+01   1.4690000000000001e+00  -8.8780000000000003e-01   0.0000000000000000e+00   5.2236000000000002e+00   1.4449999999999999e-01   3.4639999999999999e-01   1.0620000000000000e-01
   3.4341600000000000e+01  -4.6627200000000002e+01   5.5665099999999995e+02   3.3053300000000000e+01   4.7664800000000000e+01   1.3989000000000000e+00  -8.4340000000000004e-01  -6.6699999999999995e-02   4.9623999999999997e+00   9.6299999999999997e-02   2.1170000000000000e-01   9.2899999999999996e-02
   3.4187300000000000e+01  -4.6956899999999997e+01   5.5785199999999998e+02   3.3759799999999998e+01   4.7902700000000003e+01   1.4734000000000000e+00  -8.6560000000000004e-01  -2.0010000000000000e-01   5.0495000000000001e+00   1.3489999999999999e-01   2.4060000000000001e-01   1.1940000000000001e-01
   3.3636299999999999e+01  -4.7946199999999997e+01   5.5819510000000002e+02   3.4361300000000000e+01   4.8026400000000002e+01   1.5085000000000000e+00  -8.4340000000000004e-01  -2.2200000000000001e-02   6.0941999999999998e+00   1.1559999999999999e-01   2.1170000000000000e-01   6.1899999999999997e-02
   3.3283600000000000e+01  -4.8561700000000002e+01   5.5973919999999998e+02   3.5039099999999998e+01   4.8435600000000001e+01   1.5918000000000001e+00  -6.6579999999999995e-01  -6.6699999999999995e-02   5.3106999999999998e+00   7.7100000000000002e-02   1.8279999999999999e-01   1.0170000000000000e-01
   3.3019100000000002e+01  -4.9419100000000000e+01   5.6094020000000000e+02   3.5716999999999999e+01   4.8882800000000003e+01   1.5568000000000000e+00  -7.7680000000000005e-01  -1.5559999999999999e-01   5.7460000000000004e+00   8.6699999999999999e-02   1.7319999999999999e-01   5.7500000000000002e-02
   3.2578299999999999e+01  -5.0474299999999999e+01   5.6162639999999999e+02   3.6452199999999998e+01   4.9311100000000003e+01   1.6619999999999999e+00  -5.1049999999999995e-01  -6.6699999999999995e-02   5.8330000000000002e+00   1.3489999999999999e-01   2.9830000000000001e-01   8.4000000000000005e-02
   3.2798699999999997e+01  -5.1859299999999998e+01   5.6505780000000004e+02   3.7110900000000001e+01   4.9644100000000002e+01   1.7059000000000000e+00  -6.4370000000000005e-01   3.1130000000000002e-01   5.8330000000000002e+00   1.0600000000000000e-01   3.9450000000000002e-01   3.9800000000000002e-02
   3.2644399999999997e+01  -5.3112299999999998e+01   5.6737400000000002e+02   3.7788800000000002e+01   5.0224600000000002e+01   1.7408999999999999e+00  -7.1020000000000005e-01   0.0000000000000000e+00   6.0072000000000001e+00   1.0600000000000000e-01   1.8279999999999999e-01   6.1899999999999997e-02
   3.2820700000000002e+01  -5.4563299999999998e+01   5.7046220000000005e+02   3.8495300000000000e+01   5.0728900000000003e+01   1.8506000000000000e+00  -7.9900000000000004e-01  -1.7790000000000000e-01   4.8754000000000000e+00   1.2520000000000001e-01   2.4060000000000001e-01   7.9600000000000004e-02
   3.3063200000000002e+01  -5.6322000000000003e+01   5.7500869999999998e+02   3.9058599999999998e+01   5.1138100000000001e+01   1.9295000000000000e+00  -4.8830000000000001e-01  -4.4499999999999998e-02   5.7460000000000004e+00   1.3489999999999999e-01   2.1170000000000000e-01   7.0800000000000002e-02
   3.3305700000000002e+01  -5.7750900000000001e+01   5.7869740000000002e+02   3.9832000000000001e+01   5.1747100000000003e+01   2.0785999999999998e+00  -7.5460000000000005e-01   0.0000000000000000e+00   4.8754000000000000e+00   2.3119999999999999e-01   1.7319999999999999e-01   5.3100000000000001e-02
   3.3768500000000003e+01  -5.9509599999999999e+01   5.8367290000000003e+02   4.0490699999999997e+01   5.2270499999999998e+01   2.1049000000000002e+00  -7.7680000000000005e-01  -2.2200000000000001e-02   5.1365999999999996e+00   1.1559999999999999e-01   2.4060000000000001e-01   9.7299999999999998e-02
   3.4033000000000001e+01  -6.1114400000000003e+01   5.8924879999999996e+02   4.1254500000000000e+01   5.2936599999999999e+01   2.2277000000000000e+00  -5.9930000000000005e-01  -2.2200000000000001e-02   5.5719000000000003e+00   2.8899999999999999e-02   1.7319999999999999e-01   3.9800000000000002e-02
   3.4518000000000001e+01  -6.2719200000000001e+01   5.9499630000000002e+02   4.2018300000000004e+01   5.3564599999999999e+01   2.3504999999999998e+00  -5.5489999999999995e-01   1.3339999999999999e-01   5.3977000000000004e+00   6.7400000000000002e-02   2.8870000000000001e-01   3.5400000000000001e-02
   3.4870699999999999e+01  -6.4675700000000006e+01   5.9962869999999998e+02   4.2887099999999997e+01   5.4344900000000003e+01   2.4338000000000002e+00  -5.9930000000000005e-01   1.5559999999999999e-01   5.8330000000000002e+00   6.7400000000000002e-02   1.7319999999999999e-01   4.4200000000000003e-02
   3.5201300000000003e+01  -6.6104600000000005e+01   6.0631979999999999e+02   4.3574599999999997e+01   5.4934899999999999e+01   2.5785000000000000e+00  -5.1049999999999995e-01   2.4460000000000001e-01   6.1813000000000002e+00   1.0600000000000000e-01   2.9830000000000001e-01  -3.1000000000000000e-02
   3.5818500000000000e+01  -6.7775400000000005e+01   6.1206730000000005e+02   4.4462499999999999e+01   5.5724699999999999e+01   2.6486999999999998e+00  -3.1069999999999998e-01   2.2239999999999999e-01   5.9200999999999997e+00   1.4449999999999999e-01   2.3089999999999999e-01   2.2100000000000002e-02
   3.6237299999999998e+01  -6.9644000000000005e+01   6.1730010000000004e+02   4.5188099999999999e+01   5.6524099999999997e+01   2.7890000000000001e+00  -7.1020000000000005e-01   2.0010000000000000e-01   5.4847999999999999e+00   9.6299999999999997e-02   2.1170000000000000e-01   4.4200000000000003e-02
   3.6986699999999999e+01  -7.1402699999999996e+01   6.2407700000000000e+02   4.5970999999999997e+01   5.7285299999999999e+01   2.8416000000000001e+00  -4.6610000000000001e-01   2.0010000000000000e-01   5.8330000000000002e+00   3.8500000000000000e-02   2.2130000000000000e-01   4.4000000000000003e-03
   3.7956499999999998e+01  -7.3557100000000005e+01   6.2999609999999996e+02   4.6629700000000000e+01   5.7799199999999999e+01   3.0916000000000001e+00  -4.2170000000000002e-01   1.3339999999999999e-01   5.5719000000000003e+00   6.7400000000000002e-02   2.6939999999999997e-01  -4.4000000000000003e-03
   3.8948399999999999e+01  -7.5139899999999997e+01   6.3548630000000003e+02   4.7393500000000003e+01   5.8484299999999998e+01   3.1749000000000001e+00  -7.5460000000000005e-01  -8.8900000000000007e-02   4.9623999999999997e+00   4.8200000000000000e-02   2.7900000000000003e-01   1.7700000000000000e-02
   3.9830100000000002e+01  -7.7756000000000000e+01   6.4183429999999998e+02   4.8090499999999999e+01   5.9121899999999997e+01   3.3809999999999998e+00  -5.1049999999999995e-01  -1.7790000000000000e-01   5.2236000000000002e+00   9.6299999999999997e-02   1.8279999999999999e-01   2.2100000000000002e-02
   4.1020400000000002e+01  -7.9932299999999998e+01   6.4861120000000005e+02   4.8777900000000002e+01   5.9683300000000003e+01   3.6090000000000000e+00  -6.8799999999999994e-01   3.3350000000000002e-01   5.2236000000000002e+00   1.7340000000000000e-01   2.0210000000000000e-01  -8.8000000000000005e-03
   4.2232700000000001e+01  -8.1976799999999997e+01   6.5367240000000004e+02   4.9455800000000004e+01   6.0378000000000000e+01   3.7888000000000002e+00  -5.1049999999999995e-01   8.8900000000000007e-02   4.8754000000000000e+00   1.1559999999999999e-01   2.4060000000000001e-01   4.4000000000000003e-03
   4.3885899999999999e+01  -8.1493200000000002e+01   6.5796159999999998e+02   5.0162300000000002e+01   6.0891800000000003e+01   3.5125999999999999e+00  -4.8830000000000001e-01   3.1130000000000002e-01   5.6589000000000000e+00   6.7400000000000002e-02   2.2130000000000000e-01   1.7700000000000000e-02
   4.3334800000000001e+01  -8.8066299999999998e+01   6.6062090000000001e+02   5.0410499999999999e+01   6.1320000000000000e+01   4.2229999999999999e+00  -2.4410000000000001e-01   3.3350000000000002e-01   6.6166000000000000e+00   1.0600000000000000e-01   3.1750000000000000e-01  -2.2100000000000002e-02
   4.6001899999999999e+01  -9.0792199999999994e+01   6.6491010000000006e+02   5.0887900000000002e+01   6.1691200000000002e+01   4.3895999999999997e+00  -3.3289999999999997e-01   2.8910000000000002e-01   6.1813000000000002e+00   5.7799999999999997e-02   3.7530000000000002e-01  -1.7700000000000000e-02
   4.6861600000000003e+01  -9.0418499999999995e+01   6.6851300000000003e+02   5.1642200000000003e+01   6.2147900000000000e+01   4.3677000000000001e+00  -1.9980000000000001e-01   2.2239999999999999e-01   5.6589000000000000e+00   3.8500000000000000e-02   2.3089999999999999e-01   3.9800000000000002e-02
   4.8007800000000003e+01  -9.2770700000000005e+01   6.7082920000000001e+02   5.2033600000000000e+01   6.2604700000000001e+01   4.4641999999999999e+00  -4.4390000000000002e-01   1.5559999999999999e-01   5.7460000000000004e+00   6.7400000000000002e-02   2.7900000000000003e-01   3.5400000000000001e-02
   4.9198000000000000e+01  -9.5013099999999994e+01   6.7348850000000004e+02   5.2424999999999997e+01   6.2642699999999998e+01   4.7359999999999998e+00  -3.5510000000000003e-01   1.3339999999999999e-01   5.5719000000000003e+00   2.8899999999999999e-02   9.6199999999999994e-02   4.8700000000000000e-02
   5.0035600000000002e+01  -9.7233400000000003e+01   6.7426059999999995e+02   5.2873800000000003e+01   6.3013900000000000e+01   4.9465000000000003e+00  -5.7709999999999995e-01  -2.2200000000000001e-02   4.7882999999999996e+00   8.6699999999999999e-02   2.5019999999999998e-01   4.4000000000000003e-03
   5.1358199999999997e+01  -9.8728300000000004e+01   6.7726300000000003e+02   5.3274799999999999e+01   6.3223199999999999e+01   5.0956000000000001e+00  -2.2189999999999999e-01   6.6699999999999995e-02   5.4847999999999999e+00   5.7799999999999997e-02   1.7319999999999999e-01   4.4200000000000003e-02
   5.1843100000000000e+01  -1.0064090000000000e+02   6.7812080000000003e+02   5.3580300000000001e+01   6.3318399999999997e+01   5.2359999999999998e+00  -1.9980000000000001e-01   8.8900000000000007e-02   5.2236000000000002e+00   1.7340000000000000e-01   2.1170000000000000e-01   6.1899999999999997e-02
   5.2460299999999997e+01  -1.0235560000000000e+02   6.7906439999999998e+02   5.3914400000000001e+01   6.3565800000000003e+01   5.4508000000000001e+00  -4.6610000000000001e-01   3.1130000000000002e-01   4.9623999999999997e+00   5.7799999999999997e-02   2.6939999999999997e-01   4.8700000000000000e-02
   5.2945200000000000e+01  -1.0332290000000000e+02   6.7837819999999999e+02   5.4258200000000002e+01   6.3803699999999999e+01   5.5517000000000003e+00  -2.6629999999999998e-01   0.0000000000000000e+00   5.2236000000000002e+00   1.9300000000000001e-02   2.0210000000000000e-01   8.4000000000000005e-02
   5.2812899999999999e+01  -1.0541130000000000e+02   6.7803499999999997e+02   5.4449100000000001e+01   6.3965499999999999e+01   5.6920000000000002e+00  -1.1100000000000000e-01   3.7800000000000000e-01   6.0072000000000001e+00   5.7799999999999997e-02   2.5019999999999998e-01   5.3100000000000001e-02
   5.2790900000000001e+01  -1.0629060000000000e+02   6.7674829999999997e+02   5.4611400000000003e+01   6.4060599999999994e+01   5.8894000000000002e+00  -4.8830000000000001e-01   5.1139999999999997e-01   5.6589000000000000e+00   7.7100000000000002e-02   2.6939999999999997e-01   5.3100000000000001e-02
   5.2658700000000003e+01  -1.0769759999999999e+02   6.7443209999999999e+02   5.4974200000000003e+01   6.4308000000000007e+01   5.9463999999999997e+00  -5.3269999999999995e-01   2.8910000000000002e-01   5.4847999999999999e+00   7.7100000000000002e-02   2.2130000000000000e-01   8.8499999999999995e-02
   5.2129600000000003e+01  -1.0877480000000000e+02   6.7323109999999997e+02   5.5040999999999997e+01   6.4346100000000007e+01   6.1086000000000000e+00  -3.3289999999999997e-01   3.1130000000000002e-01   6.0072000000000001e+00   1.1559999999999999e-01   2.7900000000000003e-01   1.1940000000000001e-01
   5.1820999999999998e+01  -1.0974209999999999e+02   6.7142970000000003e+02   5.5079200000000000e+01   6.4260400000000004e+01   6.3059000000000003e+00  -3.7730000000000002e-01   2.8910000000000002e-01   5.5719000000000003e+00   9.5999999999999992e-03   1.7319999999999999e-01   1.4599999999999999e-01
   5.1292000000000002e+01  -1.1068740000000000e+02   6.7022870000000000e+02   5.5251100000000001e+01   6.4422200000000004e+01   6.4550000000000001e+00  -3.3289999999999997e-01   1.1119999999999999e-01   6.0072000000000001e+00   8.6699999999999999e-02   1.7319999999999999e-01   1.8140000000000001e-01
   5.0696899999999999e+01  -1.1189650000000000e+02   6.6739779999999996e+02   5.5356099999999998e+01   6.4412700000000001e+01   6.5865999999999998e+00  -3.1069999999999998e-01   2.0010000000000000e-01   5.3106999999999998e+00   1.3489999999999999e-01   2.2130000000000000e-01   1.5479999999999999e-01
   4.9837299999999999e+01  -1.1266589999999999e+02   6.6499590000000001e+02   5.5251100000000001e+01   6.4355599999999995e+01   6.7882999999999996e+00  -1.3320000000000001e-01   2.8910000000000002e-01   5.8330000000000002e+00   5.7799999999999997e-02   3.2710000000000000e-01   1.6810000000000000e-01
   4.9352300000000000e+01  -1.1365519999999999e+02   6.6199350000000004e+02   5.5422899999999998e+01   6.4308000000000007e+01   6.9329999999999998e+00  -1.9980000000000001e-01   2.4460000000000001e-01   5.3977000000000004e+00   5.7799999999999997e-02   1.5400000000000000e-01   1.6810000000000000e-01
   4.8845399999999998e+01  -1.1407280000000000e+02   6.5753269999999998e+02   5.5413400000000003e+01   6.4393699999999995e+01   7.0471000000000004e+00   8.8800000000000004e-02   3.3350000000000002e-01   5.1365999999999996e+00   3.8500000000000000e-02   1.5400000000000000e-01   1.6370000000000001e-01
   4.8228200000000001e+01  -1.1495220000000000e+02   6.5427290000000005e+02   5.5260599999999997e+01   6.4108199999999997e+01   7.2004999999999999e+00   1.1100000000000000e-01   4.2249999999999999e-01   5.3106999999999998e+00   4.8200000000000000e-02   2.4060000000000001e-01   1.3270000000000001e-01
   4.7302399999999999e+01  -1.1558969999999999e+02   6.4989800000000002e+02   5.5174700000000001e+01   6.3946399999999997e+01   7.3365000000000000e+00  -1.5540000000000001e-01   6.2260000000000004e-01   5.7460000000000004e+00   5.7799999999999997e-02   2.1170000000000000e-01   1.8140000000000001e-01
   4.7214199999999998e+01  -1.1613930000000001e+02   6.4466510000000005e+02   5.4964700000000001e+01   6.3680000000000000e+01   7.4154000000000000e+00   2.2200000000000001e-02   2.0010000000000000e-01   5.3977000000000004e+00   5.7799999999999997e-02   1.8279999999999999e-01   1.7690000000000000e-01
   4.6685200000000002e+01  -1.1695269999999999e+02   6.3943230000000005e+02   5.4687800000000003e+01   6.3337400000000002e+01   7.5907999999999998e+00  -8.8800000000000004e-02   3.1130000000000002e-01   5.7460000000000004e+00   8.6699999999999999e-02   1.5400000000000000e-01   1.8579999999999999e-01
   4.6266399999999997e+01  -1.1765620000000000e+02   6.3394219999999996e+02   5.4296300000000002e+01   6.2699800000000003e+01   7.7135999999999996e+00  -6.6600000000000006e-02   2.2239999999999999e-01   4.7882999999999996e+00   8.6699999999999999e-02   1.9239999999999999e-01   1.4160000000000000e-01
   4.5759500000000003e+01  -1.1785400000000000e+02   6.2665060000000005e+02   5.3876300000000001e+01   6.2167000000000002e+01   7.8276000000000003e+00  -8.8800000000000004e-02   1.7790000000000000e-01   5.1365999999999996e+00   2.8899999999999999e-02   1.5400000000000000e-01   2.0349999999999999e-01
   4.5494999999999997e+01  -1.1838160000000001e+02   6.1918740000000003e+02   5.3293900000000001e+01   6.1729199999999999e+01   7.9810999999999996e+00  -3.5510000000000003e-01   8.8900000000000007e-02   4.7012999999999998e+00   6.7400000000000002e-02   2.0210000000000000e-01   2.0349999999999999e-01
   4.5318600000000004e+01  -1.1882129999999999e+02   6.1326829999999995e+02   5.2864199999999997e+01   6.0996499999999997e+01   8.1170000000000009e+00  -4.4400000000000002e-02   1.1119999999999999e-01   5.1365999999999996e+00   2.8899999999999999e-02   2.2130000000000000e-01   1.4599999999999999e-01
   4.5142299999999999e+01  -1.1897520000000000e+02   6.0666290000000004e+02   5.2339100000000002e+01   6.0282800000000002e+01   8.1653000000000002e+00  -2.2189999999999999e-01  -4.4499999999999998e-02   5.7460000000000004e+00   6.7400000000000002e-02   9.6199999999999994e-02   1.2390000000000000e-01
   4.4855699999999999e+01  -1.1879930000000000e+02   5.9885659999999996e+02   5.1756700000000002e+01   5.9730899999999998e+01   8.2223000000000006e+00   0.0000000000000000e+00  -6.6699999999999995e-02   6.0072000000000001e+00   1.9300000000000001e-02   2.5979999999999998e-01   1.8140000000000001e-01
   4.4128300000000003e+01  -1.1875530000000001e+02   5.9019240000000002e+02   5.1002499999999998e+01   5.8826900000000002e+01   8.3143999999999991e+00  -1.3320000000000001e-01   2.4460000000000001e-01   6.2683000000000000e+00   3.8500000000000000e-02   2.4060000000000001e-01   1.2390000000000000e-01
   4.3356900000000003e+01  -1.1796390000000000e+02   5.7938369999999998e+02   5.0066800000000001e+01   5.7723100000000002e+01   8.3888999999999996e+00  -1.5540000000000001e-01   0.0000000000000000e+00   6.5294999999999996e+00  -9.5999999999999992e-03   1.8279999999999999e-01   1.5479999999999999e-01
   4.2365000000000002e+01  -1.1649100000000000e+02   5.6711659999999995e+02   4.9045299999999997e+01   5.6609699999999997e+01   8.3977000000000004e+00  -1.9980000000000001e-01   1.1119999999999999e-01   5.0495000000000001e+00   2.8899999999999999e-02   1.7319999999999999e-01   1.2390000000000000e-01
   4.0755899999999997e+01  -1.1602940000000000e+02   5.5364859999999999e+02   4.7937700000000000e+01   5.5477300000000000e+01   8.5205000000000002e+00  -4.2170000000000002e-01  -1.3339999999999999e-01   4.7882999999999996e+00  -1.9300000000000001e-02   2.1170000000000000e-01   1.4599999999999999e-01
   3.8882300000000001e+01  -1.1354519999999999e+02   5.4189620000000002e+02   4.6610700000000001e+01   5.4116599999999998e+01   8.4503000000000004e+00  -3.3289999999999997e-01  -8.8900000000000007e-02   5.5719000000000003e+00   1.0600000000000000e-01   2.3089999999999999e-01   1.4599999999999999e-01
   3.7096899999999998e+01  -1.1130289999999999e+02   5.2628350000000000e+02   4.5407699999999998e+01   5.2575000000000003e+01   8.3407000000000000e+00  -4.2170000000000002e-01  -1.7790000000000000e-01   5.3106999999999998e+00   9.6299999999999997e-02   1.4430000000000001e-01   1.3710000000000000e-01
   3.5642099999999999e+01  -1.0888470000000000e+02   5.0972730000000001e+02   4.3813200000000002e+01   5.0795499999999997e+01   8.1783999999999999e+00  -3.9950000000000002e-01  -4.4499999999999998e-02   5.1365999999999996e+00   9.6299999999999997e-02   1.7319999999999999e-01   1.2830000000000000e-01
   3.4341600000000000e+01  -1.0580700000000000e+02   4.9085480000000001e+02   4.1932400000000001e+01   4.8740099999999998e+01   8.0336999999999996e+00  -4.4390000000000002e-01  -4.2249999999999999e-01   5.9200999999999997e+00   9.6299999999999997e-02   1.8279999999999999e-01   2.3000000000000001e-01
   3.2842799999999997e+01  -1.0211380000000000e+02   4.6975200000000001e+02   3.9927399999999999e+01   4.6513399999999997e+01   7.7310999999999996e+00  -1.9980000000000001e-01   1.3339999999999999e-01   5.9200999999999997e+00   1.7340000000000000e-01   1.8279999999999999e-01  -2.6499999999999999e-02
   3.1255700000000001e+01  -9.7629099999999994e+01   4.4590410000000003e+02   3.8103900000000003e+01   4.4172499999999999e+01   7.3495999999999997e+00  -4.8830000000000001e-01  -7.5600000000000001e-01   5.6589000000000000e+00   8.6699999999999999e-02   2.3089999999999999e-01   1.0620000000000000e-01
   2.9360099999999999e+01  -9.2792699999999996e+01   4.2282830000000001e+02   3.5783799999999999e+01   4.1783999999999999e+01   7.0164000000000000e+00  -1.9980000000000001e-01   2.2200000000000001e-02   6.0941999999999998e+00  -5.7799999999999997e-02   2.3089999999999999e-01   1.9020000000000001e-01
   2.7817200000000000e+01  -8.7296800000000005e+01   3.9709309999999999e+02   3.3759799999999998e+01   3.9300400000000003e+01   6.6216999999999997e+00  -7.9900000000000004e-01  -2.6679999999999998e-01   5.9200999999999997e+00  -9.5999999999999992e-03   2.9830000000000001e-01   8.8499999999999995e-02
   2.5635000000000002e+01  -8.2020799999999994e+01   3.7178690000000000e+02   3.1611599999999999e+01   3.6864300000000000e+01   6.1787999999999998e+00  -3.5510000000000003e-01  -2.6679999999999998e-01   5.8330000000000002e+00  -4.8200000000000000e-02   1.5400000000000000e-01   1.1060000000000000e-01
   2.3739400000000000e+01  -7.7074500000000000e+01   3.4708120000000002e+02   2.9492100000000001e+01   3.4456800000000001e+01   5.8192000000000004e+00  -7.7680000000000005e-01  -5.5589999999999995e-01   6.0072000000000001e+00   4.8200000000000000e-02   2.5019999999999998e-01   1.2390000000000000e-01
   2.1425000000000001e+01  -7.1468599999999995e+01   3.2246120000000002e+02   2.7353400000000001e+01   3.1935099999999998e+01   5.4728000000000003e+00  -7.1020000000000005e-01  -2.2239999999999999e-01   5.8330000000000002e+00  -2.8899999999999999e-02   2.5979999999999998e-01   1.1940000000000001e-01
   1.9353000000000002e+01  -6.5620999999999995e+01   2.9818439999999998e+02   2.5443999999999999e+01   2.9537199999999999e+01   5.0518000000000001e+00  -1.0653999999999999e+00  -6.4480000000000004e-01   5.2236000000000002e+00   1.1559999999999999e-01   1.5400000000000000e-01   1.5040000000000001e-01
   1.7060600000000001e+01  -6.0410899999999998e+01   2.7433650000000000e+02   2.3439000000000000e+01   2.7253399999999999e+01   4.6440000000000001e+00  -1.0653999999999999e+00  -4.2249999999999999e-01   4.6142000000000003e+00   2.8899999999999999e-02   1.6360000000000000e-01   1.7249999999999999e-01
   1.4966600000000000e+01  -5.4585200000000000e+01   2.4997399999999999e+02   2.1386299999999999e+01   2.4855399999999999e+01   4.2141999999999999e+00  -9.1000000000000003e-01  -5.1139999999999997e-01   5.4847999999999999e+00   1.2520000000000001e-01   2.5979999999999998e-01   1.5920000000000001e-01
   1.2608100000000000e+01  -4.9111300000000000e+01   2.2664080000000001e+02   1.9390899999999998e+01   2.2381200000000000e+01   3.8151000000000002e+00  -1.0209999999999999e+00  -4.6689999999999998e-01   6.1813000000000002e+00   4.8200000000000000e-02   2.7900000000000003e-01   1.5040000000000001e-01
   1.0888800000000000e+01  -4.3461599999999997e+01   2.0176349999999999e+02   1.7662800000000001e+01   2.0240200000000002e+01   3.3591000000000002e+00  -9.9880000000000002e-01  -4.8920000000000002e-01   5.6589000000000000e+00   8.6699999999999999e-02   2.1170000000000000e-01   1.6810000000000000e-01
   8.7948000000000004e+00  -3.7965699999999998e+01   1.7980279999999999e+02   1.5925100000000000e+01   1.8099100000000000e+01   2.9731999999999998e+00  -9.1000000000000003e-01  -4.4469999999999998e-01   6.0072000000000001e+00  -9.5999999999999992e-03   2.6939999999999997e-01   1.4160000000000000e-01
   6.9874000000000001e+00  -3.2865499999999997e+01   1.5921469999999999e+02   1.4158899999999999e+01   1.5996100000000000e+01   2.4952000000000001e+00  -9.3220000000000003e-01  -4.0020000000000000e-01   5.5719000000000003e+00   0.0000000000000000e+00   2.5979999999999998e-01   1.4599999999999999e-01
   4.9595000000000002e+00  -2.6841999999999999e+01   1.3896969999999999e+02   1.2764900000000001e+01   1.4207100000000001e+01   2.1049000000000002e+00  -1.1984999999999999e+00  -5.3369999999999995e-01   6.1813000000000002e+00  -9.5999999999999992e-03   2.4060000000000001e-01   1.6810000000000000e-01
   3.1741000000000001e+00  -2.1214200000000002e+01   1.2121250000000001e+02   1.1523800000000000e+01   1.2551399999999999e+01   1.6181000000000001e+00  -1.0653999999999999e+00  -4.4469999999999998e-01   5.3106999999999998e+00   0.0000000000000000e+00   2.8870000000000001e-01   1.7249999999999999e-01
   1.7854000000000001e+00  -1.5938100000000000e+01   1.0722969999999999e+02   1.0387600000000001e+01   1.0905099999999999e+01   1.2805000000000000e+00  -8.8780000000000003e-01  -5.1139999999999997e-01   6.1813000000000002e+00  -3.8500000000000000e-02   2.5979999999999998e-01   1.7249999999999999e-01
   6.3919999999999999e-01  -1.1145700000000000e+01   9.3161199999999994e+01   9.4901999999999997e+00   9.5062999999999995e+00   8.5509999999999997e-01  -1.1096999999999999e+00  -7.5600000000000001e-01   5.5719000000000003e+00   8.6699999999999999e-02   1.5400000000000000e-01   2.1679999999999999e-01
  -3.9679999999999999e-01  -7.2766000000000002e+00   8.1923500000000004e+01   8.6976999999999993e+00   8.4405000000000001e+00   5.7450000000000001e-01  -1.0653999999999999e+00  -8.4499999999999997e-01   5.3106999999999998e+00   4.8200000000000000e-02   1.5400000000000000e-01   2.3000000000000001e-01
  -1.4107000000000001e+00  -4.2868000000000004e+00   7.2144199999999998e+01   7.9147999999999996e+00   7.3082000000000003e+00   3.4200000000000003e-01  -7.9900000000000004e-01  -8.2269999999999999e-01   4.7012999999999998e+00   1.9300000000000001e-02   2.7900000000000003e-01   1.8140000000000001e-01
  -2.0499000000000001e+00  -1.8246000000000000e+00   6.3994700000000002e+01   7.2561000000000000e+00   6.4421999999999997e+00   1.4030000000000001e-01  -9.5440000000000003e-01  -7.5600000000000001e-01   5.7460000000000004e+00   2.8899999999999999e-02   2.9830000000000001e-01   2.4329999999999999e-01
  -2.1600999999999999e+00   4.3999999999999997e-02   5.6102600000000002e+01   6.7595999999999998e+00   5.8426999999999998e+00   0.0000000000000000e+00  -7.9900000000000004e-01  -7.1150000000000002e-01   6.0072000000000001e+00   5.7799999999999997e-02   2.8870000000000001e-01   2.1679999999999999e-01
  -2.7332000000000001e+00   1.4729000000000001e+00   5.1470300000000002e+01   6.2630999999999997e+00   5.3003000000000000e+00  -1.4470000000000000e-01  -7.1020000000000005e-01  -5.7809999999999995e-01   5.5719000000000003e+00   3.8500000000000000e-02   3.2710000000000000e-01   2.1679999999999999e-01
  -2.7553000000000001e+00   2.5501000000000000e+00   4.7095300000000002e+01   5.9099000000000004e+00   4.8150000000000004e+00  -2.9820000000000002e-01  -7.9900000000000004e-01  -3.7800000000000000e-01   4.7012999999999998e+00   0.0000000000000000e+00   3.2710000000000000e-01   2.0790000000000000e-01
  -2.7553000000000001e+00   3.6053000000000002e+00   4.2977699999999999e+01   5.5471000000000004e+00   4.5294999999999996e+00  -4.2099999999999999e-01  -9.1000000000000003e-01  -7.1150000000000002e-01   5.5719000000000003e+00   4.8200000000000000e-02   2.6939999999999997e-01   2.3890000000000000e-01
  -2.2483000000000000e+00   3.7372000000000001e+00   3.9374800000000000e+01   5.2225000000000001e+00   4.2249999999999996e+00  -4.6479999999999999e-01  -8.2120000000000004e-01  -5.5589999999999995e-01   5.3977000000000004e+00   6.7400000000000002e-02   2.5019999999999998e-01   2.0349999999999999e-01
  -2.3365000000000000e+00   3.6053000000000002e+00   3.6372300000000003e+01   4.7832999999999997e+00   3.7206999999999999e+00  -4.3850000000000000e-01  -8.6560000000000004e-01  -4.8920000000000002e-01   6.1813000000000002e+00   2.8899999999999999e-02   2.2130000000000000e-01   1.9910000000000000e-01
  -1.6311000000000000e+00   3.7812000000000001e+00   3.3026800000000001e+01   4.4299999999999997e+00   3.3591000000000002e+00  -5.3059999999999996e-01  -1.0431999999999999e+00  -6.0040000000000004e-01   5.0495000000000001e+00   1.9300000000000001e-02   1.7319999999999999e-01   2.3000000000000001e-01
  -6.6130000000000000e-01   3.7812000000000001e+00   2.9766999999999999e+01   4.0289999999999999e+00   2.9308999999999998e+00  -7.0160000000000000e-01  -1.0431999999999999e+00  -5.7809999999999995e-01   5.3106999999999998e+00   6.7400000000000002e-02   3.0790000000000001e-01   2.3890000000000000e-01
  -1.0139000000000000e+00   2.8799000000000001e+00   2.6678799999999999e+01   3.4275000000000002e+00   2.6358999999999999e+00  -5.0429999999999997e-01  -9.1000000000000003e-01  -4.0020000000000000e-01   5.3106999999999998e+00   4.8200000000000000e-02   2.3089999999999999e-01   1.6810000000000000e-01
  -9.9190000000000000e-01   2.0225000000000000e+00   2.2818500000000000e+01   3.0743000000000000e+00   2.1791000000000000e+00  -5.6130000000000002e-01  -8.8780000000000003e-01  -7.3380000000000001e-01   5.3977000000000004e+00   1.0600000000000000e-01   2.6939999999999997e-01   2.3000000000000001e-01
  -1.3225000000000000e+00   2.0665000000000000e+00   1.9044000000000000e+01   2.7210000000000001e+00   2.0268999999999999e+00  -5.6569999999999998e-01  -7.9900000000000004e-01  -6.6710000000000003e-01   5.9200999999999997e+00   9.6299999999999997e-02   2.5979999999999998e-01   2.3890000000000000e-01
  -1.4327000000000001e+00   1.4289000000000001e+00   1.7671500000000002e+01   2.3868999999999998e+00   1.7223999999999999e+00  -5.4379999999999995e-01  -8.4340000000000004e-01  -6.6710000000000003e-01   5.9200999999999997e+00   1.1559999999999999e-01   4.0410000000000001e-01   2.2559999999999999e-01
  -1.4988999999999999e+00   1.3410000000000000e+00   1.3811199999999999e+01   1.8617999999999999e+00   1.4559000000000000e+00  -4.5610000000000001e-01  -8.4340000000000004e-01  -5.3369999999999995e-01   5.9200999999999997e+00  -3.8500000000000000e-02   2.8870000000000001e-01   1.8579999999999999e-01
  -1.5428999999999999e+00   8.1340000000000001e-01   1.0808800000000000e+01   1.5944000000000000e+00   1.1799999999999999e+00  -4.3409999999999999e-01  -8.2120000000000004e-01  -5.3369999999999995e-01   6.0072000000000001e+00   3.8500000000000000e-02   2.1170000000000000e-01   2.1679999999999999e-01
  -1.3005000000000000e+00   5.4959999999999998e-01   8.3209999999999997e+00   1.3462000000000001e+00   9.5160000000000000e-01  -3.5959999999999998e-01  -8.8780000000000003e-01  -5.3369999999999995e-01   5.7460000000000004e+00   0.0000000000000000e+00   3.8490000000000002e-01   2.3890000000000000e-01
  -9.9190000000000000e-01   2.8580000000000000e-01   7.3773999999999997e+00   9.4520000000000004e-01   6.6610000000000003e-01  -4.1220000000000001e-01  -7.7680000000000005e-01  -6.6710000000000003e-01   5.7460000000000004e+00   8.6699999999999999e-02   2.1170000000000000e-01   3.0520000000000003e-01
  -7.7149999999999996e-01   1.7590000000000000e-01   4.8897000000000004e+00   6.7789999999999995e-01   4.9480000000000002e-01  -3.2450000000000001e-01  -6.8799999999999994e-01  -7.5600000000000001e-01   5.5719000000000003e+00   2.8899999999999999e-02   1.9239999999999999e-01   2.3890000000000000e-01
  -8.1559999999999999e-01   4.3999999999999997e-02   4.1176000000000004e+00   4.5829999999999999e-01   3.1400000000000000e-01  -3.2010000000000000e-01  -6.4370000000000005e-01  -1.0227999999999999e+00   5.3106999999999998e+00   7.7100000000000002e-02   2.5019999999999998e-01   2.4329999999999999e-01
  -4.6289999999999998e-01   0.0000000000000000e+00   3.4314000000000000e+00   3.1509999999999999e-01   1.9000000000000000e-02  -2.8939999999999999e-01  -5.3269999999999995e-01  -8.0049999999999999e-01   5.7460000000000004e+00   7.7100000000000002e-02   3.7530000000000002e-01   2.5659999999999999e-01
  -4.1880000000000001e-01   3.9570000000000000e-01   3.2597999999999998e+00   1.8140000000000001e-01  -8.5599999999999996e-02  -2.8070000000000001e-01  -5.7709999999999995e-01  -7.1150000000000002e-01   6.1813000000000002e+00   7.7100000000000002e-02   2.7900000000000003e-01   2.7429999999999999e-01
  -4.8490000000000000e-01   1.3189999999999999e-01   2.8309000000000002e+00   2.1959999999999999e-01   1.1420000000000000e-01  -2.8939999999999999e-01  -4.6610000000000001e-01  -6.6710000000000003e-01   6.4424999999999999e+00   1.1559999999999999e-01   3.0790000000000001e-01   2.3440000000000000e-01
  -4.6289999999999998e-01  -1.0990000000000000e-01   4.4607999999999999e+00   2.5779999999999997e-01   3.8100000000000002e-02  -2.1929999999999999e-01  -3.9950000000000002e-01  -6.6710000000000003e-01   5.9200999999999997e+00   1.9300000000000001e-02   3.6559999999999998e-01   2.8310000000000002e-01
  -5.9509999999999996e-01  -8.7900000000000006e-02   3.6886999999999999e+00   2.6729999999999998e-01  -5.7099999999999998e-02  -1.5790000000000001e-01  -4.8830000000000001e-01  -6.6710000000000003e-01   6.7907000000000002e+00   1.1559999999999999e-01   3.1750000000000000e-01   2.7429999999999999e-01
  -5.0700000000000001e-01  -1.7590000000000000e-01   3.6886999999999999e+00   3.3420000000000000e-01  -2.8500000000000001e-02  -1.6230000000000000e-01  -4.4390000000000002e-01  -9.1169999999999995e-01   6.9648000000000003e+00   1.8300000000000000e-01   2.9830000000000001e-01   3.5389999999999999e-01
  -5.5110000000000003e-01  -3.0780000000000002e-01   3.9460999999999999e+00   3.1509999999999999e-01  -8.5599999999999996e-02  -1.7540000000000000e-01  -5.9930000000000005e-01  -6.8930000000000002e-01   6.4424999999999999e+00   9.6299999999999997e-02   3.6559999999999998e-01   2.9189999999999999e-01
  -5.7310000000000005e-01  -3.7369999999999998e-01   5.4901999999999997e+00   2.9599999999999999e-01  -1.5229999999999999e-01  -1.4030000000000001e-01  -5.1049999999999995e-01  -9.1169999999999995e-01   6.4424999999999999e+00   1.7340000000000000e-01   3.8490000000000002e-01   2.6979999999999998e-01
  -3.7469999999999998e-01  -5.0560000000000005e-01   4.8038999999999996e+00   3.5330000000000000e-01  -1.1420000000000000e-01  -9.2100000000000001e-02  -5.7709999999999995e-01  -7.1150000000000002e-01   5.5719000000000003e+00   1.8300000000000000e-01   2.2130000000000000e-01   3.5830000000000001e-01
   8.8200000000000001e-02  -6.6000000000000003e-02   4.1176000000000004e+00   3.3420000000000000e-01  -8.5599999999999996e-02  -6.5799999999999997e-02  -6.4370000000000005e-01  -4.6689999999999998e-01   6.2683000000000000e+00   2.7939999999999998e-01   2.7900000000000003e-01   3.3620000000000000e-01
  -3.3060000000000000e-01  -2.6379999999999998e-01   4.4607999999999999e+00   2.9599999999999999e-01  -1.9980000000000001e-01  -4.3900000000000002e-02  -5.5489999999999995e-01  -1.5559999999999999e-01   5.9200999999999997e+00   1.6380000000000000e-01   3.3679999999999999e-01   3.2729999999999998e-01
  -3.3060000000000000e-01  -4.1770000000000002e-01   4.2892000000000001e+00   2.5779999999999997e-01  -8.5599999999999996e-02  -1.2720000000000001e-01  -4.6610000000000001e-01  -2.0010000000000000e-01   5.5719000000000003e+00   2.9859999999999998e-01   3.6559999999999998e-01   3.5830000000000001e-01
  -1.5429999999999999e-01  -2.1980000000000000e-01   3.3456000000000001e+00   1.7190000000000000e-01   7.6100000000000001e-02  -1.0520000000000000e-01  -3.7730000000000002e-01   1.5559999999999999e-01   5.8330000000000002e+00   2.8899999999999998e-01   3.5599999999999998e-01   3.8040000000000002e-01
  -1.1020000000000001e-01  -1.9789999999999999e-01   3.6886999999999999e+00   2.0999999999999999e-01   7.6100000000000001e-02  -1.6660000000000000e-01  -2.8849999999999998e-01   2.6679999999999998e-01   6.1813000000000002e+00   1.8300000000000000e-01   3.1750000000000000e-01   3.7600000000000000e-01
  -2.1999999999999999e-02  -1.3189999999999999e-01   2.8309000000000002e+00   1.5279999999999999e-01   0.0000000000000000e+00  -8.3299999999999999e-02  -1.5540000000000001e-01   2.6679999999999998e-01   5.9200999999999997e+00   2.4079999999999999e-01   3.8490000000000002e-01   3.7600000000000000e-01
   1.1020000000000001e-01  -6.6000000000000003e-02   1.6298999999999999e+00   2.0050000000000001e-01   5.7099999999999998e-02  -1.6660000000000000e-01   2.2200000000000001e-02   2.2200000000000001e-02   6.1813000000000002e+00   2.8899999999999998e-01   2.5019999999999998e-01   4.2470000000000002e-01
  -4.4100000000000000e-02  -2.1999999999999999e-02   2.8309000000000002e+00   2.5779999999999997e-01   1.4269999999999999e-01  -1.2720000000000001e-01  -2.6629999999999998e-01   1.3339999999999999e-01   6.4424999999999999e+00   3.7569999999999998e-01   3.8490000000000002e-01   4.0699999999999997e-01
  -8.8200000000000001e-02  -4.1770000000000002e-01   2.5735000000000001e+00   1.2410000000000000e-01   3.8100000000000002e-02  -1.0960000000000000e-01  -3.1069999999999998e-01   2.2239999999999999e-01   6.1813000000000002e+00   1.8300000000000000e-01   2.9830000000000001e-01   3.7600000000000000e-01
   1.5429999999999999e-01  -3.9570000000000000e-01   2.5735000000000001e+00   1.8140000000000001e-01   3.8100000000000002e-02  -1.0960000000000000e-01  -7.5460000000000005e-01   1.3339999999999999e-01   5.6589000000000000e+00   2.2159999999999999e-01   2.8870000000000001e-01   3.3179999999999998e-01
  -8.8200000000000001e-02  -3.7369999999999998e-01   3.1739999999999999e+00   2.4820000000000000e-01  -1.9000000000000000e-02  -1.1400000000000000e-01  -4.8830000000000001e-01   1.1119999999999999e-01   5.0495000000000001e+00   2.9859999999999998e-01   2.4060000000000001e-01   3.3179999999999998e-01
  -1.9839999999999999e-01  -2.6379999999999998e-01   3.6029000000000000e+00   1.5279999999999999e-01  -1.9030000000000000e-01  -6.5799999999999997e-02  -7.5460000000000005e-01   3.3350000000000002e-01   6.3554000000000004e+00   2.0230000000000001e-01   3.8490000000000002e-01   3.3620000000000000e-01
  -1.7630000000000001e-01  -3.5170000000000001e-01   4.1176000000000004e+00   1.2410000000000000e-01  -1.5229999999999999e-01  -7.8899999999999998e-02  -8.4340000000000004e-01   2.0010000000000000e-01   5.3977000000000004e+00   2.6970000000000000e-01   3.4639999999999999e-01   3.2729999999999998e-01
  -1.5429999999999999e-01  -2.1980000000000000e-01   4.1176000000000004e+00   1.5279999999999999e-01  -9.4999999999999998e-03  -1.0960000000000000e-01  -9.3220000000000003e-01   4.4499999999999998e-02   5.6589000000000000e+00   2.8899999999999998e-01   3.6559999999999998e-01   3.3179999999999998e-01
  -1.5429999999999999e-01  -3.5170000000000001e-01   3.5171000000000001e+00   2.0999999999999999e-01  -4.7600000000000003e-02  -4.3900000000000002e-02  -7.9900000000000004e-01   3.1130000000000002e-01   5.9200999999999997e+00   2.3119999999999999e-01   4.1370000000000001e-01   3.4060000000000001e-01
  -8.8200000000000001e-02  -3.9570000000000000e-01   3.2597999999999998e+00   1.6230000000000000e-01  -9.4999999999999998e-03  -2.6300000000000000e-02  -7.5460000000000005e-01   4.4469999999999998e-01   6.0941999999999998e+00   2.1190000000000001e-01   3.4639999999999999e-01   3.2729999999999998e-01
   1.1020000000000001e-01  -2.4179999999999999e-01   2.6593000000000000e+00   2.1959999999999999e-01   2.8500000000000001e-02  -1.0960000000000000e-01  -9.1000000000000003e-01   1.5559999999999999e-01   6.4424999999999999e+00   2.8899999999999998e-01   3.3679999999999999e-01   3.3620000000000000e-01
  -1.1020000000000001e-01  -4.1770000000000002e-01   2.9165999999999999e+00   8.5900000000000004e-02   0.0000000000000000e+00  -1.2280000000000001e-01  -8.2120000000000004e-01   2.6679999999999998e-01   6.0941999999999998e+00   1.8300000000000000e-01   3.1750000000000000e-01   3.4949999999999998e-01
   2.1999999999999999e-02  -3.5170000000000001e-01   3.0882000000000001e+00   1.8140000000000001e-01  -8.5599999999999996e-02  -1.0090000000000000e-01  -1.0209999999999999e+00   1.5559999999999999e-01   6.0941999999999998e+00   2.7939999999999998e-01   3.1750000000000000e-01   3.0080000000000001e-01
   2.6450000000000001e-01  -2.4179999999999999e-01   2.8309000000000002e+00   1.7190000000000000e-01  -1.0470000000000000e-01  -7.4499999999999997e-02  -7.7680000000000005e-01   2.4460000000000001e-01   6.0941999999999998e+00   2.5050000000000000e-01   2.5979999999999998e-01   3.6270000000000002e-01
   2.1999999999999999e-02  -3.5170000000000001e-01   3.4314000000000000e+00   1.2410000000000000e-01  -3.8100000000000002e-02  -7.8899999999999998e-02  -9.5440000000000003e-01   3.1130000000000002e-01   5.3977000000000004e+00   2.8899999999999998e-01   2.4060000000000001e-01   3.7159999999999999e-01
  -6.6100000000000006e-02  -5.7160000000000000e-01   3.6029000000000000e+00   1.6230000000000000e-01  -1.3320000000000001e-01  -5.7000000000000002e-02  -9.1000000000000003e-01   1.3339999999999999e-01   6.1813000000000002e+00   2.6970000000000000e-01   3.0790000000000001e-01   3.4499999999999997e-01
  -8.8200000000000001e-02  -3.2979999999999998e-01   3.8603000000000001e+00   1.3370000000000001e-01  -6.6600000000000006e-02  -4.8200000000000000e-02  -7.9900000000000004e-01   2.4460000000000001e-01   5.8330000000000002e+00   1.9270000000000001e-01   2.6939999999999997e-01   3.6709999999999998e-01
   0.0000000000000000e+00  -5.0560000000000005e-01   3.2597999999999998e+00   2.4820000000000000e-01   9.4999999999999998e-03  -3.0700000000000002e-02  -7.3240000000000005e-01   2.6679999999999998e-01   5.2236000000000002e+00   2.9859999999999998e-01   2.8870000000000001e-01   3.4060000000000001e-01
   1.9839999999999999e-01  -5.7160000000000000e-01   4.0317999999999996e+00   1.7190000000000000e-01  -5.7099999999999998e-02  -6.1400000000000003e-02  -8.6560000000000004e-01   4.4469999999999998e-01   6.1813000000000002e+00   3.1790000000000002e-01   3.2710000000000000e-01   3.3179999999999998e-01
  -8.8200000000000001e-02  -5.0560000000000005e-01   3.4314000000000000e+00   1.5279999999999999e-01  -6.6600000000000006e-02  -6.1400000000000003e-02  -6.4370000000000005e-01   4.2249999999999999e-01   6.4424999999999999e+00   2.3119999999999999e-01   4.1370000000000001e-01   3.3179999999999998e-01
   2.4249999999999999e-01  -3.2979999999999998e-01   2.7450999999999999e+00   2.0999999999999999e-01   3.8100000000000002e-02  -7.8899999999999998e-02  -7.9900000000000004e-01   3.1130000000000002e-01   6.4424999999999999e+00   2.0230000000000001e-01   3.1750000000000000e-01   3.3179999999999998e-01
  -8.8200000000000001e-02  -2.8580000000000000e-01   2.8309000000000002e+00   2.2910000000000000e-01   1.9000000000000000e-02  -1.0520000000000000e-01  -1.0209999999999999e+00   2.0010000000000000e-01   5.9200999999999997e+00   2.3119999999999999e-01   3.0790000000000001e-01   3.1409999999999999e-01
   6.6100000000000006e-02  -5.2759999999999996e-01   2.9165999999999999e+00   1.8140000000000001e-01   9.4999999999999998e-03  -6.1400000000000003e-02  -7.7680000000000005e-01   3.3350000000000002e-01   6.3554000000000004e+00   3.3710000000000001e-01   3.7530000000000002e-01   3.4499999999999997e-01
   1.7630000000000001e-01  -3.2979999999999998e-01   2.9165999999999999e+00   2.0999999999999999e-01  -3.8100000000000002e-02  -7.4499999999999997e-02  -8.2120000000000004e-01   1.5559999999999999e-01   5.8330000000000002e+00   3.0819999999999997e-01   3.2710000000000000e-01   3.5830000000000001e-01
   8.8200000000000001e-02  -3.5170000000000001e-01   2.6593000000000000e+00   1.6230000000000000e-01   1.9000000000000000e-02  -6.1400000000000003e-02  -9.7660000000000002e-01   8.8900000000000007e-02   5.8330000000000002e+00   2.2159999999999999e-01   2.5979999999999998e-01   3.5830000000000001e-01
   6.6100000000000006e-02  -4.1770000000000002e-01   3.6029000000000000e+00   1.6230000000000000e-01  -7.6100000000000001e-02   2.1899999999999999e-02  -9.1000000000000003e-01   2.0010000000000000e-01   5.3977000000000004e+00   3.0819999999999997e-01   2.6939999999999997e-01   3.1850000000000001e-01
  -2.6450000000000001e-01  -3.9570000000000000e-01   3.5171000000000001e+00   1.3370000000000001e-01  -1.8079999999999999e-01   2.6300000000000000e-02  -1.0431999999999999e+00   2.4460000000000001e-01   6.0941999999999998e+00   2.5050000000000000e-01   3.0790000000000001e-01   3.5830000000000001e-01
   8.8200000000000001e-02  -4.8359999999999997e-01   2.8309000000000002e+00   2.0050000000000001e-01  -2.8500000000000001e-02  -4.8200000000000000e-02  -9.9880000000000002e-01   4.2249999999999999e-01   5.5719000000000003e+00   3.0819999999999997e-01   3.0790000000000001e-01   3.3179999999999998e-01
   1.3230000000000000e-01  -1.3189999999999999e-01   3.9460999999999999e+00   1.6230000000000000e-01  -4.7600000000000003e-02  -1.7500000000000002e-02  -7.9900000000000004e-01   4.4469999999999998e-01   6.2683000000000000e+00   2.1190000000000001e-01   3.4639999999999999e-01   3.1409999999999999e-01
  -2.1999999999999999e-02  -4.1770000000000002e-01   4.2892000000000001e+00   2.0050000000000001e-01  -5.7099999999999998e-02  -1.3200000000000000e-02  -8.2120000000000004e-01   3.3350000000000002e-01   5.9200999999999997e+00   2.2159999999999999e-01   3.7530000000000002e-01   3.2290000000000002e-01
   0.0000000000000000e+00  -2.4179999999999999e-01   2.7450999999999999e+00   1.9089999999999999e-01   2.8500000000000001e-02  -7.0199999999999999e-02  -9.3220000000000003e-01   3.7800000000000000e-01   6.2683000000000000e+00   2.2159999999999999e-01   3.8490000000000002e-01   3.1850000000000001e-01
  -4.4100000000000000e-02  -3.0780000000000002e-01   2.1446000000000001e+00   2.0050000000000001e-01   4.7600000000000003e-02  -5.2600000000000001e-02  -9.9880000000000002e-01   3.7800000000000000e-01   6.2683000000000000e+00   2.7939999999999998e-01   3.8490000000000002e-01   3.0520000000000003e-01
  -1.3230000000000000e-01  -3.9570000000000000e-01   3.4314000000000000e+00   1.6230000000000000e-01  -6.6600000000000006e-02  -1.7500000000000002e-02  -8.8780000000000003e-01   4.4469999999999998e-01   5.8330000000000002e+00   1.9270000000000001e-01   3.6559999999999998e-01   3.1409999999999999e-01
   0.0000000000000000e+00  -3.9570000000000000e-01   2.4018999999999999e+00   2.2910000000000000e-01  -4.7600000000000003e-02  -4.3900000000000002e-02  -1.0875999999999999e+00   2.6679999999999998e-01   5.5719000000000003e+00   1.9270000000000001e-01   3.2710000000000000e-01   3.6270000000000002e-01
  -1.1020000000000001e-01  -3.2979999999999998e-01   3.3456000000000001e+00   1.1459999999999999e-01  -3.8100000000000002e-02  -1.3200000000000000e-02  -1.1762999999999999e+00   3.1130000000000002e-01   5.4847999999999999e+00   2.7939999999999998e-01   2.5019999999999998e-01   3.6709999999999998e-01
  -1.5429999999999999e-01  -4.1770000000000002e-01   4.2034000000000002e+00   1.2410000000000000e-01  -3.8100000000000002e-02  -2.1899999999999999e-02  -9.5440000000000003e-01   3.5580000000000001e-01   5.7460000000000004e+00   2.8899999999999998e-01   3.1750000000000000e-01   3.4949999999999998e-01
   2.1999999999999999e-02  -3.7369999999999998e-01   3.6886999999999999e+00   2.0999999999999999e-01  -1.2370000000000000e-01   3.0700000000000002e-02  -8.8780000000000003e-01   3.5580000000000001e-01   5.9200999999999997e+00   1.9270000000000001e-01   2.5979999999999998e-01   3.4949999999999998e-01
   1.5429999999999999e-01  -3.7369999999999998e-01   3.5171000000000001e+00   2.3870000000000000e-01  -6.6600000000000006e-02  -7.4499999999999997e-02  -8.8780000000000003e-01   2.8910000000000002e-01   6.1813000000000002e+00   2.5050000000000000e-01   3.7530000000000002e-01   3.2290000000000002e-01
  -1.5429999999999999e-01  -4.1770000000000002e-01   3.8603000000000001e+00   1.5279999999999999e-01  -7.6100000000000001e-02   0.0000000000000000e+00  -8.2120000000000004e-01   4.0020000000000000e-01   5.6589000000000000e+00   3.7569999999999998e-01   2.7900000000000003e-01   3.2290000000000002e-01
   2.1999999999999999e-02  -3.7369999999999998e-01   3.2597999999999998e+00   1.7190000000000000e-01  -3.8100000000000002e-02  -3.0700000000000002e-02  -9.3220000000000003e-01   3.7800000000000000e-01   5.9200999999999997e+00   3.0819999999999997e-01   3.6559999999999998e-01   3.1409999999999999e-01
   1.3230000000000000e-01  -4.1770000000000002e-01   2.3161999999999998e+00   2.2910000000000000e-01   5.7099999999999998e-02  -4.3900000000000002e-02  -9.7660000000000002e-01   2.4460000000000001e-01   6.2683000000000000e+00   2.8899999999999998e-01   3.1750000000000000e-01   3.1850000000000001e-01
   4.4100000000000000e-02  -1.7590000000000000e-01   2.4876999999999998e+00   2.1959999999999999e-01   4.7600000000000003e-02  -8.3299999999999999e-02  -9.9880000000000002e-01   3.7800000000000000e-01   6.0941999999999998e+00   2.5050000000000000e-01   3.2710000000000000e-01   2.8310000000000002e-01
  -1.5429999999999999e-01  -4.3969999999999998e-01   3.8603000000000001e+00   5.7299999999999997e-02  -5.7099999999999998e-02  -2.1899999999999999e-02  -9.5440000000000003e-01   2.8910000000000002e-01   6.0072000000000001e+00   3.0819999999999997e-01   2.9830000000000001e-01   3.3620000000000000e-01
   2.1999999999999999e-02  -1.5390000000000001e-01   2.9165999999999999e+00   1.6230000000000000e-01  -1.0470000000000000e-01  -1.7500000000000002e-02  -8.8780000000000003e-01  -2.2200000000000001e-02   5.6589000000000000e+00   2.5050000000000000e-01   2.6939999999999997e-01   3.2729999999999998e-01
   1.9839999999999999e-01  -3.2979999999999998e-01   3.4314000000000000e+00   1.6230000000000000e-01  -3.8100000000000002e-02   4.4000000000000003e-03  -9.1000000000000003e-01   2.0010000000000000e-01   5.6589000000000000e+00   2.7939999999999998e-01   2.5979999999999998e-01   3.8479999999999998e-01
  -8.8200000000000001e-02  -2.8580000000000000e-01   3.6886999999999999e+00   1.4319999999999999e-01  -1.3320000000000001e-01   2.6300000000000000e-02  -9.1000000000000003e-01   4.4469999999999998e-01   6.1813000000000002e+00   3.8529999999999998e-01   3.6559999999999998e-01   3.0520000000000003e-01
   4.4100000000000000e-02  -5.0560000000000005e-01   3.9460999999999999e+00   8.5900000000000004e-02  -1.6180000000000000e-01   3.0700000000000002e-02  -9.1000000000000003e-01   3.7800000000000000e-01   5.1365999999999996e+00   2.9859999999999998e-01   2.6939999999999997e-01   3.4060000000000001e-01
   1.1020000000000001e-01  -4.1770000000000002e-01   3.1739999999999999e+00   1.8140000000000001e-01  -7.6100000000000001e-02  -6.5799999999999997e-02  -1.0653999999999999e+00   8.8900000000000007e-02   5.6589000000000000e+00   2.6970000000000000e-01   2.6939999999999997e-01   3.5830000000000001e-01
   8.8200000000000001e-02  -2.4179999999999999e-01   3.7745000000000002e+00   1.3370000000000001e-01  -1.1420000000000000e-01   1.7500000000000002e-02  -9.5440000000000003e-01   3.5580000000000001e-01   6.0941999999999998e+00   2.3119999999999999e-01   3.7530000000000002e-01   3.2729999999999998e-01
   1.3230000000000000e-01  -3.0780000000000002e-01   2.6593000000000000e+00   1.2410000000000000e-01  -1.1420000000000000e-01   0.0000000000000000e+00  -8.4340000000000004e-01   4.8920000000000002e-01   6.2683000000000000e+00   2.7939999999999998e-01   3.7530000000000002e-01   3.1409999999999999e-01
   1.5429999999999999e-01  -3.5170000000000001e-01   3.1739999999999999e+00   1.6230000000000000e-01   1.9000000000000000e-02  -4.3900000000000002e-02  -8.6560000000000004e-01   3.7800000000000000e-01   6.7907000000000002e+00   2.5050000000000000e-01   2.8870000000000001e-01   3.0959999999999999e-01
   1.1020000000000001e-01  -3.0780000000000002e-01   3.0882000000000001e+00   2.9599999999999999e-01  -1.9000000000000000e-02  -5.7000000000000002e-02  -1.0431999999999999e+00   4.0020000000000000e-01   6.1813000000000002e+00   2.9859999999999998e-01   3.6559999999999998e-01   2.8310000000000002e-01
   2.4249999999999999e-01  -6.5949999999999998e-01   2.4876999999999998e+00   8.5900000000000004e-02  -1.4269999999999999e-01   2.1899999999999999e-02  -9.9880000000000002e-01   3.1130000000000002e-01   6.0941999999999998e+00   2.8899999999999998e-01   4.0410000000000001e-01   3.0080000000000001e-01
   1.7630000000000001e-01  -3.0780000000000002e-01   3.0024000000000002e+00   2.2910000000000000e-01   9.4999999999999998e-03  -1.3200000000000000e-02  -1.1318999999999999e+00   2.4460000000000001e-01   6.0941999999999998e+00   3.2750000000000001e-01   3.4639999999999999e-01   3.2290000000000002e-01
   1.3230000000000000e-01  -5.4959999999999998e-01   2.1446000000000001e+00   1.7190000000000000e-01  -9.5200000000000007e-02  -1.7500000000000002e-02  -1.0653999999999999e+00   8.8900000000000007e-02   5.7460000000000004e+00   2.7939999999999998e-01   2.5979999999999998e-01   3.2290000000000002e-01
   0.0000000000000000e+00  -3.5170000000000001e-01   4.2034000000000002e+00   1.2410000000000000e-01  -1.5229999999999999e-01   3.0700000000000002e-02  -9.9880000000000002e-01   2.8910000000000002e-01   6.0941999999999998e+00   2.9859999999999998e-01   3.4639999999999999e-01   3.0520000000000003e-01
   1.3230000000000000e-01  -3.7369999999999998e-01   4.1176000000000004e+00   1.9089999999999999e-01  -1.9980000000000001e-01   5.2600000000000001e-02  -9.5440000000000003e-01   2.6679999999999998e-01   6.5294999999999996e+00   3.5639999999999999e-01   2.8870000000000001e-01   3.2729999999999998e-01
   2.2040000000000001e-01  -5.2759999999999996e-01   2.7450999999999999e+00   1.8140000000000001e-01  -5.7099999999999998e-02   0.0000000000000000e+00  -8.8780000000000003e-01   3.7800000000000000e-01   6.5294999999999996e+00   2.1190000000000001e-01   2.8870000000000001e-01   3.3179999999999998e-01
   1.5429999999999999e-01  -5.0560000000000005e-01   3.8603000000000001e+00   1.7190000000000000e-01  -5.7099999999999998e-02   1.3200000000000000e-02  -9.1000000000000003e-01   2.4460000000000001e-01   6.2683000000000000e+00   2.9859999999999998e-01   3.4639999999999999e-01   3.0080000000000001e-01
   1.9839999999999999e-01  -2.8580000000000000e-01   3.3456000000000001e+00   1.1459999999999999e-01  -4.7600000000000003e-02   0.0000000000000000e+00  -6.2150000000000005e-01   4.2249999999999999e-01   6.0941999999999998e+00   2.8899999999999998e-01   4.0410000000000001e-01   2.5659999999999999e-01
   1.7630000000000001e-01  -1.7590000000000000e-01   3.0882000000000001e+00   2.5779999999999997e-01   4.7600000000000003e-02  -3.9500000000000000e-02  -9.5440000000000003e-01   2.4460000000000001e-01   5.7460000000000004e+00   3.1790000000000002e-01   2.9830000000000001e-01   3.1409999999999999e-01
   1.1020000000000001e-01  -2.6379999999999998e-01   2.6593000000000000e+00   1.4319999999999999e-01  -6.6600000000000006e-02  -7.8899999999999998e-02  -1.0875999999999999e+00   4.2249999999999999e-01   6.3554000000000004e+00   3.4680000000000000e-01   3.1750000000000000e-01   3.1850000000000001e-01
   1.5429999999999999e-01  -2.6379999999999998e-01   2.7450999999999999e+00   1.3370000000000001e-01  -4.7600000000000003e-02  -4.4000000000000003e-03  -1.2206999999999999e+00   3.1130000000000002e-01   5.8330000000000002e+00   2.1190000000000001e-01   3.1750000000000000e-01   3.1409999999999999e-01
   8.8200000000000001e-02  -3.9570000000000000e-01   3.1739999999999999e+00   1.2410000000000000e-01  -9.4999999999999998e-03  -3.5099999999999999e-02  -1.1318999999999999e+00   1.7790000000000000e-01   5.5719000000000003e+00   2.6010000000000000e-01   2.9830000000000001e-01   3.2290000000000002e-01
   1.9839999999999999e-01  -3.2979999999999998e-01   3.2597999999999998e+00   2.1959999999999999e-01  -7.6100000000000001e-02  -1.3200000000000000e-02  -1.0431999999999999e+00   2.8910000000000002e-01   5.7460000000000004e+00   2.7939999999999998e-01   2.6939999999999997e-01   3.2729999999999998e-01
   0.0000000000000000e+00  -4.3969999999999998e-01   4.0317999999999996e+00   1.1459999999999999e-01  -1.1420000000000000e-01   8.8000000000000005e-03  -1.0875999999999999e+00   3.7800000000000000e-01   6.3554000000000004e+00   2.5050000000000000e-01   2.9830000000000001e-01   3.1850000000000001e-01
   0.0000000000000000e+00  -4.8359999999999997e-01   4.2034000000000002e+00   1.6230000000000000e-01  -8.5599999999999996e-02   5.2600000000000001e-02  -1.0653999999999999e+00   2.4460000000000001e-01   5.7460000000000004e+00   3.0819999999999997e-01   2.0210000000000000e-01   3.4060000000000001e-01
   8.8200000000000001e-02  -4.1770000000000002e-01   3.6029000000000000e+00   1.1459999999999999e-01  -4.7600000000000003e-02  -1.7500000000000002e-02  -9.5440000000000003e-01   2.6679999999999998e-01   6.0941999999999998e+00   2.6010000000000000e-01   2.7900000000000003e-01   2.8310000000000002e-01
   1.1020000000000001e-01  -5.0560000000000005e-01   3.1739999999999999e+00   1.6230000000000000e-01  -5.7099999999999998e-02   1.3200000000000000e-02  -9.7660000000000002e-01   3.3350000000000002e-01   6.7035999999999998e+00   2.7939999999999998e-01   2.6939999999999997e-01   3.2290000000000002e-01
  -4.4100000000000000e-02  -2.4179999999999999e-01   3.7745000000000002e+00   1.5279999999999999e-01  -9.5200000000000007e-02   8.8000000000000005e-03  -1.0653999999999999e+00   4.4469999999999998e-01   7.3131000000000004e+00   2.5050000000000000e-01   3.3679999999999999e-01   2.7429999999999999e-01
   2.6450000000000001e-01  -2.4179999999999999e-01   2.8309000000000002e+00   2.0050000000000001e-01   0.0000000000000000e+00  -6.1400000000000003e-02  -9.3220000000000003e-01   2.6679999999999998e-01   5.9200999999999997e+00   3.4680000000000000e-01   3.2710000000000000e-01   2.8310000000000002e-01
  -8.8200000000000001e-02  -3.0780000000000002e-01   2.4018999999999999e+00   2.2910000000000000e-01  -9.4999999999999998e-03  -2.6300000000000000e-02  -1.1984999999999999e+00   5.3369999999999995e-01   6.4424999999999999e+00   1.9270000000000001e-01   3.1750000000000000e-01   3.1409999999999999e-01
   4.4100000000000000e-02  -3.7369999999999998e-01   3.0882000000000001e+00   1.8140000000000001e-01  -7.6100000000000001e-02  -3.0700000000000002e-02  -1.0431999999999999e+00   4.6689999999999998e-01   5.8330000000000002e+00   1.9270000000000001e-01   3.5599999999999998e-01   2.9189999999999999e-01
   3.0859999999999999e-01  -1.9789999999999999e-01   2.8309000000000002e+00   2.0999999999999999e-01  -1.9000000000000000e-02  -1.7500000000000002e-02  -1.1762999999999999e+00   2.0010000000000000e-01   6.3554000000000004e+00   2.5050000000000000e-01   2.6939999999999997e-01   2.7870000000000000e-01
   8.8200000000000001e-02  -5.0560000000000005e-01   2.5735000000000001e+00   1.7190000000000000e-01  -5.7099999999999998e-02  -3.9500000000000000e-02  -1.2428999999999999e+00   2.0010000000000000e-01   6.0072000000000001e+00   2.6010000000000000e-01   2.9830000000000001e-01   2.9189999999999999e-01
   1.9839999999999999e-01  -5.7160000000000000e-01   3.0024000000000002e+00   6.6799999999999998e-02  -1.2370000000000000e-01   2.1899999999999999e-02  -1.1540999999999999e+00   3.3350000000000002e-01   5.9200999999999997e+00   2.5050000000000000e-01   3.5599999999999998e-01   3.1409999999999999e-01
   6.6100000000000006e-02  -4.6170000000000000e-01   3.2597999999999998e+00   2.0999999999999999e-01  -1.3320000000000001e-01   1.7500000000000002e-02  -9.5440000000000003e-01   2.4460000000000001e-01   6.2683000000000000e+00   2.9859999999999998e-01   3.1750000000000000e-01   3.4060000000000001e-01
   1.7630000000000001e-01  -2.1980000000000000e-01   3.1739999999999999e+00   1.6230000000000000e-01  -4.7600000000000003e-02   8.8000000000000005e-03  -8.6560000000000004e-01   2.6679999999999998e-01   5.9200999999999997e+00   2.7939999999999998e-01   2.9830000000000001e-01   2.7429999999999999e-01
  -2.1999999999999999e-02  -2.8580000000000000e-01   3.4314000000000000e+00   1.2410000000000000e-01  -1.0470000000000000e-01  -1.3200000000000000e-02  -8.4340000000000004e-01   3.1130000000000002e-01   5.9200999999999997e+00   2.4079999999999999e-01   3.9450000000000002e-01   2.5209999999999999e-01
   8.8200000000000001e-02  -1.7590000000000000e-01   3.1739999999999999e+00   2.1959999999999999e-01  -8.5599999999999996e-02   1.7500000000000002e-02  -1.0209999999999999e+00   5.1139999999999997e-01   5.8330000000000002e+00   2.3119999999999999e-01   3.3679999999999999e-01   2.6100000000000001e-01
   8.8200000000000001e-02  -3.5170000000000001e-01   2.0588000000000002e+00   2.9599999999999999e-01   1.9000000000000000e-02  -2.6300000000000000e-02  -1.1540999999999999e+00   4.4469999999999998e-01   6.5294999999999996e+00   2.3119999999999999e-01   3.0790000000000001e-01   2.5659999999999999e-01
   1.5429999999999999e-01   8.7900000000000006e-02   2.0588000000000002e+00   2.8639999999999999e-01   1.2370000000000000e-01  -6.1400000000000003e-02  -9.9880000000000002e-01   5.1139999999999997e-01   5.7460000000000004e+00   1.7340000000000000e-01   2.6939999999999997e-01   2.4770000000000000e-01
   8.8200000000000001e-02  -6.1550000000000005e-01   3.6886999999999999e+00   1.1459999999999999e-01  -6.6600000000000006e-02   2.1899999999999999e-02  -9.5440000000000003e-01   3.1130000000000002e-01   6.3554000000000004e+00   2.4079999999999999e-01   2.6939999999999997e-01   2.9189999999999999e-01
   2.6450000000000001e-01  -1.5390000000000001e-01   2.8309000000000002e+00   2.4820000000000000e-01  -3.8100000000000002e-02  -1.7500000000000002e-02  -1.0875999999999999e+00   1.3339999999999999e-01   5.5719000000000003e+00   3.0819999999999997e-01   3.5599999999999998e-01   3.3620000000000000e-01
   2.1999999999999999e-02  -4.1770000000000002e-01   3.5171000000000001e+00   1.8140000000000001e-01  -6.6600000000000006e-02  -4.4000000000000003e-03  -1.2650999999999999e+00   0.0000000000000000e+00   5.3977000000000004e+00   2.8899999999999998e-01   3.5599999999999998e-01   3.3179999999999998e-01
   6.6100000000000006e-02  -3.0780000000000002e-01   3.1739999999999999e+00   1.9089999999999999e-01  -2.0930000000000001e-01   3.9500000000000000e-02  -9.3220000000000003e-01   4.4469999999999998e-01   5.9200999999999997e+00   2.5050000000000000e-01   3.9450000000000002e-01   2.4770000000000000e-01
   1.1020000000000001e-01  -3.9570000000000000e-01   3.9460999999999999e+00   1.3370000000000001e-01  -1.9980000000000001e-01   3.0700000000000002e-02  -9.3220000000000003e-01   2.8910000000000002e-01   6.5294999999999996e+00   3.3710000000000001e-01   3.1750000000000000e-01   3.0080000000000001e-01
   1.9839999999999999e-01  -6.6000000000000003e-02   3.1739999999999999e+00   2.0050000000000001e-01  -1.9000000000000000e-02   3.5099999999999999e-02  -1.1096999999999999e+00   1.5559999999999999e-01   6.0941999999999998e+00   2.8899999999999998e-01   2.9830000000000001e-01   2.8310000000000002e-01
  -6.6100000000000006e-02  -4.6170000000000000e-01   3.5171000000000001e+00   1.4319999999999999e-01  -6.6600000000000006e-02   2.6300000000000000e-02  -9.7660000000000002e-01   3.1130000000000002e-01   6.8777999999999997e+00   2.6970000000000000e-01   3.2710000000000000e-01   3.1850000000000001e-01
   1.5429999999999999e-01  -2.6379999999999998e-01   2.9165999999999999e+00   1.8140000000000001e-01  -1.5229999999999999e-01  -1.7500000000000002e-02  -9.1000000000000003e-01   4.6689999999999998e-01   6.0941999999999998e+00   2.7939999999999998e-01   3.8490000000000002e-01   2.6540000000000002e-01
   1.5429999999999999e-01  -2.1980000000000000e-01   3.0882000000000001e+00   1.7190000000000000e-01   3.8100000000000002e-02  -7.0199999999999999e-02  -1.1318999999999999e+00   3.1130000000000002e-01   6.2683000000000000e+00   3.0819999999999997e-01   2.9830000000000001e-01   2.7870000000000000e-01
   2.6450000000000001e-01  -2.4179999999999999e-01   2.1446000000000001e+00   1.8140000000000001e-01  -2.8500000000000001e-02  -5.7000000000000002e-02  -1.2206999999999999e+00   2.6679999999999998e-01   5.9200999999999997e+00   2.6010000000000000e-01   2.1170000000000000e-01   3.1850000000000001e-01
   2.2040000000000001e-01  -4.1770000000000002e-01   3.1739999999999999e+00   1.6230000000000000e-01  -9.4999999999999998e-03   1.7500000000000002e-02  -1.1984999999999999e+00   2.8910000000000002e-01   6.7035999999999998e+00   1.9270000000000001e-01   2.6939999999999997e-01   2.6540000000000002e-01
   3.7469999999999998e-01  -4.3969999999999998e-01   2.4876999999999998e+00   2.0050000000000001e-01  -1.6180000000000000e-01  -4.8200000000000000e-02  -1.3983000000000001e+00   1.5559999999999999e-01   6.0941999999999998e+00   1.9270000000000001e-01   3.6559999999999998e-01   3.1850000000000001e-01
   1.5429999999999999e-01  -1.9789999999999999e-01   2.8309000000000002e+00   2.0050000000000001e-01  -9.4999999999999998e-03  -8.8000000000000005e-03  -1.1318999999999999e+00   1.7790000000000000e-01   6.2683000000000000e+00   2.9859999999999998e-01   3.3679999999999999e-01   2.7870000000000000e-01
   1.1020000000000001e-01  -2.1980000000000000e-01   3.5171000000000001e+00   5.7299999999999997e-02  -1.4269999999999999e-01   4.4000000000000003e-03  -1.2650999999999999e+00   1.3339999999999999e-01   6.3554000000000004e+00   2.5050000000000000e-01   3.8490000000000002e-01   2.9189999999999999e-01
   1.1020000000000001e-01  -3.7369999999999998e-01   3.6886999999999999e+00   8.5900000000000004e-02  -2.1890000000000001e-01   4.3900000000000002e-02  -9.5440000000000003e-01   2.6679999999999998e-01   6.2683000000000000e+00   2.7939999999999998e-01   2.9830000000000001e-01   3.3179999999999998e-01
   1.3230000000000000e-01  -3.0780000000000002e-01   3.4314000000000000e+00   2.0050000000000001e-01  -9.5200000000000007e-02  -2.1899999999999999e-02  -1.1762999999999999e+00   6.6699999999999995e-02   6.3554000000000004e+00   2.7939999999999998e-01   3.5599999999999998e-01   2.8749999999999998e-01
   3.7469999999999998e-01  -2.4179999999999999e-01   3.0024000000000002e+00   1.2410000000000000e-01  -7.6100000000000001e-02  -1.3200000000000000e-02  -1.1540999999999999e+00   4.4469999999999998e-01   5.0495000000000001e+00   1.5409999999999999e-01   3.6559999999999998e-01   2.4770000000000000e-01
   1.3230000000000000e-01  -4.8359999999999997e-01   2.7450999999999999e+00   2.1959999999999999e-01  -1.2370000000000000e-01  -4.4000000000000003e-03  -9.5440000000000003e-01   2.4460000000000001e-01   6.7907000000000002e+00   2.4079999999999999e-01   3.3679999999999999e-01   2.5209999999999999e-01
   1.1020000000000001e-01  -2.4179999999999999e-01   2.3161999999999998e+00   1.0500000000000000e-01  -2.8500000000000001e-02  -4.8200000000000000e-02  -1.1762999999999999e+00   2.8910000000000002e-01   6.7035999999999998e+00   2.3119999999999999e-01   3.3679999999999999e-01   3.0080000000000001e-01
   3.0859999999999999e-01  -3.5170000000000001e-01   2.7450999999999999e+00   2.6729999999999998e-01  -4.7600000000000003e-02  -1.7500000000000002e-02  -1.0653999999999999e+00   1.7790000000000000e-01   6.7035999999999998e+00   2.3119999999999999e-01   2.5979999999999998e-01   2.5209999999999999e-01
   3.3060000000000000e-01  -4.1770000000000002e-01   3.4314000000000000e+00   1.4319999999999999e-01  -5.7099999999999998e-02   0.0000000000000000e+00  -1.2206999999999999e+00   1.7790000000000000e-01   5.5719000000000003e+00   2.9859999999999998e-01   3.0790000000000001e-01   2.9189999999999999e-01
   1.9839999999999999e-01  -1.9789999999999999e-01   3.4314000000000000e+00   1.2410000000000000e-01   0.0000000000000000e+00  -2.6300000000000000e-02  -1.0653999999999999e+00   2.0010000000000000e-01   6.4424999999999999e+00   3.1790000000000002e-01   1.4430000000000001e-01   3.4499999999999997e-01
   1.7630000000000001e-01  -1.7590000000000000e-01   3.4314000000000000e+00   1.6230000000000000e-01  -5.7099999999999998e-02  -8.8000000000000005e-03  -1.1540999999999999e+00   1.7790000000000000e-01   6.6166000000000000e+00   2.3119999999999999e-01   4.0410000000000001e-01   3.2729999999999998e-01
   8.8200000000000001e-02  -4.1770000000000002e-01   3.6029000000000000e+00   7.6399999999999996e-02  -1.4269999999999999e-01  -4.3900000000000002e-02  -1.1984999999999999e+00   3.1130000000000002e-01   5.2236000000000002e+00   2.6970000000000000e-01   2.6939999999999997e-01   2.9640000000000000e-01
   1.7630000000000001e-01  -4.1770000000000002e-01   3.8603000000000001e+00   1.6230000000000000e-01  -1.3320000000000001e-01   3.9500000000000000e-02  -1.0653999999999999e+00   3.3350000000000002e-01   5.4847999999999999e+00   2.4079999999999999e-01   3.0790000000000001e-01   3.0080000000000001e-01
   3.7469999999999998e-01  -3.7369999999999998e-01   3.5171000000000001e+00   2.8639999999999999e-01  -1.2370000000000000e-01  -1.7500000000000002e-02  -1.0209999999999999e+00   2.4460000000000001e-01   5.6589000000000000e+00   3.2750000000000001e-01   2.9830000000000001e-01   2.7429999999999999e-01
   1.1020000000000001e-01  -1.7590000000000000e-01   3.0024000000000002e+00   2.0999999999999999e-01  -1.0470000000000000e-01   4.4000000000000003e-03  -1.2428999999999999e+00   4.4469999999999998e-01   6.8777999999999997e+00   1.8300000000000000e-01   3.4639999999999999e-01   2.5209999999999999e-01
   3.0859999999999999e-01  -3.9570000000000000e-01   2.9165999999999999e+00   2.1959999999999999e-01  -1.0470000000000000e-01  -3.5099999999999999e-02  -8.2120000000000004e-01   6.4480000000000004e-01   6.0941999999999998e+00   2.2159999999999999e-01   3.5599999999999998e-01   2.3000000000000001e-01
   8.8200000000000001e-02  -3.5170000000000001e-01   3.5171000000000001e+00   9.5500000000000002e-02  -1.9000000000000000e-02  -2.6300000000000000e-02  -1.0209999999999999e+00   3.3350000000000002e-01   6.0072000000000001e+00   1.7340000000000000e-01   2.7900000000000003e-01   2.7429999999999999e-01
   4.1880000000000001e-01  -1.9789999999999999e-01   2.1446000000000001e+00   1.8140000000000001e-01  -3.8100000000000002e-02  -1.1840000000000001e-01  -9.1000000000000003e-01   2.6679999999999998e-01   6.2683000000000000e+00   2.8899999999999998e-01   3.0790000000000001e-01   2.5209999999999999e-01
   4.1880000000000001e-01  -8.7900000000000006e-02   3.3456000000000001e+00   1.8140000000000001e-01  -9.5200000000000007e-02   4.4000000000000003e-03  -1.2873000000000001e+00   2.6679999999999998e-01   6.7907000000000002e+00   3.2750000000000001e-01   3.7530000000000002e-01   2.9189999999999999e-01
   3.7469999999999998e-01  -8.7900000000000006e-02   1.9730000000000001e+00   1.7190000000000000e-01  -9.5200000000000007e-02  -5.2600000000000001e-02  -1.3095000000000001e+00   1.5559999999999999e-01   6.0072000000000001e+00   2.6970000000000000e-01   2.9830000000000001e-01   2.7870000000000000e-01
   2.6450000000000001e-01  -2.1980000000000000e-01   3.3456000000000001e+00   1.4319999999999999e-01  -4.7600000000000003e-02  -8.8000000000000005e-03  -1.2873000000000001e+00   2.0010000000000000e-01   6.5294999999999996e+00   2.5050000000000000e-01   2.0210000000000000e-01   2.9640000000000000e-01
   1.5429999999999999e-01  -2.8580000000000000e-01   4.0317999999999996e+00   1.9089999999999999e-01  -1.2370000000000000e-01  -1.3200000000000000e-02  -1.1318999999999999e+00   2.0010000000000000e-01   5.4847999999999999e+00   2.5050000000000000e-01   2.7900000000000003e-01   2.4329999999999999e-01
   1.1020000000000001e-01  -2.8580000000000000e-01   3.2597999999999998e+00   1.4319999999999999e-01  -1.7130000000000001e-01   1.3200000000000000e-02  -1.1762999999999999e+00   1.5559999999999999e-01   6.3554000000000004e+00   1.9270000000000001e-01   3.1750000000000000e-01   3.3179999999999998e-01
   3.9679999999999999e-01  -4.1770000000000002e-01   2.3161999999999998e+00   1.9089999999999999e-01  -1.9000000000000000e-02  -1.7500000000000002e-02  -1.1984999999999999e+00   3.5580000000000001e-01   6.0941999999999998e+00   2.3119999999999999e-01   3.3679999999999999e-01   2.5659999999999999e-01
   1.5429999999999999e-01  -2.8580000000000000e-01   3.9460999999999999e+00   1.2410000000000000e-01  -2.8500000000000001e-02   5.2600000000000001e-02  -1.0431999999999999e+00   4.0020000000000000e-01   6.7035999999999998e+00   2.6970000000000000e-01   3.2710000000000000e-01   2.6100000000000001e-01
   1.3230000000000000e-01  -1.5390000000000001e-01   3.2597999999999998e+00   1.7190000000000000e-01  -5.7099999999999998e-02  -3.0700000000000002e-02  -9.7660000000000002e-01   3.1130000000000002e-01   6.6166000000000000e+00   2.8899999999999998e-01   3.9450000000000002e-01   2.3890000000000000e-01
   2.8649999999999998e-01  -3.9570000000000000e-01   2.5735000000000001e+00   1.9089999999999999e-01  -7.6100000000000001e-02  -2.1899999999999999e-02  -1.2650999999999999e+00   3.5580000000000001e-01   6.4424999999999999e+00   2.8899999999999998e-01   3.3679999999999999e-01   2.6540000000000002e-01
   3.5270000000000001e-01  -2.1980000000000000e-01   2.5735000000000001e+00   2.2910000000000000e-01   2.8500000000000001e-02  -2.6300000000000000e-02  -1.2873000000000001e+00   2.8910000000000002e-01   5.4847999999999999e+00   2.9859999999999998e-01   3.1750000000000000e-01   2.6540000000000002e-01
   3.3060000000000000e-01  -1.5390000000000001e-01   3.3456000000000001e+00   1.1459999999999999e-01  -1.6180000000000000e-01   3.0700000000000002e-02  -1.1540999999999999e+00   2.2239999999999999e-01   6.0072000000000001e+00   2.5050000000000000e-01   3.7530000000000002e-01   2.9189999999999999e-01
   2.6450000000000001e-01  -3.0780000000000002e-01   2.6593000000000000e+00   2.4820000000000000e-01  -2.8500000000000001e-02  -4.3900000000000002e-02  -1.2428999999999999e+00   1.7790000000000000e-01   6.0072000000000001e+00   2.4079999999999999e-01   2.6939999999999997e-01   3.6270000000000002e-01
   1.5429999999999999e-01  -2.8580000000000000e-01   3.0024000000000002e+00   2.0050000000000001e-01  -9.5200000000000007e-02  -7.0199999999999999e-02  -1.1096999999999999e+00   1.7790000000000000e-01   6.1813000000000002e+00   2.4079999999999999e-01   2.2130000000000000e-01   3.0080000000000001e-01
   2.6450000000000001e-01  -4.6170000000000000e-01   4.2892000000000001e+00   1.4319999999999999e-01  -1.5229999999999999e-01  -1.7500000000000002e-02  -1.1318999999999999e+00   2.8910000000000002e-01   5.3977000000000004e+00   3.0819999999999997e-01   3.3679999999999999e-01   2.9640000000000000e-01
   1.9839999999999999e-01  -4.8359999999999997e-01   3.7745000000000002e+00   8.5900000000000004e-02  -1.7130000000000001e-01   8.8000000000000005e-03  -1.2206999999999999e+00   1.5559999999999999e-01   5.9200999999999997e+00   2.1190000000000001e-01   2.9830000000000001e-01   3.2290000000000002e-01
   3.5270000000000001e-01  -2.1980000000000000e-01   2.4018999999999999e+00   1.8140000000000001e-01   9.5200000000000007e-02  -3.5099999999999999e-02  -1.1762999999999999e+00   2.0010000000000000e-01   5.9200999999999997e+00   2.1190000000000001e-01   2.5979999999999998e-01   2.8310000000000002e-01
   3.3060000000000000e-01  -2.8580000000000000e-01   3.5171000000000001e+00   1.5279999999999999e-01  -5.7099999999999998e-02  -1.3200000000000000e-02  -1.1096999999999999e+00   3.3350000000000002e-01   5.9200999999999997e+00   2.5050000000000000e-01   3.5599999999999998e-01   2.5659999999999999e-01
   3.0859999999999999e-01  -1.3189999999999999e-01   3.0024000000000002e+00   1.2410000000000000e-01  -8.5599999999999996e-02  -8.8000000000000005e-03  -1.1540999999999999e+00   5.1139999999999997e-01   6.6166000000000000e+00   3.5639999999999999e-01   4.1370000000000001e-01   2.7870000000000000e-01
   5.2900000000000003e-01  -1.7590000000000000e-01   3.0882000000000001e+00   2.1959999999999999e-01  -6.6600000000000006e-02  -2.1899999999999999e-02  -1.0875999999999999e+00   2.2239999999999999e-01   6.6166000000000000e+00   2.7939999999999998e-01   3.8490000000000002e-01   3.1409999999999999e-01
   3.0859999999999999e-01  -4.8359999999999997e-01   1.8872000000000000e+00   2.0050000000000001e-01   1.9000000000000000e-02  -4.4000000000000003e-03  -1.0209999999999999e+00   2.4460000000000001e-01   5.8330000000000002e+00   2.2159999999999999e-01   3.7530000000000002e-01   2.6540000000000002e-01
   1.1020000000000001e-01  -2.8580000000000000e-01   3.4314000000000000e+00   7.6399999999999996e-02  -1.1420000000000000e-01  -8.8000000000000005e-03  -9.5440000000000003e-01   2.4460000000000001e-01   6.5294999999999996e+00   2.0230000000000001e-01   2.7900000000000003e-01   2.9640000000000000e-01
   4.1880000000000001e-01  -3.0780000000000002e-01   3.2597999999999998e+00   2.4820000000000000e-01  -1.9000000000000000e-02  -3.9500000000000000e-02  -1.2428999999999999e+00   2.4460000000000001e-01   6.2683000000000000e+00   2.8899999999999998e-01   2.6939999999999997e-01   2.6979999999999998e-01
   2.8649999999999998e-01  -1.9789999999999999e-01   3.4314000000000000e+00   1.9089999999999999e-01  -6.6600000000000006e-02  -3.9500000000000000e-02  -1.1540999999999999e+00   2.2200000000000001e-02   5.8330000000000002e+00   2.6970000000000000e-01   2.5979999999999998e-01   2.7870000000000000e-01
   3.0859999999999999e-01  -1.9789999999999999e-01   3.2597999999999998e+00   1.5279999999999999e-01  -1.1420000000000000e-01   1.3200000000000000e-02  -9.9880000000000002e-01   3.3350000000000002e-01   5.9200999999999997e+00   3.1790000000000002e-01   3.2710000000000000e-01   2.7429999999999999e-01
   3.5270000000000001e-01  -2.1980000000000000e-01   4.2892000000000001e+00   1.4319999999999999e-01  -1.2370000000000000e-01   3.5099999999999999e-02  -1.1984999999999999e+00   2.4460000000000001e-01   6.2683000000000000e+00   2.5050000000000000e-01   3.5599999999999998e-01   2.6540000000000002e-01
   1.9839999999999999e-01  -1.7590000000000000e-01   3.1739999999999999e+00   1.5279999999999999e-01  -9.4999999999999998e-03  -2.1899999999999999e-02  -1.0875999999999999e+00   3.5580000000000001e-01   5.9200999999999997e+00   2.6970000000000000e-01   2.6939999999999997e-01   2.6979999999999998e-01
   2.4249999999999999e-01  -5.0560000000000005e-01   3.6029000000000000e+00   1.1459999999999999e-01  -6.6600000000000006e-02  -8.8000000000000005e-03  -1.1096999999999999e+00   3.3350000000000002e-01   6.8777999999999997e+00   2.5050000000000000e-01   3.5599999999999998e-01   2.7870000000000000e-01
   1.9839999999999999e-01  -4.8359999999999997e-01   3.0882000000000001e+00   2.0050000000000001e-01  -6.6600000000000006e-02   0.0000000000000000e+00  -1.0209999999999999e+00   4.6689999999999998e-01   6.1813000000000002e+00   2.0230000000000001e-01   4.1370000000000001e-01   2.3440000000000000e-01
   3.5270000000000001e-01  -1.9789999999999999e-01   1.8872000000000000e+00   2.1959999999999999e-01  -6.6600000000000006e-02  -3.5099999999999999e-02  -1.2873000000000001e+00   1.3339999999999999e-01   6.6166000000000000e+00   3.2750000000000001e-01   3.7530000000000002e-01   2.6540000000000002e-01
   1.9839999999999999e-01  -6.6000000000000003e-02   2.2303999999999999e+00   9.5500000000000002e-02   2.8500000000000001e-02  -3.5099999999999999e-02  -1.2650999999999999e+00   4.0020000000000000e-01   5.9200999999999997e+00   2.0230000000000001e-01   3.7530000000000002e-01   2.3000000000000001e-01
   3.3060000000000000e-01  -2.6379999999999998e-01   3.3456000000000001e+00   2.0050000000000001e-01  -2.8500000000000001e-02  -1.3200000000000000e-02  -1.1096999999999999e+00   3.7800000000000000e-01   6.7907000000000002e+00   2.6010000000000000e-01   2.5979999999999998e-01   2.5659999999999999e-01
   4.6289999999999998e-01   0.0000000000000000e+00   2.5735000000000001e+00   1.4319999999999999e-01   6.6600000000000006e-02   4.4000000000000003e-03  -1.2873000000000001e+00   2.6679999999999998e-01   6.0072000000000001e+00   1.8300000000000000e-01   2.6939999999999997e-01   2.9640000000000000e-01
   3.9679999999999999e-01  -2.6379999999999998e-01   2.8309000000000002e+00   1.4319999999999999e-01  -1.1420000000000000e-01  -3.0700000000000002e-02  -1.3095000000000001e+00   1.7790000000000000e-01   5.5719000000000003e+00   2.1190000000000001e-01   2.3089999999999999e-01   3.0520000000000003e-01
   3.0859999999999999e-01  -2.6379999999999998e-01   3.2597999999999998e+00   1.3370000000000001e-01  -1.2370000000000000e-01   1.3200000000000000e-02  -1.2650999999999999e+00   1.7790000000000000e-01   6.2683000000000000e+00   2.6970000000000000e-01   3.0790000000000001e-01   2.8310000000000002e-01
   1.1020000000000001e-01  -1.7590000000000000e-01   4.2034000000000002e+00   1.0500000000000000e-01  -1.5229999999999999e-01  -1.7500000000000002e-02  -1.2650999999999999e+00   8.8900000000000007e-02   6.0072000000000001e+00   2.6970000000000000e-01   3.3679999999999999e-01   2.6540000000000002e-01
   4.4080000000000003e-01  -3.0780000000000002e-01   3.2597999999999998e+00   1.9089999999999999e-01  -4.7600000000000003e-02   1.3200000000000000e-02  -1.5093000000000001e+00   2.0010000000000000e-01   6.0941999999999998e+00   2.9859999999999998e-01   3.0790000000000001e-01   2.6540000000000002e-01
   3.7469999999999998e-01  -4.8359999999999997e-01   3.3456000000000001e+00   2.3870000000000000e-01  -7.6100000000000001e-02  -8.8000000000000005e-03  -9.3220000000000003e-01   3.5580000000000001e-01   6.7035999999999998e+00   2.5050000000000000e-01   2.4060000000000001e-01   2.3440000000000000e-01
   3.0859999999999999e-01  -1.5390000000000001e-01   2.9165999999999999e+00   2.0050000000000001e-01  -1.2370000000000000e-01   2.1899999999999999e-02  -1.1540999999999999e+00   4.0020000000000000e-01   5.7460000000000004e+00   2.4079999999999999e-01   3.9450000000000002e-01   2.8310000000000002e-01
   3.3060000000000000e-01  -1.9789999999999999e-01   2.8309000000000002e+00   2.0050000000000001e-01   9.4999999999999998e-03  -5.7000000000000002e-02  -1.1984999999999999e+00   3.1130000000000002e-01   5.7460000000000004e+00   2.4079999999999999e-01   2.8870000000000001e-01   2.5659999999999999e-01
   3.3060000000000000e-01   2.1999999999999999e-02   2.5735000000000001e+00   1.6230000000000000e-01   4.7600000000000003e-02  -1.7500000000000002e-02  -1.0209999999999999e+00   4.2249999999999999e-01   5.8330000000000002e+00   2.4079999999999999e-01   3.5599999999999998e-01   2.5659999999999999e-01
   3.0859999999999999e-01  -3.0780000000000002e-01   3.0024000000000002e+00   1.9089999999999999e-01  -2.8500000000000001e-02  -3.5099999999999999e-02  -1.1318999999999999e+00   2.2239999999999999e-01   5.4847999999999999e+00   2.2159999999999999e-01   2.9830000000000001e-01   2.6979999999999998e-01
   3.5270000000000001e-01  -3.2979999999999998e-01   2.4876999999999998e+00   2.9599999999999999e-01  -1.9030000000000000e-01  -3.5099999999999999e-02  -1.0431999999999999e+00   1.7790000000000000e-01   5.9200999999999997e+00   2.7939999999999998e-01   2.2130000000000000e-01   2.7870000000000000e-01
   1.7630000000000001e-01  -1.7590000000000000e-01   3.0882000000000001e+00   1.2410000000000000e-01  -8.5599999999999996e-02  -2.6300000000000000e-02  -1.3983000000000001e+00   1.7790000000000000e-01   5.6589000000000000e+00   3.1790000000000002e-01   2.6939999999999997e-01   2.6979999999999998e-01
   2.8649999999999998e-01  -1.9789999999999999e-01   3.0024000000000002e+00   1.1459999999999999e-01  -1.0470000000000000e-01   2.6300000000000000e-02  -1.1540999999999999e+00   2.4460000000000001e-01   5.7460000000000004e+00   2.7939999999999998e-01   2.8870000000000001e-01   2.9189999999999999e-01
   2.4249999999999999e-01  -3.7369999999999998e-01   3.3456000000000001e+00   2.0050000000000001e-01  -1.9980000000000001e-01   4.3900000000000002e-02  -1.1318999999999999e+00   2.0010000000000000e-01   5.7460000000000004e+00   2.3119999999999999e-01   3.3679999999999999e-01   2.6540000000000002e-01
   3.5270000000000001e-01  -4.8359999999999997e-01   3.0024000000000002e+00   1.6230000000000000e-01  -1.1420000000000000e-01   4.4000000000000003e-03  -1.2873000000000001e+00   2.8910000000000002e-01   5.5719000000000003e+00   2.0230000000000001e-01   2.7900000000000003e-01   2.5209999999999999e-01
   1.7630000000000001e-01  -4.3969999999999998e-01   3.0882000000000001e+00   1.5279999999999999e-01  -1.2370000000000000e-01  -8.8000000000000005e-03  -9.9880000000000002e-01   2.8910000000000002e-01   6.2683000000000000e+00   3.0819999999999997e-01   4.6189999999999998e-01   2.6979999999999998e-01
   4.1880000000000001e-01  -6.6000000000000003e-02   2.7450999999999999e+00   1.3370000000000001e-01  -2.8500000000000001e-02   4.4000000000000003e-03  -1.0875999999999999e+00   6.4480000000000004e-01   5.9200999999999997e+00   2.0230000000000001e-01   3.7530000000000002e-01   2.3890000000000000e-01
   3.7469999999999998e-01  -2.4179999999999999e-01   2.0588000000000002e+00   2.3870000000000000e-01  -3.8100000000000002e-02  -7.0199999999999999e-02  -1.1540999999999999e+00   2.8910000000000002e-01   6.1813000000000002e+00   2.2159999999999999e-01   3.0790000000000001e-01   2.8310000000000002e-01
   3.0859999999999999e-01  -4.1770000000000002e-01   2.1446000000000001e+00   2.0050000000000001e-01  -3.8100000000000002e-02  -5.7000000000000002e-02  -9.5440000000000003e-01   1.7790000000000000e-01   5.7460000000000004e+00   2.1190000000000001e-01   2.7900000000000003e-01   2.8310000000000002e-01
   2.8649999999999998e-01  -1.3189999999999999e-01   3.7745000000000002e+00   2.2910000000000000e-01  -4.7600000000000003e-02  -2.1899999999999999e-02  -1.0875999999999999e+00   1.5559999999999999e-01   6.7907000000000002e+00   2.9859999999999998e-01   3.1750000000000000e-01   2.9640000000000000e-01
   5.5110000000000003e-01  -2.6379999999999998e-01   2.8309000000000002e+00   1.2410000000000000e-01  -1.9000000000000000e-02  -3.5099999999999999e-02  -1.1096999999999999e+00   2.6679999999999998e-01   5.6589000000000000e+00   3.2750000000000001e-01   2.2130000000000000e-01   2.9640000000000000e-01
   3.5270000000000001e-01  -2.1980000000000000e-01   2.5735000000000001e+00   2.2910000000000000e-01   0.0000000000000000e+00  -5.7000000000000002e-02  -1.3983000000000001e+00   1.5559999999999999e-01   5.2236000000000002e+00   3.2750000000000001e-01   2.5019999999999998e-01   3.2290000000000002e-01
   2.8649999999999998e-01  -3.9570000000000000e-01   3.6029000000000000e+00   1.2410000000000000e-01  -1.7130000000000001e-01   3.0700000000000002e-02  -1.2206999999999999e+00   2.4460000000000001e-01   6.0072000000000001e+00   2.6970000000000000e-01   3.5599999999999998e-01   2.7870000000000000e-01
   3.3060000000000000e-01  -3.0780000000000002e-01   3.8603000000000001e+00   1.8140000000000001e-01  -1.4269999999999999e-01   4.3900000000000002e-02  -1.4205000000000001e+00   8.8900000000000007e-02   5.9200999999999997e+00   2.6970000000000000e-01   2.6939999999999997e-01   2.4770000000000000e-01
   5.2900000000000003e-01  -2.4179999999999999e-01   4.0317999999999996e+00   2.0050000000000001e-01  -6.6600000000000006e-02   8.8000000000000005e-03  -1.2428999999999999e+00   2.2239999999999999e-01   6.0941999999999998e+00   2.0230000000000001e-01   2.3089999999999999e-01   3.1850000000000001e-01
   4.1880000000000001e-01  -3.2979999999999998e-01   3.1739999999999999e+00   5.7299999999999997e-02  -9.5200000000000007e-02   1.3200000000000000e-02  -1.0875999999999999e+00   1.3339999999999999e-01   5.9200999999999997e+00   3.1790000000000002e-01   3.1750000000000000e-01   2.8310000000000002e-01
   2.6450000000000001e-01  -1.7590000000000000e-01   1.8015000000000001e+00   1.6230000000000000e-01  -6.6600000000000006e-02  -4.8200000000000000e-02  -9.9880000000000002e-01   3.7800000000000000e-01   5.8330000000000002e+00   2.5050000000000000e-01   3.7530000000000002e-01   2.6540000000000002e-01
   3.3060000000000000e-01  -2.4179999999999999e-01   2.2303999999999999e+00   2.2910000000000000e-01   3.8100000000000002e-02  -2.1899999999999999e-02  -1.2873000000000001e+00   1.7790000000000000e-01   6.7907000000000002e+00   3.2750000000000001e-01   3.6559999999999998e-01   2.5209999999999999e-01
   4.8490000000000000e-01  -6.6000000000000003e-02   2.9165999999999999e+00   2.1959999999999999e-01  -9.4999999999999998e-03  -6.5799999999999997e-02  -1.2650999999999999e+00   2.2239999999999999e-01   5.4847999999999999e+00   2.6010000000000000e-01   3.1750000000000000e-01   2.5209999999999999e-01
   2.6450000000000001e-01  -3.7369999999999998e-01   3.2597999999999998e+00   1.0500000000000000e-01  -8.5599999999999996e-02  -1.7500000000000002e-02  -1.0431999999999999e+00   3.1130000000000002e-01   6.5294999999999996e+00   2.8899999999999998e-01   4.1370000000000001e-01   2.7870000000000000e-01
   3.5270000000000001e-01  -1.5390000000000001e-01   1.8872000000000000e+00   2.6729999999999998e-01  -5.7099999999999998e-02   4.4000000000000003e-03  -1.3317000000000001e+00   8.8900000000000007e-02   6.3554000000000004e+00   3.1790000000000002e-01   3.0790000000000001e-01   2.7429999999999999e-01
   1.7630000000000001e-01   8.7900000000000006e-02   3.0024000000000002e+00   1.3370000000000001e-01  -1.9000000000000000e-02  -3.0700000000000002e-02  -1.3761000000000001e+00   6.6699999999999995e-02   5.1365999999999996e+00   2.6970000000000000e-01   2.5979999999999998e-01   3.3620000000000000e-01
   3.9679999999999999e-01  -1.5390000000000001e-01   2.8309000000000002e+00   1.0500000000000000e-01  -1.3320000000000001e-01   4.4000000000000003e-03  -1.1984999999999999e+00   2.6679999999999998e-01   5.8330000000000002e+00   2.6010000000000000e-01   2.4060000000000001e-01   2.4770000000000000e-01
   3.9679999999999999e-01  -3.2979999999999998e-01   3.9460999999999999e+00   1.7190000000000000e-01  -4.7600000000000003e-02   2.1899999999999999e-02  -1.3983000000000001e+00   1.3339999999999999e-01   5.5719000000000003e+00   2.4079999999999999e-01   2.6939999999999997e-01   2.9189999999999999e-01
   4.4080000000000003e-01  -2.8580000000000000e-01   2.9165999999999999e+00   2.1959999999999999e-01  -1.9000000000000000e-02  -4.4000000000000003e-03  -1.1984999999999999e+00   3.5580000000000001e-01   5.6589000000000000e+00   2.6010000000000000e-01   3.6559999999999998e-01   2.7870000000000000e-01
   2.6450000000000001e-01  -2.4179999999999999e-01   3.2597999999999998e+00   7.6399999999999996e-02  -8.5599999999999996e-02   4.4000000000000003e-03  -1.1762999999999999e+00   2.0010000000000000e-01   6.3554000000000004e+00   2.6010000000000000e-01   3.9450000000000002e-01   2.7429999999999999e-01
   3.5270000000000001e-01  -1.0990000000000000e-01   3.2597999999999998e+00   1.6230000000000000e-01  -1.1420000000000000e-01   8.8000000000000005e-03  -1.3317000000000001e+00   3.3350000000000002e-01   6.3554000000000004e+00   2.1190000000000001e-01   4.2340000000000000e-01   2.3890000000000000e-01
   5.7310000000000005e-01  -6.6000000000000003e-02   2.6593000000000000e+00   2.4820000000000000e-01   2.8500000000000001e-02  -5.7000000000000002e-02  -1.3095000000000001e+00   1.3339999999999999e-01   6.7907000000000002e+00   1.6380000000000000e-01   3.0790000000000001e-01   2.7870000000000000e-01
   4.8490000000000000e-01  -6.6000000000000003e-02   2.6593000000000000e+00   2.3870000000000000e-01  -1.2370000000000000e-01  -1.0960000000000000e-01  -1.1318999999999999e+00   3.7800000000000000e-01   6.4424999999999999e+00   2.6010000000000000e-01   2.8870000000000001e-01   2.5209999999999999e-01
   6.6100000000000006e-02  -1.7590000000000000e-01   2.8309000000000002e+00   1.3370000000000001e-01  -4.7600000000000003e-02  -1.7500000000000002e-02  -1.3317000000000001e+00   2.6679999999999998e-01   6.2683000000000000e+00   2.7939999999999998e-01   2.9830000000000001e-01   2.9640000000000000e-01
   2.6450000000000001e-01  -2.8580000000000000e-01   3.0882000000000001e+00   2.8639999999999999e-01   0.0000000000000000e+00  -3.5099999999999999e-02  -1.1984999999999999e+00   8.8900000000000007e-02   5.8330000000000002e+00   2.6010000000000000e-01   3.4639999999999999e-01   2.9640000000000000e-01
   3.7469999999999998e-01  -2.6379999999999998e-01   3.0024000000000002e+00   1.6230000000000000e-01  -6.6600000000000006e-02  -8.8000000000000005e-03  -1.3317000000000001e+00   6.6699999999999995e-02   6.7035999999999998e+00   3.1790000000000002e-01   2.4060000000000001e-01   2.8310000000000002e-01
   4.1880000000000001e-01  -3.0780000000000002e-01   3.4314000000000000e+00   1.8140000000000001e-01  -6.6600000000000006e-02  -1.7500000000000002e-02  -1.1984999999999999e+00   2.0010000000000000e-01   6.0941999999999998e+00   2.8899999999999998e-01   2.8870000000000001e-01   2.6100000000000001e-01
   2.4249999999999999e-01  -3.2979999999999998e-01   3.6029000000000000e+00   8.5900000000000004e-02  -8.5599999999999996e-02   2.6300000000000000e-02  -1.0653999999999999e+00   2.2200000000000001e-02   6.0072000000000001e+00   3.3710000000000001e-01   3.6559999999999998e-01   2.6540000000000002e-01
   3.9679999999999999e-01  -2.1980000000000000e-01   3.0882000000000001e+00   1.6230000000000000e-01  -5.7099999999999998e-02  -3.5099999999999999e-02  -1.3761000000000001e+00   1.3339999999999999e-01   6.6166000000000000e+00   3.4680000000000000e-01   3.4639999999999999e-01   2.3440000000000000e-01
   2.8649999999999998e-01  -2.6379999999999998e-01   3.3456000000000001e+00   8.5900000000000004e-02  -4.7600000000000003e-02   0.0000000000000000e+00  -1.1762999999999999e+00   3.1130000000000002e-01   6.3554000000000004e+00   2.4079999999999999e-01   3.6559999999999998e-01   2.6979999999999998e-01
   3.0859999999999999e-01  -6.6000000000000003e-02   2.4876999999999998e+00   2.2910000000000000e-01  -6.6600000000000006e-02   1.7500000000000002e-02  -1.0653999999999999e+00   3.1130000000000002e-01   6.6166000000000000e+00   1.8300000000000000e-01   3.4639999999999999e-01   1.9460000000000000e-01
   2.2040000000000001e-01  -2.6379999999999998e-01   2.6593000000000000e+00   2.1959999999999999e-01  -9.4999999999999998e-03  -2.6300000000000000e-02  -1.2428999999999999e+00   6.6699999999999995e-02   6.0072000000000001e+00   2.0230000000000001e-01   2.8870000000000001e-01   2.7429999999999999e-01
   3.5270000000000001e-01  -2.8580000000000000e-01   2.4018999999999999e+00   2.2910000000000000e-01  -4.7600000000000003e-02  -4.8200000000000000e-02  -1.0209999999999999e+00   2.6679999999999998e-01   5.6589000000000000e+00   2.7939999999999998e-01   2.6939999999999997e-01   2.0790000000000000e-01
   1.9839999999999999e-01  -2.8580000000000000e-01   2.5735000000000001e+00   6.6799999999999998e-02  -3.8100000000000002e-02   4.4000000000000003e-03  -1.1540999999999999e+00   3.3350000000000002e-01   6.6166000000000000e+00   2.8899999999999998e-01   3.6559999999999998e-01   2.4329999999999999e-01
   3.5270000000000001e-01  -2.6379999999999998e-01   2.9165999999999999e+00   2.3870000000000000e-01   0.0000000000000000e+00  -4.3900000000000002e-02  -1.2650999999999999e+00   4.4499999999999998e-02   6.2683000000000000e+00   2.9859999999999998e-01   3.4639999999999999e-01   2.4770000000000000e-01
   3.9679999999999999e-01  -1.3189999999999999e-01   2.7450999999999999e+00   1.5279999999999999e-01  -1.0470000000000000e-01  -1.7500000000000002e-02  -1.4649000000000001e+00   1.1119999999999999e-01   5.8330000000000002e+00   2.9859999999999998e-01   3.6559999999999998e-01   2.6540000000000002e-01
   3.7469999999999998e-01  -4.1770000000000002e-01   3.6886999999999999e+00   1.9089999999999999e-01  -1.6180000000000000e-01  -1.7500000000000002e-02  -1.2206999999999999e+00   1.7790000000000000e-01   5.5719000000000003e+00   2.8899999999999998e-01   3.4639999999999999e-01   2.3440000000000000e-01
   2.8649999999999998e-01  -3.7369999999999998e-01   3.6886999999999999e+00   1.0500000000000000e-01  -1.5229999999999999e-01   1.3200000000000000e-02  -1.1984999999999999e+00   6.6699999999999995e-02   6.3554000000000004e+00   2.6010000000000000e-01   3.7530000000000002e-01   2.6979999999999998e-01
   2.8649999999999998e-01  -1.3189999999999999e-01   2.4018999999999999e+00   2.1959999999999999e-01  -1.0470000000000000e-01  -3.5099999999999999e-02  -9.7660000000000002e-01   3.5580000000000001e-01   6.1813000000000002e+00   3.2750000000000001e-01   2.5979999999999998e-01   2.6100000000000001e-01
   3.3060000000000000e-01  -3.2979999999999998e-01   4.2034000000000002e+00   1.5279999999999999e-01  -1.1420000000000000e-01   3.0700000000000002e-02  -1.2206999999999999e+00   2.6679999999999998e-01   5.9200999999999997e+00   2.2159999999999999e-01   3.4639999999999999e-01   2.4329999999999999e-01
   3.9679999999999999e-01  -6.6000000000000003e-02   3.0024000000000002e+00   1.3370000000000001e-01  -4.7600000000000003e-02  -4.4000000000000003e-03  -1.1762999999999999e+00   3.1130000000000002e-01   6.4424999999999999e+00   2.3119999999999999e-01   3.7530000000000002e-01   2.1679999999999999e-01
   5.9509999999999996e-01  -2.4179999999999999e-01   2.4876999999999998e+00   2.0050000000000001e-01   1.9000000000000000e-02  -4.3900000000000002e-02  -1.3539000000000001e+00   2.2239999999999999e-01   6.6166000000000000e+00   2.1190000000000001e-01   3.3679999999999999e-01   2.8749999999999998e-01
   4.4080000000000003e-01  -1.5390000000000001e-01   1.9730000000000001e+00   1.7190000000000000e-01   9.4999999999999998e-03  -1.1400000000000000e-01  -1.1984999999999999e+00   2.2239999999999999e-01   5.9200999999999997e+00   2.4079999999999999e-01   3.6559999999999998e-01   2.9189999999999999e-01
   1.5429999999999999e-01  -3.2979999999999998e-01   2.5735000000000001e+00   2.0999999999999999e-01  -7.6100000000000001e-02   1.7500000000000002e-02  -1.3761000000000001e+00   2.4460000000000001e-01   6.1813000000000002e+00   3.1790000000000002e-01   2.7900000000000003e-01   2.7429999999999999e-01
   4.6289999999999998e-01  -3.0780000000000002e-01   2.3161999999999998e+00   2.0999999999999999e-01  -5.7099999999999998e-02  -3.5099999999999999e-02  -1.2428999999999999e+00   2.6679999999999998e-01   5.7460000000000004e+00   3.3710000000000001e-01   2.7900000000000003e-01   2.7429999999999999e-01
   3.5270000000000001e-01  -2.4179999999999999e-01   3.6029000000000000e+00   2.9599999999999999e-01  -9.5200000000000007e-02   1.7500000000000002e-02  -1.4649000000000001e+00   1.1119999999999999e-01   5.6589000000000000e+00   2.3119999999999999e-01   2.8870000000000001e-01   2.8749999999999998e-01
   3.0859999999999999e-01  -1.7590000000000000e-01   3.2597999999999998e+00   1.6230000000000000e-01  -1.6180000000000000e-01   3.5099999999999999e-02  -1.1318999999999999e+00   3.1130000000000002e-01   6.2683000000000000e+00   2.1190000000000001e-01   3.8490000000000002e-01   3.0080000000000001e-01
   5.2900000000000003e-01  -2.1980000000000000e-01   3.3456000000000001e+00   2.2910000000000000e-01  -8.5599999999999996e-02   4.4000000000000003e-03  -1.1318999999999999e+00   1.5559999999999999e-01   6.1813000000000002e+00   2.4079999999999999e-01   2.3089999999999999e-01   2.5209999999999999e-01
   4.4080000000000003e-01  -3.0780000000000002e-01   3.0024000000000002e+00   1.5279999999999999e-01  -9.5200000000000007e-02   0.0000000000000000e+00  -1.2428999999999999e+00   2.2239999999999999e-01   6.3554000000000004e+00   2.1190000000000001e-01   3.0790000000000001e-01   2.8310000000000002e-01
   3.9679999999999999e-01  -3.0780000000000002e-01   3.6886999999999999e+00   8.5900000000000004e-02  -7.6100000000000001e-02  -4.4000000000000003e-03  -1.0875999999999999e+00   2.6679999999999998e-01   6.9648000000000003e+00   2.6010000000000000e-01   3.8490000000000002e-01   2.5659999999999999e-01
   5.2900000000000003e-01  -3.5170000000000001e-01   2.7450999999999999e+00   1.3370000000000001e-01  -1.0470000000000000e-01   4.4000000000000003e-03  -8.6560000000000004e-01   3.7800000000000000e-01   6.1813000000000002e+00   2.5050000000000000e-01   4.7149999999999997e-01   2.3000000000000001e-01
   3.0859999999999999e-01  -2.1980000000000000e-01   3.3456000000000001e+00   1.8140000000000001e-01   0.0000000000000000e+00   4.4000000000000003e-03  -1.1762999999999999e+00   1.3339999999999999e-01   5.5719000000000003e+00   2.3119999999999999e-01   2.7900000000000003e-01   2.6979999999999998e-01
   4.1880000000000001e-01  -1.7590000000000000e-01   3.0024000000000002e+00   1.5279999999999999e-01   1.9000000000000000e-02  -5.7000000000000002e-02  -1.3095000000000001e+00   2.8910000000000002e-01   5.4847999999999999e+00   2.6970000000000000e-01   3.6559999999999998e-01   2.4770000000000000e-01
   5.5110000000000003e-01  -1.7590000000000000e-01   3.2597999999999998e+00   1.8140000000000001e-01  -9.5200000000000007e-02  -4.4000000000000003e-03  -1.1762999999999999e+00   2.2239999999999999e-01   5.9200999999999997e+00   2.9859999999999998e-01   2.7900000000000003e-01   2.6540000000000002e-01
   4.6289999999999998e-01  -2.8580000000000000e-01   2.6593000000000000e+00   2.2910000000000000e-01  -9.5200000000000007e-02  -7.4499999999999997e-02  -1.1318999999999999e+00   1.3339999999999999e-01   6.8777999999999997e+00   2.7939999999999998e-01   3.3679999999999999e-01   2.5659999999999999e-01
   5.0700000000000001e-01  -2.4179999999999999e-01   3.0024000000000002e+00   1.2410000000000000e-01  -1.2370000000000000e-01   8.8000000000000005e-03  -1.3095000000000001e+00  -2.6679999999999998e-01   5.2236000000000002e+00   2.6010000000000000e-01   1.8279999999999999e-01   2.7870000000000000e-01
   1.1020000000000001e-01  -2.8580000000000000e-01   3.6029000000000000e+00   1.5279999999999999e-01  -2.1890000000000001e-01   2.6300000000000000e-02  -1.0431999999999999e+00   6.6699999999999995e-02   5.2236000000000002e+00   2.4079999999999999e-01   3.0790000000000001e-01   2.6979999999999998e-01
   4.4080000000000003e-01  -2.8580000000000000e-01   3.6886999999999999e+00   1.3370000000000001e-01  -1.8079999999999999e-01   4.8200000000000000e-02  -1.3539000000000001e+00   2.4460000000000001e-01   6.0072000000000001e+00   2.9859999999999998e-01   3.1750000000000000e-01   2.6100000000000001e-01
   3.7469999999999998e-01  -1.9789999999999999e-01   2.4018999999999999e+00   1.8140000000000001e-01  -4.7600000000000003e-02  -3.5099999999999999e-02  -1.2428999999999999e+00   2.4460000000000001e-01   6.2683000000000000e+00   2.7939999999999998e-01   3.5599999999999998e-01   2.2559999999999999e-01
   2.4249999999999999e-01  -5.2759999999999996e-01   3.0882000000000001e+00   1.6230000000000000e-01  -1.1420000000000000e-01   8.8000000000000005e-03  -1.1984999999999999e+00   1.3339999999999999e-01   6.4424999999999999e+00   1.6380000000000000e-01   2.2130000000000000e-01   2.9189999999999999e-01
   2.4249999999999999e-01  -1.0990000000000000e-01   3.2597999999999998e+00   1.6230000000000000e-01  -4.7600000000000003e-02  -1.3200000000000000e-02  -1.3095000000000001e+00   4.8920000000000002e-01   5.7460000000000004e+00   1.9270000000000001e-01   3.5599999999999998e-01   2.1679999999999999e-01
   4.4080000000000003e-01  -8.7900000000000006e-02   2.8309000000000002e+00   2.4820000000000000e-01   3.8100000000000002e-02  -1.7500000000000002e-02  -1.1096999999999999e+00   1.7790000000000000e-01   6.0941999999999998e+00   2.1190000000000001e-01   3.4639999999999999e-01   2.6100000000000001e-01
   4.6289999999999998e-01  -8.7900000000000006e-02   2.4876999999999998e+00   2.4820000000000000e-01   9.5200000000000007e-02  -7.4499999999999997e-02  -1.2206999999999999e+00   2.4460000000000001e-01   6.8777999999999997e+00   2.1190000000000001e-01   3.5599999999999998e-01   2.4770000000000000e-01
   4.6289999999999998e-01  -1.9789999999999999e-01   3.2597999999999998e+00   1.6230000000000000e-01  -6.6600000000000006e-02  -5.2600000000000001e-02  -1.2206999999999999e+00   1.1119999999999999e-01   6.1813000000000002e+00   2.5050000000000000e-01   4.1370000000000001e-01   2.6979999999999998e-01
   3.9679999999999999e-01  -1.7590000000000000e-01   2.5735000000000001e+00   1.9089999999999999e-01  -6.6600000000000006e-02   4.4000000000000003e-03  -1.3983000000000001e+00   0.0000000000000000e+00   5.4847999999999999e+00   3.2750000000000001e-01   2.6939999999999997e-01   2.7870000000000000e-01
   3.0859999999999999e-01  -3.7369999999999998e-01   3.1739999999999999e+00   1.6230000000000000e-01  -6.6600000000000006e-02  -1.7500000000000002e-02  -1.2650999999999999e+00   1.3339999999999999e-01   6.0941999999999998e+00   3.0819999999999997e-01   2.5019999999999998e-01   3.0959999999999999e-01
   4.1880000000000001e-01  -3.5170000000000001e-01   3.5171000000000001e+00   1.6230000000000000e-01  -2.8500000000000001e-02   4.8200000000000000e-02  -1.1762999999999999e+00   2.8910000000000002e-01   5.6589000000000000e+00   2.7939999999999998e-01   3.5599999999999998e-01   2.7870000000000000e-01
   2.8649999999999998e-01  -2.8580000000000000e-01   3.3456000000000001e+00   1.8140000000000001e-01  -1.9030000000000000e-01   1.3200000000000000e-02  -1.2206999999999999e+00   2.4460000000000001e-01   6.0941999999999998e+00   3.1790000000000002e-01   3.4639999999999999e-01   2.7870000000000000e-01
   4.6289999999999998e-01  -2.4179999999999999e-01   3.4314000000000000e+00   1.8140000000000001e-01  -2.8500000000000001e-02   2.1899999999999999e-02  -1.1762999999999999e+00   1.5559999999999999e-01   5.7460000000000004e+00   2.7939999999999998e-01   3.3679999999999999e-01   2.7870000000000000e-01
   6.6130000000000000e-01  -3.0780000000000002e-01   2.2303999999999999e+00   2.0999999999999999e-01  -1.5229999999999999e-01  -3.5099999999999999e-02  -1.1540999999999999e+00   2.0010000000000000e-01   6.2683000000000000e+00   1.9270000000000001e-01   4.3300000000000000e-01   2.3890000000000000e-01
   5.2900000000000003e-01  -2.4179999999999999e-01   3.1739999999999999e+00   2.1959999999999999e-01  -1.9000000000000000e-02  -8.8000000000000005e-03  -1.2650999999999999e+00   1.7790000000000000e-01   5.6589000000000000e+00   2.5050000000000000e-01   3.5599999999999998e-01   2.3000000000000001e-01
   4.6289999999999998e-01  -2.8580000000000000e-01   2.0588000000000002e+00   2.7689999999999998e-01  -1.9000000000000000e-02  -1.7500000000000002e-02  -1.2873000000000001e+00   2.6679999999999998e-01   6.6166000000000000e+00   2.6970000000000000e-01   3.0790000000000001e-01   2.6100000000000001e-01
   4.4080000000000003e-01  -1.9789999999999999e-01   2.1446000000000001e+00   1.5279999999999999e-01   4.7600000000000003e-02  -3.0700000000000002e-02  -1.1984999999999999e+00   3.1130000000000002e-01   6.3554000000000004e+00   2.6010000000000000e-01   3.3679999999999999e-01   2.0349999999999999e-01
   2.4249999999999999e-01  -1.5390000000000001e-01   3.0882000000000001e+00   1.3370000000000001e-01  -5.7099999999999998e-02  -3.5099999999999999e-02  -1.2873000000000001e+00   4.8920000000000002e-01   6.6166000000000000e+00   1.8300000000000000e-01   3.6559999999999998e-01   2.3000000000000001e-01
   4.8490000000000000e-01  -1.7590000000000000e-01   2.4018999999999999e+00   2.1959999999999999e-01  -4.7600000000000003e-02  -2.6300000000000000e-02  -1.4205000000000001e+00   2.6679999999999998e-01   5.2236000000000002e+00   2.6970000000000000e-01   3.2710000000000000e-01   2.5209999999999999e-01
   2.6450000000000001e-01  -2.8580000000000000e-01   2.4876999999999998e+00   2.7689999999999998e-01  -1.3320000000000001e-01   1.3200000000000000e-02  -1.4871000000000001e+00  -2.2200000000000001e-02   5.4847999999999999e+00   3.6599999999999999e-01   3.6559999999999998e-01   2.7870000000000000e-01
   3.9679999999999999e-01  -4.8359999999999997e-01   3.5171000000000001e+00   1.5279999999999999e-01  -1.5229999999999999e-01  -8.8000000000000005e-03  -1.1762999999999999e+00   2.0010000000000000e-01   5.8330000000000002e+00   2.5050000000000000e-01   3.6559999999999998e-01   2.8310000000000002e-01
   3.5270000000000001e-01  -3.2979999999999998e-01   3.6029000000000000e+00   1.1459999999999999e-01  -1.9030000000000000e-01   1.7500000000000002e-02  -1.2873000000000001e+00   1.7790000000000000e-01   5.7460000000000004e+00   3.4680000000000000e-01   3.5599999999999998e-01   2.6979999999999998e-01
   3.7469999999999998e-01  -4.1770000000000002e-01   2.5735000000000001e+00   1.8140000000000001e-01  -7.6100000000000001e-02  -4.8200000000000000e-02  -1.2206999999999999e+00   1.3339999999999999e-01   5.9200999999999997e+00   2.3119999999999999e-01   3.1750000000000000e-01   2.5209999999999999e-01
   3.3060000000000000e-01  -2.1980000000000000e-01   3.9460999999999999e+00   1.1459999999999999e-01  -1.9980000000000001e-01   4.4000000000000003e-03  -1.1540999999999999e+00   3.1130000000000002e-01   7.0518999999999998e+00   2.7939999999999998e-01   2.7900000000000003e-01   2.5659999999999999e-01
   4.6289999999999998e-01  -3.7369999999999998e-01   4.0317999999999996e+00   1.0500000000000000e-01  -9.5200000000000007e-02   1.3200000000000000e-02  -1.1540999999999999e+00   2.2239999999999999e-01   6.5294999999999996e+00   2.8899999999999998e-01   3.5599999999999998e-01   2.5209999999999999e-01
   3.3060000000000000e-01  -2.4179999999999999e-01   2.4876999999999998e+00   1.8140000000000001e-01   3.8100000000000002e-02  -6.5799999999999997e-02  -1.2428999999999999e+00   3.3350000000000002e-01   5.9200999999999997e+00   3.0819999999999997e-01   3.4639999999999999e-01   2.9640000000000000e-01
   4.1880000000000001e-01  -4.3999999999999997e-02   2.3161999999999998e+00   2.1959999999999999e-01   0.0000000000000000e+00  -4.3900000000000002e-02  -1.2206999999999999e+00  -4.4499999999999998e-02   6.3554000000000004e+00   2.6970000000000000e-01   2.7900000000000003e-01   2.4329999999999999e-01
   4.6289999999999998e-01  -2.8580000000000000e-01   2.3161999999999998e+00   1.9089999999999999e-01  -9.5200000000000007e-02   0.0000000000000000e+00  -1.1318999999999999e+00   1.3339999999999999e-01   6.1813000000000002e+00   3.0819999999999997e-01   3.2710000000000000e-01   2.6540000000000002e-01
   4.1880000000000001e-01  -1.0990000000000000e-01   2.6593000000000000e+00   2.4820000000000000e-01  -1.1420000000000000e-01   4.4000000000000003e-03  -1.4649000000000001e+00   1.5559999999999999e-01   6.1813000000000002e+00   2.6970000000000000e-01   2.5979999999999998e-01   2.6540000000000002e-01
   3.9679999999999999e-01  -8.7900000000000006e-02   3.3456000000000001e+00   2.4820000000000000e-01   1.9000000000000000e-02   4.4000000000000003e-03  -1.3317000000000001e+00   1.3339999999999999e-01   5.6589000000000000e+00   1.9270000000000001e-01   2.8870000000000001e-01   2.8749999999999998e-01
   3.3060000000000000e-01  -5.0560000000000005e-01   3.0882000000000001e+00   1.1459999999999999e-01  -1.6180000000000000e-01  -2.1899999999999999e-02  -1.2428999999999999e+00   6.6699999999999995e-02   6.2683000000000000e+00   2.4079999999999999e-01   3.6559999999999998e-01   2.3890000000000000e-01
   4.1880000000000001e-01  -2.1999999999999999e-02   3.7745000000000002e+00   1.6230000000000000e-01  -1.6180000000000000e-01   2.6300000000000000e-02  -1.1318999999999999e+00   2.2200000000000001e-02   6.1813000000000002e+00   2.7939999999999998e-01   2.5979999999999998e-01   2.7429999999999999e-01
   3.3060000000000000e-01  -4.3999999999999997e-02   3.2597999999999998e+00   1.6230000000000000e-01  -8.5599999999999996e-02  -1.3200000000000000e-02  -1.1096999999999999e+00  -1.1119999999999999e-01   6.1813000000000002e+00   2.0230000000000001e-01   2.8870000000000001e-01   3.0520000000000003e-01
   1.7630000000000001e-01  -3.0780000000000002e-01   3.1739999999999999e+00   1.1459999999999999e-01  -1.2370000000000000e-01  -4.4000000000000003e-03  -1.2206999999999999e+00   4.4499999999999998e-02   6.7035999999999998e+00   2.9859999999999998e-01   3.2710000000000000e-01   2.5659999999999999e-01
   1.9839999999999999e-01  -3.7369999999999998e-01   3.3456000000000001e+00   1.6230000000000000e-01  -1.1420000000000000e-01  -2.1899999999999999e-02  -1.0653999999999999e+00   5.1139999999999997e-01   6.0941999999999998e+00   3.1790000000000002e-01   3.9450000000000002e-01   2.6540000000000002e-01
   1.9839999999999999e-01  -6.6000000000000003e-02   2.4876999999999998e+00   1.7190000000000000e-01   1.9000000000000000e-02  -4.3900000000000002e-02  -1.1540999999999999e+00   2.0010000000000000e-01   6.7907000000000002e+00   2.8899999999999998e-01   3.4639999999999999e-01   2.3890000000000000e-01
   3.5270000000000001e-01   4.3999999999999997e-02   2.2303999999999999e+00   2.0050000000000001e-01   1.0470000000000000e-01  -3.0700000000000002e-02  -1.1984999999999999e+00   2.2239999999999999e-01   6.0941999999999998e+00   2.2159999999999999e-01   4.6189999999999998e-01   2.3440000000000000e-01
   4.1880000000000001e-01  -2.1980000000000000e-01   3.1739999999999999e+00   1.4319999999999999e-01  -1.1420000000000000e-01  -1.7500000000000002e-02  -1.1984999999999999e+00   2.0010000000000000e-01   6.0072000000000001e+00   2.2159999999999999e-01   3.7530000000000002e-01   2.5659999999999999e-01
   2.8649999999999998e-01  -2.6379999999999998e-01   2.7450999999999999e+00   1.9089999999999999e-01  -2.8500000000000001e-02  -2.1899999999999999e-02  -1.2650999999999999e+00   3.5580000000000001e-01   6.1813000000000002e+00   2.6010000000000000e-01   2.8870000000000001e-01   2.8749999999999998e-01
   3.7469999999999998e-01  -4.3999999999999997e-02   2.9165999999999999e+00   1.0500000000000000e-01  -4.7600000000000003e-02  -3.0700000000000002e-02  -1.4427000000000001e+00   1.3339999999999999e-01   5.7460000000000004e+00   1.7340000000000000e-01   3.1750000000000000e-01   2.6100000000000001e-01
   3.0859999999999999e-01  -3.5170000000000001e-01   3.4314000000000000e+00   1.1459999999999999e-01  -1.3320000000000001e-01  -4.4000000000000003e-03  -1.2873000000000001e+00  -6.6699999999999995e-02   5.3106999999999998e+00   2.6010000000000000e-01   3.8490000000000002e-01   2.6979999999999998e-01
   1.3230000000000000e-01  -2.1980000000000000e-01   3.3456000000000001e+00   1.4319999999999999e-01  -1.2370000000000000e-01   1.3200000000000000e-02  -1.2206999999999999e+00   2.2200000000000001e-02   5.4847999999999999e+00   2.7939999999999998e-01   3.4639999999999999e-01   2.6979999999999998e-01
   5.0700000000000001e-01  -2.4179999999999999e-01   3.0024000000000002e+00   2.2910000000000000e-01  -1.9000000000000000e-02  -2.1899999999999999e-02  -1.3761000000000001e+00   4.4499999999999998e-02   5.8330000000000002e+00   3.0819999999999997e-01   3.1750000000000000e-01   2.7870000000000000e-01
   4.6289999999999998e-01  -2.8580000000000000e-01   3.9460999999999999e+00   2.0999999999999999e-01  -1.7130000000000001e-01  -2.1899999999999999e-02  -1.2873000000000001e+00   2.2239999999999999e-01   6.4424999999999999e+00   2.2159999999999999e-01   3.5599999999999998e-01   2.4770000000000000e-01
   5.0700000000000001e-01  -1.0990000000000000e-01   3.3456000000000001e+00   1.3370000000000001e-01  -1.9030000000000000e-01  -6.1400000000000003e-02  -1.1762999999999999e+00   2.8910000000000002e-01   6.7907000000000002e+00   2.9859999999999998e-01   2.6939999999999997e-01   2.1229999999999999e-01
   3.3060000000000000e-01  -2.1980000000000000e-01   2.9165999999999999e+00   1.8140000000000001e-01   0.0000000000000000e+00  -3.0700000000000002e-02  -1.3539000000000001e+00   1.5559999999999999e-01   6.5294999999999996e+00   1.9270000000000001e-01   4.0410000000000001e-01   2.5209999999999999e-01
   3.9679999999999999e-01  -3.5170000000000001e-01   1.3725000000000001e+00   2.0999999999999999e-01   9.4999999999999998e-03  -1.0520000000000000e-01  -1.1540999999999999e+00   3.7800000000000000e-01   6.7907000000000002e+00   3.1790000000000002e-01   4.1370000000000001e-01   2.4329999999999999e-01
   3.9679999999999999e-01  -3.0780000000000002e-01   2.6593000000000000e+00   6.6799999999999998e-02  -8.5599999999999996e-02  -3.5099999999999999e-02  -1.1762999999999999e+00   2.0010000000000000e-01   5.7460000000000004e+00   1.9270000000000001e-01   2.8870000000000001e-01   2.6979999999999998e-01
   5.2900000000000003e-01  -2.8580000000000000e-01   2.2303999999999999e+00   2.4820000000000000e-01  -9.5200000000000007e-02  -6.5799999999999997e-02  -1.1540999999999999e+00   2.8910000000000002e-01   5.4847999999999999e+00   3.2750000000000001e-01   2.4060000000000001e-01   2.5209999999999999e-01
   4.1880000000000001e-01   6.6000000000000003e-02   3.1739999999999999e+00   1.7190000000000000e-01  -2.8500000000000001e-02  -3.5099999999999999e-02  -1.3761000000000001e+00   1.3339999999999999e-01   6.2683000000000000e+00   2.8899999999999998e-01   2.6939999999999997e-01   3.0520000000000003e-01
   2.8649999999999998e-01  -5.0560000000000005e-01   3.5171000000000001e+00   1.9089999999999999e-01  -1.5229999999999999e-01   0.0000000000000000e+00  -1.1984999999999999e+00   6.6699999999999995e-02   6.0072000000000001e+00   2.6010000000000000e-01   3.6559999999999998e-01   2.6540000000000002e-01
   2.6450000000000001e-01  -3.5170000000000001e-01   3.6029000000000000e+00   2.0999999999999999e-01  -1.6180000000000000e-01   2.6300000000000000e-02  -1.5536000000000001e+00   1.3339999999999999e-01   5.8330000000000002e+00   3.0819999999999997e-01   3.4639999999999999e-01   2.8749999999999998e-01
   3.5270000000000001e-01  -2.1980000000000000e-01   2.6593000000000000e+00   1.3370000000000001e-01  -8.5599999999999996e-02  -4.8200000000000000e-02  -1.2650999999999999e+00  -2.2200000000000001e-02   5.6589000000000000e+00   3.3710000000000001e-01   2.8870000000000001e-01   2.3440000000000000e-01
   5.2900000000000003e-01  -2.6379999999999998e-01   4.1176000000000004e+00   1.6230000000000000e-01  -7.6100000000000001e-02  -8.8000000000000005e-03  -1.1984999999999999e+00   2.0010000000000000e-01   6.0941999999999998e+00   2.6010000000000000e-01   3.2710000000000000e-01   2.6100000000000001e-01
   4.1880000000000001e-01  -4.3969999999999998e-01   1.8872000000000000e+00   1.9089999999999999e-01  -1.5229999999999999e-01  -1.7500000000000002e-02  -1.2206999999999999e+00   3.1130000000000002e-01   6.4424999999999999e+00   3.2750000000000001e-01   3.8490000000000002e-01   2.4329999999999999e-01
   5.7310000000000005e-01  -3.0780000000000002e-01   3.4314000000000000e+00   2.0999999999999999e-01  -6.6600000000000006e-02  -5.2600000000000001e-02  -9.9880000000000002e-01   3.3350000000000002e-01   5.4847999999999999e+00   2.3119999999999999e-01   3.3679999999999999e-01   2.6979999999999998e-01
   5.2900000000000003e-01  -6.6000000000000003e-02   2.9165999999999999e+00   2.9599999999999999e-01   9.4999999999999998e-03  -6.5799999999999997e-02  -1.2873000000000001e+00   2.0010000000000000e-01   5.3977000000000004e+00   2.6970000000000000e-01   3.7530000000000002e-01   2.3440000000000000e-01
   2.8649999999999998e-01  -4.3969999999999998e-01   3.0882000000000001e+00   1.1459999999999999e-01  -1.1420000000000000e-01  -4.4000000000000003e-03  -1.2650999999999999e+00   2.0010000000000000e-01   5.2236000000000002e+00   2.6010000000000000e-01   3.2710000000000000e-01   2.9189999999999999e-01
   3.9679999999999999e-01  -1.9789999999999999e-01   2.1446000000000001e+00   2.0999999999999999e-01  -6.6600000000000006e-02  -6.5799999999999997e-02  -1.3983000000000001e+00  -2.2200000000000001e-02   5.9200999999999997e+00   3.0819999999999997e-01   2.9830000000000001e-01   2.1679999999999999e-01
   2.8649999999999998e-01  -1.9789999999999999e-01   2.8309000000000002e+00   1.2410000000000000e-01  -1.3320000000000001e-01   4.4000000000000003e-03  -1.3761000000000001e+00   6.6699999999999995e-02   6.0941999999999998e+00   3.1790000000000002e-01   2.5019999999999998e-01   2.8749999999999998e-01
   4.4080000000000003e-01  -3.9570000000000000e-01   3.5171000000000001e+00   1.7190000000000000e-01  -1.4269999999999999e-01   1.7500000000000002e-02  -1.4649000000000001e+00   1.7790000000000000e-01   5.8330000000000002e+00   3.2750000000000001e-01   3.4639999999999999e-01   2.5209999999999999e-01
   3.3060000000000000e-01  -5.4959999999999998e-01   3.3456000000000001e+00   1.5279999999999999e-01  -1.0470000000000000e-01   4.3900000000000002e-02  -1.2873000000000001e+00   2.2200000000000001e-02   5.7460000000000004e+00   2.1190000000000001e-01   2.6939999999999997e-01   2.3440000000000000e-01
   4.8490000000000000e-01  -2.8580000000000000e-01   2.8309000000000002e+00   2.5779999999999997e-01  -3.8100000000000002e-02  -1.7500000000000002e-02  -1.4205000000000001e+00   2.0010000000000000e-01   5.7460000000000004e+00   3.3710000000000001e-01   3.2710000000000000e-01   2.6979999999999998e-01
   3.7469999999999998e-01  -3.2979999999999998e-01   2.9165999999999999e+00   6.6799999999999998e-02  -1.1420000000000000e-01   3.0700000000000002e-02  -1.3317000000000001e+00   3.1130000000000002e-01   5.8330000000000002e+00   1.8300000000000000e-01   2.8870000000000001e-01   2.2559999999999999e-01
   5.2900000000000003e-01  -2.4179999999999999e-01   3.0024000000000002e+00   2.0050000000000001e-01  -1.3320000000000001e-01   4.4000000000000003e-03  -1.0875999999999999e+00   2.8910000000000002e-01   6.2683000000000000e+00   2.0230000000000001e-01   3.1750000000000000e-01   2.4770000000000000e-01
   3.9679999999999999e-01  -3.2979999999999998e-01   2.2303999999999999e+00   2.4820000000000000e-01  -4.7600000000000003e-02  -6.1400000000000003e-02  -1.3539000000000001e+00   6.6699999999999995e-02   6.2683000000000000e+00   2.6970000000000000e-01   3.0790000000000001e-01   2.6100000000000001e-01
   3.5270000000000001e-01  -1.9789999999999999e-01   2.0588000000000002e+00   1.8140000000000001e-01   9.4999999999999998e-03  -4.8200000000000000e-02  -1.3095000000000001e+00   2.8910000000000002e-01   6.5294999999999996e+00   2.3119999999999999e-01   3.5599999999999998e-01   2.1679999999999999e-01
   2.8649999999999998e-01  -3.0780000000000002e-01   3.3456000000000001e+00   2.1959999999999999e-01  -1.6180000000000000e-01  -1.7500000000000002e-02  -1.2428999999999999e+00   1.3339999999999999e-01   6.4424999999999999e+00   2.8899999999999998e-01   3.8490000000000002e-01   2.3890000000000000e-01
   6.3919999999999999e-01  -2.6379999999999998e-01   2.4018999999999999e+00   2.0050000000000001e-01  -1.0470000000000000e-01  -5.7000000000000002e-02  -1.2428999999999999e+00   6.6699999999999995e-02   5.9200999999999997e+00   2.9859999999999998e-01   4.0410000000000001e-01   2.6979999999999998e-01
   5.0700000000000001e-01  -1.0990000000000000e-01   2.9165999999999999e+00   2.3870000000000000e-01  -7.6100000000000001e-02  -1.3200000000000000e-02  -1.3539000000000001e+00   0.0000000000000000e+00   6.0072000000000001e+00   3.3710000000000001e-01   3.2710000000000000e-01   2.7429999999999999e-01
   4.1880000000000001e-01  -2.6379999999999998e-01   3.2597999999999998e+00   1.1459999999999999e-01  -1.4269999999999999e-01  -3.0700000000000002e-02  -1.3317000000000001e+00   4.4499999999999998e-02   5.7460000000000004e+00   2.8899999999999998e-01   2.9830000000000001e-01   2.6540000000000002e-01
   5.0700000000000001e-01  -3.0780000000000002e-01   3.2597999999999998e+00   1.3370000000000001e-01  -1.6180000000000000e-01   4.3900000000000002e-02  -1.1984999999999999e+00   1.3339999999999999e-01   6.0941999999999998e+00   3.4680000000000000e-01   3.2710000000000000e-01   2.7429999999999999e-01
   4.6289999999999998e-01  -2.4179999999999999e-01   2.2303999999999999e+00   2.0050000000000001e-01  -5.7099999999999998e-02  -4.3900000000000002e-02  -1.3317000000000001e+00   4.4499999999999998e-02   5.8330000000000002e+00   2.2159999999999999e-01   3.6559999999999998e-01   2.5209999999999999e-01
   3.0859999999999999e-01  -1.5390000000000001e-01   3.6029000000000000e+00   1.4319999999999999e-01  -1.0470000000000000e-01   3.5099999999999999e-02  -1.2650999999999999e+00   2.6679999999999998e-01   6.3554000000000004e+00   2.7939999999999998e-01   4.0410000000000001e-01   2.8310000000000002e-01
   2.8649999999999998e-01  -2.4179999999999999e-01   2.7450999999999999e+00   1.7190000000000000e-01  -8.5599999999999996e-02  -4.8200000000000000e-02  -1.2873000000000001e+00   2.4460000000000001e-01   5.8330000000000002e+00   2.4079999999999999e-01   3.3679999999999999e-01   2.3000000000000001e-01
   3.7469999999999998e-01  -2.1980000000000000e-01   2.4018999999999999e+00   2.1959999999999999e-01   5.7099999999999998e-02  -3.0700000000000002e-02  -1.1318999999999999e+00   2.0010000000000000e-01   6.2683000000000000e+00   2.4079999999999999e-01   3.1750000000000000e-01   3.0959999999999999e-01
   4.8490000000000000e-01  -1.9789999999999999e-01   1.4582999999999999e+00   9.5500000000000002e-02  -3.8100000000000002e-02  -7.0199999999999999e-02  -1.2428999999999999e+00   5.5589999999999995e-01   5.9200999999999997e+00   1.2520000000000001e-01   3.0790000000000001e-01   2.3440000000000000e-01
   3.3060000000000000e-01  -3.2979999999999998e-01   3.4314000000000000e+00   1.2410000000000000e-01  -9.5200000000000007e-02  -1.3200000000000000e-02  -1.3983000000000001e+00   2.2200000000000001e-02   6.2683000000000000e+00   1.8300000000000000e-01   3.3679999999999999e-01   2.7870000000000000e-01
   2.2040000000000001e-01  -1.3189999999999999e-01   2.2303999999999999e+00   2.0050000000000001e-01  -7.6100000000000001e-02  -5.2600000000000001e-02  -1.3095000000000001e+00   2.2239999999999999e-01   5.4847999999999999e+00   1.8300000000000000e-01   2.5019999999999998e-01   2.6100000000000001e-01
   4.4080000000000003e-01  -2.8580000000000000e-01   3.0882000000000001e+00   1.4319999999999999e-01  -3.8100000000000002e-02  -3.5099999999999999e-02  -1.5315000000000001e+00  -8.8900000000000007e-02   5.3106999999999998e+00   3.0819999999999997e-01   3.3679999999999999e-01   2.6100000000000001e-01
   3.0859999999999999e-01  -1.5390000000000001e-01   3.7745000000000002e+00   1.3370000000000001e-01  -1.3320000000000001e-01   5.2600000000000001e-02  -1.4205000000000001e+00   8.8900000000000007e-02   5.6589000000000000e+00   2.6970000000000000e-01   3.3679999999999999e-01   2.3000000000000001e-01
   1.1020000000000001e-01  -3.5170000000000001e-01   3.3456000000000001e+00   1.2410000000000000e-01  -1.5229999999999999e-01  -1.7500000000000002e-02  -1.4427000000000001e+00   1.7790000000000000e-01   5.8330000000000002e+00   3.1790000000000002e-01   3.2710000000000000e-01   3.2290000000000002e-01
   2.4249999999999999e-01  -1.0990000000000000e-01   3.1739999999999999e+00   9.5500000000000002e-02  -1.0470000000000000e-01  -2.1899999999999999e-02  -1.5315000000000001e+00   8.8900000000000007e-02   4.9623999999999997e+00   3.1790000000000002e-01   3.1750000000000000e-01   2.3440000000000000e-01
   4.4080000000000003e-01  -3.5170000000000001e-01   2.5735000000000001e+00   2.0999999999999999e-01  -1.9980000000000001e-01  -3.9500000000000000e-02  -1.2206999999999999e+00   3.1130000000000002e-01   5.6589000000000000e+00   2.3119999999999999e-01   3.2710000000000000e-01   2.4329999999999999e-01
   2.4249999999999999e-01  -2.6379999999999998e-01   3.4314000000000000e+00   1.9089999999999999e-01  -1.1420000000000000e-01  -1.7500000000000002e-02  -1.3317000000000001e+00   1.5559999999999999e-01   6.0072000000000001e+00   2.7939999999999998e-01   3.7530000000000002e-01   2.3440000000000000e-01
   2.8649999999999998e-01  -2.6379999999999998e-01   1.6298999999999999e+00   1.8140000000000001e-01  -5.7099999999999998e-02  -8.7700000000000000e-02  -1.3761000000000001e+00  -2.2200000000000001e-02   5.7460000000000004e+00   2.5050000000000000e-01   3.4639999999999999e-01   2.6540000000000002e-01
   5.5110000000000003e-01  -8.7900000000000006e-02   2.7450999999999999e+00   2.4820000000000000e-01   3.8100000000000002e-02  -5.7000000000000002e-02  -1.0653999999999999e+00   2.2239999999999999e-01   6.2683000000000000e+00   2.1190000000000001e-01   3.5599999999999998e-01   2.3000000000000001e-01
   2.8649999999999998e-01  -2.6379999999999998e-01   3.0024000000000002e+00   1.5279999999999999e-01  -1.5229999999999999e-01  -4.8200000000000000e-02  -1.3095000000000001e+00   6.6699999999999995e-02   6.3554000000000004e+00   1.7340000000000000e-01   3.0790000000000001e-01   2.0349999999999999e-01
   3.7469999999999998e-01  -1.7590000000000000e-01   3.0024000000000002e+00   1.6230000000000000e-01  -6.6600000000000006e-02  -8.8000000000000005e-03  -1.3539000000000001e+00   8.8900000000000007e-02   5.2236000000000002e+00   2.4079999999999999e-01   3.1750000000000000e-01   3.1409999999999999e-01
   5.9509999999999996e-01  -2.4179999999999999e-01   2.5735000000000001e+00   2.8639999999999999e-01  -4.7600000000000003e-02  -3.9500000000000000e-02  -1.4205000000000001e+00   0.0000000000000000e+00   6.0941999999999998e+00   3.0819999999999997e-01   3.3679999999999999e-01   2.7429999999999999e-01
   3.3060000000000000e-01  -1.9789999999999999e-01   3.6029000000000000e+00   1.1459999999999999e-01  -1.4269999999999999e-01  -8.8000000000000005e-03  -1.0653999999999999e+00  -2.2200000000000001e-02   5.3977000000000004e+00   2.5050000000000000e-01   3.0790000000000001e-01   2.2559999999999999e-01
   2.6450000000000001e-01  -3.7369999999999998e-01   3.2597999999999998e+00   8.5900000000000004e-02  -2.0930000000000001e-01   3.9500000000000000e-02  -1.3539000000000001e+00   8.8900000000000007e-02   6.3554000000000004e+00   3.6599999999999999e-01   2.9830000000000001e-01   2.6540000000000002e-01
   3.7469999999999998e-01  -8.7900000000000006e-02   3.0024000000000002e+00   1.5279999999999999e-01  -1.1420000000000000e-01  -1.3200000000000000e-02  -1.3539000000000001e+00   1.3339999999999999e-01   6.2683000000000000e+00   2.8899999999999998e-01   3.2710000000000000e-01   2.8310000000000002e-01
   3.9679999999999999e-01  -2.8580000000000000e-01   3.5171000000000001e+00   1.4319999999999999e-01  -2.1890000000000001e-01   1.7500000000000002e-02  -1.1540999999999999e+00   4.4499999999999998e-02   5.7460000000000004e+00   2.1190000000000001e-01   2.9830000000000001e-01   2.1229999999999999e-01
   4.6289999999999998e-01  -3.2979999999999998e-01   3.6029000000000000e+00   1.9089999999999999e-01  -1.3320000000000001e-01  -1.7500000000000002e-02  -1.2206999999999999e+00   4.4469999999999998e-01   6.0941999999999998e+00   2.7939999999999998e-01   3.3679999999999999e-01   2.7870000000000000e-01
   2.8649999999999998e-01  -6.6000000000000003e-02   2.1446000000000001e+00   2.3870000000000000e-01  -4.7600000000000003e-02  -3.9500000000000000e-02  -1.3317000000000001e+00   1.3339999999999999e-01   6.1813000000000002e+00   2.6010000000000000e-01   2.9830000000000001e-01   2.5659999999999999e-01
   2.4249999999999999e-01  -1.9789999999999999e-01   2.7450999999999999e+00   2.4820000000000000e-01  -6.6600000000000006e-02  -5.7000000000000002e-02  -1.2428999999999999e+00   4.0020000000000000e-01   6.2683000000000000e+00   2.5050000000000000e-01   3.7530000000000002e-01   2.2559999999999999e-01
   4.4080000000000003e-01  -1.9789999999999999e-01   3.2597999999999998e+00   9.5500000000000002e-02  -1.4269999999999999e-01  -5.2600000000000001e-02  -1.3095000000000001e+00   2.6679999999999998e-01   6.1813000000000002e+00   2.9859999999999998e-01   2.9830000000000001e-01   2.3440000000000000e-01
   3.7469999999999998e-01  -3.9570000000000000e-01   2.4018999999999999e+00   1.5279999999999999e-01  -7.6100000000000001e-02  -2.1899999999999999e-02  -1.3317000000000001e+00   1.7790000000000000e-01   6.4424999999999999e+00   2.0230000000000001e-01   3.3679999999999999e-01   2.8310000000000002e-01
   2.8649999999999998e-01  -1.7590000000000000e-01   3.0024000000000002e+00   1.4319999999999999e-01  -2.8500000000000001e-02  -4.4000000000000003e-03  -1.4871000000000001e+00   8.8900000000000007e-02   5.1365999999999996e+00   3.1790000000000002e-01   2.8870000000000001e-01   2.6979999999999998e-01
   4.1880000000000001e-01  -3.9570000000000000e-01   3.4314000000000000e+00   1.3370000000000001e-01  -1.9980000000000001e-01   1.3200000000000000e-02  -1.2428999999999999e+00   6.6699999999999995e-02   5.6589000000000000e+00   2.6970000000000000e-01   3.7530000000000002e-01   2.7429999999999999e-01
   2.4249999999999999e-01  -8.7900000000000006e-02   3.8603000000000001e+00   5.7299999999999997e-02  -1.8079999999999999e-01   3.0700000000000002e-02  -1.4649000000000001e+00   4.4499999999999998e-02   5.5719000000000003e+00   2.5050000000000000e-01   2.5979999999999998e-01   2.6979999999999998e-01
   4.8490000000000000e-01  -1.9789999999999999e-01   2.5735000000000001e+00   2.2910000000000000e-01  -1.2370000000000000e-01  -4.8200000000000000e-02  -1.1318999999999999e+00   8.8900000000000007e-02   6.5294999999999996e+00   2.5050000000000000e-01   2.9830000000000001e-01   2.7429999999999999e-01
   4.6289999999999998e-01  -2.8580000000000000e-01   3.6886999999999999e+00   1.8140000000000001e-01  -7.6100000000000001e-02   0.0000000000000000e+00  -1.1318999999999999e+00   1.5559999999999999e-01   6.0941999999999998e+00   3.0819999999999997e-01   4.1370000000000001e-01   2.4770000000000000e-01
   3.3060000000000000e-01  -2.8580000000000000e-01   4.1176000000000004e+00   1.2410000000000000e-01  -4.7600000000000003e-02  -4.4000000000000003e-03  -1.1540999999999999e+00   3.3350000000000002e-01   6.5294999999999996e+00   3.1790000000000002e-01   3.7530000000000002e-01   2.4770000000000000e-01
   4.8490000000000000e-01  -2.6379999999999998e-01   1.8015000000000001e+00   1.1459999999999999e-01  -4.7600000000000003e-02  -8.7700000000000000e-02  -1.4871000000000001e+00   1.5559999999999999e-01   6.6166000000000000e+00   2.4079999999999999e-01   3.2710000000000000e-01   3.0080000000000001e-01
   3.7469999999999998e-01  -8.7900000000000006e-02   2.6593000000000000e+00   9.5500000000000002e-02  -4.7600000000000003e-02  -3.5099999999999999e-02  -1.1984999999999999e+00   2.0010000000000000e-01   6.0941999999999998e+00   2.8899999999999998e-01   3.7530000000000002e-01   2.3000000000000001e-01
   5.7310000000000005e-01  -1.7590000000000000e-01   2.3161999999999998e+00   4.7699999999999999e-02  -1.0470000000000000e-01   4.4000000000000003e-03  -1.2206999999999999e+00   1.7790000000000000e-01   5.4847999999999999e+00   2.6970000000000000e-01   3.5599999999999998e-01   2.4770000000000000e-01
   5.0700000000000001e-01  -1.9789999999999999e-01   2.8309000000000002e+00   3.0549999999999999e-01  -8.5599999999999996e-02  -8.8000000000000005e-03  -1.3539000000000001e+00  -6.6699999999999995e-02   5.5719000000000003e+00   3.2750000000000001e-01   2.9830000000000001e-01   2.4329999999999999e-01
   5.0700000000000001e-01  -1.7590000000000000e-01   3.3456000000000001e+00   1.5279999999999999e-01  -2.8500000000000001e-02  -8.8000000000000005e-03  -1.5093000000000001e+00  -1.5559999999999999e-01   6.4424999999999999e+00   4.1420000000000001e-01   2.7900000000000003e-01   2.4329999999999999e-01
   4.6289999999999998e-01  -4.6170000000000000e-01   3.9460999999999999e+00   1.7190000000000000e-01  -1.5229999999999999e-01   2.6300000000000000e-02  -1.2650999999999999e+00   3.7800000000000000e-01   6.0941999999999998e+00   2.4079999999999999e-01   3.1750000000000000e-01   2.6100000000000001e-01
   3.7469999999999998e-01  -2.4179999999999999e-01   3.3456000000000001e+00   1.5279999999999999e-01  -2.6640000000000003e-01   0.0000000000000000e+00  -1.2873000000000001e+00   1.7790000000000000e-01   5.9200999999999997e+00   2.9859999999999998e-01   2.8870000000000001e-01   2.5659999999999999e-01
   5.5110000000000003e-01  -1.9789999999999999e-01   3.0882000000000001e+00   1.7190000000000000e-01  -1.1420000000000000e-01  -4.3900000000000002e-02  -1.2206999999999999e+00   4.4499999999999998e-02   5.3106999999999998e+00   2.4079999999999999e-01   3.1750000000000000e-01   2.7870000000000000e-01
   1.1020000000000001e-01   1.3189999999999999e-01   3.3456000000000001e+00   1.2410000000000000e-01  -4.7600000000000003e-02   1.3200000000000000e-02  -1.1540999999999999e+00   2.0010000000000000e-01   6.0072000000000001e+00   3.0819999999999997e-01   3.9450000000000002e-01   2.4770000000000000e-01
   8.1559999999999999e-01  -3.5170000000000001e-01   3.2597999999999998e+00   1.4319999999999999e-01  -5.7099999999999998e-02   8.8000000000000005e-03  -1.0653999999999999e+00   1.7790000000000000e-01   6.0941999999999998e+00   2.2159999999999999e-01   3.7530000000000002e-01   2.0790000000000000e-01
   1.7630000000000001e-01  -4.3999999999999997e-02   3.3456000000000001e+00   1.0500000000000000e-01  -6.6600000000000006e-02  -6.5799999999999997e-02  -1.4205000000000001e+00   1.1119999999999999e-01   6.5294999999999996e+00   1.7340000000000000e-01   2.6939999999999997e-01   2.3440000000000000e-01
   5.7310000000000005e-01  -1.3189999999999999e-01   2.8309000000000002e+00   1.8140000000000001e-01  -7.6100000000000001e-02  -2.6300000000000000e-02  -1.3539000000000001e+00   2.2239999999999999e-01   6.0941999999999998e+00   2.6010000000000000e-01   3.5599999999999998e-01   2.2120000000000001e-01
   1.7630000000000001e-01  -1.5390000000000001e-01   2.5735000000000001e+00   1.2410000000000000e-01  -9.5200000000000007e-02  -1.3200000000000000e-02  -1.5315000000000001e+00   8.8900000000000007e-02   6.1813000000000002e+00   2.4079999999999999e-01   3.4639999999999999e-01   2.3890000000000000e-01
   5.2900000000000003e-01  -1.5390000000000001e-01   2.5735000000000001e+00   1.2410000000000000e-01   9.4999999999999998e-03  -9.2100000000000001e-02  -1.3095000000000001e+00   0.0000000000000000e+00   6.8777999999999997e+00   4.1420000000000001e-01   2.1170000000000000e-01   2.7429999999999999e-01
   3.7469999999999998e-01  -4.1770000000000002e-01   2.7450999999999999e+00   1.4319999999999999e-01   0.0000000000000000e+00  -1.3200000000000000e-02  -1.6646000000000001e+00   1.7790000000000000e-01   5.9200999999999997e+00   2.9859999999999998e-01   3.5599999999999998e-01   3.1850000000000001e-01
   1.9839999999999999e-01  -8.7900000000000006e-02   2.3161999999999998e+00   1.6230000000000000e-01  -7.6100000000000001e-02   8.8000000000000005e-03  -9.5440000000000003e-01  -1.5559999999999999e-01   5.2236000000000002e+00   2.8899999999999998e-01   3.0790000000000001e-01   2.1229999999999999e-01
   4.4080000000000003e-01  -1.0990000000000000e-01   3.8603000000000001e+00   1.6230000000000000e-01  -1.1420000000000000e-01   3.5099999999999999e-02  -1.8200000000000001e+00  -6.6699999999999995e-02   5.5719000000000003e+00   2.5050000000000000e-01   3.9450000000000002e-01   3.0520000000000003e-01
   6.1719999999999997e-01  -3.2979999999999998e-01   2.4018999999999999e+00   1.4319999999999999e-01  -1.0470000000000000e-01  -5.2600000000000001e-02  -9.3220000000000003e-01   2.4460000000000001e-01   5.7460000000000004e+00   2.6970000000000000e-01   2.3089999999999999e-01   1.9020000000000001e-01
   3.3060000000000000e-01  -1.3189999999999999e-01   3.6886999999999999e+00   6.6799999999999998e-02  -6.6600000000000006e-02   4.4000000000000003e-03  -1.5093000000000001e+00  -4.4499999999999998e-02   8.1837000000000000e+00   3.0819999999999997e-01   4.0410000000000001e-01   2.5209999999999999e-01
   4.8490000000000000e-01  -1.7590000000000000e-01   3.0882000000000001e+00   1.3370000000000001e-01  -1.0470000000000000e-01  -7.4499999999999997e-02  -1.3539000000000001e+00   4.0020000000000000e-01   6.2683000000000000e+00   1.6380000000000000e-01   4.2340000000000000e-01   2.1679999999999999e-01
   5.2900000000000003e-01  -1.5390000000000001e-01   2.2303999999999999e+00   1.2410000000000000e-01   0.0000000000000000e+00  -6.5799999999999997e-02  -1.3095000000000001e+00  -8.8900000000000007e-02   6.5294999999999996e+00   1.5409999999999999e-01   2.6939999999999997e-01   3.4060000000000001e-01
   4.8490000000000000e-01  -6.6000000000000003e-02   2.4018999999999999e+00   1.6230000000000000e-01  -1.9000000000000000e-02  -1.0960000000000000e-01  -1.1762999999999999e+00   7.5600000000000001e-01   5.4847999999999999e+00   3.3710000000000001e-01   3.8490000000000002e-01   1.4160000000000000e-01
   4.4080000000000003e-01   2.1999999999999999e-02   3.2597999999999998e+00   2.1959999999999999e-01  -1.7130000000000001e-01   4.4000000000000003e-03  -1.4205000000000001e+00   0.0000000000000000e+00   6.7035999999999998e+00   2.4079999999999999e-01   3.8490000000000002e-01   2.9640000000000000e-01
   5.0700000000000001e-01  -2.8580000000000000e-01   1.6298999999999999e+00   2.0999999999999999e-01  -8.5599999999999996e-02  -2.1899999999999999e-02  -1.5536000000000001e+00   3.7800000000000000e-01   5.7460000000000004e+00   3.0819999999999997e-01   3.2710000000000000e-01   2.6540000000000002e-01
   3.7469999999999998e-01  -2.4179999999999999e-01   3.4314000000000000e+00   1.9089999999999999e-01  -1.2370000000000000e-01  -8.8000000000000005e-03  -1.4649000000000001e+00  -2.0010000000000000e-01   5.5719000000000003e+00   2.6010000000000000e-01   2.5019999999999998e-01   2.7870000000000000e-01
   5.9509999999999996e-01  -2.1980000000000000e-01   2.8309000000000002e+00   8.5900000000000004e-02  -9.5200000000000007e-02   4.4000000000000003e-03  -1.3095000000000001e+00   8.8900000000000007e-02   5.6589000000000000e+00   1.5409999999999999e-01   3.6559999999999998e-01   2.1229999999999999e-01
   4.1880000000000001e-01  -5.2759999999999996e-01   4.2892000000000001e+00   1.3370000000000001e-01  -9.5200000000000007e-02  -8.8000000000000005e-03  -1.4871000000000001e+00   1.5559999999999999e-01   6.9648000000000003e+00   3.2750000000000001e-01   2.6939999999999997e-01   2.9640000000000000e-01
   5.9509999999999996e-01  -2.4179999999999999e-01   2.4876999999999998e+00   1.8140000000000001e-01  -7.6100000000000001e-02   0.0000000000000000e+00  -1.2650999999999999e+00   1.7790000000000000e-01   6.0941999999999998e+00   3.0819999999999997e-01   3.4639999999999999e-01   2.5209999999999999e-01
   2.8649999999999998e-01  -3.0780000000000002e-01   3.5171000000000001e+00   1.3370000000000001e-01  -7.6100000000000001e-02   8.8000000000000005e-03  -1.3983000000000001e+00   1.3339999999999999e-01   6.4424999999999999e+00   2.6970000000000000e-01   2.7900000000000003e-01   2.2120000000000001e-01
   3.3060000000000000e-01  -2.8580000000000000e-01   3.1739999999999999e+00   1.9089999999999999e-01  -1.2370000000000000e-01  -2.6300000000000000e-02  -1.1318999999999999e+00   3.1130000000000002e-01   5.5719000000000003e+00   2.9859999999999998e-01   3.9450000000000002e-01   2.2120000000000001e-01
   3.5270000000000001e-01  -1.3189999999999999e-01   2.4018999999999999e+00   2.8639999999999999e-01  -2.8500000000000001e-02  -6.1400000000000003e-02  -1.4427000000000001e+00   1.3339999999999999e-01   6.1813000000000002e+00   2.6970000000000000e-01   2.4060000000000001e-01   2.4329999999999999e-01
   5.2900000000000003e-01  -8.7900000000000006e-02   2.4876999999999998e+00   2.5779999999999997e-01  -5.7099999999999998e-02  -2.6300000000000000e-02  -1.3539000000000001e+00   6.6699999999999995e-02   5.6589000000000000e+00   3.1790000000000002e-01   3.4639999999999999e-01   2.2120000000000001e-01
   4.4080000000000003e-01  -2.6379999999999998e-01   3.4314000000000000e+00   1.5279999999999999e-01  -8.5599999999999996e-02  -4.4000000000000003e-03  -1.0431999999999999e+00   2.2200000000000001e-02   6.5294999999999996e+00   2.1190000000000001e-01   3.2710000000000000e-01   2.6979999999999998e-01
   4.8490000000000000e-01  -6.6000000000000003e-02   2.1446000000000001e+00   2.0999999999999999e-01  -8.5599999999999996e-02  -2.6300000000000000e-02  -1.4649000000000001e+00   8.8900000000000007e-02   5.2236000000000002e+00   1.6380000000000000e-01   3.6559999999999998e-01   2.7870000000000000e-01
   4.8490000000000000e-01  -1.0990000000000000e-01   2.5735000000000001e+00   1.5279999999999999e-01  -1.1420000000000000e-01  -4.4000000000000003e-03  -1.3983000000000001e+00   2.2200000000000001e-02   5.6589000000000000e+00   3.0819999999999997e-01   3.1750000000000000e-01   2.6979999999999998e-01
   5.2900000000000003e-01  -1.9789999999999999e-01   3.9460999999999999e+00   2.5779999999999997e-01  -1.0470000000000000e-01  -4.4000000000000003e-03  -1.4205000000000001e+00   2.6679999999999998e-01   6.1813000000000002e+00   2.7939999999999998e-01   3.7530000000000002e-01   2.5659999999999999e-01
   3.7469999999999998e-01  -4.1770000000000002e-01   3.5171000000000001e+00   9.5500000000000002e-02  -1.1420000000000000e-01   4.3900000000000002e-02  -1.4427000000000001e+00  -6.6699999999999995e-02   6.0072000000000001e+00   2.3119999999999999e-01   2.4060000000000001e-01   2.7429999999999999e-01
   6.3919999999999999e-01   1.3189999999999999e-01   3.2597999999999998e+00   1.8140000000000001e-01  -8.5599999999999996e-02  -2.1899999999999999e-02  -1.3983000000000001e+00   1.5559999999999999e-01   5.4847999999999999e+00   2.7939999999999998e-01   3.6559999999999998e-01   2.3440000000000000e-01
   2.8649999999999998e-01  -1.7590000000000000e-01   3.7745000000000002e+00   1.9089999999999999e-01  -1.5229999999999999e-01  -1.3200000000000000e-02  -1.1096999999999999e+00   6.6699999999999995e-02   6.4424999999999999e+00   3.0819999999999997e-01   4.0410000000000001e-01   2.5209999999999999e-01
   3.5270000000000001e-01  -3.0780000000000002e-01   3.0882000000000001e+00   2.0050000000000001e-01  -3.8100000000000002e-02  -1.3200000000000000e-02  -1.0875999999999999e+00   2.4460000000000001e-01   6.0072000000000001e+00   1.9270000000000001e-01   3.1750000000000000e-01   2.3440000000000000e-01
   4.1880000000000001e-01  -2.6379999999999998e-01   2.2303999999999999e+00   2.0999999999999999e-01   3.8100000000000002e-02  -3.0700000000000002e-02  -1.4205000000000001e+00  -8.8900000000000007e-02   6.3554000000000004e+00   2.4079999999999999e-01   2.9830000000000001e-01   2.9189999999999999e-01
   3.0859999999999999e-01  -1.7590000000000000e-01   1.9730000000000001e+00   2.0999999999999999e-01  -2.8500000000000001e-02  -4.8200000000000000e-02  -1.2650999999999999e+00   4.0020000000000000e-01   6.8777999999999997e+00   2.7939999999999998e-01   4.0410000000000001e-01   2.0790000000000000e-01
   4.4080000000000003e-01  -2.8580000000000000e-01   3.1739999999999999e+00   2.5779999999999997e-01  -1.5229999999999999e-01  -2.6300000000000000e-02  -1.4649000000000001e+00   1.5559999999999999e-01   6.0941999999999998e+00   2.5050000000000000e-01   2.9830000000000001e-01   3.0080000000000001e-01
   3.9679999999999999e-01   2.1999999999999999e-02   2.4018999999999999e+00   1.3370000000000001e-01  -9.5200000000000007e-02  -1.7500000000000002e-02  -1.3983000000000001e+00   8.8900000000000007e-02   5.8330000000000002e+00   2.4079999999999999e-01   3.4639999999999999e-01   2.4770000000000000e-01
   1.9839999999999999e-01  -1.5390000000000001e-01   3.2597999999999998e+00   1.5279999999999999e-01  -2.8500000000000001e-02  -1.3200000000000000e-02  -1.3317000000000001e+00   2.2200000000000001e-02   6.0072000000000001e+00   3.0819999999999997e-01   3.2710000000000000e-01   2.3890000000000000e-01
   4.1880000000000001e-01  -1.5390000000000001e-01   3.7745000000000002e+00   1.0500000000000000e-01  -5.7099999999999998e-02   3.0700000000000002e-02  -1.2428999999999999e+00   2.0010000000000000e-01   6.0941999999999998e+00   2.1190000000000001e-01   2.9830000000000001e-01   2.1679999999999999e-01
   2.4249999999999999e-01  -3.0780000000000002e-01   3.6029000000000000e+00   1.6230000000000000e-01  -1.7130000000000001e-01   1.7500000000000002e-02  -1.4871000000000001e+00  -1.1119999999999999e-01   5.4847999999999999e+00   2.1190000000000001e-01   2.5019999999999998e-01   2.2559999999999999e-01
   3.7469999999999998e-01  -1.5390000000000001e-01   2.7450999999999999e+00   1.9089999999999999e-01  -9.5200000000000007e-02  -1.7500000000000002e-02  -1.2206999999999999e+00   1.5559999999999999e-01   5.3106999999999998e+00   2.7939999999999998e-01   2.5019999999999998e-01   2.4329999999999999e-01
   3.3060000000000000e-01  -3.2979999999999998e-01   3.3456000000000001e+00   1.6230000000000000e-01  -1.0470000000000000e-01  -1.3200000000000000e-02  -1.2650999999999999e+00  -2.2200000000000001e-02   6.1813000000000002e+00   2.6970000000000000e-01   4.5219999999999999e-01   2.4770000000000000e-01
   4.4080000000000003e-01  -2.4179999999999999e-01   3.0024000000000002e+00   2.0050000000000001e-01  -1.3320000000000001e-01   4.4000000000000003e-03  -1.1762999999999999e+00   3.7800000000000000e-01   5.9200999999999997e+00   2.4079999999999999e-01   3.5599999999999998e-01   2.3440000000000000e-01
   4.6289999999999998e-01  -4.3999999999999997e-02   3.0024000000000002e+00   1.8140000000000001e-01  -2.8500000000000001e-02  -4.8200000000000000e-02  -1.2873000000000001e+00  -2.0010000000000000e-01   6.2683000000000000e+00   2.2159999999999999e-01   3.5599999999999998e-01   2.6979999999999998e-01
   2.8649999999999998e-01  -4.3999999999999997e-02   2.3161999999999998e+00   2.3870000000000000e-01   1.9000000000000000e-02  -6.1400000000000003e-02  -1.6202000000000001e+00   2.4460000000000001e-01   6.4424999999999999e+00   1.9270000000000001e-01   3.5599999999999998e-01   2.3890000000000000e-01
   3.3060000000000000e-01  -3.5170000000000001e-01   3.2597999999999998e+00   1.7190000000000000e-01  -1.8079999999999999e-01  -3.9500000000000000e-02  -1.1096999999999999e+00   6.6699999999999995e-02   5.6589000000000000e+00   2.8899999999999998e-01   3.4639999999999999e-01   2.5209999999999999e-01
   2.6450000000000001e-01  -8.7900000000000006e-02   2.4876999999999998e+00   2.4820000000000000e-01  -9.4999999999999998e-03  -4.8200000000000000e-02  -1.4205000000000001e+00   1.1119999999999999e-01   6.0072000000000001e+00   2.8899999999999998e-01   3.3679999999999999e-01   2.6540000000000002e-01
   3.3060000000000000e-01  -2.4179999999999999e-01   2.9165999999999999e+00   8.5900000000000004e-02   6.6600000000000006e-02  -5.7000000000000002e-02  -1.4649000000000001e+00   0.0000000000000000e+00   6.0941999999999998e+00   2.5050000000000000e-01   2.5019999999999998e-01   2.4329999999999999e-01
   3.3060000000000000e-01  -1.3189999999999999e-01   2.7450999999999999e+00   1.4319999999999999e-01  -4.7600000000000003e-02   2.1899999999999999e-02  -1.4205000000000001e+00  -1.1119999999999999e-01   4.8754000000000000e+00   2.8899999999999998e-01   3.1750000000000000e-01   2.2559999999999999e-01
   3.3060000000000000e-01  -1.5390000000000001e-01   3.4314000000000000e+00   9.5500000000000002e-02  -1.8079999999999999e-01  -3.0700000000000002e-02  -1.3761000000000001e+00   4.4499999999999998e-02   6.1813000000000002e+00   3.2750000000000001e-01   3.1750000000000000e-01   2.6540000000000002e-01
   5.2900000000000003e-01  -1.0990000000000000e-01   3.0024000000000002e+00   1.6230000000000000e-01  -7.6100000000000001e-02  -2.6300000000000000e-02  -1.3983000000000001e+00   2.4460000000000001e-01   5.3977000000000004e+00   2.0230000000000001e-01   3.6559999999999998e-01   2.3890000000000000e-01
   3.5270000000000001e-01  -3.2979999999999998e-01   2.4018999999999999e+00   2.1959999999999999e-01  -1.4269999999999999e-01  -2.1899999999999999e-02  -1.1540999999999999e+00   2.6679999999999998e-01   6.0072000000000001e+00   2.5050000000000000e-01   3.8490000000000002e-01   2.0349999999999999e-01
   5.5110000000000003e-01  -3.0780000000000002e-01   2.3161999999999998e+00   6.6799999999999998e-02  -1.5229999999999999e-01  -2.1899999999999999e-02  -1.2428999999999999e+00   3.1130000000000002e-01   5.6589000000000000e+00   2.6970000000000000e-01   3.7530000000000002e-01   2.1679999999999999e-01
   6.3919999999999999e-01  -8.7900000000000006e-02   1.9730000000000001e+00   2.0050000000000001e-01  -9.4999999999999998e-03  -7.4499999999999997e-02  -1.2428999999999999e+00   2.4460000000000001e-01   5.8330000000000002e+00   2.5050000000000000e-01   3.9450000000000002e-01   2.3890000000000000e-01
   4.6289999999999998e-01  -1.0990000000000000e-01   2.4876999999999998e+00   1.6230000000000000e-01   0.0000000000000000e+00  -3.5099999999999999e-02  -1.2428999999999999e+00   2.0010000000000000e-01   5.9200999999999997e+00   2.6010000000000000e-01   3.6559999999999998e-01   2.4770000000000000e-01
   4.1880000000000001e-01  -1.7590000000000000e-01   2.7450999999999999e+00   1.0500000000000000e-01  -9.4999999999999998e-03  -2.6300000000000000e-02  -1.1762999999999999e+00   6.6699999999999995e-02   5.9200999999999997e+00   2.2159999999999999e-01   3.5599999999999998e-01   2.3890000000000000e-01
   5.9509999999999996e-01  -8.7900000000000006e-02   3.1739999999999999e+00   2.0050000000000001e-01  -4.7600000000000003e-02  -4.8200000000000000e-02  -1.6424000000000001e+00   2.4460000000000001e-01   5.9200999999999997e+00   2.6010000000000000e-01   3.1750000000000000e-01   2.1229999999999999e-01
   4.6289999999999998e-01  -1.5390000000000001e-01   2.4876999999999998e+00   2.2910000000000000e-01  -7.6100000000000001e-02  -4.4000000000000003e-03  -1.4871000000000001e+00   4.4499999999999998e-02   5.4847999999999999e+00   2.4079999999999999e-01   2.5979999999999998e-01   2.7429999999999999e-01
   4.1880000000000001e-01  -3.2979999999999998e-01   3.3456000000000001e+00   7.6399999999999996e-02  -1.4269999999999999e-01   1.7500000000000002e-02  -1.2650999999999999e+00   3.1130000000000002e-01   5.8330000000000002e+00   2.4079999999999999e-01   3.3679999999999999e-01   2.5209999999999999e-01
   4.4080000000000003e-01  -2.1980000000000000e-01   3.5171000000000001e+00   2.0050000000000001e-01  -2.0930000000000001e-01   3.5099999999999999e-02  -1.3983000000000001e+00   8.8900000000000007e-02   5.6589000000000000e+00   2.9859999999999998e-01   2.7900000000000003e-01   2.4329999999999999e-01
   5.0700000000000001e-01  -1.0990000000000000e-01   2.9165999999999999e+00   2.0999999999999999e-01  -1.7130000000000001e-01  -3.0700000000000002e-02  -1.2873000000000001e+00   2.2200000000000001e-02   5.3106999999999998e+00   2.6970000000000000e-01   3.0790000000000001e-01   2.6540000000000002e-01
   6.6130000000000000e-01  -1.0990000000000000e-01   3.6886999999999999e+00   1.1459999999999999e-01  -1.5229999999999999e-01   3.9500000000000000e-02  -1.1540999999999999e+00   3.5580000000000001e-01   6.2683000000000000e+00   2.9859999999999998e-01   2.7900000000000003e-01   2.8310000000000002e-01
   3.7469999999999998e-01  -4.1770000000000002e-01   2.7450999999999999e+00   1.3370000000000001e-01  -6.6600000000000006e-02   4.4000000000000003e-03  -1.3539000000000001e+00   8.8900000000000007e-02   6.7035999999999998e+00   1.6380000000000000e-01   3.7530000000000002e-01   2.3000000000000001e-01
   3.7469999999999998e-01  -1.7590000000000000e-01   2.1446000000000001e+00   1.9089999999999999e-01  -1.4269999999999999e-01  -7.4499999999999997e-02  -1.3539000000000001e+00   0.0000000000000000e+00   6.1813000000000002e+00   2.6010000000000000e-01   3.8490000000000002e-01   2.4329999999999999e-01
   5.7310000000000005e-01  -1.3189999999999999e-01   2.3161999999999998e+00   1.7190000000000000e-01  -5.7099999999999998e-02  -9.6500000000000002e-02  -1.2206999999999999e+00   1.3339999999999999e-01   6.3554000000000004e+00   2.7939999999999998e-01   2.4060000000000001e-01   2.1679999999999999e-01
   4.4080000000000003e-01   8.7900000000000006e-02   2.9165999999999999e+00   1.2410000000000000e-01  -5.7099999999999998e-02   8.8000000000000005e-03  -1.2650999999999999e+00   1.1119999999999999e-01   6.0941999999999998e+00   3.0819999999999997e-01   3.3679999999999999e-01   2.1679999999999999e-01
   3.5270000000000001e-01  -1.5390000000000001e-01   3.0024000000000002e+00   2.5779999999999997e-01  -1.0470000000000000e-01  -3.5099999999999999e-02  -1.4649000000000001e+00  -6.6699999999999995e-02   6.1813000000000002e+00   3.1790000000000002e-01   2.6939999999999997e-01   2.3890000000000000e-01
   2.6450000000000001e-01  -1.9789999999999999e-01   3.0882000000000001e+00   1.7190000000000000e-01  -7.6100000000000001e-02  -4.4000000000000003e-03  -1.3317000000000001e+00  -2.6679999999999998e-01   5.9200999999999997e+00   3.2750000000000001e-01   2.3089999999999999e-01   2.6100000000000001e-01
   3.7469999999999998e-01  -2.4179999999999999e-01   3.3456000000000001e+00   1.1459999999999999e-01  -2.4740000000000001e-01   2.1899999999999999e-02  -1.3317000000000001e+00   4.4499999999999998e-02   5.8330000000000002e+00   2.9859999999999998e-01   3.2710000000000000e-01   2.5659999999999999e-01
   4.8490000000000000e-01  -3.5170000000000001e-01   4.0317999999999996e+00   9.5500000000000002e-02  -1.4269999999999999e-01  -8.8000000000000005e-03  -1.3761000000000001e+00   1.7790000000000000e-01   5.7460000000000004e+00   2.8899999999999998e-01   3.0790000000000001e-01   2.9640000000000000e-01
   6.6130000000000000e-01  -2.8580000000000000e-01   3.6886999999999999e+00   2.1959999999999999e-01  -4.7600000000000003e-02  -1.3200000000000000e-02  -1.1984999999999999e+00   2.0010000000000000e-01   5.7460000000000004e+00   3.2750000000000001e-01   4.8110000000000003e-01   2.4770000000000000e-01
   5.5110000000000003e-01  -8.7900000000000006e-02   3.6029000000000000e+00   1.2410000000000000e-01  -2.0930000000000001e-01   4.4000000000000003e-03  -1.0875999999999999e+00   1.7790000000000000e-01   6.5294999999999996e+00   3.3710000000000001e-01   3.2710000000000000e-01   2.4770000000000000e-01
   5.5110000000000003e-01  -1.0990000000000000e-01   4.1176000000000004e+00   1.2410000000000000e-01  -1.8079999999999999e-01   8.8000000000000005e-03  -1.1762999999999999e+00   2.0010000000000000e-01   6.6166000000000000e+00   1.8300000000000000e-01   3.4639999999999999e-01   2.2120000000000001e-01
   4.8490000000000000e-01  -1.0990000000000000e-01   2.1446000000000001e+00   1.3370000000000001e-01  -2.8500000000000001e-02  -2.1899999999999999e-02  -1.3539000000000001e+00   2.2200000000000001e-02   7.0518999999999998e+00   2.4079999999999999e-01   3.3679999999999999e-01   2.5209999999999999e-01
   5.9509999999999996e-01   6.6000000000000003e-02   2.4018999999999999e+00   2.1959999999999999e-01   2.8500000000000001e-02  -1.7500000000000002e-02  -1.1762999999999999e+00   2.0010000000000000e-01   6.1813000000000002e+00   2.6010000000000000e-01   2.6939999999999997e-01   2.2120000000000001e-01
   1.9839999999999999e-01  -6.6000000000000003e-02   3.8603000000000001e+00   1.1459999999999999e-01  -7.6100000000000001e-02  -4.3900000000000002e-02  -1.2206999999999999e+00   1.7790000000000000e-01   6.4424999999999999e+00   2.6010000000000000e-01   3.4639999999999999e-01   2.4770000000000000e-01
   6.8330000000000002e-01  -1.9789999999999999e-01   2.5735000000000001e+00   2.4820000000000000e-01   1.9000000000000000e-02  -5.2600000000000001e-02  -1.5980000000000001e+00   6.6699999999999995e-02   5.9200999999999997e+00   3.1790000000000002e-01   3.4639999999999999e-01   2.3440000000000000e-01
   3.7469999999999998e-01  -1.5390000000000001e-01   2.7450999999999999e+00   1.3370000000000001e-01  -1.6180000000000000e-01  -1.7500000000000002e-02  -1.5315000000000001e+00  -1.1119999999999999e-01   6.0941999999999998e+00   2.4079999999999999e-01   2.9830000000000001e-01   2.6979999999999998e-01
   3.7469999999999998e-01  -1.5390000000000001e-01   3.5171000000000001e+00   1.1459999999999999e-01  -7.6100000000000001e-02   8.8000000000000005e-03  -1.4649000000000001e+00   6.6699999999999995e-02   5.7460000000000004e+00   2.6970000000000000e-01   3.5599999999999998e-01   2.3000000000000001e-01
   2.2040000000000001e-01  -2.1980000000000000e-01   3.5171000000000001e+00   1.7190000000000000e-01  -1.7130000000000001e-01   2.1899999999999999e-02  -1.4649000000000001e+00   0.0000000000000000e+00   6.0941999999999998e+00   2.3119999999999999e-01   3.2710000000000000e-01   2.5659999999999999e-01
   4.1880000000000001e-01  -1.0990000000000000e-01   2.7450999999999999e+00   1.8140000000000001e-01  -5.7099999999999998e-02  -2.1899999999999999e-02  -1.2206999999999999e+00   8.8900000000000007e-02   5.7460000000000004e+00   2.1190000000000001e-01   3.4639999999999999e-01   2.5659999999999999e-01
   3.9679999999999999e-01  -1.7590000000000000e-01   3.1739999999999999e+00   9.4999999999999998e-03  -1.3320000000000001e-01   4.4000000000000003e-03  -1.3095000000000001e+00   6.6699999999999995e-02   6.2683000000000000e+00   2.3119999999999999e-01   3.6559999999999998e-01   2.2559999999999999e-01
   3.7469999999999998e-01  -3.2979999999999998e-01   2.5735000000000001e+00   1.3370000000000001e-01  -4.7600000000000003e-02  -3.9500000000000000e-02  -1.2873000000000001e+00   2.8910000000000002e-01   6.7035999999999998e+00   2.9859999999999998e-01   3.3679999999999999e-01   2.4770000000000000e-01
   4.1880000000000001e-01  -8.7900000000000006e-02   2.4018999999999999e+00   2.3870000000000000e-01  -5.7099999999999998e-02  -6.1400000000000003e-02  -1.4871000000000001e+00  -2.2200000000000001e-02   6.3554000000000004e+00   2.9859999999999998e-01   3.4639999999999999e-01   2.8310000000000002e-01
   5.5110000000000003e-01  -1.7590000000000000e-01   2.1446000000000001e+00   1.5279999999999999e-01   9.4999999999999998e-03  -1.0960000000000000e-01  -1.1540999999999999e+00   1.5559999999999999e-01   6.7907000000000002e+00   2.9859999999999998e-01   3.6559999999999998e-01   2.4329999999999999e-01
   2.4249999999999999e-01  -1.5390000000000001e-01   3.6886999999999999e+00   1.2410000000000000e-01  -1.1420000000000000e-01   4.4000000000000003e-03  -1.2650999999999999e+00   3.5580000000000001e-01   6.2683000000000000e+00   2.8899999999999998e-01   3.1750000000000000e-01   2.4329999999999999e-01
   5.0700000000000001e-01  -2.1980000000000000e-01   2.2303999999999999e+00   2.4820000000000000e-01  -7.6100000000000001e-02  -6.5799999999999997e-02  -1.4427000000000001e+00   1.3339999999999999e-01   5.2236000000000002e+00   2.6010000000000000e-01   3.1750000000000000e-01   2.6100000000000001e-01
   3.9679999999999999e-01  -2.4179999999999999e-01   2.9165999999999999e+00   6.6799999999999998e-02  -1.2370000000000000e-01   1.3200000000000000e-02  -1.5536000000000001e+00   8.8900000000000007e-02   5.3106999999999998e+00   2.6970000000000000e-01   2.8870000000000001e-01   2.5659999999999999e-01
   2.4249999999999999e-01  -1.3189999999999999e-01   2.5735000000000001e+00   9.5500000000000002e-02  -9.5200000000000007e-02   1.7500000000000002e-02  -1.4427000000000001e+00   1.7790000000000000e-01   5.5719000000000003e+00   2.1190000000000001e-01   2.5979999999999998e-01   2.3000000000000001e-01
   4.1880000000000001e-01  -2.1980000000000000e-01   3.3456000000000001e+00   1.7190000000000000e-01  -1.6180000000000000e-01   1.7500000000000002e-02  -1.5315000000000001e+00   1.1119999999999999e-01   6.2683000000000000e+00   3.2750000000000001e-01   2.8870000000000001e-01   2.5209999999999999e-01
   3.7469999999999998e-01   8.7900000000000006e-02   2.9165999999999999e+00   1.9089999999999999e-01  -1.6180000000000000e-01  -1.3200000000000000e-02  -1.0431999999999999e+00   4.4499999999999998e-02   5.9200999999999997e+00   3.2750000000000001e-01   2.7900000000000003e-01   2.1679999999999999e-01
   4.8490000000000000e-01  -1.5390000000000001e-01   3.6886999999999999e+00   1.1459999999999999e-01  -1.8079999999999999e-01   0.0000000000000000e+00  -1.1096999999999999e+00   2.6679999999999998e-01   5.8330000000000002e+00   1.8300000000000000e-01   3.1750000000000000e-01   2.5659999999999999e-01
   5.9509999999999996e-01  -4.1770000000000002e-01   3.5171000000000001e+00   7.6399999999999996e-02  -1.9000000000000000e-02  -4.4000000000000003e-03  -1.0875999999999999e+00   3.7800000000000000e-01   5.4847999999999999e+00   2.5050000000000000e-01   3.4639999999999999e-01   2.3000000000000001e-01
   6.3919999999999999e-01  -1.9789999999999999e-01   2.8309000000000002e+00   2.1959999999999999e-01  -1.0470000000000000e-01   4.4000000000000003e-03  -1.3317000000000001e+00   2.2239999999999999e-01   6.1813000000000002e+00   2.6010000000000000e-01   2.8870000000000001e-01   2.3000000000000001e-01
   5.5110000000000003e-01  -1.3189999999999999e-01   2.0588000000000002e+00   1.9089999999999999e-01  -9.4999999999999998e-03  -8.8000000000000005e-03  -1.1984999999999999e+00   2.8910000000000002e-01   5.8330000000000002e+00   2.8899999999999998e-01   3.5599999999999998e-01   2.1679999999999999e-01
   5.2900000000000003e-01  -2.8580000000000000e-01   3.1739999999999999e+00   8.5900000000000004e-02  -7.6100000000000001e-02  -5.7000000000000002e-02  -1.2873000000000001e+00   1.3339999999999999e-01   5.9200999999999997e+00   2.6970000000000000e-01   3.9450000000000002e-01   2.3000000000000001e-01
   5.2900000000000003e-01  -4.3999999999999997e-02   2.7450999999999999e+00   2.1959999999999999e-01   3.8100000000000002e-02  -7.0199999999999999e-02  -1.3095000000000001e+00  -1.7790000000000000e-01   6.0072000000000001e+00   2.5050000000000000e-01   3.2710000000000000e-01   2.2559999999999999e-01
   3.3060000000000000e-01  -3.0780000000000002e-01   3.0882000000000001e+00   1.7190000000000000e-01  -1.2370000000000000e-01  -8.8000000000000005e-03  -1.5093000000000001e+00  -1.1119999999999999e-01   5.9200999999999997e+00   2.8899999999999998e-01   2.4060000000000001e-01   2.9189999999999999e-01
   3.9679999999999999e-01  -1.0990000000000000e-01   2.5735000000000001e+00   1.5279999999999999e-01  -4.7600000000000003e-02  -1.7500000000000002e-02  -1.2650999999999999e+00   2.2239999999999999e-01   6.0941999999999998e+00   3.1790000000000002e-01   3.2710000000000000e-01   2.2559999999999999e-01
   5.0700000000000001e-01  -2.1980000000000000e-01   3.2597999999999998e+00   1.3370000000000001e-01  -1.8079999999999999e-01   5.7000000000000002e-02  -1.3095000000000001e+00   2.2200000000000001e-02   5.8330000000000002e+00   1.7340000000000000e-01   2.7900000000000003e-01   2.4770000000000000e-01
   4.4080000000000003e-01  -3.0780000000000002e-01   2.4876999999999998e+00   1.7190000000000000e-01  -3.8100000000000002e-02  -4.8200000000000000e-02  -1.1984999999999999e+00   4.4499999999999998e-02   5.9200999999999997e+00   2.9859999999999998e-01   2.2130000000000000e-01   2.3440000000000000e-01
   3.0859999999999999e-01  -4.6170000000000000e-01   3.1739999999999999e+00   5.7299999999999997e-02  -1.8079999999999999e-01   0.0000000000000000e+00  -1.3761000000000001e+00   2.4460000000000001e-01   6.4424999999999999e+00   2.6010000000000000e-01   3.9450000000000002e-01   2.6100000000000001e-01
   3.5270000000000001e-01  -2.6379999999999998e-01   2.8309000000000002e+00   1.8140000000000001e-01  -1.1420000000000000e-01  -1.3200000000000000e-02  -1.2428999999999999e+00   3.5580000000000001e-01   6.7035999999999998e+00   2.9859999999999998e-01   4.9070000000000003e-01   2.3440000000000000e-01
   4.1880000000000001e-01  -1.3189999999999999e-01   3.2597999999999998e+00   1.9089999999999999e-01  -7.6100000000000001e-02  -8.3299999999999999e-02  -1.3095000000000001e+00  -8.8900000000000007e-02   6.0941999999999998e+00   2.5050000000000000e-01   3.0790000000000001e-01   2.8310000000000002e-01
   5.5110000000000003e-01   6.6000000000000003e-02   2.4018999999999999e+00   1.7190000000000000e-01  -9.4999999999999998e-03  -7.0199999999999999e-02  -1.2428999999999999e+00   2.6679999999999998e-01   6.5294999999999996e+00   2.5050000000000000e-01   4.3300000000000000e-01   2.1679999999999999e-01
   5.0700000000000001e-01  -3.2979999999999998e-01   3.0882000000000001e+00   1.2410000000000000e-01  -5.7099999999999998e-02  -3.5099999999999999e-02  -1.1984999999999999e+00   1.1119999999999999e-01   6.2683000000000000e+00   2.5050000000000000e-01   2.9830000000000001e-01   2.4329999999999999e-01
   3.7469999999999998e-01  -1.9789999999999999e-01   1.9730000000000001e+00   1.6230000000000000e-01  -1.0470000000000000e-01  -1.3200000000000000e-02  -1.4205000000000001e+00   4.4499999999999998e-02   5.5719000000000003e+00   3.4680000000000000e-01   3.2710000000000000e-01   2.3000000000000001e-01
   3.5270000000000001e-01  -4.3999999999999997e-02   2.9165999999999999e+00   1.2410000000000000e-01  -7.6100000000000001e-02  -3.0700000000000002e-02  -1.4871000000000001e+00  -4.4499999999999998e-02   6.5294999999999996e+00   2.2159999999999999e-01   3.7530000000000002e-01   2.8310000000000002e-01
   2.4249999999999999e-01  -2.4179999999999999e-01   3.2597999999999998e+00   1.5279999999999999e-01  -1.0470000000000000e-01   4.4000000000000003e-03  -1.3539000000000001e+00   2.2239999999999999e-01   6.1813000000000002e+00   2.9859999999999998e-01   3.5599999999999998e-01   2.3440000000000000e-01
   2.8649999999999998e-01  -4.8359999999999997e-01   3.6029000000000000e+00   1.2410000000000000e-01  -1.8079999999999999e-01   3.0700000000000002e-02  -1.3983000000000001e+00   8.8900000000000007e-02   5.3977000000000004e+00   2.6010000000000000e-01   2.6939999999999997e-01   2.5209999999999999e-01
   5.0700000000000001e-01  -8.7900000000000006e-02   3.0882000000000001e+00   1.9089999999999999e-01  -1.4269999999999999e-01  -3.9500000000000000e-02  -1.2428999999999999e+00   1.1119999999999999e-01   5.8330000000000002e+00   3.0819999999999997e-01   2.7900000000000003e-01   2.3440000000000000e-01
   3.0859999999999999e-01  -1.3189999999999999e-01   3.0024000000000002e+00   7.6399999999999996e-02  -1.0470000000000000e-01   8.8000000000000005e-03  -1.3983000000000001e+00   1.7790000000000000e-01   6.8777999999999997e+00   2.9859999999999998e-01   3.6559999999999998e-01   2.5659999999999999e-01
   4.4080000000000003e-01  -1.5390000000000001e-01   3.2597999999999998e+00   1.1459999999999999e-01  -6.6600000000000006e-02   2.1899999999999999e-02  -1.3983000000000001e+00   2.4460000000000001e-01   6.0941999999999998e+00   2.4079999999999999e-01   4.2340000000000000e-01   2.1229999999999999e-01
   5.0700000000000001e-01  -1.9789999999999999e-01   1.9730000000000001e+00   3.0549999999999999e-01  -1.2370000000000000e-01  -4.3900000000000002e-02  -1.3095000000000001e+00   2.0010000000000000e-01   6.2683000000000000e+00   2.3119999999999999e-01   3.1750000000000000e-01   2.3440000000000000e-01
   4.8490000000000000e-01  -1.5390000000000001e-01   2.1446000000000001e+00   2.1959999999999999e-01  -1.1420000000000000e-01  -2.6300000000000000e-02  -1.3095000000000001e+00   1.5559999999999999e-01   5.8330000000000002e+00   1.7340000000000000e-01   2.8870000000000001e-01   1.8579999999999999e-01
   3.5270000000000001e-01  -1.7590000000000000e-01   3.6029000000000000e+00   1.5279999999999999e-01  -1.2370000000000000e-01   0.0000000000000000e+00  -1.3983000000000001e+00   1.3339999999999999e-01   6.0941999999999998e+00   2.4079999999999999e-01   3.0790000000000001e-01   2.0790000000000000e-01
   4.8490000000000000e-01   0.0000000000000000e+00   2.2303999999999999e+00   1.1459999999999999e-01  -5.7099999999999998e-02  -4.3900000000000002e-02  -1.4427000000000001e+00   2.2200000000000001e-02   6.5294999999999996e+00   2.6010000000000000e-01   3.4639999999999999e-01   2.6540000000000002e-01
   3.5270000000000001e-01  -3.2979999999999998e-01   2.7450999999999999e+00   1.5279999999999999e-01  -1.3320000000000001e-01  -3.0700000000000002e-02  -1.5536000000000001e+00  -1.5559999999999999e-01   5.3977000000000004e+00   2.3119999999999999e-01   3.5599999999999998e-01   2.6540000000000002e-01
   3.9679999999999999e-01  -1.9789999999999999e-01   3.2597999999999998e+00   1.2410000000000000e-01  -8.5599999999999996e-02   1.7500000000000002e-02  -1.4649000000000001e+00   0.0000000000000000e+00   6.2683000000000000e+00   2.6010000000000000e-01   3.4639999999999999e-01   2.4770000000000000e-01
   3.9679999999999999e-01  -2.6379999999999998e-01   2.7450999999999999e+00   1.4319999999999999e-01  -1.6180000000000000e-01  -4.4000000000000003e-03  -1.3539000000000001e+00   4.4499999999999998e-02   5.7460000000000004e+00   3.0819999999999997e-01   3.0790000000000001e-01   2.6979999999999998e-01
   2.8649999999999998e-01   4.3999999999999997e-02   3.0882000000000001e+00   1.9089999999999999e-01  -9.5200000000000007e-02  -3.9500000000000000e-02  -1.3095000000000001e+00   1.7790000000000000e-01   5.7460000000000004e+00   3.4680000000000000e-01   3.6559999999999998e-01   2.3440000000000000e-01
   4.8490000000000000e-01  -1.9789999999999999e-01   3.5171000000000001e+00   8.5900000000000004e-02  -1.4269999999999999e-01  -1.7500000000000002e-02  -1.3095000000000001e+00   2.4460000000000001e-01   6.1813000000000002e+00   2.2159999999999999e-01   3.7530000000000002e-01   2.2559999999999999e-01
   5.7310000000000005e-01  -4.3969999999999998e-01   2.7450999999999999e+00   2.2910000000000000e-01  -9.5200000000000007e-02  -1.7500000000000002e-02  -1.0875999999999999e+00   2.6679999999999998e-01   6.2683000000000000e+00   1.7340000000000000e-01   3.5599999999999998e-01   2.1229999999999999e-01
   3.5270000000000001e-01  -1.3189999999999999e-01   2.1446000000000001e+00   1.8140000000000001e-01  -7.6100000000000001e-02  -4.3900000000000002e-02  -1.3761000000000001e+00   2.2200000000000001e-02   5.8330000000000002e+00   2.0230000000000001e-01   2.9830000000000001e-01   2.2120000000000001e-01
   4.6289999999999998e-01   0.0000000000000000e+00   1.8015000000000001e+00   2.0999999999999999e-01  -2.8500000000000001e-02  -1.3200000000000000e-02  -1.3761000000000001e+00   2.8910000000000002e-01   7.0518999999999998e+00   2.6970000000000000e-01   3.7530000000000002e-01   2.0349999999999999e-01
   3.7469999999999998e-01  -2.6379999999999998e-01   3.4314000000000000e+00   1.2410000000000000e-01  -3.8100000000000002e-02  -6.1400000000000003e-02  -1.2873000000000001e+00   3.7800000000000000e-01   6.2683000000000000e+00   2.5050000000000000e-01   3.5599999999999998e-01   2.1229999999999999e-01
   5.0700000000000001e-01  -8.7900000000000006e-02   1.8872000000000000e+00   3.1509999999999999e-01  -9.4999999999999998e-03  -2.1899999999999999e-02  -1.5093000000000001e+00   8.8900000000000007e-02   6.1813000000000002e+00   2.2159999999999999e-01   3.3679999999999999e-01   2.3440000000000000e-01
   3.0859999999999999e-01  -3.2979999999999998e-01   2.5735000000000001e+00   1.1459999999999999e-01  -6.6600000000000006e-02  -3.5099999999999999e-02  -1.4205000000000001e+00   1.3339999999999999e-01   6.1813000000000002e+00   2.7939999999999998e-01   2.7900000000000003e-01   2.3440000000000000e-01
   2.8649999999999998e-01  -2.4179999999999999e-01   3.2597999999999998e+00   1.1459999999999999e-01  -1.0470000000000000e-01  -4.4000000000000003e-03  -1.1984999999999999e+00   2.2200000000000001e-02   6.1813000000000002e+00   2.8899999999999998e-01   3.6559999999999998e-01   2.0790000000000000e-01
   4.4080000000000003e-01  -3.2979999999999998e-01   2.6593000000000000e+00   1.5279999999999999e-01  -2.0930000000000001e-01   2.6300000000000000e-02  -1.3317000000000001e+00  -8.8900000000000007e-02   6.0072000000000001e+00   2.9859999999999998e-01   2.8870000000000001e-01   2.6979999999999998e-01
   5.7310000000000005e-01  -6.6000000000000003e-02   3.3456000000000001e+00   2.1959999999999999e-01  -1.3320000000000001e-01  -4.3900000000000002e-02  -1.2206999999999999e+00   4.4499999999999998e-02   5.9200999999999997e+00   2.3119999999999999e-01   3.3679999999999999e-01   2.3440000000000000e-01
   1.5429999999999999e-01  -1.9789999999999999e-01   3.6029000000000000e+00   1.9089999999999999e-01  -1.2370000000000000e-01   3.9500000000000000e-02  -1.2428999999999999e+00   2.0010000000000000e-01   5.9200999999999997e+00   2.1190000000000001e-01   4.2340000000000000e-01   2.0790000000000000e-01
   2.6450000000000001e-01  -1.5390000000000001e-01   3.3456000000000001e+00   1.8140000000000001e-01  -2.0930000000000001e-01  -8.8000000000000005e-03  -1.1540999999999999e+00   3.7800000000000000e-01   5.9200999999999997e+00   2.7939999999999998e-01   3.8490000000000002e-01   2.3890000000000000e-01
   5.0700000000000001e-01  -1.5390000000000001e-01   2.4018999999999999e+00   2.3870000000000000e-01  -6.6600000000000006e-02  -4.8200000000000000e-02  -1.4649000000000001e+00  -8.8900000000000007e-02   5.6589000000000000e+00   2.2159999999999999e-01   3.0790000000000001e-01   2.0349999999999999e-01
   4.8490000000000000e-01  -2.8580000000000000e-01   1.8015000000000001e+00   2.0999999999999999e-01  -8.5599999999999996e-02  -3.0700000000000002e-02  -1.0875999999999999e+00   1.1119999999999999e-01   5.3977000000000004e+00   2.3119999999999999e-01   4.0410000000000001e-01   1.9910000000000000e-01
   4.8490000000000000e-01  -1.5390000000000001e-01   3.0024000000000002e+00   1.1459999999999999e-01  -1.6180000000000000e-01  -1.3200000000000000e-02  -1.3095000000000001e+00   4.4499999999999998e-02   6.4424999999999999e+00   2.6010000000000000e-01   3.3679999999999999e-01   2.4329999999999999e-01
   7.0530000000000004e-01  -1.5390000000000001e-01   2.7450999999999999e+00   2.0050000000000001e-01  -7.6100000000000001e-02  -7.0199999999999999e-02  -1.3539000000000001e+00   8.8900000000000007e-02   5.9200999999999997e+00   2.5050000000000000e-01   2.8870000000000001e-01   2.3440000000000000e-01
   3.3060000000000000e-01  -1.3189999999999999e-01   3.0882000000000001e+00   2.0050000000000001e-01  -1.2370000000000000e-01  -2.1899999999999999e-02  -1.6202000000000001e+00  -1.5559999999999999e-01   6.0072000000000001e+00   2.5050000000000000e-01   2.8870000000000001e-01   2.5659999999999999e-01
   2.6450000000000001e-01  -4.1770000000000002e-01   2.5735000000000001e+00   1.3370000000000001e-01  -1.3320000000000001e-01  -3.0700000000000002e-02  -1.5315000000000001e+00  -2.2200000000000001e-02   6.1813000000000002e+00   3.1790000000000002e-01   3.1750000000000000e-01   2.2559999999999999e-01
   4.1880000000000001e-01  -1.9789999999999999e-01   3.6029000000000000e+00   8.5900000000000004e-02  -1.2370000000000000e-01   1.7500000000000002e-02  -1.1318999999999999e+00   1.5559999999999999e-01   6.0941999999999998e+00   3.0819999999999997e-01   2.6939999999999997e-01   2.8749999999999998e-01
   5.5110000000000003e-01  -1.0990000000000000e-01   3.0882000000000001e+00   1.6230000000000000e-01  -3.8100000000000002e-02  -4.8200000000000000e-02  -1.2873000000000001e+00   2.0010000000000000e-01   5.6589000000000000e+00   3.1790000000000002e-01   3.0790000000000001e-01   2.1679999999999999e-01
   3.5270000000000001e-01  -1.7590000000000000e-01   2.5735000000000001e+00   2.1959999999999999e-01  -9.5200000000000007e-02   3.0700000000000002e-02  -1.1540999999999999e+00   8.8900000000000007e-02   6.0072000000000001e+00   2.6970000000000000e-01   4.1370000000000001e-01   2.3890000000000000e-01
   5.7310000000000005e-01  -2.1980000000000000e-01   2.6593000000000000e+00   1.7190000000000000e-01  -5.7099999999999998e-02  -2.1899999999999999e-02  -1.2428999999999999e+00   8.8900000000000007e-02   5.8330000000000002e+00   2.9859999999999998e-01   3.3679999999999999e-01   2.1229999999999999e-01
   4.8490000000000000e-01  -1.0990000000000000e-01   2.4876999999999998e+00   1.5279999999999999e-01  -5.7099999999999998e-02  -4.8200000000000000e-02  -1.3761000000000001e+00   1.1119999999999999e-01   6.6166000000000000e+00   2.3119999999999999e-01   3.6559999999999998e-01   2.4329999999999999e-01
   4.6289999999999998e-01  -3.2979999999999998e-01   1.9730000000000001e+00   2.4820000000000000e-01   0.0000000000000000e+00  -7.0199999999999999e-02  -1.2428999999999999e+00   2.0010000000000000e-01   5.3977000000000004e+00   2.6970000000000000e-01   3.6559999999999998e-01   2.4329999999999999e-01
   3.3060000000000000e-01  -1.7590000000000000e-01   3.7745000000000002e+00   1.5279999999999999e-01  -7.6100000000000001e-02   8.8000000000000005e-03  -1.1762999999999999e+00   6.6699999999999995e-02   5.9200999999999997e+00   2.6970000000000000e-01   2.9830000000000001e-01   2.0790000000000000e-01
   5.9509999999999996e-01   4.3999999999999997e-02   2.2303999999999999e+00   2.6729999999999998e-01  -9.4999999999999998e-03  -3.0700000000000002e-02  -1.3983000000000001e+00   8.8900000000000007e-02   5.2236000000000002e+00   3.5639999999999999e-01   3.2710000000000000e-01   2.7429999999999999e-01
   2.6450000000000001e-01  -1.9789999999999999e-01   2.5735000000000001e+00   1.8140000000000001e-01  -9.5200000000000007e-02  -2.6300000000000000e-02  -1.3095000000000001e+00  -8.8900000000000007e-02   6.1813000000000002e+00   2.6970000000000000e-01   3.1750000000000000e-01   3.0959999999999999e-01
   3.9679999999999999e-01  -1.0990000000000000e-01   2.5735000000000001e+00   1.5279999999999999e-01  -1.5229999999999999e-01  -4.4000000000000003e-03  -1.2428999999999999e+00   2.0010000000000000e-01   5.8330000000000002e+00   2.8899999999999998e-01   3.2710000000000000e-01   2.6100000000000001e-01
   4.4080000000000003e-01  -3.2979999999999998e-01   3.0882000000000001e+00  -9.4999999999999998e-03  -1.2370000000000000e-01   1.3200000000000000e-02  -1.4205000000000001e+00  -8.8900000000000007e-02   6.5294999999999996e+00   4.1420000000000001e-01   2.1170000000000000e-01   2.3440000000000000e-01
   5.5110000000000003e-01  -1.5390000000000001e-01   2.2303999999999999e+00   8.5900000000000004e-02  -1.1420000000000000e-01  -3.9500000000000000e-02  -1.4649000000000001e+00  -1.5559999999999999e-01   6.0072000000000001e+00   2.9859999999999998e-01   2.8870000000000001e-01   2.0349999999999999e-01
   3.7469999999999998e-01  -1.7590000000000000e-01   3.7745000000000002e+00   1.6230000000000000e-01  -1.2370000000000000e-01   2.1899999999999999e-02  -1.0431999999999999e+00   2.2239999999999999e-01   6.1813000000000002e+00   2.2159999999999999e-01   4.2340000000000000e-01   2.1679999999999999e-01
   3.3060000000000000e-01  -2.1980000000000000e-01   2.9165999999999999e+00   1.6230000000000000e-01  -1.6180000000000000e-01  -1.7500000000000002e-02  -1.2873000000000001e+00   2.8910000000000002e-01   6.0941999999999998e+00   2.6970000000000000e-01   3.0790000000000001e-01   2.2559999999999999e-01
   4.6289999999999998e-01   8.7900000000000006e-02   2.9165999999999999e+00   2.0050000000000001e-01  -2.8500000000000001e-02  -4.8200000000000000e-02  -1.2873000000000001e+00   8.8900000000000007e-02   6.4424999999999999e+00   2.4079999999999999e-01   2.7900000000000003e-01   2.5209999999999999e-01
   5.2900000000000003e-01  -1.7590000000000000e-01   2.4018999999999999e+00   2.0999999999999999e-01  -3.8100000000000002e-02  -8.7700000000000000e-02  -1.2650999999999999e+00   4.4499999999999998e-02   6.4424999999999999e+00   2.7939999999999998e-01   4.1370000000000001e-01   2.2559999999999999e-01
   1.9839999999999999e-01  -1.0990000000000000e-01   2.4018999999999999e+00   1.0500000000000000e-01   9.4999999999999998e-03   0.0000000000000000e+00  -1.2650999999999999e+00   1.3339999999999999e-01   5.2236000000000002e+00   2.6970000000000000e-01   3.1750000000000000e-01   2.4329999999999999e-01
   4.6289999999999998e-01   0.0000000000000000e+00   2.0588000000000002e+00   1.7190000000000000e-01  -4.7600000000000003e-02  -8.7700000000000000e-02  -1.3317000000000001e+00   2.2200000000000001e-02   6.0072000000000001e+00   3.2750000000000001e-01   3.8490000000000002e-01   2.3000000000000001e-01
   5.2900000000000003e-01  -8.7900000000000006e-02   3.2597999999999998e+00   1.4319999999999999e-01  -9.5200000000000007e-02  -4.3900000000000002e-02  -1.6646000000000001e+00  -4.4499999999999998e-02   6.0941999999999998e+00   3.1790000000000002e-01   3.0790000000000001e-01   2.5209999999999999e-01
   5.2900000000000003e-01  -1.3189999999999999e-01   3.4314000000000000e+00   1.7190000000000000e-01  -9.5200000000000007e-02  -2.1899999999999999e-02  -1.3539000000000001e+00   1.7790000000000000e-01   5.9200999999999997e+00   2.9859999999999998e-01   2.8870000000000001e-01   2.3440000000000000e-01
   3.7469999999999998e-01  -3.5170000000000001e-01   3.4314000000000000e+00   2.0050000000000001e-01  -1.3320000000000001e-01  -2.1899999999999999e-02  -1.5980000000000001e+00  -8.8900000000000007e-02   5.6589000000000000e+00   3.5639999999999999e-01   3.4639999999999999e-01   2.6540000000000002e-01
   4.8490000000000000e-01  -1.0990000000000000e-01   2.4876999999999998e+00   1.7190000000000000e-01  -1.5229999999999999e-01  -7.4499999999999997e-02  -1.3095000000000001e+00   2.2200000000000001e-02   5.5719000000000003e+00   2.6010000000000000e-01   3.1750000000000000e-01   2.5209999999999999e-01
   4.1880000000000001e-01  -1.5390000000000001e-01   3.2597999999999998e+00   3.8199999999999998e-02  -1.3320000000000001e-01   3.9500000000000000e-02  -1.2873000000000001e+00   6.6699999999999995e-02   6.5294999999999996e+00   3.0819999999999997e-01   2.5979999999999998e-01   2.3000000000000001e-01
   4.6289999999999998e-01  -6.6000000000000003e-02   2.7450999999999999e+00   2.0999999999999999e-01  -9.5200000000000007e-02  -4.3900000000000002e-02  -1.1540999999999999e+00   1.5559999999999999e-01   6.7035999999999998e+00   2.9859999999999998e-01   3.7530000000000002e-01   1.7249999999999999e-01
   4.6289999999999998e-01  -1.0990000000000000e-01   3.2597999999999998e+00   1.6230000000000000e-01  -1.4269999999999999e-01  -2.1899999999999999e-02  -1.4427000000000001e+00   1.5559999999999999e-01   5.7460000000000004e+00   2.8899999999999998e-01   2.8870000000000001e-01   2.0349999999999999e-01
   5.5110000000000003e-01  -1.0990000000000000e-01   2.2303999999999999e+00   1.8140000000000001e-01  -7.6100000000000001e-02  -8.7700000000000000e-02  -1.2428999999999999e+00   6.6699999999999995e-02   5.8330000000000002e+00   2.3119999999999999e-01   4.0410000000000001e-01   1.5479999999999999e-01
   4.1880000000000001e-01  -6.6000000000000003e-02   2.5735000000000001e+00   1.5279999999999999e-01  -9.5200000000000007e-02  -2.6300000000000000e-02  -1.1984999999999999e+00   1.5559999999999999e-01   6.5294999999999996e+00   2.5050000000000000e-01   3.4639999999999999e-01   2.6100000000000001e-01
   5.2900000000000003e-01  -2.1999999999999999e-02   1.8872000000000000e+00   1.8140000000000001e-01   9.4999999999999998e-03  -9.6500000000000002e-02  -1.5315000000000001e+00   8.8900000000000007e-02   6.0072000000000001e+00   2.6970000000000000e-01   3.0790000000000001e-01   2.3890000000000000e-01
   3.9679999999999999e-01  -1.3189999999999999e-01   3.1739999999999999e+00   2.3870000000000000e-01  -8.5599999999999996e-02   0.0000000000000000e+00  -1.3539000000000001e+00  -2.2200000000000001e-02   5.7460000000000004e+00   2.5050000000000000e-01   3.1750000000000000e-01   2.6979999999999998e-01
   3.7469999999999998e-01  -2.8580000000000000e-01   3.0024000000000002e+00   8.5900000000000004e-02  -1.2370000000000000e-01  -1.7500000000000002e-02  -1.1984999999999999e+00   1.3339999999999999e-01   5.4847999999999999e+00   3.1790000000000002e-01   3.6559999999999998e-01   2.3000000000000001e-01
   5.2900000000000003e-01  -2.8580000000000000e-01   3.7745000000000002e+00   1.4319999999999999e-01  -1.3320000000000001e-01   3.0700000000000002e-02  -1.3539000000000001e+00  -8.8900000000000007e-02   5.8330000000000002e+00   2.7939999999999998e-01   3.1750000000000000e-01   3.1409999999999999e-01
   3.7469999999999998e-01  -2.8580000000000000e-01   3.1739999999999999e+00   1.3370000000000001e-01  -9.5200000000000007e-02  -1.7500000000000002e-02  -1.4649000000000001e+00  -1.1119999999999999e-01   5.7460000000000004e+00   2.5050000000000000e-01   3.2710000000000000e-01   2.1229999999999999e-01
   5.2900000000000003e-01  -1.9789999999999999e-01   3.8603000000000001e+00   1.4319999999999999e-01  -1.7130000000000001e-01   1.3200000000000000e-02  -1.3095000000000001e+00   2.2200000000000001e-02   5.6589000000000000e+00   2.2159999999999999e-01   3.8490000000000002e-01   2.4329999999999999e-01
   4.1880000000000001e-01  -1.5390000000000001e-01   2.6593000000000000e+00   1.9089999999999999e-01  -6.6600000000000006e-02  -3.5099999999999999e-02  -1.1984999999999999e+00   2.2239999999999999e-01   6.0941999999999998e+00   2.6010000000000000e-01   4.0410000000000001e-01   1.8140000000000001e-01
   4.4080000000000003e-01  -8.7900000000000006e-02   2.3161999999999998e+00   1.5279999999999999e-01  -6.6600000000000006e-02  -6.1400000000000003e-02  -1.3761000000000001e+00   1.7790000000000000e-01   6.2683000000000000e+00   2.1190000000000001e-01   2.5979999999999998e-01   2.1679999999999999e-01
   4.1880000000000001e-01   6.6000000000000003e-02   1.6298999999999999e+00   1.9089999999999999e-01   5.7099999999999998e-02  -1.0520000000000000e-01  -1.3761000000000001e+00   2.4460000000000001e-01   6.2683000000000000e+00   2.1190000000000001e-01   3.0790000000000001e-01   1.8579999999999999e-01
   3.3060000000000000e-01  -1.9789999999999999e-01   3.0882000000000001e+00   1.8140000000000001e-01  -1.8079999999999999e-01  -1.3200000000000000e-02  -1.2873000000000001e+00   1.3339999999999999e-01   5.5719000000000003e+00   2.3119999999999999e-01   2.7900000000000003e-01   2.3440000000000000e-01
   5.0700000000000001e-01  -1.0990000000000000e-01   1.9730000000000001e+00   2.7689999999999998e-01  -5.7099999999999998e-02  -7.0199999999999999e-02  -1.4427000000000001e+00   1.7790000000000000e-01   5.5719000000000003e+00   3.2750000000000001e-01   3.9450000000000002e-01   2.3890000000000000e-01
   3.3060000000000000e-01  -3.7369999999999998e-01   2.8309000000000002e+00   1.4319999999999999e-01  -7.6100000000000001e-02   4.4000000000000003e-03  -1.4427000000000001e+00   2.2200000000000001e-02   5.9200999999999997e+00   2.4079999999999999e-01   2.4060000000000001e-01   2.5659999999999999e-01
   4.6289999999999998e-01  -3.0780000000000002e-01   3.2597999999999998e+00   2.1959999999999999e-01  -9.5200000000000007e-02  -3.0700000000000002e-02  -1.3095000000000001e+00   2.0010000000000000e-01   6.2683000000000000e+00   2.5050000000000000e-01   3.7530000000000002e-01   2.1679999999999999e-01
   4.1880000000000001e-01  -3.2979999999999998e-01   4.2034000000000002e+00   6.6799999999999998e-02  -1.5229999999999999e-01   2.1899999999999999e-02  -1.2428999999999999e+00  -2.2200000000000001e-02   5.2236000000000002e+00   2.4079999999999999e-01   2.5019999999999998e-01   2.4329999999999999e-01
   5.2900000000000003e-01  -1.3189999999999999e-01   2.6593000000000000e+00   1.0500000000000000e-01  -2.8500000000000001e-02  -5.2600000000000001e-02  -1.4871000000000001e+00   0.0000000000000000e+00   5.5719000000000003e+00   3.6599999999999999e-01   3.1750000000000000e-01   2.2559999999999999e-01
   3.3060000000000000e-01  -1.3189999999999999e-01   4.1176000000000004e+00   1.6230000000000000e-01  -1.7130000000000001e-01   1.7500000000000002e-02  -1.0209999999999999e+00  -4.4499999999999998e-02   6.2683000000000000e+00   2.2159999999999999e-01   2.5979999999999998e-01   2.1679999999999999e-01
   1.9839999999999999e-01  -2.4179999999999999e-01   3.6886999999999999e+00   2.0050000000000001e-01  -3.8100000000000002e-02  -3.0700000000000002e-02  -1.1540999999999999e+00   2.4460000000000001e-01   6.0941999999999998e+00   3.3710000000000001e-01   4.1370000000000001e-01   2.0349999999999999e-01
   3.5270000000000001e-01  -3.0780000000000002e-01   2.5735000000000001e+00   1.5279999999999999e-01  -4.7600000000000003e-02   0.0000000000000000e+00  -1.1984999999999999e+00   4.4499999999999998e-02   5.6589000000000000e+00   2.8899999999999998e-01   2.6939999999999997e-01   2.3440000000000000e-01
   5.5110000000000003e-01  -8.7900000000000006e-02   1.8872000000000000e+00   2.0050000000000001e-01   9.4999999999999998e-03  -5.2600000000000001e-02  -1.3095000000000001e+00   3.3350000000000002e-01   6.0941999999999998e+00   2.1190000000000001e-01   3.3679999999999999e-01   2.0790000000000000e-01
   4.1880000000000001e-01  -1.9789999999999999e-01   2.9165999999999999e+00   1.4319999999999999e-01  -5.7099999999999998e-02  -4.8200000000000000e-02  -1.3761000000000001e+00   2.0010000000000000e-01   7.0518999999999998e+00   2.7939999999999998e-01   3.4639999999999999e-01   2.0790000000000000e-01
   6.1719999999999997e-01  -2.1980000000000000e-01   2.2303999999999999e+00   2.1959999999999999e-01  -1.9000000000000000e-02  -4.8200000000000000e-02  -1.3539000000000001e+00   6.6699999999999995e-02   5.3977000000000004e+00   2.1190000000000001e-01   3.4639999999999999e-01   2.0349999999999999e-01
   3.3060000000000000e-01  -1.5390000000000001e-01   2.6593000000000000e+00   1.2410000000000000e-01  -6.6600000000000006e-02  -8.8000000000000005e-03  -1.3983000000000001e+00  -1.7790000000000000e-01   6.2683000000000000e+00   2.4079999999999999e-01   2.7900000000000003e-01   2.5209999999999999e-01
   3.9679999999999999e-01  -2.1980000000000000e-01   3.5171000000000001e+00   1.2410000000000000e-01  -1.6180000000000000e-01  -4.4000000000000003e-03  -1.3317000000000001e+00   2.0010000000000000e-01   5.5719000000000003e+00   3.4680000000000000e-01   2.7900000000000003e-01   2.4770000000000000e-01
   4.6289999999999998e-01  -6.6000000000000003e-02   3.3456000000000001e+00   1.2410000000000000e-01  -1.7130000000000001e-01   3.9500000000000000e-02  -1.3317000000000001e+00   6.6699999999999995e-02   6.4424999999999999e+00   2.6970000000000000e-01   4.2340000000000000e-01   2.8310000000000002e-01
   3.9679999999999999e-01  -2.6379999999999998e-01   3.1739999999999999e+00   1.6230000000000000e-01  -1.9000000000000000e-02  -8.8000000000000005e-03  -1.5980000000000001e+00   1.7790000000000000e-01   5.8330000000000002e+00   2.4079999999999999e-01   2.8870000000000001e-01   2.0349999999999999e-01
   3.3060000000000000e-01  -2.4179999999999999e-01   4.0317999999999996e+00   1.1459999999999999e-01  -1.0470000000000000e-01  -4.3900000000000002e-02  -1.0653999999999999e+00   1.1119999999999999e-01   5.9200999999999997e+00   3.0819999999999997e-01   3.6559999999999998e-01   2.2559999999999999e-01
   4.4080000000000003e-01  -2.4179999999999999e-01   3.4314000000000000e+00   1.6230000000000000e-01  -1.0470000000000000e-01   3.0700000000000002e-02  -1.1984999999999999e+00   3.1130000000000002e-01   6.4424999999999999e+00   2.8899999999999998e-01   3.8490000000000002e-01   2.2120000000000001e-01
   3.5270000000000001e-01  -1.0990000000000000e-01   2.4876999999999998e+00   1.8140000000000001e-01  -2.8500000000000001e-02  -6.1400000000000003e-02  -1.3317000000000001e+00   0.0000000000000000e+00   6.4424999999999999e+00   1.9270000000000001e-01   3.0790000000000001e-01   2.1229999999999999e-01
   5.2900000000000003e-01   4.3999999999999997e-02   1.9730000000000001e+00   2.3870000000000000e-01   1.9000000000000000e-02  -3.0700000000000002e-02  -1.3317000000000001e+00   1.3339999999999999e-01   6.2683000000000000e+00   2.5050000000000000e-01   3.0790000000000001e-01   1.8140000000000001e-01
   3.7469999999999998e-01  -3.7369999999999998e-01   2.4876999999999998e+00   1.7190000000000000e-01  -4.7600000000000003e-02  -6.5799999999999997e-02  -1.2428999999999999e+00  -4.4499999999999998e-02   6.8777999999999997e+00   2.0230000000000001e-01   3.2710000000000000e-01   2.1229999999999999e-01
   5.5110000000000003e-01  -1.0990000000000000e-01   2.9165999999999999e+00   2.3870000000000000e-01  -7.6100000000000001e-02  -7.4499999999999997e-02  -1.5980000000000001e+00   2.6679999999999998e-01   6.3554000000000004e+00   2.6970000000000000e-01   3.6559999999999998e-01   2.3890000000000000e-01
   3.0859999999999999e-01  -3.0780000000000002e-01   2.7450999999999999e+00   1.8140000000000001e-01  -6.6600000000000006e-02  -1.7500000000000002e-02  -1.5315000000000001e+00   1.3339999999999999e-01   5.9200999999999997e+00   3.0819999999999997e-01   2.8870000000000001e-01   2.3000000000000001e-01
   5.0700000000000001e-01  -8.7900000000000006e-02   3.3456000000000001e+00   1.6230000000000000e-01  -1.2370000000000000e-01   0.0000000000000000e+00  -1.4205000000000001e+00   1.3339999999999999e-01   5.9200999999999997e+00   2.9859999999999998e-01   3.1750000000000000e-01   2.4770000000000000e-01
   3.5270000000000001e-01  -2.6379999999999998e-01   3.2597999999999998e+00   5.7299999999999997e-02  -1.9030000000000000e-01  -4.8200000000000000e-02  -1.3983000000000001e+00   8.8900000000000007e-02   5.6589000000000000e+00   2.6010000000000000e-01   3.0790000000000001e-01   2.7429999999999999e-01
   4.8490000000000000e-01  -3.0780000000000002e-01   2.3161999999999998e+00   1.8140000000000001e-01  -8.5599999999999996e-02  -2.6300000000000000e-02  -1.3539000000000001e+00   8.8900000000000007e-02   5.8330000000000002e+00   2.6970000000000000e-01   3.3679999999999999e-01   2.0790000000000000e-01
   1.7630000000000001e-01  -1.7590000000000000e-01   3.6029000000000000e+00   6.6799999999999998e-02  -1.5229999999999999e-01  -2.1899999999999999e-02  -1.2650999999999999e+00   8.8900000000000007e-02   5.8330000000000002e+00   2.5050000000000000e-01   2.9830000000000001e-01   2.0349999999999999e-01
   3.3060000000000000e-01   4.3999999999999997e-02   3.2597999999999998e+00   1.8140000000000001e-01  -2.8500000000000001e-02   0.0000000000000000e+00  -1.2428999999999999e+00   1.1119999999999999e-01   6.0072000000000001e+00   2.0230000000000001e-01   4.2340000000000000e-01   2.0349999999999999e-01
   5.2900000000000003e-01  -6.6000000000000003e-02   2.2303999999999999e+00   1.9089999999999999e-01  -6.6600000000000006e-02  -7.0199999999999999e-02  -1.2650999999999999e+00  -4.4499999999999998e-02   5.5719000000000003e+00   2.6970000000000000e-01   2.5979999999999998e-01   1.9020000000000001e-01
   5.2900000000000003e-01   2.1999999999999999e-02   2.2303999999999999e+00   1.8140000000000001e-01  -2.8500000000000001e-02  -5.7000000000000002e-02  -1.3095000000000001e+00   3.3350000000000002e-01   6.1813000000000002e+00   3.0819999999999997e-01   3.8490000000000002e-01   2.2120000000000001e-01
   4.1880000000000001e-01  -2.1999999999999999e-02   3.4314000000000000e+00   1.9089999999999999e-01  -2.8500000000000001e-02   1.3200000000000000e-02  -1.2428999999999999e+00   1.7790000000000000e-01   6.5294999999999996e+00   2.2159999999999999e-01   3.3679999999999999e-01   2.5659999999999999e-01
   5.5110000000000003e-01  -1.0990000000000000e-01   2.4876999999999998e+00   2.5779999999999997e-01  -8.5599999999999996e-02  -2.6300000000000000e-02  -1.4205000000000001e+00  -2.2200000000000001e-02   6.1813000000000002e+00   2.6010000000000000e-01   3.2710000000000000e-01   2.4770000000000000e-01
   4.1880000000000001e-01  -2.1980000000000000e-01   2.1446000000000001e+00   1.7190000000000000e-01  -4.7600000000000003e-02  -8.8000000000000005e-03  -1.3317000000000001e+00  -2.2200000000000001e-02   6.2683000000000000e+00   3.1790000000000002e-01   2.2130000000000000e-01   2.3890000000000000e-01
   2.6450000000000001e-01  -2.4179999999999999e-01   3.4314000000000000e+00   1.0500000000000000e-01  -1.2370000000000000e-01   3.9500000000000000e-02  -1.4649000000000001e+00   0.0000000000000000e+00   5.5719000000000003e+00   2.9859999999999998e-01   3.6559999999999998e-01   2.5659999999999999e-01
   3.3060000000000000e-01  -1.0990000000000000e-01   3.7745000000000002e+00   1.0500000000000000e-01  -1.7130000000000001e-01   4.4000000000000003e-03  -1.3983000000000001e+00   4.4499999999999998e-02   5.3977000000000004e+00   2.7939999999999998e-01   3.1750000000000000e-01   2.5209999999999999e-01
   3.5270000000000001e-01  -1.5390000000000001e-01   2.7450999999999999e+00   1.5279999999999999e-01  -1.0470000000000000e-01  -4.3900000000000002e-02  -1.3539000000000001e+00  -1.1119999999999999e-01   5.7460000000000004e+00   3.1790000000000002e-01   3.7530000000000002e-01   2.1679999999999999e-01
   2.4249999999999999e-01  -3.5170000000000001e-01   3.4314000000000000e+00   9.5500000000000002e-02  -1.4269999999999999e-01   2.6300000000000000e-02  -1.1984999999999999e+00   2.8910000000000002e-01   6.3554000000000004e+00   2.3119999999999999e-01   4.1370000000000001e-01   2.1679999999999999e-01
   2.4249999999999999e-01  -1.9789999999999999e-01   3.7745000000000002e+00   1.5279999999999999e-01  -1.5229999999999999e-01   8.8000000000000005e-03  -1.2428999999999999e+00   1.3339999999999999e-01   6.3554000000000004e+00   2.0230000000000001e-01   2.5019999999999998e-01   2.0790000000000000e-01
   4.8490000000000000e-01   2.1999999999999999e-02   2.7450999999999999e+00   2.5779999999999997e-01  -1.9000000000000000e-02  -5.7000000000000002e-02  -1.1984999999999999e+00   8.8900000000000007e-02   6.3554000000000004e+00   2.4079999999999999e-01   3.8490000000000002e-01   2.0790000000000000e-01
   3.5270000000000001e-01  -6.6000000000000003e-02   2.8309000000000002e+00   2.5779999999999997e-01   1.9000000000000000e-02  -9.6500000000000002e-02  -1.2206999999999999e+00   8.8900000000000007e-02   6.5294999999999996e+00   2.9859999999999998e-01   4.0410000000000001e-01   2.1229999999999999e-01
   5.0700000000000001e-01  -8.7900000000000006e-02   3.5171000000000001e+00   6.6799999999999998e-02  -2.8500000000000001e-02  -2.1899999999999999e-02  -1.1984999999999999e+00   8.8900000000000007e-02   6.6166000000000000e+00   2.6970000000000000e-01   2.7900000000000003e-01   2.5209999999999999e-01
   4.1880000000000001e-01  -1.3189999999999999e-01   1.7157000000000000e+00   2.0050000000000001e-01  -1.9000000000000000e-02  -5.2600000000000001e-02  -1.4205000000000001e+00  -4.4499999999999998e-02   5.7460000000000004e+00   2.6970000000000000e-01   2.6939999999999997e-01   2.0790000000000000e-01
   4.6289999999999998e-01  -2.1980000000000000e-01   3.5171000000000001e+00   1.6230000000000000e-01  -9.5200000000000007e-02  -3.5099999999999999e-02  -1.3539000000000001e+00   2.2200000000000001e-02   4.9623999999999997e+00   2.6010000000000000e-01   3.5599999999999998e-01   2.8749999999999998e-01
   3.9679999999999999e-01   2.1999999999999999e-02   2.7450999999999999e+00   1.2410000000000000e-01  -1.2370000000000000e-01   2.1899999999999999e-02  -1.3539000000000001e+00  -1.1119999999999999e-01   6.4424999999999999e+00   2.6970000000000000e-01   2.9830000000000001e-01   2.3440000000000000e-01
   3.5270000000000001e-01  -2.4179999999999999e-01   3.6029000000000000e+00   4.7699999999999999e-02  -2.0930000000000001e-01   1.7500000000000002e-02  -1.6646000000000001e+00  -2.2200000000000001e-02   6.2683000000000000e+00   2.6010000000000000e-01   2.5019999999999998e-01   2.6540000000000002e-01
   4.1880000000000001e-01  -1.5390000000000001e-01   3.6029000000000000e+00   1.6230000000000000e-01  -3.8100000000000002e-02  -1.7500000000000002e-02  -1.5536000000000001e+00  -1.7790000000000000e-01   6.3554000000000004e+00   3.3710000000000001e-01   2.8870000000000001e-01   2.6540000000000002e-01
   3.3060000000000000e-01  -3.2979999999999998e-01   3.7745000000000002e+00   1.0500000000000000e-01  -1.6180000000000000e-01   2.6300000000000000e-02  -1.1762999999999999e+00   2.4460000000000001e-01   6.0072000000000001e+00   2.5050000000000000e-01   3.4639999999999999e-01   2.2559999999999999e-01
   4.8490000000000000e-01  -2.1999999999999999e-02   3.1739999999999999e+00   1.0500000000000000e-01  -1.2370000000000000e-01   0.0000000000000000e+00  -1.0875999999999999e+00   1.5559999999999999e-01   6.3554000000000004e+00   2.5050000000000000e-01   3.4639999999999999e-01   2.1679999999999999e-01
   5.2900000000000003e-01  -1.5390000000000001e-01   2.1446000000000001e+00   1.5279999999999999e-01  -7.6100000000000001e-02  -7.4499999999999997e-02  -1.4205000000000001e+00   1.1119999999999999e-01   6.6166000000000000e+00   1.9270000000000001e-01   3.6559999999999998e-01   2.0790000000000000e-01
   7.0530000000000004e-01   2.1999999999999999e-02   2.0588000000000002e+00   1.9089999999999999e-01   0.0000000000000000e+00  -4.8200000000000000e-02  -1.1984999999999999e+00   2.4460000000000001e-01   6.1813000000000002e+00   2.4079999999999999e-01   3.8490000000000002e-01   2.0790000000000000e-01
   2.8649999999999998e-01  -2.6379999999999998e-01   3.0024000000000002e+00  -9.4999999999999998e-03  -1.3320000000000001e-01   2.1899999999999999e-02  -1.3761000000000001e+00   1.5559999999999999e-01   6.6166000000000000e+00   2.1190000000000001e-01   3.6559999999999998e-01   1.8140000000000001e-01
   5.0700000000000001e-01  -2.1999999999999999e-02   2.3161999999999998e+00   2.6729999999999998e-01  -2.8500000000000001e-02  -7.4499999999999997e-02  -1.5315000000000001e+00   1.5559999999999999e-01   6.0072000000000001e+00   2.6010000000000000e-01   3.0790000000000001e-01   2.6979999999999998e-01
   2.2040000000000001e-01  -2.6379999999999998e-01   2.7450999999999999e+00   1.5279999999999999e-01   2.8500000000000001e-02  -1.7500000000000002e-02  -1.2873000000000001e+00   0.0000000000000000e+00   5.4847999999999999e+00   2.9859999999999998e-01   2.8870000000000001e-01   2.4329999999999999e-01
   3.7469999999999998e-01  -1.9789999999999999e-01   3.3456000000000001e+00   1.3370000000000001e-01  -1.0470000000000000e-01   1.3200000000000000e-02  -1.1762999999999999e+00  -6.6699999999999995e-02   5.8330000000000002e+00   2.1190000000000001e-01   3.3679999999999999e-01   1.9910000000000000e-01
   2.8649999999999998e-01  -2.4179999999999999e-01   3.3456000000000001e+00   5.7299999999999997e-02  -2.2839999999999999e-01   3.9500000000000000e-02  -1.5536000000000001e+00  -2.2200000000000001e-02   5.8330000000000002e+00   2.6010000000000000e-01   2.0210000000000000e-01   2.5209999999999999e-01
   4.6289999999999998e-01  -1.0990000000000000e-01   2.5735000000000001e+00   1.4319999999999999e-01  -3.8100000000000002e-02  -1.3200000000000000e-02  -1.3983000000000001e+00   8.8900000000000007e-02   5.6589000000000000e+00   3.2750000000000001e-01   3.0790000000000001e-01   2.1679999999999999e-01
   4.1880000000000001e-01  -1.5390000000000001e-01   3.5171000000000001e+00   6.6799999999999998e-02  -1.5229999999999999e-01   4.3900000000000002e-02  -1.3317000000000001e+00  -2.2200000000000001e-02   5.4847999999999999e+00   2.5050000000000000e-01   3.6559999999999998e-01   2.0790000000000000e-01
   3.5270000000000001e-01  -1.0990000000000000e-01   3.8603000000000001e+00   1.7190000000000000e-01  -1.6180000000000000e-01  -1.7500000000000002e-02  -1.3761000000000001e+00   0.0000000000000000e+00   6.3554000000000004e+00   1.7340000000000000e-01   3.5599999999999998e-01   2.1229999999999999e-01
   3.9679999999999999e-01  -8.7900000000000006e-02   3.0024000000000002e+00   2.3870000000000000e-01  -5.7099999999999998e-02  -2.1899999999999999e-02  -1.3983000000000001e+00   6.6699999999999995e-02   6.1813000000000002e+00   3.1790000000000002e-01   4.0410000000000001e-01   2.6100000000000001e-01
   6.6130000000000000e-01  -1.5390000000000001e-01   1.8015000000000001e+00   1.0500000000000000e-01  -4.7600000000000003e-02  -8.3299999999999999e-02  -1.1096999999999999e+00   2.2239999999999999e-01   6.0072000000000001e+00   2.7939999999999998e-01   2.9830000000000001e-01   2.2120000000000001e-01
   2.8649999999999998e-01  -2.8580000000000000e-01   1.9730000000000001e+00   8.5900000000000004e-02  -4.7600000000000003e-02  -8.8000000000000005e-03  -1.1984999999999999e+00   0.0000000000000000e+00   6.5294999999999996e+00   2.6970000000000000e-01   4.0410000000000001e-01   2.2120000000000001e-01
   5.5110000000000003e-01  -1.0990000000000000e-01   2.2303999999999999e+00   1.6230000000000000e-01  -6.6600000000000006e-02  -7.8899999999999998e-02  -1.3983000000000001e+00   8.8900000000000007e-02   5.3106999999999998e+00   2.3119999999999999e-01   2.7900000000000003e-01   1.9460000000000000e-01
   3.7469999999999998e-01  -1.7590000000000000e-01   1.9730000000000001e+00   1.2410000000000000e-01  -8.5599999999999996e-02  -8.8000000000000005e-03  -1.4871000000000001e+00  -8.8900000000000007e-02   5.6589000000000000e+00   2.8899999999999998e-01   2.3089999999999999e-01   1.9460000000000000e-01
   3.7469999999999998e-01  -6.6000000000000003e-02   2.9165999999999999e+00   2.3870000000000000e-01  -1.0470000000000000e-01  -3.9500000000000000e-02  -1.2206999999999999e+00   6.6699999999999995e-02   5.6589000000000000e+00   3.5639999999999999e-01   2.7900000000000003e-01   2.0349999999999999e-01
   2.2040000000000001e-01  -2.4179999999999999e-01   4.2034000000000002e+00   1.6230000000000000e-01  -1.2370000000000000e-01   2.6300000000000000e-02  -1.2428999999999999e+00  -1.1119999999999999e-01   6.7035999999999998e+00   2.6010000000000000e-01   2.8870000000000001e-01   2.4329999999999999e-01
   3.9679999999999999e-01  -3.5170000000000001e-01   2.4018999999999999e+00   1.6230000000000000e-01  -8.5599999999999996e-02  -2.6300000000000000e-02  -1.1762999999999999e+00   0.0000000000000000e+00   5.7460000000000004e+00   2.7939999999999998e-01   2.9830000000000001e-01   2.2120000000000001e-01
   2.8649999999999998e-01  -3.5170000000000001e-01   3.6029000000000000e+00   9.5500000000000002e-02  -1.4269999999999999e-01   8.8000000000000005e-03  -1.3983000000000001e+00   2.2239999999999999e-01   6.2683000000000000e+00   2.0230000000000001e-01   3.3679999999999999e-01   2.2120000000000001e-01
   4.1880000000000001e-01  -1.9789999999999999e-01   2.5735000000000001e+00   1.3370000000000001e-01  -9.5200000000000007e-02   0.0000000000000000e+00  -1.2206999999999999e+00   1.5559999999999999e-01   6.3554000000000004e+00   2.4079999999999999e-01   4.3300000000000000e-01   1.8579999999999999e-01
   3.7469999999999998e-01  -1.0990000000000000e-01   2.5735000000000001e+00   2.0050000000000001e-01  -1.1420000000000000e-01  -3.0700000000000002e-02  -1.4205000000000001e+00   2.8910000000000002e-01   6.8777999999999997e+00   2.2159999999999999e-01   2.6939999999999997e-01   2.1679999999999999e-01
   4.4080000000000003e-01  -8.7900000000000006e-02   2.2303999999999999e+00   1.1459999999999999e-01  -2.8500000000000001e-02  -1.0960000000000000e-01  -1.3317000000000001e+00   1.7790000000000000e-01   6.2683000000000000e+00   2.5050000000000000e-01   3.9450000000000002e-01   2.2120000000000001e-01
   2.2040000000000001e-01  -2.1980000000000000e-01   3.2597999999999998e+00   1.6230000000000000e-01  -1.2370000000000000e-01  -1.3200000000000000e-02  -1.3317000000000001e+00   2.2200000000000001e-02   6.6166000000000000e+00   1.7340000000000000e-01   2.7900000000000003e-01   2.5209999999999999e-01
   5.2900000000000003e-01  -1.5390000000000001e-01   1.6298999999999999e+00   1.2410000000000000e-01  -7.6100000000000001e-02  -3.5099999999999999e-02  -1.3983000000000001e+00   0.0000000000000000e+00   5.6589000000000000e+00   2.8899999999999998e-01   2.5979999999999998e-01   1.9910000000000000e-01
   3.9679999999999999e-01  -2.1980000000000000e-01   3.1739999999999999e+00   1.4319999999999999e-01  -4.7600000000000003e-02  -2.6300000000000000e-02  -1.4871000000000001e+00   6.6699999999999995e-02   4.7882999999999996e+00   2.5050000000000000e-01   2.9830000000000001e-01   2.5209999999999999e-01
   3.5270000000000001e-01  -2.1980000000000000e-01   3.3456000000000001e+00   1.1459999999999999e-01  -1.0470000000000000e-01   8.8000000000000005e-03  -1.2428999999999999e+00   1.1119999999999999e-01   5.6589000000000000e+00   2.5050000000000000e-01   3.7530000000000002e-01   2.0790000000000000e-01
   3.7469999999999998e-01  -3.9570000000000000e-01   4.2034000000000002e+00   8.5900000000000004e-02  -1.9980000000000001e-01   1.7500000000000002e-02  -1.5093000000000001e+00  -2.2200000000000001e-02   6.7035999999999998e+00   1.6380000000000000e-01   2.9830000000000001e-01   2.5209999999999999e-01
   4.4080000000000003e-01  -8.7900000000000006e-02   2.6593000000000000e+00   2.0050000000000001e-01  -1.2370000000000000e-01  -1.7500000000000002e-02  -1.3095000000000001e+00   4.4499999999999998e-02   5.5719000000000003e+00   2.4079999999999999e-01   3.1750000000000000e-01   2.5659999999999999e-01
   4.4080000000000003e-01  -2.1980000000000000e-01   3.4314000000000000e+00   1.5279999999999999e-01  -1.5229999999999999e-01   3.5099999999999999e-02  -1.3761000000000001e+00   2.2200000000000001e-02   5.6589000000000000e+00   2.7939999999999998e-01   4.1370000000000001e-01   2.1679999999999999e-01
   6.1719999999999997e-01  -2.8580000000000000e-01   2.7450999999999999e+00   1.9089999999999999e-01   1.9000000000000000e-02  -2.6300000000000000e-02  -1.3095000000000001e+00   1.3339999999999999e-01   5.9200999999999997e+00   1.6380000000000000e-01   4.2340000000000000e-01   2.0349999999999999e-01
   4.1880000000000001e-01  -2.4179999999999999e-01   2.4018999999999999e+00   1.6230000000000000e-01  -6.6600000000000006e-02   0.0000000000000000e+00  -1.3539000000000001e+00   1.7790000000000000e-01   5.8330000000000002e+00   2.6970000000000000e-01   2.9830000000000001e-01   1.9910000000000000e-01
   5.7310000000000005e-01  -6.6000000000000003e-02   1.9730000000000001e+00   2.4820000000000000e-01  -3.8100000000000002e-02  -7.4499999999999997e-02  -1.1540999999999999e+00   2.8910000000000002e-01   6.0941999999999998e+00   3.1790000000000002e-01   3.9450000000000002e-01   1.8579999999999999e-01
   4.1880000000000001e-01  -2.6379999999999998e-01   3.5171000000000001e+00   5.7299999999999997e-02  -9.5200000000000007e-02  -8.8000000000000005e-03  -1.1096999999999999e+00  -4.4499999999999998e-02   6.7035999999999998e+00   2.7939999999999998e-01   3.3679999999999999e-01   2.3440000000000000e-01
   3.3060000000000000e-01  -1.3189999999999999e-01   1.0294000000000001e+00   1.6230000000000000e-01   4.7600000000000003e-02  -5.7000000000000002e-02  -1.4205000000000001e+00   1.3339999999999999e-01   5.5719000000000003e+00   2.0230000000000001e-01   3.0790000000000001e-01   2.3000000000000001e-01
   4.6289999999999998e-01  -6.6000000000000003e-02   3.4314000000000000e+00   1.2410000000000000e-01  -1.1420000000000000e-01  -3.9500000000000000e-02  -1.5758000000000001e+00  -4.4499999999999998e-02   5.8330000000000002e+00   3.5639999999999999e-01   2.5979999999999998e-01   2.3890000000000000e-01
