# Supplementary material for: Footwear and Foam Surface Alter Gait Initiation of Typical Subjects
Source: PLoS One. 2015 Aug 13;10(8):e0135821. doi: 10.1371/journal.pone.0135821 (PMC4536224; doi:10.1371/journal.pone.0135821)
Supplement: S1 Dataset — (ZIP) [file pone.0135821.s001.zip › 15_foam_av1_03.txt]

   1.1594200000000001e+01   5.8475999999999999e+00   3.1439760000000001e+02   9.9290000000000000e-01   3.2134999999999998e+01  -1.7847999999999999e+00  -1.2451400000000000e+01  -3.7134000000000000e+00   2.8938810000000001e+02  -5.7603999999999997e+00  -3.1656500000000001e+01  -8.8499999999999995e-02
   1.1550100000000000e+01   5.8916000000000004e+00   3.1328240000000000e+02   8.7839999999999996e-01   3.1992200000000000e+01  -1.7628999999999999e+00  -1.2362600000000000e+01  -3.4464999999999999e+00   2.8895280000000002e+02  -5.7988999999999997e+00  -3.1589200000000002e+01  -1.2390000000000000e-01
   1.1594200000000001e+01   5.7157000000000000e+00   3.1225299999999999e+02   1.0216000000000001e+00   3.1744800000000001e+01  -1.7541000000000000e+00  -1.2517899999999999e+01  -3.6244000000000001e+00   2.8938810000000001e+02  -5.8182000000000000e+00  -3.1695000000000000e+01  -1.1060000000000000e-01
   1.1550100000000000e+01   5.4519000000000002e+00   3.0899320000000000e+02   9.6430000000000005e-01   3.1554500000000001e+01  -1.7979000000000001e+00  -1.2628900000000000e+01  -3.2019000000000002e+00   2.8895280000000002e+02  -5.8182000000000000e+00  -3.1656500000000001e+01  -1.0620000000000000e-01
   1.1065099999999999e+01   5.2760999999999996e+00   3.0667700000000002e+02   9.5469999999999999e-01   3.1250000000000000e+01  -1.7015000000000000e+00  -1.2473599999999999e+01  -3.2686000000000002e+00   2.8956220000000002e+02  -5.8856000000000002e+00  -3.1627600000000001e+01  -1.1060000000000000e-01
   1.0932900000000000e+01   4.9462999999999999e+00   3.0521870000000001e+02   9.7380000000000000e-01   3.1040700000000001e+01  -1.7190000000000001e+00  -1.2517899999999999e+01  -3.1130000000000000e+00   2.9008460000000002e+02  -5.8375000000000004e+00  -3.1656500000000001e+01  -1.5040000000000001e-01
   1.0977000000000000e+01   4.9242999999999997e+00   3.0161579999999998e+02   9.0700000000000003e-01   3.0812300000000000e+01  -1.7278000000000000e+00  -1.2739900000000000e+01  -3.2242000000000002e+00   2.9095519999999999e+02  -5.8471000000000002e+00  -3.1781600000000001e+01  -8.4000000000000005e-02
   1.0844700000000000e+01   4.8364000000000003e+00   2.9938540000000000e+02   8.7839999999999996e-01   3.0812300000000000e+01  -1.7322000000000000e+00  -1.2606700000000000e+01  -3.0908000000000002e+00   2.9173869999999999e+02  -5.8856000000000002e+00  -3.1849000000000000e+01  -1.5920000000000001e-01
   1.0888800000000000e+01   4.9242999999999997e+00   2.9844180000000000e+02   6.9699999999999995e-01   3.0612400000000001e+01  -1.7015000000000000e+00  -1.3050599999999999e+01  -3.1352000000000002e+00   2.9356700000000001e+02  -6.0397999999999996e+00  -3.1974000000000000e+01  -9.7299999999999998e-02
   1.0977000000000000e+01   5.0122999999999998e+00   2.9603980000000001e+02   7.7329999999999999e-01   3.0403099999999998e+01  -1.7628999999999999e+00  -1.3516700000000000e+01  -3.1130000000000000e+00   2.9400229999999999e+02  -6.0686999999999998e+00  -3.2147199999999998e+01  -5.7500000000000002e-02
   1.0822699999999999e+01   4.7704000000000004e+00   2.9415260000000001e+02   7.3519999999999996e-01   3.0279399999999999e+01  -1.7322000000000000e+00  -1.3805300000000001e+01  -3.1130000000000000e+00   2.9583049999999997e+02  -6.2805999999999997e+00  -3.2474400000000003e+01  -4.4200000000000003e-02
   1.0712500000000000e+01   5.0122999999999998e+00   2.9355210000000000e+02   6.4920000000000000e-01   2.9974900000000002e+01  -1.6795000000000000e+00  -1.4515499999999999e+01  -2.9573000000000000e+00   2.9844229999999999e+02  -6.3575999999999997e+00  -3.2589799999999997e+01  -8.8499999999999995e-02
   1.0734500000000001e+01   5.0122999999999998e+00   2.9123599999999999e+02   5.8240000000000003e-01   2.9822600000000001e+01  -1.6882999999999999e+00  -1.5270099999999999e+01  -3.1797000000000000e+00   3.0079300000000001e+02  -6.5407000000000002e+00  -3.2868899999999996e+01  -7.5200000000000003e-02
   1.0602300000000000e+01   4.9683000000000002e+00   2.8926290000000000e+02   4.8690000000000000e-01   2.9718000000000000e+01  -1.6619999999999999e+00  -1.5913800000000000e+01  -3.1130000000000000e+00   3.0218590000000000e+02  -6.6466000000000003e+00  -3.3070999999999998e+01  -1.1060000000000000e-01
   1.0249599999999999e+01   4.8144000000000000e+00   2.8849090000000001e+02   2.9599999999999999e-01   2.9546700000000001e+01  -1.6400999999999999e+00  -1.6513000000000002e+01  -3.0463000000000000e+00   3.0514600000000002e+02  -6.7815000000000003e+00  -3.3234499999999997e+01  -1.9910000000000000e-01
   1.0139400000000000e+01   4.8803999999999998e+00   2.8600310000000002e+02   2.7689999999999998e-01   2.9442000000000000e+01  -1.6181000000000001e+00  -1.7090100000000000e+01  -3.2242000000000002e+00   3.0723540000000003e+02  -7.0223000000000004e+00  -3.3378900000000002e+01  -2.3440000000000000e-01
   1.0073300000000000e+01   4.9903000000000004e+00   2.8325810000000001e+02   1.4319999999999999e-01   2.9384899999999998e+01  -1.6313000000000000e+00  -1.7511800000000001e+01  -3.7801000000000000e+00   3.0976020000000000e+02  -7.2919999999999998e+00  -3.3696399999999997e+01  -2.6100000000000001e-01
   1.0051200000000000e+01   4.7923999999999998e+00   2.8111349999999999e+02   6.6799999999999998e-02   2.9318300000000001e+01  -1.6137999999999999e+00  -1.7889099999999999e+01  -3.7355999999999998e+00   3.1071780000000001e+02  -7.3498000000000001e+00  -3.3667499999999997e+01  -3.5830000000000001e-01
   1.0007099999999999e+01   4.6384999999999996e+00   2.8102769999999998e+02  -2.6729999999999998e-01   2.9004300000000001e+01  -1.5831000000000000e+00  -1.8821300000000001e+01  -4.1357999999999997e+00   3.1341669999999999e+02  -7.5617000000000001e+00  -3.3898400000000002e+01  -3.7159999999999999e-01
   9.9629999999999992e+00   4.5726000000000004e+00   2.7785370000000000e+02  -3.1509999999999999e-01   2.9051800000000000e+01  -1.5654999999999999e+00  -1.9043299999999999e+01  -4.6028000000000002e+00   3.1533199999999999e+02  -7.7061999999999999e+00  -3.4177500000000002e+01  -4.2020000000000002e-01
   1.0095300000000000e+01   4.4187000000000003e+00   2.7682429999999999e+02  -5.1559999999999995e-01   2.8918600000000001e+01  -1.5041000000000000e+00  -1.9842300000000002e+01  -5.0475000000000003e+00   3.1698620000000000e+02  -7.9566999999999997e+00  -3.4389200000000002e+01  -4.7330000000000000e-01
   9.6765000000000008e+00   4.4406999999999996e+00   2.7562329999999997e+02  -6.8740000000000001e-01   2.8652200000000001e+01  -1.4559000000000000e+00  -2.0175200000000000e+01  -4.8696000000000002e+00   3.1968500000000000e+02  -8.1782000000000004e+00  -3.4620100000000001e+01  -4.4679999999999997e-01
   9.6545000000000005e+00   4.0888999999999998e+00   2.7502280000000002e+02  -8.5929999999999995e-01   2.8566500000000001e+01  -1.4471000000000001e+00  -2.0375000000000000e+01  -5.2698999999999998e+00   3.2107799999999997e+02  -8.2937999999999992e+00  -3.4850999999999999e+01  -4.5560000000000000e-01
   9.8308000000000000e+00   3.8031999999999999e+00   2.7244929999999999e+02  -1.0216000000000001e+00   2.8509399999999999e+01  -1.4164000000000001e+00  -2.0641300000000001e+01  -5.4699999999999998e+00   3.2368979999999999e+02  -8.4286999999999992e+00  -3.5082000000000001e+01  -5.3520000000000001e-01
   9.6324000000000005e+00   3.7372000000000001e+00   2.7202040000000000e+02  -1.1742999999999999e+00   2.8281099999999999e+01  -1.3287000000000000e+00  -2.0996400000000001e+01  -5.4699999999999998e+00   3.2604039999999998e+02  -8.6310000000000002e+00  -3.5332099999999997e+01  -5.9719999999999995e-01
   9.4120000000000008e+00   3.6932000000000000e+00   2.6996159999999998e+02  -1.2412000000000001e+00   2.8195399999999999e+01  -1.3593999999999999e+00  -2.1373699999999999e+01  -5.5811999999999999e+00   3.2839109999999999e+02  -8.7947000000000006e+00  -3.5514899999999997e+01  -6.0160000000000002e-01
   9.4560999999999993e+00   3.8250999999999999e+00   2.6790280000000001e+02  -1.4320999999999999e+00   2.8233499999999999e+01  -1.3506000000000000e+00  -2.1573499999999999e+01  -6.1814999999999998e+00   3.2891340000000002e+02  -8.9585000000000008e+00  -3.5688099999999999e+01  -6.2370000000000003e-01
   9.5001999999999995e+00   3.4293999999999998e+00   2.6610129999999998e+02  -1.5752999999999999e+00   2.8128799999999998e+01  -1.3287000000000000e+00  -2.1861999999999998e+01  -6.2037000000000004e+00   3.3152519999999998e+02  -9.1799999999999997e+00  -3.5928699999999999e+01  -7.2989999999999999e-01
   9.3238000000000003e+00   3.3855000000000000e+00   2.6584399999999999e+02  -1.7281000000000000e+00   2.7890899999999998e+01  -1.2848999999999999e+00  -2.2239300000000000e+01  -6.4706000000000001e+00   3.3326639999999998e+02  -9.3148999999999997e+00  -3.6130800000000001e+01  -6.7240000000000000e-01
   9.3018000000000001e+00   3.4293999999999998e+00   2.6292730000000000e+02  -1.7758000000000000e+00   2.7843299999999999e+01  -1.2585999999999999e+00  -2.2572299999999998e+01  -6.8930999999999996e+00   3.3518169999999998e+02  -9.4689999999999994e+00  -3.6342399999999998e+01  -7.5639999999999996e-01
   9.2797000000000001e+00   3.3855000000000000e+00   2.6267000000000002e+02  -1.9954000000000001e+00   2.7719600000000000e+01  -1.2454000000000001e+00  -2.2994000000000000e+01  -7.0487000000000002e+00   3.3613940000000002e+02  -9.5267999999999997e+00  -3.6592599999999997e+01  -7.9620000000000002e-01
   9.1915999999999993e+00   2.9238000000000000e+00   2.6146899999999999e+02  -2.1959000000000000e+00   2.7510300000000001e+01  -1.1489000000000000e+00  -2.3215900000000001e+01  -7.2488000000000001e+00   3.3744529999999997e+02  -9.7291000000000007e+00  -3.6650300000000001e+01  -8.6260000000000003e-01
   9.0814000000000004e+00   2.5720999999999998e+00   2.6052539999999999e+02  -2.3008999999999999e+00   2.7434200000000001e+01  -1.1445000000000001e+00  -2.3326899999999998e+01  -7.4489000000000001e+00   3.3909949999999998e+02  -9.7484000000000002e+00  -3.6833199999999998e+01  -8.2279999999999998e-01
   9.1034000000000006e+00   2.4841000000000002e+00   2.5906700000000001e+02  -2.5396000000000001e+00   2.7405600000000000e+01  -1.1051000000000000e+00  -2.3948300000000000e+01  -7.5378999999999996e+00   3.4031830000000002e+02  -9.8832000000000004e+00  -3.6996699999999997e+01  -9.3779999999999997e-01
   9.0593000000000004e+00   2.3521999999999998e+00   2.5889550000000003e+02  -2.7019000000000002e+00   2.7272400000000001e+01  -1.0568000000000000e+00  -2.4481000000000002e+01  -7.4934000000000003e+00   3.4145010000000002e+02  -1.0085500000000000e+01  -3.7025599999999997e+01  -9.9529999999999996e-01
   9.0593000000000004e+00   2.3961999999999999e+00   2.5683670000000001e+02  -2.7496999999999998e+00   2.7167700000000000e+01  -1.0611999999999999e+00  -2.4569800000000001e+01  -7.8047000000000004e+00   3.4380070000000001e+02  -1.0085500000000000e+01  -3.7141100000000002e+01  -9.9090000000000000e-01
   9.2356999999999996e+00   2.0445000000000002e+00   2.5606459999999998e+02  -2.9215000000000000e+00   2.7320000000000000e+01  -1.0700000000000001e+00  -2.5235600000000002e+01  -7.7380000000000004e+00   3.4536779999999999e+02  -1.0297499999999999e+01  -3.7304600000000001e+01  -1.0306999999999999e+00
   9.2576999999999998e+00   2.1983999999999999e+00   2.5434889999999999e+02  -2.9597000000000002e+00   2.7281900000000000e+01  -1.0700000000000001e+00  -2.5590800000000002e+01  -7.7380000000000004e+00   3.4580309999999997e+02  -1.0470800000000001e+01  -3.7372000000000000e+01  -1.1413000000000000e+00
   8.8609000000000009e+00   2.0445000000000002e+00   2.5452050000000000e+02  -3.1888000000000001e+00   2.7082100000000001e+01  -1.0305000000000000e+00  -2.5990300000000001e+01  -8.2050000000000001e+00   3.4710899999999998e+02  -1.0615300000000000e+01  -3.7497100000000003e+01  -1.1589000000000000e+00
   8.9049999999999994e+00   1.8246000000000000e+00   2.5220429999999999e+02  -3.2747999999999999e+00   2.7044000000000000e+01  -9.9980000000000002e-01  -2.6411999999999999e+01  -8.4496000000000002e+00   3.4745720000000000e+02  -1.0663500000000001e+01  -3.7497100000000003e+01  -1.1988000000000001e+00
   9.0152000000000001e+00   1.4948999999999999e+00   2.5237590000000000e+02  -3.4275000000000002e+00   2.6967900000000000e+01  -9.7789999999999999e-01  -2.6966899999999999e+01  -8.6719000000000008e+00   3.4815370000000001e+02  -1.0779100000000000e+01  -3.7689500000000002e+01  -1.2474000000000001e+00
   8.7728000000000002e+00   1.6927000000000001e+00   2.5151810000000000e+02  -3.3797999999999999e+00   2.6872699999999998e+01  -9.3410000000000004e-01  -2.7144400000000001e+01  -8.6941000000000006e+00   3.4919839999999999e+02  -1.0904299999999999e+01  -3.7699199999999998e+01  -1.3048999999999999e+00
   8.7065999999999999e+00   1.5388999999999999e+00   2.5066020000000000e+02  -3.5707000000000000e+00   2.6701400000000000e+01  -8.7270000000000003e-01  -2.7699300000000001e+01  -9.1610999999999994e+00   3.4998200000000003e+02  -1.1087300000000001e+01  -3.7939700000000002e+01  -1.3226000000000000e+00
   8.8609000000000009e+00   1.6927000000000001e+00   2.5023130000000000e+02  -3.5611999999999999e+00   2.6663399999999999e+01  -9.2969999999999997e-01  -2.7899000000000001e+01  -9.0944000000000003e+00   3.5128789999999998e+02  -1.1251099999999999e+01  -3.7939700000000002e+01  -1.4244000000000001e+00
   8.8169000000000004e+00   1.4509000000000001e+00   2.4903030000000001e+02  -3.6949000000000001e+00   2.6606300000000001e+01  -8.6829999999999996e-01  -2.7876799999999999e+01  -9.4724000000000004e+00   3.5181020000000001e+02  -1.1328200000000001e+01  -3.7997399999999999e+01  -1.4996000000000000e+00
   9.0152000000000001e+00   1.4948999999999999e+00   2.4714310000000000e+02  -3.5802999999999998e+00   2.6387400000000000e+01  -8.7700000000000000e-01  -2.8298500000000001e+01  -9.7170000000000005e+00   3.5302910000000003e+02  -1.1501600000000000e+01  -3.8074399999999997e+01  -1.5040000000000000e+00
   8.8829999999999991e+00   1.4289000000000001e+00   2.4525579999999999e+02  -3.6852999999999998e+00   2.6320799999999998e+01  -9.2969999999999997e-01  -2.8498300000000000e+01  -9.7614999999999998e+00   3.5477030000000002e+02  -1.1646000000000001e+01  -3.8238000000000000e+01  -1.5394000000000001e+00
   8.9710999999999999e+00   1.5388999999999999e+00   2.4422640000000001e+02  -3.6471000000000000e+00   2.6416000000000000e+01  -8.8580000000000003e-01  -2.8764600000000002e+01  -9.9170999999999996e+00   3.5598910000000001e+02  -1.1752000000000001e+01  -3.8391900000000000e+01  -1.6455000000000000e+00
   8.8389000000000006e+00   1.4509000000000001e+00   2.4414070000000001e+02  -3.7425999999999999e+00   2.6292300000000001e+01  -8.9900000000000002e-01  -2.9164200000000001e+01  -1.0028300000000000e+01   3.5694680000000000e+02  -1.1954300000000000e+01  -3.8478499999999997e+01  -1.6234000000000000e+00
   9.0814000000000004e+00   1.5388999999999999e+00   2.4191030000000001e+02  -3.7140000000000000e+00   2.6140000000000001e+01  -9.2969999999999997e-01  -2.9785599999999999e+01  -1.0339600000000001e+01   3.5764330000000001e+02  -1.2146900000000000e+01  -3.8680599999999998e+01  -1.7383999999999999e+00
   9.0152000000000001e+00   1.6048000000000000e+00   2.4225340000000000e+02  -3.7808000000000002e+00   2.6044799999999999e+01  -8.9459999999999995e-01  -3.0229500000000002e+01  -1.0739800000000001e+01   3.5851389999999998e+02  -1.2464800000000000e+01  -3.8699800000000003e+01  -1.8225000000000000e+00
   9.0373000000000001e+00   1.7366999999999999e+00   2.4088090000000000e+02  -3.7808000000000002e+00   2.5892600000000002e+01  -9.1649999999999998e-01  -3.0340499999999999e+01  -1.0873200000000001e+01   3.5912329999999997e+02  -1.2619000000000000e+01  -3.8776800000000001e+01  -1.9286000000000001e+00
   9.4339999999999993e+00   1.4289000000000001e+00   2.4156710000000001e+02  -3.9335000000000000e+00   2.5721299999999999e+01  -7.8930000000000000e-01  -3.1050699999999999e+01  -1.1495799999999999e+01   3.6103859999999997e+02  -1.2821199999999999e+01  -3.9007700000000000e+01  -1.9817000000000000e+00
   9.3018000000000001e+00   1.5608000000000000e+00   2.4010880000000000e+02  -3.8858000000000001e+00   2.5749900000000000e+01  -8.2879999999999998e-01  -3.1472400000000000e+01  -1.1740399999999999e+01   3.6121269999999998e+02  -1.3148800000000000e+01  -3.9027000000000001e+01  -2.1187999999999998e+00
   9.2797000000000001e+00   1.2749999999999999e+00   2.4088090000000000e+02  -4.0576999999999996e+00   2.5711800000000000e+01  -7.3229999999999995e-01  -3.1982900000000001e+01  -1.1984999999999999e+01   3.6295389999999998e+02  -1.3389600000000000e+01  -3.9094299999999997e+01  -2.2117000000000000e+00
   9.4780999999999995e+00   1.5388999999999999e+00   2.3976570000000001e+02  -4.0099000000000000e+00   2.5702300000000001e+01  -7.8930000000000000e-01  -3.2338000000000001e+01  -1.2340800000000000e+01   3.6469520000000000e+02  -1.3668900000000001e+01  -3.9200200000000002e+01  -2.3222999999999998e+00
   9.3679000000000006e+00   1.4948999999999999e+00   2.3967990000000000e+02  -4.1722000000000001e+00   2.5806899999999999e+01  -7.3229999999999995e-01  -3.2915100000000002e+01  -1.2807700000000001e+01   3.6582690000000002e+02  -1.3938599999999999e+01  -3.9344499999999996e+01  -2.3532999999999999e+00
   9.5883000000000003e+00   1.5608000000000000e+00   2.3882210000000001e+02  -4.1340000000000003e+00   2.5826000000000001e+01  -7.8059999999999996e-01  -3.3159199999999998e+01  -1.2785500000000001e+01   3.6678460000000001e+02  -1.4102399999999999e+01  -3.9363799999999998e+01  -2.5169999999999999e+00
   9.5001999999999995e+00   1.5828000000000000e+00   2.3942250000000001e+02  -4.2582000000000004e+00   2.5740300000000001e+01  -6.8410000000000004e-01  -3.3802900000000001e+01  -1.3007899999999999e+01   3.6791640000000001e+02  -1.4343200000000000e+01  -3.9527299999999997e+01  -2.5081000000000002e+00
   9.6324000000000005e+00   1.5608000000000000e+00   2.3950829999999999e+02  -4.2103999999999999e+00   2.5864000000000001e+01  -7.6300000000000001e-01  -3.4380000000000003e+01  -1.3608200000000000e+01   3.6782929999999999e+02  -1.4429900000000000e+01  -3.9556199999999997e+01  -2.6274999999999999e+00
   9.3679000000000006e+00   1.4948999999999999e+00   2.4010880000000000e+02  -4.4490999999999996e+00   2.5768899999999999e+01  -6.8850000000000000e-01  -3.4890400000000000e+01  -1.3741600000000000e+01   3.6869990000000001e+02  -1.4709300000000001e+01  -3.9738999999999997e+01  -2.6806000000000001e+00
   9.5663000000000000e+00   1.4729000000000001e+00   2.4019460000000001e+02  -4.4778000000000002e+00   2.5816500000000001e+01  -6.4459999999999995e-01  -3.5289999999999999e+01  -1.4075200000000001e+01   3.6974459999999999e+02  -1.4882700000000000e+01  -3.9719799999999999e+01  -2.7690999999999999e+00
   9.3459000000000003e+00   1.2969999999999999e+00   2.4096670000000000e+02  -4.4873000000000003e+00   2.5835500000000000e+01  -6.3149999999999995e-01  -3.5933599999999998e+01  -1.4497600000000000e+01   3.7009289999999999e+02  -1.5017500000000000e+01  -3.9854500000000002e+01  -2.8487000000000000e+00
   9.2576999999999998e+00   1.1431000000000000e+00   2.4010880000000000e+02  -4.5827999999999998e+00   2.5892600000000002e+01  -6.8410000000000004e-01  -3.6000200000000000e+01  -1.5053500000000000e+01   3.6957049999999998e+02  -1.5181300000000000e+01  -3.9825600000000001e+01  -2.9725999999999999e+00
   9.2135999999999996e+00   1.2091000000000001e+00   2.4079509999999999e+02  -4.7450999999999999e+00   2.5749900000000000e+01  -5.8320000000000005e-01  -3.6177799999999998e+01  -1.5253700000000000e+01   3.7052820000000003e+02  -1.5277600000000000e+01  -3.9873699999999999e+01  -3.0566000000000000e+00
   9.2797000000000001e+00   1.1212000000000000e+00   2.4062350000000001e+02  -4.7641999999999998e+00   2.5826000000000001e+01  -6.2270000000000003e-01  -3.6266500000000001e+01  -1.5609400000000001e+01   3.6974459999999999e+02  -1.5431699999999999e+01  -3.9835200000000000e+01  -3.1627999999999998e+00
   8.9710999999999999e+00   9.8929999999999996e-01   2.4036619999999999e+02  -4.7260000000000000e+00   2.5978200000000001e+01  -6.1390000000000000e-01  -3.6754800000000003e+01  -1.6120899999999999e+01   3.7026700000000000e+02  -1.5672499999999999e+01  -3.9758299999999998e+01  -3.2423999999999999e+00
   9.0593000000000004e+00   1.1431000000000000e+00   2.4113820000000001e+02  -4.7736999999999998e+00   2.6111499999999999e+01  -6.1390000000000000e-01  -3.6887999999999998e+01  -1.6432200000000002e+01   3.6913520000000000e+02  -1.5701400000000000e+01  -3.9796799999999998e+01  -3.3309000000000002e+00
   8.9490999999999996e+00   9.4530000000000003e-01   2.4293969999999999e+02  -4.8501000000000003e+00   2.6092400000000001e+01  -5.4379999999999995e-01  -3.7021200000000000e+01  -1.6787900000000000e+01   3.6991879999999998e+02  -1.5845900000000000e+01  -3.9844900000000003e+01  -3.4060999999999999e+00
   9.1254000000000008e+00   1.1651000000000000e+00   2.4259649999999999e+02  -4.8406000000000002e+00   2.6320799999999998e+01  -5.8760000000000001e-01  -3.7265300000000003e+01  -1.7099200000000000e+01   3.7009289999999999e+02  -1.5884499999999999e+01  -3.9864100000000001e+01  -3.4723999999999999e+00
   8.7286999999999999e+00   9.6730000000000005e-01   2.4336859999999999e+02  -4.9741999999999997e+00   2.6387400000000000e+01  -5.2620000000000000e-01  -3.7598199999999999e+01  -1.7499500000000001e+01   3.6922230000000002e+02  -1.5990399999999999e+01  -4.0018099999999997e+01  -3.5299000000000000e+00
   8.7507000000000001e+00   8.3540000000000003e-01   2.4577050000000000e+02  -5.0697000000000001e+00   2.6406400000000001e+01  -4.8680000000000001e-01  -3.7686999999999998e+01  -1.7699600000000000e+01   3.7000580000000002e+02  -1.6115700000000000e+01  -4.0008400000000002e+01  -3.6051000000000002e+00
   8.8609000000000009e+00   6.5949999999999998e-01   2.4731469999999999e+02  -5.3178999999999998e+00   2.6644300000000001e+01  -4.3850000000000000e-01  -3.7864600000000003e+01  -1.8144300000000001e+01   3.6948349999999999e+02  -1.6163799999999998e+01  -4.0046900000000001e+01  -3.6404999999999998e+00
   9.0814000000000004e+00   4.8359999999999997e-01   2.4860140000000001e+02  -5.3369999999999997e+00   2.6891800000000000e+01  -4.5169999999999999e-01  -3.7997700000000002e+01  -1.8144300000000001e+01   3.6843869999999998e+02  -1.6308299999999999e+01  -3.9960299999999997e+01  -3.7467000000000001e+00
   8.8609000000000009e+00   1.9789999999999999e-01   2.4988820000000001e+02  -5.7380000000000004e+00   2.7024999999999999e+01  -3.6399999999999999e-01  -3.7975499999999997e+01  -1.8566800000000001e+01   3.6930930000000001e+02  -1.6443200000000001e+01  -3.9950699999999998e+01  -3.7776000000000001e+00
   8.8169000000000004e+00  -2.1980000000000000e-01   2.5237590000000000e+02  -5.7571000000000003e+00   2.7262899999999998e+01  -3.3770000000000000e-01  -3.8064300000000003e+01  -1.8922499999999999e+01   3.6896109999999999e+02  -1.6549099999999999e+01  -3.9989199999999997e+01  -3.8704999999999998e+00
   8.9049999999999994e+00  -1.9789999999999999e-01   2.5357689999999999e+02  -6.0244000000000000e+00   2.7557900000000000e+01  -3.3329999999999999e-01  -3.8397199999999998e+01  -1.9056000000000001e+01   3.6835169999999999e+02  -1.6529900000000001e+01  -3.9941099999999999e+01  -3.8881999999999999e+00
   8.9049999999999994e+00  -2.8580000000000000e-01   2.5572149999999999e+02  -6.3013000000000003e+00   2.7938500000000001e+01  -2.6310000000000000e-01  -3.8064300000000003e+01  -1.9033700000000000e+01   3.6730700000000002e+02  -1.6520199999999999e+01  -3.9767899999999997e+01  -3.9811000000000001e+00
   8.7065999999999999e+00  -6.8149999999999999e-01   2.5923860000000002e+02  -6.5018000000000002e+00   2.8233499999999999e+01  -1.7540000000000000e-01  -3.8153100000000002e+01  -1.9300599999999999e+01   3.6591399999999999e+02  -1.6577999999999999e+01  -3.9806399999999996e+01  -3.9900000000000002e+00
   8.7948000000000004e+00  -1.1212000000000000e+00   2.6078269999999998e+02  -6.6737000000000002e+00   2.8642700000000001e+01  -1.8859999999999999e-01  -3.7953299999999999e+01  -1.9434000000000001e+01   3.6399869999999999e+02  -1.6587700000000002e+01  -3.9729399999999998e+01  -4.0518999999999998e+00
   8.8169000000000004e+00  -1.3190000000000000e+00   2.6464299999999997e+02  -6.9314000000000000e+00   2.8766400000000001e+01  -1.2720000000000001e-01  -3.7620399999999997e+01  -1.9789700000000000e+01   3.6304100000000000e+02  -1.6452800000000000e+01  -3.9575400000000002e+01  -4.0563000000000002e+00
   8.6625999999999994e+00  -1.6488000000000000e+00   2.6841750000000002e+02  -7.1988000000000003e+00   2.9146999999999998e+01  -3.9500000000000000e-02  -3.7531599999999997e+01  -1.9656300000000002e+01   3.6147390000000001e+02  -1.6558800000000002e+01  -3.9450400000000002e+01  -4.1138000000000003e+00
   8.5523000000000007e+00  -1.8466000000000000e+00   2.7227769999999998e+02  -7.3897000000000004e+00   2.9499099999999999e+01   4.3900000000000002e-02  -3.7198700000000002e+01  -2.0256699999999999e+01   3.5894920000000002e+02  -1.6491299999999999e+01  -3.9325299999999999e+01  -4.1138000000000003e+00
   8.6625999999999994e+00  -2.0005000000000002e+00   2.7459390000000002e+02  -7.5711000000000004e+00   2.9936800000000002e+01   3.0700000000000002e-02  -3.6887999999999998e+01  -2.0478999999999999e+01   3.5668560000000002e+02  -1.6327600000000000e+01  -3.9113599999999998e+01  -4.1845999999999997e+00
   8.5303000000000004e+00  -2.3742000000000001e+00   2.7828260000000000e+02  -7.7716000000000003e+00   3.0307900000000000e+01   1.1840000000000001e-01  -3.6665999999999997e+01  -2.0812600000000000e+01   3.5503149999999999e+02  -1.6298700000000000e+01  -3.8911499999999997e+01  -4.2287999999999997e+00
   8.7065999999999999e+00  -2.6379999999999999e+00   2.8059879999999998e+02  -8.0579999999999998e+00   3.0726600000000001e+01   1.6660000000000000e-01  -3.6222099999999998e+01  -2.0723600000000001e+01   3.5241969999999998e+02  -1.6298700000000000e+01  -3.8632500000000000e+01  -4.2598000000000003e+00
   8.5744000000000007e+00  -2.8799000000000001e+00   2.8420170000000002e+02  -8.1631000000000000e+00   3.1183399999999999e+01   1.5350000000000000e-01  -3.5844799999999999e+01  -2.0946000000000002e+01   3.4937259999999998e+02  -1.6077100000000002e+01  -3.8574800000000003e+01  -4.2686999999999999e+00
   8.4200999999999997e+00  -3.2096000000000000e+00   2.8797620000000001e+02  -8.3922000000000008e+00   3.1792400000000001e+01   1.7100000000000001e-01  -3.5289999999999999e+01  -2.1123899999999999e+01   3.4815370000000001e+02  -1.6048200000000001e+01  -3.8199500000000000e+01  -4.3704000000000001e+00
   8.5083000000000002e+00  -3.3414999999999999e+00   2.9217959999999999e+02  -8.7263999999999999e+00   3.2087400000000002e+01   2.1929999999999999e-01  -3.5201200000000000e+01  -2.1390699999999999e+01   3.4571600000000001e+02  -1.6000100000000000e+01  -3.7997399999999999e+01  -4.3526999999999996e+00
   8.5083000000000002e+00  -3.5394000000000001e+00   2.9621140000000003e+02  -8.8408999999999995e+00   3.2696399999999997e+01   3.0700000000000000e-01  -3.4979199999999999e+01  -2.1546399999999998e+01   3.4223360000000002e+02  -1.5759200000000000e+01  -3.7699199999999998e+01  -4.3880999999999997e+00
   8.5963999999999992e+00  -4.1548999999999996e+00   3.0110109999999997e+02  -9.2896999999999998e+00   3.3105600000000003e+01   3.4200000000000003e-01  -3.4823900000000002e+01  -2.1835400000000000e+01   3.3840300000000002e+02  -1.5537699999999999e+01  -3.7593299999999999e+01  -4.4234999999999998e+00
   8.5303000000000004e+00  -4.4626999999999999e+00   3.0599079999999998e+02  -9.5664999999999996e+00   3.3695599999999999e+01   4.6920000000000001e-01  -3.4557499999999997e+01  -2.1924399999999999e+01   3.3605230000000000e+02  -1.5287200000000000e+01  -3.7179600000000001e+01  -4.4676999999999998e+00
   8.5083000000000002e+00  -5.0122999999999998e+00   3.1122359999999998e+02  -9.8720999999999997e+00   3.4209400000000002e+01   5.3059999999999996e-01  -3.4291200000000003e+01  -2.2213400000000000e+01   3.3283109999999999e+02  -1.5133100000000001e+01  -3.6929400000000001e+01  -4.5208000000000004e+00
   8.7507000000000001e+00  -5.3419999999999996e+00   3.1611320000000001e+02  -1.0043900000000001e+01   3.4828000000000003e+01   5.9199999999999997e-01  -3.3802900000000001e+01  -2.2324600000000000e+01   3.2795580000000001e+02  -1.4892300000000001e+01  -3.6582999999999998e+01  -4.5606000000000000e+00
   8.5744000000000007e+00  -5.7377000000000002e+00   3.2108870000000002e+02  -1.0378100000000000e+01   3.5313299999999998e+01   6.7969999999999997e-01  -3.3469999999999999e+01  -2.2502500000000001e+01   3.2525689999999997e+02  -1.4507000000000000e+01  -3.6024900000000002e+01  -4.6136999999999997e+00
   8.9270999999999994e+00  -5.8916000000000004e+00   3.2520630000000000e+02  -1.0530799999999999e+01   3.5884200000000000e+01   7.3670000000000002e-01  -3.3070500000000003e+01  -2.2813800000000001e+01   3.2194860000000000e+02  -1.4285399999999999e+01  -3.5591900000000003e+01  -4.6314000000000002e+00
   9.0814000000000004e+00  -6.3532999999999999e+00   3.2975290000000001e+02  -1.0798200000000000e+01   3.6407600000000002e+01   7.6300000000000001e-01  -3.2804099999999998e+01  -2.2835999999999999e+01   3.1776970000000000e+02  -1.3957900000000000e+01  -3.5216700000000003e+01  -4.6756000000000002e+00
   9.1915999999999993e+00  -6.5071000000000003e+00   3.3421359999999999e+02  -1.1036899999999999e+01   3.7054699999999997e+01   8.3320000000000005e-01  -3.2138300000000001e+01  -2.3303000000000001e+01   3.1306849999999997e+02  -1.3620799999999999e+01  -3.4649000000000001e+01  -4.7065999999999999e+00
   9.4339999999999993e+00  -6.9467999999999996e+00   3.4124790000000002e+02  -1.1246900000000000e+01   3.7635100000000001e+01   9.3410000000000004e-01  -3.1738800000000001e+01  -2.3213999999999999e+01   3.0862840000000000e+02  -1.3264400000000000e+01  -3.4196700000000000e+01  -4.7022000000000004e+00
   9.9410000000000007e+00  -7.2986000000000004e+00   3.4545130000000000e+02  -1.1456899999999999e+01   3.8272700000000000e+01   9.9980000000000002e-01  -3.1206099999999999e+01  -2.3436399999999999e+01   3.0279539999999997e+02  -1.2830900000000000e+01  -3.3686799999999998e+01  -4.7331000000000003e+00
   1.0403900000000000e+01  -7.5183999999999997e+00   3.5257139999999998e+02  -1.1686100000000000e+01   3.8986400000000003e+01   1.0744000000000000e+00  -3.0629000000000001e+01  -2.4014500000000002e+01   2.9809410000000003e+02  -1.2407000000000000e+01  -3.3090200000000003e+01  -4.7153999999999998e+00
   1.0734500000000001e+01  -8.2658000000000005e+00   3.6080660000000000e+02  -1.1981999999999999e+01   3.9633499999999998e+01   1.1665000000000001e+00  -2.9918800000000001e+01  -2.3858899999999998e+01   2.9278339999999997e+02  -1.2002500000000000e+01  -3.2589799999999997e+01  -4.7153999999999998e+00
   1.1506000000000000e+01  -8.5955999999999992e+00   3.6844139999999999e+02  -1.2249400000000000e+01   4.0518400000000000e+01   1.2936000000000001e+00  -2.9430499999999999e+01  -2.4103500000000000e+01   2.8799509999999998e+02  -1.1385999999999999e+01  -3.2070300000000003e+01  -4.6490999999999998e+00
   1.1990900000000000e+01  -8.8594000000000008e+00   3.7581880000000001e+02  -1.2612200000000000e+01   4.1469999999999999e+01   1.3200000000000001e+00  -2.8653700000000001e+01  -2.4147900000000000e+01   2.8137849999999997e+02  -1.0962100000000000e+01  -3.1416000000000000e+01  -4.7065999999999999e+00
   1.3004899999999999e+01  -9.3870000000000005e+00   3.8594130000000001e+02  -1.3032299999999999e+01   4.2374000000000002e+01   1.4515000000000000e+00  -2.7854700000000001e+01  -2.4036700000000000e+01   2.7589380000000000e+02  -1.0441900000000000e+01  -3.0742400000000000e+01  -4.6932999999999998e+00
   1.3533899999999999e+01  -9.8705999999999996e+00   3.9546330000000000e+02  -1.3395099999999999e+01   4.3430300000000003e+01   1.6006000000000000e+00  -2.6855899999999998e+01  -2.3881100000000000e+01   2.7032190000000003e+02  -9.8351000000000006e+00  -3.0088100000000001e+01  -4.6668000000000003e+00
   1.4680099999999999e+01  -1.0266299999999999e+01   4.0558569999999997e+02  -1.3738799999999999e+01   4.4610199999999999e+01   1.6752000000000000e+00  -2.5968100000000000e+01  -2.3969999999999999e+01   2.6335710000000000e+02  -9.2378000000000000e+00  -2.9433800000000002e+01  -4.5782999999999996e+00
   1.5694000000000001e+01  -1.0947800000000001e+01   4.1716649999999998e+02  -1.4244800000000000e+01   4.5923400000000001e+01   1.8067000000000000e+00  -2.4880500000000001e+01  -2.3725400000000000e+01   2.5639229999999998e+02  -8.5347000000000008e+00  -2.8558199999999999e+01  -4.5340999999999996e+00
   1.6840199999999999e+01  -1.1651300000000001e+01   4.2994830000000002e+02  -1.4970400000000000e+01   4.7274700000000003e+01   1.9470000000000001e+00  -2.4170300000000001e+01  -2.3547599999999999e+01   2.4864390000000000e+02  -7.7832999999999997e+00  -2.7663399999999999e+01  -4.4189999999999996e+00
   1.8405200000000001e+01  -1.2134900000000000e+01   4.4307330000000002e+02  -1.5476400000000000e+01   4.8768700000000003e+01   2.0347000000000000e+00  -2.2927399999999999e+01  -2.3347400000000000e+01   2.3880609999999999e+02  -6.8874000000000004e+00  -2.6681899999999999e+01  -4.3216999999999999e+00
   1.9904000000000000e+01  -1.2640599999999999e+01   4.5628399999999999e+02  -1.6077900000000000e+01   5.0062800000000003e+01   2.2145000000000001e+00  -2.1972999999999999e+01  -2.3102900000000002e+01   2.2827180000000001e+02  -5.9531000000000001e+00  -2.5498400000000000e+01  -4.1845999999999997e+00
   2.1843800000000002e+01  -1.3190200000000001e+01   4.7146769999999998e+02  -1.6603000000000002e+01   5.1433100000000003e+01   2.3767999999999998e+00  -2.0552499999999998e+01  -2.2480300000000000e+01   2.1747640000000001e+02  -4.8837999999999999e+00  -2.4237900000000000e+01  -4.0563000000000002e+00
   2.4091999999999999e+01  -1.3783700000000000e+01   4.8467840000000001e+02  -1.7195000000000000e+01   5.2869999999999997e+01   2.5040000000000000e+00  -1.9331800000000001e+01  -2.1790900000000001e+01   2.0633269999999999e+02  -3.8435000000000001e+00  -2.3054400000000001e+01  -3.8704999999999998e+00
   2.6141999999999999e+01  -1.4025499999999999e+01   4.9720280000000002e+02  -1.7605499999999999e+01   5.4230699999999999e+01   2.5303000000000000e+00  -1.7800300000000000e+01  -2.0812600000000000e+01   1.9379599999999999e+02  -2.6682999999999999e+00  -2.1534099999999999e+01  -3.6758999999999999e+00
   2.7949400000000001e+01  -1.4311299999999999e+01   5.1075670000000002e+02  -1.8178300000000000e+01   5.5382199999999997e+01   2.6705999999999999e+00  -1.6224499999999999e+01  -1.9522900000000000e+01   1.8204290000000000e+02  -1.6087000000000000e+00  -2.0062000000000001e+01  -3.4281999999999999e+00
   3.0219799999999999e+01  -1.4728999999999999e+01   5.2208010000000002e+02  -1.8483899999999998e+01   5.6609699999999997e+01   2.7538999999999998e+00  -1.4515499999999999e+01  -1.8233200000000000e+01   1.6994149999999999e+02  -2.9859999999999998e-01  -1.8724499999999999e+01  -3.1141000000000001e+00
   3.1696600000000000e+01  -1.5080700000000000e+01   5.3237419999999997e+02  -1.8884899999999998e+01   5.7818199999999997e+01   2.8811000000000000e+00  -1.3095000000000001e+01  -1.6632300000000001e+01   1.5862370000000001e+02   6.6469999999999996e-01  -1.7387000000000000e+01  -2.8089000000000000e+00
   3.2864800000000002e+01  -1.6114000000000001e+01   5.4232510000000002e+02  -1.9094899999999999e+01   5.8779299999999999e+01   2.9512999999999998e+00  -1.1497000000000000e+01  -1.5075799999999999e+01   1.4704470000000001e+02   1.8399000000000001e+00  -1.5924500000000000e+01  -2.4815999999999998e+00
   3.3570200000000000e+01  -1.6575600000000001e+01   5.5124659999999994e+02  -1.9333600000000001e+01   5.9616700000000002e+01   3.0169999999999999e+00  -1.0409400000000000e+01  -1.3452600000000000e+01   1.3685860000000000e+02   2.8224000000000000e+00  -1.4664000000000000e+01  -2.1587000000000001e+00
   3.4738399999999999e+01  -1.6905400000000000e+01   5.5845240000000001e+02  -1.9390899999999998e+01   6.0558799999999998e+01   2.9994999999999998e+00  -9.7658000000000005e+00  -1.2340800000000000e+01   1.2771729999999999e+02   3.8050000000000002e+00  -1.3624800000000000e+01  -1.8932000000000000e+00
   3.4870699999999999e+01  -1.8136500000000002e+01   5.6643029999999999e+02  -1.9782299999999999e+01   6.1196300000000001e+01   3.1968000000000001e+00  -9.2996999999999996e+00  -1.0895500000000000e+01   1.1883720000000000e+02   4.2961999999999998e+00  -1.2662599999999999e+01  -1.6986000000000001e+00
   3.5377600000000001e+01  -1.9873200000000001e+01   5.7406510000000003e+02  -1.9753699999999998e+01   6.1957599999999999e+01   3.3942000000000001e+00  -8.7891999999999992e+00  -9.6058000000000003e+00   1.1274299999999999e+02   4.9320000000000004e+00  -1.1796600000000000e+01  -1.5570999999999999e+00
   3.5840499999999999e+01  -2.0928400000000000e+01   5.8075620000000004e+02  -1.9992400000000000e+01   6.2490499999999997e+01   3.5827000000000000e+00  -8.9445999999999994e+00  -8.6719000000000008e+00   1.0664870000000001e+02   5.1631999999999998e+00  -1.1171200000000001e+01  -1.3756999999999999e+00
   3.6523800000000001e+01  -2.1939599999999999e+01   5.8684690000000001e+02  -2.0097400000000000e+01   6.3080500000000001e+01   3.6353000000000000e+00  -8.9001999999999999e+00  -7.3822000000000001e+00   1.0133810000000000e+02   5.5773999999999999e+00  -1.0593900000000000e+01  -1.2784000000000000e+00
   3.6634000000000000e+01  -2.3368600000000001e+01   5.9439580000000001e+02  -2.0259699999999999e+01   6.3794199999999996e+01   3.7888000000000002e+00  -8.7004000000000001e+00  -6.3148999999999997e+00   9.7246200000000002e+01   5.3750999999999998e+00  -1.0093500000000001e+01  -1.1059000000000001e+00
   3.6964700000000001e+01  -2.4181899999999999e+01   5.9988599999999997e+02  -2.0202400000000001e+01   6.4327100000000002e+01   3.8151000000000002e+00  -7.6128999999999998e+00  -4.9141000000000004e+00   9.4373300000000000e+01   5.4424999999999999e+00  -9.6317000000000004e+00  -9.0680000000000005e-01
   3.7559800000000003e+01  -2.5325099999999999e+01   6.0468989999999997e+02  -2.0240600000000001e+01   6.5088300000000004e+01   3.8765000000000001e+00  -7.2134000000000000e+00  -4.2469999999999999e+00   8.8453199999999995e+01   5.2401999999999997e+00  -9.1698000000000004e+00  -7.4309999999999998e-01
   3.8088799999999999e+01  -2.6336300000000001e+01   6.1052319999999997e+02  -2.0317000000000000e+01   6.5488000000000000e+01   3.9335000000000000e+00  -5.9926000000000004e+00  -3.5798999999999999e+00   8.3926000000000002e+01   5.0571999999999999e+00  -8.6212999999999997e+00  -6.6349999999999998e-01
   3.8507599999999996e+01  -2.7413499999999999e+01   6.1635649999999998e+02  -2.0326499999999999e+01   6.5897199999999998e+01   4.0476000000000001e+00  -5.5042999999999997e+00  -7.1375999999999999e+00   7.8702399999999997e+01   4.5178000000000003e+00  -8.1402000000000001e+00  -9.2449999999999999e-01
   3.9146799999999999e+01  -2.8622599999999998e+01   6.2004520000000002e+02  -2.0250100000000000e+01   6.6401499999999999e+01   4.0694999999999997e+00  -4.6608999999999998e+00  -8.9832000000000001e+00   7.1650499999999994e+01   4.0938999999999997e+00  -7.5244000000000000e+00  -1.1988000000000001e+00
   3.9984400000000001e+01  -2.9919699999999999e+01   6.2476329999999996e+02  -2.0221499999999999e+01   6.6639399999999995e+01   4.2054000000000000e+00  -4.5056000000000003e+00  -1.0828799999999999e+01   6.4685699999999997e+01   3.6027000000000000e+00  -6.7354000000000003e+00  -1.3580000000000001e+00
   4.0910200000000003e+01  -3.1282599999999999e+01   6.2836620000000005e+02  -2.0192900000000002e+01   6.6706000000000003e+01   4.2800000000000002e+00  -3.8397000000000001e+00  -1.0917700000000000e+01   5.8504500000000000e+01   3.1499000000000001e+00  -6.0618999999999996e+00  -1.4155000000000000e+00
   4.2232700000000001e+01  -3.2601700000000001e+01   6.3111130000000003e+02  -2.0135600000000000e+01   6.6763099999999994e+01   4.4291000000000000e+00  -4.0838999999999999e+00  -1.0717599999999999e+01   5.3280799999999999e+01   2.8609000000000000e+00  -5.3209999999999997e+00  -1.3447000000000000e+00
   4.3378900000000002e+01  -3.3546999999999997e+01   6.3214070000000004e+02  -1.9811000000000000e+01   6.6839200000000005e+01   4.3940000000000001e+00  -3.5956000000000001e+00  -1.0517500000000000e+01   4.6925400000000003e+01   2.6200999999999999e+00  -4.6859000000000002e+00  -1.4111000000000000e+00
   4.4260599999999997e+01  -3.4734099999999998e+01   6.3411369999999999e+02  -1.9696400000000001e+01   6.6686999999999998e+01   4.4904999999999999e+00  -3.3513999999999999e+00  -1.0561900000000000e+01   4.1527700000000003e+01   2.0807000000000002e+00  -4.0509000000000004e+00  -1.3535999999999999e+00
   4.4679400000000001e+01  -3.5327599999999997e+01   6.3351329999999996e+02  -1.9314499999999999e+01   6.6620400000000004e+01   4.3720999999999997e+00  -3.3292000000000002e+00  -9.8504000000000005e+00   3.6304099999999998e+01   1.8494999999999999e+00  -3.2810999999999999e+00  -1.2827999999999999e+00
   4.4260599999999997e+01  -3.5657400000000003e+01   6.3231230000000005e+02  -1.9047200000000000e+01   6.6439599999999999e+01   4.3677000000000001e+00  -3.6177999999999999e+00  -9.2056000000000004e+00   3.0906400000000001e+01   1.4064000000000001e+00  -2.6461000000000001e+00  -1.1942999999999999e+00
   4.3004199999999997e+01  -3.6031100000000002e+01   6.3119709999999998e+02  -1.8646200000000000e+01   6.6430099999999996e+01   4.2317000000000000e+00  -3.8174999999999999e+00  -8.4050999999999991e+00   2.6379200000000001e+01   1.2619000000000000e+00  -1.9821000000000000e+00  -1.0395000000000001e+00
   4.1307000000000002e+01  -3.6866500000000002e+01   6.3068240000000003e+02  -1.8369299999999999e+01   6.6106499999999997e+01   4.3589000000000002e+00  -4.5056000000000003e+00  -7.2043999999999997e+00   2.2200299999999999e+01   9.8250000000000004e-01  -1.3374999999999999e+00  -8.1389999999999996e-01
   4.0292999999999999e+01  -3.7767800000000001e+01   6.2673630000000003e+02  -1.7920600000000000e+01   6.5916200000000003e+01   4.4070999999999998e+00  -5.3490000000000002e+00  -6.0259000000000000e+00   1.7063800000000001e+01   7.6100000000000001e-01  -9.4299999999999995e-01  -6.1490000000000000e-01
   3.8772100000000002e+01  -3.8779000000000003e+01   6.2570690000000002e+02  -1.7720099999999999e+01   6.5478499999999997e+01   4.5956999999999999e+00  -6.3921000000000001e+00  -4.8696000000000002e+00   1.3755500000000000e+01   6.0690000000000000e-01  -3.8490000000000002e-01  -3.7159999999999999e-01
   3.7890400000000000e+01  -3.9482500000000002e+01   6.2330499999999995e+02  -1.7376400000000000e+01   6.5183499999999995e+01   4.7141000000000002e+00  -6.9913999999999996e+00  -3.6465999999999998e+00   1.1579000000000001e+01   4.9130000000000001e-01   9.5999999999999992e-03  -1.9460000000000000e-01
   3.7074900000000000e+01  -4.0427799999999998e+01   6.2098879999999997e+02  -1.7051700000000000e+01   6.4574500000000000e+01   4.8764000000000003e+00  -7.8125999999999998e+00  -2.5792999999999999e+00   8.0966000000000005e+00   3.2750000000000001e-01   2.5019999999999998e-01   1.0170000000000000e-01
   3.6325400000000002e+01  -4.0977400000000003e+01   6.1652809999999999e+02  -1.6555299999999999e+01   6.4212900000000005e+01   4.8807999999999998e+00  -7.7460000000000004e+00  -1.3786000000000000e+00   6.0072000000000001e+00   2.0230000000000001e-01   6.1580000000000001e-01   2.7870000000000000e-01
   3.5818500000000000e+01  -4.1724899999999998e+01   6.1343979999999999e+02  -1.6135200000000001e+01   6.3689500000000002e+01   4.9596999999999998e+00  -7.5907000000000000e+00  -1.2452000000000001e+00   6.1813000000000002e+00   1.9270000000000001e-01   6.3510000000000000e-01   2.5659999999999999e-01
   3.5443700000000000e+01  -4.1922699999999999e+01   6.0855020000000002e+02  -1.5590999999999999e+01   6.3194699999999997e+01   4.9378000000000002e+00  -6.2367999999999997e+00  -1.2007000000000001e+00   5.0495000000000001e+00   1.4449999999999999e-01   7.5049999999999994e-01   2.5209999999999999e-01
   3.4892699999999998e+01  -4.2208500000000001e+01   6.0614819999999997e+02  -1.5295000000000000e+01   6.2833100000000002e+01   4.8501000000000003e+00  -5.2602000000000002e+00  -2.0901999999999998e+00   5.3106999999999998e+00   1.2520000000000001e-01   5.7730000000000004e-01   1.8140000000000001e-01
   3.4562100000000001e+01  -4.2230499999999999e+01   6.0211640000000000e+02  -1.4817600000000001e+01   6.2376300000000001e+01   4.7798999999999996e+00  -3.8841000000000001e+00  -1.8232999999999999e+00   5.5719000000000003e+00   7.7100000000000002e-02   6.2539999999999996e-01   1.5479999999999999e-01
   3.4121200000000002e+01  -4.2230499999999999e+01   5.9928549999999996e+02  -1.4454800000000001e+01   6.2024200000000000e+01   4.7404000000000002e+00  -2.6634000000000002e+00  -2.2902999999999998e+00   5.3106999999999998e+00   5.7799999999999997e-02   5.0029999999999997e-01   1.2390000000000000e-01
   3.3614199999999997e+01  -4.2230499999999999e+01   5.9628309999999999e+02  -1.3987000000000000e+01   6.1805399999999999e+01   4.6219999999999999e+00  -1.8422000000000001e+00  -1.8232999999999999e+00   4.8754000000000000e+00   1.7340000000000000e-01   5.4849999999999999e-01   1.2830000000000000e-01
   3.3085200000000000e+01  -4.2230499999999999e+01   5.9405269999999996e+02  -1.3576499999999999e+01   6.1310499999999998e+01   4.6264000000000003e+00  -1.8644000000000001e+00  -1.8455999999999999e+00   5.5719000000000003e+00   2.4079999999999999e-01   3.7530000000000002e-01   1.5040000000000001e-01
   3.2820700000000002e+01  -4.2450299999999999e+01   5.9156500000000005e+02  -1.3175500000000000e+01   6.0825200000000002e+01   4.5561999999999996e+00  -9.1000000000000003e-01  -1.4008000000000000e+00   5.5719000000000003e+00   1.9270000000000001e-01   3.6559999999999998e-01   1.3710000000000000e-01
   3.2269700000000000e+01  -4.2230499999999999e+01   5.8856259999999997e+02  -1.2803100000000001e+01   6.0435099999999998e+01   4.5561999999999996e+00  -1.0653999999999999e+00  -1.1117999999999999e+00   5.7460000000000004e+00   2.6010000000000000e-01   2.8870000000000001e-01   1.9460000000000000e-01
   3.1917000000000002e+01  -4.2384399999999999e+01   5.8607479999999998e+02  -1.2220700000000001e+01   6.0168599999999998e+01   4.3983999999999996e+00  -8.2120000000000004e-01  -8.4499999999999997e-01   4.9623999999999997e+00   1.7340000000000000e-01   4.0410000000000001e-01   1.9910000000000000e-01
   3.1410000000000000e+01  -4.2450299999999999e+01   5.8341549999999995e+02  -1.1867500000000000e+01   5.9721400000000003e+01   4.3720999999999997e+00  -7.3240000000000005e-01  -9.1169999999999995e-01   5.4847999999999999e+00   1.4449999999999999e-01   3.4639999999999999e-01   1.9020000000000001e-01
   3.1167600000000000e+01  -4.2318399999999997e+01   5.8041309999999999e+02  -1.1361499999999999e+01   5.9407400000000003e+01   4.2667999999999999e+00  -6.4370000000000005e-01  -6.4480000000000004e-01   6.0072000000000001e+00   1.9270000000000001e-01   3.4639999999999999e-01   1.5920000000000001e-01
   3.1013300000000001e+01  -4.2120600000000003e+01   5.7715329999999994e+02  -1.0769500000000001e+01   5.9055300000000003e+01   4.1571999999999996e+00  -6.4370000000000005e-01  -5.7809999999999995e-01   5.9200999999999997e+00   2.3119999999999999e-01   2.7900000000000003e-01   2.1679999999999999e-01
   3.0638600000000000e+01  -4.1636899999999997e+01   5.7372199999999998e+02  -1.0292199999999999e+01   5.8703200000000002e+01   4.0388000000000002e+00  -4.2170000000000002e-01  -2.8910000000000002e-01   6.5294999999999996e+00   9.6299999999999997e-02   3.7530000000000002e-01   1.9460000000000000e-01
   3.0550400000000000e+01  -4.1570999999999998e+01   5.7149159999999995e+02  -9.8720999999999997e+00   5.8227400000000003e+01   3.9247999999999998e+00  -4.2170000000000002e-01  -5.1139999999999997e-01   6.0941999999999998e+00   2.0230000000000001e-01   2.9830000000000001e-01   2.2559999999999999e-01
   3.0153600000000001e+01  -4.1285200000000003e+01   5.6771709999999996e+02  -9.2227999999999994e+00   5.7922899999999998e+01   3.7932000000000001e+00  -6.4370000000000005e-01  -5.7809999999999995e-01   5.2236000000000002e+00   2.0230000000000001e-01   3.1750000000000000e-01   2.2559999999999999e-01
   2.9580500000000001e+01  -4.1197200000000002e+01   5.6557249999999999e+02  -8.7167999999999992e+00   5.7456600000000002e+01   3.7187000000000001e+00  -5.5489999999999995e-01  -4.4469999999999998e-01   5.3977000000000004e+00   2.6970000000000000e-01   2.3089999999999999e-01   2.2120000000000001e-01
   2.9315999999999999e+01  -4.0691600000000001e+01   5.6299900000000002e+02  -8.1917000000000009e+00   5.7094999999999999e+01   3.6659999999999999e+00  -5.7709999999999995e-01  -1.1119999999999999e-01   5.7460000000000004e+00   2.6010000000000000e-01   3.0790000000000001e-01   2.3440000000000000e-01
   2.8963400000000000e+01  -4.0427799999999998e+01   5.5982500000000005e+02  -7.6760999999999999e+00   5.6695399999999999e+01   3.5651999999999999e+00  -4.8830000000000001e-01  -2.4460000000000001e-01   5.2236000000000002e+00   2.6010000000000000e-01   2.5979999999999998e-01   2.2559999999999999e-01
   2.8853100000000001e+01  -4.0032100000000000e+01   5.5673680000000002e+02  -7.1509999999999998e+00   5.6438400000000001e+01   3.5038000000000000e+00  -7.1020000000000005e-01  -3.1130000000000002e-01   5.1365999999999996e+00   1.7340000000000000e-01   1.9239999999999999e-01   2.2120000000000001e-01
   2.8213899999999999e+01  -3.9790300000000002e+01   5.5433479999999997e+02  -6.7404999999999999e+00   5.5943600000000004e+01   3.3679000000000001e+00  -5.7709999999999995e-01  -1.7790000000000000e-01   5.3106999999999998e+00   2.3119999999999999e-01   2.7900000000000003e-01   1.5920000000000001e-01
   2.8125800000000002e+01  -3.9636400000000002e+01   5.5176130000000001e+02  -6.1295000000000002e+00   5.5705700000000000e+01   3.3414999999999999e+00  -3.1069999999999998e-01  -4.4499999999999998e-02   5.7460000000000004e+00   2.2159999999999999e-01   2.9830000000000001e-01   1.9460000000000000e-01
   2.7596699999999998e+01  -3.9240699999999997e+01   5.4824419999999998e+02  -5.6044000000000000e+00   5.5486800000000002e+01   3.2056000000000000e+00  -4.6610000000000001e-01  -2.8910000000000002e-01   5.7460000000000004e+00   3.0819999999999997e-01   2.6939999999999997e-01   1.6370000000000001e-01
   2.7376300000000001e+01  -3.8889000000000003e+01   5.4489859999999999e+02  -5.1938000000000004e+00   5.5229900000000001e+01   3.1442000000000001e+00  -4.6610000000000001e-01  -6.6699999999999995e-02   6.0941999999999998e+00   1.2520000000000001e-01   3.2710000000000000e-01   1.9460000000000000e-01
   2.7222000000000001e+01  -3.9020899999999997e+01   5.4395500000000004e+02  -4.7641999999999998e+00   5.4906399999999998e+01   3.1091000000000002e+00  -6.4370000000000005e-01  -6.6699999999999995e-02   5.3977000000000004e+00   9.6299999999999997e-02   3.3679999999999999e-01   1.9910000000000000e-01
   2.6869399999999999e+01  -3.8713099999999997e+01   5.4120989999999995e+02  -4.3727000000000000e+00   5.4839799999999997e+01   3.0213999999999999e+00  -6.4370000000000005e-01  -2.0010000000000000e-01   5.5719000000000003e+00   1.4449999999999999e-01   2.0210000000000000e-01   1.9910000000000000e-01
   2.6737100000000002e+01  -3.8823000000000000e+01   5.3923689999999999e+02  -3.8954000000000000e+00   5.4535299999999999e+01   3.0257999999999998e+00  -6.8799999999999994e-01  -2.6679999999999998e-01   5.1365999999999996e+00   2.2159999999999999e-01   2.0210000000000000e-01   1.9460000000000000e-01
   2.6472600000000000e+01  -3.8779000000000003e+01   5.3837900000000002e+02  -3.6566999999999998e+00   5.4325899999999997e+01   3.0083000000000002e+00  -5.1049999999999995e-01  -2.0010000000000000e-01   5.7460000000000004e+00   2.0230000000000001e-01   2.8870000000000001e-01   1.5479999999999999e-01
   2.6494599999999998e+01  -3.8954900000000002e+01   5.3734960000000001e+02  -3.2366000000000001e+00   5.4230699999999999e+01   3.0257999999999998e+00  -9.3220000000000003e-01  -1.3339999999999999e-01   5.2236000000000002e+00   1.9270000000000001e-01   2.6939999999999997e-01   1.9460000000000000e-01
   2.6340299999999999e+01  -3.8998899999999999e+01   5.3571969999999999e+02  -2.8738000000000001e+00   5.4088000000000001e+01   2.9468999999999999e+00  -4.4390000000000002e-01  -1.7790000000000000e-01   5.3106999999999998e+00   1.9270000000000001e-01   3.3679999999999999e-01   2.0790000000000000e-01
   2.6141999999999999e+01  -3.9218699999999998e+01   5.3563400000000001e+02  -2.6351000000000000e+00   5.3992899999999999e+01   2.9337000000000000e+00  -7.1020000000000005e-01  -2.2239999999999999e-01   5.6589000000000000e+00   2.6010000000000000e-01   3.4639999999999999e-01   2.0790000000000000e-01
   2.5877500000000001e+01  -3.9416600000000003e+01   5.3366089999999997e+02  -2.1673000000000000e+00   5.3859600000000000e+01   2.9424999999999999e+00  -5.3269999999999995e-01  -6.6699999999999995e-02   5.3106999999999998e+00   2.0230000000000001e-01   3.3679999999999999e-01   1.8140000000000001e-01
   2.5833400000000001e+01  -3.9196700000000000e+01   5.3194529999999997e+02  -1.9095000000000000e+00   5.3888199999999998e+01   2.8679000000000001e+00  -6.2150000000000005e-01  -2.2200000000000001e-02   5.7460000000000004e+00   2.1190000000000001e-01   2.4060000000000001e-01   1.8140000000000001e-01
   2.5701100000000000e+01  -3.9482500000000002e+01   5.3143050000000005e+02  -1.4988999999999999e+00   5.3783499999999997e+01   2.8592000000000000e+00  -3.7730000000000002e-01   2.2200000000000001e-02   5.6589000000000000e+00   2.7939999999999998e-01   2.9830000000000001e-01   1.5920000000000001e-01
   2.5458700000000000e+01  -3.9614400000000003e+01   5.3125900000000001e+02  -1.2221000000000000e+00   5.3812100000000001e+01   2.8548000000000000e+00  -6.2150000000000005e-01  -2.2200000000000001e-02   5.4847999999999999e+00   1.9270000000000001e-01   3.0790000000000001e-01   2.0349999999999999e-01
   2.4973700000000001e+01  -3.9790300000000002e+01   5.3134479999999996e+02  -7.2560000000000002e-01   5.3821599999999997e+01   2.8197000000000001e+00  -6.6579999999999995e-01  -4.4499999999999998e-02   6.0072000000000001e+00   2.3119999999999999e-01   2.5979999999999998e-01   1.9020000000000001e-01
   2.4951699999999999e+01  -3.9724299999999999e+01   5.3005799999999999e+02  -4.3919999999999998e-01   5.3726399999999998e+01   2.8241000000000001e+00  -7.3240000000000005e-01  -8.8900000000000007e-02   5.6589000000000000e+00   1.8300000000000000e-01   2.8870000000000001e-01   2.0349999999999999e-01
   2.4488800000000001e+01  -4.0427799999999998e+01   5.3022960000000000e+02  -9.5500000000000002e-02   5.3726399999999998e+01   2.8285000000000000e+00  -5.5489999999999995e-01  -2.6679999999999998e-01   6.0941999999999998e+00   1.9270000000000001e-01   2.2130000000000000e-01   1.6370000000000001e-01
   2.4158200000000001e+01  -4.0493800000000000e+01   5.3108740000000000e+02   2.5779999999999997e-01   5.3783499999999997e+01   2.8285000000000000e+00  -7.1020000000000005e-01  -3.3350000000000002e-01   5.5719000000000003e+00   2.0230000000000001e-01   1.6360000000000000e-01   1.7249999999999999e-01
   2.4114100000000001e+01  -4.0779600000000002e+01   5.3083010000000002e+02   8.2110000000000005e-01   5.3821599999999997e+01   2.8416000000000001e+00  -6.6579999999999995e-01  -3.5580000000000001e-01   4.9623999999999997e+00   1.9270000000000001e-01   2.1170000000000000e-01   1.7249999999999999e-01
   2.3585100000000001e+01  -4.1241199999999999e+01   5.3143050000000005e+02   1.0692999999999999e+00   5.3926200000000001e+01   2.8898999999999999e+00  -7.3240000000000005e-01   2.2200000000000001e-02   5.3977000000000004e+00   1.7340000000000000e-01   3.1750000000000000e-01   1.2830000000000000e-01
   2.3915700000000001e+01  -4.1944699999999997e+01   5.3203099999999995e+02   1.4988999999999999e+00   5.3983300000000000e+01   2.8986000000000001e+00  -4.8830000000000001e-01  -4.4499999999999998e-02   5.7460000000000004e+00   2.5050000000000000e-01   3.3679999999999999e-01   1.4599999999999999e-01
   2.3849599999999999e+01  -4.2450299999999999e+01   5.3323199999999997e+02   1.7184999999999999e+00   5.4030900000000003e+01   2.9820000000000002e+00  -4.2170000000000002e-01  -2.2200000000000001e-02   5.8330000000000002e+00   1.7340000000000000e-01   2.3089999999999999e-01   1.4160000000000000e-01
   2.3871600000000001e+01  -4.2999899999999997e+01   5.3383249999999998e+02   2.3199999999999998e+00   5.4259300000000003e+01   2.9643999999999999e+00  -3.5510000000000003e-01   1.5559999999999999e-01   5.6589000000000000e+00   1.9270000000000001e-01   3.0790000000000001e-01   1.4160000000000000e-01
   2.3915700000000001e+01  -4.3791300000000000e+01   5.3580550000000005e+02   2.5682999999999998e+00   5.4316400000000002e+01   3.0739999999999998e+00  -5.3269999999999995e-01   1.5559999999999999e-01   5.6589000000000000e+00   1.7340000000000000e-01   2.4060000000000001e-01   1.5040000000000001e-01
   2.4400600000000001e+01  -4.4450800000000001e+01   5.3657759999999996e+02   2.9693000000000001e+00   5.4649400000000000e+01   3.1135000000000002e+00  -4.2170000000000002e-01  -2.2200000000000001e-02   5.0495000000000001e+00   1.7340000000000000e-01   2.8870000000000001e-01   1.6810000000000000e-01
   2.4599000000000000e+01  -4.5418100000000003e+01   5.3820749999999998e+02   3.1507000000000001e+00   5.4820700000000002e+01   3.1924000000000001e+00  -4.6610000000000001e-01   6.6699999999999995e-02   5.9200999999999997e+00   1.2520000000000001e-01   2.4060000000000001e-01   1.4599999999999999e-01
   2.4797400000000000e+01  -4.6693100000000001e+01   5.4155300000000000e+02   3.5611999999999999e+00   5.4925400000000003e+01   3.3020999999999998e+00  -4.8830000000000001e-01   4.4499999999999998e-02   5.3106999999999998e+00   3.1790000000000002e-01   2.7900000000000003e-01   1.1940000000000001e-01
   2.5326400000000000e+01  -4.7528500000000001e+01   5.4472699999999998e+02   3.8380999999999998e+00   5.5125200000000000e+01   3.3546999999999998e+00  -7.3240000000000005e-01  -2.0010000000000000e-01   4.8754000000000000e+00   1.5409999999999999e-01   2.1170000000000000e-01   1.9020000000000001e-01
   2.5613000000000000e+01  -4.8561700000000002e+01   5.4747209999999995e+02   4.3632000000000000e+00   5.5639099999999999e+01   3.4643000000000002e+00  -4.2170000000000002e-01  -4.4499999999999998e-02   5.5719000000000003e+00   1.9270000000000001e-01   2.2130000000000000e-01   1.1500000000000000e-01
   2.5568899999999999e+01  -4.9682899999999997e+01   5.5141819999999996e+02   4.6304999999999996e+00   5.5934100000000001e+01   3.5914999999999999e+00  -3.3289999999999997e-01   8.8900000000000007e-02   5.0495000000000001e+00   2.3119999999999999e-01   2.2130000000000000e-01   1.1060000000000000e-01
   2.5877500000000001e+01  -5.0914000000000001e+01   5.5347699999999998e+02   5.0315000000000003e+00   5.6295699999999997e+01   3.6090000000000000e+00  -1.7760000000000001e-01   1.1119999999999999e-01   5.6589000000000000e+00   2.2159999999999999e-01   2.6939999999999997e-01   1.0170000000000000e-01
   2.6230100000000000e+01  -5.2013199999999998e+01   5.5759460000000001e+02   5.5757000000000003e+00   5.6876199999999997e+01   3.7273999999999998e+00  -5.7709999999999995e-01  -1.7790000000000000e-01   5.4847999999999999e+00   1.2520000000000001e-01   3.4639999999999999e-01   1.3270000000000001e-01
   2.6186100000000000e+01  -5.3310200000000002e+01   5.6094020000000000e+02   6.0434999999999999e+00   5.7294800000000002e+01   3.7362000000000002e+00  -2.6629999999999998e-01   3.1130000000000002e-01   6.1813000000000002e+00   1.3489999999999999e-01   1.6360000000000000e-01   1.3710000000000000e-01
   2.6582799999999999e+01  -5.4277500000000003e+01   5.6574410000000000e+02   6.5590999999999999e+00   5.7599400000000003e+01   3.8414999999999999e+00  -3.5510000000000003e-01   6.6699999999999995e-02   6.4424999999999999e+00   1.5409999999999999e-01   2.8870000000000001e-01   1.4599999999999999e-01
   2.7067699999999999e+01  -5.5024900000000002e+01   5.6908960000000002e+02   7.3802000000000003e+00   5.8056100000000001e+01   3.8239000000000001e+00  -3.9950000000000002e-01  -6.6699999999999995e-02   4.8754000000000000e+00   1.6380000000000000e-01   2.0210000000000000e-01   1.1500000000000000e-01
   2.7155899999999999e+01  -5.5816299999999998e+01   5.7355039999999997e+02   7.9912000000000001e+00   5.8398699999999998e+01   3.8896999999999999e+00  -4.2170000000000002e-01   2.6679999999999998e-01   4.7012999999999998e+00   2.3119999999999999e-01   2.6939999999999997e-01   1.4599999999999999e-01
   2.7751000000000001e+01  -5.6453899999999997e+01   5.7569500000000005e+02   8.7741000000000007e+00   5.8531900000000000e+01   3.9028000000000000e+00  -3.7730000000000002e-01   1.5559999999999999e-01   5.3106999999999998e+00   2.6970000000000000e-01   2.9830000000000001e-01   1.0620000000000000e-01
   2.8302099999999999e+01  -5.7399099999999997e+01   5.8024149999999997e+02   9.6046999999999993e+00   5.8798400000000001e+01   3.9641999999999999e+00  -3.1069999999999998e-01   1.3339999999999999e-01   4.7882999999999996e+00   1.9270000000000001e-01   2.7900000000000003e-01   1.1060000000000000e-01
   2.9029499999999999e+01  -5.8168599999999998e+01   5.8178560000000004e+02   1.0435400000000000e+01   5.9083799999999997e+01   3.9028000000000000e+00  -3.1069999999999998e-01   0.0000000000000000e+00   4.7012999999999998e+00   3.0819999999999997e-01   2.4060000000000001e-01   1.2390000000000000e-01
   2.9933199999999999e+01  -5.8762099999999997e+01   5.8719000000000005e+02   1.1294600000000001e+01   5.9207500000000003e+01   3.9906000000000001e+00  -3.9950000000000002e-01   1.1119999999999999e-01   5.2236000000000002e+00   2.5050000000000000e-01   2.1170000000000000e-01   8.4000000000000005e-02
   3.1101400000000002e+01  -5.9575499999999998e+01   5.9010670000000005e+02   1.2344900000000001e+01   5.9388300000000001e+01   4.0125000000000002e+00   0.0000000000000000e+00   1.7790000000000000e-01   5.2236000000000002e+00   2.6010000000000000e-01   2.3089999999999999e-01   4.8700000000000000e-02
   3.1828800000000001e+01  -6.0674700000000001e+01   5.9302329999999995e+02   1.3261400000000000e+01   5.9578600000000002e+01   4.0037000000000003e+00  -1.9980000000000001e-01   1.7790000000000000e-01   5.3106999999999998e+00   1.4449999999999999e-01   2.7900000000000003e-01   1.1500000000000000e-01
   3.3239500000000000e+01  -6.1554000000000002e+01   5.9671199999999999e+02   1.4206600000000000e+01   5.9892699999999998e+01   4.0125000000000002e+00   4.4400000000000002e-02   2.0010000000000000e-01   5.4847999999999999e+00   2.0230000000000001e-01   1.8279999999999999e-01   3.9800000000000002e-02
   3.4275500000000001e+01  -6.2499299999999998e+01   6.0065809999999999e+02   1.5218600000000000e+01   5.9921199999999999e+01   4.0518999999999998e+00  -1.5540000000000001e-01   2.4460000000000001e-01   6.0072000000000001e+00   1.6380000000000000e-01   2.2130000000000000e-01   9.2899999999999996e-02
   3.5664200000000001e+01  -6.3158799999999999e+01   6.0288840000000005e+02   1.6469400000000000e+01   6.0149600000000000e+01   4.0300000000000002e+00  -1.1100000000000000e-01   3.1130000000000002e-01   5.3106999999999998e+00   2.0230000000000001e-01   1.7319999999999999e-01   9.7299999999999998e-02
   3.6656100000000002e+01  -6.3840299999999999e+01   6.0692030000000000e+02   1.7529100000000000e+01   6.0206699999999998e+01   4.0914000000000001e+00  -3.3289999999999997e-01   2.0010000000000000e-01   5.3106999999999998e+00   1.9270000000000001e-01   2.3089999999999999e-01   1.1060000000000000e-01
   3.7449599999999997e+01  -6.4411900000000003e+01   6.1052319999999997e+02   1.8770299999999999e+01   6.0358899999999998e+01   4.0476000000000001e+00  -4.4400000000000002e-02   1.7790000000000000e-01   5.3977000000000004e+00   2.2159999999999999e-01   3.1750000000000000e-01   4.8700000000000000e-02
   3.8331299999999999e+01  -6.5159400000000005e+01   6.1361140000000000e+02   2.0011500000000002e+01   6.0282800000000002e+01   4.0606999999999998e+00  -3.3289999999999997e-01   1.5559999999999999e-01   5.5719000000000003e+00   1.3489999999999999e-01   2.1170000000000000e-01   1.3270000000000001e-01
   3.9279100000000000e+01  -6.5445099999999996e+01   6.1669960000000003e+02   2.1319500000000001e+01   6.0606400000000001e+01   3.9599000000000002e+00  -3.9950000000000002e-01   3.3350000000000002e-01   4.9623999999999997e+00   2.9859999999999998e-01   3.0790000000000001e-01   8.8499999999999995e-02
   3.9830100000000002e+01  -6.6192599999999999e+01   6.2055989999999997e+02   2.2579699999999999e+01   6.0539700000000003e+01   3.9773999999999998e+00  -3.1069999999999998e-01   1.5559999999999999e-01   5.1365999999999996e+00   2.0230000000000001e-01   2.4060000000000001e-01   7.9600000000000004e-02
   4.0733899999999998e+01  -6.6698200000000000e+01   6.2253290000000004e+02   2.3973600000000001e+01   6.0815700000000000e+01   3.8633999999999999e+00  -1.7760000000000001e-01   5.3369999999999995e-01   5.5719000000000003e+00   1.8300000000000000e-01   2.9830000000000001e-01   7.5200000000000003e-02
   4.1240800000000000e+01  -6.7313699999999997e+01   6.2562109999999996e+02   2.5348500000000001e+01   6.1167800000000000e+01   3.8546000000000000e+00  -2.8849999999999998e-01   4.0020000000000000e-01   6.0072000000000001e+00   1.9270000000000001e-01   3.4639999999999999e-01   9.2899999999999996e-02
   4.2122500000000002e+01  -6.7885300000000001e+01   6.2870939999999996e+02   2.6666000000000000e+01   6.1339100000000002e+01   3.7844000000000002e+00  -2.6629999999999998e-01   3.5580000000000001e-01   5.9200999999999997e+00   1.7340000000000000e-01   2.7900000000000003e-01   2.2100000000000002e-02
   4.2563400000000001e+01  -6.8588800000000006e+01   6.3196910000000003e+02   2.7945399999999999e+01   6.1576999999999998e+01   3.7932000000000001e+00  -1.7760000000000001e-01   2.0010000000000000e-01   6.0072000000000001e+00   2.2159999999999999e-01   2.2130000000000000e-01   9.2899999999999996e-02
   4.3489100000000001e+01  -6.8896600000000007e+01   6.3574360000000001e+02   2.9396599999999999e+01   6.1862499999999997e+01   3.7406000000000001e+00  -4.6610000000000001e-01   2.8910000000000002e-01   4.3529999999999998e+00   1.6380000000000000e-01   3.0790000000000001e-01   5.3100000000000001e-02
   4.4370800000000003e+01  -7.0061700000000002e+01   6.3874609999999996e+02   3.0647300000000001e+01   6.1995699999999999e+01   3.7362000000000002e+00  -5.9930000000000005e-01   3.1130000000000002e-01   4.9623999999999997e+00   1.7340000000000000e-01   2.3089999999999999e-01   6.6400000000000001e-02
   4.4459000000000003e+01  -7.0787199999999999e+01   6.4217740000000003e+02   3.1812100000000001e+01   6.2204999999999998e+01   3.7538000000000000e+00  -3.3289999999999997e-01   3.5580000000000001e-01   5.3977000000000004e+00   1.7340000000000000e-01   2.5979999999999998e-01   9.2899999999999996e-02
   4.5803500000000000e+01  -7.1754400000000004e+01   6.4620929999999998e+02   3.2948200000000000e+01   6.2452399999999997e+01   3.6528999999999998e+00  -7.5460000000000005e-01   4.4469999999999998e-01   5.1365999999999996e+00   9.6299999999999997e-02   1.9239999999999999e-01   1.2390000000000000e-01
   4.6619100000000003e+01  -7.2194100000000006e+01   6.4895429999999999e+02   3.4046199999999999e+01   6.2652299999999997e+01   3.6924000000000001e+00  -4.6610000000000001e-01   5.1139999999999997e-01   4.6142000000000003e+00   2.5050000000000000e-01   1.8279999999999999e-01   8.8000000000000005e-03
   4.7148099999999999e+01  -7.3820899999999995e+01   6.5221410000000003e+02   3.4991399999999999e+01   6.2937700000000000e+01   3.9028000000000000e+00  -3.9950000000000002e-01   5.7809999999999995e-01   4.8754000000000000e+00   1.6380000000000000e-01   2.4060000000000001e-01   3.5400000000000001e-02
   4.7456699999999998e+01  -7.4678200000000004e+01   6.5495920000000001e+02   3.5869799999999998e+01   6.3289800000000000e+01   3.7976000000000001e+00  -4.6610000000000001e-01   4.4469999999999998e-01   5.3977000000000004e+00   1.4449999999999999e-01   2.5019999999999998e-01   2.2100000000000002e-02
   4.7963700000000003e+01  -7.6217100000000002e+01   6.5667489999999998e+02   3.6776800000000001e+01   6.3499200000000002e+01   3.9116000000000000e+00  -5.5489999999999995e-01   4.0020000000000000e-01   6.0072000000000001e+00   1.7340000000000000e-01   3.2710000000000000e-01   4.4000000000000003e-03
   4.6685200000000002e+01  -7.3930800000000005e+01   6.5813319999999999e+02   3.7683799999999998e+01   6.3898800000000001e+01   3.4028999999999998e+00  -4.6610000000000001e-01   6.4480000000000004e-01   5.8330000000000002e+00   1.2520000000000001e-01   2.1170000000000000e-01   2.2100000000000002e-02
   4.4503100000000003e+01  -7.8877099999999999e+01   6.5830480000000000e+02   3.7903399999999998e+01   6.3794199999999996e+01   4.1220999999999997e+00  -5.3269999999999995e-01   4.2249999999999999e-01   6.4424999999999999e+00   8.6699999999999999e-02   2.8870000000000001e-01   2.6499999999999999e-02
   4.6288499999999999e+01  -8.8813699999999997e+01   6.5856209999999999e+02   3.7683799999999998e+01   6.3851300000000002e+01   4.5606000000000000e+00  -7.7680000000000005e-01   3.5580000000000001e-01   5.0495000000000001e+00   1.1559999999999999e-01   2.9830000000000001e-01   5.7500000000000002e-02
   4.7743299999999998e+01  -8.7033000000000001e+01   6.6122140000000002e+02   3.8543100000000003e+01   6.4222399999999993e+01   4.5693999999999999e+00  -7.3240000000000005e-01   2.6679999999999998e-01   5.3977000000000004e+00   1.5409999999999999e-01   2.1170000000000000e-01   7.0800000000000002e-02
   4.8646999999999998e+01  -8.5999799999999993e+01   6.6379489999999998e+02   3.9001300000000001e+01   6.4431700000000006e+01   4.5826000000000002e+00  -5.1049999999999995e-01   2.4460000000000001e-01   5.1365999999999996e+00   1.4449999999999999e-01   3.4639999999999999e-01   7.5200000000000003e-02
   4.8845399999999998e+01  -8.8439999999999998e+01   6.6568219999999997e+02   3.9392800000000001e+01   6.4555400000000006e+01   4.6921999999999997e+00  -7.7680000000000005e-01   1.1119999999999999e-01   5.5719000000000003e+00   1.3489999999999999e-01   2.1170000000000000e-01   3.1000000000000000e-02
   4.9440500000000000e+01  -9.0396500000000003e+01   6.6499590000000001e+02   3.9669699999999999e+01   6.4707700000000003e+01   4.9947999999999997e+00  -7.1020000000000005e-01   2.6679999999999998e-01   5.6589000000000000e+00   1.4449999999999999e-01   3.5599999999999998e-01   3.5400000000000001e-02
   5.0300100000000000e+01  -9.2528899999999993e+01   6.6413810000000001e+02   3.9774700000000003e+01   6.4593500000000006e+01   5.2622999999999998e+00  -6.4370000000000005e-01   3.3350000000000002e-01   6.1813000000000002e+00   1.0600000000000000e-01   2.7900000000000003e-01   4.8700000000000000e-02
   5.0762999999999998e+01  -9.3847899999999996e+01   6.6225080000000003e+02   4.0003799999999998e+01   6.4355599999999995e+01   5.4070000000000000e+00  -7.9900000000000004e-01   5.1139999999999997e-01   5.2236000000000002e+00   1.2520000000000001e-01   2.9830000000000001e-01   7.0800000000000002e-02
   5.0961399999999998e+01  -9.5320800000000006e+01   6.5907680000000005e+02   4.0003799999999998e+01   6.4298500000000004e+01   5.5955000000000004e+00  -9.5440000000000003e-01   6.0040000000000004e-01   5.5719000000000003e+00   1.3489999999999999e-01   3.0790000000000001e-01   1.2390000000000000e-01
   5.1093699999999998e+01  -9.6771799999999999e+01   6.5564549999999997e+02   4.0118400000000001e+01   6.4155799999999999e+01   5.8280000000000003e+00  -1.0209999999999999e+00   8.2269999999999999e-01   6.2683000000000000e+00   1.0600000000000000e-01   4.4259999999999999e-01   7.5200000000000003e-02
   5.0895299999999999e+01  -9.8398499999999999e+01   6.5221410000000003e+02   4.0013399999999997e+01   6.3908400000000000e+01   5.9726999999999997e+00  -8.8780000000000003e-01   7.5600000000000001e-01   5.7460000000000004e+00   7.7100000000000002e-02   3.3679999999999999e-01   1.1500000000000000e-01
   5.0718899999999998e+01  -9.9189999999999998e+01   6.4680970000000002e+02   4.0061100000000003e+01   6.3698999999999998e+01   6.1349000000000000e+00  -1.3539000000000001e+00   6.0040000000000004e-01   4.7882999999999996e+00   1.6380000000000000e-01   2.5019999999999998e-01   1.1060000000000000e-01
   5.0278100000000002e+01  -1.0013520000000000e+02   6.4252059999999994e+02   4.0042000000000002e+01   6.3251800000000003e+01   6.2533000000000003e+00  -1.2428999999999999e+00   5.3369999999999995e-01   6.1813000000000002e+00   1.5409999999999999e-01   3.7530000000000002e-01   8.4000000000000005e-02
   5.0123800000000003e+01  -1.0103660000000001e+02   6.3797400000000005e+02   3.9898800000000001e+01   6.2833100000000002e+01   6.4901000000000000e+00  -1.2428999999999999e+00   2.8910000000000002e-01   4.7882999999999996e+00   9.6299999999999997e-02   2.9830000000000001e-01   6.1899999999999997e-02
   4.9947499999999998e+01  -1.0198190000000000e+02   6.3248379999999997e+02   3.9736499999999999e+01   6.2423900000000003e+01   6.6524000000000001e+00  -1.1984999999999999e+00   6.2260000000000004e-01   4.0048000000000004e+00   1.5409999999999999e-01   2.2130000000000000e-01   9.7299999999999998e-02
   4.9616799999999998e+01  -1.0281720000000000e+02   6.2587850000000003e+02   3.9545499999999997e+01   6.2005200000000002e+01   6.8102999999999998e+00  -1.1762999999999999e+00   5.3369999999999995e-01   4.8754000000000000e+00   1.1559999999999999e-01   2.6939999999999997e-01   1.1060000000000000e-01
   4.9065800000000003e+01  -1.0347669999999999e+02   6.1978779999999995e+02   3.9268700000000003e+01   6.1415199999999999e+01   6.9592999999999998e+00  -1.0875999999999999e+00   5.1139999999999997e-01   5.2236000000000002e+00   2.4079999999999999e-01   2.8870000000000001e-01   9.7299999999999998e-02
   4.8580900000000000e+01  -1.0393840000000000e+02   6.1369719999999995e+02   3.9106400000000001e+01   6.0939399999999999e+01   7.0646000000000004e+00  -1.0431999999999999e+00   7.5600000000000001e-01   5.3977000000000004e+00   9.6299999999999997e-02   4.2340000000000000e-01   9.2899999999999996e-02
   4.8162100000000002e+01  -1.0407030000000000e+02   6.0674869999999999e+02   3.8953600000000002e+01   6.0482700000000001e+01   7.1917999999999997e+00  -8.6560000000000004e-01   4.0020000000000000e-01   6.4424999999999999e+00   1.1559999999999999e-01   2.1170000000000000e-01   7.5200000000000003e-02
   4.7522799999999997e+01  -1.0455390000000000e+02   5.9756979999999999e+02   3.8581200000000003e+01   5.9768999999999998e+01   7.2926000000000002e+00  -9.5440000000000003e-01   6.6710000000000003e-01   6.6166000000000000e+00   1.3489999999999999e-01   4.5219999999999999e-01   6.1899999999999997e-02
   4.7037900000000000e+01  -1.0481770000000000e+02   5.9096450000000004e+02   3.8208900000000000e+01   5.9093299999999999e+01   7.4417000000000000e+00  -9.5440000000000003e-01   7.1150000000000002e-01   5.2236000000000002e+00   3.8500000000000000e-02   3.5599999999999998e-01   9.7299999999999998e-02
   4.6707299999999996e+01  -1.0510350000000000e+02   5.8230029999999999e+02   3.7960700000000003e+01   5.8389200000000002e+01   7.4943000000000000e+00  -1.0653999999999999e+00   6.8930000000000002e-01   5.3106999999999998e+00   1.5409999999999999e-01   2.7900000000000003e-01   1.1940000000000001e-01
   4.6001899999999999e+01  -1.0492770000000000e+02   5.7500869999999998e+02   3.7530999999999999e+01   5.7665999999999997e+01   7.6040000000000001e+00  -1.0653999999999999e+00   2.6679999999999998e-01   5.3977000000000004e+00   1.1559999999999999e-01   3.3679999999999999e-01   1.1940000000000001e-01
   4.5627200000000002e+01  -1.0461990000000000e+02   5.6711659999999995e+02   3.7072699999999998e+01   5.6895200000000003e+01   7.7881999999999998e+00  -1.1096999999999999e+00   4.0020000000000000e-01   5.1365999999999996e+00   6.7400000000000002e-02   2.4060000000000001e-01   8.4000000000000005e-02
   4.4965899999999998e+01  -1.0501560000000001e+02   5.5802350000000001e+02   3.6423499999999997e+01   5.5981699999999996e+01   7.8758999999999997e+00  -1.1096999999999999e+00   3.7800000000000000e-01   5.9200999999999997e+00   1.7340000000000000e-01   2.8870000000000001e-01   1.2830000000000000e-01
   4.4613300000000002e+01  -1.0409229999999999e+02   5.4652850000000001e+02   3.5955700000000000e+01   5.4991999999999997e+01   7.9066000000000001e+00  -1.1540999999999999e+00   4.4469999999999998e-01   4.9623999999999997e+00   1.7340000000000000e-01   2.8870000000000001e-01   7.5200000000000003e-02
   4.3224600000000002e+01  -1.0367460000000000e+02   5.3443299999999999e+02   3.5230100000000000e+01   5.3840600000000002e+01   8.1127000000000002e+00  -1.0875999999999999e+00   3.5580000000000001e-01   5.9200999999999997e+00   1.0600000000000000e-01   3.0790000000000001e-01   5.3100000000000001e-02
   4.1880000000000003e+01  -1.0332290000000000e+02   5.2259479999999996e+02   3.4475800000000000e+01   5.2736800000000002e+01   8.2354000000000003e+00  -9.7660000000000002e-01   4.6689999999999998e-01   5.7460000000000004e+00   1.5409999999999999e-01   2.5979999999999998e-01   7.0800000000000002e-02
   3.9918300000000002e+01  -1.0224570000000000e+02   5.1007040000000001e+02   3.3826599999999999e+01   5.1804200000000002e+01   8.2530000000000001e+00  -1.0875999999999999e+00   4.0020000000000000e-01   5.5719000000000003e+00   1.1559999999999999e-01   2.5019999999999998e-01   9.2899999999999996e-02
   3.8706000000000003e+01  -1.0097060000000000e+02   4.9917579999999998e+02   3.3206000000000003e+01   5.0700400000000002e+01   8.2749000000000006e+00  -9.7660000000000002e-01   3.5580000000000001e-01   4.6142000000000003e+00   9.6299999999999997e-02   3.4639999999999999e-01   4.8700000000000000e-02
   3.7361400000000003e+01  -9.9761499999999998e+01   4.8639409999999998e+02   3.2337200000000003e+01   4.9482300000000002e+01   8.2705000000000002e+00  -7.9900000000000004e-01   2.4460000000000001e-01   5.1365999999999996e+00   1.0600000000000000e-01   2.5019999999999998e-01  -3.5400000000000001e-02
   3.6171100000000003e+01  -9.8530400000000000e+01   4.7232549999999998e+02   3.1477900000000002e+01   4.8264299999999999e+01   8.2310999999999996e+00  -1.5093000000000001e+00  -1.5343000000000000e+00   8.1837000000000000e+00  -1.6380000000000000e-01   4.1370000000000001e-01  -2.4329999999999999e-01
   3.4562100000000001e+01  -9.7035600000000002e+01   4.5885750000000002e+02   3.0542300000000001e+01   4.6856000000000002e+01   8.1828000000000003e+00  -1.4649000000000001e+00   7.5600000000000001e-01   5.2236000000000002e+00   1.6380000000000000e-01   2.0210000000000000e-01   4.7770000000000001e-01
   3.3349699999999999e+01  -9.4881200000000007e+01   4.4453160000000003e+02   2.9520700000000001e+01   4.5295400000000001e+01   8.1608999999999998e+00  -1.9753000000000001e+00   4.4469999999999998e-01   5.3977000000000004e+00   6.7400000000000002e-02   2.4060000000000001e-01   1.1500000000000000e-01
   3.1806799999999999e+01  -9.2682800000000000e+01   4.2780369999999999e+02   2.8298600000000000e+01   4.3601599999999998e+01   7.9985999999999997e+00  -5.1049999999999995e-01   1.1119999999999999e-01   4.4401000000000002e+00   1.0600000000000000e-01   3.5599999999999998e-01   7.9600000000000004e-02
   3.0329999999999998e+01  -9.0022800000000004e+01   4.1073280000000000e+02   2.7334299999999999e+01   4.1936300000000003e+01   7.8627000000000002e+00  -1.4871000000000001e+00  -4.2249999999999999e-01   4.7882999999999996e+00   2.2159999999999999e-01   3.3679999999999999e-01   7.0800000000000002e-02
   2.8765000000000001e+01  -8.7428700000000006e+01   3.9391910000000001e+02   2.6083600000000001e+01   4.0071199999999997e+01   7.6609999999999996e+00  -1.0653999999999999e+00   4.6689999999999998e-01   5.9200999999999997e+00   1.2520000000000001e-01   3.3679999999999999e-01   7.0800000000000002e-02
   2.7199999999999999e+01  -8.4285100000000000e+01   3.7616190000000000e+02   2.4947500000000002e+01   3.8291699999999999e+01   7.4329999999999998e+00  -1.3539000000000001e+00  -4.4499999999999998e-02   6.7035999999999998e+00   1.5409999999999999e-01   2.4060000000000001e-01   1.5479999999999999e-01
   2.5745200000000001e+01  -8.0921599999999998e+01   3.5557380000000001e+02   2.3734999999999999e+01   3.6540799999999997e+01   7.1523000000000003e+00  -1.1984999999999999e+00   4.4469999999999998e-01   5.5719000000000003e+00   9.6299999999999997e-02   3.4639999999999999e-01   9.2899999999999996e-02
   2.4114100000000001e+01  -7.7294300000000007e+01   3.3713029999999998e+02   2.2474699999999999e+01   3.4637599999999999e+01   6.9023000000000003e+00  -1.2428999999999999e+00  -2.2200000000000001e-02   5.2236000000000002e+00   8.6699999999999999e-02   3.7530000000000002e-01   7.5200000000000003e-02
   2.2152300000000000e+01  -7.3996799999999993e+01   3.1765740000000000e+02   2.1128499999999999e+01   3.2591700000000003e+01   6.6436000000000002e+00  -1.1318999999999999e+00   8.8900000000000007e-02   5.9200999999999997e+00   3.8500000000000000e-02   2.8870000000000001e-01   1.1060000000000000e-01
   2.0565300000000001e+01  -6.9753900000000002e+01   2.9689769999999999e+02   1.9877800000000001e+01   3.0622000000000000e+01   6.2972000000000001e+00  -1.2650999999999999e+00  -8.8900000000000007e-02   6.2683000000000000e+00   1.1559999999999999e-01   2.9830000000000001e-01   1.2390000000000000e-01
   1.8493300000000001e+01  -6.5906800000000004e+01   2.7733900000000000e+02   1.8608000000000001e+01   2.8538000000000000e+01   5.9507000000000003e+00  -1.2873000000000001e+00   8.8900000000000007e-02   5.3977000000000004e+00   3.8500000000000000e-02   2.7900000000000003e-01   1.4599999999999999e-01
   1.6333200000000001e+01  -6.1488100000000003e+01   2.5709399999999999e+02   1.7280899999999999e+01   2.6311299999999999e+01   5.6219000000000001e+00  -1.3317000000000001e+00   1.5559999999999999e-01   5.6589000000000000e+00   1.3489999999999999e-01   2.8870000000000001e-01   1.0170000000000000e-01
   1.4349399999999999e+01  -5.7091400000000000e+01   2.3496180000000001e+02   1.5829700000000001e+01   2.4113099999999999e+01   5.2972999999999999e+00  -1.2650999999999999e+00  -1.7790000000000000e-01   4.8754000000000000e+00   4.8200000000000000e-02   1.9239999999999999e-01   1.3270000000000001e-01
   1.2960800000000001e+01  -5.2145099999999999e+01   2.1154280000000000e+02   1.4483499999999999e+01   2.1715100000000000e+01   4.8236999999999997e+00  -1.3983000000000001e+00  -1.7790000000000000e-01   5.2236000000000002e+00   1.1559999999999999e-01   2.6939999999999997e-01   1.3710000000000000e-01
   1.0888800000000000e+01  -4.6671199999999999e+01   1.9035419999999999e+02   1.3108599999999999e+01   1.9488399999999999e+01   4.3983999999999996e+00  -1.3095000000000001e+00   2.4460000000000001e-01   5.8330000000000002e+00   6.7400000000000002e-02   4.0410000000000001e-01   1.2830000000000000e-01
   9.2797000000000001e+00  -4.0801499999999997e+01   1.6702099999999999e+02   1.1829300000000000e+01   1.7233200000000000e+01   3.7801000000000000e+00  -1.3095000000000001e+00   6.6699999999999995e-02   6.2683000000000000e+00   1.8300000000000000e-01   3.9450000000000002e-01   1.5040000000000001e-01
   7.7587999999999999e+00  -3.5305599999999998e+01   1.4574670000000000e+02   1.0378100000000000e+01   1.5120699999999999e+01   3.2932999999999999e+00  -1.1318999999999999e+00  -1.7790000000000000e-01   6.1813000000000002e+00   8.6699999999999999e-02   2.5979999999999998e-01   1.3710000000000000e-01
   6.4142999999999999e+00  -2.9567900000000002e+01   1.2404340000000001e+02   9.1942000000000004e+00   1.2970100000000000e+01   2.7012999999999998e+00  -1.2206999999999999e+00   1.7790000000000000e-01   5.5719000000000003e+00   1.8300000000000000e-01   2.5019999999999998e-01   8.8499999999999995e-02
   5.4002999999999997e+00  -2.4071999999999999e+01   1.0628610000000000e+02   8.1249000000000002e+00   1.0933700000000000e+01   2.2014000000000000e+00  -1.3539000000000001e+00   1.1119999999999999e-01   5.7460000000000004e+00   3.8500000000000000e-02   2.8870000000000001e-01   1.4160000000000000e-01
   4.6950000000000003e+00  -1.8048500000000001e+01   8.7671000000000006e+01   7.1988000000000003e+00   9.2018000000000004e+00   1.5436000000000001e+00  -1.2873000000000001e+00  -2.0010000000000000e-01   5.4847999999999999e+00   2.3119999999999999e-01   2.6939999999999997e-01   1.7690000000000000e-01
   3.6589999999999998e+00  -1.2530600000000000e+01   7.4974999999999994e+01   6.3109000000000002e+00   7.6601999999999997e+00   1.0129999999999999e+00  -1.3983000000000001e+00   0.0000000000000000e+00   5.5719000000000003e+00   6.7400000000000002e-02   2.5979999999999998e-01   1.8140000000000001e-01
   3.2402000000000002e+00  -7.4964000000000004e+00   6.2879500000000000e+01   5.6616000000000000e+00   6.2900000000000000e+00   4.9990000000000001e-01  -1.1318999999999999e+00  -1.1119999999999999e-01   5.3106999999999998e+00   6.7400000000000002e-02   2.7900000000000003e-01   1.1060000000000000e-01
   2.7332000000000001e+00  -3.1656000000000000e+00   5.3443300000000001e+01   5.1173999999999999e+00   5.1670999999999996e+00   1.0520000000000000e-01  -1.4649000000000001e+00  -1.7790000000000000e-01   5.6589000000000000e+00   3.8500000000000000e-02   2.7900000000000003e-01   1.9460000000000000e-01
   2.2483000000000000e+00  -2.1980000000000000e-01   4.5722799999999999e+01   4.6304999999999996e+00   4.3773000000000000e+00  -2.1929999999999999e-01  -1.1318999999999999e+00  -8.8900000000000007e-02   4.6142000000000003e+00   2.4079999999999999e-01   3.1750000000000000e-01   1.5479999999999999e-01
   2.0278999999999998e+00   1.8027000000000000e+00   4.0918900000000001e+01   4.2676999999999996e+00   3.7683000000000000e+00  -3.9470000000000000e-01  -1.1762999999999999e+00  -2.2200000000000001e-02   5.9200999999999997e+00   1.3489999999999999e-01   3.4639999999999999e-01   1.5920000000000001e-01
   1.5870000000000000e+00   3.1217000000000001e+00   3.5514499999999998e+01   3.8763000000000001e+00   3.3020000000000000e+00  -5.3939999999999999e-01  -1.2650999999999999e+00  -8.8900000000000007e-02   5.6589000000000000e+00   1.0600000000000000e-01   3.7530000000000002e-01   1.7690000000000000e-01
   1.2564000000000000e+00   3.4293999999999998e+00   3.1311100000000000e+01   3.5421000000000000e+00   2.8548000000000000e+00  -6.3590000000000002e-01  -1.2873000000000001e+00  -2.2239999999999999e-01   5.2236000000000002e+00   9.6299999999999997e-02   3.8490000000000002e-01   1.7249999999999999e-01
   9.2579999999999996e-01   3.1436999999999999e+00   2.6507200000000001e+01   3.0743000000000000e+00   2.5217000000000001e+00  -6.0950000000000004e-01  -1.1984999999999999e+00  -4.4499999999999998e-02   6.0072000000000001e+00   1.9270000000000001e-01   3.2710000000000000e-01   1.7690000000000000e-01
   8.1559999999999999e-01   3.0996999999999999e+00   2.3504799999999999e+01   2.7019000000000002e+00   2.0935000000000001e+00  -6.2270000000000003e-01  -1.4205000000000001e+00  -1.1119999999999999e-01   5.9200999999999997e+00   1.5409999999999999e-01   3.0790000000000001e-01   1.6810000000000000e-01
   1.6972000000000000e+00   3.2974999999999999e+00   1.8186199999999999e+01   2.4727999999999999e+00   1.9507000000000001e+00  -7.1040000000000003e-01  -1.1318999999999999e+00  -4.4499999999999998e-02   6.1813000000000002e+00   3.8500000000000000e-02   2.3089999999999999e-01   1.9460000000000000e-01
  -1.1020000000000001e-01   7.2550000000000003e-01   1.6813600000000001e+01   2.0240999999999998e+00   1.5225000000000000e+00  -5.6569999999999998e-01  -1.2650999999999999e+00  -3.3350000000000002e-01   6.0072000000000001e+00   2.0230000000000001e-01   2.6939999999999997e-01   2.0349999999999999e-01
   2.8649999999999998e-01   1.3630000000000000e+00   1.5012200000000000e+01   1.6994000000000000e+00   1.2846000000000000e+00  -5.2620000000000000e-01  -1.1984999999999999e+00  -2.0010000000000000e-01   5.8330000000000002e+00   1.2520000000000001e-01   3.1750000000000000e-01   1.3710000000000000e-01
  -5.5110000000000003e-01   5.7160000000000000e-01   1.1838200000000001e+01   1.4035000000000000e+00   1.0752999999999999e+00  -4.8240000000000000e-01  -1.2650999999999999e+00  -4.8920000000000002e-01   5.8330000000000002e+00   1.3489999999999999e-01   3.3679999999999999e-01   2.2559999999999999e-01
  -8.8200000000000001e-02   1.0331999999999999e+00   9.9509000000000007e+00   1.2030000000000001e+00   8.4689999999999999e-01  -5.0870000000000004e-01  -1.2650999999999999e+00  -4.6689999999999998e-01   5.3106999999999998e+00   1.8300000000000000e-01   2.8870000000000001e-01   2.2120000000000001e-01
  -5.5110000000000003e-01   7.0350000000000001e-01   9.2645999999999997e+00   9.5469999999999999e-01   6.0899999999999999e-01  -4.4729999999999998e-01  -1.0431999999999999e+00  -3.7800000000000000e-01   6.0072000000000001e+00   2.8899999999999999e-02   2.9830000000000001e-01   2.0790000000000000e-01
  -3.9679999999999999e-01   1.0331999999999999e+00   7.3773999999999997e+00   7.6380000000000003e-01   5.6140000000000001e-01  -5.2180000000000004e-01  -9.3220000000000003e-01  -2.4460000000000001e-01   5.5719000000000003e+00   9.6299999999999997e-02   2.6939999999999997e-01   2.1679999999999999e-01
   8.8200000000000001e-02   8.3540000000000003e-01   5.8333000000000004e+00   6.1099999999999999e-01   3.7109999999999999e-01  -5.5249999999999999e-01  -1.1318999999999999e+00  -6.0040000000000004e-01   6.1813000000000002e+00   1.4449999999999999e-01   2.6939999999999997e-01   2.3000000000000001e-01
  -1.9839999999999999e-01   4.8359999999999997e-01   4.0317999999999996e+00   4.1049999999999998e-01   2.7600000000000002e-01  -4.7360000000000002e-01  -7.3240000000000005e-01  -2.8910000000000002e-01   6.0072000000000001e+00   1.6380000000000000e-01   3.5599999999999998e-01   2.2120000000000001e-01
   1.9839999999999999e-01   3.5170000000000001e-01   3.5171000000000001e+00   2.8639999999999999e-01   6.6600000000000006e-02  -4.2980000000000002e-01  -1.2206999999999999e+00  -6.4480000000000004e-01   6.4424999999999999e+00   1.1559999999999999e-01   3.0790000000000001e-01   1.8579999999999999e-01
   0.0000000000000000e+00   2.1980000000000000e-01   2.8309000000000002e+00   2.3870000000000000e-01   9.4999999999999998e-03  -3.7709999999999999e-01  -7.7680000000000005e-01  -8.2269999999999999e-01   6.3554000000000004e+00   1.4449999999999999e-01   3.4639999999999999e-01   2.5659999999999999e-01
  -1.1020000000000001e-01   4.3999999999999997e-02   3.4314000000000000e+00   1.9089999999999999e-01   2.8500000000000001e-02  -3.0700000000000000e-01  -9.5440000000000003e-01  -9.5609999999999995e-01   6.5294999999999996e+00   1.0600000000000000e-01   3.7530000000000002e-01   2.6540000000000002e-01
  -1.9839999999999999e-01  -8.7900000000000006e-02   3.5171000000000001e+00   2.2910000000000000e-01  -4.7600000000000003e-02  -2.8499999999999998e-01  -5.1049999999999995e-01  -9.1169999999999995e-01   5.4847999999999999e+00   8.6699999999999999e-02   4.2340000000000000e-01   2.8310000000000002e-01
  -3.5270000000000001e-01  -2.1999999999999999e-02   4.9755000000000003e+00   1.7190000000000000e-01  -2.4740000000000001e-01  -2.5000000000000000e-01  -5.9930000000000005e-01  -9.3389999999999995e-01   6.0941999999999998e+00   1.5409999999999999e-01   3.7530000000000002e-01   3.0959999999999999e-01
  -2.6450000000000001e-01  -1.7590000000000000e-01   4.0317999999999996e+00   1.9089999999999999e-01  -1.1420000000000000e-01  -2.7629999999999999e-01  -8.4340000000000004e-01  -9.1169999999999995e-01   6.2683000000000000e+00   2.0230000000000001e-01   3.6559999999999998e-01   2.8749999999999998e-01
  -3.9679999999999999e-01  -4.1770000000000002e-01   5.2328000000000001e+00   2.8639999999999999e-01  -1.7130000000000001e-01  -1.6660000000000000e-01  -3.9950000000000002e-01  -8.2269999999999999e-01   6.6166000000000000e+00   1.2520000000000001e-01   4.0410000000000001e-01   3.1409999999999999e-01
  -4.1880000000000001e-01  -2.4179999999999999e-01   4.1176000000000004e+00   1.5279999999999999e-01  -1.8079999999999999e-01  -1.8420000000000000e-01  -5.3269999999999995e-01  -6.6710000000000003e-01   5.2236000000000002e+00   1.7340000000000000e-01   4.1370000000000001e-01   2.6540000000000002e-01
  -1.7630000000000001e-01  -1.0990000000000000e-01   4.0317999999999996e+00   2.7689999999999998e-01  -1.3320000000000001e-01  -1.5350000000000000e-01  -8.2120000000000004e-01  -7.1150000000000002e-01   6.2683000000000000e+00   1.6380000000000000e-01   4.4259999999999999e-01   3.1850000000000001e-01
  -2.2040000000000001e-01  -1.7590000000000000e-01   3.8603000000000001e+00   2.4820000000000000e-01   4.7600000000000003e-02  -1.8420000000000000e-01  -6.6579999999999995e-01  -1.5559999999999999e-01   5.7460000000000004e+00   1.5409999999999999e-01   4.3300000000000000e-01   3.1850000000000001e-01
  -1.1020000000000001e-01  -2.8580000000000000e-01   4.2892000000000001e+00   1.2410000000000000e-01  -9.4999999999999998e-03  -1.3159999999999999e-01  -8.4340000000000004e-01  -1.7790000000000000e-01   6.2683000000000000e+00   1.5409999999999999e-01   3.7530000000000002e-01   3.7159999999999999e-01
  -6.6100000000000006e-02  -8.7900000000000006e-02   2.5735000000000001e+00   1.6230000000000000e-01   0.0000000000000000e+00  -2.1049999999999999e-01  -5.5489999999999995e-01  -2.2200000000000001e-02   6.3554000000000004e+00   2.3119999999999999e-01   3.7530000000000002e-01   3.9810000000000001e-01
   8.8200000000000001e-02  -1.9789999999999999e-01   3.1739999999999999e+00   1.9089999999999999e-01   4.7600000000000003e-02  -2.0610000000000001e-01  -5.7709999999999995e-01  -4.4499999999999998e-02   5.9200999999999997e+00   2.7939999999999998e-01   3.2710000000000000e-01   4.0250000000000002e-01
  -2.1999999999999999e-02  -3.9570000000000000e-01   3.5171000000000001e+00   1.8140000000000001e-01  -6.6600000000000006e-02  -1.4030000000000001e-01  -4.8830000000000001e-01  -8.8900000000000007e-02   5.1365999999999996e+00   1.4449999999999999e-01   3.7530000000000002e-01   4.7770000000000001e-01
  -4.4100000000000000e-02  -3.7369999999999998e-01   3.6886999999999999e+00   1.6230000000000000e-01  -9.4999999999999998e-03  -1.6660000000000000e-01  -5.3269999999999995e-01  -6.6699999999999995e-02   4.8754000000000000e+00   1.8300000000000000e-01   2.6939999999999997e-01   4.1139999999999999e-01
   8.8200000000000001e-02  -1.5390000000000001e-01   3.0024000000000002e+00   1.8140000000000001e-01  -1.9000000000000000e-02  -1.7100000000000001e-01  -7.5460000000000005e-01   1.7790000000000000e-01   5.9200999999999997e+00   2.5050000000000000e-01   3.4639999999999999e-01   3.7600000000000000e-01
  -8.8200000000000001e-02  -3.2979999999999998e-01   3.6886999999999999e+00   6.6799999999999998e-02  -6.6600000000000006e-02  -1.0090000000000000e-01  -4.4390000000000002e-01   3.1130000000000002e-01   5.7460000000000004e+00   2.7939999999999998e-01   3.9450000000000002e-01   4.0699999999999997e-01
  -2.1999999999999999e-02  -4.3969999999999998e-01   3.5171000000000001e+00   1.4319999999999999e-01  -4.7600000000000003e-02  -8.3299999999999999e-02  -5.9930000000000005e-01   3.5580000000000001e-01   6.7035999999999998e+00   2.9859999999999998e-01   4.0410000000000001e-01   3.7159999999999999e-01
   6.6100000000000006e-02  -1.9789999999999999e-01   2.4876999999999998e+00   1.1459999999999999e-01  -3.8100000000000002e-02  -1.0960000000000000e-01  -7.1020000000000005e-01   2.8910000000000002e-01   5.2236000000000002e+00   2.7939999999999998e-01   4.5219999999999999e-01   3.5389999999999999e-01
   6.6100000000000006e-02  -4.1770000000000002e-01   3.1739999999999999e+00   1.6230000000000000e-01   5.7099999999999998e-02  -1.2720000000000001e-01  -7.1020000000000005e-01   4.4469999999999998e-01   5.9200999999999997e+00   2.7939999999999998e-01   4.2340000000000000e-01   3.4949999999999998e-01
  -8.8200000000000001e-02  -4.3969999999999998e-01   3.0882000000000001e+00   2.0050000000000001e-01  -7.6100000000000001e-02  -1.5350000000000000e-01  -6.6579999999999995e-01   2.6679999999999998e-01   5.8330000000000002e+00   2.1190000000000001e-01   4.3300000000000000e-01   3.5830000000000001e-01
   1.5429999999999999e-01   4.3999999999999997e-02   2.3161999999999998e+00   1.6230000000000000e-01  -6.6600000000000006e-02  -1.4910000000000001e-01  -9.5440000000000003e-01   2.0010000000000000e-01   5.8330000000000002e+00   2.3119999999999999e-01   3.7530000000000002e-01   3.8040000000000002e-01
   1.9839999999999999e-01  -1.9789999999999999e-01   3.2597999999999998e+00   1.9089999999999999e-01  -4.7600000000000003e-02  -1.0090000000000000e-01  -1.0875999999999999e+00   1.1119999999999999e-01   6.1813000000000002e+00   2.7939999999999998e-01   3.7530000000000002e-01   3.7600000000000000e-01
   2.4249999999999999e-01  -3.7369999999999998e-01   3.7745000000000002e+00   1.2410000000000000e-01  -3.8100000000000002e-02  -9.2100000000000001e-02  -9.9880000000000002e-01  -6.6699999999999995e-02   6.4424999999999999e+00   2.4079999999999999e-01   4.6189999999999998e-01   3.7159999999999999e-01
   1.7630000000000001e-01  -3.7369999999999998e-01   3.5171000000000001e+00   1.5279999999999999e-01  -1.9000000000000000e-02  -8.7700000000000000e-02  -1.1984999999999999e+00   4.4499999999999998e-02   5.8330000000000002e+00   2.6970000000000000e-01   2.8870000000000001e-01   3.8479999999999998e-01
   2.2040000000000001e-01  -1.5390000000000001e-01   3.2597999999999998e+00   1.3370000000000001e-01  -2.8500000000000001e-02  -9.2100000000000001e-02  -1.0209999999999999e+00   1.1119999999999999e-01   5.1365999999999996e+00   2.6010000000000000e-01   2.7900000000000003e-01   4.0699999999999997e-01
   4.4100000000000000e-02  -5.9360000000000002e-01   3.9460999999999999e+00   8.5900000000000004e-02  -1.2370000000000000e-01  -1.3200000000000000e-02  -9.7660000000000002e-01   3.1130000000000002e-01   5.9200999999999997e+00   2.6010000000000000e-01   4.0410000000000001e-01   3.6270000000000002e-01
   4.4100000000000000e-02  -4.3969999999999998e-01   4.2034000000000002e+00   1.0500000000000000e-01  -1.3320000000000001e-01  -8.3299999999999999e-02  -1.0875999999999999e+00   2.8910000000000002e-01   6.0941999999999998e+00   2.7939999999999998e-01   3.0790000000000001e-01   3.8040000000000002e-01
   2.1999999999999999e-02  -3.0780000000000002e-01   3.0882000000000001e+00   1.5279999999999999e-01   0.0000000000000000e+00  -6.1400000000000003e-02  -1.0875999999999999e+00   3.1130000000000002e-01   5.8330000000000002e+00   2.6010000000000000e-01   3.0790000000000001e-01   3.4499999999999997e-01
   8.8200000000000001e-02  -3.7369999999999998e-01   3.6029000000000000e+00   2.1959999999999999e-01   2.8500000000000001e-02  -9.2100000000000001e-02  -7.3240000000000005e-01   3.7800000000000000e-01   5.8330000000000002e+00   1.9270000000000001e-01   4.0410000000000001e-01   3.1850000000000001e-01
   1.1020000000000001e-01  -3.9570000000000000e-01   2.8309000000000002e+00   1.6230000000000000e-01  -4.7600000000000003e-02  -6.1400000000000003e-02  -7.5460000000000005e-01   3.5580000000000001e-01   6.7035999999999998e+00   2.6010000000000000e-01   3.9450000000000002e-01   3.3620000000000000e-01
   1.5429999999999999e-01  -5.4959999999999998e-01   3.5171000000000001e+00   2.6729999999999998e-01   9.4999999999999998e-03  -1.0960000000000000e-01  -9.1000000000000003e-01   2.4460000000000001e-01   5.8330000000000002e+00   2.5050000000000000e-01   2.5019999999999998e-01   3.5389999999999999e-01
   1.9839999999999999e-01  -3.7369999999999998e-01   3.2597999999999998e+00   7.6399999999999996e-02   1.9000000000000000e-02  -1.0520000000000000e-01  -9.5440000000000003e-01   2.0010000000000000e-01   6.0072000000000001e+00   2.6970000000000000e-01   3.0790000000000001e-01   3.4499999999999997e-01
   6.6100000000000006e-02  -4.1770000000000002e-01   3.4314000000000000e+00   1.3370000000000001e-01  -1.4269999999999999e-01  -5.2600000000000001e-02  -1.0653999999999999e+00   1.7790000000000000e-01   5.1365999999999996e+00   2.7939999999999998e-01   2.7900000000000003e-01   3.3179999999999998e-01
   8.8200000000000001e-02  -3.7369999999999998e-01   3.7745000000000002e+00   1.8140000000000001e-01  -1.9000000000000000e-02  -5.2600000000000001e-02  -1.3095000000000001e+00   2.2200000000000001e-02   6.2683000000000000e+00   2.9859999999999998e-01   3.1750000000000000e-01   3.3179999999999998e-01
   8.8200000000000001e-02  -2.4179999999999999e-01   3.6029000000000000e+00   2.4820000000000000e-01  -3.8100000000000002e-02  -2.6300000000000000e-02  -1.0653999999999999e+00   6.6699999999999995e-02   4.9623999999999997e+00   2.7939999999999998e-01   2.7900000000000003e-01   3.4949999999999998e-01
   4.4100000000000000e-02  -2.8580000000000000e-01   3.8603000000000001e+00   2.8600000000000000e-02  -2.8500000000000001e-02  -4.4000000000000003e-03  -1.0431999999999999e+00   2.8910000000000002e-01   6.4424999999999999e+00   3.0819999999999997e-01   3.2710000000000000e-01   3.1850000000000001e-01
   1.9839999999999999e-01  -4.3969999999999998e-01   4.5465000000000000e+00   1.5279999999999999e-01  -1.1420000000000000e-01  -3.0700000000000002e-02  -8.6560000000000004e-01   4.2249999999999999e-01   5.9200999999999997e+00   2.6970000000000000e-01   2.8870000000000001e-01   3.3179999999999998e-01
   2.8649999999999998e-01  -5.4959999999999998e-01   3.5171000000000001e+00   1.4319999999999999e-01   0.0000000000000000e+00  -3.9500000000000000e-02  -1.1540999999999999e+00   2.2239999999999999e-01   6.0941999999999998e+00   3.2750000000000001e-01   4.2340000000000000e-01   3.6709999999999998e-01
   2.2040000000000001e-01  -5.2759999999999996e-01   3.2597999999999998e+00   1.6230000000000000e-01   5.7099999999999998e-02  -4.8200000000000000e-02  -8.2120000000000004e-01   4.6689999999999998e-01   6.7035999999999998e+00   4.0460000000000002e-01   4.0410000000000001e-01   3.4499999999999997e-01
   2.2040000000000001e-01  -3.9570000000000000e-01   3.7745000000000002e+00   7.6399999999999996e-02   8.5599999999999996e-02  -8.7700000000000000e-02  -1.1318999999999999e+00   5.7809999999999995e-01   6.7907000000000002e+00   3.1790000000000002e-01   3.9450000000000002e-01   3.6270000000000002e-01
   1.9839999999999999e-01  -1.9789999999999999e-01   2.1446000000000001e+00   2.1959999999999999e-01   6.6600000000000006e-02  -1.0960000000000000e-01  -1.0653999999999999e+00   2.8910000000000002e-01   6.4424999999999999e+00   3.2750000000000001e-01   3.1750000000000000e-01   3.8040000000000002e-01
   2.1999999999999999e-02  -3.0780000000000002e-01   3.4314000000000000e+00   1.0500000000000000e-01  -7.6100000000000001e-02  -6.5799999999999997e-02  -1.1984999999999999e+00   5.1139999999999997e-01   5.3106999999999998e+00   2.7939999999999998e-01   3.2710000000000000e-01   3.4060000000000001e-01
   4.4100000000000000e-02  -4.3969999999999998e-01   4.1176000000000004e+00   7.6399999999999996e-02  -6.6600000000000006e-02  -8.8000000000000005e-03  -9.9880000000000002e-01   1.1119999999999999e-01   5.5719000000000003e+00   3.5639999999999999e-01   3.3679999999999999e-01   3.5830000000000001e-01
   2.1999999999999999e-02  -1.3189999999999999e-01   4.4607999999999999e+00   1.7190000000000000e-01  -7.6100000000000001e-02  -3.0700000000000002e-02  -1.0653999999999999e+00   0.0000000000000000e+00   6.1813000000000002e+00   2.8899999999999998e-01   2.7900000000000003e-01   3.2729999999999998e-01
   1.1020000000000001e-01  -4.1770000000000002e-01   4.1176000000000004e+00   2.7689999999999998e-01  -1.9000000000000000e-02  -4.8200000000000000e-02  -8.4340000000000004e-01   2.2239999999999999e-01   5.2236000000000002e+00   3.2750000000000001e-01   2.7900000000000003e-01   3.2290000000000002e-01
  -6.6100000000000006e-02  -3.7369999999999998e-01   5.1470000000000002e+00   1.1459999999999999e-01  -1.9980000000000001e-01   1.7500000000000002e-02  -1.1096999999999999e+00   3.3350000000000002e-01   6.0072000000000001e+00   1.9270000000000001e-01   2.8870000000000001e-01   3.5830000000000001e-01
  -6.6100000000000006e-02  -3.9570000000000000e-01   3.0024000000000002e+00   7.6399999999999996e-02  -6.6600000000000006e-02  -2.6300000000000000e-02  -1.0209999999999999e+00   2.2239999999999999e-01   6.2683000000000000e+00   2.1190000000000001e-01   3.6559999999999998e-01   3.4060000000000001e-01
   1.1020000000000001e-01  -4.6170000000000000e-01   3.3456000000000001e+00   1.1459999999999999e-01   0.0000000000000000e+00  -3.0700000000000002e-02  -1.1318999999999999e+00   3.1130000000000002e-01   6.0941999999999998e+00   2.7939999999999998e-01   3.8490000000000002e-01   3.2729999999999998e-01
   3.0859999999999999e-01  -3.9570000000000000e-01   3.0024000000000002e+00   2.2910000000000000e-01   5.7099999999999998e-02  -6.1400000000000003e-02  -1.0431999999999999e+00   2.4460000000000001e-01   6.0941999999999998e+00   2.0230000000000001e-01   3.4639999999999999e-01   2.9189999999999999e-01
   2.1999999999999999e-02  -4.6170000000000000e-01   3.6029000000000000e+00   1.0500000000000000e-01  -3.8100000000000002e-02   1.3200000000000000e-02  -1.2428999999999999e+00   1.7790000000000000e-01   6.7907000000000002e+00   2.3119999999999999e-01   3.7530000000000002e-01   3.4060000000000001e-01
   4.1880000000000001e-01  -2.6379999999999998e-01   2.6593000000000000e+00   2.1959999999999999e-01   9.5200000000000007e-02  -9.6500000000000002e-02  -1.1096999999999999e+00   4.2249999999999999e-01   5.8330000000000002e+00   2.5050000000000000e-01   3.5599999999999998e-01   3.3620000000000000e-01
   8.8200000000000001e-02  -2.1980000000000000e-01   2.5735000000000001e+00   1.0500000000000000e-01   3.8100000000000002e-02  -2.1899999999999999e-02  -1.0653999999999999e+00   3.3350000000000002e-01   5.6589000000000000e+00   1.9270000000000001e-01   3.6559999999999998e-01   3.4060000000000001e-01
   1.3230000000000000e-01  -3.7369999999999998e-01   3.3456000000000001e+00   7.6399999999999996e-02  -7.6100000000000001e-02  -4.8200000000000000e-02  -1.0209999999999999e+00   3.1130000000000002e-01   5.7460000000000004e+00   3.2750000000000001e-01   3.3679999999999999e-01   3.0080000000000001e-01
   4.4100000000000000e-02  -2.6379999999999998e-01   3.0024000000000002e+00   1.3370000000000001e-01  -9.5200000000000007e-02  -2.1899999999999999e-02  -1.1762999999999999e+00   6.6699999999999995e-02   5.7460000000000004e+00   3.1790000000000002e-01   3.7530000000000002e-01   3.5389999999999999e-01
   2.6450000000000001e-01  -3.9570000000000000e-01   3.6029000000000000e+00   1.6230000000000000e-01  -4.7600000000000003e-02  -1.0090000000000000e-01  -1.0653999999999999e+00   1.5559999999999999e-01   5.5719000000000003e+00   3.1790000000000002e-01   2.9830000000000001e-01   3.5830000000000001e-01
   6.6100000000000006e-02  -5.2759999999999996e-01   3.5171000000000001e+00   1.1459999999999999e-01  -1.3320000000000001e-01  -4.4000000000000003e-03  -9.5440000000000003e-01   3.1130000000000002e-01   5.7460000000000004e+00   3.5639999999999999e-01   3.8490000000000002e-01   3.3620000000000000e-01
   3.7469999999999998e-01  -3.7369999999999998e-01   3.1739999999999999e+00   1.2410000000000000e-01  -8.5599999999999996e-02  -7.4499999999999997e-02  -9.7660000000000002e-01   3.3350000000000002e-01   5.9200999999999997e+00   2.6970000000000000e-01   3.7530000000000002e-01   2.8749999999999998e-01
   8.8200000000000001e-02  -3.2979999999999998e-01   3.3456000000000001e+00   2.0050000000000001e-01   2.8500000000000001e-02  -3.0700000000000002e-02  -1.1540999999999999e+00   3.7800000000000000e-01   6.7907000000000002e+00   3.2750000000000001e-01   3.5599999999999998e-01   3.4949999999999998e-01
   8.8200000000000001e-02  -2.8580000000000000e-01   2.7450999999999999e+00   1.5279999999999999e-01  -9.4999999999999998e-03  -4.8200000000000000e-02  -1.0653999999999999e+00   4.2249999999999999e-01   6.1813000000000002e+00   3.1790000000000002e-01   3.5599999999999998e-01   3.2729999999999998e-01
   1.1020000000000001e-01  -3.0780000000000002e-01   3.3456000000000001e+00   9.5500000000000002e-02  -5.7099999999999998e-02   8.8000000000000005e-03  -1.1096999999999999e+00   4.2249999999999999e-01   6.5294999999999996e+00   2.0230000000000001e-01   3.6559999999999998e-01   3.1409999999999999e-01
   1.5429999999999999e-01  -1.9789999999999999e-01   2.4876999999999998e+00   2.4820000000000000e-01   9.4999999999999998e-03  -6.5799999999999997e-02  -1.0653999999999999e+00   4.4469999999999998e-01   5.6589000000000000e+00   2.3119999999999999e-01   2.6939999999999997e-01   3.2290000000000002e-01
   2.4249999999999999e-01  -3.2979999999999998e-01   2.1446000000000001e+00   6.6799999999999998e-02  -7.6100000000000001e-02   0.0000000000000000e+00  -1.0875999999999999e+00   2.8910000000000002e-01   6.0072000000000001e+00   2.8899999999999998e-01   3.8490000000000002e-01   3.0520000000000003e-01
   1.1020000000000001e-01  -3.7369999999999998e-01   3.0882000000000001e+00   1.3370000000000001e-01  -5.7099999999999998e-02  -4.4000000000000003e-03  -1.0653999999999999e+00   3.1130000000000002e-01   5.5719000000000003e+00   2.8899999999999998e-01   3.4639999999999999e-01   2.8310000000000002e-01
   2.4249999999999999e-01  -3.7369999999999998e-01   3.1739999999999999e+00   8.5900000000000004e-02  -1.0470000000000000e-01   4.4000000000000003e-03  -1.3983000000000001e+00   6.6699999999999995e-02   5.5719000000000003e+00   2.1190000000000001e-01   2.9830000000000001e-01   3.9369999999999999e-01
   2.6450000000000001e-01  -5.4959999999999998e-01   3.2597999999999998e+00   2.6729999999999998e-01  -9.5200000000000007e-02  -1.7500000000000002e-02  -1.1762999999999999e+00   2.8910000000000002e-01   5.5719000000000003e+00   2.1190000000000001e-01   3.0790000000000001e-01   3.4060000000000001e-01
   1.3230000000000000e-01  -7.0350000000000001e-01   3.5171000000000001e+00   9.5500000000000002e-02  -1.9030000000000000e-01   5.2600000000000001e-02  -9.9880000000000002e-01   3.3350000000000002e-01   6.3554000000000004e+00   3.3710000000000001e-01   4.0410000000000001e-01   3.0959999999999999e-01
   2.8649999999999998e-01  -4.1770000000000002e-01   3.4314000000000000e+00   1.4319999999999999e-01  -8.5599999999999996e-02   2.1899999999999999e-02  -1.0875999999999999e+00   3.3350000000000002e-01   5.6589000000000000e+00   3.7569999999999998e-01   3.2710000000000000e-01   2.8749999999999998e-01
   3.0859999999999999e-01  -2.6379999999999998e-01   3.6029000000000000e+00   1.5279999999999999e-01  -7.6100000000000001e-02  -1.7500000000000002e-02  -9.9880000000000002e-01   2.6679999999999998e-01   6.0941999999999998e+00   2.6010000000000000e-01   3.6559999999999998e-01   3.1850000000000001e-01
   1.5429999999999999e-01  -1.9789999999999999e-01   2.5735000000000001e+00   2.0050000000000001e-01   0.0000000000000000e+00   0.0000000000000000e+00  -9.1000000000000003e-01   4.4469999999999998e-01   6.4424999999999999e+00   3.7569999999999998e-01   3.0790000000000001e-01   3.0959999999999999e-01
   1.3230000000000000e-01  -3.9570000000000000e-01   3.1739999999999999e+00   1.5279999999999999e-01  -1.5229999999999999e-01  -2.6300000000000000e-02  -1.1984999999999999e+00   3.3350000000000002e-01   6.3554000000000004e+00   2.6010000000000000e-01   4.1370000000000001e-01   3.0959999999999999e-01
   2.2040000000000001e-01  -2.8580000000000000e-01   2.8309000000000002e+00   1.5279999999999999e-01   6.6600000000000006e-02  -8.3299999999999999e-02  -1.0875999999999999e+00   3.7800000000000000e-01   6.7035999999999998e+00   2.6970000000000000e-01   3.3679999999999999e-01   3.3179999999999998e-01
  -4.4100000000000000e-02  -4.8359999999999997e-01   3.4314000000000000e+00   1.8140000000000001e-01   0.0000000000000000e+00  -2.6300000000000000e-02  -1.2650999999999999e+00   3.7800000000000000e-01   6.3554000000000004e+00   1.9270000000000001e-01   2.5979999999999998e-01   3.2290000000000002e-01
   3.5270000000000001e-01  -3.5170000000000001e-01   3.1739999999999999e+00   8.5900000000000004e-02  -1.7130000000000001e-01   0.0000000000000000e+00  -1.1540999999999999e+00   3.5580000000000001e-01   6.0941999999999998e+00   3.3710000000000001e-01   3.5599999999999998e-01   2.9189999999999999e-01
   0.0000000000000000e+00  -3.7369999999999998e-01   3.4314000000000000e+00   1.5279999999999999e-01  -7.6100000000000001e-02  -2.6300000000000000e-02  -1.1096999999999999e+00   2.0010000000000000e-01   5.3977000000000004e+00   2.6970000000000000e-01   2.2130000000000000e-01   3.0520000000000003e-01
   2.6450000000000001e-01  -1.7590000000000000e-01   4.0317999999999996e+00   1.5279999999999999e-01  -4.7600000000000003e-02  -8.8000000000000005e-03  -1.1984999999999999e+00   3.3350000000000002e-01   6.2683000000000000e+00   2.8899999999999998e-01   3.7530000000000002e-01   2.9640000000000000e-01
   1.5429999999999999e-01  -4.6170000000000000e-01   4.3750000000000000e+00   1.5279999999999999e-01  -1.0470000000000000e-01   5.7000000000000002e-02  -1.1540999999999999e+00   1.1119999999999999e-01   6.1813000000000002e+00   2.2159999999999999e-01   3.8490000000000002e-01   3.0080000000000001e-01
   1.9839999999999999e-01  -3.7369999999999998e-01   3.5171000000000001e+00   1.4319999999999999e-01  -6.6600000000000006e-02   1.7500000000000002e-02  -1.1096999999999999e+00   3.7800000000000000e-01   6.2683000000000000e+00   2.6970000000000000e-01   3.6559999999999998e-01   3.0080000000000001e-01
   1.3230000000000000e-01  -2.4179999999999999e-01   3.6029000000000000e+00   1.8140000000000001e-01   0.0000000000000000e+00  -3.0700000000000002e-02  -1.0653999999999999e+00   2.4460000000000001e-01   6.2683000000000000e+00   2.6010000000000000e-01   3.5599999999999998e-01   2.9640000000000000e-01
   2.8649999999999998e-01  -2.8580000000000000e-01   3.0882000000000001e+00   5.7299999999999997e-02  -1.0470000000000000e-01  -4.3900000000000002e-02  -9.9880000000000002e-01   3.3350000000000002e-01   5.9200999999999997e+00   2.6970000000000000e-01   4.3300000000000000e-01   2.4770000000000000e-01
   4.1880000000000001e-01  -4.1770000000000002e-01   3.7745000000000002e+00   1.3370000000000001e-01  -1.4269999999999999e-01  -4.4000000000000003e-03  -1.0209999999999999e+00   3.5580000000000001e-01   6.3554000000000004e+00   2.7939999999999998e-01   3.3679999999999999e-01   3.0520000000000003e-01
   2.4249999999999999e-01  -1.3189999999999999e-01   2.4018999999999999e+00   1.3370000000000001e-01   0.0000000000000000e+00  -7.0199999999999999e-02  -1.0209999999999999e+00   3.1130000000000002e-01   6.5294999999999996e+00   3.0819999999999997e-01   2.9830000000000001e-01   2.9640000000000000e-01
   1.7630000000000001e-01  -2.6379999999999998e-01   2.4876999999999998e+00   1.8140000000000001e-01  -7.6100000000000001e-02  -4.8200000000000000e-02  -1.2873000000000001e+00   2.6679999999999998e-01   5.4847999999999999e+00   3.2750000000000001e-01   2.6939999999999997e-01   3.1850000000000001e-01
   1.3230000000000000e-01  -2.8580000000000000e-01   3.0024000000000002e+00   1.3370000000000001e-01  -4.7600000000000003e-02   8.8000000000000005e-03  -1.1318999999999999e+00   3.5580000000000001e-01   5.3106999999999998e+00   2.0230000000000001e-01   3.4639999999999999e-01   2.9189999999999999e-01
   2.2040000000000001e-01  -2.1980000000000000e-01   3.1739999999999999e+00   1.8140000000000001e-01  -1.3320000000000001e-01   3.5099999999999999e-02  -1.3095000000000001e+00   2.8910000000000002e-01   6.0941999999999998e+00   2.7939999999999998e-01   3.1750000000000000e-01   3.3179999999999998e-01
   2.2040000000000001e-01  -4.6170000000000000e-01   3.3456000000000001e+00   2.0050000000000001e-01  -4.7600000000000003e-02  -2.6300000000000000e-02  -1.4205000000000001e+00   4.4499999999999998e-02   5.5719000000000003e+00   3.3710000000000001e-01   2.5019999999999998e-01   3.0520000000000003e-01
   3.3060000000000000e-01  -4.6170000000000000e-01   3.9460999999999999e+00   1.1459999999999999e-01  -1.0470000000000000e-01   3.5099999999999999e-02  -1.2428999999999999e+00   1.5559999999999999e-01   5.3977000000000004e+00   2.4079999999999999e-01   3.3679999999999999e-01   2.8749999999999998e-01
   2.6450000000000001e-01  -4.1770000000000002e-01   3.7745000000000002e+00   2.1959999999999999e-01  -8.5599999999999996e-02   3.9500000000000000e-02  -1.1540999999999999e+00   2.8910000000000002e-01   6.7907000000000002e+00   2.0230000000000001e-01   3.5599999999999998e-01   2.7429999999999999e-01
   2.6450000000000001e-01  -2.1980000000000000e-01   2.8309000000000002e+00   1.7190000000000000e-01  -8.5599999999999996e-02  -2.6300000000000000e-02  -1.0431999999999999e+00   2.8910000000000002e-01   6.9648000000000003e+00   3.1790000000000002e-01   2.7900000000000003e-01   3.0080000000000001e-01
   1.9839999999999999e-01  -3.5170000000000001e-01   3.4314000000000000e+00   2.0999999999999999e-01  -4.7600000000000003e-02  -3.9500000000000000e-02  -1.0875999999999999e+00   4.8920000000000002e-01   6.6166000000000000e+00   2.6970000000000000e-01   3.8490000000000002e-01   3.3620000000000000e-01
   3.0859999999999999e-01  -2.8580000000000000e-01   2.7450999999999999e+00   1.1459999999999999e-01  -1.2370000000000000e-01  -2.1899999999999999e-02  -1.1318999999999999e+00   2.8910000000000002e-01   6.1813000000000002e+00   2.5050000000000000e-01   4.0410000000000001e-01   3.1409999999999999e-01
   3.9679999999999999e-01  -2.1980000000000000e-01   2.6593000000000000e+00   2.1959999999999999e-01   0.0000000000000000e+00  -3.5099999999999999e-02  -1.3317000000000001e+00   3.1130000000000002e-01   6.7907000000000002e+00   2.6010000000000000e-01   3.4639999999999999e-01   3.0080000000000001e-01
   3.3060000000000000e-01  -1.9789999999999999e-01   2.4876999999999998e+00   7.6399999999999996e-02  -2.8500000000000001e-02  -5.7000000000000002e-02  -1.1318999999999999e+00   1.3339999999999999e-01   6.5294999999999996e+00   3.1790000000000002e-01   3.7530000000000002e-01   2.9189999999999999e-01
   2.4249999999999999e-01  -3.7369999999999998e-01   3.5171000000000001e+00   4.7699999999999999e-02  -2.8500000000000001e-02  -1.3200000000000000e-02  -9.7660000000000002e-01   3.7800000000000000e-01   6.1813000000000002e+00   2.5050000000000000e-01   2.7900000000000003e-01   2.9189999999999999e-01
   3.7469999999999998e-01  -2.6379999999999998e-01   2.8309000000000002e+00   1.2410000000000000e-01  -8.5599999999999996e-02  -6.1400000000000003e-02  -1.2428999999999999e+00   1.1119999999999999e-01   5.4847999999999999e+00   2.8899999999999998e-01   2.8870000000000001e-01   3.0959999999999999e-01
   4.8490000000000000e-01  -3.2979999999999998e-01   3.2597999999999998e+00   1.7190000000000000e-01  -1.3320000000000001e-01  -4.4000000000000003e-03  -1.2650999999999999e+00   4.4499999999999998e-02   5.3977000000000004e+00   3.5639999999999999e-01   3.0790000000000001e-01   2.7429999999999999e-01
   1.9839999999999999e-01  -3.0780000000000002e-01   3.3456000000000001e+00   8.5900000000000004e-02  -1.8079999999999999e-01  -4.4000000000000003e-03  -1.2206999999999999e+00   4.0020000000000000e-01   6.7035999999999998e+00   2.3119999999999999e-01   3.2710000000000000e-01   2.3440000000000000e-01
   3.5270000000000001e-01  -3.2979999999999998e-01   4.3750000000000000e+00   2.0050000000000001e-01  -1.4269999999999999e-01   8.8000000000000005e-03  -1.2206999999999999e+00   1.5559999999999999e-01   6.1813000000000002e+00   1.7340000000000000e-01   3.0790000000000001e-01   3.0080000000000001e-01
   4.1880000000000001e-01  -3.9570000000000000e-01   2.4876999999999998e+00   1.3370000000000001e-01  -1.9000000000000000e-02  -6.1400000000000003e-02  -1.4205000000000001e+00   2.8910000000000002e-01   5.8330000000000002e+00   1.7340000000000000e-01   3.3679999999999999e-01   2.5659999999999999e-01
   3.3060000000000000e-01  -3.2979999999999998e-01   3.0024000000000002e+00   1.9089999999999999e-01  -1.9000000000000000e-02  -4.3900000000000002e-02  -1.3539000000000001e+00   2.6679999999999998e-01   6.0072000000000001e+00   2.6010000000000000e-01   3.5599999999999998e-01   2.7870000000000000e-01
   2.4249999999999999e-01  -3.2979999999999998e-01   3.0882000000000001e+00   1.5279999999999999e-01  -5.7099999999999998e-02  -2.1899999999999999e-02  -1.0875999999999999e+00   3.3350000000000002e-01   6.8777999999999997e+00   2.6970000000000000e-01   4.1370000000000001e-01   2.5659999999999999e-01
   3.9679999999999999e-01  -3.9570000000000000e-01   3.4314000000000000e+00   2.8639999999999999e-01  -3.8100000000000002e-02  -6.1400000000000003e-02  -1.2206999999999999e+00   1.5559999999999999e-01   6.4424999999999999e+00   2.2159999999999999e-01   3.2710000000000000e-01   2.9640000000000000e-01
   2.6450000000000001e-01  -1.9789999999999999e-01   3.6029000000000000e+00   1.1459999999999999e-01  -3.8100000000000002e-02  -5.2600000000000001e-02  -1.1540999999999999e+00   3.3350000000000002e-01   6.0072000000000001e+00   2.8899999999999998e-01   2.9830000000000001e-01   3.3620000000000000e-01
   2.6450000000000001e-01  -3.9570000000000000e-01   3.1739999999999999e+00   6.6799999999999998e-02  -9.5200000000000007e-02  -4.4000000000000003e-03  -1.2428999999999999e+00   6.6699999999999995e-02   6.2683000000000000e+00   2.8899999999999998e-01   2.7900000000000003e-01   3.0959999999999999e-01
   4.4080000000000003e-01  -4.1770000000000002e-01   3.4314000000000000e+00   1.8140000000000001e-01  -1.1420000000000000e-01   4.4000000000000003e-03  -1.3983000000000001e+00   8.8900000000000007e-02   5.5719000000000003e+00   2.3119999999999999e-01   2.5019999999999998e-01   3.2290000000000002e-01
   1.1020000000000001e-01  -3.0780000000000002e-01   3.1739999999999999e+00   1.9089999999999999e-01  -4.7600000000000003e-02  -2.6300000000000000e-02  -1.2873000000000001e+00   1.3339999999999999e-01   5.3106999999999998e+00   2.8899999999999998e-01   3.1750000000000000e-01   3.2290000000000002e-01
   4.8490000000000000e-01  -5.2759999999999996e-01   4.2034000000000002e+00   1.1459999999999999e-01  -1.1420000000000000e-01   6.1400000000000003e-02  -1.1318999999999999e+00   3.7800000000000000e-01   6.3554000000000004e+00   2.4079999999999999e-01   3.4639999999999999e-01   2.7870000000000000e-01
   1.1020000000000001e-01  -5.9360000000000002e-01   3.2597999999999998e+00   1.6230000000000000e-01  -2.1890000000000001e-01  -8.8000000000000005e-03  -1.2650999999999999e+00   1.5559999999999999e-01   6.7035999999999998e+00   2.1190000000000001e-01   3.5599999999999998e-01   2.9189999999999999e-01
   3.7469999999999998e-01  -1.7590000000000000e-01   2.6593000000000000e+00   1.9089999999999999e-01  -6.6600000000000006e-02  -2.6300000000000000e-02  -1.2428999999999999e+00   1.3339999999999999e-01   6.3554000000000004e+00   2.5050000000000000e-01   3.3679999999999999e-01   3.0959999999999999e-01
   2.6450000000000001e-01  -3.5170000000000001e-01   2.5735000000000001e+00   2.0050000000000001e-01  -1.8079999999999999e-01  -4.3900000000000002e-02  -1.0431999999999999e+00   4.2249999999999999e-01   6.9648000000000003e+00   2.7939999999999998e-01   3.5599999999999998e-01   2.9640000000000000e-01
   4.6289999999999998e-01  -3.2979999999999998e-01   3.1739999999999999e+00   1.5279999999999999e-01  -9.5200000000000007e-02   0.0000000000000000e+00  -1.3095000000000001e+00   2.0010000000000000e-01   6.5294999999999996e+00   2.7939999999999998e-01   3.9450000000000002e-01   2.7870000000000000e-01
   4.4080000000000003e-01  -1.9789999999999999e-01   2.2303999999999999e+00   2.0999999999999999e-01  -7.6100000000000001e-02  -7.4499999999999997e-02  -1.3317000000000001e+00   1.3339999999999999e-01   6.6166000000000000e+00   2.9859999999999998e-01   2.6939999999999997e-01   3.1850000000000001e-01
   3.9679999999999999e-01  -1.7590000000000000e-01   2.9165999999999999e+00   1.3370000000000001e-01  -4.7600000000000003e-02  -6.5799999999999997e-02  -1.4649000000000001e+00   3.1130000000000002e-01   5.8330000000000002e+00   2.7939999999999998e-01   3.2710000000000000e-01   3.0080000000000001e-01
   2.6450000000000001e-01  -4.3969999999999998e-01   3.5171000000000001e+00   1.2410000000000000e-01  -1.9980000000000001e-01   1.3200000000000000e-02  -1.1540999999999999e+00   2.6679999999999998e-01   6.1813000000000002e+00   2.6010000000000000e-01   2.0210000000000000e-01   2.4770000000000000e-01
   3.9679999999999999e-01  -4.3969999999999998e-01   4.2034000000000002e+00   1.0500000000000000e-01  -1.3320000000000001e-01   1.7500000000000002e-02  -1.4205000000000001e+00   8.8900000000000007e-02   6.0072000000000001e+00   3.2750000000000001e-01   2.9830000000000001e-01   2.9189999999999999e-01
   3.7469999999999998e-01  -2.8580000000000000e-01   3.6886999999999999e+00   1.9089999999999999e-01  -7.6100000000000001e-02  -4.3900000000000002e-02  -1.3761000000000001e+00   3.1130000000000002e-01   6.7907000000000002e+00   2.6010000000000000e-01   2.8870000000000001e-01   2.8310000000000002e-01
   1.7630000000000001e-01  -5.0560000000000005e-01   4.4607999999999999e+00   1.0500000000000000e-01  -1.3320000000000001e-01  -2.6300000000000000e-02  -1.1984999999999999e+00   2.2239999999999999e-01   6.1813000000000002e+00   2.2159999999999999e-01   3.7530000000000002e-01   2.5659999999999999e-01
   4.6289999999999998e-01  -3.5170000000000001e-01   3.6029000000000000e+00   1.5279999999999999e-01  -1.7130000000000001e-01  -1.3200000000000000e-02  -1.2206999999999999e+00   2.0010000000000000e-01   6.4424999999999999e+00   2.8899999999999998e-01   3.7530000000000002e-01   3.0520000000000003e-01
   1.9839999999999999e-01  -8.7900000000000006e-02   3.0024000000000002e+00   2.0050000000000001e-01  -6.6600000000000006e-02  -5.2600000000000001e-02  -1.1984999999999999e+00   2.2239999999999999e-01   7.1388999999999996e+00   2.1190000000000001e-01   3.9450000000000002e-01   3.0080000000000001e-01
   3.3060000000000000e-01  -1.0990000000000000e-01   2.6593000000000000e+00   1.4319999999999999e-01   2.8500000000000001e-02  -2.1899999999999999e-02  -1.1096999999999999e+00   4.8920000000000002e-01   6.0941999999999998e+00   2.5050000000000000e-01   4.0410000000000001e-01   2.5209999999999999e-01
   2.6450000000000001e-01  -2.4179999999999999e-01   2.8309000000000002e+00   6.6799999999999998e-02  -4.7600000000000003e-02  -8.8000000000000005e-03  -1.2873000000000001e+00   2.6679999999999998e-01   6.0941999999999998e+00   1.5409999999999999e-01   3.7530000000000002e-01   2.9189999999999999e-01
   4.6289999999999998e-01  -1.5390000000000001e-01   2.8309000000000002e+00   1.6230000000000000e-01  -9.4999999999999998e-03  -5.2600000000000001e-02  -1.3761000000000001e+00   6.6699999999999995e-02   6.3554000000000004e+00   2.0230000000000001e-01   3.2710000000000000e-01   2.8749999999999998e-01
   2.8649999999999998e-01  -8.7900000000000006e-02   3.2597999999999998e+00   1.4319999999999999e-01  -2.8500000000000001e-02  -4.3900000000000002e-02  -1.3539000000000001e+00   4.4499999999999998e-02   6.2683000000000000e+00   2.3119999999999999e-01   3.1750000000000000e-01   3.1850000000000001e-01
   2.2040000000000001e-01  -2.6379999999999998e-01   3.4314000000000000e+00   6.6799999999999998e-02  -4.7600000000000003e-02   2.6300000000000000e-02  -1.2650999999999999e+00   1.5559999999999999e-01   5.6589000000000000e+00   2.7939999999999998e-01   2.8870000000000001e-01   3.0080000000000001e-01
   3.3060000000000000e-01  -5.0560000000000005e-01   3.5171000000000001e+00   2.6729999999999998e-01  -1.4269999999999999e-01   1.7500000000000002e-02  -1.5093000000000001e+00   2.4460000000000001e-01   5.8330000000000002e+00   2.8899999999999998e-01   2.5019999999999998e-01   3.0080000000000001e-01
   5.5110000000000003e-01  -1.5390000000000001e-01   2.9165999999999999e+00   2.4820000000000000e-01  -2.8500000000000001e-02  -4.4000000000000003e-03  -1.2650999999999999e+00   1.7790000000000000e-01   6.0941999999999998e+00   3.9489999999999997e-01   3.0790000000000001e-01   2.9189999999999999e-01
   2.6450000000000001e-01  -2.8580000000000000e-01   3.9460999999999999e+00   1.9089999999999999e-01  -1.8079999999999999e-01  -4.4000000000000003e-03  -1.3983000000000001e+00   1.7790000000000000e-01   6.0941999999999998e+00   3.0819999999999997e-01   3.8490000000000002e-01   2.6100000000000001e-01
   4.8490000000000000e-01  -3.9570000000000000e-01   3.2597999999999998e+00   2.1959999999999999e-01  -1.3320000000000001e-01  -1.3200000000000000e-02  -1.3095000000000001e+00   2.6679999999999998e-01   6.2683000000000000e+00   2.6010000000000000e-01   3.6559999999999998e-01   2.6540000000000002e-01
   3.7469999999999998e-01  -8.7900000000000006e-02   2.8309000000000002e+00   8.5900000000000004e-02   2.8500000000000001e-02  -5.7000000000000002e-02  -1.1762999999999999e+00   2.2239999999999999e-01   6.4424999999999999e+00   2.2159999999999999e-01   3.5599999999999998e-01   3.0080000000000001e-01
   5.2900000000000003e-01  -3.2979999999999998e-01   2.4018999999999999e+00   1.2410000000000000e-01  -9.5200000000000007e-02  -8.7700000000000000e-02  -1.0431999999999999e+00   3.1130000000000002e-01   6.3554000000000004e+00   2.1190000000000001e-01   3.6559999999999998e-01   2.3890000000000000e-01
   4.1880000000000001e-01  -2.4179999999999999e-01   3.2597999999999998e+00   2.8600000000000000e-02  -1.1420000000000000e-01  -3.5099999999999999e-02  -1.2428999999999999e+00   2.0010000000000000e-01   6.2683000000000000e+00   2.3119999999999999e-01   4.2340000000000000e-01   3.1850000000000001e-01
   3.5270000000000001e-01  -2.4179999999999999e-01   2.4018999999999999e+00   2.6729999999999998e-01  -4.7600000000000003e-02  -7.0199999999999999e-02  -1.3761000000000001e+00   2.8910000000000002e-01   5.7460000000000004e+00   2.5050000000000000e-01   2.5979999999999998e-01   2.4329999999999999e-01
   5.2900000000000003e-01  -1.3189999999999999e-01   3.1739999999999999e+00   1.9089999999999999e-01  -2.8500000000000001e-02  -3.9500000000000000e-02  -1.6202000000000001e+00   3.5580000000000001e-01   5.2236000000000002e+00   2.9859999999999998e-01   3.7530000000000002e-01   2.5659999999999999e-01
   3.3060000000000000e-01  -1.0990000000000000e-01   3.2597999999999998e+00   1.7190000000000000e-01  -1.2370000000000000e-01  -7.0199999999999999e-02  -1.1984999999999999e+00   3.1130000000000002e-01   5.4847999999999999e+00   2.6010000000000000e-01   3.4639999999999999e-01   3.1850000000000001e-01
   2.6450000000000001e-01  -4.1770000000000002e-01   3.1739999999999999e+00   1.8140000000000001e-01  -7.6100000000000001e-02  -2.6300000000000000e-02  -1.3095000000000001e+00   1.1119999999999999e-01   5.2236000000000002e+00   2.1190000000000001e-01   2.8870000000000001e-01   2.9640000000000000e-01
   4.6289999999999998e-01  -3.0780000000000002e-01   2.4018999999999999e+00   1.1459999999999999e-01  -7.6100000000000001e-02  -2.6300000000000000e-02  -1.2206999999999999e+00   8.8900000000000007e-02   4.8754000000000000e+00   2.7939999999999998e-01   4.0410000000000001e-01   2.6540000000000002e-01
   5.0700000000000001e-01  -3.2979999999999998e-01   3.5171000000000001e+00   2.8600000000000000e-02  -1.4269999999999999e-01   1.3200000000000000e-02  -1.3983000000000001e+00   2.6679999999999998e-01   6.4424999999999999e+00   2.6010000000000000e-01   3.9450000000000002e-01   2.9189999999999999e-01
   3.5270000000000001e-01  -3.2979999999999998e-01   3.0024000000000002e+00   1.5279999999999999e-01  -1.4269999999999999e-01  -8.8000000000000005e-03  -1.0431999999999999e+00   1.7790000000000000e-01   6.0941999999999998e+00   2.9859999999999998e-01   3.5599999999999998e-01   2.9640000000000000e-01
   4.8490000000000000e-01  -1.9789999999999999e-01   2.9165999999999999e+00   1.7190000000000000e-01  -1.1420000000000000e-01  -3.0700000000000002e-02  -1.2873000000000001e+00   2.0010000000000000e-01   5.9200999999999997e+00   2.3119999999999999e-01   2.8870000000000001e-01   2.9189999999999999e-01
   4.6289999999999998e-01  -3.9570000000000000e-01   2.6593000000000000e+00   1.6230000000000000e-01  -5.7099999999999998e-02  -8.8000000000000005e-03  -1.2206999999999999e+00   2.2239999999999999e-01   6.7035999999999998e+00   2.7939999999999998e-01   4.1370000000000001e-01   2.6979999999999998e-01
   4.1880000000000001e-01  -4.6170000000000000e-01   3.0882000000000001e+00   1.0500000000000000e-01  -1.1420000000000000e-01  -2.6300000000000000e-02  -1.5315000000000001e+00   2.4460000000000001e-01   6.3554000000000004e+00   2.6970000000000000e-01   2.4060000000000001e-01   2.6979999999999998e-01
   3.7469999999999998e-01  -2.8580000000000000e-01   2.5735000000000001e+00   2.6729999999999998e-01  -3.8100000000000002e-02  -5.7000000000000002e-02  -1.3983000000000001e+00   2.0010000000000000e-01   7.2260000000000000e+00   2.1190000000000001e-01   3.4639999999999999e-01   2.9189999999999999e-01
   3.5270000000000001e-01  -2.6379999999999998e-01   2.9165999999999999e+00   1.4319999999999999e-01  -1.1420000000000000e-01  -3.0700000000000002e-02  -1.2206999999999999e+00   6.6699999999999995e-02   5.9200999999999997e+00   2.1190000000000001e-01   3.1750000000000000e-01   2.9189999999999999e-01
   4.4080000000000003e-01  -2.1980000000000000e-01   3.6029000000000000e+00   1.0500000000000000e-01  -2.2839999999999999e-01  -5.7000000000000002e-02  -1.2873000000000001e+00   1.5559999999999999e-01   5.7460000000000004e+00   2.9859999999999998e-01   3.4639999999999999e-01   3.0080000000000001e-01
   2.8649999999999998e-01  -4.6170000000000000e-01   4.2034000000000002e+00   1.9089999999999999e-01  -1.5229999999999999e-01   0.0000000000000000e+00  -1.3761000000000001e+00   4.4499999999999998e-02   5.7460000000000004e+00   2.0230000000000001e-01   2.6939999999999997e-01   3.1409999999999999e-01
   5.2900000000000003e-01  -4.1770000000000002e-01   3.4314000000000000e+00   2.7689999999999998e-01  -5.7099999999999998e-02  -2.6300000000000000e-02  -1.2873000000000001e+00  -1.3339999999999999e-01   5.9200999999999997e+00   2.6970000000000000e-01   3.6559999999999998e-01   2.9189999999999999e-01
   2.6450000000000001e-01  -5.2759999999999996e-01   3.6029000000000000e+00   1.3370000000000001e-01  -1.8079999999999999e-01   1.3200000000000000e-02  -1.2873000000000001e+00   2.4460000000000001e-01   6.3554000000000004e+00   2.7939999999999998e-01   2.3089999999999999e-01   2.5209999999999999e-01
   4.1880000000000001e-01  -3.2979999999999998e-01   2.9165999999999999e+00   1.5279999999999999e-01  -1.6180000000000000e-01  -3.0700000000000002e-02  -1.2873000000000001e+00   4.0020000000000000e-01   6.3554000000000004e+00   2.4079999999999999e-01   4.0410000000000001e-01   2.3000000000000001e-01
   4.1880000000000001e-01  -3.5170000000000001e-01   3.2597999999999998e+00   1.8140000000000001e-01  -1.2370000000000000e-01   4.4000000000000003e-03  -1.3095000000000001e+00   6.6699999999999995e-02   5.9200999999999997e+00   1.7340000000000000e-01   2.8870000000000001e-01   2.7870000000000000e-01
   4.4080000000000003e-01  -1.9789999999999999e-01   3.4314000000000000e+00   2.6729999999999998e-01  -4.7600000000000003e-02   0.0000000000000000e+00  -1.1318999999999999e+00   4.2249999999999999e-01   6.6166000000000000e+00   1.9270000000000001e-01   4.5219999999999999e-01   2.4770000000000000e-01
   4.6289999999999998e-01  -3.5170000000000001e-01   3.4314000000000000e+00   1.0500000000000000e-01  -1.3320000000000001e-01  -5.2600000000000001e-02  -1.3983000000000001e+00   2.6679999999999998e-01   6.8777999999999997e+00   2.2159999999999999e-01   3.5599999999999998e-01   2.7870000000000000e-01
   4.1880000000000001e-01  -1.3189999999999999e-01   2.1446000000000001e+00   1.2410000000000000e-01  -7.6100000000000001e-02  -4.3900000000000002e-02  -1.3983000000000001e+00   1.7790000000000000e-01   5.5719000000000003e+00   3.5639999999999999e-01   3.3679999999999999e-01   2.6540000000000002e-01
   3.5270000000000001e-01  -1.7590000000000000e-01   2.8309000000000002e+00   1.2410000000000000e-01   9.4999999999999998e-03  -4.8200000000000000e-02  -1.3761000000000001e+00  -8.8900000000000007e-02   6.0941999999999998e+00   2.4079999999999999e-01   3.8490000000000002e-01   2.9189999999999999e-01
   3.5270000000000001e-01  -2.6379999999999998e-01   3.1739999999999999e+00   9.5500000000000002e-02  -5.7099999999999998e-02  -4.4000000000000003e-03  -1.3761000000000001e+00   3.5580000000000001e-01   6.0072000000000001e+00   2.2159999999999999e-01   2.9830000000000001e-01   2.4770000000000000e-01
   3.9679999999999999e-01  -3.0780000000000002e-01   3.0882000000000001e+00   2.0999999999999999e-01  -5.7099999999999998e-02  -4.8200000000000000e-02  -1.3761000000000001e+00   1.1119999999999999e-01   6.1813000000000002e+00   3.2750000000000001e-01   2.7900000000000003e-01   2.7870000000000000e-01
   4.4080000000000003e-01  -2.4179999999999999e-01   3.1739999999999999e+00   1.1459999999999999e-01  -8.5599999999999996e-02  -2.6300000000000000e-02  -1.5315000000000001e+00   1.5559999999999999e-01   5.1365999999999996e+00   2.9859999999999998e-01   3.6559999999999998e-01   2.9640000000000000e-01
   3.7469999999999998e-01  -1.9789999999999999e-01   3.6886999999999999e+00   1.7190000000000000e-01  -1.4269999999999999e-01   4.8200000000000000e-02  -1.2873000000000001e+00   2.8910000000000002e-01   5.6589000000000000e+00   2.4079999999999999e-01   3.4639999999999999e-01   2.6100000000000001e-01
   3.5270000000000001e-01  -3.5170000000000001e-01   3.2597999999999998e+00   8.5900000000000004e-02  -1.0470000000000000e-01   2.6300000000000000e-02  -1.3539000000000001e+00   2.2239999999999999e-01   6.1813000000000002e+00   2.6970000000000000e-01   3.1750000000000000e-01   2.7429999999999999e-01
   5.2900000000000003e-01  -1.5390000000000001e-01   3.2597999999999998e+00   2.3870000000000000e-01  -1.0470000000000000e-01   4.4000000000000003e-03  -1.3539000000000001e+00   1.7790000000000000e-01   6.5294999999999996e+00   3.1790000000000002e-01   4.3300000000000000e-01   2.7429999999999999e-01
   3.5270000000000001e-01  -2.4179999999999999e-01   2.4018999999999999e+00   1.9089999999999999e-01  -3.8100000000000002e-02  -2.6300000000000000e-02  -1.2428999999999999e+00   4.4469999999999998e-01   6.7907000000000002e+00   1.9270000000000001e-01   3.5599999999999998e-01   2.0349999999999999e-01
   3.9679999999999999e-01  -4.6170000000000000e-01   3.2597999999999998e+00   2.1959999999999999e-01  -2.8500000000000001e-02  -1.7500000000000002e-02  -1.3095000000000001e+00   4.8920000000000002e-01   5.9200999999999997e+00   2.4079999999999999e-01   3.7530000000000002e-01   3.0520000000000003e-01
   4.4080000000000003e-01  -1.3189999999999999e-01   3.1739999999999999e+00   1.9089999999999999e-01  -1.9000000000000000e-02  -6.5799999999999997e-02  -1.1984999999999999e+00   1.5559999999999999e-01   5.6589000000000000e+00   2.0230000000000001e-01   3.7530000000000002e-01   3.0080000000000001e-01
   5.2900000000000003e-01  -3.2979999999999998e-01   1.9730000000000001e+00   1.6230000000000000e-01  -2.0930000000000001e-01  -6.1400000000000003e-02  -1.3983000000000001e+00   3.1130000000000002e-01   6.6166000000000000e+00   2.1190000000000001e-01   3.6559999999999998e-01   2.5659999999999999e-01
   3.0859999999999999e-01  -4.8359999999999997e-01   3.2597999999999998e+00   5.7299999999999997e-02  -1.4269999999999999e-01   2.1899999999999999e-02  -1.5758000000000001e+00   2.6679999999999998e-01   6.0072000000000001e+00   2.0230000000000001e-01   4.6189999999999998e-01   2.8749999999999998e-01
   3.9679999999999999e-01  -2.4179999999999999e-01   3.9460999999999999e+00   1.8140000000000001e-01   0.0000000000000000e+00  -4.3900000000000002e-02  -1.4205000000000001e+00   2.0010000000000000e-01   6.0941999999999998e+00   2.4079999999999999e-01   2.5979999999999998e-01   2.8749999999999998e-01
   4.4080000000000003e-01  -2.4179999999999999e-01   3.2597999999999998e+00   1.9089999999999999e-01  -5.7099999999999998e-02   1.7500000000000002e-02  -1.2650999999999999e+00   2.0010000000000000e-01   5.4847999999999999e+00   2.9859999999999998e-01   3.4639999999999999e-01   3.0080000000000001e-01
   4.1880000000000001e-01  -3.7369999999999998e-01   3.9460999999999999e+00   1.7190000000000000e-01  -1.9030000000000000e-01  -4.4000000000000003e-03  -1.4649000000000001e+00   2.0010000000000000e-01   6.5294999999999996e+00   2.6010000000000000e-01   4.1370000000000001e-01   2.2559999999999999e-01
   2.6450000000000001e-01  -3.2979999999999998e-01   2.9165999999999999e+00   1.1459999999999999e-01  -1.0470000000000000e-01   8.8000000000000005e-03  -9.9880000000000002e-01   1.3339999999999999e-01   6.0072000000000001e+00   3.0819999999999997e-01   3.2710000000000000e-01   2.9189999999999999e-01
   3.9679999999999999e-01  -1.7590000000000000e-01   2.8309000000000002e+00   2.6729999999999998e-01  -5.7099999999999998e-02  -5.7000000000000002e-02  -1.4649000000000001e+00   1.1119999999999999e-01   6.0941999999999998e+00   3.1790000000000002e-01   3.3679999999999999e-01   2.4329999999999999e-01
   2.4249999999999999e-01  -3.5170000000000001e-01   3.2597999999999998e+00   2.0999999999999999e-01  -1.0470000000000000e-01  -3.9500000000000000e-02  -1.1540999999999999e+00   2.2239999999999999e-01   6.2683000000000000e+00   1.5409999999999999e-01   3.1750000000000000e-01   2.8749999999999998e-01
   4.4080000000000003e-01  -2.8580000000000000e-01   3.3456000000000001e+00   1.3370000000000001e-01  -1.7130000000000001e-01  -6.5799999999999997e-02  -1.4649000000000001e+00   2.8910000000000002e-01   6.1813000000000002e+00   2.6970000000000000e-01   4.0410000000000001e-01   2.4770000000000000e-01
   3.7469999999999998e-01  -8.7900000000000006e-02   2.5735000000000001e+00   1.2410000000000000e-01  -7.6100000000000001e-02  -7.8899999999999998e-02  -1.4649000000000001e+00   2.6679999999999998e-01   6.1813000000000002e+00   2.4079999999999999e-01   2.7900000000000003e-01   2.9189999999999999e-01
   5.5110000000000003e-01  -2.6379999999999998e-01   2.6593000000000000e+00   2.4820000000000000e-01  -2.8500000000000001e-02  -3.0700000000000002e-02  -1.4205000000000001e+00   3.7800000000000000e-01   5.3106999999999998e+00   3.7569999999999998e-01   3.7530000000000002e-01   2.8749999999999998e-01
   3.9679999999999999e-01  -2.1980000000000000e-01   3.2597999999999998e+00   1.7190000000000000e-01  -6.6600000000000006e-02  -2.6300000000000000e-02  -1.3095000000000001e+00   3.1130000000000002e-01   6.0072000000000001e+00   2.8899999999999998e-01   3.9450000000000002e-01   2.7870000000000000e-01
   3.9679999999999999e-01  -2.1980000000000000e-01   3.6029000000000000e+00   1.9089999999999999e-01  -8.5599999999999996e-02   2.1899999999999999e-02  -1.4205000000000001e+00  -1.5559999999999999e-01   5.7460000000000004e+00   2.6010000000000000e-01   2.5979999999999998e-01   2.6100000000000001e-01
   3.0859999999999999e-01   8.7900000000000006e-02   2.9165999999999999e+00   1.8140000000000001e-01  -4.7600000000000003e-02   1.7500000000000002e-02  -1.5093000000000001e+00   2.0010000000000000e-01   6.0072000000000001e+00   2.7939999999999998e-01   2.5979999999999998e-01   2.6979999999999998e-01
   2.8649999999999998e-01  -4.1770000000000002e-01   4.4607999999999999e+00   1.7190000000000000e-01  -1.1420000000000000e-01   3.0700000000000002e-02  -1.4649000000000001e+00   2.0010000000000000e-01   5.6589000000000000e+00   2.4079999999999999e-01   3.7530000000000002e-01   2.6540000000000002e-01
   3.0859999999999999e-01  -3.5170000000000001e-01   3.2597999999999998e+00   1.9089999999999999e-01  -1.5229999999999999e-01   4.4000000000000003e-03  -1.3761000000000001e+00   1.7790000000000000e-01   6.1813000000000002e+00   2.6010000000000000e-01   3.5599999999999998e-01   2.3890000000000000e-01
   4.1880000000000001e-01  -1.7590000000000000e-01   3.1739999999999999e+00   2.2910000000000000e-01  -3.8100000000000002e-02   0.0000000000000000e+00  -1.5536000000000001e+00   2.4460000000000001e-01   5.9200999999999997e+00   2.9859999999999998e-01   2.2130000000000000e-01   3.2729999999999998e-01
   5.7310000000000005e-01  -3.0780000000000002e-01   2.3161999999999998e+00   1.5279999999999999e-01  -1.1420000000000000e-01  -3.9500000000000000e-02  -1.1540999999999999e+00   3.1130000000000002e-01   6.9648000000000003e+00   2.2159999999999999e-01   3.4639999999999999e-01   2.3440000000000000e-01
   2.8649999999999998e-01  -2.1999999999999999e-02   3.2597999999999998e+00   1.0500000000000000e-01  -1.9000000000000000e-02  -1.7500000000000002e-02  -1.3761000000000001e+00   2.0010000000000000e-01   6.0941999999999998e+00   2.5050000000000000e-01   2.9830000000000001e-01   2.5659999999999999e-01
   4.1880000000000001e-01  -3.2979999999999998e-01   2.4018999999999999e+00   1.5279999999999999e-01  -2.8500000000000001e-02  -1.3200000000000000e-02  -1.3539000000000001e+00   1.5559999999999999e-01   6.6166000000000000e+00   3.2750000000000001e-01   3.0790000000000001e-01   2.6979999999999998e-01
   2.6450000000000001e-01  -1.0990000000000000e-01   2.9165999999999999e+00   1.4319999999999999e-01  -2.8500000000000001e-02  -6.1400000000000003e-02  -1.5093000000000001e+00   4.4499999999999998e-02   6.5294999999999996e+00   3.1790000000000002e-01   3.0790000000000001e-01   3.0959999999999999e-01
   4.6289999999999998e-01  -4.6170000000000000e-01   3.0882000000000001e+00   1.4319999999999999e-01  -1.5229999999999999e-01   3.5099999999999999e-02  -1.4427000000000001e+00  -1.1119999999999999e-01   6.0072000000000001e+00   3.0819999999999997e-01   4.0410000000000001e-01   2.6100000000000001e-01
   6.1719999999999997e-01  -1.5390000000000001e-01   3.0882000000000001e+00   1.8140000000000001e-01  -9.5200000000000007e-02  -1.7500000000000002e-02  -1.4649000000000001e+00   1.5559999999999999e-01   5.6589000000000000e+00   2.8899999999999998e-01   2.9830000000000001e-01   2.5209999999999999e-01
   7.4939999999999996e-01  -3.5170000000000001e-01   2.8309000000000002e+00   1.2410000000000000e-01  -5.7099999999999998e-02   8.8000000000000005e-03  -1.4205000000000001e+00   6.6699999999999995e-02   5.2236000000000002e+00   3.5639999999999999e-01   2.6939999999999997e-01   2.3890000000000000e-01
   3.3060000000000000e-01  -2.1980000000000000e-01   4.5465000000000000e+00   8.5900000000000004e-02  -1.1420000000000000e-01   5.2600000000000001e-02  -1.3539000000000001e+00   2.2239999999999999e-01   5.8330000000000002e+00   2.8899999999999998e-01   3.7530000000000002e-01   2.5209999999999999e-01
   5.2900000000000003e-01  -2.1980000000000000e-01   3.3456000000000001e+00   1.2410000000000000e-01  -9.5200000000000007e-02   1.7500000000000002e-02  -1.1984999999999999e+00   1.1119999999999999e-01   6.1813000000000002e+00   2.7939999999999998e-01   2.1170000000000000e-01   2.3000000000000001e-01
   5.7310000000000005e-01  -2.4179999999999999e-01   2.0588000000000002e+00   1.5279999999999999e-01  -3.8100000000000002e-02  -2.6300000000000000e-02  -1.2428999999999999e+00   1.1119999999999999e-01   6.0941999999999998e+00   2.5050000000000000e-01   3.0790000000000001e-01   2.5659999999999999e-01
   4.6289999999999998e-01  -2.1980000000000000e-01   3.1739999999999999e+00   1.8140000000000001e-01  -8.5599999999999996e-02  -1.3200000000000000e-02  -1.2873000000000001e+00   1.3339999999999999e-01   7.0518999999999998e+00   2.3119999999999999e-01   3.9450000000000002e-01   2.6979999999999998e-01
   3.5270000000000001e-01  -2.1980000000000000e-01   2.7450999999999999e+00   1.6230000000000000e-01  -7.6100000000000001e-02  -3.0700000000000002e-02  -1.3317000000000001e+00   2.2239999999999999e-01   6.8777999999999997e+00   2.6970000000000000e-01   3.6559999999999998e-01   2.4770000000000000e-01
   5.7310000000000005e-01  -1.3189999999999999e-01   2.7450999999999999e+00   1.9089999999999999e-01  -3.8100000000000002e-02  -4.8200000000000000e-02  -1.3317000000000001e+00   2.2239999999999999e-01   5.5719000000000003e+00   2.4079999999999999e-01   2.9830000000000001e-01   3.0080000000000001e-01
   3.0859999999999999e-01  -3.2979999999999998e-01   2.3161999999999998e+00   1.5279999999999999e-01   1.9000000000000000e-02  -1.7500000000000002e-02  -1.4871000000000001e+00   8.8900000000000007e-02   6.1813000000000002e+00   2.4079999999999999e-01   2.7900000000000003e-01   2.8749999999999998e-01
   3.7469999999999998e-01  -2.8580000000000000e-01   3.8603000000000001e+00   1.5279999999999999e-01  -6.6600000000000006e-02   0.0000000000000000e+00  -1.3983000000000001e+00   2.2239999999999999e-01   6.0072000000000001e+00   2.3119999999999999e-01   3.2710000000000000e-01   2.6979999999999998e-01
   1.9839999999999999e-01  -1.7590000000000000e-01   4.2034000000000002e+00   8.5900000000000004e-02  -3.8100000000000002e-02  -4.4000000000000003e-03  -1.3539000000000001e+00   8.8900000000000007e-02   5.3106999999999998e+00   2.9859999999999998e-01   2.7900000000000003e-01   3.0080000000000001e-01
   4.6289999999999998e-01  -2.6379999999999998e-01   2.8309000000000002e+00   1.3370000000000001e-01  -1.7130000000000001e-01  -3.9500000000000000e-02  -1.5315000000000001e+00   0.0000000000000000e+00   6.0941999999999998e+00   2.3119999999999999e-01   3.6559999999999998e-01   2.7870000000000000e-01
   1.9839999999999999e-01  -2.8580000000000000e-01   3.6029000000000000e+00   1.4319999999999999e-01  -1.9030000000000000e-01  -3.0700000000000002e-02  -1.3983000000000001e+00   2.6679999999999998e-01   6.2683000000000000e+00   2.9859999999999998e-01   3.7530000000000002e-01   2.3890000000000000e-01
   5.5110000000000003e-01  -2.6379999999999998e-01   3.3456000000000001e+00   1.7190000000000000e-01  -2.1890000000000001e-01   3.0700000000000002e-02  -1.1540999999999999e+00   2.2239999999999999e-01   6.1813000000000002e+00   2.5050000000000000e-01   3.4639999999999999e-01   3.0080000000000001e-01
   5.0700000000000001e-01  -2.1980000000000000e-01   3.0882000000000001e+00   1.3370000000000001e-01   0.0000000000000000e+00  -5.2600000000000001e-02  -1.3761000000000001e+00   2.2200000000000001e-02   6.3554000000000004e+00   2.6010000000000000e-01   3.4639999999999999e-01   2.4329999999999999e-01
   5.5110000000000003e-01  -3.5170000000000001e-01   2.7450999999999999e+00   2.0999999999999999e-01  -2.8500000000000001e-02  -1.3200000000000000e-02  -1.1318999999999999e+00   4.4469999999999998e-01   6.4424999999999999e+00   2.0230000000000001e-01   3.1750000000000000e-01   2.3000000000000001e-01
   3.5270000000000001e-01  -3.0780000000000002e-01   3.2597999999999998e+00   1.8140000000000001e-01  -5.7099999999999998e-02  -2.6300000000000000e-02  -1.2206999999999999e+00   2.6679999999999998e-01   6.2683000000000000e+00   1.9270000000000001e-01   3.7530000000000002e-01   2.5209999999999999e-01
   7.7149999999999996e-01  -2.4179999999999999e-01   1.8015000000000001e+00   2.1959999999999999e-01   1.9000000000000000e-02  -6.1400000000000003e-02  -1.4205000000000001e+00   2.2200000000000001e-02   6.1813000000000002e+00   2.6970000000000000e-01   3.0790000000000001e-01   2.5659999999999999e-01
   5.0700000000000001e-01  -1.0990000000000000e-01   2.6593000000000000e+00   2.2910000000000000e-01  -6.6600000000000006e-02  -3.5099999999999999e-02  -1.4871000000000001e+00   3.1130000000000002e-01   5.3106999999999998e+00   2.0230000000000001e-01   3.1750000000000000e-01   2.6100000000000001e-01
   5.0700000000000001e-01  -2.4179999999999999e-01   3.2597999999999998e+00   1.9089999999999999e-01  -1.5229999999999999e-01  -4.3900000000000002e-02  -1.4205000000000001e+00   6.6699999999999995e-02   6.7035999999999998e+00   2.4079999999999999e-01   3.7530000000000002e-01   2.3440000000000000e-01
   3.7469999999999998e-01  -4.6170000000000000e-01   3.5171000000000001e+00   9.5500000000000002e-02  -6.6600000000000006e-02  -1.3200000000000000e-02  -1.5536000000000001e+00   1.3339999999999999e-01   6.2683000000000000e+00   3.7569999999999998e-01   3.0790000000000001e-01   2.6979999999999998e-01
   4.6289999999999998e-01  -2.1980000000000000e-01   2.2303999999999999e+00   1.8140000000000001e-01  -6.6600000000000006e-02  -4.3900000000000002e-02  -1.1096999999999999e+00   8.8900000000000007e-02   6.0072000000000001e+00   2.2159999999999999e-01   2.5019999999999998e-01   2.9640000000000000e-01
   3.7469999999999998e-01  -4.1770000000000002e-01   4.2034000000000002e+00   1.5279999999999999e-01  -1.1420000000000000e-01   3.0700000000000002e-02  -1.3095000000000001e+00  -6.6699999999999995e-02   6.1813000000000002e+00   2.5050000000000000e-01   3.5599999999999998e-01   2.3440000000000000e-01
   4.8490000000000000e-01  -3.0780000000000002e-01   3.1739999999999999e+00   4.7699999999999999e-02  -9.4999999999999998e-03   0.0000000000000000e+00  -1.2650999999999999e+00   1.5559999999999999e-01   5.4847999999999999e+00   2.6010000000000000e-01   2.9830000000000001e-01   2.3890000000000000e-01
   7.2740000000000005e-01  -1.7590000000000000e-01   2.6593000000000000e+00   1.3370000000000001e-01   1.9000000000000000e-02  -3.5099999999999999e-02  -1.5093000000000001e+00   1.5559999999999999e-01   6.3554000000000004e+00   2.6970000000000000e-01   2.7900000000000003e-01   2.8310000000000002e-01
   4.1880000000000001e-01  -2.8580000000000000e-01   2.1446000000000001e+00   1.0500000000000000e-01  -1.9000000000000000e-02  -1.7500000000000002e-02  -1.2206999999999999e+00   1.1119999999999999e-01   6.0072000000000001e+00   2.6010000000000000e-01   4.7149999999999997e-01   2.3440000000000000e-01
   5.9509999999999996e-01  -1.3189999999999999e-01   3.6029000000000000e+00   2.0999999999999999e-01  -1.1420000000000000e-01   4.4000000000000003e-03  -1.2873000000000001e+00   2.6679999999999998e-01   6.3554000000000004e+00   2.8899999999999998e-01   3.5599999999999998e-01   2.6979999999999998e-01
   4.1880000000000001e-01  -2.8580000000000000e-01   1.9730000000000001e+00   2.2910000000000000e-01  -9.5200000000000007e-02  -7.0199999999999999e-02  -1.3983000000000001e+00   2.0010000000000000e-01   5.2236000000000002e+00   2.5050000000000000e-01   3.4639999999999999e-01   2.4329999999999999e-01
   5.5110000000000003e-01  -1.5390000000000001e-01   3.3456000000000001e+00   1.2410000000000000e-01  -1.5229999999999999e-01   4.4000000000000003e-03  -1.4427000000000001e+00   8.8900000000000007e-02   6.0941999999999998e+00   2.7939999999999998e-01   2.9830000000000001e-01   2.5209999999999999e-01
   4.1880000000000001e-01  -6.6000000000000003e-02   3.6886999999999999e+00   1.9089999999999999e-01  -1.4269999999999999e-01  -2.6300000000000000e-02  -1.3983000000000001e+00   3.7800000000000000e-01   5.4847999999999999e+00   2.3119999999999999e-01   3.1750000000000000e-01   2.5659999999999999e-01
   4.8490000000000000e-01  -2.1980000000000000e-01   3.5171000000000001e+00   1.8140000000000001e-01  -5.7099999999999998e-02  -7.0199999999999999e-02  -1.6646000000000001e+00   0.0000000000000000e+00   5.2236000000000002e+00   2.4079999999999999e-01   3.0790000000000001e-01   3.1850000000000001e-01
   4.8490000000000000e-01  -3.0780000000000002e-01   2.5735000000000001e+00   1.5279999999999999e-01  -1.0470000000000000e-01  -3.0700000000000002e-02  -1.4427000000000001e+00   1.3339999999999999e-01   5.2236000000000002e+00   2.2159999999999999e-01   2.8870000000000001e-01   2.8310000000000002e-01
   4.4080000000000003e-01  -4.6170000000000000e-01   3.3456000000000001e+00   1.2410000000000000e-01  -1.4269999999999999e-01   2.1899999999999999e-02  -1.5093000000000001e+00   2.2239999999999999e-01   6.4424999999999999e+00   1.9270000000000001e-01   3.7530000000000002e-01   2.3890000000000000e-01
   5.5110000000000003e-01  -2.4179999999999999e-01   3.1739999999999999e+00   1.4319999999999999e-01  -1.1420000000000000e-01  -4.4000000000000003e-03  -1.4871000000000001e+00   3.3350000000000002e-01   6.3554000000000004e+00   1.5409999999999999e-01   3.0790000000000001e-01   2.2559999999999999e-01
   5.7310000000000005e-01  -2.4179999999999999e-01   3.1739999999999999e+00   1.3370000000000001e-01  -1.2370000000000000e-01   4.4000000000000003e-03  -1.6202000000000001e+00   1.3339999999999999e-01   6.2683000000000000e+00   2.5050000000000000e-01   2.9830000000000001e-01   2.6540000000000002e-01
   4.8490000000000000e-01  -2.1980000000000000e-01   2.4018999999999999e+00   1.7190000000000000e-01  -7.6100000000000001e-02  -1.7500000000000002e-02  -1.3095000000000001e+00   1.7790000000000000e-01   6.0072000000000001e+00   2.3119999999999999e-01   4.0410000000000001e-01   2.2120000000000001e-01
   5.7310000000000005e-01  -2.8580000000000000e-01   3.2597999999999998e+00   1.4319999999999999e-01  -6.6600000000000006e-02  -1.3200000000000000e-02  -1.3761000000000001e+00   0.0000000000000000e+00   6.0072000000000001e+00   2.3119999999999999e-01   3.4639999999999999e-01   2.5209999999999999e-01
   5.2900000000000003e-01  -2.6379999999999998e-01   2.6593000000000000e+00   2.9599999999999999e-01   8.5599999999999996e-02  -7.4499999999999997e-02  -1.2650999999999999e+00   1.5559999999999999e-01   6.0072000000000001e+00   2.0230000000000001e-01   3.6559999999999998e-01   2.7429999999999999e-01
   3.0859999999999999e-01  -3.2979999999999998e-01   2.3161999999999998e+00   1.2410000000000000e-01  -4.7600000000000003e-02  -5.2600000000000001e-02  -1.4649000000000001e+00   6.6699999999999995e-02   5.3106999999999998e+00   3.4680000000000000e-01   3.0790000000000001e-01   2.6979999999999998e-01
   5.2900000000000003e-01  -2.4179999999999999e-01   1.9730000000000001e+00   1.6230000000000000e-01  -1.7130000000000001e-01  -8.8000000000000005e-03  -1.3983000000000001e+00   6.6699999999999995e-02   5.8330000000000002e+00   2.0230000000000001e-01   3.8490000000000002e-01   2.7870000000000000e-01
   4.4080000000000003e-01  -3.9570000000000000e-01   3.3456000000000001e+00   1.0500000000000000e-01  -1.5229999999999999e-01   8.8000000000000005e-03  -1.6646000000000001e+00  -4.4499999999999998e-02   5.8330000000000002e+00   1.9270000000000001e-01   2.2130000000000000e-01   2.3440000000000000e-01
   5.5110000000000003e-01  -4.3969999999999998e-01   3.2597999999999998e+00   2.3870000000000000e-01  -8.5599999999999996e-02   4.4000000000000003e-03  -1.4427000000000001e+00   8.8900000000000007e-02   4.9623999999999997e+00   2.5050000000000000e-01   2.6939999999999997e-01   2.4329999999999999e-01
   5.7310000000000005e-01  -3.5170000000000001e-01   3.2597999999999998e+00   3.8199999999999998e-02  -1.9980000000000001e-01   1.7500000000000002e-02  -1.5315000000000001e+00   2.4460000000000001e-01   6.1813000000000002e+00   2.7939999999999998e-01   3.5599999999999998e-01   2.5209999999999999e-01
   4.1880000000000001e-01  -1.9789999999999999e-01   3.0024000000000002e+00   2.0050000000000001e-01  -1.7130000000000001e-01   4.4000000000000003e-03  -1.4871000000000001e+00   1.5559999999999999e-01   5.7460000000000004e+00   2.5050000000000000e-01   3.2710000000000000e-01   2.5209999999999999e-01
   4.8490000000000000e-01  -2.4179999999999999e-01   2.9165999999999999e+00   2.1959999999999999e-01  -3.8100000000000002e-02  -4.8200000000000000e-02  -1.3317000000000001e+00   2.0010000000000000e-01   6.4424999999999999e+00   1.8300000000000000e-01   3.1750000000000000e-01   2.5659999999999999e-01
   7.7149999999999996e-01  -6.6000000000000003e-02   2.5735000000000001e+00   9.5500000000000002e-02  -2.8500000000000001e-02  -3.0700000000000002e-02  -1.5093000000000001e+00   1.7790000000000000e-01   6.4424999999999999e+00   2.5050000000000000e-01   3.9450000000000002e-01   2.7870000000000000e-01
   4.4080000000000003e-01  -3.2979999999999998e-01   3.4314000000000000e+00   1.7190000000000000e-01  -1.0470000000000000e-01   4.4000000000000003e-03  -1.1984999999999999e+00   2.2239999999999999e-01   6.3554000000000004e+00   2.6010000000000000e-01   4.3300000000000000e-01   2.5659999999999999e-01
   7.9349999999999998e-01  -8.7900000000000006e-02   1.6298999999999999e+00   1.4319999999999999e-01  -3.8100000000000002e-02  -7.0199999999999999e-02  -1.4205000000000001e+00   2.6679999999999998e-01   5.3977000000000004e+00   2.1190000000000001e-01   3.1750000000000000e-01   2.6979999999999998e-01
   5.7310000000000005e-01  -2.4179999999999999e-01   2.7450999999999999e+00   1.4319999999999999e-01  -2.8500000000000001e-02  -3.5099999999999999e-02  -1.5980000000000001e+00   3.1130000000000002e-01   6.3554000000000004e+00   3.6599999999999999e-01   2.6939999999999997e-01   2.6540000000000002e-01
   6.8330000000000002e-01  -3.0780000000000002e-01   3.6029000000000000e+00   6.6799999999999998e-02  -1.2370000000000000e-01   1.3200000000000000e-02  -1.6424000000000001e+00   3.3350000000000002e-01   6.5294999999999996e+00   2.6010000000000000e-01   2.3089999999999999e-01   2.4329999999999999e-01
   5.5110000000000003e-01  -3.2979999999999998e-01   3.4314000000000000e+00   1.6230000000000000e-01  -1.2370000000000000e-01  -8.8000000000000005e-03  -1.3095000000000001e+00   2.4460000000000001e-01   4.2659000000000002e+00   2.7939999999999998e-01   3.0790000000000001e-01   2.6100000000000001e-01
   4.8490000000000000e-01  -3.2979999999999998e-01   2.4876999999999998e+00   1.3370000000000001e-01  -9.4999999999999998e-03  -4.3900000000000002e-02  -1.4649000000000001e+00   1.7790000000000000e-01   5.4847999999999999e+00   2.6010000000000000e-01   2.6939999999999997e-01   2.7429999999999999e-01
   4.6289999999999998e-01  -2.8580000000000000e-01   2.8309000000000002e+00   1.3370000000000001e-01  -2.1890000000000001e-01   0.0000000000000000e+00  -1.5536000000000001e+00   2.0010000000000000e-01   6.5294999999999996e+00   3.6599999999999999e-01   4.1370000000000001e-01   2.3000000000000001e-01
   7.7149999999999996e-01  -3.9570000000000000e-01   2.9165999999999999e+00   2.0999999999999999e-01  -1.9980000000000001e-01   8.8000000000000005e-03  -1.1984999999999999e+00   2.2200000000000001e-02   6.0072000000000001e+00   2.6010000000000000e-01   3.7530000000000002e-01   2.7429999999999999e-01
   3.5270000000000001e-01  -1.9789999999999999e-01   2.4876999999999998e+00   1.0500000000000000e-01  -1.4269999999999999e-01  -7.8899999999999998e-02  -1.6646000000000001e+00   2.2239999999999999e-01   6.1813000000000002e+00   2.1190000000000001e-01   3.4639999999999999e-01   2.6100000000000001e-01
   6.8330000000000002e-01  -2.8580000000000000e-01   2.6593000000000000e+00   2.3870000000000000e-01  -9.4999999999999998e-03  -3.0700000000000002e-02  -1.3095000000000001e+00   1.1119999999999999e-01   6.5294999999999996e+00   2.6970000000000000e-01   3.9450000000000002e-01   2.1229999999999999e-01
   4.8490000000000000e-01  -4.3999999999999997e-02   2.3161999999999998e+00   1.5279999999999999e-01  -1.2370000000000000e-01  -4.4000000000000003e-03  -1.3317000000000001e+00   1.7790000000000000e-01   6.5294999999999996e+00   3.0819999999999997e-01   3.5599999999999998e-01   2.2120000000000001e-01
   5.5110000000000003e-01  -1.3189999999999999e-01   2.8309000000000002e+00   1.6230000000000000e-01   1.9000000000000000e-02  -3.9500000000000000e-02  -1.4427000000000001e+00   4.4499999999999998e-02   6.2683000000000000e+00   2.6010000000000000e-01   3.8490000000000002e-01   2.7870000000000000e-01
   3.5270000000000001e-01  -1.5390000000000001e-01   1.9730000000000001e+00   1.9089999999999999e-01  -1.6180000000000000e-01  -7.4499999999999997e-02  -1.4649000000000001e+00  -4.4499999999999998e-02   5.5719000000000003e+00   2.3119999999999999e-01   3.5599999999999998e-01   2.7429999999999999e-01
   6.3919999999999999e-01  -3.0780000000000002e-01   3.0024000000000002e+00   7.6399999999999996e-02  -1.4269999999999999e-01  -7.0199999999999999e-02  -1.5980000000000001e+00   1.7790000000000000e-01   6.6166000000000000e+00   3.0819999999999997e-01   3.3679999999999999e-01   2.6979999999999998e-01
   6.1719999999999997e-01  -1.3189999999999999e-01   2.4876999999999998e+00   1.9089999999999999e-01  -1.3320000000000001e-01  -5.2600000000000001e-02  -1.4649000000000001e+00   1.3339999999999999e-01   5.5719000000000003e+00   3.3710000000000001e-01   2.3089999999999999e-01   2.8749999999999998e-01
   5.0700000000000001e-01  -2.6379999999999998e-01   3.0024000000000002e+00   1.0500000000000000e-01  -5.7099999999999998e-02  -1.3200000000000000e-02  -1.2650999999999999e+00   2.2200000000000001e-02   6.0941999999999998e+00   3.1790000000000002e-01   2.9830000000000001e-01   2.7429999999999999e-01
   3.9679999999999999e-01  -2.6379999999999998e-01   3.6029000000000000e+00   4.7699999999999999e-02  -1.0470000000000000e-01   3.0700000000000002e-02  -1.5315000000000001e+00   8.8900000000000007e-02   5.9200999999999997e+00   1.9270000000000001e-01   3.6559999999999998e-01   2.4770000000000000e-01
   5.2900000000000003e-01  -2.1980000000000000e-01   2.7450999999999999e+00   1.8140000000000001e-01  -1.2370000000000000e-01   1.3200000000000000e-02  -1.2873000000000001e+00   8.8900000000000007e-02   6.4424999999999999e+00   3.1790000000000002e-01   2.7900000000000003e-01   2.7870000000000000e-01
   9.0369999999999995e-01  -3.0780000000000002e-01   2.2303999999999999e+00   1.6230000000000000e-01  -6.6600000000000006e-02  -1.7500000000000002e-02  -1.5093000000000001e+00   2.2239999999999999e-01   5.6589000000000000e+00   2.6010000000000000e-01   4.2340000000000000e-01   2.7429999999999999e-01
   5.2900000000000003e-01  -2.6379999999999998e-01   2.7450999999999999e+00   1.9089999999999999e-01  -7.6100000000000001e-02  -2.6300000000000000e-02  -1.3539000000000001e+00   2.6679999999999998e-01   6.1813000000000002e+00   2.6970000000000000e-01   3.9450000000000002e-01   2.6979999999999998e-01
   5.5110000000000003e-01  -1.3189999999999999e-01   2.6593000000000000e+00   1.1459999999999999e-01  -1.4269999999999999e-01  -1.3200000000000000e-02  -1.4205000000000001e+00   2.6679999999999998e-01   6.3554000000000004e+00   3.0819999999999997e-01   3.6559999999999998e-01   1.9910000000000000e-01
   5.5110000000000003e-01  -8.7900000000000006e-02   1.6298999999999999e+00   2.5779999999999997e-01   9.4999999999999998e-03  -6.1400000000000003e-02  -1.7090000000000001e+00  -8.8900000000000007e-02   5.8330000000000002e+00   2.1190000000000001e-01   3.4639999999999999e-01   2.6979999999999998e-01
   5.0700000000000001e-01  -8.7900000000000006e-02   2.8309000000000002e+00   2.1959999999999999e-01  -2.8500000000000001e-02  -4.8200000000000000e-02  -1.3317000000000001e+00   2.0010000000000000e-01   5.9200999999999997e+00   2.4079999999999999e-01   3.5599999999999998e-01   2.7429999999999999e-01
   4.8490000000000000e-01  -3.7369999999999998e-01   3.2597999999999998e+00   2.0050000000000001e-01  -1.0470000000000000e-01  -8.8000000000000005e-03  -1.4427000000000001e+00   1.7790000000000000e-01   6.0941999999999998e+00   2.6970000000000000e-01   3.0790000000000001e-01   2.5659999999999999e-01
   4.6289999999999998e-01  -8.7900000000000006e-02   2.5735000000000001e+00   1.8140000000000001e-01  -6.6600000000000006e-02  -2.1899999999999999e-02  -1.5536000000000001e+00  -6.6699999999999995e-02   5.5719000000000003e+00   2.5050000000000000e-01   2.4060000000000001e-01   2.5659999999999999e-01
   5.9509999999999996e-01  -4.3969999999999998e-01   3.9460999999999999e+00   2.0050000000000001e-01  -1.0470000000000000e-01   3.5099999999999999e-02  -1.4871000000000001e+00   8.8900000000000007e-02   6.0072000000000001e+00   3.1790000000000002e-01   2.3089999999999999e-01   2.7429999999999999e-01
   5.9509999999999996e-01  -3.7369999999999998e-01   3.4314000000000000e+00   1.4319999999999999e-01  -1.2370000000000000e-01  -8.8000000000000005e-03  -1.5093000000000001e+00   8.8900000000000007e-02   5.2236000000000002e+00   3.1790000000000002e-01   2.8870000000000001e-01   2.6100000000000001e-01
   3.5270000000000001e-01  -2.6379999999999998e-01   3.7745000000000002e+00   8.5900000000000004e-02  -1.4269999999999999e-01  -4.4000000000000003e-03  -1.3761000000000001e+00   0.0000000000000000e+00   6.0072000000000001e+00   2.1190000000000001e-01   3.5599999999999998e-01   2.7870000000000000e-01
   6.3919999999999999e-01  -1.0990000000000000e-01   3.2597999999999998e+00   1.5279999999999999e-01  -9.5200000000000007e-02  -6.1400000000000003e-02  -1.4205000000000001e+00   4.4499999999999998e-02   5.6589000000000000e+00   2.6010000000000000e-01   2.1170000000000000e-01   2.3000000000000001e-01
   3.5270000000000001e-01  -2.6379999999999998e-01   2.9165999999999999e+00   1.2410000000000000e-01  -1.4269999999999999e-01  -3.0700000000000002e-02  -1.3761000000000001e+00   3.3350000000000002e-01   6.0072000000000001e+00   3.4680000000000000e-01   3.1750000000000000e-01   2.1679999999999999e-01
   3.9679999999999999e-01  -1.3189999999999999e-01   3.6029000000000000e+00   1.5279999999999999e-01  -1.0470000000000000e-01   0.0000000000000000e+00  -1.4427000000000001e+00   3.3350000000000002e-01   6.5294999999999996e+00   2.8899999999999998e-01   3.9450000000000002e-01   2.3440000000000000e-01
   6.6130000000000000e-01  -2.1980000000000000e-01   2.6593000000000000e+00   1.4319999999999999e-01  -4.7600000000000003e-02  -5.2600000000000001e-02  -1.5093000000000001e+00   1.3339999999999999e-01   7.1388999999999996e+00   2.1190000000000001e-01   2.5979999999999998e-01   2.9189999999999999e-01
   4.6289999999999998e-01  -2.4179999999999999e-01   1.8872000000000000e+00   1.5279999999999999e-01   1.9000000000000000e-02  -3.0700000000000002e-02  -1.3983000000000001e+00   3.5580000000000001e-01   5.5719000000000003e+00   2.3119999999999999e-01   3.0790000000000001e-01   2.5209999999999999e-01
   3.0859999999999999e-01  -3.5170000000000001e-01   3.0024000000000002e+00   1.6230000000000000e-01  -1.6180000000000000e-01  -8.8000000000000005e-03  -1.6868000000000001e+00  -4.4499999999999998e-02   5.3977000000000004e+00   2.3119999999999999e-01   4.0410000000000001e-01   2.1679999999999999e-01
   5.9509999999999996e-01  -1.9789999999999999e-01   2.6593000000000000e+00   1.3370000000000001e-01  -1.0470000000000000e-01  -3.9500000000000000e-02  -1.4205000000000001e+00   8.8900000000000007e-02   5.7460000000000004e+00   2.7939999999999998e-01   3.8490000000000002e-01   2.7429999999999999e-01
   5.9509999999999996e-01  -1.0990000000000000e-01   2.8309000000000002e+00   1.8140000000000001e-01  -3.8100000000000002e-02  -3.0700000000000002e-02  -1.6424000000000001e+00   1.3339999999999999e-01   6.2683000000000000e+00   2.6010000000000000e-01   2.9830000000000001e-01   2.5659999999999999e-01
   5.0700000000000001e-01  -2.1980000000000000e-01   3.7745000000000002e+00   2.8600000000000000e-02  -1.7130000000000001e-01   1.3200000000000000e-02  -1.3983000000000001e+00   1.1119999999999999e-01   5.8330000000000002e+00   3.2750000000000001e-01   3.9450000000000002e-01   2.1679999999999999e-01
   7.0530000000000004e-01  -2.4179999999999999e-01   4.4607999999999999e+00   1.1459999999999999e-01  -1.1420000000000000e-01   1.7500000000000002e-02  -1.4649000000000001e+00   1.5559999999999999e-01   5.8330000000000002e+00   2.8899999999999998e-01   3.1750000000000000e-01   2.5209999999999999e-01
   5.5110000000000003e-01  -1.9789999999999999e-01   2.4876999999999998e+00   9.5500000000000002e-02  -5.7099999999999998e-02  -3.5099999999999999e-02  -1.3983000000000001e+00   1.1119999999999999e-01   6.6166000000000000e+00   2.8899999999999998e-01   3.2710000000000000e-01   2.5209999999999999e-01
   4.4080000000000003e-01   2.1999999999999999e-02   2.9165999999999999e+00   2.4820000000000000e-01  -7.6100000000000001e-02  -3.9500000000000000e-02  -1.2873000000000001e+00   1.5559999999999999e-01   6.3554000000000004e+00   2.9859999999999998e-01   3.5599999999999998e-01   2.3890000000000000e-01
   5.0700000000000001e-01  -1.9789999999999999e-01   3.3456000000000001e+00   7.6399999999999996e-02  -4.7600000000000003e-02  -2.1899999999999999e-02  -1.4427000000000001e+00   2.2239999999999999e-01   6.6166000000000000e+00   2.0230000000000001e-01   2.9830000000000001e-01   2.2559999999999999e-01
   5.5110000000000003e-01   4.3999999999999997e-02   2.6593000000000000e+00   1.9089999999999999e-01  -9.5200000000000007e-02  -4.4000000000000003e-03  -1.3095000000000001e+00   2.8910000000000002e-01   5.7460000000000004e+00   2.4079999999999999e-01   2.9830000000000001e-01   2.6100000000000001e-01
   5.0700000000000001e-01  -1.7590000000000000e-01   2.4876999999999998e+00   1.2410000000000000e-01  -5.7099999999999998e-02  -5.2600000000000001e-02  -1.6202000000000001e+00   6.6699999999999995e-02   6.3554000000000004e+00   2.6970000000000000e-01   2.9830000000000001e-01   2.6100000000000001e-01
   6.8330000000000002e-01  -2.8580000000000000e-01   3.2597999999999998e+00   2.0050000000000001e-01  -1.7130000000000001e-01  -3.0700000000000002e-02  -1.3761000000000001e+00   2.0010000000000000e-01   5.7460000000000004e+00   3.4680000000000000e-01   4.3300000000000000e-01   2.5209999999999999e-01
   4.8490000000000000e-01  -3.2979999999999998e-01   3.4314000000000000e+00   1.9089999999999999e-01  -4.7600000000000003e-02  -2.1899999999999999e-02  -1.5093000000000001e+00  -1.1119999999999999e-01   5.3106999999999998e+00   2.5050000000000000e-01   2.9830000000000001e-01   2.6100000000000001e-01
   6.8330000000000002e-01  -1.5390000000000001e-01   3.3456000000000001e+00   1.2410000000000000e-01  -8.5599999999999996e-02  -2.6300000000000000e-02  -1.3983000000000001e+00   0.0000000000000000e+00   5.6589000000000000e+00   3.0819999999999997e-01   3.5599999999999998e-01   2.6100000000000001e-01
   4.8490000000000000e-01  -1.9789999999999999e-01   3.6029000000000000e+00   9.5500000000000002e-02  -1.5229999999999999e-01   4.3900000000000002e-02  -1.5536000000000001e+00  -4.4499999999999998e-02   6.0941999999999998e+00   2.6010000000000000e-01   3.9450000000000002e-01   2.0790000000000000e-01
   5.2900000000000003e-01  -3.9570000000000000e-01   3.7745000000000002e+00   1.5279999999999999e-01  -1.4269999999999999e-01  -4.4000000000000003e-03  -1.3761000000000001e+00  -2.2200000000000001e-02   5.8330000000000002e+00   3.2750000000000001e-01   4.3300000000000000e-01   2.3890000000000000e-01
   6.3919999999999999e-01  -2.1980000000000000e-01   2.6593000000000000e+00   1.9089999999999999e-01  -1.0470000000000000e-01  -3.5099999999999999e-02  -1.3761000000000001e+00   8.8900000000000007e-02   6.5294999999999996e+00   2.7939999999999998e-01   3.3679999999999999e-01   2.4329999999999999e-01
   5.2900000000000003e-01  -2.6379999999999998e-01   2.4876999999999998e+00   2.4820000000000000e-01  -1.2370000000000000e-01  -4.8200000000000000e-02  -1.3539000000000001e+00   3.1130000000000002e-01   6.6166000000000000e+00   2.6010000000000000e-01   4.2340000000000000e-01   2.0790000000000000e-01
   3.9679999999999999e-01  -2.4179999999999999e-01   2.9165999999999999e+00   1.6230000000000000e-01  -4.7600000000000003e-02   4.4000000000000003e-03  -1.4649000000000001e+00   2.4460000000000001e-01   6.0941999999999998e+00   1.9270000000000001e-01   3.5599999999999998e-01   2.5659999999999999e-01
   5.7310000000000005e-01  -2.4179999999999999e-01   1.8872000000000000e+00   2.8639999999999999e-01  -1.9000000000000000e-02  -7.8899999999999998e-02  -1.7090000000000001e+00   1.1119999999999999e-01   6.3554000000000004e+00   2.7939999999999998e-01   2.7900000000000003e-01   2.4770000000000000e-01
   5.7310000000000005e-01  -1.3189999999999999e-01   2.2303999999999999e+00   2.1959999999999999e-01  -9.4999999999999998e-03  -4.4000000000000003e-03  -1.5536000000000001e+00   1.1119999999999999e-01   6.1813000000000002e+00   1.5409999999999999e-01   3.6559999999999998e-01   2.1679999999999999e-01
   6.8330000000000002e-01  -2.4179999999999999e-01   2.6593000000000000e+00   1.5279999999999999e-01  -1.1420000000000000e-01   4.4000000000000003e-03  -1.5093000000000001e+00   1.3339999999999999e-01   6.4424999999999999e+00   2.1190000000000001e-01   3.0790000000000001e-01   2.4329999999999999e-01
   5.7310000000000005e-01   4.3999999999999997e-02   3.2597999999999998e+00   1.5279999999999999e-01  -7.6100000000000001e-02   8.8000000000000005e-03  -1.6424000000000001e+00   4.4499999999999998e-02   6.0072000000000001e+00   3.3710000000000001e-01   3.7530000000000002e-01   2.9189999999999999e-01
   5.9509999999999996e-01  -6.6000000000000003e-02   2.6593000000000000e+00   1.9089999999999999e-01  -1.6180000000000000e-01  -4.8200000000000000e-02  -1.5536000000000001e+00   2.2200000000000001e-02   5.8330000000000002e+00   3.5639999999999999e-01   2.9830000000000001e-01   2.2559999999999999e-01
   6.6130000000000000e-01  -3.7369999999999998e-01   3.6029000000000000e+00   1.3370000000000001e-01  -1.1420000000000000e-01  -4.4000000000000003e-03  -1.4871000000000001e+00   6.6699999999999995e-02   6.4424999999999999e+00   2.4079999999999999e-01   4.6189999999999998e-01   2.6979999999999998e-01
   5.5110000000000003e-01  -1.9789999999999999e-01   3.0024000000000002e+00   1.8140000000000001e-01  -1.3320000000000001e-01   4.4000000000000003e-03  -1.2206999999999999e+00   1.7790000000000000e-01   6.0072000000000001e+00   3.3710000000000001e-01   3.0790000000000001e-01   2.4770000000000000e-01
   4.6289999999999998e-01  -3.7369999999999998e-01   3.0024000000000002e+00   1.5279999999999999e-01  -9.5200000000000007e-02  -5.2600000000000001e-02  -1.4205000000000001e+00   6.6699999999999995e-02   6.4424999999999999e+00   1.7340000000000000e-01   3.6559999999999998e-01   2.4770000000000000e-01
   5.5110000000000003e-01  -4.1770000000000002e-01   2.4018999999999999e+00   9.5500000000000002e-02  -7.6100000000000001e-02  -1.3200000000000000e-02  -1.3539000000000001e+00   1.3339999999999999e-01   6.9648000000000003e+00   1.9270000000000001e-01   3.6559999999999998e-01   2.2559999999999999e-01
   5.2900000000000003e-01  -2.8580000000000000e-01   2.4018999999999999e+00   1.2410000000000000e-01  -4.7600000000000003e-02  -2.1899999999999999e-02  -1.3095000000000001e+00   1.7790000000000000e-01   6.1813000000000002e+00   2.6010000000000000e-01   3.4639999999999999e-01   2.2559999999999999e-01
   7.0530000000000004e-01  -1.5390000000000001e-01   2.4018999999999999e+00   2.6729999999999998e-01  -2.8500000000000001e-02  -5.7000000000000002e-02  -1.3317000000000001e+00   6.6699999999999995e-02   6.0072000000000001e+00   2.5050000000000000e-01   3.4639999999999999e-01   2.6979999999999998e-01
   6.3919999999999999e-01  -3.9570000000000000e-01   2.3161999999999998e+00   3.8199999999999998e-02  -4.7600000000000003e-02  -1.7500000000000002e-02  -1.3539000000000001e+00  -2.2200000000000001e-02   6.2683000000000000e+00   2.5050000000000000e-01   3.1750000000000000e-01   3.1409999999999999e-01
   5.5110000000000003e-01  -2.4179999999999999e-01   3.6029000000000000e+00   1.2410000000000000e-01  -1.3320000000000001e-01  -5.7000000000000002e-02  -1.4427000000000001e+00   1.5559999999999999e-01   5.3977000000000004e+00   2.2159999999999999e-01   3.2710000000000000e-01   2.3890000000000000e-01
   7.4939999999999996e-01  -4.1770000000000002e-01   3.0024000000000002e+00   1.5279999999999999e-01  -1.6180000000000000e-01   0.0000000000000000e+00  -1.6868000000000001e+00  -6.6699999999999995e-02   6.0072000000000001e+00   2.7939999999999998e-01   3.2710000000000000e-01   2.8310000000000002e-01
   6.6130000000000000e-01  -1.5390000000000001e-01   3.1739999999999999e+00   1.4319999999999999e-01  -7.6100000000000001e-02  -2.6300000000000000e-02  -1.6202000000000001e+00   2.6679999999999998e-01   5.0495000000000001e+00   3.0819999999999997e-01   2.9830000000000001e-01   2.2120000000000001e-01
   5.5110000000000003e-01  -1.5390000000000001e-01   3.3456000000000001e+00   1.2410000000000000e-01  -2.4740000000000001e-01   1.3200000000000000e-02  -1.2206999999999999e+00   8.8900000000000007e-02   5.9200999999999997e+00   2.8899999999999998e-01   2.9830000000000001e-01   1.9460000000000000e-01
   7.2740000000000005e-01  -4.6170000000000000e-01   3.0882000000000001e+00   1.2410000000000000e-01  -1.6180000000000000e-01   3.5099999999999999e-02  -1.5093000000000001e+00   8.8900000000000007e-02   6.3554000000000004e+00   2.3119999999999999e-01   3.7530000000000002e-01   2.7429999999999999e-01
   5.9509999999999996e-01  -1.7590000000000000e-01   3.0024000000000002e+00   1.6230000000000000e-01  -7.6100000000000001e-02   1.3200000000000000e-02  -1.3317000000000001e+00  -6.6699999999999995e-02   6.2683000000000000e+00   2.7939999999999998e-01   3.1750000000000000e-01   2.6540000000000002e-01
   5.0700000000000001e-01  -2.6379999999999998e-01   3.6886999999999999e+00   1.8140000000000001e-01  -4.7600000000000003e-02  -1.7500000000000002e-02  -1.3095000000000001e+00   2.2239999999999999e-01   5.6589000000000000e+00   2.9859999999999998e-01   4.0410000000000001e-01   2.3890000000000000e-01
   7.2740000000000005e-01  -1.0990000000000000e-01   3.3456000000000001e+00   1.6230000000000000e-01  -1.2370000000000000e-01  -2.6300000000000000e-02  -1.3983000000000001e+00   1.7790000000000000e-01   6.7907000000000002e+00   2.6010000000000000e-01   3.1750000000000000e-01   2.3000000000000001e-01
   6.8330000000000002e-01  -2.1999999999999999e-02   2.4876999999999998e+00   2.1959999999999999e-01   0.0000000000000000e+00  -6.1400000000000003e-02  -1.5536000000000001e+00   3.1130000000000002e-01   6.7035999999999998e+00   2.4079999999999999e-01   3.6559999999999998e-01   2.4329999999999999e-01
   5.5110000000000003e-01  -4.3999999999999997e-02   3.0024000000000002e+00   1.6230000000000000e-01  -1.9000000000000000e-02  -3.5099999999999999e-02  -1.6424000000000001e+00  -1.7790000000000000e-01   6.5294999999999996e+00   2.0230000000000001e-01   2.7900000000000003e-01   2.7870000000000000e-01
   2.6450000000000001e-01  -4.3999999999999997e-02   3.0882000000000001e+00   1.8140000000000001e-01  -1.2370000000000000e-01  -4.4000000000000003e-03  -1.3761000000000001e+00   3.1130000000000002e-01   6.0072000000000001e+00   3.1790000000000002e-01   3.8490000000000002e-01   2.3890000000000000e-01
   7.2740000000000005e-01  -8.7900000000000006e-02   3.3456000000000001e+00   1.5279999999999999e-01  -1.2370000000000000e-01  -2.1899999999999999e-02  -1.6646000000000001e+00  -4.4499999999999998e-02   5.6589000000000000e+00   2.6970000000000000e-01   2.8870000000000001e-01   2.6979999999999998e-01
   5.7310000000000005e-01  -1.9789999999999999e-01   2.8309000000000002e+00   1.5279999999999999e-01  -1.0470000000000000e-01  -8.8000000000000005e-03  -1.4871000000000001e+00   1.7790000000000000e-01   6.0072000000000001e+00   2.6010000000000000e-01   2.7900000000000003e-01   2.4770000000000000e-01
   3.5270000000000001e-01  -3.9570000000000000e-01   3.4314000000000000e+00   1.8140000000000001e-01  -1.6180000000000000e-01   4.8200000000000000e-02  -1.3095000000000001e+00   2.0010000000000000e-01   5.9200999999999997e+00   1.2520000000000001e-01   2.5019999999999998e-01   2.6100000000000001e-01
   4.6289999999999998e-01  -3.9570000000000000e-01   2.9165999999999999e+00   1.1459999999999999e-01  -1.2370000000000000e-01   1.7500000000000002e-02  -1.2873000000000001e+00   2.2239999999999999e-01   5.7460000000000004e+00   1.4449999999999999e-01   3.0790000000000001e-01   2.4770000000000000e-01
   5.2900000000000003e-01  -2.8580000000000000e-01   3.1739999999999999e+00   1.7190000000000000e-01  -1.0470000000000000e-01  -1.3200000000000000e-02  -1.2650999999999999e+00   2.4460000000000001e-01   5.3977000000000004e+00   2.7939999999999998e-01   3.0790000000000001e-01   2.6100000000000001e-01
   6.1719999999999997e-01  -1.7590000000000000e-01   2.6593000000000000e+00   1.3370000000000001e-01  -8.5599999999999996e-02   8.8000000000000005e-03  -1.3761000000000001e+00   2.0010000000000000e-01   5.8330000000000002e+00   2.8899999999999998e-01   3.7530000000000002e-01   2.3440000000000000e-01
   6.1719999999999997e-01  -2.6379999999999998e-01   3.1739999999999999e+00   1.4319999999999999e-01  -2.8500000000000001e-02  -4.4000000000000003e-03  -1.3761000000000001e+00   1.1119999999999999e-01   5.8330000000000002e+00   2.4079999999999999e-01   3.9450000000000002e-01   2.7429999999999999e-01
   7.0530000000000004e-01  -2.1999999999999999e-02   1.8015000000000001e+00   1.1459999999999999e-01  -4.7600000000000003e-02  -8.7700000000000000e-02  -1.8422000000000001e+00   8.8900000000000007e-02   6.0072000000000001e+00   2.0230000000000001e-01   3.2710000000000000e-01   2.3000000000000001e-01
   5.5110000000000003e-01  -2.6379999999999998e-01   2.5735000000000001e+00   1.4319999999999999e-01  -2.8500000000000001e-02  -6.1400000000000003e-02  -1.3983000000000001e+00  -2.2200000000000001e-02   6.8777999999999997e+00   2.2159999999999999e-01   3.4639999999999999e-01   2.2559999999999999e-01
   5.7310000000000005e-01  -4.3999999999999997e-02   3.3456000000000001e+00   1.6230000000000000e-01  -1.4269999999999999e-01  -1.7500000000000002e-02  -1.4427000000000001e+00   2.2239999999999999e-01   5.7460000000000004e+00   2.2159999999999999e-01   3.2710000000000000e-01   2.3890000000000000e-01
   5.0700000000000001e-01  -2.6379999999999998e-01   2.3161999999999998e+00   2.0999999999999999e-01  -1.2370000000000000e-01  -8.8000000000000005e-03  -1.6646000000000001e+00  -1.1119999999999999e-01   6.0941999999999998e+00   3.3710000000000001e-01   3.1750000000000000e-01   2.7870000000000000e-01
   6.6130000000000000e-01  -2.6379999999999998e-01   3.2597999999999998e+00   1.8140000000000001e-01  -6.6600000000000006e-02  -2.1899999999999999e-02  -1.7978000000000001e+00   8.8900000000000007e-02   5.7460000000000004e+00   2.7939999999999998e-01   2.3089999999999999e-01   2.7870000000000000e-01
   4.4080000000000003e-01  -2.1980000000000000e-01   3.0882000000000001e+00   9.5500000000000002e-02  -1.7130000000000001e-01  -3.5099999999999999e-02  -1.4427000000000001e+00   1.5559999999999999e-01   6.0072000000000001e+00   2.6010000000000000e-01   3.8490000000000002e-01   2.1229999999999999e-01
   5.0700000000000001e-01  -2.6379999999999998e-01   3.8603000000000001e+00   1.9089999999999999e-01  -1.2370000000000000e-01  -2.6300000000000000e-02  -1.3539000000000001e+00   2.4460000000000001e-01   5.6589000000000000e+00   2.7939999999999998e-01   3.5599999999999998e-01   2.4329999999999999e-01
   5.7310000000000005e-01  -2.4179999999999999e-01   2.9165999999999999e+00   1.9089999999999999e-01  -1.0470000000000000e-01  -4.3900000000000002e-02  -1.5315000000000001e+00   1.5559999999999999e-01   5.9200999999999997e+00   2.2159999999999999e-01   3.6559999999999998e-01   2.6100000000000001e-01
   4.1880000000000001e-01  -2.1980000000000000e-01   2.4018999999999999e+00   1.5279999999999999e-01  -1.0470000000000000e-01  -4.4000000000000003e-03  -1.3539000000000001e+00   8.8900000000000007e-02   5.9200999999999997e+00   3.0819999999999997e-01   3.3679999999999999e-01   2.0790000000000000e-01
   4.4080000000000003e-01  -1.9789999999999999e-01   3.1739999999999999e+00   1.0500000000000000e-01  -8.5599999999999996e-02  -1.7500000000000002e-02  -1.5315000000000001e+00   2.2200000000000001e-02   5.9200999999999997e+00   1.0600000000000000e-01   3.8490000000000002e-01   2.4329999999999999e-01
   7.4939999999999996e-01  -2.1980000000000000e-01   2.4018999999999999e+00   1.8140000000000001e-01   6.6600000000000006e-02  -9.2100000000000001e-02  -1.5980000000000001e+00   6.6699999999999995e-02   6.4424999999999999e+00   1.8300000000000000e-01   3.4639999999999999e-01   2.3440000000000000e-01
   5.9509999999999996e-01  -1.7590000000000000e-01   2.6593000000000000e+00   1.8140000000000001e-01  -3.8100000000000002e-02  -3.0700000000000002e-02  -1.5093000000000001e+00  -4.4499999999999998e-02   5.5719000000000003e+00   2.3119999999999999e-01   3.7530000000000002e-01   2.3440000000000000e-01
   5.0700000000000001e-01  -1.5390000000000001e-01   3.4314000000000000e+00   1.5279999999999999e-01  -5.7099999999999998e-02  -4.8200000000000000e-02  -1.4649000000000001e+00   1.1119999999999999e-01   5.4847999999999999e+00   2.6010000000000000e-01   3.8490000000000002e-01   2.3000000000000001e-01
   6.8330000000000002e-01  -2.6379999999999998e-01   2.1446000000000001e+00   2.7689999999999998e-01  -6.6600000000000006e-02   0.0000000000000000e+00  -1.6202000000000001e+00  -2.2200000000000001e-02   5.7460000000000004e+00   2.6010000000000000e-01   2.4060000000000001e-01   2.4770000000000000e-01
   5.9509999999999996e-01  -1.7590000000000000e-01   3.4314000000000000e+00   2.1959999999999999e-01  -1.5229999999999999e-01  -3.0700000000000002e-02  -1.5093000000000001e+00  -1.5559999999999999e-01   5.5719000000000003e+00   2.8899999999999998e-01   2.6939999999999997e-01   2.4329999999999999e-01
   4.4080000000000003e-01  -2.8580000000000000e-01   2.7450999999999999e+00   5.7299999999999997e-02  -1.6180000000000000e-01   2.6300000000000000e-02  -1.4649000000000001e+00   1.3339999999999999e-01   6.2683000000000000e+00   3.1790000000000002e-01   2.7900000000000003e-01   2.1679999999999999e-01
   5.0700000000000001e-01  -2.6379999999999998e-01   2.6593000000000000e+00   1.5279999999999999e-01  -1.3320000000000001e-01   1.7500000000000002e-02  -1.3983000000000001e+00   6.6699999999999995e-02   6.4424999999999999e+00   2.3119999999999999e-01   2.7900000000000003e-01   2.9189999999999999e-01
   5.2900000000000003e-01  -2.1980000000000000e-01   3.4314000000000000e+00   1.7190000000000000e-01  -5.7099999999999998e-02  -3.5099999999999999e-02  -1.3539000000000001e+00  -8.8900000000000007e-02   5.9200999999999997e+00   2.8899999999999998e-01   3.6559999999999998e-01   2.3440000000000000e-01
   5.0700000000000001e-01  -3.2979999999999998e-01   2.9165999999999999e+00   9.5500000000000002e-02  -3.8100000000000002e-02  -4.8200000000000000e-02  -1.4427000000000001e+00   1.7790000000000000e-01   6.7907000000000002e+00   2.3119999999999999e-01   3.7530000000000002e-01   2.1229999999999999e-01
   5.9509999999999996e-01   8.7900000000000006e-02   3.2597999999999998e+00   1.6230000000000000e-01  -1.3320000000000001e-01   0.0000000000000000e+00  -1.5093000000000001e+00   2.8910000000000002e-01   6.7907000000000002e+00   2.2159999999999999e-01   3.8490000000000002e-01   2.1679999999999999e-01
   7.7149999999999996e-01  -3.2979999999999998e-01   2.2303999999999999e+00   2.1959999999999999e-01  -3.8100000000000002e-02  -4.8200000000000000e-02  -1.3983000000000001e+00  -1.1119999999999999e-01   6.8777999999999997e+00   2.2159999999999999e-01   3.1750000000000000e-01   2.3440000000000000e-01
   7.0530000000000004e-01  -1.0990000000000000e-01   2.0588000000000002e+00   1.7190000000000000e-01  -9.4999999999999998e-03   0.0000000000000000e+00  -1.4649000000000001e+00   4.4499999999999998e-02   5.4847999999999999e+00   2.6010000000000000e-01   3.1750000000000000e-01   2.5659999999999999e-01
   5.5110000000000003e-01  -4.8359999999999997e-01   2.9165999999999999e+00   2.0050000000000001e-01  -2.4740000000000001e-01   3.5099999999999999e-02  -1.3761000000000001e+00  -1.7790000000000000e-01   6.4424999999999999e+00   3.0819999999999997e-01   2.8870000000000001e-01   2.7429999999999999e-01
   5.7310000000000005e-01  -2.1980000000000000e-01   2.9165999999999999e+00   1.2410000000000000e-01  -1.6180000000000000e-01   8.8000000000000005e-03  -1.4871000000000001e+00   0.0000000000000000e+00   5.1365999999999996e+00   2.6010000000000000e-01   2.9830000000000001e-01   2.8749999999999998e-01
   6.1719999999999997e-01  -2.6379999999999998e-01   2.4876999999999998e+00   1.4319999999999999e-01  -5.7099999999999998e-02   1.3200000000000000e-02  -1.5315000000000001e+00  -2.2200000000000001e-02   5.8330000000000002e+00   3.4680000000000000e-01   2.0210000000000000e-01   2.9189999999999999e-01
   7.4939999999999996e-01  -1.5390000000000001e-01   3.6886999999999999e+00   1.7190000000000000e-01  -1.5229999999999999e-01   4.8200000000000000e-02  -1.4649000000000001e+00   1.5559999999999999e-01   5.3977000000000004e+00   2.8899999999999998e-01   2.6939999999999997e-01   2.0349999999999999e-01
   5.7310000000000005e-01  -2.6379999999999998e-01   3.0882000000000001e+00   1.5279999999999999e-01  -2.1890000000000001e-01   1.3200000000000000e-02  -1.4205000000000001e+00   8.8900000000000007e-02   6.2683000000000000e+00   2.7939999999999998e-01   2.5019999999999998e-01   2.4770000000000000e-01
   4.8490000000000000e-01  -2.8580000000000000e-01   3.1739999999999999e+00   1.3370000000000001e-01  -1.5229999999999999e-01  -2.6300000000000000e-02  -1.7312000000000001e+00   1.5559999999999999e-01   6.2683000000000000e+00   2.6970000000000000e-01   3.1750000000000000e-01   2.6100000000000001e-01
   5.5110000000000003e-01  -2.4179999999999999e-01   2.6593000000000000e+00   1.6230000000000000e-01  -1.2370000000000000e-01  -8.8000000000000005e-03  -1.3539000000000001e+00   1.1119999999999999e-01   6.2683000000000000e+00   1.9270000000000001e-01   4.7149999999999997e-01   2.4329999999999999e-01
   6.6130000000000000e-01  -3.0780000000000002e-01   2.9165999999999999e+00   2.2910000000000000e-01  -2.8500000000000001e-02  -3.0700000000000002e-02  -1.4427000000000001e+00   2.2239999999999999e-01   5.8330000000000002e+00   2.8899999999999998e-01   2.5979999999999998e-01   2.0349999999999999e-01
   5.9509999999999996e-01  -1.9789999999999999e-01   2.4018999999999999e+00   2.2910000000000000e-01  -9.4999999999999998e-03  -6.5799999999999997e-02  -1.6202000000000001e+00   0.0000000000000000e+00   6.1813000000000002e+00   3.6599999999999999e-01   2.8870000000000001e-01   2.3890000000000000e-01
   5.7310000000000005e-01  -4.3999999999999997e-02   2.5735000000000001e+00   1.8140000000000001e-01   1.9000000000000000e-02  -2.6300000000000000e-02  -1.6646000000000001e+00   8.8900000000000007e-02   5.9200999999999997e+00   3.1790000000000002e-01   2.9830000000000001e-01   2.4770000000000000e-01
   5.2900000000000003e-01  -1.0990000000000000e-01   3.1739999999999999e+00   2.2910000000000000e-01  -1.1420000000000000e-01  -1.3200000000000000e-02  -1.3317000000000001e+00   2.6679999999999998e-01   6.3554000000000004e+00   2.6010000000000000e-01   4.3300000000000000e-01   2.6979999999999998e-01
   4.8490000000000000e-01  -1.5390000000000001e-01   1.9730000000000001e+00   1.3370000000000001e-01  -4.7600000000000003e-02  -4.8200000000000000e-02  -1.7090000000000001e+00  -2.2200000000000001e-02   5.4847999999999999e+00   2.6010000000000000e-01   3.8490000000000002e-01   2.1679999999999999e-01
   6.1719999999999997e-01  -1.0990000000000000e-01   2.8309000000000002e+00   1.7190000000000000e-01  -1.1420000000000000e-01  -8.8000000000000005e-03  -1.4427000000000001e+00  -6.6699999999999995e-02   6.0072000000000001e+00   2.7939999999999998e-01   2.5979999999999998e-01   2.3890000000000000e-01
   6.3919999999999999e-01  -8.7900000000000006e-02   3.2597999999999998e+00   2.8600000000000000e-02  -1.4269999999999999e-01   4.4000000000000003e-03  -1.5758000000000001e+00  -2.2200000000000001e-02   6.0072000000000001e+00   2.3119999999999999e-01   4.0410000000000001e-01   2.4770000000000000e-01
   6.6130000000000000e-01  -3.5170000000000001e-01   3.6029000000000000e+00   1.9089999999999999e-01  -2.5690000000000002e-01   4.4000000000000003e-03  -1.5536000000000001e+00   2.8910000000000002e-01   6.2683000000000000e+00   2.2159999999999999e-01   3.5599999999999998e-01   2.2120000000000001e-01
   5.2900000000000003e-01  -1.9789999999999999e-01   2.6593000000000000e+00   1.3370000000000001e-01  -4.7600000000000003e-02  -3.0700000000000002e-02  -1.5758000000000001e+00   2.0010000000000000e-01   5.9200999999999997e+00   2.0230000000000001e-01   3.5599999999999998e-01   2.3440000000000000e-01
   5.9509999999999996e-01  -2.1980000000000000e-01   3.0882000000000001e+00   1.9089999999999999e-01  -1.1420000000000000e-01  -2.1899999999999999e-02  -1.3095000000000001e+00   2.0010000000000000e-01   6.3554000000000004e+00   2.6970000000000000e-01   3.8490000000000002e-01   2.0790000000000000e-01
   5.5110000000000003e-01  -1.7590000000000000e-01   3.0882000000000001e+00   1.4319999999999999e-01  -9.5200000000000007e-02  -2.6300000000000000e-02  -1.3317000000000001e+00   3.1130000000000002e-01   5.6589000000000000e+00   2.9859999999999998e-01   3.3679999999999999e-01   2.0790000000000000e-01
   8.8170000000000004e-01  -1.3189999999999999e-01   1.3725000000000001e+00   2.0050000000000001e-01  -2.8500000000000001e-02  -6.1400000000000003e-02  -1.4649000000000001e+00   6.6699999999999995e-02   6.6166000000000000e+00   2.8899999999999998e-01   3.7530000000000002e-01   2.6540000000000002e-01
   7.2740000000000005e-01  -2.6379999999999998e-01   2.2303999999999999e+00   1.8140000000000001e-01  -1.1420000000000000e-01  -3.0700000000000002e-02  -1.7090000000000001e+00   2.0010000000000000e-01   5.9200999999999997e+00   2.4079999999999999e-01   2.9830000000000001e-01   2.6540000000000002e-01
   7.9349999999999998e-01  -2.8580000000000000e-01   3.0882000000000001e+00   2.0050000000000001e-01  -9.5200000000000007e-02  -1.3200000000000000e-02  -1.2873000000000001e+00   1.3339999999999999e-01   5.8330000000000002e+00   2.6010000000000000e-01   3.5599999999999998e-01   2.0349999999999999e-01
   6.8330000000000002e-01  -8.7900000000000006e-02   2.8309000000000002e+00   1.1459999999999999e-01  -1.4269999999999999e-01   0.0000000000000000e+00  -1.4871000000000001e+00   6.6699999999999995e-02   5.6589000000000000e+00   2.7939999999999998e-01   2.2130000000000000e-01   2.5209999999999999e-01
   6.1719999999999997e-01  -1.0990000000000000e-01   2.3161999999999998e+00   1.6230000000000000e-01  -7.6100000000000001e-02  -8.7700000000000000e-02  -1.4871000000000001e+00  -1.7790000000000000e-01   5.4847999999999999e+00   2.2159999999999999e-01   3.0790000000000001e-01   1.9020000000000001e-01
   4.8490000000000000e-01  -1.3189999999999999e-01   3.7745000000000002e+00   1.1459999999999999e-01  -1.2370000000000000e-01   3.9500000000000000e-02  -1.5093000000000001e+00   1.3339999999999999e-01   6.0941999999999998e+00   2.5050000000000000e-01   3.8490000000000002e-01   2.1229999999999999e-01
   7.0530000000000004e-01  -8.7900000000000006e-02   3.4314000000000000e+00   2.0999999999999999e-01  -1.3320000000000001e-01  -4.3900000000000002e-02  -1.3761000000000001e+00   2.2200000000000001e-02   5.9200999999999997e+00   2.7939999999999998e-01   2.7900000000000003e-01   1.9020000000000001e-01
   7.4939999999999996e-01  -2.1980000000000000e-01   2.1446000000000001e+00   2.0050000000000001e-01  -6.6600000000000006e-02  -2.6300000000000000e-02  -1.5315000000000001e+00  -6.6699999999999995e-02   6.2683000000000000e+00   2.7939999999999998e-01   3.4639999999999999e-01   2.3890000000000000e-01
   3.5270000000000001e-01  -2.4179999999999999e-01   2.4018999999999999e+00   1.8140000000000001e-01  -1.3320000000000001e-01  -5.2600000000000001e-02  -1.4205000000000001e+00   1.7790000000000000e-01   6.6166000000000000e+00   1.5409999999999999e-01   3.3679999999999999e-01   1.7249999999999999e-01
   6.3919999999999999e-01  -2.1999999999999999e-02   2.4018999999999999e+00   1.5279999999999999e-01  -1.4269999999999999e-01  -3.0700000000000002e-02  -1.4649000000000001e+00   1.1119999999999999e-01   6.5294999999999996e+00   2.5050000000000000e-01   4.6189999999999998e-01   2.5209999999999999e-01
   7.4939999999999996e-01   0.0000000000000000e+00   2.1446000000000001e+00   2.2910000000000000e-01   8.5599999999999996e-02  -8.7700000000000000e-02  -1.5093000000000001e+00   1.5559999999999999e-01   6.3554000000000004e+00   1.9270000000000001e-01   3.3679999999999999e-01   2.5659999999999999e-01
   6.1719999999999997e-01  -2.4179999999999999e-01   2.4018999999999999e+00   1.4319999999999999e-01  -7.6100000000000001e-02  -7.0199999999999999e-02  -1.4649000000000001e+00   2.2200000000000001e-02   5.8330000000000002e+00   3.0819999999999997e-01   3.0790000000000001e-01   2.1679999999999999e-01
   6.8330000000000002e-01  -6.6000000000000003e-02   3.2597999999999998e+00   1.8140000000000001e-01  -1.3320000000000001e-01  -1.3200000000000000e-02  -1.5758000000000001e+00   4.4499999999999998e-02   5.9200999999999997e+00   2.5050000000000000e-01   3.9450000000000002e-01   2.0349999999999999e-01
   7.9349999999999998e-01  -2.8580000000000000e-01   3.2597999999999998e+00   1.3370000000000001e-01  -1.5229999999999999e-01  -1.7500000000000002e-02  -1.4205000000000001e+00   2.2200000000000001e-02   6.0072000000000001e+00   3.0819999999999997e-01   2.7900000000000003e-01   2.4329999999999999e-01
   5.2900000000000003e-01  -1.0990000000000000e-01   3.0882000000000001e+00   1.4319999999999999e-01  -1.2370000000000000e-01  -2.6300000000000000e-02  -1.7090000000000001e+00  -8.8900000000000007e-02   5.1365999999999996e+00   3.5639999999999999e-01   2.6939999999999997e-01   2.8749999999999998e-01
   5.9509999999999996e-01  -2.6379999999999998e-01   4.2892000000000001e+00   6.6799999999999998e-02  -2.0930000000000001e-01   8.8000000000000005e-03  -1.3983000000000001e+00   2.2200000000000001e-02   6.4424999999999999e+00   2.5050000000000000e-01   3.4639999999999999e-01   2.6979999999999998e-01
   5.7310000000000005e-01  -1.7590000000000000e-01   3.3456000000000001e+00   1.7190000000000000e-01  -9.5200000000000007e-02   8.8000000000000005e-03  -1.6424000000000001e+00   2.2200000000000001e-02   5.6589000000000000e+00   3.1790000000000002e-01   2.9830000000000001e-01   2.4770000000000000e-01
   6.6130000000000000e-01  -1.9789999999999999e-01   2.8309000000000002e+00   2.6729999999999998e-01  -1.2370000000000000e-01  -1.7500000000000002e-02  -1.3095000000000001e+00   1.5559999999999999e-01   6.7035999999999998e+00   2.1190000000000001e-01   3.3679999999999999e-01   2.4770000000000000e-01
   6.3919999999999999e-01  -6.6000000000000003e-02   3.0024000000000002e+00   1.7190000000000000e-01  -2.8500000000000001e-02  -3.0700000000000002e-02  -1.4427000000000001e+00   2.0010000000000000e-01   6.0072000000000001e+00   2.9859999999999998e-01   2.6939999999999997e-01   2.2559999999999999e-01
   8.1559999999999999e-01  -3.5170000000000001e-01   2.7450999999999999e+00   1.0500000000000000e-01  -1.5229999999999999e-01   2.1899999999999999e-02  -1.1540999999999999e+00   1.3339999999999999e-01   5.7460000000000004e+00   2.4079999999999999e-01   2.6939999999999997e-01   2.2120000000000001e-01
   5.9509999999999996e-01   1.0990000000000000e-01   2.0588000000000002e+00   2.7689999999999998e-01   9.4999999999999998e-03  -7.0199999999999999e-02  -1.4427000000000001e+00   4.4499999999999998e-02   6.3554000000000004e+00   3.0819999999999997e-01   2.5019999999999998e-01   2.3000000000000001e-01
   8.5960000000000003e-01  -2.4179999999999999e-01   2.2303999999999999e+00   2.0050000000000001e-01  -1.4269999999999999e-01  -5.2600000000000001e-02  -1.5536000000000001e+00   1.3339999999999999e-01   5.3106999999999998e+00   2.1190000000000001e-01   3.7530000000000002e-01   2.6540000000000002e-01
   2.4249999999999999e-01  -1.3189999999999999e-01   3.4314000000000000e+00   1.0500000000000000e-01  -6.6600000000000006e-02  -1.3200000000000000e-02  -1.3761000000000001e+00   2.2200000000000001e-02   5.9200999999999997e+00   2.6010000000000000e-01   3.3679999999999999e-01   2.2559999999999999e-01
   7.0530000000000004e-01  -2.8580000000000000e-01   2.9165999999999999e+00   1.7190000000000000e-01  -1.5229999999999999e-01  -8.8000000000000005e-03  -1.6868000000000001e+00  -3.1130000000000002e-01   5.2236000000000002e+00   3.2750000000000001e-01   2.5019999999999998e-01   2.3440000000000000e-01
   5.9509999999999996e-01  -1.5390000000000001e-01   2.7450999999999999e+00   2.2910000000000000e-01  -1.3320000000000001e-01  -1.7500000000000002e-02  -1.6424000000000001e+00  -1.1119999999999999e-01   5.7460000000000004e+00   2.6010000000000000e-01   2.8870000000000001e-01   2.3000000000000001e-01
   5.0700000000000001e-01  -1.7590000000000000e-01   3.6029000000000000e+00   1.9099999999999999e-02  -1.3320000000000001e-01  -1.7500000000000002e-02  -1.3317000000000001e+00   4.4499999999999998e-02   6.0072000000000001e+00   3.1790000000000002e-01   3.8490000000000002e-01   2.0790000000000000e-01
   5.5110000000000003e-01  -3.0780000000000002e-01   2.7450999999999999e+00   1.2410000000000000e-01  -9.5200000000000007e-02   3.9500000000000000e-02  -1.5315000000000001e+00   1.5559999999999999e-01   7.0518999999999998e+00   2.4079999999999999e-01   4.1370000000000001e-01   2.0790000000000000e-01
   6.3919999999999999e-01   0.0000000000000000e+00   3.0024000000000002e+00   2.3870000000000000e-01  -1.1420000000000000e-01  -8.8000000000000005e-03  -1.3095000000000001e+00  -6.6699999999999995e-02   5.4847999999999999e+00   2.1190000000000001e-01   2.5979999999999998e-01   2.2559999999999999e-01
   4.4080000000000003e-01  -3.0780000000000002e-01   2.9165999999999999e+00   9.5500000000000002e-02  -9.5200000000000007e-02  -2.1899999999999999e-02  -1.4871000000000001e+00   3.1130000000000002e-01   6.6166000000000000e+00   2.8899999999999998e-01   2.6939999999999997e-01   2.3890000000000000e-01
   4.8490000000000000e-01  -2.1999999999999999e-02   2.9165999999999999e+00   9.5500000000000002e-02  -1.3320000000000001e-01  -3.0700000000000002e-02  -1.2873000000000001e+00   1.5559999999999999e-01   5.6589000000000000e+00   2.6010000000000000e-01   3.0790000000000001e-01   1.9020000000000001e-01
   7.2740000000000005e-01  -1.5390000000000001e-01   2.3161999999999998e+00   1.4319999999999999e-01   0.0000000000000000e+00  -8.7700000000000000e-02  -1.5758000000000001e+00   2.2200000000000001e-02   7.0518999999999998e+00   2.6010000000000000e-01   4.3300000000000000e-01   2.7429999999999999e-01
   6.8330000000000002e-01  -4.3999999999999997e-02   1.9730000000000001e+00   2.1959999999999999e-01  -5.7099999999999998e-02  -4.8200000000000000e-02  -1.8422000000000001e+00   2.2239999999999999e-01   5.0495000000000001e+00   2.3119999999999999e-01   3.6559999999999998e-01   2.2120000000000001e-01
   6.3919999999999999e-01   0.0000000000000000e+00   3.7745000000000002e+00   9.5500000000000002e-02  -1.1420000000000000e-01  -3.0700000000000002e-02  -1.3983000000000001e+00  -8.8900000000000007e-02   6.3554000000000004e+00   2.6970000000000000e-01   3.4639999999999999e-01   2.8749999999999998e-01
   7.0530000000000004e-01  -1.0990000000000000e-01   3.5171000000000001e+00   1.1459999999999999e-01  -8.5599999999999996e-02  -2.6300000000000000e-02  -1.5758000000000001e+00   1.5559999999999999e-01   5.3106999999999998e+00   2.2159999999999999e-01   3.7530000000000002e-01   1.9910000000000000e-01
   5.9509999999999996e-01   2.1999999999999999e-02   3.7745000000000002e+00   1.7190000000000000e-01  -1.0470000000000000e-01  -3.5099999999999999e-02  -1.5093000000000001e+00  -8.8900000000000007e-02   6.3554000000000004e+00   2.6970000000000000e-01   3.7530000000000002e-01   2.8310000000000002e-01
   4.8490000000000000e-01  -2.6379999999999998e-01   3.0024000000000002e+00   2.0999999999999999e-01  -2.0930000000000001e-01   2.6300000000000000e-02  -1.6646000000000001e+00   2.2200000000000001e-02   5.9200999999999997e+00   2.7939999999999998e-01   3.7530000000000002e-01   2.1679999999999999e-01
   6.1719999999999997e-01  -2.4179999999999999e-01   3.9460999999999999e+00   1.6230000000000000e-01  -1.9030000000000000e-01   4.3900000000000002e-02  -1.4205000000000001e+00   4.4499999999999998e-02   6.1813000000000002e+00   2.0230000000000001e-01   3.8490000000000002e-01   2.5209999999999999e-01
   5.7310000000000005e-01   2.1999999999999999e-02   2.9165999999999999e+00   2.3870000000000000e-01  -2.8500000000000001e-02  -3.9500000000000000e-02  -1.3761000000000001e+00   2.0010000000000000e-01   6.3554000000000004e+00   2.4079999999999999e-01   2.4060000000000001e-01   1.9910000000000000e-01
   6.6130000000000000e-01  -3.5170000000000001e-01   3.4314000000000000e+00   2.5779999999999997e-01   9.4999999999999998e-03  -2.6300000000000000e-02  -1.6424000000000001e+00   2.0010000000000000e-01   6.1813000000000002e+00   1.5409999999999999e-01   3.8490000000000002e-01   2.2559999999999999e-01
   6.1719999999999997e-01  -2.1999999999999999e-02   2.8309000000000002e+00   1.4319999999999999e-01  -1.6180000000000000e-01  -2.6300000000000000e-02  -1.2873000000000001e+00   2.0010000000000000e-01   6.3554000000000004e+00   2.1190000000000001e-01   3.0790000000000001e-01   2.0790000000000000e-01
   4.8490000000000000e-01  -1.9789999999999999e-01   2.4876999999999998e+00   1.2410000000000000e-01   0.0000000000000000e+00  -4.8200000000000000e-02  -1.6424000000000001e+00  -2.2200000000000001e-02   6.6166000000000000e+00   2.2159999999999999e-01   3.2710000000000000e-01   2.1679999999999999e-01
   4.4080000000000003e-01  -1.9789999999999999e-01   2.5735000000000001e+00   1.5279999999999999e-01  -1.2370000000000000e-01  -9.2100000000000001e-02  -1.4205000000000001e+00   1.7790000000000000e-01   5.4847999999999999e+00   2.5050000000000000e-01   4.0410000000000001e-01   2.4770000000000000e-01
   3.9679999999999999e-01  -2.6379999999999998e-01   3.1739999999999999e+00   1.8140000000000001e-01  -1.1420000000000000e-01  -1.7500000000000002e-02  -1.3761000000000001e+00   1.5559999999999999e-01   5.8330000000000002e+00   3.8529999999999998e-01   3.3679999999999999e-01   2.3000000000000001e-01
   5.0700000000000001e-01  -8.7900000000000006e-02   2.4876999999999998e+00   1.8140000000000001e-01  -1.5229999999999999e-01  -1.7500000000000002e-02  -1.5980000000000001e+00   6.6699999999999995e-02   6.0072000000000001e+00   3.1790000000000002e-01   2.9830000000000001e-01   2.4329999999999999e-01
   6.1719999999999997e-01  -2.1999999999999999e-02   3.1739999999999999e+00   2.2910000000000000e-01  -1.0470000000000000e-01  -1.7500000000000002e-02  -1.4649000000000001e+00  -1.3339999999999999e-01   5.7460000000000004e+00   2.9859999999999998e-01   2.9830000000000001e-01   2.3000000000000001e-01
   3.5270000000000001e-01  -4.6170000000000000e-01   3.0024000000000002e+00   1.1459999999999999e-01  -2.0930000000000001e-01  -1.7500000000000002e-02  -1.5980000000000001e+00  -4.4499999999999998e-02   6.0072000000000001e+00   2.5050000000000000e-01   2.8870000000000001e-01   2.0349999999999999e-01
   7.7149999999999996e-01  -1.5390000000000001e-01   2.7450999999999999e+00   1.0500000000000000e-01  -1.4269999999999999e-01   3.0700000000000002e-02  -1.5536000000000001e+00   2.0010000000000000e-01   5.8330000000000002e+00   2.6970000000000000e-01   2.8870000000000001e-01   2.3440000000000000e-01
   5.9509999999999996e-01  -2.1999999999999999e-02   2.8309000000000002e+00   2.0050000000000001e-01  -9.5200000000000007e-02   4.4000000000000003e-03  -1.5536000000000001e+00  -1.5559999999999999e-01   5.8330000000000002e+00   2.5050000000000000e-01   3.5599999999999998e-01   2.0349999999999999e-01
   5.5110000000000003e-01   1.0990000000000000e-01   2.4018999999999999e+00   1.3370000000000001e-01  -9.5200000000000007e-02  -3.0700000000000002e-02  -1.3095000000000001e+00   1.3339999999999999e-01   5.9200999999999997e+00   2.4079999999999999e-01   3.8490000000000002e-01   2.0349999999999999e-01
   5.7310000000000005e-01  -2.1980000000000000e-01   2.4876999999999998e+00   2.0999999999999999e-01  -8.5599999999999996e-02  -3.0700000000000002e-02  -1.4205000000000001e+00   1.1119999999999999e-01   5.9200999999999997e+00   2.6970000000000000e-01   4.2340000000000000e-01   2.0790000000000000e-01
   7.4939999999999996e-01  -4.3969999999999998e-01   1.7157000000000000e+00   1.7190000000000000e-01  -2.8500000000000001e-02  -5.7000000000000002e-02  -1.5315000000000001e+00   2.0010000000000000e-01   6.2683000000000000e+00   1.9270000000000001e-01   3.6559999999999998e-01   2.3890000000000000e-01
   6.1719999999999997e-01  -3.0780000000000002e-01   2.3161999999999998e+00   2.1959999999999999e-01   1.9000000000000000e-02  -3.0700000000000002e-02  -1.5536000000000001e+00   1.7790000000000000e-01   5.3106999999999998e+00   2.8899999999999998e-01   3.8490000000000002e-01   2.3440000000000000e-01
   3.9679999999999999e-01  -3.0780000000000002e-01   3.0024000000000002e+00   1.9089999999999999e-01  -1.9980000000000001e-01  -2.6300000000000000e-02  -1.4649000000000001e+00  -6.6699999999999995e-02   6.0941999999999998e+00   2.9859999999999998e-01   3.6559999999999998e-01   2.3890000000000000e-01
   5.5110000000000003e-01  -1.5390000000000001e-01   3.6886999999999999e+00   2.1959999999999999e-01  -1.0470000000000000e-01  -4.4000000000000003e-03  -1.4649000000000001e+00  -1.5559999999999999e-01   5.7460000000000004e+00   1.9270000000000001e-01   2.8870000000000001e-01   2.3000000000000001e-01
   6.3919999999999999e-01  -2.1980000000000000e-01   2.8309000000000002e+00   1.9089999999999999e-01  -1.4269999999999999e-01   4.4000000000000003e-03  -1.4649000000000001e+00  -4.4499999999999998e-02   6.0941999999999998e+00   1.8300000000000000e-01   3.1750000000000000e-01   2.8310000000000002e-01
   5.2900000000000003e-01  -1.9789999999999999e-01   3.1739999999999999e+00   7.6399999999999996e-02  -2.3790000000000000e-01   3.5099999999999999e-02  -1.3983000000000001e+00   4.4499999999999998e-02   5.5719000000000003e+00   2.6010000000000000e-01   3.4639999999999999e-01   2.1679999999999999e-01
   7.0530000000000004e-01  -4.6170000000000000e-01   3.3456000000000001e+00   1.2410000000000000e-01  -1.9980000000000001e-01  -4.4000000000000003e-03  -1.4649000000000001e+00   1.1119999999999999e-01   6.2683000000000000e+00   3.3710000000000001e-01   3.4639999999999999e-01   2.2559999999999999e-01
   6.8330000000000002e-01  -3.9570000000000000e-01   2.9165999999999999e+00   2.3870000000000000e-01  -6.6600000000000006e-02  -5.2600000000000001e-02  -1.5758000000000001e+00   1.3339999999999999e-01   5.7460000000000004e+00   2.4079999999999999e-01   4.4259999999999999e-01   2.4329999999999999e-01
   4.8490000000000000e-01  -1.9789999999999999e-01   2.4018999999999999e+00   1.3370000000000001e-01  -9.5200000000000007e-02   0.0000000000000000e+00  -1.3539000000000001e+00   0.0000000000000000e+00   5.8330000000000002e+00   1.9270000000000001e-01   2.5979999999999998e-01   2.1679999999999999e-01
   5.0700000000000001e-01  -1.0990000000000000e-01   2.8309000000000002e+00   1.5279999999999999e-01  -8.5599999999999996e-02  -8.8000000000000005e-03  -1.5093000000000001e+00   1.1119999999999999e-01   6.6166000000000000e+00   2.8899999999999998e-01   3.3679999999999999e-01   2.3000000000000001e-01
   6.1719999999999997e-01  -2.1999999999999999e-02   3.0024000000000002e+00   2.4820000000000000e-01  -1.2370000000000000e-01  -6.5799999999999997e-02  -1.6202000000000001e+00  -6.6699999999999995e-02   6.0941999999999998e+00   2.0230000000000001e-01   3.3679999999999999e-01   2.2120000000000001e-01
   4.4080000000000003e-01  -2.6379999999999998e-01   2.0588000000000002e+00   1.7190000000000000e-01  -7.6100000000000001e-02  -5.2600000000000001e-02  -1.6646000000000001e+00  -2.2200000000000001e-02   6.7035999999999998e+00   2.8899999999999998e-01   2.5979999999999998e-01   2.3000000000000001e-01
   5.9509999999999996e-01  -1.9789999999999999e-01   3.6886999999999999e+00   1.3370000000000001e-01  -1.3320000000000001e-01   8.8000000000000005e-03  -1.4871000000000001e+00   0.0000000000000000e+00   6.5294999999999996e+00   2.6010000000000000e-01   2.9830000000000001e-01   1.9460000000000000e-01
   6.3919999999999999e-01  -2.1999999999999999e-02   2.5735000000000001e+00   1.2410000000000000e-01  -8.5599999999999996e-02   3.0700000000000002e-02  -1.5758000000000001e+00  -1.1119999999999999e-01   5.7460000000000004e+00   1.8300000000000000e-01   2.8870000000000001e-01   2.4329999999999999e-01
   6.8330000000000002e-01  -2.1999999999999999e-02   3.5171000000000001e+00   2.1959999999999999e-01  -1.2370000000000000e-01   2.1899999999999999e-02  -1.3761000000000001e+00  -6.6699999999999995e-02   5.3106999999999998e+00   3.6599999999999999e-01   2.9830000000000001e-01   2.2120000000000001e-01
   5.0700000000000001e-01  -4.1770000000000002e-01   3.2597999999999998e+00   1.1459999999999999e-01  -2.0930000000000001e-01  -2.1899999999999999e-02  -1.3539000000000001e+00   2.0010000000000000e-01   6.5294999999999996e+00   3.1790000000000002e-01   2.8870000000000001e-01   2.0349999999999999e-01
   7.0530000000000004e-01  -1.7590000000000000e-01   3.1739999999999999e+00   1.6230000000000000e-01  -1.4269999999999999e-01   3.0700000000000002e-02  -1.5093000000000001e+00   4.4499999999999998e-02   5.8330000000000002e+00   2.4079999999999999e-01   2.9830000000000001e-01   2.3000000000000001e-01
   6.6130000000000000e-01  -2.1980000000000000e-01   2.5735000000000001e+00   1.2410000000000000e-01   0.0000000000000000e+00  -3.0700000000000002e-02  -1.6202000000000001e+00   0.0000000000000000e+00   6.3554000000000004e+00   2.4079999999999999e-01   3.2710000000000000e-01   2.4329999999999999e-01
   7.0530000000000004e-01  -6.6000000000000003e-02   2.5735000000000001e+00   1.3370000000000001e-01  -9.5200000000000007e-02  -2.1899999999999999e-02  -1.3317000000000001e+00   1.5559999999999999e-01   6.7907000000000002e+00   3.0819999999999997e-01   3.5599999999999998e-01   2.2120000000000001e-01
   6.1719999999999997e-01   2.1999999999999999e-02   3.0882000000000001e+00   1.2410000000000000e-01  -6.6600000000000006e-02  -3.5099999999999999e-02  -1.5758000000000001e+00   2.8910000000000002e-01   6.0072000000000001e+00   2.2159999999999999e-01   3.7530000000000002e-01   2.0349999999999999e-01
   6.1719999999999997e-01  -1.7590000000000000e-01   2.4018999999999999e+00   1.8140000000000001e-01  -9.4999999999999998e-03  -5.2600000000000001e-02  -1.5536000000000001e+00  -4.4499999999999998e-02   6.2683000000000000e+00   2.3119999999999999e-01   3.3679999999999999e-01   2.4770000000000000e-01
   5.0700000000000001e-01  -1.5390000000000001e-01   2.4876999999999998e+00   1.8140000000000001e-01   9.4999999999999998e-03   8.8000000000000005e-03  -1.6202000000000001e+00   1.7790000000000000e-01   6.1813000000000002e+00   2.0230000000000001e-01   3.0790000000000001e-01   2.1679999999999999e-01
   6.8330000000000002e-01   2.1999999999999999e-02   3.8603000000000001e+00   2.1959999999999999e-01  -5.7099999999999998e-02  -7.0199999999999999e-02  -1.4427000000000001e+00  -1.1119999999999999e-01   6.2683000000000000e+00   2.6010000000000000e-01   3.6559999999999998e-01   2.0349999999999999e-01
   4.6289999999999998e-01  -1.3189999999999999e-01   2.7450999999999999e+00   1.6230000000000000e-01  -9.5200000000000007e-02   1.3200000000000000e-02  -1.5315000000000001e+00  -4.4499999999999998e-02   5.3977000000000004e+00   1.9270000000000001e-01   2.9830000000000001e-01   2.3000000000000001e-01
   6.1719999999999997e-01  -2.1999999999999999e-02   2.5735000000000001e+00   1.3370000000000001e-01  -5.7099999999999998e-02  -2.1899999999999999e-02  -1.5315000000000001e+00   6.6699999999999995e-02   4.6142000000000003e+00   2.2159999999999999e-01   2.6939999999999997e-01   2.4770000000000000e-01
   5.7310000000000005e-01  -2.6379999999999998e-01   3.9460999999999999e+00   1.2410000000000000e-01  -1.4269999999999999e-01   3.5099999999999999e-02  -1.5758000000000001e+00  -4.4499999999999998e-02   5.4847999999999999e+00   2.6970000000000000e-01   4.0410000000000001e-01   1.9460000000000000e-01
   7.7149999999999996e-01  -2.6379999999999998e-01   3.2597999999999998e+00   2.0999999999999999e-01  -1.9030000000000000e-01  -2.1899999999999999e-02  -1.6646000000000001e+00   4.4499999999999998e-02   5.8330000000000002e+00   2.6010000000000000e-01   2.9830000000000001e-01   2.0790000000000000e-01
   7.0530000000000004e-01  -1.7590000000000000e-01   3.0882000000000001e+00   1.9089999999999999e-01  -7.6100000000000001e-02  -4.3900000000000002e-02  -1.6202000000000001e+00   4.4499999999999998e-02   6.2683000000000000e+00   2.6970000000000000e-01   3.3679999999999999e-01   2.5209999999999999e-01
   5.5110000000000003e-01  -3.5170000000000001e-01   3.0024000000000002e+00   2.0050000000000001e-01  -8.5599999999999996e-02  -8.8000000000000005e-03  -1.2650999999999999e+00   4.0020000000000000e-01   6.2683000000000000e+00   3.3710000000000001e-01   4.1370000000000001e-01   1.8579999999999999e-01
   6.1719999999999997e-01  -1.3189999999999999e-01   3.0024000000000002e+00   1.7190000000000000e-01  -9.4999999999999998e-03  -4.4000000000000003e-03  -1.5758000000000001e+00   1.7790000000000000e-01   6.4424999999999999e+00   2.3119999999999999e-01   4.0410000000000001e-01   2.0349999999999999e-01
   7.2740000000000005e-01  -8.7900000000000006e-02   1.8872000000000000e+00   1.8140000000000001e-01  -6.6600000000000006e-02  -9.2100000000000001e-02  -1.5980000000000001e+00   2.2200000000000001e-02   5.5719000000000003e+00   3.8529999999999998e-01   3.7530000000000002e-01   2.1679999999999999e-01
   7.0530000000000004e-01  -6.6000000000000003e-02   1.9730000000000001e+00   1.9089999999999999e-01  -1.0470000000000000e-01  -8.8000000000000005e-03  -1.6202000000000001e+00   4.4499999999999998e-02   6.2683000000000000e+00   1.6380000000000000e-01   3.7530000000000002e-01   2.1229999999999999e-01
   5.9509999999999996e-01  -1.0990000000000000e-01   3.5171000000000001e+00   1.5279999999999999e-01  -1.8079999999999999e-01  -2.6300000000000000e-02  -1.5315000000000001e+00   2.2239999999999999e-01   5.3977000000000004e+00   3.4680000000000000e-01   2.9830000000000001e-01   2.0790000000000000e-01
   6.3919999999999999e-01  -1.5390000000000001e-01   2.7450999999999999e+00   1.7190000000000000e-01  -7.6100000000000001e-02  -2.1899999999999999e-02  -1.7534000000000001e+00  -4.4499999999999998e-02   5.7460000000000004e+00   3.1790000000000002e-01   1.8279999999999999e-01   2.2120000000000001e-01
   6.3919999999999999e-01  -2.1980000000000000e-01   2.8309000000000002e+00   2.0999999999999999e-01  -5.7099999999999998e-02  -2.6300000000000000e-02  -1.3539000000000001e+00   8.8900000000000007e-02   6.0072000000000001e+00   2.8899999999999998e-01   2.5979999999999998e-01   2.3890000000000000e-01
   3.3060000000000000e-01  -2.1999999999999999e-02   3.5171000000000001e+00   7.6399999999999996e-02  -1.2370000000000000e-01   3.0700000000000002e-02  -1.3317000000000001e+00   1.3339999999999999e-01   6.0072000000000001e+00   2.3119999999999999e-01   3.2710000000000000e-01   1.9910000000000000e-01
   6.1719999999999997e-01  -3.9570000000000000e-01   3.3456000000000001e+00   1.4319999999999999e-01  -1.9980000000000001e-01   1.7500000000000002e-02  -1.4649000000000001e+00   1.3339999999999999e-01   5.8330000000000002e+00   2.6010000000000000e-01   3.1750000000000000e-01   1.8579999999999999e-01
   6.1719999999999997e-01  -2.4179999999999999e-01   2.7450999999999999e+00   1.5279999999999999e-01  -1.1420000000000000e-01  -2.6300000000000000e-02  -1.5093000000000001e+00   2.2200000000000001e-02   5.8330000000000002e+00   2.6010000000000000e-01   3.8490000000000002e-01   2.2559999999999999e-01
   5.9509999999999996e-01  -1.5390000000000001e-01   2.3161999999999998e+00   1.2410000000000000e-01  -1.1420000000000000e-01  -4.3900000000000002e-02  -1.4871000000000001e+00   1.5559999999999999e-01   6.2683000000000000e+00   2.5050000000000000e-01   3.8490000000000002e-01   1.6370000000000001e-01
   4.4080000000000003e-01  -2.8580000000000000e-01   2.7450999999999999e+00   1.6230000000000000e-01  -1.5229999999999999e-01   4.4000000000000003e-03  -1.6646000000000001e+00   1.1119999999999999e-01   6.4424999999999999e+00   2.2159999999999999e-01   3.3679999999999999e-01   2.3890000000000000e-01
   6.3919999999999999e-01  -1.5390000000000001e-01   2.2303999999999999e+00   2.7689999999999998e-01   9.4999999999999998e-03  -2.1899999999999999e-02  -1.4649000000000001e+00   2.4460000000000001e-01   6.2683000000000000e+00   2.5050000000000000e-01   3.6559999999999998e-01   2.1229999999999999e-01
   5.9509999999999996e-01  -2.8580000000000000e-01   2.2303999999999999e+00   2.0999999999999999e-01  -1.0470000000000000e-01  -5.2600000000000001e-02  -1.6646000000000001e+00   1.5559999999999999e-01   5.7460000000000004e+00   1.7340000000000000e-01   3.2710000000000000e-01   2.3890000000000000e-01
   5.7310000000000005e-01  -1.0990000000000000e-01   2.7450999999999999e+00   2.3870000000000000e-01  -7.6100000000000001e-02  -4.4000000000000003e-03  -1.5315000000000001e+00   8.8900000000000007e-02   5.7460000000000004e+00   3.4680000000000000e-01   4.3300000000000000e-01   2.3890000000000000e-01
   8.3760000000000001e-01  -1.5390000000000001e-01   3.1739999999999999e+00   1.8140000000000001e-01  -1.9980000000000001e-01   4.4000000000000003e-03  -1.7312000000000001e+00  -2.2200000000000001e-02   6.2683000000000000e+00   2.7939999999999998e-01   3.7530000000000002e-01   1.9910000000000000e-01
   5.9509999999999996e-01  -2.1980000000000000e-01   2.4876999999999998e+00   2.1959999999999999e-01  -1.4269999999999999e-01  -1.3200000000000000e-02  -1.4205000000000001e+00  -8.8900000000000007e-02   6.0072000000000001e+00   2.6970000000000000e-01   2.7900000000000003e-01   2.1679999999999999e-01
   6.3919999999999999e-01  -3.9570000000000000e-01   4.0317999999999996e+00   1.5279999999999999e-01  -1.9980000000000001e-01   1.3200000000000000e-02  -1.5758000000000001e+00  -4.4499999999999998e-02   5.4847999999999999e+00   3.5639999999999999e-01   3.4639999999999999e-01   2.5209999999999999e-01
   7.0530000000000004e-01  -2.1980000000000000e-01   3.4314000000000000e+00   7.6399999999999996e-02  -1.8079999999999999e-01  -8.8000000000000005e-03  -1.3983000000000001e+00   1.7790000000000000e-01   5.8330000000000002e+00   1.7340000000000000e-01   3.7530000000000002e-01   2.3890000000000000e-01
   6.6130000000000000e-01  -3.0780000000000002e-01   3.1739999999999999e+00   2.0999999999999999e-01  -1.7130000000000001e-01  -3.9500000000000000e-02  -1.6202000000000001e+00   6.6699999999999995e-02   5.9200999999999997e+00   1.8300000000000000e-01   3.0790000000000001e-01   2.2120000000000001e-01
   6.3919999999999999e-01  -1.5390000000000001e-01   2.9165999999999999e+00   1.5279999999999999e-01  -2.8500000000000001e-02  -4.4000000000000003e-03  -1.3761000000000001e+00   2.4460000000000001e-01   6.0072000000000001e+00   2.6970000000000000e-01   3.1750000000000000e-01   2.0349999999999999e-01
   5.0700000000000001e-01  -1.5390000000000001e-01   3.2597999999999998e+00   1.9089999999999999e-01  -8.5599999999999996e-02  -3.5099999999999999e-02  -1.3983000000000001e+00  -4.4499999999999998e-02   7.1388999999999996e+00   2.4079999999999999e-01   3.0790000000000001e-01   1.9460000000000000e-01
   7.4939999999999996e-01   1.0990000000000000e-01   2.6593000000000000e+00   1.7190000000000000e-01  -6.6600000000000006e-02  -9.6500000000000002e-02  -1.4871000000000001e+00  -4.4499999999999998e-02   6.3554000000000004e+00   2.5050000000000000e-01   3.0790000000000001e-01   2.5209999999999999e-01
   5.9509999999999996e-01  -8.7900000000000006e-02   2.4876999999999998e+00   2.0999999999999999e-01   9.5200000000000007e-02  -5.2600000000000001e-02  -1.7090000000000001e+00   1.3339999999999999e-01   5.0495000000000001e+00   2.5050000000000000e-01   3.1750000000000000e-01   2.0349999999999999e-01
   8.1559999999999999e-01  -4.1770000000000002e-01   3.0882000000000001e+00   1.0500000000000000e-01  -1.3320000000000001e-01   0.0000000000000000e+00  -1.4427000000000001e+00   1.1119999999999999e-01   5.9200999999999997e+00   1.9270000000000001e-01   3.0790000000000001e-01   2.2120000000000001e-01
   6.1719999999999997e-01   2.1999999999999999e-02   3.0024000000000002e+00   2.0050000000000001e-01  -2.8500000000000001e-02  -8.8000000000000005e-03  -1.5758000000000001e+00  -2.2239999999999999e-01   5.4847999999999999e+00   3.0819999999999997e-01   3.3679999999999999e-01   2.4329999999999999e-01
   3.5270000000000001e-01  -1.0990000000000000e-01   2.4018999999999999e+00   2.3870000000000000e-01  -1.9000000000000000e-02  -2.1899999999999999e-02  -1.6646000000000001e+00  -8.8900000000000007e-02   5.8330000000000002e+00   2.0230000000000001e-01   2.9830000000000001e-01   2.3440000000000000e-01
   5.0700000000000001e-01  -1.7590000000000000e-01   4.3750000000000000e+00   2.0999999999999999e-01  -1.8079999999999999e-01   1.3200000000000000e-02  -1.5536000000000001e+00   8.8900000000000007e-02   6.0941999999999998e+00   3.1790000000000002e-01   3.7530000000000002e-01   2.4329999999999999e-01
   5.0700000000000001e-01  -1.9789999999999999e-01   3.6029000000000000e+00   1.6230000000000000e-01  -1.0470000000000000e-01   1.7500000000000002e-02  -1.4649000000000001e+00   2.2200000000000001e-02   6.5294999999999996e+00   2.4079999999999999e-01   3.0790000000000001e-01   2.1679999999999999e-01
   4.4080000000000003e-01  -1.5390000000000001e-01   3.7745000000000002e+00   1.3370000000000001e-01  -1.1420000000000000e-01  -2.6300000000000000e-02  -1.3761000000000001e+00  -2.2200000000000001e-02   6.2683000000000000e+00   2.1190000000000001e-01   2.9830000000000001e-01   2.3000000000000001e-01
   6.3919999999999999e-01   1.0990000000000000e-01   3.2597999999999998e+00   1.3370000000000001e-01  -9.5200000000000007e-02  -3.9500000000000000e-02  -1.3983000000000001e+00   1.5559999999999999e-01   6.8777999999999997e+00   2.4079999999999999e-01   4.1370000000000001e-01   1.9020000000000001e-01
   4.6289999999999998e-01  -1.7590000000000000e-01   2.6593000000000000e+00   9.5500000000000002e-02  -1.6180000000000000e-01  -4.4000000000000003e-03  -1.4649000000000001e+00   6.6699999999999995e-02   6.3554000000000004e+00   2.4079999999999999e-01   3.7530000000000002e-01   2.4329999999999999e-01
   5.9509999999999996e-01  -4.3999999999999997e-02   2.3161999999999998e+00   1.6230000000000000e-01  -2.8500000000000001e-02  -2.6300000000000000e-02  -1.4649000000000001e+00   2.4460000000000001e-01   6.5294999999999996e+00   1.6380000000000000e-01   3.5599999999999998e-01   1.9910000000000000e-01
   6.6130000000000000e-01   2.1999999999999999e-02   3.0882000000000001e+00   2.0050000000000001e-01  -4.7600000000000003e-02  -7.8899999999999998e-02  -1.5536000000000001e+00   4.4499999999999998e-02   6.1813000000000002e+00   3.1790000000000002e-01   3.1750000000000000e-01   2.5209999999999999e-01
   6.3919999999999999e-01  -2.4179999999999999e-01   3.2597999999999998e+00   1.4319999999999999e-01  -7.6100000000000001e-02   0.0000000000000000e+00  -1.5758000000000001e+00   8.8900000000000007e-02   6.0941999999999998e+00   3.1790000000000002e-01   3.3679999999999999e-01   2.3890000000000000e-01
   5.7310000000000005e-01  -4.3999999999999997e-02   2.4876999999999998e+00   1.1459999999999999e-01  -6.6600000000000006e-02  -2.1899999999999999e-02  -1.5758000000000001e+00  -2.0010000000000000e-01   5.3977000000000004e+00   2.4079999999999999e-01   2.5979999999999998e-01   2.0790000000000000e-01
   5.7310000000000005e-01   0.0000000000000000e+00   2.7450999999999999e+00   1.3370000000000001e-01  -1.7130000000000001e-01  -5.7000000000000002e-02  -1.7756000000000001e+00  -1.1119999999999999e-01   5.8330000000000002e+00   2.8899999999999998e-01   2.7900000000000003e-01   2.2120000000000001e-01
   5.9509999999999996e-01  -2.6379999999999998e-01   2.8309000000000002e+00   1.8140000000000001e-01  -2.2839999999999999e-01  -8.8000000000000005e-03  -1.5315000000000001e+00   2.2200000000000001e-02   6.4424999999999999e+00   2.7939999999999998e-01   3.4639999999999999e-01   2.0790000000000000e-01
   5.5110000000000003e-01  -8.7900000000000006e-02   3.1739999999999999e+00   1.1459999999999999e-01  -1.8079999999999999e-01   2.6300000000000000e-02  -1.5093000000000001e+00   1.3339999999999999e-01   6.5294999999999996e+00   2.7939999999999998e-01   3.3679999999999999e-01   2.0790000000000000e-01
   7.0530000000000004e-01  -6.6000000000000003e-02   2.6593000000000000e+00   1.1459999999999999e-01  -7.6100000000000001e-02  -6.5799999999999997e-02  -1.5315000000000001e+00  -8.8900000000000007e-02   5.7460000000000004e+00   2.3119999999999999e-01   2.7900000000000003e-01   1.7249999999999999e-01
   6.1719999999999997e-01  -2.1980000000000000e-01   3.1739999999999999e+00   2.2910000000000000e-01  -9.5200000000000007e-02  -2.6300000000000000e-02  -1.3761000000000001e+00   1.5559999999999999e-01   6.0072000000000001e+00   1.4449999999999999e-01   3.9450000000000002e-01   2.1229999999999999e-01
   6.6130000000000000e-01  -1.9789999999999999e-01   2.4876999999999998e+00   1.6230000000000000e-01  -1.9980000000000001e-01  -2.6300000000000000e-02  -1.3983000000000001e+00   4.4499999999999998e-02   6.6166000000000000e+00   2.4079999999999999e-01   4.3300000000000000e-01   1.4599999999999999e-01
   7.7149999999999996e-01  -1.5390000000000001e-01   2.4018999999999999e+00   2.3870000000000000e-01   1.9000000000000000e-02  -6.5799999999999997e-02  -1.5093000000000001e+00  -6.6699999999999995e-02   5.9200999999999997e+00   2.9859999999999998e-01   3.1750000000000000e-01   2.2120000000000001e-01
   6.8330000000000002e-01  -1.3189999999999999e-01   1.8015000000000001e+00   8.5900000000000004e-02  -7.6100000000000001e-02  -6.5799999999999997e-02  -1.4427000000000001e+00   1.3339999999999999e-01   5.9200999999999997e+00   2.6010000000000000e-01   3.5599999999999998e-01   1.6810000000000000e-01
   2.8649999999999998e-01  -1.0990000000000000e-01   3.4314000000000000e+00   8.5900000000000004e-02  -1.4269999999999999e-01  -4.3900000000000002e-02  -1.6202000000000001e+00   1.3339999999999999e-01   5.1365999999999996e+00   2.3119999999999999e-01   2.9830000000000001e-01   2.0349999999999999e-01
   7.4939999999999996e-01  -1.5390000000000001e-01   2.3161999999999998e+00   2.0999999999999999e-01  -1.9000000000000000e-02  -8.8000000000000005e-03  -1.5758000000000001e+00  -6.6699999999999995e-02   6.2683000000000000e+00   3.0819999999999997e-01   2.8870000000000001e-01   2.2559999999999999e-01
   4.6289999999999998e-01  -1.0990000000000000e-01   2.5735000000000001e+00   1.2410000000000000e-01  -9.5200000000000007e-02  -4.3900000000000002e-02  -1.6202000000000001e+00  -1.5559999999999999e-01   5.8330000000000002e+00   2.4079999999999999e-01   3.0790000000000001e-01   2.6100000000000001e-01
   5.5110000000000003e-01  -1.7590000000000000e-01   3.0024000000000002e+00   6.6799999999999998e-02  -1.9980000000000001e-01   3.5099999999999999e-02  -1.5315000000000001e+00   1.5559999999999999e-01   6.6166000000000000e+00   2.7939999999999998e-01   3.4639999999999999e-01   1.9020000000000001e-01
   5.5110000000000003e-01  -2.1980000000000000e-01   3.2597999999999998e+00   1.4319999999999999e-01  -1.2370000000000000e-01   3.0700000000000002e-02  -1.5093000000000001e+00   2.2200000000000001e-02   5.1365999999999996e+00   2.2159999999999999e-01   3.0790000000000001e-01   2.0790000000000000e-01
   7.2740000000000005e-01  -8.7900000000000006e-02   2.5735000000000001e+00   2.1959999999999999e-01  -1.2370000000000000e-01   1.3200000000000000e-02  -1.3983000000000001e+00   1.3339999999999999e-01   5.5719000000000003e+00   2.4079999999999999e-01   3.2710000000000000e-01   2.2559999999999999e-01
   6.8330000000000002e-01  -2.6379999999999998e-01   3.0882000000000001e+00   1.9089999999999999e-01  -8.5599999999999996e-02  -4.4000000000000003e-03  -1.4427000000000001e+00   2.2239999999999999e-01   6.0941999999999998e+00   2.1190000000000001e-01   4.2340000000000000e-01   1.8579999999999999e-01
   6.3919999999999999e-01  -1.3189999999999999e-01   3.6886999999999999e+00   2.0050000000000001e-01  -9.5200000000000007e-02  -4.4000000000000003e-03  -1.4871000000000001e+00   2.2239999999999999e-01   6.2683000000000000e+00   2.9859999999999998e-01   3.7530000000000002e-01   2.1679999999999999e-01
   5.7310000000000005e-01  -1.9789999999999999e-01   1.9730000000000001e+00   2.0999999999999999e-01  -9.5200000000000007e-02  -4.3900000000000002e-02  -1.3539000000000001e+00  -4.4499999999999998e-02   6.5294999999999996e+00   2.6970000000000000e-01   2.3089999999999999e-01   2.1679999999999999e-01
   5.7310000000000005e-01  -1.3189999999999999e-01   1.9730000000000001e+00   2.0999999999999999e-01  -1.0470000000000000e-01  -3.5099999999999999e-02  -1.5315000000000001e+00   4.4499999999999998e-02   5.6589000000000000e+00   2.4079999999999999e-01   3.8490000000000002e-01   1.9910000000000000e-01
   6.1719999999999997e-01  -2.6379999999999998e-01   3.0024000000000002e+00   1.3370000000000001e-01  -1.4269999999999999e-01   3.0700000000000002e-02  -1.4871000000000001e+00   2.8910000000000002e-01   6.5294999999999996e+00   2.3119999999999999e-01   2.8870000000000001e-01   2.1229999999999999e-01
   7.4939999999999996e-01   2.1980000000000000e-01   2.9165999999999999e+00   1.7190000000000000e-01  -1.3320000000000001e-01  -3.9500000000000000e-02  -1.5536000000000001e+00  -1.7790000000000000e-01   5.2236000000000002e+00   3.1790000000000002e-01   3.1750000000000000e-01   2.3890000000000000e-01
   6.8330000000000002e-01  -3.2979999999999998e-01   3.0024000000000002e+00   2.0999999999999999e-01  -9.5200000000000007e-02  -4.4000000000000003e-03  -1.7978000000000001e+00  -1.1119999999999999e-01   6.3554000000000004e+00   3.4680000000000000e-01   2.5979999999999998e-01   2.3000000000000001e-01
   5.5110000000000003e-01  -1.7590000000000000e-01   3.7745000000000002e+00   9.5500000000000002e-02  -2.0930000000000001e-01   1.7500000000000002e-02  -1.5315000000000001e+00   4.4499999999999998e-02   6.7035999999999998e+00   2.6970000000000000e-01   4.1370000000000001e-01   2.1229999999999999e-01
   5.7310000000000005e-01  -2.4179999999999999e-01   3.1739999999999999e+00   1.7190000000000000e-01  -2.1890000000000001e-01  -4.4000000000000003e-03  -1.5536000000000001e+00  -4.4499999999999998e-02   6.3554000000000004e+00   2.7939999999999998e-01   2.0210000000000000e-01   2.0790000000000000e-01
   6.1719999999999997e-01  -1.0990000000000000e-01   3.2597999999999998e+00   1.7190000000000000e-01   0.0000000000000000e+00  -3.9500000000000000e-02  -1.6202000000000001e+00   6.6699999999999995e-02   5.3106999999999998e+00   2.6010000000000000e-01   3.0790000000000001e-01   1.9020000000000001e-01
   6.1719999999999997e-01  -2.1999999999999999e-02   2.7450999999999999e+00   2.1959999999999999e-01  -1.8079999999999999e-01   2.6300000000000000e-02  -1.5093000000000001e+00   1.1119999999999999e-01   6.3554000000000004e+00   2.7939999999999998e-01   3.2710000000000000e-01   2.0790000000000000e-01
   7.4939999999999996e-01   2.1999999999999999e-02   2.8309000000000002e+00   3.8199999999999998e-02   0.0000000000000000e+00  -1.7500000000000002e-02  -1.4649000000000001e+00   2.4460000000000001e-01   6.1813000000000002e+00   2.6970000000000000e-01   3.0790000000000001e-01   2.3890000000000000e-01
   7.0530000000000004e-01  -2.1980000000000000e-01   2.4876999999999998e+00   2.0999999999999999e-01  -9.4999999999999998e-03  -3.5099999999999999e-02  -1.4649000000000001e+00  -6.6699999999999995e-02   6.7035999999999998e+00   2.1190000000000001e-01   2.9830000000000001e-01   2.5659999999999999e-01
   8.1559999999999999e-01   8.7900000000000006e-02   2.3161999999999998e+00   1.5279999999999999e-01  -1.0470000000000000e-01  -7.8899999999999998e-02  -1.5758000000000001e+00   2.4460000000000001e-01   6.4424999999999999e+00   3.2750000000000001e-01   3.4639999999999999e-01   2.1679999999999999e-01
   6.6130000000000000e-01  -6.6000000000000003e-02   3.0882000000000001e+00   1.3370000000000001e-01  -1.4269999999999999e-01  -2.1899999999999999e-02  -1.4427000000000001e+00   2.2200000000000001e-02   5.6589000000000000e+00   2.6970000000000000e-01   3.1750000000000000e-01   2.1679999999999999e-01
   6.1719999999999997e-01  -6.6000000000000003e-02   3.5171000000000001e+00   1.1459999999999999e-01  -1.4269999999999999e-01  -2.6300000000000000e-02  -1.5980000000000001e+00  -2.2200000000000001e-02   5.4847999999999999e+00   2.3119999999999999e-01   2.9830000000000001e-01   2.6100000000000001e-01
   7.0530000000000004e-01  -8.7900000000000006e-02   2.0588000000000002e+00   8.5900000000000004e-02  -1.4269999999999999e-01  -1.7500000000000002e-02  -1.6646000000000001e+00   6.6699999999999995e-02   5.3106999999999998e+00   2.5050000000000000e-01   3.1750000000000000e-01   2.1679999999999999e-01
   3.0859999999999999e-01  -1.7590000000000000e-01   3.1739999999999999e+00   8.5900000000000004e-02  -1.8079999999999999e-01   3.9500000000000000e-02  -1.4427000000000001e+00   8.8900000000000007e-02   5.5719000000000003e+00   2.6010000000000000e-01   3.7530000000000002e-01   2.2559999999999999e-01
   6.3919999999999999e-01  -3.2979999999999998e-01   3.2597999999999998e+00   2.7689999999999998e-01  -2.5690000000000002e-01   1.7500000000000002e-02  -1.5758000000000001e+00   2.2200000000000001e-02   6.1813000000000002e+00   2.6010000000000000e-01   3.7530000000000002e-01   2.6540000000000002e-01
   3.5270000000000001e-01  -1.9789999999999999e-01   2.6593000000000000e+00   1.5279999999999999e-01  -1.2370000000000000e-01  -2.6300000000000000e-02  -1.5758000000000001e+00   4.4499999999999998e-02   6.0072000000000001e+00   2.6010000000000000e-01   3.1750000000000000e-01   2.0349999999999999e-01
   6.1719999999999997e-01  -2.1980000000000000e-01   2.6593000000000000e+00   1.6230000000000000e-01  -1.1420000000000000e-01  -3.9500000000000000e-02  -1.3317000000000001e+00   1.3339999999999999e-01   5.9200999999999997e+00   2.5050000000000000e-01   4.2340000000000000e-01   2.0349999999999999e-01
   4.6289999999999998e-01  -2.6379999999999998e-01   2.1446000000000001e+00   1.5279999999999999e-01  -1.0470000000000000e-01  -3.0700000000000002e-02  -1.5315000000000001e+00   1.7790000000000000e-01   6.7907000000000002e+00   1.1559999999999999e-01   3.2710000000000000e-01   2.0349999999999999e-01
   6.3919999999999999e-01  -2.1980000000000000e-01   1.8015000000000001e+00   2.0050000000000001e-01  -2.8500000000000001e-02  -5.2600000000000001e-02  -1.4205000000000001e+00  -1.1119999999999999e-01   6.2683000000000000e+00   2.4079999999999999e-01   3.5599999999999998e-01   2.2559999999999999e-01
   4.6289999999999998e-01  -2.1980000000000000e-01   2.9165999999999999e+00   1.5279999999999999e-01  -3.8100000000000002e-02  -5.7000000000000002e-02  -1.5536000000000001e+00  -1.1119999999999999e-01   6.0941999999999998e+00   2.2159999999999999e-01   2.5019999999999998e-01   2.3440000000000000e-01
   5.7310000000000005e-01  -1.5390000000000001e-01   1.8872000000000000e+00   2.0050000000000001e-01  -1.0470000000000000e-01  -8.8000000000000005e-03  -1.5758000000000001e+00  -4.4499999999999998e-02   5.9200999999999997e+00   2.6010000000000000e-01   2.9830000000000001e-01   2.7429999999999999e-01
   5.9509999999999996e-01   0.0000000000000000e+00   2.6593000000000000e+00   1.7190000000000000e-01  -1.1420000000000000e-01  -4.3900000000000002e-02  -1.6646000000000001e+00  -2.2239999999999999e-01   5.8330000000000002e+00   3.3710000000000001e-01   2.9830000000000001e-01   2.4329999999999999e-01
   6.6130000000000000e-01  -1.5390000000000001e-01   2.1446000000000001e+00   7.6399999999999996e-02  -6.6600000000000006e-02  -7.0199999999999999e-02  -1.5980000000000001e+00  -8.8900000000000007e-02   6.0072000000000001e+00   2.0230000000000001e-01   2.5979999999999998e-01   2.0349999999999999e-01
   4.4080000000000003e-01  -2.8580000000000000e-01   3.3456000000000001e+00   1.0500000000000000e-01  -1.1420000000000000e-01   8.8000000000000005e-03  -1.4205000000000001e+00  -6.6699999999999995e-02   6.7907000000000002e+00   2.7939999999999998e-01   4.1370000000000001e-01   2.2559999999999999e-01
   4.4080000000000003e-01  -2.4179999999999999e-01   3.2597999999999998e+00   1.0500000000000000e-01  -2.6640000000000003e-01  -3.9500000000000000e-02  -1.6646000000000001e+00  -1.1119999999999999e-01   5.7460000000000004e+00   3.4680000000000000e-01   2.8870000000000001e-01   2.0349999999999999e-01
   7.0530000000000004e-01   1.0990000000000000e-01   2.4018999999999999e+00   1.4319999999999999e-01  -2.8500000000000001e-02  -4.4000000000000003e-03  -1.5758000000000001e+00   2.2200000000000001e-02   5.3106999999999998e+00   2.8899999999999998e-01   3.2710000000000000e-01   2.0790000000000000e-01
   5.9509999999999996e-01  -1.0990000000000000e-01   2.9165999999999999e+00   1.9089999999999999e-01  -1.5229999999999999e-01  -1.7500000000000002e-02  -1.4649000000000001e+00   2.4460000000000001e-01   6.2683000000000000e+00   2.6010000000000000e-01   3.3679999999999999e-01   1.8140000000000001e-01
   5.7310000000000005e-01  -2.1999999999999999e-02   2.4876999999999998e+00   7.6399999999999996e-02  -1.2370000000000000e-01   4.4000000000000003e-03  -1.4205000000000001e+00   1.5559999999999999e-01   6.3554000000000004e+00   2.1190000000000001e-01   3.8490000000000002e-01   2.1679999999999999e-01
   6.6130000000000000e-01  -6.6000000000000003e-02   2.1446000000000001e+00   2.7689999999999998e-01  -6.6600000000000006e-02  -9.6500000000000002e-02  -1.4205000000000001e+00  -1.5559999999999999e-01   6.0941999999999998e+00   2.4079999999999999e-01   3.3679999999999999e-01   2.0790000000000000e-01
   7.9349999999999998e-01   4.3999999999999997e-02   2.8309000000000002e+00   1.7190000000000000e-01  -2.8500000000000001e-02  -3.9500000000000000e-02  -1.4871000000000001e+00   2.2200000000000001e-02   6.0941999999999998e+00   2.2159999999999999e-01   3.3679999999999999e-01   1.8579999999999999e-01
   5.0700000000000001e-01  -2.1980000000000000e-01   3.0882000000000001e+00   1.2410000000000000e-01  -1.0470000000000000e-01   1.7500000000000002e-02  -1.5758000000000001e+00   6.6699999999999995e-02   6.7035999999999998e+00   2.6970000000000000e-01   2.4060000000000001e-01   2.0790000000000000e-01
   6.3919999999999999e-01  -4.3999999999999997e-02   3.4314000000000000e+00   1.2410000000000000e-01  -1.0470000000000000e-01  -1.7500000000000002e-02  -1.6868000000000001e+00   0.0000000000000000e+00   6.6166000000000000e+00   2.6010000000000000e-01   3.3679999999999999e-01   2.4770000000000000e-01
   5.9509999999999996e-01   4.3999999999999997e-02   2.4018999999999999e+00   1.8140000000000001e-01  -1.1420000000000000e-01  -2.6300000000000000e-02  -1.6424000000000001e+00  -1.5559999999999999e-01   5.6589000000000000e+00   3.1790000000000002e-01   2.9830000000000001e-01   2.2559999999999999e-01
   4.4080000000000003e-01  -3.2979999999999998e-01   3.0882000000000001e+00   7.6399999999999996e-02  -1.2370000000000000e-01   4.4000000000000003e-03  -1.4871000000000001e+00  -8.8900000000000007e-02   6.2683000000000000e+00   2.2159999999999999e-01   3.4639999999999999e-01   2.4770000000000000e-01
   6.6130000000000000e-01  -2.4179999999999999e-01   4.2892000000000001e+00   1.7190000000000000e-01  -1.1420000000000000e-01   4.4000000000000003e-03  -1.5315000000000001e+00   2.0010000000000000e-01   5.7460000000000004e+00   2.6010000000000000e-01   3.0790000000000001e-01   2.3890000000000000e-01
   7.9349999999999998e-01  -1.5390000000000001e-01   2.8309000000000002e+00   2.2910000000000000e-01  -1.3320000000000001e-01  -1.3200000000000000e-02  -1.6646000000000001e+00   1.7790000000000000e-01   5.7460000000000004e+00   2.9859999999999998e-01   2.4060000000000001e-01   1.8579999999999999e-01
   6.8330000000000002e-01  -3.5170000000000001e-01   2.8309000000000002e+00   1.8140000000000001e-01  -6.6600000000000006e-02  -1.3200000000000000e-02  -1.3983000000000001e+00   2.6679999999999998e-01   6.2683000000000000e+00   2.6970000000000000e-01   3.6559999999999998e-01   1.9910000000000000e-01
   7.0530000000000004e-01  -4.1770000000000002e-01   3.6886999999999999e+00   1.9089999999999999e-01  -5.7099999999999998e-02   8.8000000000000005e-03  -1.5093000000000001e+00   0.0000000000000000e+00   6.5294999999999996e+00   2.4079999999999999e-01   3.2710000000000000e-01   1.9460000000000000e-01
   6.3919999999999999e-01  -2.1999999999999999e-02   1.9730000000000001e+00   1.9089999999999999e-01  -1.9000000000000000e-02  -6.5799999999999997e-02  -1.5758000000000001e+00   8.8900000000000007e-02   6.6166000000000000e+00   1.8300000000000000e-01   2.5019999999999998e-01   2.5209999999999999e-01
   5.9509999999999996e-01  -2.4179999999999999e-01   2.8309000000000002e+00   1.4319999999999999e-01  -1.3320000000000001e-01  -7.0199999999999999e-02  -1.5315000000000001e+00   0.0000000000000000e+00   6.0072000000000001e+00   1.8300000000000000e-01   3.3679999999999999e-01   2.3000000000000001e-01
   6.3919999999999999e-01  -1.7590000000000000e-01   2.7450999999999999e+00   1.6230000000000000e-01  -6.6600000000000006e-02   4.4000000000000003e-03  -1.4871000000000001e+00   1.3339999999999999e-01   5.0495000000000001e+00   1.6380000000000000e-01   3.2710000000000000e-01   1.4599999999999999e-01
   7.2740000000000005e-01  -2.6379999999999998e-01   3.2597999999999998e+00   1.0500000000000000e-01  -1.2370000000000000e-01  -1.7500000000000002e-02  -1.6424000000000001e+00  -2.8910000000000002e-01   5.6589000000000000e+00   2.4079999999999999e-01   2.4060000000000001e-01   2.3890000000000000e-01
   6.1719999999999997e-01  -1.0990000000000000e-01   2.7450999999999999e+00   2.0050000000000001e-01  -1.0470000000000000e-01  -2.1899999999999999e-02  -1.5536000000000001e+00  -2.4460000000000001e-01   5.8330000000000002e+00   2.6010000000000000e-01   4.1370000000000001e-01   2.0790000000000000e-01
   4.6289999999999998e-01  -1.0990000000000000e-01   3.8603000000000001e+00   7.6399999999999996e-02  -1.6180000000000000e-01   1.7500000000000002e-02  -1.5536000000000001e+00   4.4499999999999998e-02   5.8330000000000002e+00   3.0819999999999997e-01   3.1750000000000000e-01   2.2120000000000001e-01
   6.3919999999999999e-01  -3.5170000000000001e-01   3.4314000000000000e+00   2.3870000000000000e-01  -1.4269999999999999e-01   1.7500000000000002e-02  -1.3539000000000001e+00  -1.1119999999999999e-01   6.1813000000000002e+00   2.2159999999999999e-01   3.8490000000000002e-01   2.3440000000000000e-01
   5.7310000000000005e-01  -4.3999999999999997e-02   3.2597999999999998e+00   1.5279999999999999e-01  -2.8500000000000001e-02  -4.4000000000000003e-03  -1.5536000000000001e+00  -1.3339999999999999e-01   5.1365999999999996e+00   2.7939999999999998e-01   2.8870000000000001e-01   2.3000000000000001e-01
   5.0700000000000001e-01   1.0990000000000000e-01   3.1739999999999999e+00   1.0500000000000000e-01  -1.0470000000000000e-01  -1.3200000000000000e-02  -1.3317000000000001e+00   8.8900000000000007e-02   6.7035999999999998e+00   2.7939999999999998e-01   3.8490000000000002e-01   2.2120000000000001e-01
   6.1719999999999997e-01  -1.7590000000000000e-01   3.9460999999999999e+00   1.5279999999999999e-01  -8.5599999999999996e-02  -3.0700000000000002e-02  -1.5315000000000001e+00   6.6699999999999995e-02   5.6589000000000000e+00   2.2159999999999999e-01   3.5599999999999998e-01   1.9020000000000001e-01
   5.5110000000000003e-01  -4.3999999999999997e-02   2.0588000000000002e+00   1.1459999999999999e-01  -1.3320000000000001e-01  -3.0700000000000002e-02  -1.4871000000000001e+00   1.7790000000000000e-01   6.0941999999999998e+00   1.5409999999999999e-01   2.5979999999999998e-01   2.3000000000000001e-01
   5.7310000000000005e-01  -1.5390000000000001e-01   2.2303999999999999e+00   2.0050000000000001e-01  -6.6600000000000006e-02  -1.3200000000000000e-02  -1.4871000000000001e+00   1.3339999999999999e-01   5.5719000000000003e+00   2.3119999999999999e-01   3.8490000000000002e-01   2.0790000000000000e-01
   4.8490000000000000e-01  -1.3189999999999999e-01   3.6029000000000000e+00   1.5279999999999999e-01  -1.4269999999999999e-01  -2.1899999999999999e-02  -1.5980000000000001e+00   1.3339999999999999e-01   6.0072000000000001e+00   2.2159999999999999e-01   3.4639999999999999e-01   2.1679999999999999e-01
   7.0530000000000004e-01  -4.3999999999999997e-02   2.8309000000000002e+00   2.5779999999999997e-01  -1.5229999999999999e-01   4.4000000000000003e-03  -1.7312000000000001e+00   6.6699999999999995e-02   6.1813000000000002e+00   3.4680000000000000e-01   2.3089999999999999e-01   2.6100000000000001e-01
   3.9679999999999999e-01   0.0000000000000000e+00   3.2597999999999998e+00   6.6799999999999998e-02  -6.6600000000000006e-02  -4.4000000000000003e-03  -1.7312000000000001e+00  -2.6679999999999998e-01   6.0941999999999998e+00   2.2159999999999999e-01   2.5019999999999998e-01   2.1229999999999999e-01
   5.5110000000000003e-01  -2.6379999999999998e-01   3.7745000000000002e+00   1.8140000000000001e-01  -1.3320000000000001e-01   8.8000000000000005e-03  -1.5980000000000001e+00   1.3339999999999999e-01   5.5719000000000003e+00   2.6010000000000000e-01   3.1750000000000000e-01   2.0790000000000000e-01
   4.6289999999999998e-01  -2.1980000000000000e-01   3.4314000000000000e+00   1.1459999999999999e-01  -1.8079999999999999e-01   3.5099999999999999e-02  -1.7090000000000001e+00   8.8900000000000007e-02   5.1365999999999996e+00   1.8300000000000000e-01   3.0790000000000001e-01   2.3000000000000001e-01
   4.8490000000000000e-01  -4.3999999999999997e-02   2.7450999999999999e+00   2.0050000000000001e-01  -2.8500000000000001e-02  -3.5099999999999999e-02  -1.5758000000000001e+00  -8.8900000000000007e-02   5.6589000000000000e+00   2.7939999999999998e-01   3.2710000000000000e-01   2.0790000000000000e-01
   6.6130000000000000e-01  -2.1980000000000000e-01   2.4018999999999999e+00   1.2410000000000000e-01  -1.9000000000000000e-02   1.3200000000000000e-02  -1.4871000000000001e+00   6.6699999999999995e-02   6.1813000000000002e+00   2.0230000000000001e-01   3.6559999999999998e-01   2.1229999999999999e-01
   7.7149999999999996e-01  -2.4179999999999999e-01   2.6593000000000000e+00   1.3370000000000001e-01  -3.8100000000000002e-02  -8.8000000000000005e-03  -1.3095000000000001e+00   0.0000000000000000e+00   7.2260000000000000e+00   1.6380000000000000e-01   4.1370000000000001e-01   1.7690000000000000e-01
   6.8330000000000002e-01  -2.1999999999999999e-02   2.7450999999999999e+00   2.1959999999999999e-01  -9.5200000000000007e-02  -5.2600000000000001e-02  -1.5980000000000001e+00  -6.6699999999999995e-02   5.5719000000000003e+00   2.6970000000000000e-01   3.5599999999999998e-01   2.1229999999999999e-01
   6.3919999999999999e-01   2.1999999999999999e-02   2.4018999999999999e+00   1.4319999999999999e-01  -9.4999999999999998e-03  -5.7000000000000002e-02  -1.4427000000000001e+00  -4.4499999999999998e-02   6.0072000000000001e+00   2.2159999999999999e-01   3.5599999999999998e-01   1.8140000000000001e-01
   7.2740000000000005e-01   6.6000000000000003e-02   3.1739999999999999e+00   1.6230000000000000e-01  -9.4999999999999998e-03  -1.3200000000000000e-02  -1.4427000000000001e+00   2.0010000000000000e-01   5.7460000000000004e+00   2.5050000000000000e-01   4.1370000000000001e-01   2.4329999999999999e-01
   7.4939999999999996e-01  -1.9789999999999999e-01   2.9165999999999999e+00   2.0050000000000001e-01  -1.7130000000000001e-01  -2.6300000000000000e-02  -1.5758000000000001e+00  -2.4460000000000001e-01   5.6589000000000000e+00   2.2159999999999999e-01   3.8490000000000002e-01   2.0790000000000000e-01
   5.7310000000000005e-01  -2.6379999999999998e-01   3.0024000000000002e+00   1.7190000000000000e-01  -6.6600000000000006e-02  -2.1899999999999999e-02  -1.3095000000000001e+00   1.1119999999999999e-01   5.6589000000000000e+00   2.3119999999999999e-01   3.9450000000000002e-01   2.3000000000000001e-01
   6.1719999999999997e-01  -1.5390000000000001e-01   2.6593000000000000e+00   1.0500000000000000e-01  -1.5229999999999999e-01   0.0000000000000000e+00  -1.6202000000000001e+00   6.6699999999999995e-02   5.7460000000000004e+00   2.0230000000000001e-01   4.1370000000000001e-01   1.6370000000000001e-01
   4.4080000000000003e-01  -1.9789999999999999e-01   3.0024000000000002e+00   1.0500000000000000e-01  -2.2839999999999999e-01   4.4000000000000003e-03  -1.4427000000000001e+00   0.0000000000000000e+00   5.9200999999999997e+00   2.0230000000000001e-01   2.6939999999999997e-01   2.3000000000000001e-01
   7.0530000000000004e-01  -8.7900000000000006e-02   2.6593000000000000e+00   1.6230000000000000e-01  -4.7600000000000003e-02  -4.8200000000000000e-02  -1.3539000000000001e+00   0.0000000000000000e+00   5.5719000000000003e+00   2.6970000000000000e-01   3.4639999999999999e-01   1.9020000000000001e-01
   5.2900000000000003e-01  -1.0990000000000000e-01   2.4876999999999998e+00   2.2910000000000000e-01  -1.3320000000000001e-01  -1.7500000000000002e-02  -1.3983000000000001e+00   2.2200000000000001e-02   5.3977000000000004e+00   1.8300000000000000e-01   3.8490000000000002e-01   1.6810000000000000e-01
   4.6289999999999998e-01  -2.6379999999999998e-01   2.8309000000000002e+00   1.6230000000000000e-01  -1.3320000000000001e-01   4.4000000000000003e-03  -1.5980000000000001e+00  -6.6699999999999995e-02   6.1813000000000002e+00   2.3119999999999999e-01   4.3300000000000000e-01   1.8140000000000001e-01
   7.0530000000000004e-01   0.0000000000000000e+00   2.4876999999999998e+00   1.8140000000000001e-01  -3.8100000000000002e-02  -4.8200000000000000e-02  -1.3983000000000001e+00   6.6699999999999995e-02   5.3106999999999998e+00   2.1190000000000001e-01   3.2710000000000000e-01   2.1229999999999999e-01
   6.6130000000000000e-01  -2.1999999999999999e-02   1.4582999999999999e+00   1.6230000000000000e-01   9.4999999999999998e-03  -2.1899999999999999e-02  -1.5315000000000001e+00   2.2200000000000001e-02   6.3554000000000004e+00   2.6010000000000000e-01   3.7530000000000002e-01   1.9020000000000001e-01
   4.4080000000000003e-01  -1.9789999999999999e-01   3.0024000000000002e+00   1.3370000000000001e-01  -1.0470000000000000e-01  -4.4000000000000003e-03  -1.5980000000000001e+00   1.7790000000000000e-01   6.0072000000000001e+00   2.5050000000000000e-01   2.8870000000000001e-01   1.9460000000000000e-01
   4.4080000000000003e-01   0.0000000000000000e+00   2.6593000000000000e+00   1.2410000000000000e-01  -1.0470000000000000e-01  -3.5099999999999999e-02  -1.4649000000000001e+00   4.4499999999999998e-02   5.8330000000000002e+00   2.6010000000000000e-01   3.5599999999999998e-01   2.2559999999999999e-01
   6.1719999999999997e-01  -1.7590000000000000e-01   2.6593000000000000e+00   2.2910000000000000e-01  -8.5599999999999996e-02   2.6300000000000000e-02  -1.5536000000000001e+00  -2.2200000000000001e-02   5.3106999999999998e+00   2.6970000000000000e-01   2.4060000000000001e-01   2.3000000000000001e-01
   5.5110000000000003e-01  -4.3999999999999997e-02   2.8309000000000002e+00   1.7190000000000000e-01  -2.1890000000000001e-01   2.6300000000000000e-02  -1.5315000000000001e+00  -2.2200000000000001e-02   6.0072000000000001e+00   2.2159999999999999e-01   3.5599999999999998e-01   2.2120000000000001e-01
   5.5110000000000003e-01  -3.0780000000000002e-01   3.6029000000000000e+00   1.3370000000000001e-01  -1.9980000000000001e-01   3.5099999999999999e-02  -1.6424000000000001e+00  -1.1119999999999999e-01   6.1813000000000002e+00   2.5050000000000000e-01   3.5599999999999998e-01   1.8579999999999999e-01
   6.8330000000000002e-01  -4.3999999999999997e-02   3.0024000000000002e+00   2.1959999999999999e-01  -1.9980000000000001e-01  -5.7000000000000002e-02  -1.6202000000000001e+00  -4.4499999999999998e-02   5.9200999999999997e+00   3.5639999999999999e-01   3.5599999999999998e-01   2.3440000000000000e-01
   4.6289999999999998e-01  -2.1980000000000000e-01   2.6593000000000000e+00   2.0050000000000001e-01  -8.5599999999999996e-02  -3.5099999999999999e-02  -1.0653999999999999e+00   4.4499999999999998e-02   5.9200999999999997e+00   2.2159999999999999e-01   3.4639999999999999e-01   1.9910000000000000e-01
   4.4080000000000003e-01  -6.6000000000000003e-02   3.4314000000000000e+00   9.5500000000000002e-02  -1.7130000000000001e-01   8.8000000000000005e-03  -1.4871000000000001e+00   3.1130000000000002e-01   6.1813000000000002e+00   2.2159999999999999e-01   3.4639999999999999e-01   1.9910000000000000e-01
   6.8330000000000002e-01  -1.9789999999999999e-01   1.8015000000000001e+00   1.8140000000000001e-01  -7.6100000000000001e-02  -4.3900000000000002e-02  -1.4871000000000001e+00  -1.1119999999999999e-01   5.6589000000000000e+00   1.6380000000000000e-01   3.2710000000000000e-01   2.1679999999999999e-01
   5.5110000000000003e-01  -8.7900000000000006e-02   2.6593000000000000e+00   2.3870000000000000e-01   5.7099999999999998e-02  -3.9500000000000000e-02  -1.5315000000000001e+00   8.8900000000000007e-02   5.5719000000000003e+00   2.5050000000000000e-01   3.3679999999999999e-01   2.0790000000000000e-01
   6.3919999999999999e-01  -1.5390000000000001e-01   3.0882000000000001e+00   1.2410000000000000e-01  -1.4269999999999999e-01  -8.8000000000000005e-03  -1.6202000000000001e+00   1.1119999999999999e-01   6.0941999999999998e+00   2.7939999999999998e-01   3.2710000000000000e-01   2.0790000000000000e-01
   7.0530000000000004e-01  -4.3999999999999997e-02   2.1446000000000001e+00   1.1459999999999999e-01  -2.8500000000000001e-02  -1.3200000000000000e-02  -1.5758000000000001e+00  -6.6699999999999995e-02   5.1365999999999996e+00   3.1790000000000002e-01   3.2710000000000000e-01   2.2559999999999999e-01
   5.5110000000000003e-01  -6.6000000000000003e-02   3.3456000000000001e+00   1.5279999999999999e-01  -3.8100000000000002e-02  -4.4000000000000003e-03  -1.6424000000000001e+00  -6.6699999999999995e-02   6.0072000000000001e+00   3.3710000000000001e-01   2.5979999999999998e-01   2.4770000000000000e-01
   4.8490000000000000e-01  -1.3189999999999999e-01   3.4314000000000000e+00   1.2410000000000000e-01  -1.4269999999999999e-01   0.0000000000000000e+00  -1.5536000000000001e+00   1.5559999999999999e-01   6.1813000000000002e+00   3.2750000000000001e-01   3.4639999999999999e-01   1.9910000000000000e-01
   6.3919999999999999e-01  -1.5390000000000001e-01   4.1176000000000004e+00   1.2410000000000000e-01  -8.5599999999999996e-02   5.2600000000000001e-02  -1.4205000000000001e+00  -1.3339999999999999e-01   5.6589000000000000e+00   2.5050000000000000e-01   3.5599999999999998e-01   1.9460000000000000e-01
   5.0700000000000001e-01  -8.7900000000000006e-02   2.9165999999999999e+00   9.5500000000000002e-02  -9.5200000000000007e-02  -2.1899999999999999e-02  -1.5758000000000001e+00   1.5559999999999999e-01   5.4847999999999999e+00   2.3119999999999999e-01   3.6559999999999998e-01   2.0790000000000000e-01
   5.9509999999999996e-01  -2.1980000000000000e-01   2.7450999999999999e+00   1.9089999999999999e-01  -7.6100000000000001e-02   0.0000000000000000e+00  -1.1762999999999999e+00   3.5580000000000001e-01   5.9200999999999997e+00   2.4079999999999999e-01   3.8490000000000002e-01   1.8140000000000001e-01
   3.7469999999999998e-01  -1.5390000000000001e-01   2.8309000000000002e+00   7.6399999999999996e-02  -1.4269999999999999e-01  -4.4000000000000003e-03  -1.3983000000000001e+00   1.5559999999999999e-01   5.3106999999999998e+00   2.5050000000000000e-01   4.0410000000000001e-01   1.3270000000000001e-01
