# Supplementary material for: Footwear and Foam Surface Alter Gait Initiation of Typical Subjects
Source: PLoS One. 2015 Aug 13;10(8):e0135821. doi: 10.1371/journal.pone.0135821 (PMC4536224; doi:10.1371/journal.pone.0135821)
Supplement: S1 Dataset — (ZIP) [file pone.0135821.s001.zip › 15_foam_av1_04.txt]

   9.3459000000000003e+00   2.3083000000000000e+00   3.0564760000000001e+02  -7.1609999999999996e-01   2.7377099999999999e+01  -1.1402000000000001e+00  -1.0365000000000000e+01   1.4231000000000000e+00   2.9765879999999999e+02  -5.3654999999999999e+00  -3.0136199999999999e+01   8.7139999999999995e-01
   9.0814000000000004e+00   2.3302999999999998e+00   3.0453240000000000e+02  -7.0650000000000002e-01   2.7243800000000000e+01  -1.0481000000000000e+00  -1.0276300000000001e+01   1.6677000000000000e+00   2.9704939999999999e+02  -5.2884000000000002e+00  -3.0059300000000000e+01   8.0059999999999998e-01
   9.1694999999999993e+00   2.3083000000000000e+00   3.0170159999999998e+02  -5.3469999999999995e-01   2.7062999999999999e+01  -1.0831000000000000e+00  -1.0387200000000000e+01   1.5343000000000000e+00   2.9704939999999999e+02  -5.1824000000000003e+00  -2.9991900000000001e+01   8.6260000000000003e-01
   9.0373000000000001e+00   2.2423000000000002e+00   2.9981430000000000e+02  -4.6779999999999999e-01   2.6920300000000001e+01  -1.0963000000000001e+00  -1.0720200000000000e+01   1.7788999999999999e+00   2.9713639999999998e+02  -5.1246000000000000e+00  -3.0020800000000001e+01   8.8029999999999997e-01
   9.2135999999999996e+00   2.2863000000000002e+00   2.9827019999999999e+02  -3.7240000000000001e-01   2.6787099999999999e+01  -1.0919000000000001e+00  -1.0653600000000001e+01   1.7343999999999999e+00   2.9800700000000001e+02  -5.1150000000000002e+00  -2.9963000000000001e+01   9.2449999999999999e-01
   8.7286999999999999e+00   2.5061000000000000e+00   2.9518200000000002e+02  -3.8190000000000002e-01   2.6568200000000001e+01  -1.0744000000000000e+00  -1.1030900000000001e+01   1.7343999999999999e+00   2.9852940000000001e+02  -5.0956999999999999e+00  -2.9963000000000001e+01   8.8910000000000000e-01
   8.6404999999999994e+00   2.4841000000000002e+00   2.9295159999999998e+02  -2.1959999999999999e-01   2.6396899999999999e+01  -1.1226000000000000e+00  -1.1164099999999999e+01   1.7565999999999999e+00   3.0035770000000002e+02  -5.1054000000000004e+00  -3.0280600000000000e+01   9.5550000000000002e-01
   8.4862000000000002e+00   2.5720999999999998e+00   2.9132170000000002e+02  -1.7190000000000000e-01   2.6178100000000001e+01  -1.1007000000000000e+00  -1.1874300000000000e+01   1.7565999999999999e+00   3.0114120000000003e+02  -5.1727999999999996e+00  -3.0309400000000000e+01   9.8199999999999998e-01
   8.3759999999999994e+00   2.3521999999999998e+00   2.8891980000000001e+02  -1.1459999999999999e-01   2.5949700000000000e+01  -1.0919000000000001e+00  -1.2096200000000000e+01   2.0234000000000001e+00   3.0323070000000001e+02  -5.1054000000000004e+00  -3.0357500000000002e+01   9.5989999999999998e-01
   8.3099000000000007e+00   2.5501000000000000e+00   2.8574579999999997e+02  -7.6399999999999996e-02   2.5664200000000001e+01  -1.0656000000000001e+00  -1.2784300000000000e+01   1.7565999999999999e+00   3.0471069999999997e+02  -5.2112999999999996e+00  -3.0675100000000000e+01   9.8640000000000005e-01
   8.1555999999999997e+00   2.4622000000000002e+00   2.8257180000000000e+02  -6.6799999999999998e-02   2.5464400000000001e+01  -1.1182000000000001e+00  -1.3161600000000000e+01   1.6899000000000000e+00   3.0662599999999998e+02  -5.2788000000000004e+00  -3.0694299999999998e+01   9.6430000000000005e-01
   7.7146999999999997e+00   2.6160000000000001e+00   2.8077030000000002e+02  -4.7699999999999999e-02   2.5102799999999998e+01  -1.0348999999999999e+00  -1.3760899999999999e+01   1.6454000000000000e+00   3.0845429999999999e+02  -5.3846999999999996e+00  -3.0857900000000001e+01   9.2449999999999999e-01
   7.7587999999999999e+00   2.4182000000000001e+00   2.7708159999999998e+02   8.5900000000000004e-02   2.4836300000000001e+01  -1.0700000000000001e+00  -1.4138199999999999e+01   1.5787000000000000e+00   3.1045670000000001e+02  -5.6254999999999997e+00  -3.1069600000000001e+01   9.0239999999999998e-01
   7.3841000000000001e+00   2.6160000000000001e+00   2.7356450000000001e+02   1.2410000000000000e-01   2.4579400000000000e+01  -1.0481000000000000e+00  -1.4693099999999999e+01   1.6232000000000000e+00   3.1237200000000001e+02  -5.7603999999999997e+00  -3.1290900000000001e+01   9.0239999999999998e-01
   7.1637000000000004e+00   2.6160000000000001e+00   2.6927530000000002e+02   2.2910000000000000e-01   2.4265400000000000e+01  -1.1137999999999999e+00  -1.4914999999999999e+01   1.5343000000000000e+00   3.1568029999999999e+02  -5.8663999999999996e+00  -3.1569900000000001e+01   8.9800000000000002e-01
   6.9432999999999998e+00   2.6160000000000001e+00   2.6601549999999997e+02   3.6280000000000001e-01   2.3989400000000000e+01  -1.0831000000000000e+00  -1.5980399999999999e+01   1.1339999999999999e+00   3.1855329999999998e+02  -6.1071999999999997e+00  -3.1675799999999999e+01   8.7580000000000002e-01
   6.7889999999999997e+00   2.7479000000000000e+00   2.6095429999999999e+02   3.9140000000000003e-01   2.3665900000000001e+01  -1.1402000000000001e+00  -1.6490800000000000e+01   1.0227999999999999e+00   3.2081680000000000e+02  -6.3384000000000000e+00  -3.2108699999999999e+01   8.7580000000000002e-01
   6.5686000000000000e+00   2.8578999999999999e+00   2.5838080000000002e+02   4.9650000000000000e-01   2.3313800000000001e+01  -1.0788000000000000e+00  -1.7356400000000001e+01   6.0040000000000004e-01   3.2377690000000001e+02  -6.5503000000000000e+00  -3.2349299999999999e+01   8.4930000000000005e-01
   6.3261000000000003e+00   3.0996999999999999e+00   2.5409160000000000e+02   4.6779999999999999e-01   2.2999800000000000e+01  -1.0392999999999999e+00  -1.8155500000000000e+01   4.6689999999999998e-01   3.2769459999999998e+02  -6.7815000000000003e+00  -3.2599499999999999e+01   8.0510000000000004e-01
   6.3040000000000003e+00   3.1656000000000000e+00   2.5160380000000001e+02   6.0150000000000003e-01   2.2647700000000000e+01  -1.0348999999999999e+00  -1.8555000000000000e+01   2.0010000000000000e-01   3.3074169999999998e+02  -7.0319000000000003e+00  -3.2984400000000001e+01   7.6529999999999998e-01
   5.9073000000000002e+00   3.1436999999999999e+00   2.4740039999999999e+02   5.9189999999999998e-01   2.2428799999999999e+01  -1.0348999999999999e+00  -1.9442799999999998e+01   0.0000000000000000e+00   3.3361470000000003e+02  -7.2919999999999998e+00  -3.3350000000000001e+01   7.6529999999999998e-01
   5.9954999999999998e+00   3.0556999999999999e+00   2.4577050000000000e+02   5.4420000000000002e-01   2.2019600000000001e+01  -1.0085999999999999e+00  -2.0042000000000002e+01  -3.3350000000000002e-01   3.3883830000000000e+02  -7.7061999999999999e+00  -3.3609800000000000e+01   6.9450000000000001e-01
   5.7750000000000004e+00   3.2974999999999999e+00   2.4242500000000001e+02   6.9699999999999995e-01   2.1867400000000000e+01  -9.6470000000000000e-01  -2.0885400000000001e+01  -2.8910000000000002e-01   3.4249480000000000e+02  -7.8989000000000003e+00  -3.4052399999999999e+01   6.3260000000000005e-01
   5.6647999999999996e+00   3.0996999999999999e+00   2.3907939999999999e+02   6.5880000000000005e-01   2.1667600000000000e+01  -1.0085999999999999e+00  -2.2017399999999999e+01  -7.5600000000000001e-01   3.4597719999999998e+02  -8.1974999999999998e+00  -3.4456499999999998e+01   5.8389999999999997e-01
   5.9073000000000002e+00   3.1876000000000002e+00   2.3727799999999999e+02   5.0600000000000001e-01   2.1477200000000000e+01  -9.5160000000000000e-01  -2.2505700000000001e+01  -9.7840000000000005e-01   3.5093959999999998e+02  -8.4769000000000005e+00  -3.4764400000000002e+01   5.5289999999999995e-01
   5.4885000000000002e+00   2.6379999999999999e+00   2.3487600000000000e+02   3.5330000000000000e-01   2.1210799999999999e+01  -9.4279999999999997e-01  -2.3526599999999998e+01  -1.3119000000000001e+00   3.5442210000000000e+02  -8.8429000000000002e+00  -3.5158900000000003e+01   4.7330000000000000e-01
   5.6647999999999996e+00   2.8578999999999999e+00   2.3178780000000000e+02   3.2460000000000000e-01   2.1144200000000001e+01  -9.6909999999999996e-01  -2.4458800000000000e+01  -1.8455999999999999e+00   3.5790449999999998e+02  -9.1608000000000001e+00  -3.5466799999999999e+01   4.3350000000000000e-01
   5.3783000000000003e+00   2.4401999999999999e+00   2.2955740000000000e+02   2.2910000000000000e-01   2.0868200000000002e+01  -9.3840000000000001e-01  -2.5102499999999999e+01  -2.3125000000000000e+00   3.6190920000000000e+02  -9.5267999999999997e+00  -3.5871000000000002e+01   3.0080000000000001e-01
   5.2680999999999996e+00   2.5720999999999998e+00   2.2706970000000001e+02   7.6399999999999996e-02   2.0801600000000001e+01  -8.6390000000000000e-01  -2.5968100000000000e+01  -2.7349999999999999e+00   3.6486930000000001e+02  -9.8735999999999997e+00  -3.6169199999999996e+01   1.9910000000000000e-01
   5.1357999999999997e+00   2.2423000000000002e+00   2.2569710000000001e+02   9.5500000000000002e-02   2.0459000000000000e+01  -8.6390000000000000e-01  -2.6789300000000001e+01  -3.5131999999999999e+00   3.6730700000000002e+02  -9.9987999999999992e+00  -3.6448300000000003e+01   1.3270000000000001e-01
   5.0697000000000001e+00   2.5941000000000001e+00   2.2346680000000001e+02   4.7699999999999999e-02   2.0354399999999998e+01  -8.8580000000000003e-01  -2.7499500000000001e+01  -3.8912000000000000e+00   3.7009289999999999e+02  -1.0441900000000000e+01  -3.6785100000000000e+01  -4.8700000000000000e-02
   4.5627000000000004e+00   1.9126000000000001e+00   2.2166530000000000e+02  -7.6399999999999996e-02   2.0097400000000000e+01  -7.8930000000000000e-01  -2.8209800000000001e+01  -4.4249000000000001e+00   3.7305290000000002e+02  -1.0779100000000000e+01  -3.6939000000000000e+01  -1.8140000000000001e-01
   4.3422999999999998e+00   2.0884000000000000e+00   2.1831970000000001e+02   9.4999999999999998e-03   1.9859500000000001e+01  -8.4630000000000005e-01  -2.8453900000000001e+01  -4.8917999999999999e+00   3.7583890000000002e+02  -1.1135500000000000e+01  -3.7237299999999998e+01  -2.6100000000000001e-01
   4.2541000000000002e+00   2.0225000000000000e+00   2.1634670000000000e+02  -1.3370000000000001e-01   1.9764399999999998e+01  -8.4630000000000005e-01  -2.9363900000000001e+01  -5.7145999999999999e+00   3.7827650000000000e+02  -1.1530400000000000e+01  -3.7506700000000002e+01  -4.0250000000000002e-01
   4.2762000000000002e+00   2.0665000000000000e+00   2.1394479999999999e+02  -1.8140000000000001e-01   1.9669200000000000e+01  -8.5070000000000001e-01  -2.9829999999999998e+01  -5.8701999999999996e+00   3.8036599999999999e+02  -1.1742400000000000e+01  -3.7814599999999999e+01  -5.3080000000000005e-01
   3.9676000000000000e+00   2.1103999999999998e+00   2.1214330000000001e+02  -1.5279999999999999e-01   1.9574100000000001e+01  -8.4630000000000005e-01  -3.0362700000000000e+01  -6.4927999999999999e+00   3.8384840000000003e+02  -1.2146900000000000e+01  -3.8026299999999999e+01  -6.5469999999999995e-01
   3.9455000000000000e+00   1.9784999999999999e+00   2.0974140000000000e+02  -2.0999999999999999e-01   1.9383800000000001e+01  -8.5950000000000004e-01  -3.0850999999999999e+01  -6.8708000000000000e+00   3.8646019999999999e+02  -1.2484100000000000e+01  -3.8430399999999999e+01  -7.1660000000000001e-01
   3.6149000000000000e+00   1.8466000000000000e+00   2.0948400000000001e+02  -2.5779999999999997e-01   1.9345700000000001e+01  -8.3760000000000001e-01  -3.1672200000000000e+01  -7.1154000000000002e+00   3.8889789999999999e+02  -1.2840500000000000e+01  -3.8661400000000000e+01  -8.2279999999999998e-01
   3.5708000000000002e+00   1.7146999999999999e+00   2.0828299999999999e+02  -3.3420000000000000e-01   1.9107800000000001e+01  -8.1999999999999995e-01  -3.2093899999999998e+01  -7.7157999999999998e+00   3.9159679999999997e+02  -1.3302899999999999e+01  -3.8959600000000002e+01  -9.3779999999999997e-01
   3.4386000000000001e+00   1.8906000000000001e+00   2.0716780000000000e+02  -3.2460000000000000e-01   1.9060199999999998e+01  -7.9369999999999996e-01  -3.2781900000000000e+01  -8.0715000000000003e+00   3.9333800000000002e+02  -1.3563000000000001e+01  -3.9267499999999998e+01  -1.0528000000000000e+00
   3.2181999999999999e+00   1.6708000000000001e+00   2.0596690000000001e+02  -4.9650000000000000e-01   1.9041200000000000e+01  -8.0689999999999995e-01  -3.3336799999999997e+01  -8.5385000000000009e+00   3.9586270000000002e+02  -1.3948300000000000e+01  -3.9498500000000000e+01  -1.2120000000000000e+00
   3.1741000000000001e+00   1.8906000000000001e+00   2.0596690000000001e+02  -5.1559999999999995e-01   1.8803300000000000e+01  -7.6300000000000001e-01  -3.3891700000000000e+01  -8.7607999999999997e+00   3.9925799999999998e+02  -1.4179500000000001e+01  -3.9719799999999999e+01  -1.3580000000000001e+00
   3.1520000000000001e+00   1.5388999999999999e+00   2.0442280000000000e+02  -6.0150000000000003e-01   1.8803300000000000e+01  -7.6739999999999997e-01  -3.4646299999999997e+01  -9.3612000000000002e+00   3.9960629999999998e+02  -1.4680400000000001e+01  -3.9960299999999997e+01  -1.4685999999999999e+00
   3.0638999999999998e+00   1.8027000000000000e+00   2.0373650000000001e+02  -6.0150000000000003e-01   1.8765200000000000e+01  -8.0689999999999995e-01  -3.5156799999999997e+01  -9.6724999999999994e+00   4.0073809999999997e+02  -1.4998300000000000e+01  -4.0152799999999999e+01  -1.6277999999999999e+00
   3.3504000000000000e+00   1.7806999999999999e+00   2.0296440000000001e+02  -7.1609999999999996e-01   1.8850899999999999e+01  -7.7180000000000004e-01  -3.5622900000000001e+01  -1.0095000000000001e+01   4.0204399999999998e+02  -1.5210200000000000e+01  -4.0123899999999999e+01  -1.7870999999999999e+00
   3.3062999999999998e+00   1.2969999999999999e+00   2.0167769999999999e+02  -7.6380000000000003e-01   1.8651000000000000e+01  -7.4550000000000005e-01  -3.6155600000000000e+01  -1.0851000000000001e+01   4.0282749999999999e+02  -1.5518400000000000e+01  -4.0277900000000002e+01  -1.8533999999999999e+00
   3.3723999999999998e+00   1.6268000000000000e+00   2.0176349999999999e+02  -8.2110000000000005e-01   1.8774699999999999e+01  -7.4109999999999998e-01  -3.6887999999999998e+01  -1.1073399999999999e+01   4.0343689999999998e+02  -1.5778499999999999e+01  -4.0412599999999998e+01  -2.0171000000000001e+00
   3.1741000000000001e+00   1.3630000000000000e+00   2.0099140000000000e+02  -8.7839999999999996e-01   1.8727200000000000e+01  -7.7620000000000000e-01  -3.7154299999999999e+01  -1.1228999999999999e+01   4.0352400000000000e+02  -1.5942299999999999e+01  -4.0470300000000002e+01  -2.1099999999999999e+00
   3.1960999999999999e+00   1.5388999999999999e+00   2.0167769999999999e+02  -1.0502000000000000e+00   1.8727200000000000e+01  -7.1479999999999999e-01  -3.7664800000000000e+01  -1.1429100000000000e+01   4.0282749999999999e+02  -1.6077100000000002e+01  -4.0451099999999997e+01  -2.1675000000000000e+00
   3.3504000000000000e+00   1.4729000000000001e+00   2.0219239999999999e+02  -1.1742999999999999e+00   1.8793800000000001e+01  -7.3229999999999995e-01  -3.8019900000000000e+01  -1.1429100000000000e+01   4.0265339999999998e+02  -1.6308299999999999e+01  -4.0537700000000001e+01  -2.2471000000000001e+00
   3.3283999999999998e+00   1.3410000000000000e+00   2.0210659999999999e+02  -1.2506999999999999e+00   1.8860399999999998e+01  -6.6220000000000001e-01  -3.8108699999999999e+01  -1.1518100000000000e+01   4.0291460000000001e+02  -1.6472100000000001e+01  -4.0662700000000001e+01  -2.3311999999999999e+00
   2.8214000000000001e+00   1.2091000000000001e+00   2.0382230000000001e+02  -1.4894000000000001e+00   1.8831800000000001e+01  -6.2709999999999999e-01  -3.7975499999999997e+01  -1.1562500000000000e+01   4.0300160000000000e+02  -1.6520199999999999e+01  -4.0691600000000001e+01  -2.4108000000000001e+00
   3.2402000000000002e+00   1.0331999999999999e+00   2.0476589999999999e+02  -1.5562000000000000e+00   1.8974599999999999e+01  -6.0519999999999996e-01  -3.8219700000000003e+01  -1.1406900000000000e+01   4.0300160000000000e+02  -1.6664700000000000e+01  -4.0653100000000002e+01  -2.4373000000000000e+00
   3.3283999999999998e+00   9.6730000000000005e-01   2.0528059999999999e+02  -1.7758000000000000e+00   1.9145900000000001e+01  -6.4900000000000002e-01  -3.8153100000000002e+01  -1.1606999999999999e+01   4.0378519999999997e+02  -1.6770700000000001e+01  -4.0682000000000002e+01  -2.5346000000000002e+00
   3.1960999999999999e+00   1.0771999999999999e+00   2.0648159999999999e+02  -1.9954000000000001e+00   1.9355200000000000e+01  -5.6569999999999998e-01  -3.8264099999999999e+01  -1.1495799999999999e+01   4.0282749999999999e+02  -1.6789999999999999e+01  -4.0662700000000001e+01  -2.5169999999999999e+00
   3.3283999999999998e+00   7.6939999999999997e-01   2.0862620000000001e+02  -2.1577000000000002e+00   1.9526499999999999e+01  -5.3500000000000003e-01  -3.8441600000000001e+01  -1.1673700000000000e+01   4.0230520000000001e+02  -1.6915199999999999e+01  -4.0682000000000002e+01  -2.6143000000000001e+00
   3.4386000000000001e+00   8.7929999999999997e-01   2.0982710000000000e+02  -2.2913999999999999e+00   1.9792899999999999e+01  -5.6130000000000002e-01  -3.8530400000000000e+01  -1.2051700000000000e+01   4.0169569999999999e+02  -1.6953700000000001e+01  -4.0691600000000001e+01  -2.6053999999999999e+00
   3.5708000000000002e+00   5.4959999999999998e-01   2.1360159999999999e+02  -2.5587000000000000e+00   2.0002300000000002e+01  -5.2620000000000000e-01  -3.8597000000000001e+01  -1.2296300000000000e+01   3.9978039999999999e+02  -1.7040400000000002e+01  -4.0624299999999998e+01  -2.6806000000000001e+00
   3.7692000000000001e+00   3.2979999999999998e-01   2.1591780000000000e+02  -2.8260000000000001e+00   2.0068899999999999e+01  -4.4290000000000002e-01  -3.8485999999999997e+01  -1.2474200000000000e+01   3.9943220000000002e+02  -1.7059699999999999e+01  -4.0556899999999999e+01  -2.7469999999999999e+00
   3.8132999999999999e+00   2.6379999999999998e-01   2.1866290000000001e+02  -3.0169999999999999e+00   2.0487600000000000e+01  -3.9029999999999998e-01  -3.8841099999999997e+01  -1.2874400000000000e+01   3.9812630000000001e+02  -1.7069299999999998e+01  -4.0566499999999998e+01  -2.7336999999999998e+00
   3.8794000000000000e+00   4.3999999999999997e-02   2.2183690000000001e+02  -3.3797999999999999e+00   2.0639800000000001e+01  -4.0339999999999998e-01  -3.8619199999999999e+01  -1.2852200000000000e+01   3.9655919999999998e+02  -1.7069299999999998e+01  -4.0470300000000002e+01  -2.7778999999999998e+00
   3.8794000000000000e+00  -2.8580000000000000e-01   2.2552560000000000e+02  -3.6661999999999999e+00   2.0953900000000001e+01  -2.9820000000000002e-01  -3.8730200000000004e+01  -1.2896699999999999e+01   3.9560149999999999e+02  -1.7050000000000001e+01  -4.0422199999999997e+01  -2.8797000000000001e+00
   4.2541000000000002e+00  -1.9789999999999999e-01   2.2895689999999999e+02  -3.8954000000000000e+00   2.1220300000000002e+01  -2.6310000000000000e-01  -3.8419400000000003e+01  -1.3096800000000000e+01   3.9525330000000002e+02  -1.7078900000000001e+01  -4.0181600000000003e+01  -2.8885000000000001e+00
   4.2321000000000000e+00  -4.6170000000000000e-01   2.3110149999999999e+02  -4.0959000000000003e+00   2.1667600000000000e+01  -2.5000000000000000e-01  -3.8508200000000002e+01  -1.3274699999999999e+01   3.9255439999999999e+02  -1.7001899999999999e+01  -4.0133499999999998e+01  -2.9327999999999999e+00
   4.4745999999999997e+00  -6.8149999999999999e-01   2.3444710000000001e+02  -4.4682000000000004e+00   2.2000599999999999e+01  -2.4560000000000001e-01  -3.8197499999999998e+01  -1.3408099999999999e+01   3.9177089999999998e+02  -1.7078900000000001e+01  -3.9960299999999997e+01  -3.0211999999999999e+00
   4.5848000000000004e+00  -7.6939999999999997e-01   2.3899359999999999e+02  -4.6973000000000003e+00   2.2295600000000000e+01  -1.9289999999999999e-01  -3.8108699999999999e+01  -1.3919499999999999e+01   3.9046499999999997e+02  -1.7078900000000001e+01  -3.9844900000000003e+01  -3.0478000000000001e+00
   4.8712999999999997e+00  -1.0112000000000001e+00   2.4088090000000000e+02  -4.9359999999999999e+00   2.2647700000000000e+01  -1.7100000000000001e-01  -3.8042099999999998e+01  -1.4364200000000000e+01   3.8759199999999998e+02  -1.7040400000000002e+01  -3.9758299999999998e+01  -3.0609999999999999e+00
   4.8712999999999997e+00  -1.0331999999999999e+00   2.4491270000000000e+02  -5.2702000000000000e+00   2.3028300000000002e+01  -1.0090000000000000e-01  -3.7753599999999999e+01  -1.4319800000000001e+01   3.8550250000000000e+02  -1.6972999999999999e+01  -3.9585099999999997e+01  -3.0743000000000000e+00
   4.9374000000000002e+00  -1.4289000000000001e+00   2.5023130000000000e+02  -5.5183999999999997e+00   2.3380400000000002e+01  -2.6300000000000000e-02  -3.7620399999999997e+01  -1.4408700000000000e+01   3.8350020000000001e+02  -1.6953700000000001e+01  -3.9305999999999997e+01  -3.1230000000000002e+00
   5.0697000000000001e+00  -1.6708000000000001e+00   2.5340530000000001e+02  -5.9002999999999997e+00   2.3722999999999999e+01   8.8000000000000005e-03  -3.7331899999999997e+01  -1.4742200000000000e+01   3.8019189999999998e+02  -1.6712900000000001e+01  -3.9152099999999997e+01  -3.0876000000000001e+00
   5.2240000000000002e+00  -1.5168999999999999e+00   2.5735140000000001e+02  -6.0721999999999996e+00   2.4179700000000000e+01   3.0700000000000002e-02  -3.6932400000000001e+01  -1.4942399999999999e+01   3.7862479999999999e+02  -1.6626200000000001e+01  -3.9007700000000000e+01  -3.1671999999999998e+00
   5.4002999999999997e+00  -2.0665000000000000e+00   2.6172629999999998e+02  -6.4541000000000004e+00   2.4474699999999999e+01   1.1400000000000000e-01  -3.6444099999999999e+01  -1.4831200000000001e+01   3.7540359999999998e+02  -1.6577999999999999e+01  -3.8767200000000003e+01  -3.2290999999999999e+00
   5.5987000000000000e+00  -1.9346000000000001e+00   2.6498610000000002e+02  -6.6258999999999997e+00   2.4826799999999999e+01   1.4470000000000000e-01  -3.5778199999999998e+01  -1.5075799999999999e+01   3.7427179999999998e+02  -1.6472100000000001e+01  -3.8459299999999999e+01  -3.2025999999999999e+00
   5.6428000000000003e+00  -2.2202999999999999e+00   2.7021890000000002e+02  -6.8551000000000002e+00   2.5369199999999999e+01   9.6500000000000002e-02  -3.5245600000000003e+01  -1.4853400000000001e+01   3.7096350000000001e+02  -1.6250499999999999e+01  -3.8286099999999998e+01  -3.1848999999999998e+00
   5.7088999999999999e+00  -2.4401999999999999e+00   2.7365030000000002e+02  -7.1318999999999999e+00   2.5759399999999999e+01   1.8859999999999999e-01  -3.4646299999999997e+01  -1.5009100000000000e+01   3.6730700000000002e+02  -1.6163799999999998e+01  -3.7930100000000003e+01  -3.1892999999999998e+00
   5.5987000000000000e+00  -2.5061000000000000e+00   2.7854000000000002e+02  -7.4851999999999999e+00   2.6158999999999999e+01   2.2359999999999999e-01  -3.4446500000000000e+01  -1.4942399999999999e+01   3.6565280000000001e+02  -1.5942299999999999e+01  -3.7679900000000004e+01  -3.1760999999999999e+00
   6.0395000000000003e+00  -2.5720999999999998e+00   2.8240019999999998e+02  -7.6951999999999998e+00   2.6577700000000000e+01   2.0169999999999999e-01  -3.4069200000000002e+01  -1.5120200000000001e+01   3.6069040000000001e+02  -1.5691800000000001e+01  -3.7448999999999998e+01  -3.1185000000000000e+00
   5.9292999999999996e+00  -2.9018000000000002e+00   2.8626049999999998e+02  -8.0389999999999997e+00   2.7005900000000000e+01   2.4560000000000001e-01  -3.3714100000000002e+01  -1.4875700000000000e+01   3.5694680000000000e+02  -1.5470300000000000e+01  -3.7198799999999999e+01  -3.1892999999999998e+00
   5.7750000000000004e+00  -2.9678000000000000e+00   2.9140750000000003e+02  -8.2108000000000008e+00   2.7310400000000001e+01   2.8939999999999999e-01  -3.2648800000000001e+01  -1.5031300000000000e+01   3.5259379999999999e+02  -1.5268000000000001e+01  -3.6794699999999999e+01  -3.1318000000000001e+00
   6.0395000000000003e+00  -3.1876000000000002e+00   2.9552510000000001e+02  -8.4113000000000007e+00   2.7700600000000001e+01   3.9029999999999998e-01  -3.2138300000000001e+01  -1.5342599999999999e+01   3.4980790000000002e+02  -1.4998300000000000e+01  -3.6506000000000000e+01  -3.1450999999999998e+00
   6.1718000000000002e+00  -3.5394000000000001e+00   3.0041480000000001e+02  -8.6594999999999995e+00   2.8204899999999999e+01   4.0339999999999998e-01  -3.1428000000000001e+01  -1.5098000000000001e+01   3.4580309999999997e+02  -1.4690000000000000e+01  -3.6217399999999998e+01  -3.1274000000000002e+00
   6.1497999999999999e+00  -3.9790000000000001e+00   3.0436090000000002e+02  -9.0319000000000003e+00   2.8576100000000000e+01   4.6920000000000001e-01  -3.0917600000000000e+01  -1.4875700000000000e+01   3.4188540000000000e+02  -1.4304700000000000e+01  -3.5755499999999998e+01  -3.1318000000000001e+00
   6.3261000000000003e+00  -4.2427999999999999e+00   3.0976519999999999e+02  -9.2133000000000003e+00   2.9013800000000000e+01   5.2620000000000000e-01  -3.0029800000000002e+01  -1.5031300000000000e+01   3.3727120000000002e+02  -1.3929000000000000e+01  -3.5466799999999999e+01  -3.0920000000000001e+00
   6.4804000000000004e+00  -4.4187000000000003e+00   3.1362549999999999e+02  -9.4329000000000001e+00   2.9489599999999999e+01   5.3500000000000003e-01  -2.9363900000000001e+01  -1.4786700000000000e+01   3.3230880000000002e+02  -1.3726699999999999e+01  -3.4899099999999997e+01  -3.0080000000000000e+00
   6.7449000000000003e+00  -4.8583999999999996e+00   3.1808629999999999e+02  -9.7002000000000006e+00   2.9993900000000000e+01   5.8320000000000005e-01  -2.8542700000000000e+01  -1.4764500000000000e+01   3.2821690000000001e+02  -1.3341400000000000e+01  -3.4620100000000001e+01  -3.0478000000000001e+00
   6.7889999999999997e+00  -4.7264999999999997e+00   3.2340490000000000e+02  -9.9674999999999994e+00   3.0507800000000000e+01   6.5339999999999998e-01  -2.7788100000000000e+01  -1.4853400000000001e+01   3.2421220000000000e+02  -1.3139099999999999e+01  -3.4187100000000001e+01  -3.0345000000000000e+00
   7.1637000000000004e+00  -5.0122999999999998e+00   3.2769409999999999e+02  -1.0167999999999999e+01   3.0897900000000000e+01   6.2270000000000003e-01  -2.7077800000000000e+01  -1.4875700000000000e+01   3.1916269999999997e+02  -1.2667100000000000e+01  -3.3783000000000001e+01  -2.9857999999999998e+00
   7.1196000000000002e+00  -5.6718000000000002e+00   3.3326999999999998e+02  -1.0406700000000001e+01   3.1411799999999999e+01   7.1919999999999995e-01  -2.6456399999999999e+01  -1.4875700000000000e+01   3.1454849999999999e+02  -1.2416700000000001e+01  -3.3301900000000003e+01  -2.9327999999999999e+00
   7.3620999999999999e+00  -5.8257000000000003e+00   3.3833120000000002e+02  -1.0673999999999999e+01   3.1859000000000002e+01   7.8059999999999996e-01  -2.5834900000000001e+01  -1.4720000000000001e+01   3.0967309999999998e+02  -1.2127700000000001e+01  -3.2926600000000001e+01  -2.9106000000000001e+00
   7.2958999999999996e+00  -5.9794999999999998e+00   3.4304939999999999e+02  -1.0893599999999999e+01   3.2230100000000000e+01   8.7700000000000000e-01  -2.5524200000000000e+01  -1.4742200000000000e+01   3.0479770000000002e+02  -1.1646000000000001e+01  -3.2464799999999997e+01  -2.8310000000000000e+00
   7.5605000000000002e+00  -6.3532999999999999e+00   3.4811059999999998e+02  -1.0960500000000000e+01   3.2696399999999997e+01   8.4199999999999997e-01  -2.4569800000000001e+01  -1.4653300000000000e+01   2.9974820000000000e+02  -1.1289600000000000e+01  -3.1935600000000001e+01  -2.8399000000000001e+00
   7.7367999999999997e+00  -6.7929000000000004e+00   3.5428699999999998e+02  -1.1275499999999999e+01   3.3210299999999997e+01   9.6470000000000000e-01  -2.4059300000000000e+01  -1.4386500000000000e+01   2.9513409999999999e+02  -1.0942800000000000e+01  -3.1435199999999998e+01  -2.8089000000000000e+00
   7.7367999999999997e+00  -7.0128000000000004e+00   3.5849040000000002e+02  -1.1390100000000000e+01   3.3600400000000000e+01   9.9109999999999998e-01  -2.3149300000000000e+01  -1.4653300000000000e+01   2.8999750000000000e+02  -1.0625000000000000e+01  -3.0934899999999999e+01  -2.8487000000000000e+00
   8.0454000000000008e+00  -7.5404000000000000e+00   3.6355169999999998e+02  -1.1647900000000000e+01   3.4123800000000003e+01   1.0261000000000000e+00  -2.2705400000000001e+01  -1.4675500000000000e+01   2.8459980000000002e+02  -1.0278200000000000e+01  -3.0453800000000001e+01  -2.8089000000000000e+00
   8.5083000000000002e+00  -7.9360999999999997e+00   3.6861290000000002e+02  -1.1752900000000000e+01   3.4570999999999998e+01   1.0525000000000000e+00  -2.1839800000000000e+01  -1.4831200000000001e+01   2.8033380000000000e+02  -9.9121000000000006e+00  -2.9914899999999999e+01  -2.8353999999999999e+00
   8.4862000000000002e+00  -8.4197000000000006e+00   3.7504669999999999e+02  -1.2020200000000001e+01   3.5075400000000002e+01   1.1577000000000000e+00  -2.1240600000000001e+01  -1.4875700000000000e+01   2.7571960000000001e+02  -9.5846000000000000e+00  -2.9327999999999999e+01  -2.7513999999999998e+00
   9.1254000000000008e+00  -8.7055000000000007e+00   3.8019369999999998e+02  -1.2144399999999999e+01   3.5693899999999999e+01   1.1709000000000001e+00  -2.0685700000000001e+01  -1.4897900000000000e+01   2.6979950000000002e+02  -9.1799999999999997e+00  -2.8914200000000001e+01  -2.7867999999999999e+00
   9.5883000000000003e+00  -9.5189000000000004e+00   3.8765690000000001e+02  -1.2430800000000000e+01   3.6341000000000001e+01   1.2848999999999999e+00  -2.0485900000000001e+01  -1.4986800000000001e+01   2.6466300000000001e+02  -8.7466000000000008e+00  -2.8317699999999999e+01  -2.7248999999999999e+00
   1.0117300000000000e+01  -1.0024500000000000e+01   3.9580640000000000e+02  -1.2640800000000000e+01   3.6978499999999997e+01   1.3726000000000000e+00  -1.9731300000000001e+01  -1.5075799999999999e+01   2.5987470000000002e+02  -8.3323999999999998e+00  -2.7798100000000002e+01  -2.7867999999999999e+00
   1.0712500000000000e+01  -1.0596100000000000e+01   4.0284070000000003e+02  -1.2955900000000000e+01   3.7520899999999997e+01   1.4208000000000001e+00  -1.9242999999999999e+01  -1.5364800000000001e+01   2.5395460000000000e+02  -7.8700000000000001e+00  -2.7288100000000000e+01  -2.7646999999999999e+00
   1.1814600000000000e+01  -1.0947800000000001e+01   4.1064699999999999e+02  -1.3041800000000000e+01   3.8301200000000001e+01   1.4997000000000000e+00  -1.8555000000000000e+01  -1.5453799999999999e+01   2.4864390000000000e+02  -7.2630999999999997e+00  -2.6730000000000000e+01  -2.7336999999999998e+00
   1.2453799999999999e+01  -1.1717300000000000e+01   4.1905380000000002e+02  -1.3547800000000001e+01   3.8853200000000001e+01   1.6050000000000000e+00  -1.7977900000000002e+01  -1.5320399999999999e+01   2.4289789999999999e+02  -6.9451999999999998e+00  -2.6037199999999999e+01  -2.7292999999999998e+00
   1.3577999999999999e+01  -1.2200900000000001e+01   4.2771800000000002e+02  -1.3624200000000000e+01   3.9595399999999998e+01   1.7101999999999999e+00  -1.7001300000000001e+01  -1.5431500000000000e+01   2.3680369999999999e+02  -6.3575999999999997e+00  -2.5402200000000001e+01  -2.7115999999999998e+00
   1.4503700000000000e+01  -1.2684500000000000e+01   4.3689679999999998e+02  -1.3882000000000000e+01   4.0347099999999998e+01   1.7364999999999999e+00  -1.6468599999999999e+01  -1.5387100000000000e+01   2.3105779999999999e+02  -5.7507999999999999e+00  -2.4622800000000002e+01  -2.6850000000000001e+00
   1.5914400000000001e+01  -1.3234100000000000e+01   4.4564679999999998e+02  -1.4158899999999999e+01   4.1270200000000003e+01   1.8593000000000000e+00  -1.5492100000000001e+01  -1.5298100000000000e+01   2.2348349999999999e+02  -5.1439000000000004e+00  -2.3872299999999999e+01  -2.6939000000000002e+00
   1.7214900000000000e+01  -1.4047499999999999e+01   4.5576929999999999e+02  -1.4559900000000001e+01   4.1945799999999998e+01   1.9427000000000001e+00  -1.4981600000000000e+01  -1.5453799999999999e+01   2.1617050000000000e+02  -4.5563000000000002e+00  -2.3035200000000000e+01  -2.6408000000000000e+00
   1.8713799999999999e+01  -1.4465199999999999e+01   4.6494810000000001e+02  -1.4731700000000000e+01   4.2745100000000001e+01   2.0611000000000002e+00  -1.3894000000000000e+01  -1.5409300000000000e+01   2.0702910000000000e+02  -3.7568000000000001e+00  -2.2178799999999999e+01  -2.5522999999999998e+00
   2.0080400000000001e+01  -1.5322600000000000e+01   4.7584269999999998e+02  -1.5094500000000000e+01   4.3601599999999998e+01   2.2321000000000000e+00  -1.3072800000000001e+01  -1.5031300000000000e+01   1.9849719999999999e+02  -2.9862000000000002e+00  -2.1255099999999999e+01  -2.5257999999999998e+00
   2.1998000000000001e+01  -1.5806200000000000e+01   4.8630829999999997e+02  -1.5505100000000001e+01   4.4429400000000001e+01   2.3416999999999999e+00  -1.1918699999999999e+01  -1.4631100000000000e+01   1.8935589999999999e+02  -2.1095999999999999e+00  -2.0177399999999999e+01  -2.3887000000000000e+00
   2.3959800000000001e+01  -1.6927399999999999e+01   4.9831799999999998e+02  -1.5705600000000000e+01   4.5276299999999999e+01   2.4601000000000002e+00  -1.1030900000000001e+01  -1.4497600000000000e+01   1.7934399999999999e+02  -1.3486000000000000e+00  -1.9167100000000001e+01  -2.2515000000000001e+00
   2.5855399999999999e+01  -1.7454999999999998e+01   5.0929829999999998e+02  -1.6077900000000000e+01   4.6180399999999999e+01   2.5566000000000000e+00  -9.8102000000000000e+00  -1.3719400000000000e+01   1.6968029999999999e+02  -4.9130000000000001e-01  -1.8156800000000000e+01  -2.1410000000000000e+00
   2.7552700000000002e+01  -1.8224399999999999e+01   5.2045020000000000e+02  -1.6383400000000002e+01   4.6979700000000001e+01   2.7057000000000002e+00  -8.5228999999999999e+00  -1.2963400000000000e+01   1.6027780000000001e+02   4.2380000000000001e-01  -1.6963699999999999e+01  -1.9773000000000001e+00
   2.9580500000000001e+01  -1.8246400000000001e+01   5.2954330000000004e+02  -1.6536200000000001e+01   4.7817100000000003e+01   2.7801999999999998e+00  -7.3464999999999998e+00  -1.2340800000000000e+01   1.5096240000000000e+02   1.2425999999999999e+00  -1.5866700000000000e+01  -1.8180000000000001e+00
   3.1476199999999999e+01  -1.8554099999999998e+01   5.3829330000000004e+02  -1.6631699999999999e+01   4.8435600000000001e+01   2.7934000000000001e+00  -6.5475000000000003e+00  -1.1406900000000000e+01   1.4138579999999999e+02   2.0133000000000001e+00  -1.4817900000000000e+01  -1.6367000000000000e+00
   3.3195399999999999e+01  -1.8751999999999999e+01   5.4592800000000000e+02  -1.6727100000000000e+01   4.9044600000000003e+01   2.8548000000000000e+00  -5.7041000000000004e+00  -1.0206200000000001e+01   1.3233150000000001e+02   2.8128000000000002e+00  -1.3721000000000000e+01  -1.5127999999999999e+00
   3.4033000000000001e+01  -1.9191700000000001e+01   5.5390589999999997e+02  -1.6698499999999999e+01   4.9558500000000002e+01   2.9337000000000000e+00  -4.9494999999999996e+00  -9.3167000000000009e+00   1.2388670000000000e+02   3.5063000000000000e+00  -1.2797300000000000e+01  -1.2917000000000001e+00
   3.4870699999999999e+01  -1.9279599999999999e+01   5.5828089999999997e+02  -1.6660299999999999e+01   5.0024799999999999e+01   2.9117999999999999e+00  -4.3945999999999996e+00  -8.2493999999999996e+00   1.1674769999999999e+02   4.2095000000000002e+00  -1.1979400000000000e+01  -1.1147000000000000e+00
   3.5465800000000002e+01  -1.9763200000000001e+01   5.6282740000000001e+02  -1.6593499999999999e+01   5.0329300000000003e+01   2.9468999999999999e+00  -4.2169999999999996e+00  -7.4044999999999996e+00   1.1108880000000001e+02   4.6814999999999998e+00  -1.1517600000000000e+01  -9.5989999999999998e-01
   3.5069000000000003e+01  -2.0400800000000000e+01   5.6685929999999996e+02  -1.6459800000000001e+01   5.0462499999999999e+01   2.9950999999999999e+00  -4.2614000000000001e+00  -6.4039000000000001e+00   1.0690989999999999e+02   5.0861000000000001e+00  -1.0824800000000000e+01  -8.4050000000000002e-01
   3.5024900000000002e+01  -2.0620600000000000e+01   5.6883230000000003e+02  -1.6163799999999998e+01   5.0690899999999999e+01   3.0390000000000001e+00  -4.5278000000000000e+00  -4.9585999999999997e+00   1.0455929999999999e+02   5.6448000000000000e+00  -1.0613099999999999e+01  -6.3700000000000001e-01
   3.4694299999999998e+01  -2.0928400000000000e+01   5.6977589999999998e+02  -1.5944200000000000e+01   5.0786000000000001e+01   3.0609000000000002e+00  -4.8163000000000000e+00  -3.3130999999999999e+00   1.0212160000000000e+02   5.8567000000000000e+00  -1.0237900000000000e+01  -4.7770000000000001e-01
   3.4782499999999999e+01  -2.1060300000000002e+01   5.7346460000000002e+02  -1.5791499999999999e+01   5.0938299999999998e+01   3.0346000000000002e+00  -4.4168000000000003e+00  -1.6232000000000000e+00   1.0064160000000000e+02   6.1360999999999999e+00  -1.0045400000000001e+01  -2.7429999999999999e-01
   3.4275500000000001e+01  -2.1324100000000001e+01   5.7535180000000003e+02  -1.5476400000000000e+01   5.1128599999999999e+01   3.0346000000000002e+00  -4.2835999999999999e+00  -2.2239999999999999e-01   9.8639200000000002e+01   6.2998000000000003e+00  -9.7759999999999998e+00  -1.3270000000000001e-01
   3.4143300000000004e+01  -2.2093499999999999e+01   5.7638130000000001e+02  -1.5304600000000001e+01   5.1318899999999999e+01   2.9994999999999998e+00  -3.9506999999999999e+00   3.5580000000000001e-01   9.5418000000000006e+01   6.2901999999999996e+00  -9.6317000000000004e+00  -1.3299999999999999e-02
   3.3151400000000002e+01  -2.2115500000000001e+01   5.7801110000000006e+02  -1.5218600000000000e+01   5.1709099999999999e+01   3.0038999999999998e+00  -3.4401999999999999e+00   7.3380000000000001e-01   9.3241500000000002e+01   6.3287000000000004e+00  -9.2756000000000007e+00   3.9800000000000002e-02
   3.2512099999999997e+01  -2.2665099999999999e+01   5.8075620000000004e+02  -1.5142300000000001e+01   5.1889899999999997e+01   2.9512999999999998e+00  -2.8410000000000002e+00   3.5580000000000001e-01   9.0890799999999999e+01   6.0975999999999999e+00  -9.0350999999999999e+00   1.3299999999999999e-02
   3.2291699999999999e+01  -2.2445200000000000e+01   5.8272929999999997e+02  -1.5056300000000000e+01   5.2327599999999997e+01   2.9205999999999999e+00  -3.0185000000000000e+00  -4.8920000000000002e-01   8.6973100000000002e+01   5.7988999999999997e+00  -8.7657000000000007e+00  -4.4000000000000003e-03
   3.1740700000000000e+01  -2.3126700000000000e+01   5.8581750000000000e+02  -1.4951300000000000e+01   5.2641599999999997e+01   2.9380999999999999e+00  -2.3083000000000000e+00  -6.0040000000000004e-01   8.3142499999999998e+01   5.5388999999999999e+00  -8.4192999999999998e+00  -1.2830000000000000e-01
   3.0991199999999999e+01  -2.3566400000000002e+01   5.9010670000000005e+02  -1.5056300000000000e+01   5.2927100000000003e+01   3.0432999999999999e+00  -1.1984999999999999e+00  -1.8232999999999999e+00   7.8528300000000002e+01   5.1824000000000003e+00  -8.0152000000000001e+00  -2.2559999999999999e-01
   3.0836900000000000e+01  -2.4071999999999999e+01   5.9362379999999996e+02  -1.4913100000000000e+01   5.3174500000000002e+01   2.9731999999999998e+00  -3.3289999999999997e-01  -2.4237000000000002e+00   7.3130600000000001e+01   4.9223999999999997e+00  -7.6207000000000003e+00  -2.4329999999999999e-01
   3.1079400000000000e+01  -2.4555700000000002e+01   5.9602570000000003e+02  -1.4798500000000001e+01   5.3526600000000002e+01   3.0390000000000001e+00  -6.6600000000000006e-02  -2.5125999999999999e+00   6.8168099999999995e+01   4.5852000000000004e+00  -7.0433000000000003e+00  -3.1409999999999999e-01
   3.1432099999999998e+01  -2.4995300000000000e+01   5.9774140000000000e+02  -1.4769900000000000e+01   5.3507500000000000e+01   3.0828000000000002e+00   7.3240000000000005e-01  -2.5571000000000002e+00   6.4337500000000006e+01   4.2287999999999997e+00  -6.5141000000000000e+00  -3.2729999999999998e-01
   3.2291699999999999e+01  -2.5654800000000002e+01   5.9937130000000002e+02  -1.4531200000000000e+01   5.3631300000000003e+01   3.1046999999999998e+00   8.8780000000000003e-01  -2.6459999999999999e+00   5.8243299999999998e+01   3.8820000000000001e+00  -5.9752999999999998e+00  -3.4060000000000001e-01
   3.3261600000000001e+01  -2.5676800000000000e+01   5.9919970000000001e+02  -1.4254300000000001e+01   5.3735900000000001e+01   3.0960000000000001e+00   1.4205000000000001e+00  -2.7349999999999999e+00   5.4499699999999997e+01   3.5834000000000001e+00  -5.5327000000000002e+00  -3.9810000000000001e-01
   3.4363700000000001e+01  -2.5764800000000001e+01   5.9817030000000000e+02  -1.3929700000000000e+01   5.3507500000000000e+01   3.0783999999999998e+00   1.6202000000000001e+00  -2.9129000000000000e+00   4.9537300000000002e+01   3.1596000000000002e+00  -4.9745999999999997e+00  -4.1580000000000000e-01
   3.5708300000000001e+01  -2.5588899999999999e+01   5.9714089999999999e+02  -1.3595599999999999e+01   5.3250599999999999e+01   3.0609000000000002e+00   1.7978000000000001e+00  -2.6905000000000001e+00   4.4923099999999998e+01   2.8416999999999999e+00  -4.3876999999999997e+00  -4.1139999999999999e-01
   3.7140999999999998e+01  -2.5215199999999999e+01   5.9688360000000000e+02  -1.3099100000000000e+01   5.3107900000000001e+01   2.9337000000000000e+00   1.6646000000000001e+00  -2.7795000000000001e+00   3.9873600000000003e+01   2.5623000000000000e+00  -3.9834999999999998e+00  -3.7159999999999999e-01
   3.7802300000000002e+01  -2.4775500000000001e+01   5.9602570000000003e+02  -1.2726800000000001e+01   5.2841400000000000e+01   2.8942000000000001e+00   1.1984999999999999e+00  -2.7795000000000001e+00   3.5607599999999998e+01   2.2926000000000002e+00  -3.4447000000000001e+00  -3.1409999999999999e-01
   3.8529600000000002e+01  -2.4731500000000000e+01   5.9602570000000003e+02  -1.2440300000000001e+01   5.2632100000000001e+01   2.9030000000000000e+00   7.3240000000000005e-01  -2.7128000000000001e+00   3.0471100000000000e+01   2.0036000000000000e+00  -2.8481000000000001e+00  -3.0520000000000003e-01
   3.9014600000000002e+01  -2.4357800000000001e+01   5.9533950000000004e+02  -1.2029800000000000e+01   5.2489400000000003e+01   2.8548000000000000e+00   0.0000000000000000e+00  -2.6905000000000001e+00   2.6292200000000001e+01   1.7145999999999999e+00  -2.4440000000000000e+00  -2.4329999999999999e-01
   3.8992500000000000e+01  -2.4709599999999998e+01   5.9499630000000002e+02  -1.1791100000000000e+01   5.2451300000000003e+01   2.8767000000000000e+00  -6.6579999999999995e-01  -2.5348999999999999e+00   2.2200299999999999e+01   1.3871000000000000e+00  -1.8763000000000001e+00  -2.1679999999999999e-01
   3.8529600000000002e+01  -2.5632899999999999e+01   5.9585419999999999e+02  -1.1647900000000000e+01   5.2337100000000000e+01   3.1574000000000000e+00  -1.4205000000000001e+00  -1.9567000000000001e+00   1.9762699999999999e+01   1.1367000000000000e+00  -1.3278000000000001e+00  -1.1940000000000001e-01
   3.7648000000000003e+01  -2.5764800000000001e+01   5.9422429999999997e+02  -1.1275499999999999e+01   5.2365600000000001e+01   3.1617000000000002e+00  -2.5080000000000000e+00  -1.1117999999999999e+00   1.6280300000000000e+01   8.5729999999999995e-01  -9.7180000000000000e-01  -8.8000000000000005e-03
   3.6854399999999998e+01  -2.5940600000000000e+01   5.9405269999999996e+02  -1.1084600000000000e+01   5.2375200000000000e+01   3.1309999999999998e+00  -3.3292000000000002e+00  -6.0040000000000004e-01   1.3929600000000001e+01   6.9359999999999999e-01  -4.6189999999999998e-01   1.5040000000000001e-01
   3.6347499999999997e+01  -2.6028600000000001e+01   5.9259439999999995e+02  -1.0807700000000001e+01   5.2356099999999998e+01   3.1661000000000001e+00  -4.2392000000000003e+00   3.1130000000000002e-01   1.1056600000000000e+01   5.5869999999999997e-01  -1.5400000000000000e-01   2.2559999999999999e-01
   3.5267400000000002e+01  -2.6072500000000002e+01   5.9225130000000001e+02  -1.0569000000000001e+01   5.2099200000000003e+01   3.1135000000000002e+00  -5.0603999999999996e+00   8.6719999999999997e-01   9.3154000000000003e+00   4.0460000000000002e-01   1.0580000000000001e-01   3.4949999999999998e-01
   3.4672300000000000e+01  -2.6204400000000000e+01   5.9044979999999998e+02  -1.0301700000000000e+01   5.2108699999999999e+01   3.1223000000000001e+00  -5.4156000000000004e+00   6.0040000000000004e-01   7.3131000000000004e+00   3.4680000000000000e-01   3.0790000000000001e-01   4.0250000000000002e-01
   3.3636299999999999e+01  -2.6600100000000001e+01   5.8890570000000002e+02  -1.0148899999999999e+01   5.1966000000000001e+01   3.1046999999999998e+00  -5.6153000000000004e+00   8.8939999999999997e-01   5.3977000000000004e+00   3.0819999999999997e-01   3.9450000000000002e-01   4.2020000000000002e-01
   3.2886899999999997e+01  -2.6776000000000000e+01   5.8830520000000001e+02  -9.9292999999999996e+00   5.1775700000000001e+01   3.1398000000000001e+00  -5.0160999999999998e+00   0.0000000000000000e+00   5.5719000000000003e+00   2.5050000000000000e-01   5.1959999999999995e-01   3.0080000000000001e-01
   3.2247599999999998e+01  -2.7061800000000002e+01   5.8753309999999999e+02  -9.7384000000000004e+00   5.1661499999999997e+01   3.1705000000000001e+00  -4.7053000000000003e+00  -1.5343000000000000e+00   5.5719000000000003e+00   1.3489999999999999e-01   5.3879999999999995e-01   2.0790000000000000e-01
   3.1498200000000001e+01  -2.7171700000000001e+01   5.8590329999999994e+02  -9.4806000000000008e+00   5.1689999999999998e+01   3.1398000000000001e+00  -4.0838999999999999e+00  -1.4898000000000000e+00   4.4401000000000002e+00   1.8300000000000000e-01   5.2920000000000000e-01   2.3890000000000000e-01
   3.0594500000000000e+01  -2.7611400000000000e+01   5.8521699999999998e+02  -9.3374000000000006e+00   5.1442599999999999e+01   3.1486000000000001e+00  -3.5733999999999999e+00  -1.2674000000000001e+00   6.0072000000000001e+00   1.3489999999999999e-01   5.4849999999999999e-01   1.7690000000000000e-01
   3.0087499999999999e+01  -2.7831199999999999e+01   5.8332970000000000e+02  -9.0795999999999992e+00   5.1242800000000003e+01   3.1442000000000001e+00  -2.9963000000000002e+00  -8.8939999999999997e-01   4.9623999999999997e+00   1.3489999999999999e-01   5.3879999999999995e-01   1.9020000000000001e-01
   2.9227900000000002e+01  -2.8358799999999999e+01   5.8109939999999995e+02  -8.9650999999999996e+00   5.1337899999999998e+01   3.1574000000000000e+00  -2.6856000000000000e+00  -1.0450999999999999e+00   5.9200999999999997e+00   1.3489999999999999e-01   4.6189999999999998e-01   1.6810000000000000e-01
   2.8941299999999998e+01  -2.8864500000000000e+01   5.7989840000000004e+02  -8.7263999999999999e+00   5.1204700000000003e+01   3.1574000000000000e+00  -2.0863000000000000e+00  -9.5609999999999995e-01   6.6166000000000000e+00   1.4449999999999999e-01   5.2920000000000000e-01   1.7690000000000000e-01
   2.8412299999999998e+01  -2.9765799999999999e+01   5.7886900000000003e+02  -8.6976999999999993e+00   5.1033400000000000e+01   3.2187999999999999e+00  -1.8644000000000001e+00  -8.4499999999999997e-01   5.5719000000000003e+00   1.0600000000000000e-01   4.8110000000000003e-01   2.2559999999999999e-01
   2.8324100000000001e+01  -3.0161500000000000e+01   5.7595230000000004e+02  -8.3635999999999999e+00   5.0919199999999996e+01   3.2100000000000000e+00  -1.7090000000000001e+00  -9.1169999999999995e-01   6.7907000000000002e+00   1.4449999999999999e-01   4.3300000000000000e-01   2.2559999999999999e-01
   2.7795100000000001e+01  -3.0579200000000000e+01   5.7492290000000003e+02  -8.2012999999999998e+00   5.0871699999999997e+01   3.2538000000000000e+00  -1.3095000000000001e+00  -8.0049999999999999e-01   5.9200999999999997e+00   9.6299999999999997e-02   3.3679999999999999e-01   2.2559999999999999e-01
   2.7486499999999999e+01  -3.0952900000000000e+01   5.7372199999999998e+02  -7.9530000000000003e+00   5.0586199999999998e+01   3.3020999999999998e+00  -1.2428999999999999e+00  -6.0040000000000004e-01   5.3977000000000004e+00   1.3489999999999999e-01   3.4639999999999999e-01   2.3000000000000001e-01
   2.7310199999999998e+01  -3.1436499999999999e+01   5.7234939999999995e+02  -7.7430000000000003e+00   5.0376800000000003e+01   3.3372000000000002e+00  -1.1984999999999999e+00  -6.4480000000000004e-01   6.1813000000000002e+00   1.7340000000000000e-01   2.8870000000000001e-01   2.5209999999999999e-01
   2.7155899999999999e+01  -3.2074100000000001e+01   5.6934699999999998e+02  -7.4661000000000000e+00   5.0186500000000002e+01   3.3108000000000000e+00  -1.0875999999999999e+00  -6.2260000000000004e-01   5.1365999999999996e+00   1.5409999999999999e-01   3.0790000000000001e-01   1.9460000000000000e-01
   2.7155899999999999e+01  -3.2359800000000000e+01   5.6848910000000001e+02  -7.2465000000000002e+00   4.9948599999999999e+01   3.3635000000000002e+00  -1.0209999999999999e+00  -4.2249999999999999e-01   5.9200999999999997e+00   1.8300000000000000e-01   2.7900000000000003e-01   1.9460000000000000e-01
   2.7111799999999999e+01  -3.2887400000000000e+01   5.6600139999999999e+02  -6.9600999999999997e+00   4.9881999999999998e+01   3.3283999999999998e+00  -8.2120000000000004e-01  -4.6689999999999998e-01   5.6589000000000000e+00   1.4449999999999999e-01   2.9830000000000001e-01   2.1679999999999999e-01
   2.7133900000000001e+01  -3.3239199999999997e+01   5.6462890000000004e+02  -6.6546000000000003e+00   4.9644100000000002e+01   3.3328000000000002e+00  -7.1020000000000005e-01  -4.0020000000000000e-01   5.4847999999999999e+00   2.5050000000000000e-01   2.7900000000000003e-01   2.1229999999999999e-01
   2.7133900000000001e+01  -3.3481000000000002e+01   5.6257010000000002e+02  -6.3300000000000001e+00   4.9520400000000002e+01   3.2932999999999999e+00  -6.2150000000000005e-01  -4.0020000000000000e-01   5.2236000000000002e+00   1.2520000000000001e-01   2.4060000000000001e-01   1.8579999999999999e-01
   2.7398399999999999e+01  -3.3524999999999999e+01   5.6239850000000001e+02  -6.1199000000000003e+00   4.9358600000000003e+01   3.3546999999999998e+00  -5.7709999999999995e-01  -2.4460000000000001e-01   5.3106999999999998e+00   1.5409999999999999e-01   2.7900000000000003e-01   2.1679999999999999e-01
   2.7574700000000000e+01  -3.3634900000000002e+01   5.5939610000000005e+02  -5.6234000000000002e+00   4.9263500000000001e+01   3.2450999999999999e+00  -5.9930000000000005e-01  -3.5580000000000001e-01   5.6589000000000000e+00   2.5050000000000000e-01   2.7900000000000003e-01   2.1229999999999999e-01
   2.7684899999999999e+01  -3.3656900000000000e+01   5.5853819999999996e+02  -5.4420000000000002e+00   4.8949500000000000e+01   3.2582000000000000e+00  -7.5460000000000005e-01  -3.1130000000000002e-01   5.3106999999999998e+00   1.0600000000000000e-01   2.4060000000000001e-01   2.1679999999999999e-01
   2.7684899999999999e+01  -3.3942700000000002e+01   5.5725149999999996e+02  -5.1555999999999997e+00   4.8749600000000001e+01   3.2625999999999999e+00  -4.8830000000000001e-01  -3.5580000000000001e-01   5.6589000000000000e+00   2.3119999999999999e-01   2.7900000000000003e-01   2.3000000000000001e-01
   2.7640799999999999e+01  -3.3898699999999998e+01   5.5647940000000006e+02  -4.9646999999999997e+00   4.8625900000000001e+01   3.2275000000000000e+00  -8.2120000000000004e-01  -3.5580000000000001e-01   5.0495000000000001e+00   1.8300000000000000e-01   2.1170000000000000e-01   2.5659999999999999e-01
   2.7817200000000000e+01  -3.4096499999999999e+01   5.5519269999999995e+02  -4.6210000000000004e+00   4.8568800000000003e+01   3.2100000000000000e+00  -6.4370000000000005e-01  -3.5580000000000001e-01   4.8754000000000000e+00   2.4079999999999999e-01   1.9239999999999999e-01   2.1229999999999999e-01
   2.7883299999999998e+01  -3.4294400000000003e+01   5.5536419999999998e+02  -4.4299999999999997e+00   4.8426099999999998e+01   3.2625999999999999e+00  -4.8830000000000001e-01  -2.8910000000000002e-01   5.7460000000000004e+00   1.7340000000000000e-01   3.2710000000000000e-01   1.9460000000000000e-01
   2.8147800000000000e+01  -3.4668100000000003e+01   5.5356280000000004e+02  -4.0671999999999997e+00   4.8378500000000003e+01   3.1793000000000000e+00  -4.4390000000000002e-01  -8.8900000000000007e-02   6.4424999999999999e+00   2.7939999999999998e-01   3.5599999999999998e-01   2.0349999999999999e-01
   2.8257999999999999e+01  -3.4887999999999998e+01   5.5313379999999995e+02  -3.9144999999999999e+00   4.8454599999999999e+01   3.1398000000000001e+00  -5.7709999999999995e-01  -3.7800000000000000e-01   6.2683000000000000e+00   2.4079999999999999e-01   2.8870000000000001e-01   2.1679999999999999e-01
   2.8081700000000001e+01  -3.5151800000000001e+01   5.5253340000000003e+02  -3.5802999999999998e+00   4.8378500000000003e+01   3.1046999999999998e+00  -5.7709999999999995e-01  -1.1119999999999999e-01   5.3106999999999998e+00   1.6380000000000000e-01   2.5979999999999998e-01   1.6370000000000001e-01
   2.7795100000000001e+01  -3.5283700000000003e+01   5.5279070000000002e+02  -3.3702000000000001e+00   4.8378500000000003e+01   3.1574000000000000e+00  -5.3269999999999995e-01  -4.4499999999999998e-02   6.0941999999999998e+00   1.9270000000000001e-01   2.2130000000000000e-01   1.8579999999999999e-01
   2.7817200000000000e+01  -3.5657400000000003e+01   5.5167550000000006e+02  -3.0743000000000000e+00   4.8387999999999998e+01   3.1309999999999998e+00  -7.5460000000000005e-01  -1.5559999999999999e-01   5.3106999999999998e+00   2.0230000000000001e-01   2.3089999999999999e-01   1.9910000000000000e-01
   2.7662900000000000e+01  -3.6228999999999999e+01   5.5141819999999996e+02  -2.9693000000000001e+00   4.8369000000000000e+01   3.1267000000000000e+00  -8.4340000000000004e-01  -2.0010000000000000e-01   5.4847999999999999e+00   1.3489999999999999e-01   1.8279999999999999e-01   1.9910000000000000e-01
   2.7442499999999999e+01  -3.6404800000000002e+01   5.5184709999999995e+02  -2.7305999999999999e+00   4.8378500000000003e+01   3.1530000000000000e+00  -6.2150000000000005e-01  -1.3339999999999999e-01   5.2236000000000002e+00   1.7340000000000000e-01   3.0790000000000001e-01   2.0790000000000000e-01
   2.7288200000000000e+01  -3.6800500000000000e+01   5.5176130000000001e+02  -2.5301000000000000e+00   4.8330900000000000e+01   3.1661000000000001e+00  -7.1020000000000005e-01  -3.1130000000000002e-01   5.7460000000000004e+00   5.7799999999999997e-02   2.5019999999999998e-01   2.4329999999999999e-01
   2.7089800000000000e+01  -3.6734600000000000e+01   5.5056029999999998e+02  -2.1482000000000001e+00   4.8387999999999998e+01   3.0960000000000001e+00  -6.8799999999999994e-01  -2.4460000000000001e-01   5.3106999999999998e+00   2.1190000000000001e-01   3.0790000000000001e-01   2.1229999999999999e-01
   2.6935500000000001e+01  -3.7152299999999997e+01   5.5158969999999999e+02  -1.9572000000000001e+00   4.8464199999999998e+01   3.1267000000000000e+00  -7.1020000000000005e-01  -3.5580000000000001e-01   5.6589000000000000e+00   1.5409999999999999e-01   2.7900000000000003e-01   1.8140000000000001e-01
   2.6913399999999999e+01  -3.7240200000000002e+01   5.5133240000000001e+02  -1.6708000000000001e+00   4.8426099999999998e+01   3.1046999999999998e+00  -5.1049999999999995e-01  -1.3339999999999999e-01   5.8330000000000002e+00   1.6380000000000000e-01   2.8870000000000001e-01   1.8579999999999999e-01
   2.6781199999999998e+01  -3.7503999999999998e+01   5.5021720000000005e+02  -1.3080000000000001e+00   4.8521200000000000e+01   3.0653000000000001e+00  -5.5489999999999995e-01  -3.5580000000000001e-01   4.8754000000000000e+00   2.3119999999999999e-01   2.7900000000000003e-01   1.8579999999999999e-01
   2.6450600000000001e+01  -3.7789800000000000e+01   5.5116079999999999e+02  -1.0692999999999999e+00   4.8683000000000000e+01   3.0346000000000002e+00  -4.4390000000000002e-01  -2.2200000000000001e-02   6.0072000000000001e+00   2.1190000000000001e-01   4.2340000000000000e-01   1.5040000000000001e-01
   2.6186100000000000e+01  -3.8339399999999998e+01   5.5244759999999997e+02  -7.9239999999999999e-01   4.8911400000000000e+01   3.0828000000000002e+00  -7.1020000000000005e-01   2.2200000000000001e-02   6.0072000000000001e+00   1.7340000000000000e-01   3.2710000000000000e-01   1.8579999999999999e-01
   2.5811299999999999e+01  -3.8889000000000003e+01   5.5356280000000004e+02  -6.2060000000000004e-01   4.9120699999999999e+01   3.0125999999999999e+00  -5.5489999999999995e-01  -2.2239999999999999e-01   5.5719000000000003e+00   2.2159999999999999e-01   2.4060000000000001e-01   1.5920000000000001e-01
   2.5590900000000001e+01  -3.9768300000000004e+01   5.5545000000000005e+02  -3.8190000000000002e-01   4.9282499999999999e+01   3.1046999999999998e+00  -7.3240000000000005e-01  -2.6679999999999998e-01   4.7882999999999996e+00   9.6299999999999997e-02   1.9239999999999999e-01   1.6810000000000000e-01
   2.5039899999999999e+01  -4.0625700000000002e+01   5.5733730000000003e+02  -2.6729999999999998e-01   4.9558500000000002e+01   3.1442000000000001e+00  -2.6629999999999998e-01   0.0000000000000000e+00   4.8754000000000000e+00   1.9270000000000001e-01   3.3679999999999999e-01   1.8579999999999999e-01
   2.5194199999999999e+01  -4.1702900000000000e+01   5.6085440000000006e+02  -8.5900000000000004e-02   4.9872500000000002e+01   3.1661000000000001e+00  -6.2150000000000005e-01  -2.0010000000000000e-01   5.4847999999999999e+00   1.8300000000000000e-01   2.5019999999999998e-01   1.8579999999999999e-01
   2.4929600000000001e+01  -4.2538200000000003e+01   5.6231269999999995e+02   2.6729999999999998e-01   5.0148499999999999e+01   3.1617000000000002e+00  -3.9950000000000002e-01  -4.6689999999999998e-01   5.1365999999999996e+00   1.9270000000000001e-01   2.5979999999999998e-01   1.8140000000000001e-01
   2.5083900000000000e+01  -4.3725400000000000e+01   5.6651610000000005e+02   4.2959999999999998e-01   5.0462499999999999e+01   3.2494000000000001e+00  -4.4390000000000002e-01   4.4499999999999998e-02   4.8754000000000000e+00   2.3119999999999999e-01   3.0790000000000001e-01   1.5040000000000001e-01
   2.5061900000000001e+01  -4.4780600000000000e+01   5.6814599999999996e+02   6.7789999999999995e-01   5.0728900000000003e+01   3.2801000000000000e+00  -3.1069999999999998e-01   1.1119999999999999e-01   5.5719000000000003e+00   1.9270000000000001e-01   2.7900000000000003e-01   1.4599999999999999e-01
   2.5216200000000001e+01  -4.5835799999999999e+01   5.7071950000000004e+02   1.0310999999999999e+00   5.0985799999999998e+01   3.3108000000000000e+00  -1.9980000000000001e-01  -2.2239999999999999e-01   5.9200999999999997e+00   2.0230000000000001e-01   2.1170000000000000e-01   1.4599999999999999e-01
   2.5414600000000000e+01  -4.7022900000000000e+01   5.7286410000000001e+02   1.3366000000000000e+00   5.1318899999999999e+01   3.2713999999999999e+00  -1.7760000000000001e-01   8.8900000000000007e-02   5.3977000000000004e+00   1.9270000000000001e-01   2.6939999999999997e-01   1.5920000000000001e-01
   2.5987700000000000e+01  -4.8078099999999999e+01   5.7535180000000003e+02   1.7663000000000000e+00   5.1518700000000003e+01   3.3854000000000002e+00  -2.4410000000000001e-01   2.2200000000000001e-02   5.7460000000000004e+00   1.1559999999999999e-01   2.9830000000000001e-01   1.2830000000000000e-01
   2.6274200000000000e+01  -4.8583700000000000e+01   5.7603809999999999e+02   2.2627000000000002e+00   5.1556800000000003e+01   3.3546999999999998e+00  -4.2170000000000002e-01  -8.8900000000000007e-02   5.6589000000000000e+00   2.2159999999999999e-01   3.0790000000000001e-01   1.2830000000000000e-01
   2.6913399999999999e+01  -4.9067399999999999e+01   5.7681020000000001e+02   2.7115000000000000e+00   5.1642400000000002e+01   3.3108000000000000e+00  -4.6610000000000001e-01   2.2200000000000001e-02   5.5719000000000003e+00   1.6380000000000000e-01   2.9830000000000001e-01   1.0620000000000000e-01
   2.7376300000000001e+01  -4.9067399999999999e+01   5.7809690000000001e+02   3.3512000000000000e+00   5.1518700000000003e+01   3.3195999999999999e+00  -2.4410000000000001e-01  -8.8900000000000007e-02   5.7460000000000004e+00   1.1559999999999999e-01   2.9830000000000001e-01   1.1060000000000000e-01
   2.7817200000000000e+01  -4.9221299999999999e+01   5.7749639999999999e+02   4.0671999999999997e+00   5.1414099999999998e+01   3.2319000000000000e+00  -3.3289999999999997e-01   2.2200000000000001e-02   5.2236000000000002e+00   1.3489999999999999e-01   2.6939999999999997e-01   1.6810000000000000e-01
   2.8412299999999998e+01  -4.8979399999999998e+01   5.7758219999999994e+02   4.8023999999999996e+00   5.1375999999999998e+01   3.1837000000000000e+00  -2.6629999999999998e-01  -1.5559999999999999e-01   4.7882999999999996e+00   1.3489999999999999e-01   2.6939999999999997e-01   1.0620000000000000e-01
   2.8941299999999998e+01  -4.8693600000000004e+01   5.7681020000000001e+02   5.5471000000000004e+00   5.1033400000000000e+01   3.1486000000000001e+00  -1.5540000000000001e-01   0.0000000000000000e+00   5.2236000000000002e+00   2.0230000000000001e-01   2.4060000000000001e-01   9.7299999999999998e-02
   2.9426200000000001e+01  -4.8451799999999999e+01   5.7475139999999999e+02   6.5209000000000001e+00   5.0928800000000003e+01   3.0872000000000002e+00   2.2200000000000001e-02   1.3339999999999999e-01   5.1365999999999996e+00   1.2520000000000001e-01   2.5979999999999998e-01   1.1500000000000000e-01
   2.9668700000000001e+01  -4.7858300000000000e+01   5.7174890000000005e+02   7.3802000000000003e+00   5.0738399999999999e+01   2.9117999999999999e+00  -1.3320000000000001e-01   1.5559999999999999e-01   5.0495000000000001e+00   2.0230000000000001e-01   2.0210000000000000e-01   1.1500000000000000e-01
   3.0043399999999998e+01  -4.6737099999999998e+01   5.7011900000000003e+02   8.4780999999999995e+00   5.0652799999999999e+01   2.7408000000000001e+00  -1.7760000000000001e-01   2.2239999999999999e-01   5.7460000000000004e+00   1.0600000000000000e-01   2.6939999999999997e-01   1.1940000000000001e-01
   2.9977300000000000e+01  -4.5659900000000000e+01   5.6788869999999997e+02   9.5188000000000006e+00   5.0272199999999998e+01   2.6617999999999999e+00  -1.1100000000000000e-01   3.3350000000000002e-01   5.8330000000000002e+00   1.5409999999999999e-01   2.7900000000000003e-01   1.1500000000000000e-01
   3.0307900000000000e+01  -4.4274900000000002e+01   5.6522940000000006e+02   1.0578600000000000e+01   5.0062800000000003e+01   2.4864000000000002e+00  -1.3320000000000001e-01   0.0000000000000000e+00   5.3977000000000004e+00   1.7340000000000000e-01   2.2130000000000000e-01   1.1940000000000001e-01
   3.0087499999999999e+01  -4.4143000000000001e+01   5.6582979999999998e+02   1.1466500000000000e+01   5.0129399999999997e+01   2.3856000000000002e+00  -2.2189999999999999e-01   1.1119999999999999e-01   4.7012999999999998e+00   1.9270000000000001e-01   2.3089999999999999e-01   1.1500000000000000e-01
   2.9734800000000000e+01  -4.4670699999999997e+01   5.6960429999999997e+02   1.2230300000000000e+01   5.0310200000000002e+01   2.3812000000000002e+00  -4.2170000000000002e-01   2.4460000000000001e-01   5.5719000000000003e+00   2.4079999999999999e-01   3.1750000000000000e-01   1.2390000000000000e-01
   2.9624600000000001e+01  -4.5176299999999998e+01   5.7475139999999999e+02   1.3070499999999999e+01   5.0786000000000001e+01   2.2627999999999999e+00  -3.1069999999999998e-01   6.6699999999999995e-02   4.9623999999999997e+00   2.1190000000000001e-01   1.7319999999999999e-01   1.1060000000000000e-01
   2.9668700000000001e+01  -4.5835799999999999e+01   5.8032730000000004e+02   1.3977499999999999e+01   5.1385500000000000e+01   2.2101999999999999e+00  -1.7760000000000001e-01   1.3339999999999999e-01   4.6142000000000003e+00   2.4079999999999999e-01   1.9239999999999999e-01   1.1060000000000000e-01
   2.9778900000000000e+01  -4.6583199999999998e+01   5.8658950000000004e+02   1.4731700000000000e+01   5.1899400000000000e+01   2.1530999999999998e+00  -3.1069999999999998e-01   3.3350000000000002e-01   5.6589000000000000e+00   1.7340000000000000e-01   2.0210000000000000e-01   7.9600000000000004e-02
   2.9823000000000000e+01  -4.7220700000000001e+01   5.9328070000000002e+02   1.5676900000000000e+01   5.2565500000000000e+01   2.1223999999999998e+00  -3.3289999999999997e-01   3.1130000000000002e-01   5.4847999999999999e+00   2.4079999999999999e-01   2.7900000000000003e-01   7.9600000000000004e-02
   3.0241800000000001e+01  -4.7726399999999998e+01   6.0065809999999999e+02   1.6603000000000002e+01   5.3231600000000000e+01   2.0084000000000000e+00  -3.5510000000000003e-01   3.5580000000000001e-01   6.0072000000000001e+00   1.9270000000000001e-01   2.8870000000000001e-01   7.9600000000000004e-02
   3.0770800000000001e+01  -4.8649700000000003e+01   6.0752080000000001e+02   1.7443200000000001e+01   5.3945300000000003e+01   2.0304000000000002e+00  -1.3320000000000001e-01   4.0020000000000000e-01   6.0072000000000001e+00   1.6380000000000000e-01   3.0790000000000001e-01   6.1899999999999997e-02
   3.1123500000000000e+01  -4.9638900000000000e+01   6.1455499999999995e+02   1.8493400000000001e+01   5.4344900000000003e+01   2.0830000000000002e+00  -1.9980000000000001e-01   3.7800000000000000e-01   5.7460000000000004e+00   1.2520000000000001e-01   3.5599999999999998e-01   8.8499999999999995e-02
   3.1872900000000001e+01  -5.0628200000000000e+01   6.1970209999999997e+02   1.9515000000000001e+01   5.4849299999999999e+01   2.1093000000000002e+00  -1.7760000000000001e-01   4.4469999999999998e-01   5.5719000000000003e+00   2.1190000000000001e-01   3.1750000000000000e-01   7.0800000000000002e-02
   3.2644399999999997e+01  -5.1507500000000000e+01   6.2484910000000002e+02   2.0469700000000000e+01   5.5229900000000001e+01   2.1356000000000002e+00  -4.8830000000000001e-01   4.6689999999999998e-01   5.5719000000000003e+00   1.6380000000000000e-01   2.8870000000000001e-01   1.0170000000000000e-01
   3.3503999999999998e+01  -5.2496800000000000e+01   6.2991030000000001e+02   2.1443600000000000e+01   5.5410699999999999e+01   2.2540000000000000e+00  -2.8849999999999998e-01   3.3350000000000002e-01   4.7882999999999996e+00   1.7340000000000000e-01   2.8870000000000001e-01   5.3100000000000001e-02
   3.4782499999999999e+01  -5.3266199999999998e+01   6.3428530000000001e+02   2.2551100000000002e+01   5.5515400000000000e+01   2.3635999999999999e+00  -3.9950000000000002e-01   3.5580000000000001e-01   4.3529999999999998e+00   2.7939999999999998e-01   2.4060000000000001e-01   1.2830000000000000e-01
   3.5752299999999998e+01  -5.3618000000000002e+01   6.3574360000000001e+02   2.3649000000000001e+01   5.5648600000000002e+01   2.3635999999999999e+00  -3.7730000000000002e-01   4.8920000000000002e-01   4.7012999999999998e+00   3.1790000000000002e-01   2.3089999999999999e-01   8.8499999999999995e-02
   3.6810400000000001e+01  -5.4079599999999999e+01   6.3840290000000005e+02   2.4699300000000001e+01   5.5534399999999998e+01   2.3767999999999998e+00  -2.4410000000000001e-01   7.7820000000000000e-01   6.0072000000000001e+00   1.4449999999999999e-01   3.0790000000000001e-01   8.4000000000000005e-02
   3.7736100000000000e+01  -5.4673200000000001e+01   6.3857449999999994e+02   2.5930900000000001e+01   5.5534399999999998e+01   2.3635999999999999e+00  -1.9980000000000001e-01   5.3369999999999995e-01   4.9623999999999997e+00   2.1190000000000001e-01   2.6939999999999997e-01   5.3100000000000001e-02
   3.8617800000000003e+01  -5.5244799999999998e+01   6.3900340000000006e+02   2.6952500000000001e+01   5.5543900000000001e+01   2.3504999999999998e+00  -3.1069999999999998e-01   5.3369999999999995e-01   5.7460000000000004e+00   1.8300000000000000e-01   2.6939999999999997e-01   7.9600000000000004e-02
   3.9697899999999997e+01  -5.5772399999999998e+01   6.4106219999999996e+02   2.8088600000000000e+01   5.5448799999999999e+01   2.3197999999999999e+00  -2.6629999999999998e-01   4.8920000000000002e-01   5.8330000000000002e+00   1.6380000000000000e-01   3.5599999999999998e-01   3.1000000000000000e-02
   4.0535499999999999e+01  -5.6651699999999998e+01   6.4149109999999996e+02   2.9071999999999999e+01   5.5344099999999997e+01   2.3416999999999999e+00  -1.3320000000000001e-01   7.5600000000000001e-01   5.7460000000000004e+00   2.1190000000000001e-01   2.5979999999999998e-01   5.7500000000000002e-02
   4.1571500000000000e+01  -5.7465100000000000e+01   6.4106219999999996e+02   3.0122199999999999e+01   5.5382199999999997e+01   2.3504999999999998e+00  -3.9950000000000002e-01   7.1150000000000002e-01   4.9623999999999997e+00   2.0230000000000001e-01   2.9830000000000001e-01   9.2899999999999996e-02
   4.2519300000000001e+01  -5.8322499999999998e+01   6.4260630000000003e+02   3.1153300000000002e+01   5.5182299999999998e+01   2.3592000000000000e+00  -6.6579999999999995e-01   6.2260000000000004e-01   5.2236000000000002e+00   1.6380000000000000e-01   2.3089999999999999e-01   8.4000000000000005e-02
   4.3290700000000001e+01  -5.9245800000000003e+01   6.4406470000000002e+02   3.2194000000000003e+01   5.5087200000000003e+01   2.4249999999999998e+00  -4.6610000000000001e-01   5.1139999999999997e-01   4.9623999999999997e+00   1.6380000000000000e-01   2.5019999999999998e-01   8.4000000000000005e-02
   4.4260599999999997e+01  -6.0279000000000003e+01   6.4457939999999996e+02   3.3206000000000003e+01   5.5011000000000003e+01   2.4601000000000002e+00  -6.6579999999999995e-01   6.4480000000000004e-01   4.5270999999999999e+00   1.8300000000000000e-01   2.2130000000000000e-01   1.1060000000000000e-01
   4.5362699999999997e+01  -6.1114400000000003e+01   6.4492250000000001e+02   3.4218100000000000e+01   5.5087200000000003e+01   2.4470000000000001e+00  -5.1049999999999995e-01   6.0040000000000004e-01   5.1365999999999996e+00   2.2159999999999999e-01   2.0210000000000000e-01   9.7299999999999998e-02
   4.6024000000000001e+01  -6.2125599999999999e+01   6.4552300000000002e+02   3.5020000000000003e+01   5.4934899999999999e+01   2.5347000000000000e+00  -3.5510000000000003e-01   7.1150000000000002e-01   5.3977000000000004e+00   9.6299999999999997e-02   2.3089999999999999e-01   3.1000000000000000e-02
   4.6905700000000003e+01  -6.2939000000000000e+01   6.4655240000000003e+02   3.6012999999999998e+01   5.5020600000000002e+01   2.4952000000000001e+00  -4.6610000000000001e-01   7.1150000000000002e-01   5.2236000000000002e+00   1.1559999999999999e-01   3.0790000000000001e-01   4.4200000000000003e-02
   4.7258299999999998e+01  -6.4016199999999998e+01   6.4552300000000002e+02   3.6748100000000001e+01   5.5125200000000000e+01   2.5347000000000000e+00  -6.2150000000000005e-01   7.5600000000000001e-01   4.7882999999999996e+00   6.7400000000000002e-02   2.9830000000000001e-01   3.9800000000000002e-02
   4.7941600000000001e+01  -6.5093400000000003e+01   6.4560879999999997e+02   3.7530999999999999e+01   5.5096699999999998e+01   2.5171000000000001e+00  -4.8830000000000001e-01   8.6719999999999997e-01   5.6589000000000000e+00   8.6699999999999999e-02   2.1170000000000000e-01   6.1899999999999997e-02
   4.8095900000000000e+01  -6.6456400000000002e+01   6.4663819999999998e+02   3.8266199999999998e+01   5.5191800000000001e+01   2.7012999999999998e+00  -5.9930000000000005e-01   7.1150000000000002e-01   5.0495000000000001e+00   2.6010000000000000e-01   2.3089999999999999e-01   8.4000000000000005e-02
   4.8580900000000000e+01  -6.7269800000000004e+01   6.4543719999999996e+02   3.9115900000000003e+01   5.5296500000000002e+01   2.6179999999999999e+00  -6.6579999999999995e-01   5.7809999999999995e-01   5.0495000000000001e+00   1.5409999999999999e-01   2.6939999999999997e-01   5.7500000000000002e-02
   4.8514699999999998e+01  -6.8500900000000001e+01   6.4672400000000005e+02   3.9602800000000002e+01   5.5315600000000003e+01   2.6574000000000000e+00  -8.8780000000000003e-01   7.5600000000000001e-01   5.1365999999999996e+00   1.8300000000000000e-01   1.6360000000000000e-01   5.7500000000000002e-02
   4.8536799999999999e+01  -6.9665999999999997e+01   6.4775340000000006e+02   4.0022900000000000e+01   5.5486800000000002e+01   2.7583000000000002e+00  -6.6579999999999995e-01   6.0040000000000004e-01   5.2236000000000002e+00   2.1190000000000001e-01   2.8870000000000001e-01   5.7500000000000002e-02
   4.8228200000000001e+01  -7.0391400000000004e+01   6.4741020000000003e+02   4.0509799999999998e+01   5.5582000000000001e+01   2.7978000000000001e+00  -9.1000000000000003e-01   5.3369999999999995e-01   6.0072000000000001e+00   2.3119999999999999e-01   2.0210000000000000e-01   5.3100000000000001e-02
   4.8184100000000001e+01  -7.0259500000000003e+01   6.4689549999999997e+02   4.0901299999999999e+01   5.5772300000000001e+01   2.6179999999999999e+00  -8.2120000000000004e-01   6.2260000000000004e-01   5.0495000000000001e+00   2.2159999999999999e-01   2.6939999999999997e-01   3.5400000000000001e-02
   4.6773400000000002e+01  -7.3974800000000002e+01   6.4698130000000003e+02   4.1015799999999999e+01   5.5867500000000000e+01   3.0697000000000001e+00  -5.3269999999999995e-01   7.1150000000000002e-01   5.3106999999999998e+00   1.0600000000000000e-01   2.5019999999999998e-01   6.1899999999999997e-02
   4.8338400000000000e+01  -7.9294799999999995e+01   6.4380730000000005e+02   4.0958599999999997e+01   5.5791300000000000e+01   3.3283999999999998e+00  -7.9900000000000004e-01   5.1139999999999997e-01   5.4847999999999999e+00   1.2520000000000001e-01   2.6939999999999997e-01   1.7700000000000000e-02
   4.8757199999999997e+01  -7.7865899999999996e+01   6.4483669999999995e+02   4.1454999999999998e+01   5.5943600000000004e+01   3.1267000000000000e+00  -3.9950000000000002e-01   4.4469999999999998e-01   4.8754000000000000e+00   1.8300000000000000e-01   3.4639999999999999e-01   3.5400000000000001e-02
   4.9396400000000000e+01  -7.8173599999999993e+01   6.4535140000000001e+02   4.1865600000000001e+01   5.6105400000000003e+01   3.2757999999999998e+00  -8.4340000000000004e-01   5.1139999999999997e-01   6.0941999999999998e+00   5.7799999999999997e-02   2.8870000000000001e-01  -3.5400000000000001e-02
   4.8999699999999997e+01  -8.0679800000000000e+01   6.4432200000000000e+02   4.1922899999999998e+01   5.6095900000000000e+01   3.5038000000000000e+00  -6.6579999999999995e-01   6.0040000000000004e-01   6.2683000000000000e+00   9.6299999999999997e-02   2.8870000000000001e-01   2.6499999999999999e-02
   4.9528700000000001e+01  -8.2196600000000004e+01   6.4234900000000005e+02   4.2094700000000003e+01   5.6229100000000003e+01   3.6090000000000000e+00  -7.7680000000000005e-01   5.3369999999999995e-01   5.6589000000000000e+00   9.6299999999999997e-02   2.3089999999999999e-01   3.5400000000000001e-02
   4.9991599999999998e+01  -8.3295800000000000e+01   6.4123379999999997e+02   4.2190199999999997e+01   5.6181500000000000e+01   3.7362000000000002e+00  -8.6560000000000004e-01   6.0040000000000004e-01   5.1365999999999996e+00   9.6299999999999997e-02   2.0210000000000000e-01   4.8700000000000000e-02
   5.0278100000000002e+01  -8.4285100000000000e+01   6.4097640000000001e+02   4.2362000000000002e+01   5.6219600000000000e+01   3.9554999999999998e+00  -8.4340000000000004e-01   8.8939999999999997e-01   5.2236000000000002e+00   1.6380000000000000e-01   2.6939999999999997e-01   7.5200000000000003e-02
   5.0476500000000001e+01  -8.5977800000000002e+01   6.3754510000000005e+02   4.2304800000000000e+01   5.5877000000000002e+01   4.0957999999999997e+00  -1.1984999999999999e+00   5.7809999999999995e-01   4.7882999999999996e+00   9.6299999999999997e-02   2.2130000000000000e-01   1.2390000000000000e-01
   5.0608699999999999e+01  -8.7186899999999994e+01   6.3411369999999999e+02   4.2342900000000000e+01   5.5905500000000004e+01   4.2141999999999999e+00  -9.3220000000000003e-01   7.7820000000000000e-01   4.8754000000000000e+00   2.6010000000000000e-01   3.2710000000000000e-01   1.0170000000000000e-01
   5.0520600000000002e+01  -8.8176199999999994e+01   6.3119709999999998e+02   4.2276100000000000e+01   5.5620100000000001e+01   4.3677000000000001e+00  -8.4340000000000004e-01   9.7840000000000005e-01   4.4401000000000002e+00   1.9270000000000001e-01   2.7900000000000003e-01   6.6400000000000001e-02
   5.0454400000000000e+01  -8.9011499999999998e+01   6.2733680000000004e+02   4.2342900000000000e+01   5.5534399999999998e+01   4.4291000000000000e+00  -7.1020000000000005e-01   8.0049999999999999e-01   5.5719000000000003e+00   1.7340000000000000e-01   4.3300000000000000e-01   8.8499999999999995e-02
   5.0278100000000002e+01  -9.0022800000000004e+01   6.2261869999999999e+02   4.2304800000000000e+01   5.5220399999999998e+01   4.5167999999999999e+00  -7.3240000000000005e-01   6.2260000000000004e-01   5.3977000000000004e+00   1.3489999999999999e-01   3.3679999999999999e-01   1.2390000000000000e-01
   5.0388300000000001e+01  -9.0704300000000003e+01   6.1764329999999995e+02   4.2256999999999998e+01   5.5096699999999998e+01   4.6264000000000003e+00  -5.1049999999999995e-01   9.7840000000000005e-01   6.0941999999999998e+00   1.1559999999999999e-01   2.7900000000000003e-01   8.4000000000000005e-02
   5.0167900000000003e+01  -9.1429699999999997e+01   6.1378300000000002e+02   4.2027900000000002e+01   5.4792200000000001e+01   4.7447999999999997e+00  -8.4340000000000004e-01   7.1150000000000002e-01   6.0941999999999998e+00   6.7400000000000002e-02   3.0790000000000001e-01   7.9600000000000004e-02
   5.0057699999999997e+01  -9.1539699999999996e+01   6.0846439999999996e+02   4.2046999999999997e+01   5.4525700000000001e+01   4.7535999999999996e+00  -6.4370000000000005e-01   6.4480000000000004e-01   6.0072000000000001e+00   1.1559999999999999e-01   2.5979999999999998e-01   9.2899999999999996e-02
   4.9815199999999997e+01  -9.1561599999999999e+01   6.0348889999999994e+02   4.1808300000000003e+01   5.4249800000000000e+01   4.8544000000000000e+00  -5.5489999999999995e-01   4.0020000000000000e-01   5.3977000000000004e+00   1.6380000000000000e-01   1.8279999999999999e-01   1.2390000000000000e-01
   4.9484600000000000e+01  -9.2221199999999996e+01   5.9756979999999999e+02   4.1598199999999999e+01   5.3726399999999998e+01   4.9333999999999998e+00  -4.8830000000000001e-01   8.2269999999999999e-01   5.2236000000000002e+00   6.7400000000000002e-02   2.8870000000000001e-01   5.3100000000000001e-02
   4.8845399999999998e+01  -9.2155199999999994e+01   5.9019240000000002e+02   4.1140000000000001e+01   5.3041300000000000e+01   5.0824999999999996e+00  -6.6579999999999995e-01   4.4469999999999998e-01   5.3977000000000004e+00   1.3489999999999999e-01   1.9239999999999999e-01   9.2899999999999996e-02
   4.8162100000000002e+01  -9.2418999999999997e+01   5.7981259999999997e+02   4.0662599999999998e+01   5.2403700000000001e+01   5.1702000000000004e+00  -3.9950000000000002e-01   5.3369999999999995e-01   4.5270999999999999e+00   8.6699999999999999e-02   1.6360000000000000e-01   3.9800000000000002e-02
   4.6861600000000003e+01  -9.2375000000000000e+01   5.7029060000000004e+02   4.0089700000000001e+01   5.1575800000000001e+01   5.4508000000000001e+00  -3.3289999999999997e-01   6.2260000000000004e-01   5.5719000000000003e+00   2.8899999999999999e-02   2.8870000000000001e-01   5.3100000000000001e-02
   4.5715400000000002e+01  -9.2089299999999994e+01   5.6025390000000004e+02   3.9526400000000002e+01   5.0814599999999999e+01   5.4814999999999996e+00  -2.4410000000000001e-01   7.5600000000000001e-01   5.6589000000000000e+00   1.2520000000000001e-01   2.9830000000000001e-01   5.7500000000000002e-02
   4.4260599999999997e+01  -9.1825400000000002e+01   5.4841570000000002e+02   3.8886800000000001e+01   5.0034300000000002e+01   5.5823999999999998e+00  -4.6610000000000001e-01   7.1150000000000002e-01   5.0495000000000001e+00   4.8200000000000000e-02   2.1170000000000000e-01   5.3100000000000001e-02
   4.2805799999999998e+01  -9.0880200000000002e+01   5.3700649999999996e+02   3.8199300000000001e+01   4.9339599999999997e+01   5.5955000000000004e+00  -4.4390000000000002e-01   6.6710000000000003e-01   5.3977000000000004e+00   1.3489999999999999e-01   3.5599999999999998e-01   1.7700000000000000e-02
   4.1461199999999998e+01  -9.0484399999999994e+01   5.2679819999999995e+02   3.7550100000000000e+01   4.8321399999999997e+01   5.6525999999999996e+00  -8.4340000000000004e-01   1.0450999999999999e+00   6.0941999999999998e+00   2.1190000000000001e-01   1.6360000000000000e-01   2.2559999999999999e-01
   4.0623600000000003e+01  -8.9824900000000000e+01   5.1324440000000004e+02   3.6719499999999996e+01   4.7474499999999999e+01   5.7752999999999997e+00  -7.9900000000000004e-01  -8.8900000000000007e-02   5.0495000000000001e+00  -2.8899999999999999e-02   2.6939999999999997e-01   3.0959999999999999e-01
   3.9058700000000002e+01  -8.9517200000000003e+01   4.9994790000000000e+02   3.5726599999999998e+01   4.6247000000000000e+01   5.8498999999999999e+00   0.0000000000000000e+00   1.1339999999999999e+00   6.0072000000000001e+00   1.9270000000000001e-01   2.9830000000000001e-01   0.0000000000000000e+00
   3.7802300000000002e+01  -8.8286100000000005e+01   4.8656560000000002e+02   3.4857700000000001e+01   4.4981400000000001e+01   5.8894000000000002e+00  -6.6579999999999995e-01  -2.2239999999999999e-01   5.9200999999999997e+00  -9.5999999999999992e-03   2.6939999999999997e-01   1.3299999999999999e-02
   3.6391599999999997e+01  -8.7274799999999999e+01   4.7352650000000000e+02   3.3855300000000000e+01   4.3801400000000001e+01   5.8673999999999999e+00  -2.4410000000000001e-01   5.3369999999999995e-01   4.7882999999999996e+00   1.1559999999999999e-01   1.8279999999999999e-01   1.5040000000000001e-01
   3.5179200000000002e+01  -8.6307599999999994e+01   4.5937220000000002e+02   3.2881399999999999e+01   4.2688000000000002e+01   5.9287999999999998e+00  -1.0431999999999999e+00   4.0020000000000000e-01   4.4401000000000002e+00   1.6380000000000000e-01   1.9239999999999999e-01   1.1060000000000000e-01
   3.3878799999999998e+01  -8.5120500000000007e+01   4.4444580000000002e+02   3.1735700000000001e+01   4.1194099999999999e+01   5.9244000000000003e+00  -4.4390000000000002e-01   6.4480000000000004e-01   6.2683000000000000e+00   1.4449999999999999e-01   1.7319999999999999e-01   1.1500000000000000e-01
   3.2820700000000002e+01  -8.3361800000000002e+01   4.2900470000000001e+02   3.0714099999999998e+01   3.9947499999999998e+01   5.8498999999999999e+00  -4.2170000000000002e-01   5.1139999999999997e-01   5.8330000000000002e+00   1.0600000000000000e-01   2.7900000000000003e-01   7.9600000000000004e-02
   3.1630500000000001e+01  -8.1361300000000000e+01   4.1339210000000003e+02   2.9644800000000000e+01   3.8491599999999998e+01   5.7446000000000002e+00  -5.1049999999999995e-01   5.3369999999999995e-01   5.0495000000000001e+00   7.7100000000000002e-02   2.5979999999999998e-01   8.8499999999999995e-02
   3.0418099999999999e+01  -7.9448700000000002e+01   3.9572059999999999e+02   2.8394100000000002e+01   3.6930999999999997e+01   5.6612999999999998e+00  -5.1049999999999995e-01   4.0020000000000000e-01   5.2236000000000002e+00   7.7100000000000002e-02   3.0790000000000001e-01   7.0800000000000002e-02
   2.9139700000000001e+01  -7.7206400000000002e+01   3.7779180000000002e+02   2.7067000000000000e+01   3.5322800000000001e+01   5.5472999999999999e+00  -5.7709999999999995e-01   3.5580000000000001e-01   6.1813000000000002e+00   6.7400000000000002e-02   2.1170000000000000e-01   8.4000000000000005e-02
   2.8125800000000002e+01  -7.4348500000000001e+01   3.5900510000000003e+02   2.5835400000000000e+01   3.3714599999999997e+01   5.4508000000000001e+00  -7.5460000000000005e-01   3.3350000000000002e-01   5.6589000000000000e+00   8.6699999999999999e-02   2.1170000000000000e-01   1.2830000000000000e-01
   2.6428500000000000e+01  -7.1446700000000007e+01   3.4013270000000000e+02   2.4346000000000000e+01   3.1906600000000001e+01   5.2403000000000004e+00  -8.4340000000000004e-01   2.2239999999999999e-01   5.4847999999999999e+00   6.7400000000000002e-02   1.8279999999999999e-01   1.0620000000000000e-01
   2.5502700000000001e+01  -6.8369000000000000e+01   3.1963040000000001e+02   2.2847000000000001e+01   2.9841699999999999e+01   5.0999999999999996e+00  -6.2150000000000005e-01   2.2239999999999999e-01   4.8754000000000000e+00   1.4449999999999999e-01   2.9830000000000001e-01   1.3710000000000000e-01
   2.4025900000000000e+01  -6.5159400000000005e+01   2.9895650000000001e+02   2.1424499999999998e+01   2.7928999999999998e+01   4.8851000000000004e+00  -7.1020000000000005e-01   8.8900000000000007e-02   5.5719000000000003e+00   1.9300000000000001e-02   1.7319999999999999e-01   1.1940000000000001e-01
   2.2989899999999999e+01  -6.1532100000000000e+01   2.7819680000000000e+02   2.0049600000000002e+01   2.5997299999999999e+01   4.5650000000000004e+00  -6.8799999999999994e-01   3.3350000000000002e-01   4.9623999999999997e+00   1.4449999999999999e-01   2.5019999999999998e-01   9.7299999999999998e-02
   2.1182500000000001e+01  -5.7728900000000003e+01   2.5709399999999999e+02   1.8426600000000001e+01   2.4027500000000000e+01   4.3807999999999998e+00  -8.6560000000000004e-01   4.2249999999999999e-01   5.3977000000000004e+00  -2.8899999999999999e-02   2.5019999999999998e-01   9.7299999999999998e-02
   1.9992200000000000e+01  -5.4101599999999998e+01   2.3659170000000000e+02   1.6984900000000000e+01   2.2143400000000000e+01   4.0739000000000001e+00  -7.5460000000000005e-01   2.4460000000000001e-01   5.8330000000000002e+00   1.3489999999999999e-01   3.5599999999999998e-01   6.6400000000000001e-02
   1.8449300000000001e+01  -5.0298400000000001e+01   2.1548890000000000e+02   1.5562300000000000e+01   2.0278199999999998e+01   3.7713000000000001e+00  -9.9880000000000002e-01   1.1119999999999999e-01   5.8330000000000002e+00   1.1559999999999999e-01   2.5979999999999998e-01   1.0170000000000000e-01
   1.7192900000000002e+01  -4.6473300000000002e+01   1.9464340000000001e+02   1.4244800000000000e+01   1.8508299999999998e+01   3.5476000000000001e+00  -7.5460000000000005e-01   2.6679999999999998e-01   5.6589000000000000e+00   1.5409999999999999e-01   3.5599999999999998e-01   7.5200000000000003e-02
   1.5341300000000000e+01  -4.2977899999999998e+01   1.7680040000000000e+02   1.2803100000000001e+01   1.6557600000000001e+01   3.2582000000000000e+00  -9.5440000000000003e-01   4.4469999999999998e-01   5.7460000000000004e+00  -2.8899999999999999e-02   2.7900000000000003e-01   1.2390000000000000e-01
   1.4040800000000001e+01  -3.9548499999999997e+01   1.5638380000000001e+02   1.1600199999999999e+01   1.4882800000000000e+01   3.0083000000000002e+00  -9.5440000000000003e-01   1.1119999999999999e-01   5.3977000000000004e+00   2.1190000000000001e-01   2.3089999999999999e-01   1.4599999999999999e-01
   1.2542000000000000e+01  -3.6207000000000001e+01   1.3896969999999999e+02   1.0225300000000001e+01   1.3217499999999999e+01   2.7801999999999998e+00  -1.0875999999999999e+00   0.0000000000000000e+00   5.1365999999999996e+00   1.2520000000000001e-01   2.3089999999999999e-01   1.5920000000000001e-01
   1.0910900000000000e+01  -3.2821500000000000e+01   1.2241350000000000e+02   8.9268999999999998e+00   1.1523700000000000e+01   2.5215000000000001e+00  -9.9880000000000002e-01   1.3339999999999999e-01   5.0495000000000001e+00   5.7799999999999997e-02   3.7530000000000002e-01   1.8140000000000001e-01
   9.4120000000000008e+00  -2.9348099999999999e+01   1.0662920000000000e+02   7.9147999999999996e+00   1.0086800000000000e+01   2.3372999999999999e+00  -1.1318999999999999e+00  -2.2239999999999999e-01   4.6142000000000003e+00   1.3489999999999999e-01   2.0210000000000000e-01   2.0349999999999999e-01
   8.1555999999999997e+00  -2.5720800000000001e+01   9.1960200000000000e+01   6.9218999999999999e+00   8.6974999999999998e+00   2.0171999999999999e+00  -1.0875999999999999e+00   8.8900000000000007e-02   5.3977000000000004e+00   1.0600000000000000e-01   2.6939999999999997e-01   1.7249999999999999e-01
   6.6787999999999998e+00  -2.2225400000000000e+01   7.9092699999999994e+01   6.0721999999999996e+00   7.4318999999999997e+00   1.7804000000000000e+00  -1.1096999999999999e+00   2.2200000000000001e-02   5.7460000000000004e+00   7.7100000000000002e-02   2.7900000000000003e-01   1.5920000000000001e-01
   5.5987000000000000e+00  -1.8620100000000001e+01   6.6139300000000006e+01   5.2892999999999999e+00   6.2805000000000000e+00   1.4471000000000001e+00  -1.1540999999999999e+00   8.8900000000000007e-02   6.6166000000000000e+00   1.3489999999999999e-01   3.1750000000000000e-01   1.7690000000000000e-01
   4.4084000000000003e+00  -1.4860900000000001e+01   5.4558500000000002e+01   4.6018999999999997e+00   5.3479000000000001e+00   1.1445000000000001e+00  -1.1318999999999999e+00  -2.2200000000000001e-02   6.2683000000000000e+00   1.2520000000000001e-01   3.1750000000000000e-01   1.6370000000000001e-01
   3.0859000000000001e+00  -1.1673299999999999e+01   4.6323200000000000e+01   4.1722000000000001e+00   4.5486000000000004e+00   8.0689999999999995e-01  -1.0209999999999999e+00   0.0000000000000000e+00   6.0941999999999998e+00   1.1559999999999999e-01   3.7530000000000002e-01   1.6810000000000000e-01
   2.4908000000000001e+00  -8.7714999999999996e+00   3.9889499999999998e+01   3.5707000000000000e+00   3.7873000000000001e+00   5.7010000000000005e-01  -1.1762999999999999e+00   0.0000000000000000e+00   5.2236000000000002e+00   4.8200000000000000e-02   2.4060000000000001e-01   2.0349999999999999e-01
   1.6752000000000000e+00  -5.7596999999999996e+00   3.2512099999999997e+01   3.3702000000000001e+00   3.1116999999999999e+00   2.9380000000000001e-01  -1.2650999999999999e+00  -4.4499999999999998e-02   5.8330000000000002e+00   2.8899999999999999e-02   2.4060000000000001e-01   2.3440000000000000e-01
   1.2122999999999999e+00  -3.6713000000000000e+00   2.9252300000000002e+01   2.9024000000000001e+00   2.7595999999999998e+00   8.7700000000000000e-02  -1.3317000000000001e+00  -2.0010000000000000e-01   5.1365999999999996e+00   0.0000000000000000e+00   3.0790000000000001e-01   2.3890000000000000e-01
   6.1719999999999997e-01  -2.0225000000000000e+00   2.5306200000000000e+01   2.6446000000000001e+00   2.3028000000000000e+00  -5.7000000000000002e-02  -1.1984999999999999e+00  -2.2239999999999999e-01   5.5719000000000003e+00   1.4449999999999999e-01   3.5599999999999998e-01   2.1229999999999999e-01
   2.4249999999999999e-01  -6.8149999999999999e-01   2.2732700000000001e+01   2.3296000000000001e+00   1.9793000000000001e+00  -1.7100000000000001e-01  -1.0431999999999999e+00  -2.6679999999999998e-01   4.9623999999999997e+00   7.7100000000000002e-02   1.7319999999999999e-01   1.9910000000000000e-01
   1.1020000000000001e-01   0.0000000000000000e+00   2.0245000000000001e+01   2.2723000000000000e+00   1.7795000000000001e+00  -3.0700000000000000e-01  -1.1984999999999999e+00  -3.7800000000000000e-01   4.7882999999999996e+00   9.6299999999999997e-02   3.1750000000000000e-01   2.1229999999999999e-01
  -8.8200000000000001e-02   9.4530000000000003e-01   1.8186199999999999e+01   1.9859000000000000e+00   1.5225000000000000e+00  -3.6399999999999999e-01  -1.1318999999999999e+00  -3.1130000000000002e-01   6.2683000000000000e+00   8.6699999999999999e-02   3.2710000000000000e-01   1.6810000000000000e-01
   8.8200000000000001e-02   1.5168999999999999e+00   1.5869999999999999e+01   1.8236000000000001e+00   1.3608000000000000e+00  -5.0429999999999997e-01  -1.1318999999999999e+00  -3.1130000000000002e-01   6.0941999999999998e+00   1.7340000000000000e-01   2.7900000000000003e-01   2.0790000000000000e-01
   2.6450000000000001e-01   2.3083000000000000e+00   1.3296500000000000e+01   1.6516999999999999e+00   1.1895000000000000e+00  -6.7090000000000005e-01  -1.1318999999999999e+00  -5.1139999999999997e-01   5.9200999999999997e+00   2.8899999999999999e-02   2.2130000000000000e-01   1.9460000000000000e-01
   2.2040000000000001e-01   1.8906000000000001e+00   1.1752400000000000e+01   1.5370999999999999e+00   1.0467000000000000e+00  -6.7090000000000005e-01  -9.1000000000000003e-01  -4.0020000000000000e-01   5.3977000000000004e+00   1.2520000000000001e-01   3.0790000000000001e-01   2.1679999999999999e-01
  -3.9679999999999999e-01   1.6268000000000000e+00   1.0465600000000000e+01   1.2985000000000000e+00   8.9449999999999996e-01  -5.8320000000000005e-01  -1.1096999999999999e+00  -2.6679999999999998e-01   6.4424999999999999e+00  -2.8899999999999999e-02   4.2340000000000000e-01   2.3000000000000001e-01
  -4.4100000000000000e-02   1.5828000000000000e+00   8.5784000000000002e+00   1.2030000000000001e+00   7.8029999999999999e-01  -5.8760000000000001e-01  -1.1318999999999999e+00  -3.3350000000000002e-01   6.0072000000000001e+00   9.6299999999999997e-02   3.4639999999999999e-01   2.2559999999999999e-01
  -7.2740000000000005e-01   1.2969999999999999e+00   8.3209999999999997e+00   1.0024999999999999e+00   6.4710000000000001e-01  -5.2180000000000004e-01  -1.2428999999999999e+00  -6.4480000000000004e-01   5.9200999999999997e+00   5.7799999999999997e-02   2.9830000000000001e-01   2.5209999999999999e-01
  -6.3919999999999999e-01   1.1871000000000000e+00   7.8921000000000001e+00   8.2110000000000005e-01   4.2820000000000003e-01  -5.1749999999999996e-01  -8.4340000000000004e-01  -5.5589999999999995e-01   6.1813000000000002e+00   1.6380000000000000e-01   2.8870000000000001e-01   2.2120000000000001e-01
  -6.8330000000000002e-01   8.1340000000000001e-01   7.0343000000000000e+00   6.3970000000000005e-01   2.0930000000000001e-01  -4.6479999999999999e-01  -8.8780000000000003e-01  -6.4480000000000004e-01   4.8754000000000000e+00   3.8500000000000000e-02   2.9830000000000001e-01   2.6540000000000002e-01
  -1.7630000000000001e-01   1.0331999999999999e+00   5.2328000000000001e+00   5.6330000000000002e-01   2.7600000000000002e-01  -4.7799999999999998e-01  -7.3240000000000005e-01  -6.2260000000000004e-01   4.8754000000000000e+00   9.6299999999999997e-02   3.0790000000000001e-01   2.7429999999999999e-01
  -5.0700000000000001e-01   7.9139999999999999e-01   5.8333000000000004e+00   4.6779999999999999e-01   5.7099999999999998e-02  -3.7269999999999998e-01  -7.5460000000000005e-01  -4.2249999999999999e-01   5.3977000000000004e+00   9.6299999999999997e-02   2.9830000000000001e-01   2.7870000000000000e-01
  -1.1020000000000001e-01   4.6170000000000000e-01   4.8897000000000004e+00   3.9140000000000003e-01   2.8500000000000001e-02  -4.5169999999999999e-01  -7.5460000000000005e-01  -6.6710000000000003e-01   5.9200999999999997e+00   2.0230000000000001e-01   3.2710000000000000e-01   2.3440000000000000e-01
  -1.1020000000000001e-01   5.0560000000000005e-01   4.0317999999999996e+00   3.1509999999999999e-01   9.4999999999999998e-03  -4.2540000000000000e-01  -7.3240000000000005e-01  -7.5600000000000001e-01   6.2683000000000000e+00   8.6699999999999999e-02   3.7530000000000002e-01   2.8310000000000002e-01
  -1.1020000000000001e-01   4.1770000000000002e-01   3.5171000000000001e+00   4.0100000000000002e-01  -4.7600000000000003e-02  -3.9470000000000000e-01  -2.8849999999999998e-01  -4.4469999999999998e-01   6.4424999999999999e+00   1.7340000000000000e-01   4.0410000000000001e-01   2.8310000000000002e-01
  -1.9839999999999999e-01   3.0780000000000002e-01   3.8603000000000001e+00   2.0999999999999999e-01  -5.7099999999999998e-02  -3.2010000000000000e-01  -6.8799999999999994e-01  -7.3380000000000001e-01   6.4424999999999999e+00   9.6299999999999997e-02   3.5599999999999998e-01   2.8749999999999998e-01
   0.0000000000000000e+00   2.4179999999999999e-01   2.8309000000000002e+00   2.1959999999999999e-01  -1.9000000000000000e-02  -3.6399999999999999e-01  -5.7709999999999995e-01  -7.3380000000000001e-01   5.5719000000000003e+00   1.3489999999999999e-01   3.3679999999999999e-01   3.1409999999999999e-01
   0.0000000000000000e+00   8.7900000000000006e-02   2.9165999999999999e+00   1.9089999999999999e-01  -7.6100000000000001e-02  -2.7629999999999999e-01  -9.3220000000000003e-01  -9.7840000000000005e-01   5.9200999999999997e+00   2.2159999999999999e-01   3.4639999999999999e-01   3.5389999999999999e-01
  -1.9839999999999999e-01  -8.7900000000000006e-02   3.5171000000000001e+00   2.3870000000000000e-01  -9.5200000000000007e-02  -2.6310000000000000e-01  -7.9900000000000004e-01  -6.8930000000000002e-01   5.8330000000000002e+00   1.9270000000000001e-01   2.8870000000000001e-01   2.9640000000000000e-01
  -6.6100000000000006e-02  -1.0990000000000000e-01   4.5465000000000000e+00   2.6729999999999998e-01  -6.6600000000000006e-02  -2.8499999999999998e-01  -8.4340000000000004e-01  -8.4499999999999997e-01   6.2683000000000000e+00   2.5050000000000000e-01   2.7900000000000003e-01   3.3179999999999998e-01
   1.7630000000000001e-01   0.0000000000000000e+00   3.3456000000000001e+00   3.0549999999999999e-01  -1.7130000000000001e-01  -2.1929999999999999e-01  -9.9880000000000002e-01  -3.7800000000000000e-01   5.2236000000000002e+00   1.9270000000000001e-01   4.1370000000000001e-01   2.9189999999999999e-01
  -1.5429999999999999e-01  -2.1999999999999999e-02   4.0317999999999996e+00   2.0050000000000001e-01  -9.5200000000000007e-02  -1.9289999999999999e-01  -7.7680000000000005e-01  -2.4460000000000001e-01   5.8330000000000002e+00   1.7340000000000000e-01   3.8490000000000002e-01   3.0520000000000003e-01
   6.6100000000000006e-02  -1.7590000000000000e-01   3.8603000000000001e+00   2.7689999999999998e-01  -3.8100000000000002e-02  -2.3680000000000001e-01  -8.2120000000000004e-01  -2.8910000000000002e-01   6.0941999999999998e+00   2.7939999999999998e-01   3.1750000000000000e-01   3.1850000000000001e-01
  -4.4100000000000000e-02  -6.6000000000000003e-02   3.0024000000000002e+00   1.8140000000000001e-01   0.0000000000000000e+00  -2.5000000000000000e-01  -7.9900000000000004e-01  -4.4499999999999998e-02   6.1813000000000002e+00   1.4449999999999999e-01   3.2710000000000000e-01   3.8929999999999998e-01
   1.9839999999999999e-01  -4.3999999999999997e-02   2.6593000000000000e+00   2.5779999999999997e-01   2.8500000000000001e-02  -2.1490000000000001e-01  -6.2150000000000005e-01   0.0000000000000000e+00   5.8330000000000002e+00   1.9270000000000001e-01   3.9450000000000002e-01   3.6270000000000002e-01
  -1.3230000000000000e-01  -3.0780000000000002e-01   3.1739999999999999e+00   1.7190000000000000e-01  -4.7600000000000003e-02  -1.9730000000000000e-01  -6.8799999999999994e-01  -2.4460000000000001e-01   7.2260000000000000e+00   1.2520000000000001e-01   4.1370000000000001e-01   3.9369999999999999e-01
   1.1020000000000001e-01   0.0000000000000000e+00   1.8872000000000000e+00   3.0549999999999999e-01   9.4999999999999998e-03  -2.5000000000000000e-01  -8.4340000000000004e-01  -6.6699999999999995e-02   6.7907000000000002e+00   1.7340000000000000e-01   3.2710000000000000e-01   3.8479999999999998e-01
  -8.8200000000000001e-02  -4.3969999999999998e-01   3.7745000000000002e+00   1.9089999999999999e-01   8.5599999999999996e-02  -2.2359999999999999e-01  -9.3220000000000003e-01  -8.8900000000000007e-02   5.9200999999999997e+00   2.4079999999999999e-01   3.5599999999999998e-01   3.8040000000000002e-01
   0.0000000000000000e+00  -8.7900000000000006e-02   3.4314000000000000e+00   1.4319999999999999e-01  -1.0470000000000000e-01  -1.8420000000000000e-01  -8.6560000000000004e-01   1.7790000000000000e-01   5.6589000000000000e+00   2.6010000000000000e-01   4.2340000000000000e-01   3.3620000000000000e-01
   0.0000000000000000e+00  -3.2979999999999998e-01   3.6029000000000000e+00   2.0050000000000001e-01  -1.5229999999999999e-01  -1.1840000000000001e-01  -9.7660000000000002e-01  -1.1119999999999999e-01   5.9200999999999997e+00   2.3119999999999999e-01   2.7900000000000003e-01   4.1139999999999999e-01
   2.1999999999999999e-02  -1.5390000000000001e-01   3.2597999999999998e+00   2.8639999999999999e-01   9.4999999999999998e-03  -1.6660000000000000e-01  -9.9880000000000002e-01  -1.1119999999999999e-01   5.7460000000000004e+00   2.4079999999999999e-01   4.0410000000000001e-01   3.3620000000000000e-01
  -1.9839999999999999e-01  -3.0780000000000002e-01   3.6886999999999999e+00   1.2410000000000000e-01  -1.9030000000000000e-01  -7.8899999999999998e-02  -9.3220000000000003e-01   4.4499999999999998e-02   6.7907000000000002e+00   1.9270000000000001e-01   3.2710000000000000e-01   3.8040000000000002e-01
   6.6100000000000006e-02  -2.4179999999999999e-01   3.2597999999999998e+00   1.3370000000000001e-01  -2.8500000000000001e-02  -1.5350000000000000e-01  -7.9900000000000004e-01   8.8900000000000007e-02   6.0941999999999998e+00   1.1559999999999999e-01   4.4259999999999999e-01   3.6270000000000002e-01
   0.0000000000000000e+00  -1.9789999999999999e-01   3.0882000000000001e+00   1.6230000000000000e-01  -2.8500000000000001e-02  -1.7540000000000000e-01  -9.5440000000000003e-01   0.0000000000000000e+00   5.7460000000000004e+00   2.5050000000000000e-01   4.2340000000000000e-01   4.0250000000000002e-01
   0.0000000000000000e+00  -1.5390000000000001e-01   2.1446000000000001e+00   1.6230000000000000e-01   8.5599999999999996e-02  -1.8420000000000000e-01  -7.7680000000000005e-01   2.2239999999999999e-01   6.7907000000000002e+00   2.6970000000000000e-01   3.7530000000000002e-01   3.0959999999999999e-01
   0.0000000000000000e+00  -1.7590000000000000e-01   3.6029000000000000e+00   2.0999999999999999e-01  -3.8100000000000002e-02  -1.2720000000000001e-01  -8.4340000000000004e-01   8.8900000000000007e-02   6.5294999999999996e+00   1.3489999999999999e-01   4.2340000000000000e-01   3.9369999999999999e-01
   1.9839999999999999e-01  -1.3189999999999999e-01   2.4876999999999998e+00   2.0050000000000001e-01   9.4999999999999998e-03  -1.4910000000000001e-01  -1.1762999999999999e+00  -2.2200000000000001e-02   5.8330000000000002e+00   2.0230000000000001e-01   3.8490000000000002e-01   4.0250000000000002e-01
   6.6100000000000006e-02  -2.6379999999999998e-01   2.8309000000000002e+00   2.0050000000000001e-01  -9.4999999999999998e-03  -1.2720000000000001e-01  -1.1984999999999999e+00  -1.3339999999999999e-01   5.6589000000000000e+00   2.1190000000000001e-01   3.6559999999999998e-01   3.9369999999999999e-01
  -1.5429999999999999e-01  -3.9570000000000000e-01   4.0317999999999996e+00   1.9089999999999999e-01  -1.9000000000000000e-02  -1.1400000000000000e-01  -9.1000000000000003e-01   8.8900000000000007e-02   5.7460000000000004e+00   2.3119999999999999e-01   3.6559999999999998e-01   3.4949999999999998e-01
   2.1999999999999999e-02  -2.8580000000000000e-01   3.7745000000000002e+00   1.7190000000000000e-01  -1.7130000000000001e-01  -5.2600000000000001e-02  -1.0431999999999999e+00   8.8900000000000007e-02   5.9200999999999997e+00   3.1790000000000002e-01   3.1750000000000000e-01   3.6709999999999998e-01
  -6.6100000000000006e-02  -1.5390000000000001e-01   3.4314000000000000e+00   2.2910000000000000e-01   9.4999999999999998e-03  -1.2720000000000001e-01  -1.0431999999999999e+00  -2.2200000000000001e-02   5.3106999999999998e+00   1.8300000000000000e-01   3.4639999999999999e-01   3.4060000000000001e-01
   2.1999999999999999e-02  -4.3969999999999998e-01   3.8603000000000001e+00   1.8140000000000001e-01  -7.6100000000000001e-02  -4.8200000000000000e-02  -7.1020000000000005e-01   1.3339999999999999e-01   6.0941999999999998e+00   2.0230000000000001e-01   3.9450000000000002e-01   3.8479999999999998e-01
   0.0000000000000000e+00  -4.6170000000000000e-01   3.4314000000000000e+00   1.1459999999999999e-01   0.0000000000000000e+00  -1.0520000000000000e-01  -7.3240000000000005e-01   2.4460000000000001e-01   6.6166000000000000e+00   1.9270000000000001e-01   3.4639999999999999e-01   3.7159999999999999e-01
   8.8200000000000001e-02  -3.7369999999999998e-01   2.3161999999999998e+00   2.4820000000000000e-01  -2.8500000000000001e-02  -1.4470000000000000e-01  -9.5440000000000003e-01   2.2239999999999999e-01   6.5294999999999996e+00   2.2159999999999999e-01   3.7530000000000002e-01   3.8479999999999998e-01
   1.9839999999999999e-01  -3.0780000000000002e-01   3.0024000000000002e+00   2.2910000000000000e-01  -7.6100000000000001e-02  -1.2280000000000001e-01  -9.9880000000000002e-01   3.7800000000000000e-01   6.0941999999999998e+00   2.5050000000000000e-01   4.2340000000000000e-01   3.7600000000000000e-01
  -4.4100000000000000e-02  -2.8580000000000000e-01   3.5171000000000001e+00   2.1959999999999999e-01   0.0000000000000000e+00  -1.2280000000000001e-01  -9.1000000000000003e-01   2.4460000000000001e-01   6.1813000000000002e+00   2.2159999999999999e-01   4.0410000000000001e-01   3.9369999999999999e-01
   8.8200000000000001e-02  -1.3189999999999999e-01   2.0588000000000002e+00   2.0050000000000001e-01   9.4999999999999998e-03  -1.5790000000000001e-01  -9.3220000000000003e-01   2.4460000000000001e-01   5.4847999999999999e+00   2.5050000000000000e-01   3.7530000000000002e-01   3.7159999999999999e-01
   1.5429999999999999e-01  -2.6379999999999998e-01   3.4314000000000000e+00   2.0050000000000001e-01  -6.6600000000000006e-02  -1.5350000000000000e-01  -1.1540999999999999e+00   1.5559999999999999e-01   5.3977000000000004e+00   2.1190000000000001e-01   3.3679999999999999e-01   3.7159999999999999e-01
   1.9839999999999999e-01  -1.3189999999999999e-01   3.6886999999999999e+00   2.0999999999999999e-01  -1.3320000000000001e-01  -7.0199999999999999e-02  -1.0209999999999999e+00  -8.8900000000000007e-02   5.7460000000000004e+00   2.6970000000000000e-01   3.7530000000000002e-01   3.3620000000000000e-01
   4.4100000000000000e-02  -4.6170000000000000e-01   3.9460999999999999e+00   9.5500000000000002e-02  -1.2370000000000000e-01  -7.8899999999999998e-02  -1.2428999999999999e+00  -6.6699999999999995e-02   5.5719000000000003e+00   3.3710000000000001e-01   3.6559999999999998e-01   3.8479999999999998e-01
  -8.8200000000000001e-02  -2.8580000000000000e-01   3.2597999999999998e+00   2.3870000000000000e-01   2.8500000000000001e-02  -1.3589999999999999e-01  -1.0209999999999999e+00   2.6679999999999998e-01   6.0072000000000001e+00   2.5050000000000000e-01   3.4639999999999999e-01   3.5830000000000001e-01
  -1.3230000000000000e-01  -3.9570000000000000e-01   3.9460999999999999e+00   1.1459999999999999e-01  -1.9000000000000000e-02  -9.6500000000000002e-02  -9.7660000000000002e-01   2.0010000000000000e-01   6.4424999999999999e+00   2.5050000000000000e-01   3.2710000000000000e-01   3.2729999999999998e-01
   2.6450000000000001e-01  -3.0780000000000002e-01   3.3456000000000001e+00   2.0050000000000001e-01  -1.1420000000000000e-01  -3.5099999999999999e-02  -9.5440000000000003e-01   1.3339999999999999e-01   5.3977000000000004e+00   2.6010000000000000e-01   4.1370000000000001e-01   3.0959999999999999e-01
   1.9839999999999999e-01  -3.5170000000000001e-01   1.8015000000000001e+00   2.3870000000000000e-01  -6.6600000000000006e-02  -1.5350000000000000e-01  -9.1000000000000003e-01   1.3339999999999999e-01   6.0941999999999998e+00   1.7340000000000000e-01   3.0790000000000001e-01   3.5389999999999999e-01
   1.7630000000000001e-01  -1.7590000000000000e-01   3.0024000000000002e+00   2.1959999999999999e-01   3.8100000000000002e-02  -1.3589999999999999e-01  -1.0653999999999999e+00   4.0020000000000000e-01   6.1813000000000002e+00   2.1190000000000001e-01   4.1370000000000001e-01   3.3620000000000000e-01
   1.3230000000000000e-01  -3.2979999999999998e-01   3.3456000000000001e+00   1.3370000000000001e-01   0.0000000000000000e+00  -9.2100000000000001e-02  -1.0875999999999999e+00   2.8910000000000002e-01   6.2683000000000000e+00   2.3119999999999999e-01   4.0410000000000001e-01   3.4499999999999997e-01
   2.6450000000000001e-01  -1.7590000000000000e-01   2.8309000000000002e+00   2.7689999999999998e-01  -4.7600000000000003e-02  -1.2720000000000001e-01  -9.9880000000000002e-01   1.7790000000000000e-01   6.0072000000000001e+00   2.5050000000000000e-01   3.9450000000000002e-01   3.9810000000000001e-01
   3.0859999999999999e-01  -2.6379999999999998e-01   2.8309000000000002e+00   1.9089999999999999e-01  -1.3320000000000001e-01  -9.2100000000000001e-02  -1.0875999999999999e+00  -1.1119999999999999e-01   6.3554000000000004e+00   2.2159999999999999e-01   2.6939999999999997e-01   3.5389999999999999e-01
   8.8200000000000001e-02  -3.7369999999999998e-01   3.8603000000000001e+00   1.9089999999999999e-01  -1.4269999999999999e-01  -7.8899999999999998e-02  -1.1096999999999999e+00   1.1119999999999999e-01   5.8330000000000002e+00   2.2159999999999999e-01   3.9450000000000002e-01   3.7159999999999999e-01
   2.6450000000000001e-01  -2.8580000000000000e-01   3.3456000000000001e+00   1.4319999999999999e-01  -8.5599999999999996e-02  -5.2600000000000001e-02  -1.3983000000000001e+00   8.8900000000000007e-02   5.1365999999999996e+00   2.3119999999999999e-01   3.0790000000000001e-01   3.5389999999999999e-01
   1.7630000000000001e-01  -4.1770000000000002e-01   3.0882000000000001e+00   1.3370000000000001e-01  -1.3320000000000001e-01  -1.0520000000000000e-01  -1.1762999999999999e+00   3.1130000000000002e-01   4.7012999999999998e+00   3.2750000000000001e-01   3.7530000000000002e-01   3.6709999999999998e-01
  -2.1999999999999999e-02  -2.6379999999999998e-01   4.8038999999999996e+00   1.7190000000000000e-01  -1.0470000000000000e-01  -7.8899999999999998e-02  -8.2120000000000004e-01   2.8910000000000002e-01   6.0941999999999998e+00   2.8899999999999998e-01   3.3679999999999999e-01   3.8040000000000002e-01
   2.2040000000000001e-01  -4.1770000000000002e-01   3.1739999999999999e+00   1.0500000000000000e-01  -9.5200000000000007e-02  -1.0960000000000000e-01  -8.4340000000000004e-01   3.7800000000000000e-01   6.0072000000000001e+00   2.6010000000000000e-01   4.5219999999999999e-01   3.5389999999999999e-01
   1.1020000000000001e-01  -1.9789999999999999e-01   2.1446000000000001e+00   2.6729999999999998e-01  -1.9000000000000000e-02  -9.6500000000000002e-02  -8.6560000000000004e-01   2.2239999999999999e-01   6.2683000000000000e+00   3.0819999999999997e-01   3.1750000000000000e-01   3.3620000000000000e-01
   1.9839999999999999e-01  -2.8580000000000000e-01   3.0882000000000001e+00   2.2910000000000000e-01  -8.5599999999999996e-02  -1.3589999999999999e-01  -9.3220000000000003e-01   2.8910000000000002e-01   5.9200999999999997e+00   2.2159999999999999e-01   3.2710000000000000e-01   3.8040000000000002e-01
   1.7630000000000001e-01  -3.0780000000000002e-01   2.8309000000000002e+00   1.8140000000000001e-01  -9.4999999999999998e-03  -7.4499999999999997e-02  -1.1096999999999999e+00   4.4469999999999998e-01   6.3554000000000004e+00   1.8300000000000000e-01   3.1750000000000000e-01   3.6270000000000002e-01
   3.5270000000000001e-01  -2.1980000000000000e-01   2.6593000000000000e+00   1.8140000000000001e-01  -8.5599999999999996e-02  -1.4470000000000000e-01  -1.0431999999999999e+00  -4.4499999999999998e-02   6.7907000000000002e+00   2.2159999999999999e-01   4.3300000000000000e-01   3.8929999999999998e-01
   3.7469999999999998e-01  -2.8580000000000000e-01   3.0882000000000001e+00   2.5779999999999997e-01  -5.7099999999999998e-02  -9.6500000000000002e-02  -1.2873000000000001e+00   8.8900000000000007e-02   5.7460000000000004e+00   2.4079999999999999e-01   3.6559999999999998e-01   3.5389999999999999e-01
   6.6100000000000006e-02  -2.6379999999999998e-01   3.9460999999999999e+00   2.0999999999999999e-01  -1.9030000000000000e-01  -7.4499999999999997e-02  -1.1096999999999999e+00   2.6679999999999998e-01   5.6589000000000000e+00   3.2750000000000001e-01   3.9450000000000002e-01   3.5830000000000001e-01
   1.7630000000000001e-01  -2.4179999999999999e-01   3.6886999999999999e+00   2.2910000000000000e-01  -1.1420000000000000e-01  -7.0199999999999999e-02  -1.4205000000000001e+00   2.2200000000000001e-02   5.8330000000000002e+00   2.6010000000000000e-01   3.0790000000000001e-01   3.7600000000000000e-01
   2.4249999999999999e-01  -3.7369999999999998e-01   2.6593000000000000e+00   1.5279999999999999e-01  -7.6100000000000001e-02  -7.4499999999999997e-02  -1.3983000000000001e+00   1.7790000000000000e-01   6.3554000000000004e+00   2.4079999999999999e-01   2.6939999999999997e-01   3.1409999999999999e-01
   1.5429999999999999e-01  -5.2759999999999996e-01   3.2597999999999998e+00   8.5900000000000004e-02  -1.2370000000000000e-01  -1.7500000000000002e-02  -1.1096999999999999e+00   1.3339999999999999e-01   6.3554000000000004e+00   2.7939999999999998e-01   4.0410000000000001e-01   3.4060000000000001e-01
   4.6289999999999998e-01  -3.7369999999999998e-01   3.4314000000000000e+00   1.8140000000000001e-01  -7.6100000000000001e-02  -6.5799999999999997e-02  -1.0653999999999999e+00   2.0010000000000000e-01   6.7907000000000002e+00   2.1190000000000001e-01   3.5599999999999998e-01   3.7159999999999999e-01
   1.7630000000000001e-01  -5.0560000000000005e-01   3.0882000000000001e+00   1.3370000000000001e-01  -5.7099999999999998e-02  -9.2100000000000001e-02  -1.0653999999999999e+00   1.1119999999999999e-01   6.0072000000000001e+00   2.5050000000000000e-01   3.7530000000000002e-01   3.6709999999999998e-01
   2.6450000000000001e-01  -3.9570000000000000e-01   2.3161999999999998e+00   1.8140000000000001e-01  -7.6100000000000001e-02  -1.1840000000000001e-01  -1.0653999999999999e+00   3.1130000000000002e-01   6.8777999999999997e+00   2.8899999999999998e-01   2.7900000000000003e-01   3.4060000000000001e-01
   1.3230000000000000e-01  -2.4179999999999999e-01   3.5171000000000001e+00   9.5500000000000002e-02  -2.8500000000000001e-02  -1.0960000000000000e-01  -1.0653999999999999e+00   2.8910000000000002e-01   6.0941999999999998e+00   1.7340000000000000e-01   3.0790000000000001e-01   3.7600000000000000e-01
   3.3060000000000000e-01  -4.3969999999999998e-01   2.6593000000000000e+00   2.8639999999999999e-01   1.9000000000000000e-02  -1.2280000000000001e-01  -1.1984999999999999e+00   3.3350000000000002e-01   6.2683000000000000e+00   2.5050000000000000e-01   3.5599999999999998e-01   3.8929999999999998e-01
   8.8200000000000001e-02  -1.3189999999999999e-01   2.8309000000000002e+00   1.3370000000000001e-01  -8.5599999999999996e-02  -8.3299999999999999e-02  -1.2428999999999999e+00   2.6679999999999998e-01   6.0072000000000001e+00   2.0230000000000001e-01   2.2130000000000000e-01   3.6709999999999998e-01
   2.4249999999999999e-01  -2.8580000000000000e-01   3.8603000000000001e+00   1.4319999999999999e-01  -2.8500000000000001e-02  -9.6500000000000002e-02  -1.1540999999999999e+00   2.6679999999999998e-01   6.0941999999999998e+00   2.3119999999999999e-01   2.7900000000000003e-01   3.5389999999999999e-01
   1.3230000000000000e-01  -3.2979999999999998e-01   3.2597999999999998e+00   1.6230000000000000e-01  -1.4269999999999999e-01  -5.2600000000000001e-02  -1.3761000000000001e+00  -2.2200000000000001e-02   5.4847999999999999e+00   3.2750000000000001e-01   2.7900000000000003e-01   3.5389999999999999e-01
   3.0859999999999999e-01  -1.5390000000000001e-01   3.9460999999999999e+00   2.3870000000000000e-01  -1.1420000000000000e-01  -7.8899999999999998e-02  -1.1762999999999999e+00   2.0010000000000000e-01   6.1813000000000002e+00   2.4079999999999999e-01   2.4060000000000001e-01   3.3620000000000000e-01
  -4.4100000000000000e-02  -4.6170000000000000e-01   4.1176000000000004e+00   1.8140000000000001e-01  -2.3790000000000000e-01  -4.4000000000000003e-03  -1.1762999999999999e+00   2.4460000000000001e-01   6.0072000000000001e+00   2.2159999999999999e-01   3.6559999999999998e-01   3.4499999999999997e-01
   2.6450000000000001e-01  -3.5170000000000001e-01   3.3456000000000001e+00   2.2910000000000000e-01  -6.6600000000000006e-02  -6.1400000000000003e-02  -1.1984999999999999e+00   2.6679999999999998e-01   6.7035999999999998e+00   2.5050000000000000e-01   3.2710000000000000e-01   3.1850000000000001e-01
   2.8649999999999998e-01  -2.6379999999999998e-01   2.6593000000000000e+00   2.0050000000000001e-01  -6.6600000000000006e-02  -7.8899999999999998e-02  -1.1540999999999999e+00   4.4499999999999998e-02   6.5294999999999996e+00   1.6380000000000000e-01   3.0790000000000001e-01   3.7600000000000000e-01
   1.9839999999999999e-01  -2.8580000000000000e-01   3.0024000000000002e+00   2.1959999999999999e-01  -9.4999999999999998e-03  -1.1400000000000000e-01  -9.7660000000000002e-01   2.2239999999999999e-01   7.2260000000000000e+00   2.6010000000000000e-01   3.4639999999999999e-01   3.4060000000000001e-01
   1.9839999999999999e-01  -5.4959999999999998e-01   3.5171000000000001e+00   1.8140000000000001e-01  -9.4999999999999998e-03  -9.6500000000000002e-02  -1.2650999999999999e+00   2.2239999999999999e-01   6.1813000000000002e+00   2.0230000000000001e-01   4.0410000000000001e-01   3.4499999999999997e-01
   2.6450000000000001e-01  -2.4179999999999999e-01   2.3161999999999998e+00   1.9089999999999999e-01  -8.5599999999999996e-02  -1.3589999999999999e-01  -1.0431999999999999e+00   1.5559999999999999e-01   6.2683000000000000e+00   1.9270000000000001e-01   3.5599999999999998e-01   3.3179999999999998e-01
   2.6450000000000001e-01  -3.5170000000000001e-01   2.5735000000000001e+00   2.2910000000000000e-01  -1.6180000000000000e-01  -9.6500000000000002e-02  -1.1984999999999999e+00   1.1119999999999999e-01   6.0941999999999998e+00   2.3119999999999999e-01   3.5599999999999998e-01   3.6709999999999998e-01
   1.9839999999999999e-01  -3.7369999999999998e-01   3.0882000000000001e+00   1.6230000000000000e-01  -1.5229999999999999e-01  -9.2100000000000001e-02  -1.2873000000000001e+00   1.3339999999999999e-01   5.3977000000000004e+00   3.3710000000000001e-01   2.9830000000000001e-01   3.5830000000000001e-01
   3.5270000000000001e-01  -4.8359999999999997e-01   4.0317999999999996e+00   2.1959999999999999e-01  -1.3320000000000001e-01  -4.8200000000000000e-02  -1.2873000000000001e+00   1.5559999999999999e-01   5.6589000000000000e+00   2.7939999999999998e-01   3.2710000000000000e-01   4.2909999999999998e-01
   1.5429999999999999e-01  -2.4179999999999999e-01   3.1739999999999999e+00   1.5279999999999999e-01  -1.8079999999999999e-01  -1.5350000000000000e-01  -1.1540999999999999e+00   8.8900000000000007e-02   5.0495000000000001e+00   2.5050000000000000e-01   4.3300000000000000e-01   3.5830000000000001e-01
   3.7469999999999998e-01  -2.6379999999999998e-01   3.8603000000000001e+00   1.0500000000000000e-01  -1.5229999999999999e-01  -2.1899999999999999e-02  -1.1984999999999999e+00   3.3350000000000002e-01   5.0495000000000001e+00   2.1190000000000001e-01   3.2710000000000000e-01   3.4949999999999998e-01
   4.1880000000000001e-01  -3.9570000000000000e-01   3.0882000000000001e+00   2.1959999999999999e-01  -6.6600000000000006e-02  -5.7000000000000002e-02  -1.1540999999999999e+00   2.2239999999999999e-01   6.2683000000000000e+00   2.6010000000000000e-01   4.2340000000000000e-01   3.0080000000000001e-01
   1.9839999999999999e-01  -2.1980000000000000e-01   3.6029000000000000e+00   2.2910000000000000e-01  -9.5200000000000007e-02  -9.2100000000000001e-02  -1.2650999999999999e+00   2.8910000000000002e-01   6.2683000000000000e+00   1.3489999999999999e-01   3.4639999999999999e-01   3.2290000000000002e-01
   5.0700000000000001e-01  -2.8580000000000000e-01   2.1446000000000001e+00   2.1959999999999999e-01  -9.5200000000000007e-02  -9.2100000000000001e-02  -9.9880000000000002e-01   2.6679999999999998e-01   6.0072000000000001e+00   1.8300000000000000e-01   3.2710000000000000e-01   3.1409999999999999e-01
   3.3060000000000000e-01  -1.9789999999999999e-01   3.0882000000000001e+00   1.5279999999999999e-01  -1.2370000000000000e-01  -1.0090000000000000e-01  -1.2650999999999999e+00   1.7790000000000000e-01   6.1813000000000002e+00   2.4079999999999999e-01   3.9450000000000002e-01   3.2729999999999998e-01
   4.6289999999999998e-01  -1.7590000000000000e-01   2.9165999999999999e+00   2.2910000000000000e-01  -2.8500000000000001e-02  -1.4030000000000001e-01  -1.2206999999999999e+00   1.7790000000000000e-01   6.0941999999999998e+00   2.3119999999999999e-01   4.2340000000000000e-01   3.1850000000000001e-01
   2.8649999999999998e-01  -1.7590000000000000e-01   3.2597999999999998e+00   2.0999999999999999e-01  -9.5200000000000007e-02  -7.8899999999999998e-02  -1.3539000000000001e+00   6.6699999999999995e-02   6.5294999999999996e+00   2.6010000000000000e-01   3.6559999999999998e-01   3.8479999999999998e-01
   3.7469999999999998e-01  -2.4179999999999999e-01   3.7745000000000002e+00   2.1959999999999999e-01  -1.9000000000000000e-02  -7.0199999999999999e-02  -1.2873000000000001e+00   3.1130000000000002e-01   5.7460000000000004e+00   2.2159999999999999e-01   3.6559999999999998e-01   3.4060000000000001e-01
   3.7469999999999998e-01  -4.3969999999999998e-01   3.9460999999999999e+00   1.5279999999999999e-01  -6.6600000000000006e-02  -6.1400000000000003e-02  -1.5093000000000001e+00   6.6699999999999995e-02   5.4847999999999999e+00   2.9859999999999998e-01   3.3679999999999999e-01   3.5389999999999999e-01
   3.0859999999999999e-01  -3.7369999999999998e-01   3.2597999999999998e+00   2.2910000000000000e-01  -1.3320000000000001e-01  -1.0090000000000000e-01  -1.2650999999999999e+00   2.0010000000000000e-01   5.5719000000000003e+00   3.6599999999999999e-01   3.0790000000000001e-01   3.5389999999999999e-01
   2.6450000000000001e-01  -5.0560000000000005e-01   4.1176000000000004e+00   1.4319999999999999e-01  -2.4740000000000001e-01  -2.6300000000000000e-02  -1.2428999999999999e+00  -6.6699999999999995e-02   6.0072000000000001e+00   2.6970000000000000e-01   3.6559999999999998e-01   3.5830000000000001e-01
   3.0859999999999999e-01  -3.9570000000000000e-01   3.5171000000000001e+00   2.6729999999999998e-01  -1.1420000000000000e-01  -9.6500000000000002e-02  -1.0431999999999999e+00   2.0010000000000000e-01   6.7035999999999998e+00   2.6010000000000000e-01   3.4639999999999999e-01   3.6270000000000002e-01
   4.8490000000000000e-01  -2.1980000000000000e-01   3.5171000000000001e+00   2.1959999999999999e-01  -7.6100000000000001e-02  -1.0960000000000000e-01  -1.2206999999999999e+00   1.3339999999999999e-01   5.9200999999999997e+00   1.3489999999999999e-01   2.5019999999999998e-01   3.8929999999999998e-01
   4.4080000000000003e-01  -2.6379999999999998e-01   2.1446000000000001e+00   2.0050000000000001e-01  -9.5200000000000007e-02  -1.0520000000000000e-01  -9.9880000000000002e-01   5.3369999999999995e-01   6.6166000000000000e+00   1.9270000000000001e-01   4.2340000000000000e-01   3.6709999999999998e-01
   5.9509999999999996e-01  -4.6170000000000000e-01   3.0024000000000002e+00   1.8140000000000001e-01  -1.0470000000000000e-01  -6.5799999999999997e-02  -1.1540999999999999e+00   3.7800000000000000e-01   6.6166000000000000e+00   2.0230000000000001e-01   3.4639999999999999e-01   3.2729999999999998e-01
   7.0530000000000004e-01  -4.3969999999999998e-01   2.8309000000000002e+00   2.2910000000000000e-01  -9.4999999999999998e-03  -1.1400000000000000e-01  -1.2650999999999999e+00   1.1119999999999999e-01   5.6589000000000000e+00   2.4079999999999999e-01   2.7900000000000003e-01   3.4499999999999997e-01
   3.0859999999999999e-01  -3.2979999999999998e-01   2.8309000000000002e+00   2.6729999999999998e-01  -1.1420000000000000e-01  -7.0199999999999999e-02  -1.3983000000000001e+00  -1.7790000000000000e-01   6.0941999999999998e+00   2.2159999999999999e-01   2.5979999999999998e-01   3.8479999999999998e-01
   3.5270000000000001e-01  -5.0560000000000005e-01   3.5171000000000001e+00   2.3870000000000000e-01  -8.5599999999999996e-02  -8.7700000000000000e-02  -1.4205000000000001e+00   2.6679999999999998e-01   6.4424999999999999e+00   2.5050000000000000e-01   4.1370000000000001e-01   3.5830000000000001e-01
   2.6450000000000001e-01  -4.3969999999999998e-01   4.0317999999999996e+00   1.5279999999999999e-01  -1.2370000000000000e-01  -2.6300000000000000e-02  -1.2650999999999999e+00   1.5559999999999999e-01   5.8330000000000002e+00   2.6970000000000000e-01   2.7900000000000003e-01   3.8929999999999998e-01
   5.2900000000000003e-01  -3.7369999999999998e-01   2.7450999999999999e+00   2.1959999999999999e-01  -9.5200000000000007e-02  -7.0199999999999999e-02  -1.4205000000000001e+00   3.3350000000000002e-01   5.6589000000000000e+00   2.2159999999999999e-01   3.9450000000000002e-01   3.4499999999999997e-01
   3.9679999999999999e-01  -5.9360000000000002e-01   4.4607999999999999e+00   7.6399999999999996e-02  -1.9980000000000001e-01  -4.8200000000000000e-02  -1.2873000000000001e+00   8.8900000000000007e-02   6.2683000000000000e+00   2.1190000000000001e-01   3.5599999999999998e-01   3.1409999999999999e-01
   3.0859999999999999e-01  -1.3189999999999999e-01   3.7745000000000002e+00   1.2410000000000000e-01  -1.0470000000000000e-01  -7.0199999999999999e-02  -1.0875999999999999e+00   1.7790000000000000e-01   6.1813000000000002e+00   2.6010000000000000e-01   3.5599999999999998e-01   3.3179999999999998e-01
   5.7310000000000005e-01  -1.7590000000000000e-01   2.9165999999999999e+00   1.9089999999999999e-01  -5.7099999999999998e-02  -7.0199999999999999e-02  -1.1984999999999999e+00   2.2239999999999999e-01   6.7907000000000002e+00   1.8300000000000000e-01   2.8870000000000001e-01   3.4499999999999997e-01
   7.4939999999999996e-01  -2.4179999999999999e-01   2.4876999999999998e+00   1.8140000000000001e-01   5.7099999999999998e-02  -9.6500000000000002e-02  -1.2206999999999999e+00   2.2239999999999999e-01   5.8330000000000002e+00   2.0230000000000001e-01   3.8490000000000002e-01   3.4949999999999998e-01
   3.5270000000000001e-01  -2.8580000000000000e-01   2.9165999999999999e+00   1.2410000000000000e-01  -7.6100000000000001e-02  -9.2100000000000001e-02  -1.4649000000000001e+00   2.6679999999999998e-01   6.9648000000000003e+00   1.7340000000000000e-01   4.0410000000000001e-01   3.3179999999999998e-01
   1.7630000000000001e-01  -2.4179999999999999e-01   2.6593000000000000e+00   1.9089999999999999e-01  -1.0470000000000000e-01  -1.3159999999999999e-01  -1.5093000000000001e+00   1.7790000000000000e-01   5.6589000000000000e+00   2.1190000000000001e-01   3.3679999999999999e-01   3.5389999999999999e-01
   4.6289999999999998e-01  -1.7590000000000000e-01   3.4314000000000000e+00   1.9089999999999999e-01  -9.5200000000000007e-02  -7.8899999999999998e-02  -1.5315000000000001e+00   4.4499999999999998e-02   6.0072000000000001e+00   2.3119999999999999e-01   2.8870000000000001e-01   3.7159999999999999e-01
   3.5270000000000001e-01  -3.5170000000000001e-01   2.8309000000000002e+00   8.5900000000000004e-02  -2.3790000000000000e-01  -6.1400000000000003e-02  -1.3761000000000001e+00   1.7790000000000000e-01   5.7460000000000004e+00   2.0230000000000001e-01   3.7530000000000002e-01   3.3179999999999998e-01
   4.4080000000000003e-01  -1.9789999999999999e-01   4.2034000000000002e+00   1.9089999999999999e-01  -2.1890000000000001e-01  -9.2100000000000001e-02  -1.3983000000000001e+00   2.0010000000000000e-01   5.9200999999999997e+00   2.0230000000000001e-01   2.5979999999999998e-01   3.7600000000000000e-01
   4.4080000000000003e-01  -3.2979999999999998e-01   3.2597999999999998e+00   1.7190000000000000e-01  -1.0470000000000000e-01  -8.3299999999999999e-02  -1.5093000000000001e+00   6.6699999999999995e-02   5.7460000000000004e+00   2.4079999999999999e-01   3.2710000000000000e-01   3.5389999999999999e-01
   3.5270000000000001e-01  -2.6379999999999998e-01   3.7745000000000002e+00   1.3370000000000001e-01  -1.7130000000000001e-01  -5.7000000000000002e-02  -1.3983000000000001e+00   1.7790000000000000e-01   6.0941999999999998e+00   2.0230000000000001e-01   3.3679999999999999e-01   3.4060000000000001e-01
   3.7469999999999998e-01  -8.7900000000000006e-02   3.9460999999999999e+00   2.0050000000000001e-01  -1.0470000000000000e-01  -4.8200000000000000e-02  -1.2206999999999999e+00   3.3350000000000002e-01   6.2683000000000000e+00   2.2159999999999999e-01   3.1750000000000000e-01   3.5389999999999999e-01
   6.8330000000000002e-01  -4.1770000000000002e-01   2.8309000000000002e+00   1.6230000000000000e-01   3.8100000000000002e-02  -1.1400000000000000e-01  -1.3761000000000001e+00  -1.1119999999999999e-01   5.5719000000000003e+00   1.9270000000000001e-01   3.1750000000000000e-01   3.7159999999999999e-01
   3.5270000000000001e-01  -2.4179999999999999e-01   3.0024000000000002e+00   2.1959999999999999e-01  -9.4999999999999998e-03  -1.4030000000000001e-01  -1.2873000000000001e+00   3.3350000000000002e-01   6.1813000000000002e+00   2.5050000000000000e-01   4.1370000000000001e-01   3.3179999999999998e-01
   4.8490000000000000e-01  -3.2979999999999998e-01   2.7450999999999999e+00   1.7190000000000000e-01  -1.6180000000000000e-01  -1.0520000000000000e-01  -1.3317000000000001e+00   3.3350000000000002e-01   6.6166000000000000e+00   2.1190000000000001e-01   3.3679999999999999e-01   3.3620000000000000e-01
   4.8490000000000000e-01  -1.3189999999999999e-01   2.3161999999999998e+00   1.5279999999999999e-01  -7.6100000000000001e-02  -9.6500000000000002e-02  -1.5093000000000001e+00   3.3350000000000002e-01   5.2236000000000002e+00   2.9859999999999998e-01   3.7530000000000002e-01   3.4949999999999998e-01
   3.0859999999999999e-01  -4.1770000000000002e-01   2.8309000000000002e+00   1.6230000000000000e-01  -1.5229999999999999e-01  -1.0960000000000000e-01  -1.3983000000000001e+00  -2.2200000000000001e-02   5.2236000000000002e+00   2.2159999999999999e-01   2.9830000000000001e-01   3.4949999999999998e-01
   4.1880000000000001e-01  -1.7590000000000000e-01   3.1739999999999999e+00   1.4319999999999999e-01  -7.6100000000000001e-02  -6.5799999999999997e-02  -1.3539000000000001e+00   1.1119999999999999e-01   5.7460000000000004e+00   2.5050000000000000e-01   3.1750000000000000e-01   2.9189999999999999e-01
   4.6289999999999998e-01  -3.2979999999999998e-01   3.5171000000000001e+00   2.1959999999999999e-01  -2.1890000000000001e-01  -5.7000000000000002e-02  -1.4427000000000001e+00   1.5559999999999999e-01   5.3106999999999998e+00   2.5050000000000000e-01   3.3679999999999999e-01   3.3620000000000000e-01
   4.1880000000000001e-01  -3.7369999999999998e-01   3.2597999999999998e+00   1.4319999999999999e-01  -1.3320000000000001e-01  -1.4910000000000001e-01  -1.4205000000000001e+00   8.8900000000000007e-02   5.1365999999999996e+00   2.5050000000000000e-01   4.3300000000000000e-01   3.4499999999999997e-01
   2.8649999999999998e-01  -4.1770000000000002e-01   3.2597999999999998e+00   1.2410000000000000e-01  -2.3790000000000000e-01  -1.3200000000000000e-02  -1.4205000000000001e+00   2.0010000000000000e-01   6.0072000000000001e+00   2.7939999999999998e-01   3.5599999999999998e-01   3.4949999999999998e-01
   5.5110000000000003e-01  -4.6170000000000000e-01   2.5735000000000001e+00   2.2910000000000000e-01  -6.6600000000000006e-02  -4.8200000000000000e-02  -1.1318999999999999e+00   3.1130000000000002e-01   6.5294999999999996e+00   2.2159999999999999e-01   3.9450000000000002e-01   3.4949999999999998e-01
   6.3919999999999999e-01  -1.7590000000000000e-01   2.5735000000000001e+00   1.8140000000000001e-01   0.0000000000000000e+00  -9.2100000000000001e-02  -1.2650999999999999e+00   3.1130000000000002e-01   6.7035999999999998e+00   2.6010000000000000e-01   4.1370000000000001e-01   3.3179999999999998e-01
   4.6289999999999998e-01  -2.6379999999999998e-01   2.3161999999999998e+00   1.8140000000000001e-01  -9.4999999999999998e-03  -7.4499999999999997e-02  -1.1540999999999999e+00   4.8920000000000002e-01   6.5294999999999996e+00   1.8300000000000000e-01   4.0410000000000001e-01   3.2729999999999998e-01
   4.8490000000000000e-01  -2.4179999999999999e-01   3.5171000000000001e+00   1.9089999999999999e-01  -5.7099999999999998e-02  -6.5799999999999997e-02  -1.3539000000000001e+00   1.7790000000000000e-01   5.7460000000000004e+00   2.7939999999999998e-01   4.2340000000000000e-01   3.6270000000000002e-01
   5.5110000000000003e-01  -1.3189999999999999e-01   3.0024000000000002e+00   2.5779999999999997e-01  -8.5599999999999996e-02  -7.4499999999999997e-02  -1.4205000000000001e+00   1.3339999999999999e-01   6.2683000000000000e+00   3.0819999999999997e-01   3.6559999999999998e-01   3.2729999999999998e-01
   5.2900000000000003e-01  -1.9789999999999999e-01   2.4876999999999998e+00   1.8140000000000001e-01  -1.3320000000000001e-01  -8.3299999999999999e-02  -1.5536000000000001e+00   6.6699999999999995e-02   5.8330000000000002e+00   1.8300000000000000e-01   3.2710000000000000e-01   3.4949999999999998e-01
   3.5270000000000001e-01  -3.5170000000000001e-01   3.8603000000000001e+00   1.9089999999999999e-01  -1.6180000000000000e-01  -4.3900000000000002e-02  -1.4649000000000001e+00   0.0000000000000000e+00   5.7460000000000004e+00   2.1190000000000001e-01   3.8490000000000002e-01   3.7600000000000000e-01
   4.1880000000000001e-01  -4.3969999999999998e-01   4.2034000000000002e+00   2.0999999999999999e-01  -2.0930000000000001e-01  -2.1899999999999999e-02  -1.4205000000000001e+00  -8.8900000000000007e-02   5.2236000000000002e+00   2.5050000000000000e-01   2.7900000000000003e-01   3.9369999999999999e-01
   3.3060000000000000e-01  -3.9570000000000000e-01   3.2597999999999998e+00   1.9089999999999999e-01  -1.6180000000000000e-01  -9.6500000000000002e-02  -1.4871000000000001e+00   1.5559999999999999e-01   5.3106999999999998e+00   2.8899999999999998e-01   2.7900000000000003e-01   3.2290000000000002e-01
   1.9839999999999999e-01  -3.7369999999999998e-01   4.1176000000000004e+00   2.7689999999999998e-01  -1.8079999999999999e-01  -8.8000000000000005e-03  -1.4205000000000001e+00   2.6679999999999998e-01   5.9200999999999997e+00   2.4079999999999999e-01   3.0790000000000001e-01   3.4949999999999998e-01
   3.0859999999999999e-01  -5.0560000000000005e-01   3.8603000000000001e+00   1.7190000000000000e-01  -1.7130000000000001e-01  -5.7000000000000002e-02  -1.2873000000000001e+00   3.3350000000000002e-01   5.8330000000000002e+00   2.6010000000000000e-01   3.5599999999999998e-01   3.2729999999999998e-01
   4.6289999999999998e-01  -2.4179999999999999e-01   3.2597999999999998e+00   2.2910000000000000e-01  -8.5599999999999996e-02  -1.0520000000000000e-01  -1.4649000000000001e+00   2.0010000000000000e-01   6.4424999999999999e+00   2.6010000000000000e-01   3.1750000000000000e-01   3.3620000000000000e-01
   6.1719999999999997e-01  -3.5170000000000001e-01   2.5735000000000001e+00   2.0050000000000001e-01  -1.9000000000000000e-02  -9.2100000000000001e-02  -1.1762999999999999e+00   3.1130000000000002e-01   5.7460000000000004e+00   2.9859999999999998e-01   3.7530000000000002e-01   3.2729999999999998e-01
   5.2900000000000003e-01  -3.9570000000000000e-01   3.6029000000000000e+00   1.4319999999999999e-01  -8.5599999999999996e-02  -8.7700000000000000e-02  -1.3761000000000001e+00   2.4460000000000001e-01   5.8330000000000002e+00   2.1190000000000001e-01   4.6189999999999998e-01   3.4060000000000001e-01
   5.9509999999999996e-01  -1.3189999999999999e-01   2.7450999999999999e+00   2.0999999999999999e-01  -2.8500000000000001e-02  -7.4499999999999997e-02  -1.4205000000000001e+00   2.2200000000000001e-02   6.6166000000000000e+00   1.5409999999999999e-01   2.7900000000000003e-01   3.4499999999999997e-01
   5.2900000000000003e-01  -1.0990000000000000e-01   3.0882000000000001e+00   1.7190000000000000e-01  -1.2370000000000000e-01  -7.8899999999999998e-02  -1.3539000000000001e+00   6.6699999999999995e-02   5.9200999999999997e+00   1.8300000000000000e-01   2.4060000000000001e-01   3.4949999999999998e-01
   3.7469999999999998e-01  -3.7369999999999998e-01   3.0024000000000002e+00   2.5779999999999997e-01  -1.7130000000000001e-01  -4.3900000000000002e-02  -1.2873000000000001e+00   1.7790000000000000e-01   6.2683000000000000e+00   3.0819999999999997e-01   3.0790000000000001e-01   3.4949999999999998e-01
   3.3060000000000000e-01  -4.6170000000000000e-01   3.7745000000000002e+00   1.5279999999999999e-01  -1.9030000000000000e-01  -4.4000000000000003e-03  -1.4871000000000001e+00   6.6699999999999995e-02   6.0072000000000001e+00   2.6970000000000000e-01   2.5979999999999998e-01   3.4949999999999998e-01
   3.9679999999999999e-01  -1.9789999999999999e-01   2.8309000000000002e+00   1.6230000000000000e-01  -1.4269999999999999e-01  -7.8899999999999998e-02  -1.3983000000000001e+00   1.7790000000000000e-01   5.6589000000000000e+00   3.2750000000000001e-01   2.8870000000000001e-01   3.6270000000000002e-01
   3.7469999999999998e-01  -5.7160000000000000e-01   3.6029000000000000e+00   3.8199999999999998e-02  -1.8079999999999999e-01  -5.7000000000000002e-02  -1.3095000000000001e+00   4.0020000000000000e-01   6.3554000000000004e+00   2.1190000000000001e-01   3.5599999999999998e-01   3.3179999999999998e-01
   7.2740000000000005e-01  -4.3969999999999998e-01   2.7450999999999999e+00   1.1459999999999999e-01  -1.0470000000000000e-01  -7.0199999999999999e-02  -1.3761000000000001e+00   3.3350000000000002e-01   6.4424999999999999e+00   2.3119999999999999e-01   4.4259999999999999e-01   3.5830000000000001e-01
   3.7469999999999998e-01  -1.5390000000000001e-01   2.9165999999999999e+00   5.7299999999999997e-02  -8.5599999999999996e-02  -1.0090000000000000e-01  -1.4427000000000001e+00   2.2239999999999999e-01   5.5719000000000003e+00   2.1190000000000001e-01   3.3679999999999999e-01   3.2729999999999998e-01
   5.7310000000000005e-01  -2.4179999999999999e-01   2.7450999999999999e+00   2.4820000000000000e-01   2.8500000000000001e-02  -9.2100000000000001e-02  -1.3761000000000001e+00   2.2239999999999999e-01   6.0941999999999998e+00   2.3119999999999999e-01   4.0410000000000001e-01   3.2290000000000002e-01
   3.0859999999999999e-01  -3.0780000000000002e-01   2.5735000000000001e+00   1.6230000000000000e-01  -5.7099999999999998e-02  -6.5799999999999997e-02  -1.5758000000000001e+00   4.2249999999999999e-01   6.9648000000000003e+00   1.4449999999999999e-01   3.6559999999999998e-01   3.4499999999999997e-01
   7.0530000000000004e-01  -3.0780000000000002e-01   2.3161999999999998e+00   3.0549999999999999e-01  -2.8500000000000001e-02  -8.7700000000000000e-02  -1.5315000000000001e+00   2.6679999999999998e-01   5.6589000000000000e+00   2.4079999999999999e-01   3.3679999999999999e-01   3.4949999999999998e-01
   3.9679999999999999e-01  -2.6379999999999998e-01   2.9165999999999999e+00   8.5900000000000004e-02  -6.6600000000000006e-02  -8.3299999999999999e-02  -1.7312000000000001e+00   1.7790000000000000e-01   6.2683000000000000e+00   1.8300000000000000e-01   3.6559999999999998e-01   3.7600000000000000e-01
   4.8490000000000000e-01  -4.1770000000000002e-01   3.4314000000000000e+00   1.3370000000000001e-01   0.0000000000000000e+00  -1.0090000000000000e-01  -1.4649000000000001e+00   2.2239999999999999e-01   5.5719000000000003e+00   2.1190000000000001e-01   4.2340000000000000e-01   3.8479999999999998e-01
   4.8490000000000000e-01  -4.1770000000000002e-01   3.2597999999999998e+00   2.0050000000000001e-01  -1.2370000000000000e-01  -7.4499999999999997e-02  -1.4205000000000001e+00   6.6699999999999995e-02   5.6589000000000000e+00   2.3119999999999999e-01   3.5599999999999998e-01   3.7600000000000000e-01
   7.0530000000000004e-01  -5.2759999999999996e-01   2.9165999999999999e+00   2.0050000000000001e-01  -1.4269999999999999e-01  -1.0520000000000000e-01  -1.3317000000000001e+00   2.2239999999999999e-01   6.6166000000000000e+00   2.5050000000000000e-01   3.5599999999999998e-01   3.4060000000000001e-01
   5.0700000000000001e-01  -3.2979999999999998e-01   3.3456000000000001e+00   1.6230000000000000e-01  -1.1420000000000000e-01  -8.3299999999999999e-02  -1.5093000000000001e+00   3.5580000000000001e-01   6.3554000000000004e+00   2.7939999999999998e-01   3.5599999999999998e-01   3.1850000000000001e-01
   4.1880000000000001e-01  -3.9570000000000000e-01   2.9165999999999999e+00   2.1959999999999999e-01  -1.4269999999999999e-01  -8.3299999999999999e-02  -1.3095000000000001e+00   3.1130000000000002e-01   5.5719000000000003e+00   1.9270000000000001e-01   3.8490000000000002e-01   3.1409999999999999e-01
   7.2740000000000005e-01  -1.5390000000000001e-01   2.8309000000000002e+00   2.1959999999999999e-01  -7.6100000000000001e-02  -9.2100000000000001e-02  -1.3317000000000001e+00   2.8910000000000002e-01   6.2683000000000000e+00   2.2159999999999999e-01   3.9450000000000002e-01   3.3620000000000000e-01
   5.2900000000000003e-01  -1.7590000000000000e-01   2.8309000000000002e+00   2.0050000000000001e-01   9.4999999999999998e-03  -1.6230000000000000e-01  -1.3317000000000001e+00   2.8910000000000002e-01   6.0072000000000001e+00   2.6010000000000000e-01   4.0410000000000001e-01   3.2290000000000002e-01
   4.8490000000000000e-01  -3.0780000000000002e-01   3.1739999999999999e+00   1.3370000000000001e-01  -1.2370000000000000e-01  -5.7000000000000002e-02  -1.4871000000000001e+00   2.8910000000000002e-01   6.0072000000000001e+00   2.3119999999999999e-01   3.1750000000000000e-01   3.9369999999999999e-01
   6.8330000000000002e-01  -1.0990000000000000e-01   2.1446000000000001e+00   2.0050000000000001e-01  -8.5599999999999996e-02  -1.2280000000000001e-01  -1.4205000000000001e+00   8.8900000000000007e-02   5.5719000000000003e+00   2.5050000000000000e-01   3.3679999999999999e-01   3.7600000000000000e-01
   6.6130000000000000e-01  -1.3189999999999999e-01   3.2597999999999998e+00   2.1959999999999999e-01  -7.6100000000000001e-02  -1.0090000000000000e-01  -1.7090000000000001e+00   0.0000000000000000e+00   6.3554000000000004e+00   2.6970000000000000e-01   3.1750000000000000e-01   3.4949999999999998e-01
   5.0700000000000001e-01  -3.5170000000000001e-01   3.1739999999999999e+00   2.0999999999999999e-01  -1.6180000000000000e-01  -3.0700000000000002e-02  -1.3317000000000001e+00   2.2200000000000001e-02   5.9200999999999997e+00   3.0819999999999997e-01   4.0410000000000001e-01   3.0959999999999999e-01
   5.9509999999999996e-01  -3.5170000000000001e-01   3.4314000000000000e+00   1.8140000000000001e-01  -1.4269999999999999e-01  -4.8200000000000000e-02  -1.5980000000000001e+00  -2.2200000000000001e-02   6.0941999999999998e+00   2.6010000000000000e-01   3.1750000000000000e-01   3.2729999999999998e-01
   7.4939999999999996e-01  -1.5390000000000001e-01   2.7450999999999999e+00   1.6230000000000000e-01  -1.1420000000000000e-01  -4.8200000000000000e-02  -1.4649000000000001e+00   1.1119999999999999e-01   5.4847999999999999e+00   3.6599999999999999e-01   3.6559999999999998e-01   3.2729999999999998e-01
   4.8490000000000000e-01  -4.8359999999999997e-01   3.5171000000000001e+00   1.2410000000000000e-01  -1.3320000000000001e-01  -3.0700000000000002e-02  -1.3983000000000001e+00   1.5559999999999999e-01   6.2683000000000000e+00   2.5050000000000000e-01   4.0410000000000001e-01   3.4949999999999998e-01
   4.8490000000000000e-01  -5.2759999999999996e-01   2.8309000000000002e+00   1.7190000000000000e-01  -1.6180000000000000e-01  -7.0199999999999999e-02  -1.2873000000000001e+00   2.6679999999999998e-01   6.6166000000000000e+00   2.5050000000000000e-01   3.6559999999999998e-01   2.9189999999999999e-01
   4.4080000000000003e-01  -1.9789999999999999e-01   3.3456000000000001e+00   1.1459999999999999e-01  -7.6100000000000001e-02  -5.7000000000000002e-02  -1.4205000000000001e+00   2.8910000000000002e-01   6.9648000000000003e+00   2.4079999999999999e-01   4.1370000000000001e-01   3.6270000000000002e-01
   8.1559999999999999e-01  -3.2979999999999998e-01   2.8309000000000002e+00   1.9089999999999999e-01  -6.6600000000000006e-02  -7.8899999999999998e-02  -1.4205000000000001e+00   3.7800000000000000e-01   5.8330000000000002e+00   2.0230000000000001e-01   4.4259999999999999e-01   3.2729999999999998e-01
   6.3919999999999999e-01  -5.2759999999999996e-01   4.2034000000000002e+00   1.3370000000000001e-01  -7.6100000000000001e-02  -7.0199999999999999e-02  -1.5758000000000001e+00   2.4460000000000001e-01   5.7460000000000004e+00   2.5050000000000000e-01   3.5599999999999998e-01   3.4060000000000001e-01
   6.1719999999999997e-01  -6.6000000000000003e-02   3.2597999999999998e+00   2.3870000000000000e-01  -7.6100000000000001e-02  -1.0520000000000000e-01  -1.3983000000000001e+00   1.3339999999999999e-01   6.0941999999999998e+00   3.1790000000000002e-01   3.7530000000000002e-01   3.1850000000000001e-01
   4.1880000000000001e-01  -2.8580000000000000e-01   3.0024000000000002e+00   1.4319999999999999e-01  -1.2370000000000000e-01  -4.8200000000000000e-02  -1.5980000000000001e+00   1.5559999999999999e-01   5.8330000000000002e+00   2.2159999999999999e-01   2.2130000000000000e-01   3.6270000000000002e-01
   5.7310000000000005e-01  -2.4179999999999999e-01   3.0024000000000002e+00   7.6399999999999996e-02  -1.2370000000000000e-01  -3.5099999999999999e-02  -1.2650999999999999e+00   1.1119999999999999e-01   5.6589000000000000e+00   2.9859999999999998e-01   3.6559999999999998e-01   3.4060000000000001e-01
   4.4080000000000003e-01  -5.2759999999999996e-01   3.6029000000000000e+00   1.1459999999999999e-01  -2.0930000000000001e-01  -1.7500000000000002e-02  -1.6202000000000001e+00   1.1119999999999999e-01   5.8330000000000002e+00   2.9859999999999998e-01   2.5979999999999998e-01   4.2470000000000002e-01
   5.5110000000000003e-01  -2.1999999999999999e-02   3.3456000000000001e+00   2.3870000000000000e-01  -1.4269999999999999e-01  -7.0199999999999999e-02  -1.5315000000000001e+00   2.2239999999999999e-01   5.6589000000000000e+00   2.4079999999999999e-01   3.2710000000000000e-01   3.3179999999999998e-01
   3.0859999999999999e-01  -6.3749999999999996e-01   3.6029000000000000e+00   1.0500000000000000e-01  -2.5690000000000002e-01  -3.0700000000000002e-02  -1.4649000000000001e+00   2.8910000000000002e-01   5.5719000000000003e+00   2.1190000000000001e-01   3.3679999999999999e-01   3.2290000000000002e-01
   5.7310000000000005e-01  -1.7590000000000000e-01   3.5171000000000001e+00   2.6729999999999998e-01  -1.2370000000000000e-01  -3.5099999999999999e-02  -1.2206999999999999e+00   2.8910000000000002e-01   6.0941999999999998e+00   3.5639999999999999e-01   4.0410000000000001e-01   3.2729999999999998e-01
   6.6130000000000000e-01  -3.0780000000000002e-01   3.1739999999999999e+00   2.0050000000000001e-01  -3.8100000000000002e-02  -7.8899999999999998e-02  -1.6646000000000001e+00   2.6679999999999998e-01   6.0941999999999998e+00   1.4449999999999999e-01   3.6559999999999998e-01   3.4060000000000001e-01
   5.7310000000000005e-01  -1.5390000000000001e-01   1.5441000000000000e+00   1.9089999999999999e-01  -1.0470000000000000e-01  -8.7700000000000000e-02  -1.3095000000000001e+00   3.3350000000000002e-01   6.4424999999999999e+00   2.7939999999999998e-01   3.7530000000000002e-01   3.0520000000000003e-01
   5.2900000000000003e-01  -3.9570000000000000e-01   3.0024000000000002e+00   1.1459999999999999e-01  -9.5200000000000007e-02  -7.0199999999999999e-02  -1.3317000000000001e+00   3.3350000000000002e-01   7.0518999999999998e+00   2.5050000000000000e-01   3.8490000000000002e-01   3.3620000000000000e-01
   5.7310000000000005e-01  -2.4179999999999999e-01   3.3456000000000001e+00   2.2910000000000000e-01  -9.4999999999999998e-03  -9.2100000000000001e-02  -1.5536000000000001e+00   8.8900000000000007e-02   5.6589000000000000e+00   2.3119999999999999e-01   3.7530000000000002e-01   3.1850000000000001e-01
   7.4939999999999996e-01  -3.5170000000000001e-01   3.0024000000000002e+00   1.8140000000000001e-01  -1.4269999999999999e-01  -7.8899999999999998e-02  -1.5093000000000001e+00   6.6699999999999995e-02   5.8330000000000002e+00   2.5050000000000000e-01   3.2710000000000000e-01   3.5389999999999999e-01
   6.3919999999999999e-01  -1.9789999999999999e-01   3.0024000000000002e+00   7.6399999999999996e-02  -1.5229999999999999e-01  -4.8200000000000000e-02  -1.5758000000000001e+00   1.5559999999999999e-01   5.7460000000000004e+00   2.0230000000000001e-01   3.4639999999999999e-01   3.3179999999999998e-01
   5.0700000000000001e-01  -4.3969999999999998e-01   4.1176000000000004e+00   1.6230000000000000e-01  -2.5690000000000002e-01  -3.9500000000000000e-02  -1.5093000000000001e+00   2.2200000000000001e-02   5.5719000000000003e+00   2.5050000000000000e-01   2.8870000000000001e-01   4.1139999999999999e-01
   5.2900000000000003e-01  -3.2979999999999998e-01   3.4314000000000000e+00   1.8140000000000001e-01  -1.2370000000000000e-01  -3.9500000000000000e-02  -1.5980000000000001e+00   8.8900000000000007e-02   5.7460000000000004e+00   2.6970000000000000e-01   4.2340000000000000e-01   3.5389999999999999e-01
   6.3919999999999999e-01  -4.3969999999999998e-01   3.5171000000000001e+00   1.2410000000000000e-01  -1.9030000000000000e-01  -4.4000000000000003e-03  -1.4427000000000001e+00   4.6689999999999998e-01   6.6166000000000000e+00   2.9859999999999998e-01   2.8870000000000001e-01   3.2729999999999998e-01
   6.3919999999999999e-01  -3.2979999999999998e-01   2.4876999999999998e+00   1.6230000000000000e-01  -1.3320000000000001e-01  -1.7500000000000002e-02  -1.2873000000000001e+00   3.3350000000000002e-01   5.3977000000000004e+00   1.9270000000000001e-01   3.4639999999999999e-01   3.3179999999999998e-01
   5.5110000000000003e-01  -1.7590000000000000e-01   3.4314000000000000e+00   1.6230000000000000e-01  -1.8079999999999999e-01  -1.0090000000000000e-01  -1.5315000000000001e+00   1.7790000000000000e-01   6.0941999999999998e+00   1.8300000000000000e-01   3.4639999999999999e-01   3.1409999999999999e-01
   7.4939999999999996e-01  -3.0780000000000002e-01   2.3161999999999998e+00   2.2910000000000000e-01  -6.6600000000000006e-02  -8.7700000000000000e-02  -1.3983000000000001e+00   4.2249999999999999e-01   6.3554000000000004e+00   2.1190000000000001e-01   3.8490000000000002e-01   2.9189999999999999e-01
   6.6130000000000000e-01  -3.5170000000000001e-01   2.9165999999999999e+00   2.1959999999999999e-01  -4.7600000000000003e-02  -1.0090000000000000e-01  -1.3983000000000001e+00   1.3339999999999999e-01   6.7035999999999998e+00   2.9859999999999998e-01   3.8490000000000002e-01   3.2729999999999998e-01
   8.1559999999999999e-01  -1.3189999999999999e-01   1.9730000000000001e+00   2.4820000000000000e-01   3.8100000000000002e-02  -9.6500000000000002e-02  -1.6424000000000001e+00   1.5559999999999999e-01   6.0941999999999998e+00   1.9270000000000001e-01   4.0410000000000001e-01   3.3620000000000000e-01
   4.6289999999999998e-01  -3.0780000000000002e-01   2.6593000000000000e+00   1.2410000000000000e-01  -7.6100000000000001e-02  -8.7700000000000000e-02  -1.5758000000000001e+00   6.6699999999999995e-02   6.0941999999999998e+00   2.0230000000000001e-01   3.3679999999999999e-01   3.8479999999999998e-01
   4.4080000000000003e-01  -2.6379999999999998e-01   3.3456000000000001e+00   1.9089999999999999e-01  -8.5599999999999996e-02  -8.8000000000000005e-03  -1.5315000000000001e+00   2.0010000000000000e-01   6.2683000000000000e+00   2.5050000000000000e-01   4.0410000000000001e-01   3.3620000000000000e-01
   5.2900000000000003e-01  -5.0560000000000005e-01   3.0024000000000002e+00   2.0050000000000001e-01  -2.1890000000000001e-01   8.8000000000000005e-03  -1.6424000000000001e+00   1.1119999999999999e-01   6.0072000000000001e+00   2.0230000000000001e-01   2.8870000000000001e-01   3.6270000000000002e-01
   5.7310000000000005e-01  -2.1980000000000000e-01   3.0882000000000001e+00   2.7689999999999998e-01  -1.3320000000000001e-01  -5.2600000000000001e-02  -1.5315000000000001e+00   2.8910000000000002e-01   6.2683000000000000e+00   2.6970000000000000e-01   3.5599999999999998e-01   2.9640000000000000e-01
   5.7310000000000005e-01  -4.8359999999999997e-01   3.9460999999999999e+00   2.1959999999999999e-01  -8.5599999999999996e-02  -3.0700000000000002e-02  -1.5536000000000001e+00   2.2239999999999999e-01   5.9200999999999997e+00   2.5050000000000000e-01   3.8490000000000002e-01   3.4060000000000001e-01
   6.6130000000000000e-01  -3.7369999999999998e-01   3.6029000000000000e+00   1.7190000000000000e-01  -1.2370000000000000e-01  -5.7000000000000002e-02  -1.4205000000000001e+00   4.4469999999999998e-01   6.5294999999999996e+00   2.6970000000000000e-01   3.8490000000000002e-01   3.2290000000000002e-01
   5.7310000000000005e-01  -4.1770000000000002e-01   2.8309000000000002e+00   1.3370000000000001e-01  -1.1420000000000000e-01  -9.6500000000000002e-02  -1.3761000000000001e+00   3.1130000000000002e-01   6.1813000000000002e+00   2.2159999999999999e-01   2.9830000000000001e-01   3.2729999999999998e-01
   5.7310000000000005e-01  -2.4179999999999999e-01   1.8872000000000000e+00   1.9089999999999999e-01  -4.7600000000000003e-02  -1.0960000000000000e-01  -1.4205000000000001e+00   2.4460000000000001e-01   6.4424999999999999e+00   2.3119999999999999e-01   3.6559999999999998e-01   3.2290000000000002e-01
   5.5110000000000003e-01  -4.1770000000000002e-01   3.3456000000000001e+00   2.2910000000000000e-01  -1.8079999999999999e-01  -7.0199999999999999e-02  -1.5758000000000001e+00   1.1119999999999999e-01   5.9200999999999997e+00   2.3119999999999999e-01   3.5599999999999998e-01   3.2729999999999998e-01
   6.3919999999999999e-01  -3.5170000000000001e-01   3.0024000000000002e+00   1.1459999999999999e-01  -3.8100000000000002e-02  -8.3299999999999999e-02  -1.3317000000000001e+00   3.3350000000000002e-01   6.2683000000000000e+00   2.3119999999999999e-01   3.1750000000000000e-01   3.2729999999999998e-01
   7.9349999999999998e-01  -1.9789999999999999e-01   2.5735000000000001e+00   1.3370000000000001e-01  -1.2370000000000000e-01  -1.0520000000000000e-01  -1.4871000000000001e+00   2.0010000000000000e-01   6.2683000000000000e+00   2.4079999999999999e-01   2.2130000000000000e-01   3.1850000000000001e-01
   5.2900000000000003e-01  -2.1980000000000000e-01   3.1739999999999999e+00   1.3370000000000001e-01  -1.6180000000000000e-01  -5.7000000000000002e-02  -1.4649000000000001e+00   3.5580000000000001e-01   5.1365999999999996e+00   2.4079999999999999e-01   3.4639999999999999e-01   3.5830000000000001e-01
   5.5110000000000003e-01  -4.1770000000000002e-01   3.8603000000000001e+00   1.9089999999999999e-01  -1.3320000000000001e-01  -8.8000000000000005e-03  -1.5980000000000001e+00   2.2200000000000001e-02   5.4847999999999999e+00   2.5050000000000000e-01   3.5599999999999998e-01   3.2729999999999998e-01
   4.8490000000000000e-01  -3.0780000000000002e-01   3.0024000000000002e+00   1.4319999999999999e-01  -1.2370000000000000e-01  -2.1899999999999999e-02  -1.4205000000000001e+00   1.3339999999999999e-01   5.1365999999999996e+00   2.4079999999999999e-01   3.6559999999999998e-01   3.5389999999999999e-01
   4.4080000000000003e-01  -4.8359999999999997e-01   3.6029000000000000e+00   1.6230000000000000e-01  -2.6640000000000003e-01  -2.6300000000000000e-02  -1.6202000000000001e+00   2.2239999999999999e-01   5.9200999999999997e+00   1.9270000000000001e-01   3.4639999999999999e-01   3.1409999999999999e-01
   7.2740000000000005e-01  -3.5170000000000001e-01   3.3456000000000001e+00   2.0999999999999999e-01  -2.1890000000000001e-01  -6.1400000000000003e-02  -1.2873000000000001e+00   3.7800000000000000e-01   6.6166000000000000e+00   2.6010000000000000e-01   3.9450000000000002e-01   3.1409999999999999e-01
   5.0700000000000001e-01  -8.7900000000000006e-02   2.0588000000000002e+00   2.5779999999999997e-01  -9.5200000000000007e-02  -5.2600000000000001e-02  -1.4205000000000001e+00   8.8900000000000007e-02   6.8777999999999997e+00   3.1790000000000002e-01   3.7530000000000002e-01   3.4949999999999998e-01
   6.6130000000000000e-01  -3.0780000000000002e-01   3.1739999999999999e+00   1.9089999999999999e-01  -1.1420000000000000e-01  -9.6500000000000002e-02  -1.4205000000000001e+00   4.2249999999999999e-01   6.3554000000000004e+00   1.2520000000000001e-01   4.1370000000000001e-01   3.0520000000000003e-01
   4.1880000000000001e-01  -3.9570000000000000e-01   3.0024000000000002e+00   2.0050000000000001e-01  -7.6100000000000001e-02  -4.8200000000000000e-02  -1.3983000000000001e+00   4.0020000000000000e-01   6.5294999999999996e+00   2.0230000000000001e-01   2.5019999999999998e-01   3.0520000000000003e-01
   7.4939999999999996e-01  -5.0560000000000005e-01   2.0588000000000002e+00   1.6230000000000000e-01  -9.4999999999999998e-03  -9.2100000000000001e-02  -1.6646000000000001e+00   2.4460000000000001e-01   5.4847999999999999e+00   3.0819999999999997e-01   3.7530000000000002e-01   3.2729999999999998e-01
   5.5110000000000003e-01  -3.0780000000000002e-01   3.2597999999999998e+00   2.0999999999999999e-01  -7.6100000000000001e-02  -7.8899999999999998e-02  -1.5980000000000001e+00   1.5559999999999999e-01   6.0072000000000001e+00   2.5050000000000000e-01   3.7530000000000002e-01   3.5830000000000001e-01
   4.4080000000000003e-01  -5.0560000000000005e-01   3.2597999999999998e+00   1.7190000000000000e-01  -1.7130000000000001e-01  -8.8000000000000005e-03  -1.5315000000000001e+00   2.0010000000000000e-01   5.6589000000000000e+00   1.9270000000000001e-01   3.2710000000000000e-01   2.8749999999999998e-01
   7.0530000000000004e-01  -3.5170000000000001e-01   3.1739999999999999e+00   2.0999999999999999e-01  -7.6100000000000001e-02   4.4000000000000003e-03  -1.5980000000000001e+00   0.0000000000000000e+00   5.3977000000000004e+00   2.6970000000000000e-01   3.6559999999999998e-01   3.5389999999999999e-01
   6.3919999999999999e-01  -5.2759999999999996e-01   2.8309000000000002e+00   2.7689999999999998e-01  -1.2370000000000000e-01  -3.5099999999999999e-02  -1.5093000000000001e+00   1.3339999999999999e-01   6.3554000000000004e+00   2.9859999999999998e-01   3.3679999999999999e-01   3.2290000000000002e-01
   7.0530000000000004e-01  -3.0780000000000002e-01   3.5171000000000001e+00   1.4319999999999999e-01  -2.2839999999999999e-01  -4.8200000000000000e-02  -1.4205000000000001e+00   1.3339999999999999e-01   6.3554000000000004e+00   2.7939999999999998e-01   4.2340000000000000e-01   3.0520000000000003e-01
   6.1719999999999997e-01  -2.4179999999999999e-01   4.1176000000000004e+00   2.2910000000000000e-01  -1.5229999999999999e-01  -1.7500000000000002e-02  -1.3761000000000001e+00   4.2249999999999999e-01   6.4424999999999999e+00   2.4079999999999999e-01   3.4639999999999999e-01   3.2290000000000002e-01
   4.6289999999999998e-01  -3.9570000000000000e-01   2.4018999999999999e+00   1.2410000000000000e-01  -7.6100000000000001e-02  -5.7000000000000002e-02  -1.5315000000000001e+00   1.3339999999999999e-01   6.3554000000000004e+00   3.0819999999999997e-01   3.5599999999999998e-01   3.2729999999999998e-01
   6.8330000000000002e-01  -6.6000000000000003e-02   2.4018999999999999e+00   2.2910000000000000e-01  -9.5200000000000007e-02  -8.3299999999999999e-02  -1.3761000000000001e+00   2.8910000000000002e-01   6.9648000000000003e+00   2.4079999999999999e-01   4.1370000000000001e-01   2.8749999999999998e-01
   6.6130000000000000e-01  -1.7590000000000000e-01   3.3456000000000001e+00   1.3370000000000001e-01  -8.5599999999999996e-02  -3.5099999999999999e-02  -1.5980000000000001e+00   2.0010000000000000e-01   6.0941999999999998e+00   1.7340000000000000e-01   4.1370000000000001e-01   3.2290000000000002e-01
   7.2740000000000005e-01  -3.2979999999999998e-01   1.8015000000000001e+00   2.5779999999999997e-01  -7.6100000000000001e-02  -7.8899999999999998e-02  -1.5093000000000001e+00   1.7790000000000000e-01   6.5294999999999996e+00   2.7939999999999998e-01   2.9830000000000001e-01   3.0959999999999999e-01
   5.0700000000000001e-01  -2.6379999999999998e-01   2.3161999999999998e+00   2.0999999999999999e-01  -1.4269999999999999e-01  -2.1899999999999999e-02  -1.4205000000000001e+00   8.8900000000000007e-02   6.0072000000000001e+00   3.6599999999999999e-01   2.9830000000000001e-01   3.5389999999999999e-01
   4.4080000000000003e-01  -2.4179999999999999e-01   2.8309000000000002e+00   2.2910000000000000e-01  -1.5229999999999999e-01  -1.7500000000000002e-02  -1.3317000000000001e+00   2.8910000000000002e-01   6.0941999999999998e+00   2.4079999999999999e-01   4.1370000000000001e-01   3.6270000000000002e-01
   4.1880000000000001e-01  -4.6170000000000000e-01   3.1739999999999999e+00   2.1959999999999999e-01  -1.3320000000000001e-01   0.0000000000000000e+00  -1.6424000000000001e+00  -4.4499999999999998e-02   5.5719000000000003e+00   2.6010000000000000e-01   2.9830000000000001e-01   3.6709999999999998e-01
   7.9349999999999998e-01  -3.0780000000000002e-01   3.3456000000000001e+00   2.5779999999999997e-01  -1.3320000000000001e-01  -6.5799999999999997e-02  -1.5758000000000001e+00   2.8910000000000002e-01   5.4847999999999999e+00   2.1190000000000001e-01   3.8490000000000002e-01   3.2290000000000002e-01
   3.0859999999999999e-01  -3.5170000000000001e-01   3.7745000000000002e+00   1.0500000000000000e-01  -9.5200000000000007e-02  -3.5099999999999999e-02  -1.4205000000000001e+00   1.1119999999999999e-01   6.0072000000000001e+00   7.7100000000000002e-02   3.8490000000000002e-01   3.1850000000000001e-01
   6.1719999999999997e-01  -4.1770000000000002e-01   3.4314000000000000e+00   1.5279999999999999e-01  -1.5229999999999999e-01  -6.1400000000000003e-02  -1.2873000000000001e+00   2.6679999999999998e-01   6.7907000000000002e+00   2.9859999999999998e-01   3.9450000000000002e-01   3.2290000000000002e-01
   5.7310000000000005e-01  -3.0780000000000002e-01   3.1739999999999999e+00   2.8639999999999999e-01  -1.0470000000000000e-01  -8.7700000000000000e-02  -1.5758000000000001e+00  -6.6699999999999995e-02   6.2683000000000000e+00   2.5050000000000000e-01   3.4639999999999999e-01   3.5830000000000001e-01
   6.1719999999999997e-01  -1.5390000000000001e-01   2.2303999999999999e+00   2.0999999999999999e-01  -1.9000000000000000e-02  -1.1400000000000000e-01  -1.2873000000000001e+00   3.5580000000000001e-01   6.3554000000000004e+00   2.2159999999999999e-01   2.9830000000000001e-01   3.1409999999999999e-01
   5.0700000000000001e-01  -4.6170000000000000e-01   3.0024000000000002e+00   1.0500000000000000e-01  -1.4269999999999999e-01  -2.1899999999999999e-02  -1.7090000000000001e+00   4.4469999999999998e-01   6.6166000000000000e+00   1.8300000000000000e-01   3.9450000000000002e-01   3.3620000000000000e-01
   7.2740000000000005e-01  -8.7900000000000006e-02   1.8015000000000001e+00   1.7190000000000000e-01  -2.8500000000000001e-02  -8.7700000000000000e-02  -1.5093000000000001e+00   1.5559999999999999e-01   6.0072000000000001e+00   2.0230000000000001e-01   3.3679999999999999e-01   3.4060000000000001e-01
   4.8490000000000000e-01  -2.8580000000000000e-01   3.2597999999999998e+00   1.4319999999999999e-01  -1.3320000000000001e-01  -6.1400000000000003e-02  -1.5536000000000001e+00   2.0010000000000000e-01   5.8330000000000002e+00   2.0230000000000001e-01   2.9830000000000001e-01   3.3620000000000000e-01
   6.8330000000000002e-01  -4.8359999999999997e-01   3.8603000000000001e+00   1.1459999999999999e-01  -2.1890000000000001e-01  -7.8899999999999998e-02  -1.5980000000000001e+00   2.2239999999999999e-01   5.7460000000000004e+00   2.1190000000000001e-01   3.6559999999999998e-01   3.4949999999999998e-01
   6.3919999999999999e-01  -2.4179999999999999e-01   3.3456000000000001e+00   1.4319999999999999e-01  -2.0930000000000001e-01  -2.1899999999999999e-02  -1.6646000000000001e+00   1.5559999999999999e-01   5.4847999999999999e+00   2.6970000000000000e-01   3.4639999999999999e-01   3.6709999999999998e-01
   5.7310000000000005e-01  -4.1770000000000002e-01   2.4876999999999998e+00   2.1959999999999999e-01  -1.0470000000000000e-01  -7.4499999999999997e-02  -1.5536000000000001e+00   1.7790000000000000e-01   5.4847999999999999e+00   3.1790000000000002e-01   3.2710000000000000e-01   2.8749999999999998e-01
   5.5110000000000003e-01  -3.5170000000000001e-01   3.1739999999999999e+00   8.5900000000000004e-02  -1.1420000000000000e-01  -4.8200000000000000e-02  -1.4427000000000001e+00   1.3339999999999999e-01   6.0941999999999998e+00   2.4079999999999999e-01   3.2710000000000000e-01   3.0959999999999999e-01
   4.6289999999999998e-01  -2.4179999999999999e-01   3.0882000000000001e+00   2.6729999999999998e-01  -1.0470000000000000e-01  -7.0199999999999999e-02  -1.3761000000000001e+00   2.6679999999999998e-01   5.3977000000000004e+00   1.7340000000000000e-01   3.5599999999999998e-01   2.5209999999999999e-01
   5.9509999999999996e-01  -3.9570000000000000e-01   2.3161999999999998e+00   2.1959999999999999e-01  -3.8100000000000002e-02  -4.3900000000000002e-02  -1.4427000000000001e+00   2.0010000000000000e-01   5.7460000000000004e+00   2.0230000000000001e-01   3.4639999999999999e-01   3.5389999999999999e-01
   7.2740000000000005e-01  -1.9789999999999999e-01   2.5735000000000001e+00   2.3870000000000000e-01  -1.0470000000000000e-01  -8.7700000000000000e-02  -1.3317000000000001e+00   2.8910000000000002e-01   6.0072000000000001e+00   2.8899999999999998e-01   3.1750000000000000e-01   2.9640000000000000e-01
   5.5110000000000003e-01  -1.7590000000000000e-01   3.8603000000000001e+00   1.2410000000000000e-01  -9.5200000000000007e-02  -7.0199999999999999e-02  -1.6646000000000001e+00   4.2249999999999999e-01   6.9648000000000003e+00   2.9859999999999998e-01   3.3679999999999999e-01   3.4949999999999998e-01
   5.5110000000000003e-01   2.1999999999999999e-02   1.9730000000000001e+00   1.9089999999999999e-01  -1.9000000000000000e-02  -5.7000000000000002e-02  -1.5315000000000001e+00   6.6699999999999995e-02   5.8330000000000002e+00   1.8300000000000000e-01   2.5979999999999998e-01   3.2729999999999998e-01
   4.4080000000000003e-01  -3.0780000000000002e-01   3.0024000000000002e+00   1.2410000000000000e-01  -1.5229999999999999e-01  -9.2100000000000001e-02  -1.5980000000000001e+00   2.2200000000000001e-02   6.1813000000000002e+00   1.7340000000000000e-01   2.8870000000000001e-01   3.6709999999999998e-01
   6.1719999999999997e-01  -3.5170000000000001e-01   2.7450999999999999e+00   2.0050000000000001e-01  -1.0470000000000000e-01  -3.5099999999999999e-02  -1.6202000000000001e+00   3.3350000000000002e-01   5.8330000000000002e+00   3.8529999999999998e-01   3.9450000000000002e-01   3.0080000000000001e-01
   5.7310000000000005e-01  -4.3969999999999998e-01   4.7180999999999997e+00   1.4319999999999999e-01  -2.4740000000000001e-01  -1.7500000000000002e-02  -1.5980000000000001e+00   2.4460000000000001e-01   4.7012999999999998e+00   2.8899999999999998e-01   2.8870000000000001e-01   3.7159999999999999e-01
   5.0700000000000001e-01  -3.2979999999999998e-01   2.2303999999999999e+00   2.0999999999999999e-01  -1.0470000000000000e-01  -7.8899999999999998e-02  -1.4205000000000001e+00   3.1130000000000002e-01   5.9200999999999997e+00   1.9270000000000001e-01   3.2710000000000000e-01   3.3179999999999998e-01
   5.7310000000000005e-01  -5.7160000000000000e-01   4.3750000000000000e+00   1.2410000000000000e-01  -1.6180000000000000e-01   1.7500000000000002e-02  -1.3761000000000001e+00   3.1130000000000002e-01   6.1813000000000002e+00   2.6010000000000000e-01   3.0790000000000001e-01   2.6979999999999998e-01
   5.0700000000000001e-01  -4.3969999999999998e-01   3.3456000000000001e+00   1.2410000000000000e-01  -7.6100000000000001e-02  -3.5099999999999999e-02  -1.4205000000000001e+00   2.4460000000000001e-01   6.0072000000000001e+00   1.9270000000000001e-01   4.9070000000000003e-01   3.4949999999999998e-01
   6.3919999999999999e-01  -3.7369999999999998e-01   2.4018999999999999e+00   2.0999999999999999e-01  -9.4999999999999998e-03  -9.6500000000000002e-02  -1.6202000000000001e+00   2.2239999999999999e-01   5.7460000000000004e+00   2.4079999999999999e-01   3.5599999999999998e-01   3.1850000000000001e-01
   6.6130000000000000e-01  -2.6379999999999998e-01   2.4018999999999999e+00   1.7190000000000000e-01  -1.9000000000000000e-02  -7.8899999999999998e-02  -1.2206999999999999e+00   3.5580000000000001e-01   6.1813000000000002e+00   3.0819999999999997e-01   3.9450000000000002e-01   2.9189999999999999e-01
   5.9509999999999996e-01  -6.5949999999999998e-01   3.7745000000000002e+00   1.7190000000000000e-01  -1.2370000000000000e-01  -4.3900000000000002e-02  -1.4871000000000001e+00   2.2239999999999999e-01   6.5294999999999996e+00   2.2159999999999999e-01   4.1370000000000001e-01   3.0959999999999999e-01
   8.5960000000000003e-01  -1.0990000000000000e-01   2.3161999999999998e+00   2.4820000000000000e-01  -8.5599999999999996e-02  -4.3900000000000002e-02  -1.5980000000000001e+00   2.6679999999999998e-01   5.9200999999999997e+00   2.6010000000000000e-01   3.3679999999999999e-01   3.4499999999999997e-01
   5.7310000000000005e-01  -2.6379999999999998e-01   3.1739999999999999e+00   1.5279999999999999e-01  -1.4269999999999999e-01  -2.6300000000000000e-02  -1.6202000000000001e+00   6.6699999999999995e-02   5.7460000000000004e+00   2.3119999999999999e-01   2.6939999999999997e-01   3.6709999999999998e-01
   5.0700000000000001e-01  -2.6379999999999998e-01   3.0024000000000002e+00   1.4319999999999999e-01  -1.6180000000000000e-01  -2.6300000000000000e-02  -1.5758000000000001e+00   2.8910000000000002e-01   6.5294999999999996e+00   2.6970000000000000e-01   3.6559999999999998e-01   3.0520000000000003e-01
   4.6289999999999998e-01  -5.0560000000000005e-01   3.3456000000000001e+00   2.2910000000000000e-01  -1.5229999999999999e-01  -2.6300000000000000e-02  -1.6868000000000001e+00   2.2200000000000001e-02   5.2236000000000002e+00   2.6010000000000000e-01   3.0790000000000001e-01   3.0959999999999999e-01
   5.5110000000000003e-01  -1.7590000000000000e-01   3.4314000000000000e+00   1.3370000000000001e-01  -1.7130000000000001e-01  -2.1899999999999999e-02  -1.4649000000000001e+00   1.5559999999999999e-01   5.3977000000000004e+00   2.6970000000000000e-01   3.9450000000000002e-01   3.3620000000000000e-01
   6.3919999999999999e-01  -3.9570000000000000e-01   3.6886999999999999e+00   1.5279999999999999e-01  -1.1420000000000000e-01  -4.3900000000000002e-02  -1.3983000000000001e+00   3.7800000000000000e-01   6.6166000000000000e+00   2.6010000000000000e-01   3.7530000000000002e-01   3.2729999999999998e-01
   7.4939999999999996e-01  -2.6379999999999998e-01   2.4018999999999999e+00   2.2910000000000000e-01  -1.5229999999999999e-01  -1.7500000000000002e-02  -1.2650999999999999e+00   3.7800000000000000e-01   6.3554000000000004e+00   1.7340000000000000e-01   4.0410000000000001e-01   3.5389999999999999e-01
   8.3760000000000001e-01  -3.7369999999999998e-01   3.1739999999999999e+00   2.0999999999999999e-01  -7.6100000000000001e-02  -2.6300000000000000e-02  -1.4427000000000001e+00   1.1119999999999999e-01   6.7035999999999998e+00   2.5050000000000000e-01   3.2710000000000000e-01   3.5830000000000001e-01
   6.6130000000000000e-01  -2.4179999999999999e-01   2.0588000000000002e+00   1.1459999999999999e-01  -2.8500000000000001e-02  -7.8899999999999998e-02  -1.3539000000000001e+00   2.0010000000000000e-01   6.1813000000000002e+00   2.7939999999999998e-01   4.2340000000000000e-01   3.2729999999999998e-01
   5.7310000000000005e-01  -5.0560000000000005e-01   3.4314000000000000e+00   1.8140000000000001e-01  -1.3320000000000001e-01  -1.7500000000000002e-02  -1.5758000000000001e+00   2.4460000000000001e-01   6.4424999999999999e+00   2.0230000000000001e-01   3.9450000000000002e-01   3.0959999999999999e-01
   6.8330000000000002e-01  -1.7590000000000000e-01   2.4018999999999999e+00   2.0999999999999999e-01  -5.7099999999999998e-02  -8.7700000000000000e-02  -1.6424000000000001e+00   2.2200000000000001e-02   6.1813000000000002e+00   2.6010000000000000e-01   3.8490000000000002e-01   3.0959999999999999e-01
   5.2900000000000003e-01  -2.4179999999999999e-01   2.2303999999999999e+00   1.3370000000000001e-01  -9.5200000000000007e-02  -1.3200000000000000e-02  -1.5980000000000001e+00   1.1119999999999999e-01   6.0941999999999998e+00   2.3119999999999999e-01   3.4639999999999999e-01   3.4499999999999997e-01
   5.2900000000000003e-01  -3.7369999999999998e-01   3.5171000000000001e+00   9.5500000000000002e-02  -7.6100000000000001e-02  -2.1899999999999999e-02  -1.5093000000000001e+00   1.1119999999999999e-01   6.6166000000000000e+00   1.7340000000000000e-01   3.5599999999999998e-01   2.9189999999999999e-01
   6.6130000000000000e-01  -4.3969999999999998e-01   3.1739999999999999e+00   1.8140000000000001e-01  -8.5599999999999996e-02   0.0000000000000000e+00  -1.6646000000000001e+00   1.5559999999999999e-01   5.8330000000000002e+00   2.7939999999999998e-01   4.0410000000000001e-01   3.8479999999999998e-01
   4.6289999999999998e-01  -3.2979999999999998e-01   3.2597999999999998e+00   2.5779999999999997e-01  -9.5200000000000007e-02  -4.8200000000000000e-02  -1.4649000000000001e+00   2.2239999999999999e-01   5.2236000000000002e+00   1.9270000000000001e-01   3.7530000000000002e-01   3.5389999999999999e-01
   4.6289999999999998e-01  -2.8580000000000000e-01   3.3456000000000001e+00   1.3370000000000001e-01  -2.0930000000000001e-01  -1.3200000000000000e-02  -1.5758000000000001e+00   2.0010000000000000e-01   6.5294999999999996e+00   1.7340000000000000e-01   3.5599999999999998e-01   3.1409999999999999e-01
   5.5110000000000003e-01  -4.3969999999999998e-01   3.7745000000000002e+00   1.9089999999999999e-01  -1.7130000000000001e-01  -3.5099999999999999e-02  -1.3983000000000001e+00   4.4469999999999998e-01   6.0941999999999998e+00   2.4079999999999999e-01   4.2340000000000000e-01   3.3179999999999998e-01
   5.0700000000000001e-01  -1.9789999999999999e-01   2.4876999999999998e+00   2.5779999999999997e-01  -3.8100000000000002e-02  -1.0090000000000000e-01  -1.4205000000000001e+00   1.1119999999999999e-01   5.6589000000000000e+00   2.4079999999999999e-01   3.0790000000000001e-01   3.4949999999999998e-01
   6.6130000000000000e-01  -3.2979999999999998e-01   2.6593000000000000e+00   2.2910000000000000e-01  -2.8500000000000001e-02  -6.1400000000000003e-02  -1.2873000000000001e+00   2.8910000000000002e-01   5.7460000000000004e+00   2.3119999999999999e-01   4.0410000000000001e-01   2.7870000000000000e-01
   6.8330000000000002e-01  -2.1980000000000000e-01   3.0024000000000002e+00   1.5279999999999999e-01  -1.1420000000000000e-01  -5.2600000000000001e-02  -1.4427000000000001e+00   1.1119999999999999e-01   6.4424999999999999e+00   3.3710000000000001e-01   3.3679999999999999e-01   3.3620000000000000e-01
   7.7149999999999996e-01  -1.7590000000000000e-01   3.0882000000000001e+00   2.6729999999999998e-01   2.8500000000000001e-02  -5.2600000000000001e-02  -1.6424000000000001e+00   0.0000000000000000e+00   5.5719000000000003e+00   2.2159999999999999e-01   3.5599999999999998e-01   3.0520000000000003e-01
   4.6289999999999998e-01  -1.9789999999999999e-01   2.9165999999999999e+00   1.4319999999999999e-01  -2.8500000000000001e-02  -9.2100000000000001e-02  -1.6646000000000001e+00   4.4499999999999998e-02   6.2683000000000000e+00   2.0230000000000001e-01   2.7900000000000003e-01   2.8310000000000002e-01
   5.7310000000000005e-01  -1.7590000000000000e-01   3.6029000000000000e+00   1.6230000000000000e-01  -1.6180000000000000e-01  -3.0700000000000002e-02  -1.5980000000000001e+00   1.7790000000000000e-01   6.3554000000000004e+00   1.4449999999999999e-01   4.7149999999999997e-01   3.6709999999999998e-01
   7.0530000000000004e-01  -3.2979999999999998e-01   3.1739999999999999e+00   8.5900000000000004e-02  -1.9980000000000001e-01  -2.6300000000000000e-02  -1.5093000000000001e+00   2.2200000000000001e-02   6.3554000000000004e+00   2.4079999999999999e-01   3.3679999999999999e-01   3.4060000000000001e-01
   8.1559999999999999e-01  -3.0780000000000002e-01   3.0882000000000001e+00   1.6230000000000000e-01  -1.1420000000000000e-01  -5.2600000000000001e-02  -1.3761000000000001e+00   1.7790000000000000e-01   4.9623999999999997e+00   2.0230000000000001e-01   3.1750000000000000e-01   3.1409999999999999e-01
   6.6130000000000000e-01  -2.6379999999999998e-01   3.5171000000000001e+00   1.1459999999999999e-01  -1.5229999999999999e-01  -3.9500000000000000e-02  -1.3983000000000001e+00   2.6679999999999998e-01   6.0072000000000001e+00   1.5409999999999999e-01   3.1750000000000000e-01   3.0080000000000001e-01
   6.1719999999999997e-01  -2.6379999999999998e-01   2.9165999999999999e+00   1.3370000000000001e-01  -1.9000000000000000e-02  -4.8200000000000000e-02  -1.4205000000000001e+00   3.3350000000000002e-01   5.4847999999999999e+00   2.2159999999999999e-01   4.3300000000000000e-01   3.0520000000000003e-01
   8.1559999999999999e-01  -2.4179999999999999e-01   2.6593000000000000e+00   1.4319999999999999e-01  -6.6600000000000006e-02  -4.8200000000000000e-02  -1.6424000000000001e+00   6.6699999999999995e-02   5.7460000000000004e+00   2.3119999999999999e-01   3.1750000000000000e-01   3.0080000000000001e-01
   5.5110000000000003e-01  -1.9789999999999999e-01   2.7450999999999999e+00   1.5279999999999999e-01  -9.4999999999999998e-03  -5.2600000000000001e-02  -1.4871000000000001e+00   2.8910000000000002e-01   6.0941999999999998e+00   2.2159999999999999e-01   4.3300000000000000e-01   2.9189999999999999e-01
   6.1719999999999997e-01  -1.3189999999999999e-01   2.7450999999999999e+00   1.0500000000000000e-01  -9.5200000000000007e-02  -6.1400000000000003e-02  -1.5980000000000001e+00   3.3350000000000002e-01   6.3554000000000004e+00   1.8300000000000000e-01   3.5599999999999998e-01   3.4949999999999998e-01
   8.8170000000000004e-01  -3.0780000000000002e-01   2.8309000000000002e+00   2.5779999999999997e-01  -6.6600000000000006e-02  -7.0199999999999999e-02  -1.5093000000000001e+00   1.5559999999999999e-01   5.5719000000000003e+00   2.7939999999999998e-01   3.9450000000000002e-01   3.0959999999999999e-01
   6.3919999999999999e-01  -2.1980000000000000e-01   2.6593000000000000e+00   2.4820000000000000e-01  -1.3320000000000001e-01  -3.0700000000000002e-02  -1.6202000000000001e+00  -6.6699999999999995e-02   6.0941999999999998e+00   2.6970000000000000e-01   3.0790000000000001e-01   3.2290000000000002e-01
   6.6130000000000000e-01  -5.0560000000000005e-01   3.4314000000000000e+00   1.9089999999999999e-01  -1.8079999999999999e-01  -2.1899999999999999e-02  -1.4871000000000001e+00   1.5559999999999999e-01   5.8330000000000002e+00   2.9859999999999998e-01   2.6939999999999997e-01   3.1850000000000001e-01
   5.5110000000000003e-01  -3.0780000000000002e-01   3.0882000000000001e+00   1.5279999999999999e-01  -1.4269999999999999e-01   4.4000000000000003e-03  -1.5536000000000001e+00   2.8910000000000002e-01   5.3106999999999998e+00   2.2159999999999999e-01   2.5979999999999998e-01   3.8479999999999998e-01
   5.9509999999999996e-01  -5.2759999999999996e-01   3.0024000000000002e+00   2.0999999999999999e-01  -1.0470000000000000e-01  -2.1899999999999999e-02  -1.5536000000000001e+00   2.2239999999999999e-01   5.9200999999999997e+00   2.6010000000000000e-01   3.6559999999999998e-01   3.2729999999999998e-01
   4.1880000000000001e-01  -2.6379999999999998e-01   3.5171000000000001e+00   1.3370000000000001e-01  -1.8079999999999999e-01   4.4000000000000003e-03  -1.3317000000000001e+00   2.4460000000000001e-01   6.2683000000000000e+00   2.6970000000000000e-01   3.5599999999999998e-01   3.0080000000000001e-01
   6.3919999999999999e-01  -4.6170000000000000e-01   2.7450999999999999e+00   9.5500000000000002e-02  -1.9030000000000000e-01  -3.5099999999999999e-02  -1.5093000000000001e+00   2.4460000000000001e-01   6.8777999999999997e+00   1.6380000000000000e-01   3.8490000000000002e-01   2.9189999999999999e-01
   6.8330000000000002e-01  -3.5170000000000001e-01   2.3161999999999998e+00   2.0999999999999999e-01  -9.5200000000000007e-02  -5.2600000000000001e-02  -1.5315000000000001e+00   2.6679999999999998e-01   6.7907000000000002e+00   2.6970000000000000e-01   3.1750000000000000e-01   3.0959999999999999e-01
   9.0369999999999995e-01  -1.7590000000000000e-01   2.8309000000000002e+00   1.9089999999999999e-01  -2.8500000000000001e-02  -8.3299999999999999e-02  -1.4649000000000001e+00   3.1130000000000002e-01   6.3554000000000004e+00   2.8899999999999998e-01   3.5599999999999998e-01   2.8749999999999998e-01
   5.7310000000000005e-01  -3.0780000000000002e-01   3.1739999999999999e+00   1.7190000000000000e-01  -1.0470000000000000e-01  -6.5799999999999997e-02  -1.3539000000000001e+00   2.8910000000000002e-01   6.8777999999999997e+00   2.3119999999999999e-01   3.9450000000000002e-01   3.2729999999999998e-01
   5.2900000000000003e-01  -3.7369999999999998e-01   2.9165999999999999e+00   2.0050000000000001e-01  -5.7099999999999998e-02  -5.7000000000000002e-02  -1.2873000000000001e+00   8.8900000000000007e-02   6.1813000000000002e+00   2.5050000000000000e-01   2.5979999999999998e-01   3.0959999999999999e-01
   5.7310000000000005e-01  -2.4179999999999999e-01   2.9165999999999999e+00   1.8140000000000001e-01  -1.7130000000000001e-01  -3.9500000000000000e-02  -1.5093000000000001e+00   2.2239999999999999e-01   5.9200999999999997e+00   1.6380000000000000e-01   2.3089999999999999e-01   3.4949999999999998e-01
   4.8490000000000000e-01  -4.8359999999999997e-01   3.0882000000000001e+00   1.2410000000000000e-01  -9.5200000000000007e-02   8.8000000000000005e-03  -1.5536000000000001e+00  -8.8900000000000007e-02   5.7460000000000004e+00   2.6970000000000000e-01   3.9450000000000002e-01   3.3179999999999998e-01
   5.2900000000000003e-01  -3.2979999999999998e-01   3.8603000000000001e+00   1.1459999999999999e-01  -1.5229999999999999e-01  -3.5099999999999999e-02  -1.5758000000000001e+00   2.2200000000000001e-02   6.0941999999999998e+00   1.9270000000000001e-01   2.7900000000000003e-01   3.4499999999999997e-01
   7.7149999999999996e-01  -3.0780000000000002e-01   2.7450999999999999e+00   1.2410000000000000e-01  -8.5599999999999996e-02  -6.1400000000000003e-02  -1.2650999999999999e+00   6.6699999999999995e-02   6.0941999999999998e+00   2.9859999999999998e-01   3.4639999999999999e-01   3.0959999999999999e-01
   5.7310000000000005e-01  -4.6170000000000000e-01   3.1739999999999999e+00   1.4319999999999999e-01  -1.8079999999999999e-01  -1.3200000000000000e-02  -1.6424000000000001e+00   3.3350000000000002e-01   6.5294999999999996e+00   2.7939999999999998e-01   3.9450000000000002e-01   3.0959999999999999e-01
   6.1719999999999997e-01  -2.8580000000000000e-01   3.7745000000000002e+00   1.2410000000000000e-01  -1.5229999999999999e-01  -3.9500000000000000e-02  -1.3095000000000001e+00   3.3350000000000002e-01   6.1813000000000002e+00   2.5050000000000000e-01   4.6189999999999998e-01   3.0080000000000001e-01
   6.3919999999999999e-01  -2.8580000000000000e-01   2.6593000000000000e+00   1.1459999999999999e-01  -9.4999999999999998e-03  -7.4499999999999997e-02  -1.5758000000000001e+00   1.5559999999999999e-01   6.1813000000000002e+00   2.0230000000000001e-01   3.4639999999999999e-01   3.0520000000000003e-01
   6.3919999999999999e-01  -2.6379999999999998e-01   2.9165999999999999e+00   2.7689999999999998e-01  -6.6600000000000006e-02  -8.3299999999999999e-02  -1.4427000000000001e+00   8.8900000000000007e-02   5.9200999999999997e+00   2.8899999999999998e-01   3.7530000000000002e-01   3.1409999999999999e-01
   5.7310000000000005e-01  -2.4179999999999999e-01   3.3456000000000001e+00   6.6799999999999998e-02  -1.3320000000000001e-01   4.4000000000000003e-03  -1.5315000000000001e+00   4.4499999999999998e-02   6.4424999999999999e+00   1.2520000000000001e-01   3.7530000000000002e-01   3.2290000000000002e-01
   8.8170000000000004e-01  -3.5170000000000001e-01   2.0588000000000002e+00   1.2410000000000000e-01  -8.5599999999999996e-02  -3.5099999999999999e-02  -1.5315000000000001e+00   8.8900000000000007e-02   6.5294999999999996e+00   3.1790000000000002e-01   2.7900000000000003e-01   3.2729999999999998e-01
   5.5110000000000003e-01  -3.2979999999999998e-01   2.1446000000000001e+00   1.8140000000000001e-01  -6.6600000000000006e-02  -1.7500000000000002e-02  -1.7756000000000001e+00   2.8910000000000002e-01   5.7460000000000004e+00   2.6010000000000000e-01   3.0790000000000001e-01   3.5830000000000001e-01
   6.6130000000000000e-01  -2.4179999999999999e-01   3.0882000000000001e+00   1.7190000000000000e-01  -1.0470000000000000e-01  -2.1899999999999999e-02  -1.6424000000000001e+00   2.8910000000000002e-01   5.7460000000000004e+00   1.6380000000000000e-01   4.5219999999999999e-01   3.1409999999999999e-01
   6.3919999999999999e-01  -3.9570000000000000e-01   3.2597999999999998e+00   1.6230000000000000e-01  -9.5200000000000007e-02  -2.6300000000000000e-02  -1.6868000000000001e+00   6.6699999999999995e-02   6.0072000000000001e+00   1.6380000000000000e-01   3.2710000000000000e-01   3.4499999999999997e-01
   5.7310000000000005e-01  -3.2979999999999998e-01   3.5171000000000001e+00   1.8140000000000001e-01  -1.3320000000000001e-01  -3.5099999999999999e-02  -1.3983000000000001e+00   2.6679999999999998e-01   6.3554000000000004e+00   2.8899999999999998e-01   2.7900000000000003e-01   3.1850000000000001e-01
   5.2900000000000003e-01  -3.0780000000000002e-01   2.7450999999999999e+00   1.1459999999999999e-01  -2.2839999999999999e-01   2.1899999999999999e-02  -1.4649000000000001e+00   3.5580000000000001e-01   6.7035999999999998e+00   1.9270000000000001e-01   3.9450000000000002e-01   3.0520000000000003e-01
   6.3919999999999999e-01  -3.0780000000000002e-01   2.9165999999999999e+00   1.6230000000000000e-01  -1.3320000000000001e-01  -5.7000000000000002e-02  -1.3539000000000001e+00   4.0020000000000000e-01   6.1813000000000002e+00   2.6970000000000000e-01   4.0410000000000001e-01   2.6979999999999998e-01
   5.9509999999999996e-01  -3.5170000000000001e-01   2.4876999999999998e+00   2.2910000000000000e-01  -4.7600000000000003e-02  -2.6300000000000000e-02  -1.4871000000000001e+00   3.3350000000000002e-01   6.0072000000000001e+00   2.0230000000000001e-01   4.0410000000000001e-01   2.9640000000000000e-01
   7.7149999999999996e-01  -3.2979999999999998e-01   2.4018999999999999e+00   2.3870000000000000e-01  -8.5599999999999996e-02  -7.4499999999999997e-02  -1.4205000000000001e+00   2.2239999999999999e-01   6.0072000000000001e+00   1.8300000000000000e-01   4.6189999999999998e-01   2.7429999999999999e-01
   6.3919999999999999e-01  -3.5170000000000001e-01   2.9165999999999999e+00   1.2410000000000000e-01  -1.0470000000000000e-01  -4.3900000000000002e-02  -1.5980000000000001e+00   8.8900000000000007e-02   6.1813000000000002e+00   1.8300000000000000e-01   3.4639999999999999e-01   3.0520000000000003e-01
   8.1559999999999999e-01  -2.4179999999999999e-01   2.1446000000000001e+00   2.4820000000000000e-01  -1.4269999999999999e-01  -7.0199999999999999e-02  -1.3761000000000001e+00   2.4460000000000001e-01   6.0072000000000001e+00   2.1190000000000001e-01   3.3679999999999999e-01   2.6100000000000001e-01
   5.0700000000000001e-01  -4.1770000000000002e-01   3.5171000000000001e+00   1.1459999999999999e-01  -1.9000000000000000e-02  -4.8200000000000000e-02  -1.7534000000000001e+00  -2.2200000000000001e-02   5.3977000000000004e+00   1.9270000000000001e-01   3.7530000000000002e-01   3.0959999999999999e-01
   4.4080000000000003e-01  -4.6170000000000000e-01   2.3161999999999998e+00   1.5279999999999999e-01  -1.7130000000000001e-01  -4.4000000000000003e-03  -1.4649000000000001e+00   2.2239999999999999e-01   5.5719000000000003e+00   2.1190000000000001e-01   3.1750000000000000e-01   2.6979999999999998e-01
   7.0530000000000004e-01  -5.2759999999999996e-01   3.3456000000000001e+00   2.0999999999999999e-01  -1.9030000000000000e-01   4.4000000000000003e-03  -1.5758000000000001e+00   2.2200000000000001e-02   5.6589000000000000e+00   2.5050000000000000e-01   3.7530000000000002e-01   3.1850000000000001e-01
   8.3760000000000001e-01  -2.6379999999999998e-01   2.8309000000000002e+00   2.8639999999999999e-01  -1.1420000000000000e-01  -6.1400000000000003e-02  -1.3317000000000001e+00   8.8900000000000007e-02   5.3977000000000004e+00   2.9859999999999998e-01   3.4639999999999999e-01   2.7870000000000000e-01
   7.4939999999999996e-01  -4.8359999999999997e-01   3.1739999999999999e+00   8.5900000000000004e-02  -2.0930000000000001e-01   8.8000000000000005e-03  -1.1762999999999999e+00   3.5580000000000001e-01   6.2683000000000000e+00   2.5050000000000000e-01   3.2710000000000000e-01   2.9189999999999999e-01
   5.9509999999999996e-01  -2.4179999999999999e-01   2.6593000000000000e+00   7.6399999999999996e-02  -7.6100000000000001e-02  -2.1899999999999999e-02  -1.3095000000000001e+00   3.3350000000000002e-01   6.0941999999999998e+00   3.0819999999999997e-01   4.8110000000000003e-01   2.8310000000000002e-01
   6.3919999999999999e-01  -2.1980000000000000e-01   2.6593000000000000e+00   1.6230000000000000e-01  -1.1420000000000000e-01  -5.2600000000000001e-02  -1.4427000000000001e+00   4.8920000000000002e-01   5.8330000000000002e+00   2.3119999999999999e-01   3.7530000000000002e-01   3.0959999999999999e-01
   6.3919999999999999e-01  -1.3189999999999999e-01   2.7450999999999999e+00   2.6729999999999998e-01  -9.5200000000000007e-02  -6.5799999999999997e-02  -1.3983000000000001e+00   3.3350000000000002e-01   5.8330000000000002e+00   2.0230000000000001e-01   4.1370000000000001e-01   2.8749999999999998e-01
   5.9509999999999996e-01  -3.7369999999999998e-01   3.0024000000000002e+00   9.5500000000000002e-02  -1.4269999999999999e-01  -5.7000000000000002e-02  -1.3761000000000001e+00   3.3350000000000002e-01   6.1813000000000002e+00   2.6970000000000000e-01   3.0790000000000001e-01   3.0959999999999999e-01
   7.7149999999999996e-01  -2.1980000000000000e-01   2.5735000000000001e+00   3.0549999999999999e-01  -1.9000000000000000e-02  -6.5799999999999997e-02  -1.3983000000000001e+00   2.0010000000000000e-01   5.9200999999999997e+00   3.2750000000000001e-01   2.7900000000000003e-01   2.8310000000000002e-01
   5.7310000000000005e-01  -2.6379999999999998e-01   3.4314000000000000e+00   1.5279999999999999e-01  -1.5229999999999999e-01  -4.8200000000000000e-02  -1.4427000000000001e+00   1.1119999999999999e-01   5.9200999999999997e+00   2.4079999999999999e-01   2.7900000000000003e-01   3.0959999999999999e-01
   5.0700000000000001e-01  -2.6379999999999998e-01   3.3456000000000001e+00   2.5779999999999997e-01  -2.0930000000000001e-01   4.4000000000000003e-03  -1.6202000000000001e+00   6.6699999999999995e-02   6.7035999999999998e+00   2.1190000000000001e-01   3.4639999999999999e-01   3.2729999999999998e-01
   4.8490000000000000e-01  -3.0780000000000002e-01   3.7745000000000002e+00   1.5279999999999999e-01  -2.4740000000000001e-01   2.6300000000000000e-02  -1.4649000000000001e+00  -2.2200000000000001e-02   5.6589000000000000e+00   2.6010000000000000e-01   2.5019999999999998e-01   3.2290000000000002e-01
   7.7149999999999996e-01  -3.7369999999999998e-01   3.1739999999999999e+00   2.0999999999999999e-01  -4.7600000000000003e-02  -2.1899999999999999e-02  -1.4871000000000001e+00   1.3339999999999999e-01   4.9623999999999997e+00   3.0819999999999997e-01   3.4639999999999999e-01   3.0080000000000001e-01
   4.6289999999999998e-01  -3.7369999999999998e-01   3.8603000000000001e+00   1.0500000000000000e-01  -1.8079999999999999e-01   0.0000000000000000e+00  -1.5980000000000001e+00   2.2239999999999999e-01   6.7907000000000002e+00   2.4079999999999999e-01   3.9450000000000002e-01   2.9640000000000000e-01
   6.1719999999999997e-01  -3.9570000000000000e-01   3.2597999999999998e+00   1.6230000000000000e-01  -1.6180000000000000e-01  -4.3900000000000002e-02  -1.3539000000000001e+00   3.3350000000000002e-01   6.8777999999999997e+00   2.0230000000000001e-01   4.4259999999999999e-01   2.6979999999999998e-01
   6.8330000000000002e-01  -2.6379999999999998e-01   2.9165999999999999e+00   2.0999999999999999e-01  -3.8100000000000002e-02  -1.7500000000000002e-02  -1.5093000000000001e+00   2.0010000000000000e-01   5.8330000000000002e+00   2.2159999999999999e-01   4.2340000000000000e-01   3.2729999999999998e-01
   6.8330000000000002e-01  -3.2979999999999998e-01   2.0588000000000002e+00   2.0050000000000001e-01  -3.8100000000000002e-02  -4.3900000000000002e-02  -1.3983000000000001e+00   3.3350000000000002e-01   5.7460000000000004e+00   2.1190000000000001e-01   3.3679999999999999e-01   2.8310000000000002e-01
   7.2740000000000005e-01  -3.0780000000000002e-01   3.5171000000000001e+00   1.0500000000000000e-01  -7.6100000000000001e-02  -8.8000000000000005e-03  -1.3983000000000001e+00   6.6699999999999995e-02   6.3554000000000004e+00   2.6010000000000000e-01   3.8490000000000002e-01   3.0520000000000003e-01
   6.6130000000000000e-01  -2.1999999999999999e-02   1.7157000000000000e+00   1.4319999999999999e-01   9.4999999999999998e-03  -5.7000000000000002e-02  -1.5758000000000001e+00   6.6699999999999995e-02   6.6166000000000000e+00   2.4079999999999999e-01   3.1750000000000000e-01   2.9189999999999999e-01
   7.4939999999999996e-01  -1.9789999999999999e-01   2.6593000000000000e+00   2.0050000000000001e-01  -8.5599999999999996e-02  -2.6300000000000000e-02  -1.6424000000000001e+00   2.2200000000000001e-02   5.7460000000000004e+00   2.4079999999999999e-01   3.4639999999999999e-01   3.6709999999999998e-01
   6.3919999999999999e-01  -3.2979999999999998e-01   2.6593000000000000e+00   1.2410000000000000e-01  -1.9030000000000000e-01  -8.8000000000000005e-03  -1.5315000000000001e+00   3.1130000000000002e-01   5.8330000000000002e+00   3.1790000000000002e-01   3.2710000000000000e-01   2.9640000000000000e-01
   6.1719999999999997e-01  -5.0560000000000005e-01   3.8603000000000001e+00   1.4319999999999999e-01  -2.0930000000000001e-01   2.1899999999999999e-02  -1.5315000000000001e+00   2.2239999999999999e-01   6.0941999999999998e+00   2.4079999999999999e-01   3.1750000000000000e-01   3.0080000000000001e-01
   7.2740000000000005e-01  -2.6379999999999998e-01   2.7450999999999999e+00   1.4319999999999999e-01  -1.0470000000000000e-01  -3.0700000000000002e-02  -1.7090000000000001e+00   2.0010000000000000e-01   6.0941999999999998e+00   2.7939999999999998e-01   3.6559999999999998e-01   2.6979999999999998e-01
   2.8649999999999998e-01  -4.1770000000000002e-01   3.0882000000000001e+00   1.1459999999999999e-01  -1.4269999999999999e-01  -1.7500000000000002e-02  -1.3761000000000001e+00   1.3339999999999999e-01   5.9200999999999997e+00   3.3710000000000001e-01   3.2710000000000000e-01   3.0520000000000003e-01
   6.8330000000000002e-01  -3.2979999999999998e-01   3.3456000000000001e+00   1.3370000000000001e-01  -2.0930000000000001e-01  -1.7500000000000002e-02  -1.3317000000000001e+00   4.4469999999999998e-01   6.2683000000000000e+00   1.8300000000000000e-01   3.6559999999999998e-01   2.9189999999999999e-01
   6.1719999999999997e-01  -3.7369999999999998e-01   2.7450999999999999e+00   1.3370000000000001e-01  -4.7600000000000003e-02  -5.2600000000000001e-02  -1.4649000000000001e+00   1.3339999999999999e-01   5.7460000000000004e+00   2.4079999999999999e-01   3.0790000000000001e-01   3.1850000000000001e-01
   6.3919999999999999e-01  -2.6379999999999998e-01   2.2303999999999999e+00   2.0050000000000001e-01  -4.7600000000000003e-02  -8.3299999999999999e-02  -1.5093000000000001e+00   3.1130000000000002e-01   6.2683000000000000e+00   1.3489999999999999e-01   4.0410000000000001e-01   3.0080000000000001e-01
   5.9509999999999996e-01  -2.8580000000000000e-01   3.4314000000000000e+00   1.2410000000000000e-01  -4.7600000000000003e-02  -6.5799999999999997e-02  -1.5093000000000001e+00   1.5559999999999999e-01   6.3554000000000004e+00   1.9270000000000001e-01   2.9830000000000001e-01   3.2729999999999998e-01
   6.6130000000000000e-01  -1.3189999999999999e-01   2.6593000000000000e+00   1.6230000000000000e-01  -1.9000000000000000e-02   4.4000000000000003e-03  -1.5536000000000001e+00   1.3339999999999999e-01   6.1813000000000002e+00   2.4079999999999999e-01   3.4639999999999999e-01   3.0959999999999999e-01
   6.3919999999999999e-01  -2.6379999999999998e-01   1.8872000000000000e+00   1.6230000000000000e-01  -6.6600000000000006e-02  -8.7700000000000000e-02  -1.4871000000000001e+00  -8.8900000000000007e-02   5.5719000000000003e+00   2.4079999999999999e-01   2.5019999999999998e-01   2.9189999999999999e-01
   6.3919999999999999e-01  -4.3969999999999998e-01   3.1739999999999999e+00   1.5279999999999999e-01  -1.0470000000000000e-01  -1.3200000000000000e-02  -1.5093000000000001e+00   4.2249999999999999e-01   5.5719000000000003e+00   2.6970000000000000e-01   2.8870000000000001e-01   3.2729999999999998e-01
   5.9509999999999996e-01  -3.9570000000000000e-01   3.6029000000000000e+00   1.4319999999999999e-01  -9.5200000000000007e-02  -3.0700000000000002e-02  -1.3761000000000001e+00   8.8900000000000007e-02   6.1813000000000002e+00   2.6970000000000000e-01   2.9830000000000001e-01   3.4949999999999998e-01
   7.9349999999999998e-01  -1.5390000000000001e-01   3.0024000000000002e+00   1.5279999999999999e-01  -2.8500000000000001e-02  -2.1899999999999999e-02  -1.5980000000000001e+00   8.8900000000000007e-02   5.0495000000000001e+00   2.2159999999999999e-01   3.6559999999999998e-01   3.1409999999999999e-01
   5.2900000000000003e-01  -3.9570000000000000e-01   3.7745000000000002e+00   1.1459999999999999e-01  -1.9030000000000000e-01  -6.1400000000000003e-02  -1.4871000000000001e+00   1.5559999999999999e-01   6.4424999999999999e+00   2.1190000000000001e-01   4.1370000000000001e-01   3.0080000000000001e-01
   5.5110000000000003e-01  -3.5170000000000001e-01   3.0024000000000002e+00   1.8140000000000001e-01  -1.4269999999999999e-01  -4.4000000000000003e-03  -1.3317000000000001e+00   2.0010000000000000e-01   6.5294999999999996e+00   2.6970000000000000e-01   4.2340000000000000e-01   2.7870000000000000e-01
   6.8330000000000002e-01  -2.8580000000000000e-01   2.3161999999999998e+00   2.0999999999999999e-01  -3.8100000000000002e-02  -6.5799999999999997e-02  -1.2873000000000001e+00   1.3339999999999999e-01   6.1813000000000002e+00   2.2159999999999999e-01   3.5599999999999998e-01   3.1850000000000001e-01
   6.6130000000000000e-01  -2.1980000000000000e-01   2.7450999999999999e+00   2.3870000000000000e-01   1.4269999999999999e-01  -2.6300000000000000e-02  -1.3539000000000001e+00   2.2239999999999999e-01   6.5294999999999996e+00   2.4079999999999999e-01   4.2340000000000000e-01   3.0080000000000001e-01
   5.2900000000000003e-01  -4.6170000000000000e-01   3.4314000000000000e+00   1.3370000000000001e-01  -9.5200000000000007e-02  -5.2600000000000001e-02  -1.5093000000000001e+00   3.7800000000000000e-01   6.1813000000000002e+00   1.8300000000000000e-01   3.8490000000000002e-01   3.1409999999999999e-01
   7.2740000000000005e-01  -3.9570000000000000e-01   3.6029000000000000e+00   1.3370000000000001e-01  -5.7099999999999998e-02  -7.0199999999999999e-02  -1.3983000000000001e+00   1.7790000000000000e-01   6.4424999999999999e+00   1.1559999999999999e-01   2.7900000000000003e-01   3.1409999999999999e-01
   4.4080000000000003e-01  -2.1980000000000000e-01   2.4018999999999999e+00   1.6230000000000000e-01  -5.7099999999999998e-02  -3.0700000000000002e-02  -1.3539000000000001e+00   8.8900000000000007e-02   6.0072000000000001e+00   2.4079999999999999e-01   3.1750000000000000e-01   2.6979999999999998e-01
   5.7310000000000005e-01  -3.9570000000000000e-01   3.6029000000000000e+00   1.7190000000000000e-01  -1.9030000000000000e-01   4.4000000000000003e-03  -1.5093000000000001e+00   4.0020000000000000e-01   5.4847999999999999e+00   2.7939999999999998e-01   4.4259999999999999e-01   3.2290000000000002e-01
   5.9509999999999996e-01  -4.3969999999999998e-01   3.5171000000000001e+00   8.5900000000000004e-02  -1.6180000000000000e-01  -8.8000000000000005e-03  -1.6424000000000001e+00   6.6699999999999995e-02   6.7035999999999998e+00   2.6970000000000000e-01   3.1750000000000000e-01   3.1850000000000001e-01
   6.1719999999999997e-01  -3.5170000000000001e-01   3.2597999999999998e+00   1.5279999999999999e-01  -9.5200000000000007e-02   8.8000000000000005e-03  -1.5315000000000001e+00   6.6699999999999995e-02   5.3106999999999998e+00   2.4079999999999999e-01   3.3679999999999999e-01   2.8749999999999998e-01
   6.1719999999999997e-01  -2.1980000000000000e-01   3.6029000000000000e+00   1.9089999999999999e-01  -1.6180000000000000e-01  -2.1899999999999999e-02  -1.4205000000000001e+00   2.8910000000000002e-01   6.1813000000000002e+00   2.3119999999999999e-01   4.2340000000000000e-01   3.0080000000000001e-01
   4.6289999999999998e-01  -1.7590000000000000e-01   2.7450999999999999e+00   1.3370000000000001e-01  -1.5229999999999999e-01  -4.4000000000000003e-03  -1.3761000000000001e+00   3.3350000000000002e-01   6.6166000000000000e+00   2.1190000000000001e-01   3.6559999999999998e-01   2.7429999999999999e-01
   5.9509999999999996e-01  -3.7369999999999998e-01   2.2303999999999999e+00   2.0999999999999999e-01  -8.5599999999999996e-02  -5.7000000000000002e-02  -1.5093000000000001e+00   2.0010000000000000e-01   6.1813000000000002e+00   2.7939999999999998e-01   3.5599999999999998e-01   2.6979999999999998e-01
   7.0530000000000004e-01  -3.0780000000000002e-01   2.4876999999999998e+00   2.8639999999999999e-01  -1.1420000000000000e-01  -3.9500000000000000e-02  -1.5093000000000001e+00   2.4460000000000001e-01   6.4424999999999999e+00   2.5050000000000000e-01   3.6559999999999998e-01   3.0080000000000001e-01
   7.0530000000000004e-01  -3.7369999999999998e-01   3.2597999999999998e+00   2.0999999999999999e-01  -9.5200000000000007e-02  -4.3900000000000002e-02  -1.5315000000000001e+00   2.6679999999999998e-01   6.4424999999999999e+00   2.3119999999999999e-01   4.3300000000000000e-01   3.0959999999999999e-01
   7.0530000000000004e-01  -3.0780000000000002e-01   3.0882000000000001e+00   2.0050000000000001e-01  -6.6600000000000006e-02  -5.2600000000000001e-02  -1.4427000000000001e+00  -6.6699999999999995e-02   5.6589000000000000e+00   1.9270000000000001e-01   3.0790000000000001e-01   2.8310000000000002e-01
   6.6130000000000000e-01  -1.7590000000000000e-01   2.6593000000000000e+00   2.5779999999999997e-01  -8.5599999999999996e-02  -4.8200000000000000e-02  -1.6868000000000001e+00  -6.6699999999999995e-02   6.0941999999999998e+00   2.8899999999999998e-01   2.9830000000000001e-01   3.0959999999999999e-01
   4.6289999999999998e-01  -3.9570000000000000e-01   3.6029000000000000e+00   1.7190000000000000e-01  -1.5229999999999999e-01  -1.7500000000000002e-02  -1.4649000000000001e+00   2.4460000000000001e-01   5.3977000000000004e+00   2.0230000000000001e-01   2.5979999999999998e-01   2.8310000000000002e-01
   5.9509999999999996e-01  -3.9570000000000000e-01   3.4314000000000000e+00   1.8140000000000001e-01  -1.9980000000000001e-01  -1.3200000000000000e-02  -1.4871000000000001e+00   2.4460000000000001e-01   5.6589000000000000e+00   2.6970000000000000e-01   2.5019999999999998e-01   3.0080000000000001e-01
   6.6130000000000000e-01  -3.7369999999999998e-01   2.8309000000000002e+00   1.3370000000000001e-01  -9.5200000000000007e-02  -1.7500000000000002e-02  -1.5758000000000001e+00   1.3339999999999999e-01   5.8330000000000002e+00   3.1790000000000002e-01   3.0790000000000001e-01   3.4949999999999998e-01
   5.7310000000000005e-01  -4.6170000000000000e-01   3.4314000000000000e+00   1.5279999999999999e-01  -1.4269999999999999e-01   2.6300000000000000e-02  -1.2206999999999999e+00   8.8900000000000007e-02   6.1813000000000002e+00   2.3119999999999999e-01   4.2340000000000000e-01   2.8310000000000002e-01
   7.0530000000000004e-01  -3.5170000000000001e-01   3.4314000000000000e+00   1.5279999999999999e-01  -1.7130000000000001e-01   4.4000000000000003e-03  -1.4205000000000001e+00   3.7800000000000000e-01   6.1813000000000002e+00   2.9859999999999998e-01   4.2340000000000000e-01   2.3890000000000000e-01
   7.0530000000000004e-01  -2.1980000000000000e-01   2.0588000000000002e+00   1.5279999999999999e-01  -1.0470000000000000e-01  -6.1400000000000003e-02  -1.4427000000000001e+00   1.5559999999999999e-01   6.3554000000000004e+00   2.3119999999999999e-01   4.3300000000000000e-01   2.6979999999999998e-01
   8.1559999999999999e-01  -1.0990000000000000e-01   1.8015000000000001e+00   2.8639999999999999e-01   9.4999999999999998e-03  -6.1400000000000003e-02  -1.3539000000000001e+00   3.3350000000000002e-01   6.3554000000000004e+00   2.3119999999999999e-01   3.4639999999999999e-01   3.0080000000000001e-01
   4.8490000000000000e-01  -3.0780000000000002e-01   2.7450999999999999e+00   1.4319999999999999e-01  -1.6180000000000000e-01  -3.5099999999999999e-02  -1.2428999999999999e+00   1.7790000000000000e-01   6.2683000000000000e+00   1.6380000000000000e-01   4.2340000000000000e-01   2.9189999999999999e-01
   6.1719999999999997e-01  -2.8580000000000000e-01   2.4018999999999999e+00   1.9089999999999999e-01  -1.4269999999999999e-01  -6.5799999999999997e-02  -1.4649000000000001e+00  -4.4499999999999998e-02   6.1813000000000002e+00   2.0230000000000001e-01   3.0790000000000001e-01   2.7870000000000000e-01
   5.2900000000000003e-01  -4.1770000000000002e-01   2.3161999999999998e+00   7.6399999999999996e-02  -5.7099999999999998e-02  -3.5099999999999999e-02  -1.7090000000000001e+00   2.8910000000000002e-01   5.6589000000000000e+00   1.9270000000000001e-01   3.0790000000000001e-01   3.1850000000000001e-01
   5.7310000000000005e-01  -3.5170000000000001e-01   3.6886999999999999e+00   1.1459999999999999e-01  -5.7099999999999998e-02   1.3200000000000000e-02  -1.4649000000000001e+00   2.2239999999999999e-01   5.8330000000000002e+00   2.8899999999999998e-01   2.6939999999999997e-01   3.0520000000000003e-01
   5.0700000000000001e-01  -3.9570000000000000e-01   3.6029000000000000e+00   8.5900000000000004e-02  -1.3320000000000001e-01  -4.4000000000000003e-03  -1.6202000000000001e+00   1.5559999999999999e-01   5.4847999999999999e+00   2.1190000000000001e-01   2.5979999999999998e-01   3.6270000000000002e-01
   6.6130000000000000e-01  -3.0780000000000002e-01   3.3456000000000001e+00   2.2910000000000000e-01  -2.1890000000000001e-01  -1.3200000000000000e-02  -1.5758000000000001e+00  -4.4499999999999998e-02   5.1365999999999996e+00   2.5050000000000000e-01   3.9450000000000002e-01   2.8749999999999998e-01
   5.9509999999999996e-01  -3.2979999999999998e-01   2.7450999999999999e+00   3.8199999999999998e-02  -4.7600000000000003e-02   3.9500000000000000e-02  -1.3761000000000001e+00   1.3339999999999999e-01   6.5294999999999996e+00   2.1190000000000001e-01   2.6939999999999997e-01   2.5209999999999999e-01
   5.7310000000000005e-01  -3.9570000000000000e-01   3.6886999999999999e+00   1.7190000000000000e-01  -1.7130000000000001e-01   8.8000000000000005e-03  -1.2428999999999999e+00   3.1130000000000002e-01   6.2683000000000000e+00   2.6010000000000000e-01   4.1370000000000001e-01   2.6100000000000001e-01
   7.0530000000000004e-01  -3.9570000000000000e-01   2.1446000000000001e+00   1.9089999999999999e-01  -1.9000000000000000e-02  -8.7700000000000000e-02  -1.6868000000000001e+00  -6.6699999999999995e-02   6.0941999999999998e+00   2.2159999999999999e-01   3.3679999999999999e-01   3.3179999999999998e-01
   8.8170000000000004e-01  -3.9570000000000000e-01   1.8015000000000001e+00   1.6230000000000000e-01  -1.9000000000000000e-02  -5.7000000000000002e-02  -1.3983000000000001e+00   4.0020000000000000e-01   5.9200999999999997e+00   2.6970000000000000e-01   4.0410000000000001e-01   3.0080000000000001e-01
   7.4939999999999996e-01  -2.6379999999999998e-01   3.0024000000000002e+00   1.4319999999999999e-01  -8.5599999999999996e-02  -2.1899999999999999e-02  -1.5093000000000001e+00   2.2200000000000001e-02   7.0518999999999998e+00   2.1190000000000001e-01   4.2340000000000000e-01   2.9640000000000000e-01
   7.0530000000000004e-01  -1.0990000000000000e-01   2.3161999999999998e+00   1.9089999999999999e-01  -5.7099999999999998e-02  -8.3299999999999999e-02  -1.5536000000000001e+00   2.8910000000000002e-01   6.1813000000000002e+00   2.9859999999999998e-01   3.5599999999999998e-01   3.2729999999999998e-01
   7.2740000000000005e-01  -3.9570000000000000e-01   3.6886999999999999e+00   1.8140000000000001e-01  -1.1420000000000000e-01  -3.5099999999999999e-02  -1.6868000000000001e+00   1.7790000000000000e-01   5.3977000000000004e+00   2.2159999999999999e-01   3.3679999999999999e-01   3.3620000000000000e-01
   7.7149999999999996e-01  -3.0780000000000002e-01   2.5735000000000001e+00   1.3370000000000001e-01  -1.9980000000000001e-01  -3.5099999999999999e-02  -1.3317000000000001e+00   1.7790000000000000e-01   5.2236000000000002e+00   2.8899999999999998e-01   3.6559999999999998e-01   2.8310000000000002e-01
   4.6289999999999998e-01  -5.0560000000000005e-01   3.2597999999999998e+00   2.0050000000000001e-01  -1.3320000000000001e-01   2.6300000000000000e-02  -1.3761000000000001e+00   8.8900000000000007e-02   6.3554000000000004e+00   2.6010000000000000e-01   2.5979999999999998e-01   3.0959999999999999e-01
   6.8330000000000002e-01  -2.8580000000000000e-01   2.2303999999999999e+00   2.3870000000000000e-01  -8.5599999999999996e-02  -6.1400000000000003e-02  -1.5093000000000001e+00   2.2239999999999999e-01   5.8330000000000002e+00   2.6970000000000000e-01   3.5599999999999998e-01   2.6540000000000002e-01
   3.9679999999999999e-01  -4.3969999999999998e-01   3.9460999999999999e+00   2.0999999999999999e-01  -1.8079999999999999e-01   3.5099999999999999e-02  -1.6202000000000001e+00   2.4460000000000001e-01   6.2683000000000000e+00   1.4449999999999999e-01   3.7530000000000002e-01   3.1409999999999999e-01
   5.9509999999999996e-01  -3.5170000000000001e-01   2.3161999999999998e+00   1.5279999999999999e-01  -1.7130000000000001e-01  -3.9500000000000000e-02  -1.3317000000000001e+00   2.2200000000000001e-02   6.3554000000000004e+00   2.1190000000000001e-01   4.2340000000000000e-01   2.5659999999999999e-01
   4.8490000000000000e-01  -1.3189999999999999e-01   1.8872000000000000e+00   1.9089999999999999e-01  -5.7099999999999998e-02  -7.0199999999999999e-02  -1.4649000000000001e+00   2.2200000000000001e-02   6.0941999999999998e+00   2.5050000000000000e-01   3.8490000000000002e-01   2.9189999999999999e-01
   7.2740000000000005e-01  -1.9789999999999999e-01   2.4876999999999998e+00   2.0050000000000001e-01  -3.8100000000000002e-02  -7.4499999999999997e-02  -1.6202000000000001e+00   2.6679999999999998e-01   6.2683000000000000e+00   2.0230000000000001e-01   3.8490000000000002e-01   2.6540000000000002e-01
   5.2900000000000003e-01  -3.7369999999999998e-01   3.0882000000000001e+00   2.6729999999999998e-01  -1.4269999999999999e-01  -3.0700000000000002e-02  -1.4205000000000001e+00   2.2239999999999999e-01   6.5294999999999996e+00   1.6380000000000000e-01   3.5599999999999998e-01   3.1850000000000001e-01
   6.1719999999999997e-01  -1.3189999999999999e-01   3.0882000000000001e+00   2.4820000000000000e-01  -6.6600000000000006e-02  -5.2600000000000001e-02  -1.4871000000000001e+00   1.3339999999999999e-01   5.8330000000000002e+00   2.1190000000000001e-01   3.0790000000000001e-01   3.0520000000000003e-01
   7.0530000000000004e-01  -3.2979999999999998e-01   2.8309000000000002e+00   8.5900000000000004e-02  -1.3320000000000001e-01  -2.1899999999999999e-02  -1.4871000000000001e+00   4.4499999999999998e-02   5.7460000000000004e+00   2.6970000000000000e-01   3.1750000000000000e-01   3.1409999999999999e-01
   4.1880000000000001e-01  -3.9570000000000000e-01   2.8309000000000002e+00   1.5279999999999999e-01  -1.8079999999999999e-01  -5.2600000000000001e-02  -1.4649000000000001e+00   3.5580000000000001e-01   5.3977000000000004e+00   2.5050000000000000e-01   3.4639999999999999e-01   2.9189999999999999e-01
   4.4080000000000003e-01  -5.0560000000000005e-01   3.1739999999999999e+00   2.1959999999999999e-01  -1.9030000000000000e-01   2.6300000000000000e-02  -1.5536000000000001e+00   2.0010000000000000e-01   5.5719000000000003e+00   2.6010000000000000e-01   2.9830000000000001e-01   3.2729999999999998e-01
   5.0700000000000001e-01  -3.7369999999999998e-01   2.4018999999999999e+00   1.1459999999999999e-01  -7.6100000000000001e-02  -1.7500000000000002e-02  -1.6646000000000001e+00   6.6699999999999995e-02   5.6589000000000000e+00   2.5050000000000000e-01   3.3679999999999999e-01   2.6100000000000001e-01
   5.0700000000000001e-01  -4.3969999999999998e-01   3.8603000000000001e+00   1.1459999999999999e-01  -1.9030000000000000e-01   1.7500000000000002e-02  -1.6424000000000001e+00   1.7790000000000000e-01   5.6589000000000000e+00   3.1790000000000002e-01   3.4639999999999999e-01   2.6979999999999998e-01
   7.9349999999999998e-01  -1.9789999999999999e-01   3.1739999999999999e+00   1.8140000000000001e-01  -1.2370000000000000e-01  -1.3200000000000000e-02  -1.4205000000000001e+00   3.5580000000000001e-01   5.8330000000000002e+00   1.9270000000000001e-01   4.6189999999999998e-01   2.9189999999999999e-01
   7.0530000000000004e-01  -4.8359999999999997e-01   2.0588000000000002e+00   1.8140000000000001e-01  -1.0470000000000000e-01  -4.3900000000000002e-02  -1.5758000000000001e+00   1.1119999999999999e-01   6.0072000000000001e+00   2.0230000000000001e-01   3.4639999999999999e-01   2.6979999999999998e-01
   7.0530000000000004e-01  -3.0780000000000002e-01   3.0024000000000002e+00   2.4820000000000000e-01   3.8100000000000002e-02  -8.7700000000000000e-02  -1.3983000000000001e+00   3.3350000000000002e-01   6.1813000000000002e+00   2.2159999999999999e-01   4.2340000000000000e-01   2.7870000000000000e-01
   3.5270000000000001e-01  -3.9570000000000000e-01   2.7450999999999999e+00   8.5900000000000004e-02  -1.5229999999999999e-01  -1.3200000000000000e-02  -1.5758000000000001e+00   8.8900000000000007e-02   5.3977000000000004e+00   2.4079999999999999e-01   3.6559999999999998e-01   2.5209999999999999e-01
   6.3919999999999999e-01  -3.0780000000000002e-01   2.3161999999999998e+00   2.1959999999999999e-01  -9.5200000000000007e-02  -5.2600000000000001e-02  -1.5536000000000001e+00  -4.4499999999999998e-02   6.0941999999999998e+00   2.1190000000000001e-01   3.8490000000000002e-01   3.0959999999999999e-01
   7.2740000000000005e-01  -2.6379999999999998e-01   2.4018999999999999e+00   2.4820000000000000e-01  -6.6600000000000006e-02  -4.8200000000000000e-02  -1.4871000000000001e+00   6.6699999999999995e-02   5.6589000000000000e+00   2.3119999999999999e-01   3.0790000000000001e-01   3.3179999999999998e-01
   4.6289999999999998e-01  -2.8580000000000000e-01   3.6886999999999999e+00   1.2410000000000000e-01  -1.3320000000000001e-01   4.4000000000000003e-03  -1.6202000000000001e+00   1.5559999999999999e-01   5.3106999999999998e+00   2.6010000000000000e-01   3.4639999999999999e-01   3.0959999999999999e-01
   5.5110000000000003e-01  -1.9789999999999999e-01   3.2597999999999998e+00   1.4319999999999999e-01  -1.7130000000000001e-01   1.7500000000000002e-02  -1.4649000000000001e+00   4.4499999999999998e-02   6.8777999999999997e+00   2.6970000000000000e-01   3.1750000000000000e-01   3.0080000000000001e-01
   6.1719999999999997e-01  -3.5170000000000001e-01   2.3161999999999998e+00   1.7190000000000000e-01  -1.0470000000000000e-01  -4.8200000000000000e-02  -1.3983000000000001e+00  -4.4499999999999998e-02   5.7460000000000004e+00   2.7939999999999998e-01   3.7530000000000002e-01   3.1409999999999999e-01
   5.7310000000000005e-01  -4.8359999999999997e-01   3.2597999999999998e+00   7.6399999999999996e-02  -1.7130000000000001e-01  -1.3200000000000000e-02  -1.2428999999999999e+00   2.8910000000000002e-01   5.5719000000000003e+00   2.4079999999999999e-01   3.8490000000000002e-01   3.1850000000000001e-01
   5.9509999999999996e-01  -3.2979999999999998e-01   2.7450999999999999e+00   1.1459999999999999e-01  -1.6180000000000000e-01  -1.7500000000000002e-02  -1.4205000000000001e+00   4.6689999999999998e-01   6.0072000000000001e+00   2.8899999999999998e-01   3.6559999999999998e-01   2.6540000000000002e-01
   6.8330000000000002e-01  -4.1770000000000002e-01   2.5735000000000001e+00   1.4319999999999999e-01  -1.7130000000000001e-01  -2.6300000000000000e-02  -1.5980000000000001e+00   0.0000000000000000e+00   6.1813000000000002e+00   1.9270000000000001e-01   2.9830000000000001e-01   3.2290000000000002e-01
   7.0530000000000004e-01  -3.2979999999999998e-01   2.7450999999999999e+00   2.7689999999999998e-01  -9.4999999999999998e-03  -4.8200000000000000e-02  -1.5536000000000001e+00   1.5559999999999999e-01   5.6589000000000000e+00   2.7939999999999998e-01   4.4259999999999999e-01   2.5659999999999999e-01
   4.4080000000000003e-01  -3.7369999999999998e-01   2.9165999999999999e+00   1.5279999999999999e-01  -1.4269999999999999e-01  -1.3200000000000000e-02  -1.5093000000000001e+00   2.2200000000000001e-02   6.2683000000000000e+00   2.4079999999999999e-01   3.6559999999999998e-01   3.2290000000000002e-01
   7.0530000000000004e-01  -3.0780000000000002e-01   2.2303999999999999e+00   1.8140000000000001e-01  -1.7130000000000001e-01  -6.1400000000000003e-02  -1.7312000000000001e+00   8.8900000000000007e-02   6.1813000000000002e+00   2.2159999999999999e-01   3.2710000000000000e-01   2.8749999999999998e-01
   6.1719999999999997e-01  -3.7369999999999998e-01   2.3161999999999998e+00   2.4820000000000000e-01  -7.6100000000000001e-02   4.4000000000000003e-03  -1.7756000000000001e+00  -1.5559999999999999e-01   5.9200999999999997e+00   2.9859999999999998e-01   3.6559999999999998e-01   3.3620000000000000e-01
   6.3919999999999999e-01  -4.1770000000000002e-01   3.4314000000000000e+00   1.1459999999999999e-01  -4.7600000000000003e-02  -3.5099999999999999e-02  -1.5758000000000001e+00   1.5559999999999999e-01   5.1365999999999996e+00   1.9270000000000001e-01   2.9830000000000001e-01   3.1409999999999999e-01
   2.8649999999999998e-01  -4.8359999999999997e-01   3.7745000000000002e+00   1.2410000000000000e-01  -2.0930000000000001e-01   4.3900000000000002e-02  -1.5536000000000001e+00   1.1119999999999999e-01   5.6589000000000000e+00   3.1790000000000002e-01   3.4639999999999999e-01   3.1850000000000001e-01
   7.0530000000000004e-01  -4.6170000000000000e-01   3.0882000000000001e+00   1.3370000000000001e-01  -7.6100000000000001e-02  -4.4000000000000003e-03  -1.5980000000000001e+00   2.4460000000000001e-01   5.7460000000000004e+00   2.7939999999999998e-01   2.9830000000000001e-01   3.4060000000000001e-01
   6.3919999999999999e-01  -5.0560000000000005e-01   3.6029000000000000e+00   7.6399999999999996e-02  -1.7130000000000001e-01   2.6300000000000000e-02  -1.4649000000000001e+00   2.0010000000000000e-01   6.3554000000000004e+00   2.4079999999999999e-01   2.7900000000000003e-01   3.2290000000000002e-01
   7.0530000000000004e-01  -3.9570000000000000e-01   2.7450999999999999e+00   8.5900000000000004e-02  -1.6180000000000000e-01  -3.9500000000000000e-02  -1.4871000000000001e+00   3.7800000000000000e-01   6.3554000000000004e+00   2.2159999999999999e-01   3.2710000000000000e-01   3.0080000000000001e-01
   6.6130000000000000e-01  -3.9570000000000000e-01   2.3161999999999998e+00   1.5279999999999999e-01  -5.7099999999999998e-02  -6.1400000000000003e-02  -1.3539000000000001e+00   1.3339999999999999e-01   6.0072000000000001e+00   2.5050000000000000e-01   2.7900000000000003e-01   2.6540000000000002e-01
   5.2900000000000003e-01  -1.7590000000000000e-01   2.4876999999999998e+00   1.6230000000000000e-01  -4.7600000000000003e-02  -2.1899999999999999e-02  -1.4871000000000001e+00   3.7800000000000000e-01   6.0941999999999998e+00   2.2159999999999999e-01   4.8110000000000003e-01   2.6979999999999998e-01
   6.6130000000000000e-01  -3.9570000000000000e-01   3.0882000000000001e+00   1.0500000000000000e-01  -1.3320000000000001e-01  -5.2600000000000001e-02  -1.5315000000000001e+00   2.6679999999999998e-01   6.3554000000000004e+00   1.6380000000000000e-01   4.3300000000000000e-01   2.8310000000000002e-01
   6.8330000000000002e-01  -3.7369999999999998e-01   2.4018999999999999e+00   1.6230000000000000e-01  -1.2370000000000000e-01  -5.7000000000000002e-02  -1.5536000000000001e+00   2.6679999999999998e-01   6.1813000000000002e+00   3.1790000000000002e-01   3.2710000000000000e-01   2.9640000000000000e-01
   7.2740000000000005e-01  -3.5170000000000001e-01   2.2303999999999999e+00   1.8140000000000001e-01  -1.1420000000000000e-01  -6.1400000000000003e-02  -1.7090000000000001e+00   1.1119999999999999e-01   5.6589000000000000e+00   2.1190000000000001e-01   3.3679999999999999e-01   3.0080000000000001e-01
   4.4080000000000003e-01  -2.1980000000000000e-01   3.5171000000000001e+00   1.4319999999999999e-01  -1.9980000000000001e-01   3.5099999999999999e-02  -1.5758000000000001e+00   1.3339999999999999e-01   5.8330000000000002e+00   2.8899999999999998e-01   3.5599999999999998e-01   2.6100000000000001e-01
   4.8490000000000000e-01  -3.7369999999999998e-01   3.2597999999999998e+00   1.5279999999999999e-01  -1.9030000000000000e-01  -1.3200000000000000e-02  -1.5315000000000001e+00   2.0010000000000000e-01   6.1813000000000002e+00   2.5050000000000000e-01   3.8490000000000002e-01   2.7429999999999999e-01
   6.1719999999999997e-01  -3.5170000000000001e-01   2.7450999999999999e+00   2.2910000000000000e-01  -7.6100000000000001e-02  -3.5099999999999999e-02  -1.5758000000000001e+00   1.5559999999999999e-01   5.8330000000000002e+00   3.0819999999999997e-01   3.9450000000000002e-01   2.8749999999999998e-01
   7.0530000000000004e-01  -2.8580000000000000e-01   2.8309000000000002e+00   1.8140000000000001e-01  -1.3320000000000001e-01   8.8000000000000005e-03  -1.5980000000000001e+00   2.6679999999999998e-01   6.2683000000000000e+00   2.8899999999999998e-01   2.9830000000000001e-01   2.7870000000000000e-01
   6.6130000000000000e-01  -3.5170000000000001e-01   3.0882000000000001e+00   1.5279999999999999e-01  -1.6180000000000000e-01   4.4000000000000003e-03  -1.3095000000000001e+00   3.1130000000000002e-01   7.0518999999999998e+00   2.7939999999999998e-01   3.1750000000000000e-01   3.1409999999999999e-01
   6.3919999999999999e-01  -2.8580000000000000e-01   2.4876999999999998e+00   2.6729999999999998e-01  -5.7099999999999998e-02  -3.9500000000000000e-02  -1.2650999999999999e+00   2.4460000000000001e-01   5.3977000000000004e+00   3.0819999999999997e-01   3.1750000000000000e-01   2.8749999999999998e-01
   6.3919999999999999e-01  -3.5170000000000001e-01   2.4018999999999999e+00   2.4820000000000000e-01  -1.0470000000000000e-01  -3.5099999999999999e-02  -1.5758000000000001e+00   1.5559999999999999e-01   6.0941999999999998e+00   2.0230000000000001e-01   4.3300000000000000e-01   2.6979999999999998e-01
   5.7310000000000005e-01  -2.4179999999999999e-01   3.0024000000000002e+00   1.9089999999999999e-01  -1.5229999999999999e-01   0.0000000000000000e+00  -1.4205000000000001e+00   6.6699999999999995e-02   5.4847999999999999e+00   2.6010000000000000e-01   4.1370000000000001e-01   2.8749999999999998e-01
   4.6289999999999998e-01  -3.0780000000000002e-01   2.7450999999999999e+00   1.9089999999999999e-01  -1.2370000000000000e-01  -1.3200000000000000e-02  -1.5536000000000001e+00   2.8910000000000002e-01   6.0941999999999998e+00   3.2750000000000001e-01   2.7900000000000003e-01   2.9640000000000000e-01
   6.1719999999999997e-01  -3.2979999999999998e-01   2.6593000000000000e+00   1.1459999999999999e-01  -1.4269999999999999e-01  -2.6300000000000000e-02  -1.5536000000000001e+00   2.8910000000000002e-01   5.6589000000000000e+00   3.4680000000000000e-01   3.9450000000000002e-01   2.7429999999999999e-01
   7.2740000000000005e-01  -4.3969999999999998e-01   3.0024000000000002e+00   1.6230000000000000e-01  -1.6180000000000000e-01  -4.4000000000000003e-03  -1.3761000000000001e+00   3.1130000000000002e-01   5.3106999999999998e+00   2.8899999999999998e-01   3.7530000000000002e-01   2.6540000000000002e-01
   4.8490000000000000e-01  -3.7369999999999998e-01   3.5171000000000001e+00   1.8140000000000001e-01  -2.1890000000000001e-01   5.2600000000000001e-02  -1.5315000000000001e+00   1.1119999999999999e-01   6.0941999999999998e+00   2.4079999999999999e-01   3.6559999999999998e-01   3.4060000000000001e-01
   7.0530000000000004e-01  -3.9570000000000000e-01   2.6593000000000000e+00   1.5279999999999999e-01  -1.6180000000000000e-01  -2.6300000000000000e-02  -1.6868000000000001e+00   1.3339999999999999e-01   4.6142000000000003e+00   3.9489999999999997e-01   3.2710000000000000e-01   2.6100000000000001e-01
   5.7310000000000005e-01  -3.0780000000000002e-01   2.9165999999999999e+00   1.9089999999999999e-01  -1.7130000000000001e-01  -4.3900000000000002e-02  -1.4649000000000001e+00   6.6699999999999995e-02   6.3554000000000004e+00   1.4449999999999999e-01   3.6559999999999998e-01   2.5659999999999999e-01
   7.0530000000000004e-01  -4.8359999999999997e-01   3.3456000000000001e+00   1.5279999999999999e-01  -1.7130000000000001e-01   5.7000000000000002e-02  -1.3761000000000001e+00   1.7790000000000000e-01   6.1813000000000002e+00   2.0230000000000001e-01   3.3679999999999999e-01   2.7870000000000000e-01
   5.2900000000000003e-01  -3.7369999999999998e-01   2.8309000000000002e+00   2.0050000000000001e-01  -1.2370000000000000e-01  -3.9500000000000000e-02  -1.4649000000000001e+00   1.7790000000000000e-01   6.5294999999999996e+00   2.6970000000000000e-01   3.3679999999999999e-01   2.8749999999999998e-01
   5.2900000000000003e-01  -5.0560000000000005e-01   2.6593000000000000e+00   2.5779999999999997e-01  -9.4999999999999998e-03  -7.8899999999999998e-02  -1.4205000000000001e+00   1.7790000000000000e-01   6.7907000000000002e+00   1.8300000000000000e-01   3.7530000000000002e-01   2.8749999999999998e-01
   4.6289999999999998e-01  -2.6379999999999998e-01   2.9165999999999999e+00   1.3370000000000001e-01  -1.5229999999999999e-01  -2.1899999999999999e-02  -1.4871000000000001e+00   4.4499999999999998e-02   5.8330000000000002e+00   2.6010000000000000e-01   3.3679999999999999e-01   2.6100000000000001e-01
   6.3919999999999999e-01  -3.7369999999999998e-01   2.4876999999999998e+00   2.0050000000000001e-01  -6.6600000000000006e-02  -4.8200000000000000e-02  -1.6646000000000001e+00   2.2239999999999999e-01   5.2236000000000002e+00   1.8300000000000000e-01   3.1750000000000000e-01   3.0080000000000001e-01
   5.7310000000000005e-01  -2.1980000000000000e-01   2.3161999999999998e+00   2.1959999999999999e-01  -1.4269999999999999e-01   2.6300000000000000e-02  -1.5980000000000001e+00   0.0000000000000000e+00   5.8330000000000002e+00   2.4079999999999999e-01   2.5019999999999998e-01   2.7429999999999999e-01
   4.8490000000000000e-01  -5.2759999999999996e-01   3.6029000000000000e+00   1.9089999999999999e-01  -1.2370000000000000e-01   4.3900000000000002e-02  -1.3317000000000001e+00   2.0010000000000000e-01   5.7460000000000004e+00   2.3119999999999999e-01   3.3679999999999999e-01   2.9640000000000000e-01
   5.9509999999999996e-01  -2.4179999999999999e-01   3.6886999999999999e+00   1.5279999999999999e-01  -1.8079999999999999e-01  -4.4000000000000003e-03  -1.6646000000000001e+00   1.5559999999999999e-01   5.8330000000000002e+00   2.6970000000000000e-01   3.2710000000000000e-01   3.0959999999999999e-01
   6.1719999999999997e-01  -4.1770000000000002e-01   3.2597999999999998e+00   2.0999999999999999e-01  -1.3320000000000001e-01   4.4000000000000003e-03  -1.3761000000000001e+00   2.4460000000000001e-01   6.4424999999999999e+00   2.6970000000000000e-01   3.3679999999999999e-01   2.6979999999999998e-01
   5.9509999999999996e-01  -3.5170000000000001e-01   3.3456000000000001e+00   9.5500000000000002e-02  -1.1420000000000000e-01   4.4000000000000003e-03  -1.4427000000000001e+00   6.6699999999999995e-02   6.5294999999999996e+00   2.8899999999999998e-01   3.2710000000000000e-01   2.6540000000000002e-01
   7.7149999999999996e-01  -4.6170000000000000e-01   3.1739999999999999e+00   2.2910000000000000e-01  -1.5229999999999999e-01  -8.8000000000000005e-03  -1.3095000000000001e+00   2.6679999999999998e-01   6.5294999999999996e+00   2.7939999999999998e-01   3.5599999999999998e-01   2.6540000000000002e-01
   5.2900000000000003e-01  -3.5170000000000001e-01   1.9730000000000001e+00   2.4820000000000000e-01  -3.8100000000000002e-02  -1.7500000000000002e-02  -1.5980000000000001e+00   2.2239999999999999e-01   5.8330000000000002e+00   2.0230000000000001e-01   3.5599999999999998e-01   2.7870000000000000e-01
   5.9509999999999996e-01  -1.5390000000000001e-01   2.4876999999999998e+00   1.3370000000000001e-01  -5.7099999999999998e-02  -2.1899999999999999e-02  -1.3317000000000001e+00   2.2239999999999999e-01   6.3554000000000004e+00   2.1190000000000001e-01   3.8490000000000002e-01   2.9189999999999999e-01
   4.6289999999999998e-01  -3.9570000000000000e-01   3.1739999999999999e+00   6.6799999999999998e-02  -1.6180000000000000e-01   2.1899999999999999e-02  -1.2206999999999999e+00   2.0010000000000000e-01   5.7460000000000004e+00   1.6380000000000000e-01   3.5599999999999998e-01   2.7870000000000000e-01
   8.1559999999999999e-01  -8.7900000000000006e-02   3.1739999999999999e+00   2.4820000000000000e-01  -1.8079999999999999e-01  -4.4000000000000003e-03  -1.4871000000000001e+00   1.1119999999999999e-01   5.9200999999999997e+00   2.7939999999999998e-01   3.2710000000000000e-01   2.9640000000000000e-01
   7.2740000000000005e-01  -1.9789999999999999e-01   2.1446000000000001e+00   1.3370000000000001e-01  -8.5599999999999996e-02  -2.6300000000000000e-02  -1.6646000000000001e+00  -2.2200000000000001e-02   6.2683000000000000e+00   2.0230000000000001e-01   2.7900000000000003e-01   3.3179999999999998e-01
   5.7310000000000005e-01  -3.5170000000000001e-01   3.2597999999999998e+00   1.6230000000000000e-01  -2.9499999999999998e-01   2.1899999999999999e-02  -1.4649000000000001e+00   1.1119999999999999e-01   5.4847999999999999e+00   2.3119999999999999e-01   2.8870000000000001e-01   2.7870000000000000e-01
   4.4080000000000003e-01  -4.1770000000000002e-01   3.9460999999999999e+00   1.4319999999999999e-01  -1.1420000000000000e-01   1.7500000000000002e-02  -1.6202000000000001e+00   2.0010000000000000e-01   6.0941999999999998e+00   2.4079999999999999e-01   3.6559999999999998e-01   3.1409999999999999e-01
   5.5110000000000003e-01  -3.7369999999999998e-01   3.0024000000000002e+00   1.9089999999999999e-01  -3.8100000000000002e-02  -1.7500000000000002e-02  -1.5093000000000001e+00   1.3339999999999999e-01   5.8330000000000002e+00   2.8899999999999998e-01   3.8490000000000002e-01   2.7429999999999999e-01
   4.6289999999999998e-01  -1.7590000000000000e-01   3.8603000000000001e+00   1.4319999999999999e-01  -1.1420000000000000e-01   4.4000000000000003e-03  -1.4871000000000001e+00   3.7800000000000000e-01   6.0072000000000001e+00   1.5409999999999999e-01   3.7530000000000002e-01   2.6979999999999998e-01
   5.5110000000000003e-01  -2.6379999999999998e-01   3.1739999999999999e+00   2.0050000000000001e-01  -1.2370000000000000e-01  -2.6300000000000000e-02  -1.2873000000000001e+00   4.0020000000000000e-01   6.2683000000000000e+00   2.2159999999999999e-01   3.8490000000000002e-01   2.3890000000000000e-01
   6.3919999999999999e-01  -3.2979999999999998e-01   2.1446000000000001e+00   2.1959999999999999e-01  -6.6600000000000006e-02  -3.0700000000000002e-02  -1.5758000000000001e+00   2.0010000000000000e-01   6.3554000000000004e+00   2.5050000000000000e-01   3.4639999999999999e-01   2.8310000000000002e-01
   7.7149999999999996e-01  -3.0780000000000002e-01   2.5735000000000001e+00   2.0999999999999999e-01   5.7099999999999998e-02  -1.0520000000000000e-01  -1.4205000000000001e+00   3.7800000000000000e-01   5.6589000000000000e+00   2.9859999999999998e-01   4.7149999999999997e-01   2.4329999999999999e-01
   4.6289999999999998e-01  -3.9570000000000000e-01   2.8309000000000002e+00   1.1459999999999999e-01  -4.7600000000000003e-02  -1.3200000000000000e-02  -1.5536000000000001e+00   4.4499999999999998e-02   6.7035999999999998e+00   1.7340000000000000e-01   3.4639999999999999e-01   2.7870000000000000e-01
   7.9349999999999998e-01  -4.6170000000000000e-01   2.0588000000000002e+00   1.9089999999999999e-01  -9.5200000000000007e-02  -7.0199999999999999e-02  -1.5758000000000001e+00   1.1119999999999999e-01   5.7460000000000004e+00   3.1790000000000002e-01   3.6559999999999998e-01   2.7429999999999999e-01
   4.6289999999999998e-01  -1.3189999999999999e-01   3.5171000000000001e+00   1.8140000000000001e-01  -1.7130000000000001e-01  -1.3200000000000000e-02  -1.4871000000000001e+00   6.6699999999999995e-02   6.4424999999999999e+00   2.2159999999999999e-01   4.0410000000000001e-01   2.7429999999999999e-01
   5.2900000000000003e-01  -4.8359999999999997e-01   2.6593000000000000e+00   1.7190000000000000e-01  -1.1420000000000000e-01  -4.8200000000000000e-02  -1.3761000000000001e+00   8.8900000000000007e-02   5.6589000000000000e+00   2.2159999999999999e-01   3.8490000000000002e-01   2.5659999999999999e-01
   5.0700000000000001e-01  -3.2979999999999998e-01   3.9460999999999999e+00   1.1459999999999999e-01  -1.1420000000000000e-01   4.3900000000000002e-02  -1.3539000000000001e+00   6.6699999999999995e-02   5.8330000000000002e+00   2.5050000000000000e-01   3.6559999999999998e-01   2.8749999999999998e-01
   5.9509999999999996e-01  -4.3969999999999998e-01   2.6593000000000000e+00   2.4820000000000000e-01  -7.6100000000000001e-02  -8.8000000000000005e-03  -1.4871000000000001e+00   2.4460000000000001e-01   5.3977000000000004e+00   2.5050000000000000e-01   3.1750000000000000e-01   3.0080000000000001e-01
   4.4080000000000003e-01  -4.8359999999999997e-01   2.6593000000000000e+00   1.0500000000000000e-01  -1.8079999999999999e-01  -4.4000000000000003e-03  -1.4649000000000001e+00   4.0020000000000000e-01   5.8330000000000002e+00   1.4449999999999999e-01   3.5599999999999998e-01   2.4770000000000000e-01
   5.9509999999999996e-01  -3.5170000000000001e-01   2.9165999999999999e+00   1.5279999999999999e-01  -7.6100000000000001e-02  -3.5099999999999999e-02  -1.5315000000000001e+00   2.8910000000000002e-01   5.9200999999999997e+00   2.5050000000000000e-01   3.5599999999999998e-01   2.4770000000000000e-01
   7.0530000000000004e-01  -2.8580000000000000e-01   2.8309000000000002e+00   1.6230000000000000e-01  -4.7600000000000003e-02   0.0000000000000000e+00  -1.4649000000000001e+00   4.6689999999999998e-01   6.2683000000000000e+00   2.1190000000000001e-01   3.7530000000000002e-01   3.2290000000000002e-01
   7.9349999999999998e-01  -2.1980000000000000e-01   3.3456000000000001e+00   1.8140000000000001e-01   1.9000000000000000e-02  -7.8899999999999998e-02  -1.5758000000000001e+00   3.3350000000000002e-01   5.5719000000000003e+00   2.1190000000000001e-01   3.3679999999999999e-01   2.6540000000000002e-01
   3.9679999999999999e-01  -3.7369999999999998e-01   3.0882000000000001e+00   2.2910000000000000e-01  -1.5229999999999999e-01   4.3900000000000002e-02  -1.5315000000000001e+00   3.5580000000000001e-01   6.7035999999999998e+00   2.0230000000000001e-01   3.9450000000000002e-01   3.1409999999999999e-01
   7.0530000000000004e-01  -1.5390000000000001e-01   2.8309000000000002e+00   2.2910000000000000e-01  -4.7600000000000003e-02  -3.0700000000000002e-02  -1.6202000000000001e+00   1.7790000000000000e-01   5.4847999999999999e+00   2.1190000000000001e-01   2.7900000000000003e-01   3.0080000000000001e-01
   6.8330000000000002e-01  -4.6170000000000000e-01   2.4018999999999999e+00   5.7299999999999997e-02  -1.6180000000000000e-01  -2.1899999999999999e-02  -1.6424000000000001e+00  -1.5559999999999999e-01   4.9623999999999997e+00   3.5639999999999999e-01   3.8490000000000002e-01   3.0080000000000001e-01
   4.6289999999999998e-01  -3.5170000000000001e-01   2.4876999999999998e+00   1.7190000000000000e-01  -2.3790000000000000e-01   2.1899999999999999e-02  -1.3539000000000001e+00   2.2239999999999999e-01   5.9200999999999997e+00   2.5050000000000000e-01   3.0790000000000001e-01   2.9640000000000000e-01
   5.9509999999999996e-01  -5.4959999999999998e-01   4.0317999999999996e+00   1.1459999999999999e-01  -1.8079999999999999e-01   0.0000000000000000e+00  -1.6424000000000001e+00   4.4499999999999998e-02   6.0072000000000001e+00   2.0230000000000001e-01   2.4060000000000001e-01   3.1409999999999999e-01
   6.6130000000000000e-01  -2.4179999999999999e-01   2.9165999999999999e+00   2.8639999999999999e-01  -1.6180000000000000e-01  -2.6300000000000000e-02  -1.4871000000000001e+00   1.7790000000000000e-01   6.2683000000000000e+00   3.6599999999999999e-01   3.4639999999999999e-01   3.2290000000000002e-01
   5.7310000000000005e-01  -5.0560000000000005e-01   3.0882000000000001e+00   1.7190000000000000e-01  -1.8079999999999999e-01   3.0700000000000002e-02  -1.2873000000000001e+00   1.7790000000000000e-01   6.0072000000000001e+00   2.0230000000000001e-01   4.1370000000000001e-01   2.6979999999999998e-01
   6.8330000000000002e-01  -3.5170000000000001e-01   2.9165999999999999e+00   1.2410000000000000e-01  -1.0470000000000000e-01  -4.4000000000000003e-03  -1.3983000000000001e+00   2.0010000000000000e-01   6.0941999999999998e+00   2.6970000000000000e-01   3.5599999999999998e-01   2.4770000000000000e-01
   7.0530000000000004e-01  -4.1770000000000002e-01   2.4018999999999999e+00   2.4820000000000000e-01  -9.4999999999999998e-03  -8.8000000000000005e-03  -1.5093000000000001e+00   1.5559999999999999e-01   6.7035999999999998e+00   2.0230000000000001e-01   2.9830000000000001e-01   2.6540000000000002e-01
   6.8330000000000002e-01  -1.5390000000000001e-01   2.3161999999999998e+00   1.2410000000000000e-01  -9.4999999999999998e-03  -3.9500000000000000e-02  -1.4205000000000001e+00   8.8900000000000007e-02   6.7035999999999998e+00   2.3119999999999999e-01   3.5599999999999998e-01   2.6979999999999998e-01
   5.9509999999999996e-01  -3.0780000000000002e-01   2.8309000000000002e+00   1.9089999999999999e-01  -1.1420000000000000e-01   4.4000000000000003e-03  -1.6202000000000001e+00   8.8900000000000007e-02   6.8777999999999997e+00   1.8300000000000000e-01   3.3679999999999999e-01   2.8310000000000002e-01
   6.1719999999999997e-01  -2.1980000000000000e-01   3.1739999999999999e+00   1.8140000000000001e-01  -7.6100000000000001e-02   8.8000000000000005e-03  -1.5315000000000001e+00   1.7790000000000000e-01   6.0072000000000001e+00   2.2159999999999999e-01   2.4060000000000001e-01   2.5659999999999999e-01
   6.1719999999999997e-01  -3.7369999999999998e-01   2.8309000000000002e+00   2.1959999999999999e-01  -3.8100000000000002e-02  -2.1899999999999999e-02  -1.5758000000000001e+00   6.6699999999999995e-02   6.0941999999999998e+00   1.8300000000000000e-01   2.9830000000000001e-01   3.0959999999999999e-01
   5.9509999999999996e-01  -3.2979999999999998e-01   2.5735000000000001e+00   9.5500000000000002e-02  -1.1420000000000000e-01   1.7500000000000002e-02  -1.5758000000000001e+00   2.0010000000000000e-01   5.4847999999999999e+00   1.9270000000000001e-01   3.7530000000000002e-01   3.0520000000000003e-01
   5.0700000000000001e-01  -3.5170000000000001e-01   3.6886999999999999e+00   1.1459999999999999e-01  -2.9499999999999998e-01   2.6300000000000000e-02  -1.6868000000000001e+00   4.4499999999999998e-02   6.0941999999999998e+00   2.8899999999999998e-01   3.8490000000000002e-01   2.8749999999999998e-01
   6.1719999999999997e-01  -4.3969999999999998e-01   2.3161999999999998e+00   1.2410000000000000e-01  -9.4999999999999998e-03  -2.6300000000000000e-02  -1.2873000000000001e+00   8.8900000000000007e-02   6.1813000000000002e+00   2.4079999999999999e-01   3.7530000000000002e-01   2.7870000000000000e-01
   3.3060000000000000e-01  -4.6170000000000000e-01   3.7745000000000002e+00   7.6399999999999996e-02  -1.5229999999999999e-01   1.3200000000000000e-02  -1.3983000000000001e+00   2.2239999999999999e-01   6.7035999999999998e+00   2.2159999999999999e-01   3.8490000000000002e-01   3.0080000000000001e-01
   8.5960000000000003e-01  -2.4179999999999999e-01   2.7450999999999999e+00   1.2410000000000000e-01  -1.6180000000000000e-01  -8.8000000000000005e-03  -1.3761000000000001e+00   3.3350000000000002e-01   5.9200999999999997e+00   2.1190000000000001e-01   3.4639999999999999e-01   2.6100000000000001e-01
   6.3919999999999999e-01  -3.7369999999999998e-01   1.9730000000000001e+00   2.2910000000000000e-01  -7.6100000000000001e-02  -3.5099999999999999e-02  -1.5093000000000001e+00   1.5559999999999999e-01   5.8330000000000002e+00   2.6970000000000000e-01   3.0790000000000001e-01   2.9640000000000000e-01
   5.7310000000000005e-01  -3.0780000000000002e-01   2.3161999999999998e+00   1.8140000000000001e-01  -6.6600000000000006e-02  -3.5099999999999999e-02  -1.4205000000000001e+00   3.5580000000000001e-01   5.6589000000000000e+00   2.3119999999999999e-01   3.3679999999999999e-01   3.0080000000000001e-01
   4.8490000000000000e-01  -4.3969999999999998e-01   2.5735000000000001e+00   2.8600000000000000e-02  -1.1420000000000000e-01  -8.8000000000000005e-03  -1.5536000000000001e+00   2.0010000000000000e-01   5.3106999999999998e+00   2.4079999999999999e-01   3.3679999999999999e-01   2.6100000000000001e-01
   7.4939999999999996e-01  -2.1980000000000000e-01   2.3161999999999998e+00   2.0050000000000001e-01  -7.6100000000000001e-02  -4.8200000000000000e-02  -1.5980000000000001e+00   2.2239999999999999e-01   5.5719000000000003e+00   1.5409999999999999e-01   3.7530000000000002e-01   2.6979999999999998e-01
   8.3760000000000001e-01  -2.8580000000000000e-01   2.6593000000000000e+00   1.3370000000000001e-01  -3.8100000000000002e-02  -2.6300000000000000e-02  -1.6202000000000001e+00  -4.4499999999999998e-02   6.5294999999999996e+00   2.7939999999999998e-01   3.5599999999999998e-01   3.2290000000000002e-01
   6.6130000000000000e-01  -3.0780000000000002e-01   3.5171000000000001e+00   8.5900000000000004e-02  -1.6180000000000000e-01   1.3200000000000000e-02  -1.5758000000000001e+00   4.4499999999999998e-02   5.5719000000000003e+00   3.2750000000000001e-01   3.7530000000000002e-01   2.6100000000000001e-01
   6.1719999999999997e-01  -4.8359999999999997e-01   2.9165999999999999e+00   5.7299999999999997e-02  -2.1890000000000001e-01   1.3200000000000000e-02  -1.4871000000000001e+00   1.7790000000000000e-01   5.7460000000000004e+00   2.6010000000000000e-01   3.2710000000000000e-01   2.6979999999999998e-01
   7.0530000000000004e-01  -3.2979999999999998e-01   3.1739999999999999e+00   1.5279999999999999e-01  -1.1420000000000000e-01   2.6300000000000000e-02  -1.6202000000000001e+00   8.8900000000000007e-02   5.4847999999999999e+00   2.6970000000000000e-01   3.6559999999999998e-01   2.5209999999999999e-01
   6.3919999999999999e-01  -3.5170000000000001e-01   2.9165999999999999e+00   6.6799999999999998e-02  -1.5229999999999999e-01   1.7500000000000002e-02  -1.5093000000000001e+00   1.1119999999999999e-01   6.4424999999999999e+00   1.3489999999999999e-01   3.7530000000000002e-01   2.9640000000000000e-01
   5.7310000000000005e-01  -4.3999999999999997e-02   2.6593000000000000e+00   1.7190000000000000e-01  -7.6100000000000001e-02   0.0000000000000000e+00  -1.5536000000000001e+00   4.0020000000000000e-01   5.3977000000000004e+00   3.0819999999999997e-01   3.6559999999999998e-01   2.2120000000000001e-01
   7.9349999999999998e-01  -3.9570000000000000e-01   1.7157000000000000e+00   1.8140000000000001e-01   9.4999999999999998e-03  -7.8899999999999998e-02  -1.4427000000000001e+00   2.6679999999999998e-01   6.4424999999999999e+00   2.5050000000000000e-01   3.5599999999999998e-01   2.4770000000000000e-01
   5.0700000000000001e-01  -3.5170000000000001e-01   2.3161999999999998e+00   2.0999999999999999e-01  -1.9000000000000000e-02  -4.3900000000000002e-02  -1.3761000000000001e+00   2.8910000000000002e-01   6.4424999999999999e+00   2.2159999999999999e-01   4.6189999999999998e-01   2.8310000000000002e-01
   5.9509999999999996e-01  -4.1770000000000002e-01   2.9165999999999999e+00   1.9089999999999999e-01  -1.3320000000000001e-01  -2.1899999999999999e-02  -1.5536000000000001e+00   2.4460000000000001e-01   4.8754000000000000e+00   2.2159999999999999e-01   4.1370000000000001e-01   2.4770000000000000e-01
   6.3919999999999999e-01  -1.5390000000000001e-01   2.4018999999999999e+00   1.9089999999999999e-01  -2.8500000000000001e-02  -3.9500000000000000e-02  -1.6424000000000001e+00   1.5559999999999999e-01   5.8330000000000002e+00   1.8300000000000000e-01   3.3679999999999999e-01   2.9640000000000000e-01
   5.5110000000000003e-01  -3.9570000000000000e-01   2.2303999999999999e+00   1.5279999999999999e-01  -1.9000000000000000e-02   0.0000000000000000e+00  -1.5315000000000001e+00   2.2239999999999999e-01   5.1365999999999996e+00   2.0230000000000001e-01   3.1750000000000000e-01   2.4329999999999999e-01
   3.9679999999999999e-01  -3.5170000000000001e-01   3.6029000000000000e+00   6.6799999999999998e-02  -8.5599999999999996e-02   8.8000000000000005e-03  -1.5758000000000001e+00   2.6679999999999998e-01   6.5294999999999996e+00   3.1790000000000002e-01   3.4639999999999999e-01   2.4329999999999999e-01
   5.9509999999999996e-01  -3.0780000000000002e-01   3.5171000000000001e+00   2.0050000000000001e-01  -1.7130000000000001e-01   4.3900000000000002e-02  -1.6202000000000001e+00  -2.2200000000000001e-02   5.3106999999999998e+00   2.0230000000000001e-01   3.1750000000000000e-01   3.0080000000000001e-01
   6.8330000000000002e-01  -2.8580000000000000e-01   2.7450999999999999e+00   2.0999999999999999e-01  -1.4269999999999999e-01  -1.3200000000000000e-02  -1.4871000000000001e+00   2.2239999999999999e-01   5.3977000000000004e+00   2.5050000000000000e-01   4.5219999999999999e-01   2.8749999999999998e-01
   7.7149999999999996e-01  -2.1980000000000000e-01   3.0882000000000001e+00   1.5279999999999999e-01  -1.9000000000000000e-02   1.3200000000000000e-02  -1.4649000000000001e+00   2.4460000000000001e-01   6.0072000000000001e+00   2.3119999999999999e-01   2.9830000000000001e-01   2.8310000000000002e-01
   6.8330000000000002e-01  -3.5170000000000001e-01   2.6593000000000000e+00   1.0500000000000000e-01  -1.6180000000000000e-01  -2.6300000000000000e-02  -1.3317000000000001e+00   2.8910000000000002e-01   5.3977000000000004e+00   1.7340000000000000e-01   3.2710000000000000e-01   2.4329999999999999e-01
   5.2900000000000003e-01  -3.2979999999999998e-01   2.1446000000000001e+00   2.0999999999999999e-01  -7.6100000000000001e-02  -6.1400000000000003e-02  -1.4205000000000001e+00   2.0010000000000000e-01   6.7907000000000002e+00   2.4079999999999999e-01   3.5599999999999998e-01   3.1409999999999999e-01
   6.3919999999999999e-01  -2.8580000000000000e-01   2.5735000000000001e+00   1.4319999999999999e-01  -1.9000000000000000e-02  -6.1400000000000003e-02  -1.2873000000000001e+00   2.0010000000000000e-01   5.8330000000000002e+00   2.4079999999999999e-01   3.2710000000000000e-01   2.5209999999999999e-01
   5.2900000000000003e-01  -1.9789999999999999e-01   2.9165999999999999e+00   1.6230000000000000e-01  -1.0470000000000000e-01   1.7500000000000002e-02  -1.4205000000000001e+00   2.6679999999999998e-01   6.7035999999999998e+00   1.8300000000000000e-01   3.7530000000000002e-01   3.1409999999999999e-01
   7.9349999999999998e-01  -3.7369999999999998e-01   1.7157000000000000e+00   1.5279999999999999e-01  -1.1420000000000000e-01  -2.6300000000000000e-02  -1.6646000000000001e+00   2.2200000000000001e-02   5.3977000000000004e+00   2.6970000000000000e-01   3.1750000000000000e-01   2.4329999999999999e-01
   6.3919999999999999e-01  -4.1770000000000002e-01   3.2597999999999998e+00   2.0050000000000001e-01  -2.8500000000000001e-02  -8.8000000000000005e-03  -1.5315000000000001e+00   2.2200000000000001e-02   5.7460000000000004e+00   2.5050000000000000e-01   3.1750000000000000e-01   2.8749999999999998e-01
   4.8490000000000000e-01  -4.8359999999999997e-01   2.9165999999999999e+00   2.2910000000000000e-01  -2.4740000000000001e-01   5.2600000000000001e-02  -1.4205000000000001e+00  -1.1119999999999999e-01   6.2683000000000000e+00   2.0230000000000001e-01   3.0790000000000001e-01   2.6100000000000001e-01
   5.9509999999999996e-01  -3.7369999999999998e-01   3.7745000000000002e+00   1.5279999999999999e-01  -1.3320000000000001e-01   1.7500000000000002e-02  -1.5536000000000001e+00   1.3339999999999999e-01   6.0941999999999998e+00   2.0230000000000001e-01   3.2710000000000000e-01   3.0080000000000001e-01
   7.2740000000000005e-01  -3.0780000000000002e-01   2.1446000000000001e+00   2.4820000000000000e-01  -1.3320000000000001e-01  -8.8000000000000005e-03  -1.5315000000000001e+00   1.7790000000000000e-01   5.6589000000000000e+00   2.6970000000000000e-01   2.5019999999999998e-01   2.6979999999999998e-01
   3.5270000000000001e-01  -3.2979999999999998e-01   3.0882000000000001e+00   1.8140000000000001e-01  -1.9980000000000001e-01   3.5099999999999999e-02  -1.3761000000000001e+00   2.4460000000000001e-01   6.3554000000000004e+00   2.1190000000000001e-01   3.3679999999999999e-01   2.6540000000000002e-01
   4.6289999999999998e-01  -3.0780000000000002e-01   2.5735000000000001e+00   1.9089999999999999e-01  -1.1420000000000000e-01   4.4000000000000003e-03  -1.4871000000000001e+00   0.0000000000000000e+00   6.3554000000000004e+00   2.1190000000000001e-01   3.3679999999999999e-01   2.3440000000000000e-01
   5.9509999999999996e-01  -2.8580000000000000e-01   2.5735000000000001e+00   4.7699999999999999e-02  -6.6600000000000006e-02  -2.6300000000000000e-02  -1.4649000000000001e+00   1.7790000000000000e-01   5.9200999999999997e+00   2.2159999999999999e-01   4.2340000000000000e-01   2.6979999999999998e-01
   5.9509999999999996e-01  -2.1980000000000000e-01   2.4876999999999998e+00   1.4319999999999999e-01  -7.6100000000000001e-02  -2.6300000000000000e-02  -1.6202000000000001e+00   2.2239999999999999e-01   5.4847999999999999e+00   2.6970000000000000e-01   3.2710000000000000e-01   2.5209999999999999e-01
   5.5110000000000003e-01  -2.6379999999999998e-01   2.4876999999999998e+00   1.1459999999999999e-01  -1.4269999999999999e-01   3.5099999999999999e-02  -1.5758000000000001e+00   4.4499999999999998e-02   6.3554000000000004e+00   2.4079999999999999e-01   3.3679999999999999e-01   2.3440000000000000e-01
   6.6130000000000000e-01  -3.5170000000000001e-01   2.7450999999999999e+00   1.6230000000000000e-01   0.0000000000000000e+00  -2.1899999999999999e-02  -1.5093000000000001e+00   6.6699999999999995e-02   5.3977000000000004e+00   1.6380000000000000e-01   2.6939999999999997e-01   2.5659999999999999e-01
   7.9349999999999998e-01  -3.5170000000000001e-01   2.6593000000000000e+00   5.7299999999999997e-02  -9.4999999999999998e-03  -2.1899999999999999e-02  -1.6424000000000001e+00   4.4499999999999998e-02   5.2236000000000002e+00   2.3119999999999999e-01   3.9450000000000002e-01   3.0520000000000003e-01
   5.9509999999999996e-01  -2.8580000000000000e-01   3.4314000000000000e+00   1.4319999999999999e-01  -1.3320000000000001e-01   2.6300000000000000e-02  -1.5758000000000001e+00   2.2239999999999999e-01   5.9200999999999997e+00   3.1790000000000002e-01   4.2340000000000000e-01   2.9640000000000000e-01
   6.1719999999999997e-01  -4.6170000000000000e-01   3.6886999999999999e+00   8.5900000000000004e-02  -1.6180000000000000e-01   1.7500000000000002e-02  -1.5758000000000001e+00   1.3339999999999999e-01   6.0941999999999998e+00   2.0230000000000001e-01   2.5979999999999998e-01   3.0080000000000001e-01
   5.7310000000000005e-01  -2.4179999999999999e-01   2.5735000000000001e+00   1.6230000000000000e-01  -1.3320000000000001e-01  -2.6300000000000000e-02  -1.5093000000000001e+00   2.6679999999999998e-01   5.4847999999999999e+00   2.6970000000000000e-01   2.8870000000000001e-01   2.8310000000000002e-01
   4.4080000000000003e-01  -3.0780000000000002e-01   3.7745000000000002e+00   1.1459999999999999e-01  -8.5599999999999996e-02   4.4000000000000003e-03  -1.4205000000000001e+00   1.5559999999999999e-01   6.1813000000000002e+00   2.8899999999999998e-01   4.1370000000000001e-01   2.9640000000000000e-01
   7.0530000000000004e-01  -3.0780000000000002e-01   3.3456000000000001e+00   1.9089999999999999e-01  -1.3320000000000001e-01  -1.7500000000000002e-02  -1.5315000000000001e+00   2.0010000000000000e-01   5.8330000000000002e+00   1.8300000000000000e-01   3.8490000000000002e-01   2.4770000000000000e-01
   6.3919999999999999e-01  -2.6379999999999998e-01   2.1446000000000001e+00   1.1459999999999999e-01  -9.5200000000000007e-02  -1.7500000000000002e-02  -1.4427000000000001e+00   2.4460000000000001e-01   5.9200999999999997e+00   2.6010000000000000e-01   3.7530000000000002e-01   2.7429999999999999e-01
   5.9509999999999996e-01  -1.5390000000000001e-01   2.6593000000000000e+00   2.5779999999999997e-01  -6.6600000000000006e-02  -5.2600000000000001e-02  -1.3983000000000001e+00   3.1130000000000002e-01   5.3106999999999998e+00   2.0230000000000001e-01   3.2710000000000000e-01   2.9189999999999999e-01
   4.8490000000000000e-01  -2.8580000000000000e-01   3.4314000000000000e+00   1.4319999999999999e-01  -1.1420000000000000e-01  -4.8200000000000000e-02  -1.5980000000000001e+00   1.7790000000000000e-01   5.5719000000000003e+00   1.7340000000000000e-01   3.5599999999999998e-01   2.9189999999999999e-01
   6.3919999999999999e-01  -2.1980000000000000e-01   2.6593000000000000e+00   1.8140000000000001e-01  -9.5200000000000007e-02  -1.3200000000000000e-02  -1.4871000000000001e+00   8.8900000000000007e-02   5.9200999999999997e+00   2.6010000000000000e-01   3.4639999999999999e-01   2.7429999999999999e-01
   4.6289999999999998e-01  -1.5390000000000001e-01   2.8309000000000002e+00   2.0050000000000001e-01  -7.6100000000000001e-02   1.3200000000000000e-02  -1.7090000000000001e+00  -4.4499999999999998e-02   5.5719000000000003e+00   2.5050000000000000e-01   3.3679999999999999e-01   2.6100000000000001e-01
   3.9679999999999999e-01  -3.2979999999999998e-01   2.7450999999999999e+00   1.9089999999999999e-01  -2.0930000000000001e-01  -3.9500000000000000e-02  -1.5093000000000001e+00   2.6679999999999998e-01   6.3554000000000004e+00   2.2159999999999999e-01   3.3679999999999999e-01   2.8749999999999998e-01
   4.4080000000000003e-01  -3.7369999999999998e-01   3.4314000000000000e+00   1.0500000000000000e-01  -1.7130000000000001e-01   2.6300000000000000e-02  -1.4205000000000001e+00  -4.4499999999999998e-02   6.2683000000000000e+00   2.2159999999999999e-01   3.4639999999999999e-01   2.9640000000000000e-01
   5.2900000000000003e-01  -2.8580000000000000e-01   2.9165999999999999e+00   1.7190000000000000e-01  -5.7099999999999998e-02   0.0000000000000000e+00  -1.4427000000000001e+00   2.2239999999999999e-01   5.9200999999999997e+00   3.2750000000000001e-01   3.2710000000000000e-01   2.5209999999999999e-01
   6.8330000000000002e-01  -4.3969999999999998e-01   3.1739999999999999e+00   1.7190000000000000e-01  -1.3320000000000001e-01   4.3900000000000002e-02  -1.3317000000000001e+00   3.1130000000000002e-01   6.6166000000000000e+00   2.8899999999999998e-01   2.8870000000000001e-01   2.9189999999999999e-01
   5.0700000000000001e-01  -1.7590000000000000e-01   3.0882000000000001e+00   1.3370000000000001e-01  -2.8500000000000001e-02  -2.6300000000000000e-02  -1.2428999999999999e+00   2.6679999999999998e-01   6.3554000000000004e+00   2.1190000000000001e-01   4.1370000000000001e-01   2.2120000000000001e-01
   6.8330000000000002e-01  -3.5170000000000001e-01   2.2303999999999999e+00   2.2910000000000000e-01  -9.4999999999999998e-03  -6.1400000000000003e-02  -1.5315000000000001e+00   1.7790000000000000e-01   6.2683000000000000e+00   2.2159999999999999e-01   3.7530000000000002e-01   3.0959999999999999e-01
   7.4939999999999996e-01  -1.3189999999999999e-01   2.2303999999999999e+00   1.9089999999999999e-01  -5.7099999999999998e-02  -7.0199999999999999e-02  -1.4205000000000001e+00   1.5559999999999999e-01   5.7460000000000004e+00   2.6010000000000000e-01   3.4639999999999999e-01   2.5209999999999999e-01
   4.4080000000000003e-01  -1.3189999999999999e-01   3.5171000000000001e+00   1.7190000000000000e-01  -1.9000000000000000e-02  -1.7500000000000002e-02  -1.6202000000000001e+00   2.6679999999999998e-01   5.5719000000000003e+00   2.6010000000000000e-01   4.0410000000000001e-01   2.5659999999999999e-01
   6.8330000000000002e-01  -2.8580000000000000e-01   2.2303999999999999e+00   2.2910000000000000e-01  -6.6600000000000006e-02  -8.8000000000000005e-03  -1.5093000000000001e+00   6.6699999999999995e-02   5.7460000000000004e+00   2.6970000000000000e-01   2.3089999999999999e-01   2.5659999999999999e-01
   4.6289999999999998e-01  -2.1980000000000000e-01   2.8309000000000002e+00   1.6230000000000000e-01  -1.1420000000000000e-01   8.8000000000000005e-03  -1.4205000000000001e+00   6.6699999999999995e-02   6.4424999999999999e+00   2.2159999999999999e-01   2.6939999999999997e-01   3.0959999999999999e-01
   5.5110000000000003e-01  -3.7369999999999998e-01   3.0882000000000001e+00   1.5279999999999999e-01  -1.8079999999999999e-01   4.4000000000000003e-03  -1.5093000000000001e+00   1.3339999999999999e-01   5.6589000000000000e+00   2.6970000000000000e-01   3.2710000000000000e-01   2.7429999999999999e-01
   5.2900000000000003e-01  -6.8149999999999999e-01   3.8603000000000001e+00   9.5500000000000002e-02  -1.7130000000000001e-01   3.9500000000000000e-02  -1.4649000000000001e+00   2.2239999999999999e-01   5.6589000000000000e+00   2.6010000000000000e-01   2.6939999999999997e-01   2.9640000000000000e-01
   6.3919999999999999e-01  -1.5390000000000001e-01   3.1739999999999999e+00   2.6729999999999998e-01  -8.5599999999999996e-02  -4.4000000000000003e-03  -1.3095000000000001e+00   1.7790000000000000e-01   6.3554000000000004e+00   2.7939999999999998e-01   3.0790000000000001e-01   2.9189999999999999e-01
   6.6130000000000000e-01  -3.0780000000000002e-01   3.5171000000000001e+00   1.0500000000000000e-01  -1.2370000000000000e-01  -4.4000000000000003e-03  -1.3761000000000001e+00   3.1130000000000002e-01   6.0072000000000001e+00   2.6970000000000000e-01   3.3679999999999999e-01   2.5659999999999999e-01
   5.7310000000000005e-01  -5.4959999999999998e-01   2.4018999999999999e+00   1.6230000000000000e-01  -1.4269999999999999e-01   8.8000000000000005e-03  -1.4205000000000001e+00   3.5580000000000001e-01   6.4424999999999999e+00   2.0230000000000001e-01   3.4639999999999999e-01   2.3440000000000000e-01
   6.6130000000000000e-01  -2.6379999999999998e-01   2.3161999999999998e+00   1.3370000000000001e-01  -1.4269999999999999e-01  -3.5099999999999999e-02  -1.5536000000000001e+00   8.8900000000000007e-02   6.1813000000000002e+00   2.4079999999999999e-01   3.4639999999999999e-01   3.1409999999999999e-01
   5.2900000000000003e-01  -2.6379999999999998e-01   1.9730000000000001e+00   1.8140000000000001e-01  -1.0470000000000000e-01  -3.0700000000000002e-02  -1.3095000000000001e+00   2.6679999999999998e-01   6.9648000000000003e+00   2.8899999999999998e-01   3.7530000000000002e-01   2.5209999999999999e-01
   4.6289999999999998e-01  -2.8580000000000000e-01   3.0024000000000002e+00   1.0500000000000000e-01  -1.0470000000000000e-01   5.2600000000000001e-02  -1.3761000000000001e+00   1.7790000000000000e-01   6.7035999999999998e+00   2.5050000000000000e-01   3.8490000000000002e-01   2.7429999999999999e-01
   9.0369999999999995e-01  -4.8359999999999997e-01   2.3161999999999998e+00   1.6230000000000000e-01  -6.6600000000000006e-02  -2.1899999999999999e-02  -1.6202000000000001e+00   1.1119999999999999e-01   5.3106999999999998e+00   2.3119999999999999e-01   3.6559999999999998e-01   2.9189999999999999e-01
   7.7149999999999996e-01  -3.2979999999999998e-01   3.4314000000000000e+00   1.9089999999999999e-01  -9.5200000000000007e-02  -4.3900000000000002e-02  -1.5093000000000001e+00   8.8900000000000007e-02   6.3554000000000004e+00   3.3710000000000001e-01   2.7900000000000003e-01   3.1850000000000001e-01
   5.7310000000000005e-01  -3.9570000000000000e-01   3.2597999999999998e+00   5.7299999999999997e-02  -1.6180000000000000e-01  -4.4000000000000003e-03  -1.3539000000000001e+00   3.5580000000000001e-01   5.3977000000000004e+00   2.4079999999999999e-01   3.2710000000000000e-01   2.5659999999999999e-01
   4.6289999999999998e-01  -2.1980000000000000e-01   4.3750000000000000e+00   2.0999999999999999e-01  -2.1890000000000001e-01   6.1400000000000003e-02  -1.6202000000000001e+00  -4.4499999999999998e-02   6.4424999999999999e+00   3.0819999999999997e-01   2.9830000000000001e-01   2.9189999999999999e-01
   5.2900000000000003e-01  -1.9789999999999999e-01   2.6593000000000000e+00   2.1959999999999999e-01  -1.8079999999999999e-01  -2.6300000000000000e-02  -1.3761000000000001e+00   2.8910000000000002e-01   5.7460000000000004e+00   2.5050000000000000e-01   3.2710000000000000e-01   2.6979999999999998e-01
   6.1719999999999997e-01  -3.9570000000000000e-01   2.8309000000000002e+00   1.4319999999999999e-01  -1.4269999999999999e-01   4.8200000000000000e-02  -1.2873000000000001e+00   1.5559999999999999e-01   4.9623999999999997e+00   2.4079999999999999e-01   4.1370000000000001e-01   2.5659999999999999e-01
   5.2900000000000003e-01  -5.0560000000000005e-01   3.3456000000000001e+00   9.5500000000000002e-02  -1.4269999999999999e-01  -2.6300000000000000e-02  -1.4427000000000001e+00   3.7800000000000000e-01   6.0941999999999998e+00   2.6970000000000000e-01   3.4639999999999999e-01   2.6100000000000001e-01
   5.0700000000000001e-01  -2.8580000000000000e-01   2.1446000000000001e+00   2.2910000000000000e-01  -6.6600000000000006e-02  -4.4000000000000003e-03  -1.9088000000000001e+00   1.7790000000000000e-01   5.3106999999999998e+00   2.6010000000000000e-01   2.8870000000000001e-01   2.5209999999999999e-01
   6.1719999999999997e-01  -2.1980000000000000e-01   1.2867999999999999e+00   2.0999999999999999e-01  -6.6600000000000006e-02  -6.5799999999999997e-02  -1.3983000000000001e+00   3.5580000000000001e-01   5.9200999999999997e+00   2.6970000000000000e-01   4.5219999999999999e-01   2.0349999999999999e-01
   5.5110000000000003e-01  -2.1980000000000000e-01   2.8309000000000002e+00   1.3370000000000001e-01  -8.5599999999999996e-02  -3.5099999999999999e-02  -1.3983000000000001e+00   2.4460000000000001e-01   5.7460000000000004e+00   2.6970000000000000e-01   3.7530000000000002e-01   2.6540000000000002e-01
   5.9509999999999996e-01  -3.0780000000000002e-01   2.7450999999999999e+00   1.3370000000000001e-01  -4.7600000000000003e-02  -3.0700000000000002e-02  -1.4871000000000001e+00   2.2200000000000001e-02   5.8330000000000002e+00   2.6970000000000000e-01   3.9450000000000002e-01   2.7429999999999999e-01
   8.3760000000000001e-01  -4.1770000000000002e-01   3.0024000000000002e+00   1.3370000000000001e-01  -4.7600000000000003e-02   7.4499999999999997e-02  -1.7090000000000001e+00  -1.1119999999999999e-01   5.8330000000000002e+00   2.6010000000000000e-01   2.8870000000000001e-01   2.9189999999999999e-01
   4.6289999999999998e-01  -4.3969999999999998e-01   3.6886999999999999e+00   1.1459999999999999e-01  -1.6180000000000000e-01   8.8000000000000005e-03  -1.4205000000000001e+00   3.5580000000000001e-01   6.0072000000000001e+00   2.6010000000000000e-01   3.5599999999999998e-01   2.5659999999999999e-01
   4.8490000000000000e-01  -4.6170000000000000e-01   3.1739999999999999e+00   1.2410000000000000e-01  -2.2839999999999999e-01   4.8200000000000000e-02  -1.5093000000000001e+00   8.8900000000000007e-02   6.2683000000000000e+00   2.1190000000000001e-01   2.5979999999999998e-01   3.3620000000000000e-01
   4.6289999999999998e-01  -3.5170000000000001e-01   2.9165999999999999e+00   1.1459999999999999e-01  -9.5200000000000007e-02  -8.8000000000000005e-03  -1.3983000000000001e+00   1.7790000000000000e-01   5.6589000000000000e+00   2.7939999999999998e-01   3.4639999999999999e-01   2.7429999999999999e-01
   5.2900000000000003e-01  -1.7590000000000000e-01   3.6029000000000000e+00   1.3370000000000001e-01  -1.4269999999999999e-01   0.0000000000000000e+00  -1.3539000000000001e+00   1.7790000000000000e-01   6.4424999999999999e+00   2.5050000000000000e-01   3.5599999999999998e-01   2.7429999999999999e-01
   5.0700000000000001e-01  -3.2979999999999998e-01   3.0024000000000002e+00   1.8140000000000001e-01  -9.5200000000000007e-02   8.8000000000000005e-03  -1.3983000000000001e+00   2.8910000000000002e-01   6.2683000000000000e+00   1.2520000000000001e-01   3.6559999999999998e-01   2.5659999999999999e-01
   5.9509999999999996e-01  -1.9789999999999999e-01   1.6298999999999999e+00   1.8140000000000001e-01  -9.4999999999999998e-03  -2.1899999999999999e-02  -1.4871000000000001e+00   2.2239999999999999e-01   6.1813000000000002e+00   2.0230000000000001e-01   3.1750000000000000e-01   3.0959999999999999e-01
   5.2900000000000003e-01  -2.6379999999999998e-01   2.0588000000000002e+00   1.7190000000000000e-01  -7.6100000000000001e-02  -3.5099999999999999e-02  -1.3983000000000001e+00   2.4460000000000001e-01   6.7907000000000002e+00   2.3119999999999999e-01   3.6559999999999998e-01   2.6100000000000001e-01
   5.5110000000000003e-01  -4.3969999999999998e-01   2.5735000000000001e+00   1.5279999999999999e-01  -1.4269999999999999e-01  -5.2600000000000001e-02  -1.3539000000000001e+00   3.1130000000000002e-01   6.2683000000000000e+00   2.1190000000000001e-01   3.9450000000000002e-01   3.0080000000000001e-01
   6.1719999999999997e-01  -3.0780000000000002e-01   2.6593000000000000e+00   2.0050000000000001e-01  -1.7130000000000001e-01   0.0000000000000000e+00  -1.4871000000000001e+00   1.1119999999999999e-01   5.9200999999999997e+00   2.5050000000000000e-01   3.0790000000000001e-01   2.6979999999999998e-01
   5.5110000000000003e-01  -2.8580000000000000e-01   2.6593000000000000e+00   2.0050000000000001e-01  -1.2370000000000000e-01  -2.6300000000000000e-02  -1.6202000000000001e+00  -6.6699999999999995e-02   6.0072000000000001e+00   2.4079999999999999e-01   2.5979999999999998e-01   2.6979999999999998e-01
   6.3919999999999999e-01  -2.1980000000000000e-01   3.5171000000000001e+00   9.5500000000000002e-02  -2.2839999999999999e-01   2.1899999999999999e-02  -1.6202000000000001e+00   3.1130000000000002e-01   5.6589000000000000e+00   2.7939999999999998e-01   3.8490000000000002e-01   2.1679999999999999e-01
   7.0530000000000004e-01  -4.8359999999999997e-01   2.3161999999999998e+00   2.1959999999999999e-01  -1.9030000000000000e-01   1.3200000000000000e-02  -1.5315000000000001e+00   8.8900000000000007e-02   6.0072000000000001e+00   2.7939999999999998e-01   3.1750000000000000e-01   2.6540000000000002e-01
   7.7149999999999996e-01   2.1999999999999999e-02   3.0024000000000002e+00   2.2910000000000000e-01  -6.6600000000000006e-02   1.7500000000000002e-02  -1.3317000000000001e+00   1.1119999999999999e-01   5.4847999999999999e+00   2.6970000000000000e-01   3.9450000000000002e-01   2.6979999999999998e-01
   6.3919999999999999e-01  -4.3969999999999998e-01   2.8309000000000002e+00   1.3370000000000001e-01  -2.6640000000000003e-01  -1.3200000000000000e-02  -1.4649000000000001e+00   2.8910000000000002e-01   5.5719000000000003e+00   2.2159999999999999e-01   3.7530000000000002e-01   2.4329999999999999e-01
   6.1719999999999997e-01  -1.9789999999999999e-01   2.2303999999999999e+00   2.0050000000000001e-01  -8.5599999999999996e-02  -4.4000000000000003e-03  -1.4871000000000001e+00   1.7790000000000000e-01   6.4424999999999999e+00   2.2159999999999999e-01   3.8490000000000002e-01   2.6100000000000001e-01
   5.7310000000000005e-01  -1.0990000000000000e-01   2.8309000000000002e+00   2.0999999999999999e-01  -8.5599999999999996e-02  -2.6300000000000000e-02  -1.4205000000000001e+00   2.2200000000000001e-02   5.9200999999999997e+00   2.9859999999999998e-01   3.9450000000000002e-01   2.7429999999999999e-01
   6.1719999999999997e-01  -1.7590000000000000e-01   2.1446000000000001e+00   2.0999999999999999e-01  -9.5200000000000007e-02  -5.2600000000000001e-02  -1.4871000000000001e+00   4.2249999999999999e-01   6.5294999999999996e+00   1.9270000000000001e-01   4.3300000000000000e-01   2.6979999999999998e-01
   4.6289999999999998e-01  -1.7590000000000000e-01   3.3456000000000001e+00   1.5279999999999999e-01  -7.6100000000000001e-02   4.4000000000000003e-03  -1.4871000000000001e+00   2.4460000000000001e-01   6.3554000000000004e+00   2.4079999999999999e-01   2.5019999999999998e-01   2.4329999999999999e-01
   5.9509999999999996e-01  -2.8580000000000000e-01   2.1446000000000001e+00   2.0050000000000001e-01  -7.6100000000000001e-02   4.4000000000000003e-03  -1.3539000000000001e+00   2.2239999999999999e-01   5.6589000000000000e+00   2.5050000000000000e-01   2.6939999999999997e-01   2.9189999999999999e-01
   6.8330000000000002e-01  -3.7369999999999998e-01   3.0882000000000001e+00   2.1959999999999999e-01  -8.5599999999999996e-02  -8.8000000000000005e-03  -1.5980000000000001e+00   2.0010000000000000e-01   5.3977000000000004e+00   2.6010000000000000e-01   2.7900000000000003e-01   2.4329999999999999e-01
   3.5270000000000001e-01  -6.3749999999999996e-01   3.5171000000000001e+00   1.8140000000000001e-01  -1.5229999999999999e-01   1.3200000000000000e-02  -1.5536000000000001e+00   4.2249999999999999e-01   5.6589000000000000e+00   2.2159999999999999e-01   3.8490000000000002e-01   2.6540000000000002e-01
   3.7469999999999998e-01  -6.6000000000000003e-02   3.1739999999999999e+00   8.5900000000000004e-02  -2.5690000000000002e-01  -1.3200000000000000e-02  -1.5758000000000001e+00   2.0010000000000000e-01   6.4424999999999999e+00   3.2750000000000001e-01   2.8870000000000001e-01   2.7429999999999999e-01
   3.9679999999999999e-01  -5.2759999999999996e-01   3.0024000000000002e+00   2.3870000000000000e-01  -1.1420000000000000e-01   8.8000000000000005e-03  -1.4427000000000001e+00   3.7800000000000000e-01   6.0072000000000001e+00   2.0230000000000001e-01   2.7900000000000003e-01   2.5659999999999999e-01
   6.1719999999999997e-01  -3.7369999999999998e-01   2.9165999999999999e+00   2.0050000000000001e-01  -1.6180000000000000e-01  -4.4000000000000003e-03  -1.4871000000000001e+00   2.2200000000000001e-02   5.9200999999999997e+00   2.6970000000000000e-01   3.8490000000000002e-01   2.3440000000000000e-01
   6.1719999999999997e-01  -3.7369999999999998e-01   3.8603000000000001e+00   1.1459999999999999e-01  -1.3320000000000001e-01   8.8000000000000005e-03  -1.5315000000000001e+00   1.7790000000000000e-01   6.2683000000000000e+00   2.7939999999999998e-01   3.7530000000000002e-01   2.4770000000000000e-01
   7.0530000000000004e-01  -3.5170000000000001e-01   2.6593000000000000e+00   1.7190000000000000e-01  -4.7600000000000003e-02  -1.3200000000000000e-02  -1.5093000000000001e+00   2.2239999999999999e-01   6.5294999999999996e+00   3.4680000000000000e-01   2.7900000000000003e-01   2.5209999999999999e-01
   5.2900000000000003e-01  -4.1770000000000002e-01   1.9730000000000001e+00   2.4820000000000000e-01  -2.8500000000000001e-02  -5.2600000000000001e-02  -1.4427000000000001e+00   8.8900000000000007e-02   5.8330000000000002e+00   2.3119999999999999e-01   3.7530000000000002e-01   2.5209999999999999e-01
   5.0700000000000001e-01  -3.0780000000000002e-01   1.8872000000000000e+00   1.8140000000000001e-01  -5.7099999999999998e-02   4.3900000000000002e-02  -1.6868000000000001e+00   8.8900000000000007e-02   5.8330000000000002e+00   1.9270000000000001e-01   3.5599999999999998e-01   2.6100000000000001e-01
   7.0530000000000004e-01  -1.9789999999999999e-01   1.8872000000000000e+00   2.2910000000000000e-01  -9.5200000000000007e-02  -2.1899999999999999e-02  -1.4427000000000001e+00   0.0000000000000000e+00   5.5719000000000003e+00   2.7939999999999998e-01   3.0790000000000001e-01   2.6100000000000001e-01
   5.7310000000000005e-01  -3.2979999999999998e-01   2.9165999999999999e+00   1.4319999999999999e-01  -2.8500000000000001e-02   8.8000000000000005e-03  -1.5758000000000001e+00   0.0000000000000000e+00   5.0495000000000001e+00   2.4079999999999999e-01   2.4060000000000001e-01   2.6100000000000001e-01
   4.6289999999999998e-01  -4.8359999999999997e-01   3.4314000000000000e+00   1.7190000000000000e-01  -1.7130000000000001e-01   6.5799999999999997e-02  -1.3539000000000001e+00   6.6699999999999995e-02   6.0941999999999998e+00   3.0819999999999997e-01   2.9830000000000001e-01   2.5209999999999999e-01
   3.7469999999999998e-01  -4.8359999999999997e-01   3.6886999999999999e+00   1.2410000000000000e-01  -1.1420000000000000e-01   6.1400000000000003e-02  -1.5315000000000001e+00   1.5559999999999999e-01   6.0072000000000001e+00   2.7939999999999998e-01   2.7900000000000003e-01   2.9640000000000000e-01
   6.3919999999999999e-01  -3.2979999999999998e-01   2.3161999999999998e+00   1.4319999999999999e-01  -1.2370000000000000e-01   1.7500000000000002e-02  -1.3983000000000001e+00  -6.6699999999999995e-02   6.2683000000000000e+00   2.0230000000000001e-01   3.7530000000000002e-01   2.6979999999999998e-01
   5.9509999999999996e-01  -2.1980000000000000e-01   3.0882000000000001e+00   1.7190000000000000e-01  -1.1420000000000000e-01   5.2600000000000001e-02  -1.5536000000000001e+00   4.4469999999999998e-01   6.0941999999999998e+00   2.7939999999999998e-01   3.7530000000000002e-01   2.5209999999999999e-01
   5.7310000000000005e-01  -3.5170000000000001e-01   3.6029000000000000e+00   1.5279999999999999e-01  -1.9030000000000000e-01   5.7000000000000002e-02  -1.3539000000000001e+00   2.4460000000000001e-01   5.6589000000000000e+00   2.3119999999999999e-01   3.5599999999999998e-01   2.6100000000000001e-01
   6.6130000000000000e-01  -3.2979999999999998e-01   2.2303999999999999e+00   2.5779999999999997e-01  -5.7099999999999998e-02  -8.8000000000000005e-03  -1.3317000000000001e+00   2.4460000000000001e-01   6.4424999999999999e+00   2.6970000000000000e-01   3.1750000000000000e-01   2.9640000000000000e-01
   5.0700000000000001e-01  -1.0990000000000000e-01   1.9730000000000001e+00   1.9089999999999999e-01  -5.7099999999999998e-02   4.4000000000000003e-03  -1.4649000000000001e+00   1.1119999999999999e-01   4.9623999999999997e+00   2.6010000000000000e-01   2.8870000000000001e-01   2.2120000000000001e-01
   4.8490000000000000e-01  -4.1770000000000002e-01   3.0024000000000002e+00   4.7699999999999999e-02  -1.1420000000000000e-01   3.0700000000000002e-02  -1.5980000000000001e+00   1.7790000000000000e-01   6.8777999999999997e+00   1.2520000000000001e-01   2.8870000000000001e-01   2.6979999999999998e-01
   6.3919999999999999e-01  -2.4179999999999999e-01   2.4018999999999999e+00   3.1509999999999999e-01  -6.6600000000000006e-02   8.8000000000000005e-03  -1.6202000000000001e+00   6.6699999999999995e-02   6.2683000000000000e+00   2.0230000000000001e-01   2.7900000000000003e-01   2.5209999999999999e-01
   3.5270000000000001e-01  -3.5170000000000001e-01   2.3161999999999998e+00   1.9089999999999999e-01  -7.6100000000000001e-02   0.0000000000000000e+00  -1.6646000000000001e+00   0.0000000000000000e+00   5.7460000000000004e+00   2.7939999999999998e-01   2.1170000000000000e-01   3.0080000000000001e-01
   5.0700000000000001e-01  -4.1770000000000002e-01   3.2597999999999998e+00   1.6230000000000000e-01  -1.7130000000000001e-01   4.3900000000000002e-02  -1.5536000000000001e+00   1.7790000000000000e-01   6.2683000000000000e+00   1.7340000000000000e-01   3.8490000000000002e-01   2.8310000000000002e-01
   4.8490000000000000e-01  -3.7369999999999998e-01   4.0317999999999996e+00   1.5279999999999999e-01  -1.7130000000000001e-01   4.8200000000000000e-02  -1.3983000000000001e+00   2.0010000000000000e-01   5.8330000000000002e+00   3.1790000000000002e-01   3.3679999999999999e-01   2.6979999999999998e-01
   7.0530000000000004e-01  -2.4179999999999999e-01   3.0882000000000001e+00   1.8140000000000001e-01  -1.7130000000000001e-01  -2.1899999999999999e-02  -1.4649000000000001e+00  -2.2200000000000001e-02   5.4847999999999999e+00   2.6010000000000000e-01   3.9450000000000002e-01   2.6100000000000001e-01
   6.1719999999999997e-01  -4.8359999999999997e-01   2.5735000000000001e+00   1.1459999999999999e-01  -6.6600000000000006e-02   2.6300000000000000e-02  -1.3761000000000001e+00   3.5580000000000001e-01   5.4847999999999999e+00   1.6380000000000000e-01   3.2710000000000000e-01   3.0959999999999999e-01
   5.0700000000000001e-01  -3.0780000000000002e-01   3.0882000000000001e+00   1.9089999999999999e-01  -1.6180000000000000e-01  -3.0700000000000002e-02  -1.3983000000000001e+00   4.6689999999999998e-01   6.2683000000000000e+00   2.2159999999999999e-01   3.7530000000000002e-01   1.9020000000000001e-01
   6.8330000000000002e-01  -2.1980000000000000e-01   2.4876999999999998e+00   1.8140000000000001e-01  -3.8100000000000002e-02  -1.7500000000000002e-02  -1.3983000000000001e+00   4.0020000000000000e-01   5.4847999999999999e+00   1.4449999999999999e-01   3.6559999999999998e-01   2.8310000000000002e-01
   7.4939999999999996e-01  -3.7369999999999998e-01   1.6298999999999999e+00   1.2410000000000000e-01  -1.9000000000000000e-02  -5.2600000000000001e-02  -1.4871000000000001e+00   1.7790000000000000e-01   5.3106999999999998e+00   2.6010000000000000e-01   3.5599999999999998e-01   2.8749999999999998e-01
   6.3919999999999999e-01  -2.6379999999999998e-01   2.1446000000000001e+00   1.5279999999999999e-01  -3.8100000000000002e-02  -1.3200000000000000e-02  -1.6646000000000001e+00   1.7790000000000000e-01   5.3977000000000004e+00   1.9270000000000001e-01   2.9830000000000001e-01   2.5659999999999999e-01
   5.5110000000000003e-01  -5.4959999999999998e-01   1.8872000000000000e+00   1.8140000000000001e-01  -1.4269999999999999e-01  -3.9500000000000000e-02  -1.5315000000000001e+00   0.0000000000000000e+00   5.2236000000000002e+00   2.6010000000000000e-01   3.4639999999999999e-01   2.6100000000000001e-01
   4.6289999999999998e-01  -2.4179999999999999e-01   1.8015000000000001e+00   1.6230000000000000e-01  -1.2370000000000000e-01   4.4000000000000003e-03  -1.5536000000000001e+00  -1.5559999999999999e-01   5.8330000000000002e+00   2.8899999999999998e-01   3.2710000000000000e-01   2.9640000000000000e-01
   4.4080000000000003e-01  -3.2979999999999998e-01   2.8309000000000002e+00   1.3370000000000001e-01  -1.2370000000000000e-01   8.8000000000000005e-03  -1.4871000000000001e+00   3.1130000000000002e-01   6.2683000000000000e+00   2.6010000000000000e-01   3.2710000000000000e-01   2.3000000000000001e-01
   4.4080000000000003e-01  -2.4179999999999999e-01   3.6886999999999999e+00   1.4319999999999999e-01  -1.8079999999999999e-01   4.8200000000000000e-02  -1.3983000000000001e+00   2.4460000000000001e-01   6.3554000000000004e+00   2.6010000000000000e-01   3.5599999999999998e-01   2.8310000000000002e-01
   5.9509999999999996e-01  -8.7900000000000006e-02   2.0588000000000002e+00   2.0999999999999999e-01  -7.6100000000000001e-02   4.4000000000000003e-03  -1.5980000000000001e+00   1.1119999999999999e-01   5.9200999999999997e+00   3.9489999999999997e-01   2.8870000000000001e-01   2.7870000000000000e-01
   4.6289999999999998e-01  -3.7369999999999998e-01   3.3456000000000001e+00   1.4319999999999999e-01  -2.8500000000000001e-02   3.5099999999999999e-02  -1.4649000000000001e+00   3.5580000000000001e-01   5.5719000000000003e+00   2.7939999999999998e-01   4.0410000000000001e-01   2.2559999999999999e-01
   4.8490000000000000e-01  -2.8580000000000000e-01   3.4314000000000000e+00   1.0500000000000000e-01  -1.2370000000000000e-01  -4.4000000000000003e-03  -1.6424000000000001e+00   3.5580000000000001e-01   5.8330000000000002e+00   2.3119999999999999e-01   3.5599999999999998e-01   2.3000000000000001e-01
   4.8490000000000000e-01  -3.2979999999999998e-01   2.4018999999999999e+00   1.7190000000000000e-01  -6.6600000000000006e-02  -3.9500000000000000e-02  -1.5315000000000001e+00   0.0000000000000000e+00   6.0941999999999998e+00   1.6380000000000000e-01   2.6939999999999997e-01   2.2120000000000001e-01
   5.9509999999999996e-01  -2.4179999999999999e-01   1.4582999999999999e+00   1.8140000000000001e-01  -5.7099999999999998e-02  -3.5099999999999999e-02  -1.3539000000000001e+00   1.5559999999999999e-01   5.1365999999999996e+00   2.2159999999999999e-01   3.0790000000000001e-01   2.3440000000000000e-01
   5.7310000000000005e-01  -3.7369999999999998e-01   3.6029000000000000e+00   2.3870000000000000e-01  -1.7130000000000001e-01   0.0000000000000000e+00  -1.5536000000000001e+00   3.1130000000000002e-01   5.3106999999999998e+00   2.6010000000000000e-01   3.4639999999999999e-01   2.3440000000000000e-01
   5.2900000000000003e-01  -2.1980000000000000e-01   2.2303999999999999e+00   2.0999999999999999e-01  -4.7600000000000003e-02  -2.1899999999999999e-02  -1.7090000000000001e+00   1.7790000000000000e-01   5.8330000000000002e+00   2.2159999999999999e-01   2.7900000000000003e-01   2.5659999999999999e-01
   5.5110000000000003e-01  -3.7369999999999998e-01   2.0588000000000002e+00   1.5279999999999999e-01  -2.1890000000000001e-01  -1.3200000000000000e-02  -1.6202000000000001e+00  -4.4499999999999998e-02   5.3977000000000004e+00   2.4079999999999999e-01   2.5979999999999998e-01   2.7429999999999999e-01
   4.8490000000000000e-01  -3.0780000000000002e-01   3.6886999999999999e+00   1.8140000000000001e-01  -1.6180000000000000e-01   1.3200000000000000e-02  -1.4205000000000001e+00   1.3339999999999999e-01   5.7460000000000004e+00   2.6010000000000000e-01   3.0790000000000001e-01   2.6100000000000001e-01
   5.9509999999999996e-01  -4.6170000000000000e-01   3.2597999999999998e+00   1.2410000000000000e-01  -1.6180000000000000e-01   5.7000000000000002e-02  -1.6202000000000001e+00   1.5559999999999999e-01   5.8330000000000002e+00   2.8899999999999998e-01   2.7900000000000003e-01   2.7870000000000000e-01
   5.9509999999999996e-01  -1.7590000000000000e-01   2.4876999999999998e+00   1.4319999999999999e-01  -4.7600000000000003e-02   4.4000000000000003e-03  -1.4205000000000001e+00   1.3339999999999999e-01   6.2683000000000000e+00   2.5050000000000000e-01   3.3679999999999999e-01   2.3890000000000000e-01
   4.4080000000000003e-01  -5.7160000000000000e-01   3.5171000000000001e+00   1.7190000000000000e-01  -2.1890000000000001e-01  -4.4000000000000003e-03  -1.5536000000000001e+00   8.8900000000000007e-02   6.2683000000000000e+00   3.0819999999999997e-01   3.0790000000000001e-01   2.6979999999999998e-01
