# Supplementary material for: Footwear and Foam Surface Alter Gait Initiation of Typical Subjects
Source: PLoS One. 2015 Aug 13;10(8):e0135821. doi: 10.1371/journal.pone.0135821 (PMC4536224; doi:10.1371/journal.pone.0135821)
Supplement: S1 Dataset — (ZIP) [file pone.0135821.s001.zip › 15_shod_av1_01.txt]

   1.8868099999999998e+01   9.0129999999999999e-01   3.0393200000000002e+02   4.0100000000000002e-01   2.7472200000000001e+01  -2.0567000000000002e+00  -1.9442799999999998e+01  -2.7572000000000001e+00   2.9800700000000001e+02  -2.4466999999999999e+00  -2.8952700000000000e+01   1.2341000000000000e+00
   1.8603600000000000e+01   7.9139999999999999e-01   3.0367460000000000e+02   3.1509999999999999e-01   2.7234300000000001e+01  -1.9470000000000001e+00  -1.9109800000000000e+01  -2.6015999999999999e+00   2.9887759999999997e+02  -2.6394000000000002e+00  -2.8875699999999998e+01   1.1988000000000001e+00
   1.8669699999999999e+01   6.3749999999999996e-01   3.0264519999999999e+02   1.8140000000000001e-01   2.7120100000000001e+01  -1.9251000000000000e+00  -1.9553699999999999e+01  -2.7128000000000001e+00   2.9861649999999997e+02  -2.6682999999999999e+00  -2.9097000000000001e+01   1.2032000000000000e+00
   1.8669699999999999e+01   3.7369999999999998e-01   2.9964280000000002e+02   1.8140000000000001e-01   2.6920300000000001e+01  -1.9119999999999999e+00  -1.9442799999999998e+01  -2.5792999999999999e+00   2.9870350000000002e+02  -2.7067999999999999e+00  -2.9010500000000000e+01   1.2209000000000001e+00
   1.8184799999999999e+01   1.3189999999999999e-01   2.9766969999999998e+02   2.8600000000000000e-02   2.6748999999999999e+01  -1.8154999999999999e+00  -1.9353999999999999e+01  -2.4681999999999999e+00   2.9922590000000002e+02  -2.7164000000000001e+00  -2.9145199999999999e+01   1.1456999999999999e+00
   1.8361100000000000e+01   6.6000000000000003e-02   2.9535359999999997e+02  -8.5900000000000004e-02   2.6549199999999999e+01  -1.8154999999999999e+00  -1.9598099999999999e+01  -2.4904000000000002e+00   3.0070589999999999e+02  -2.8706000000000000e+00  -2.9097000000000001e+01   1.2209000000000001e+00
   1.8140699999999999e+01  -3.2979999999999998e-01   2.9252269999999999e+02  -2.3870000000000000e-01   2.6396899999999999e+01  -1.8067000000000000e+00  -1.9731300000000001e+01  -2.8016999999999999e+00   3.0079300000000001e+02  -3.0053999999999998e+00  -2.9145199999999999e+01   1.2341000000000000e+00
   1.7876200000000001e+01  -7.0350000000000001e-01   2.8977760000000001e+02  -3.6280000000000001e-01   2.6140000000000001e+01  -1.7364999999999999e+00  -1.9908899999999999e+01  -2.5792999999999999e+00   3.0131529999999998e+02  -3.1307000000000000e+00  -2.9289500000000000e+01   1.1589000000000000e+00
   1.7765999999999998e+01  -1.0771999999999999e+00   2.8728989999999999e+02  -7.2560000000000002e-01   2.5911600000000000e+01  -1.6445000000000001e+00  -2.0219600000000000e+01  -2.6905000000000001e+00   3.0314359999999999e+02  -3.2463000000000002e+00  -2.9337599999999998e+01   1.1677999999999999e+00
   1.7765999999999998e+01  -1.4509000000000001e+00   2.8394430000000000e+02  -8.8790000000000002e-01   2.5702300000000001e+01  -1.5918000000000001e+00  -2.0929800000000000e+01  -2.8239000000000001e+00   3.0444950000000000e+02  -3.4293000000000000e+00  -2.9558900000000001e+01   1.1721999999999999e+00
   1.7347200000000001e+01  -1.9126000000000001e+00   2.8059879999999998e+02  -1.2985000000000000e+00   2.5483400000000000e+01  -1.4690000000000001e+00  -2.1196200000000001e+01  -2.9796000000000000e+00   3.0540719999999999e+02  -3.6412000000000000e+00  -2.9635899999999999e+01   1.1456999999999999e+00
   1.6994499999999999e+01  -2.5941000000000001e+00   2.7776790000000000e+02  -1.6803999999999999e+00   2.5188400000000001e+01  -1.3813000000000000e+00  -2.1684500000000000e+01  -3.2464000000000000e+00   3.0697420000000000e+02  -3.9205000000000001e+00  -2.9799499999999998e+01   1.1324000000000001e+00
   1.6818100000000001e+01  -2.9018000000000002e+00   2.7510860000000002e+02  -2.0335999999999999e+00   2.4979099999999999e+01  -1.2892999999999999e+00  -2.2217099999999999e+01  -3.4464999999999999e+00   3.0897660000000002e+02  -4.0842999999999998e+00  -3.0174700000000001e+01   1.1103000000000001e+00
   1.6553599999999999e+01  -3.4075000000000002e+00   2.7262090000000001e+02  -2.2627000000000002e+00   2.4636500000000002e+01  -1.1839999999999999e+00  -2.2416899999999998e+01  -3.7134000000000000e+00   3.1167550000000000e+02  -4.4600000000000000e+00  -3.0309400000000000e+01   1.0262000000000000e+00
   1.6531600000000001e+01  -3.6713000000000000e+00   2.7004739999999998e+02  -2.5777999999999999e+00   2.4512799999999999e+01  -1.0744000000000000e+00  -2.3238099999999999e+01  -4.0023999999999997e+00   3.1602850000000001e+02  -4.7971000000000004e+00  -3.0578800000000001e+01   1.0085999999999999e+00
   1.6531600000000001e+01  -3.8691000000000000e+00   2.6670179999999999e+02  -2.8355999999999999e+00   2.4170200000000001e+01  -1.0085999999999999e+00  -2.3815200000000001e+01  -4.5361000000000002e+00   3.1881439999999998e+02  -5.3076999999999996e+00  -3.0934899999999999e+01   8.7139999999999995e-01
   1.6399300000000000e+01  -3.7591999999999999e+00   2.6249840000000000e+02  -2.9979000000000000e+00   2.4103600000000000e+01  -1.0611999999999999e+00  -2.4525400000000001e+01  -5.2698999999999998e+00   3.2186149999999998e+02  -5.8277999999999999e+00  -3.1281300000000002e+01   7.8300000000000003e-01
   1.6178899999999999e+01  -3.7591999999999999e+00   2.6069690000000003e+02  -3.0743000000000000e+00   2.3818100000000001e+01  -9.9980000000000002e-01  -2.5235600000000002e+01  -5.8034999999999997e+00   3.2525689999999997e+02  -6.3962000000000003e+00  -3.1560300000000002e+01   6.5029999999999999e-01
   1.6201000000000001e+01  -3.8031999999999999e+00   2.5795179999999999e+02  -3.4371000000000000e+00   2.3599299999999999e+01  -8.9459999999999995e-01  -2.5746099999999998e+01  -6.5373000000000001e+00   3.2882639999999998e+02  -6.9741000000000000e+00  -3.1906700000000001e+01   5.0870000000000004e-01
   1.6311199999999999e+01  -3.8250999999999999e+00   2.5391999999999999e+02  -3.4466000000000001e+00   2.3475600000000000e+01  -9.0339999999999998e-01  -2.6434200000000001e+01  -7.3155000000000001e+00   3.3178640000000001e+02  -7.6870000000000003e+00  -3.2349299999999999e+01   4.1580000000000000e-01
   1.6002600000000001e+01  -3.4954000000000001e+00   2.5168960000000001e+02  -3.5516999999999999e+00   2.3104399999999998e+01  -8.2440000000000002e-01  -2.7233200000000000e+01  -8.2939000000000007e+00   3.3613940000000002e+02  -8.2937999999999992e+00  -3.2676400000000001e+01   2.9640000000000000e-01
   1.5958500000000001e+01  -3.4293999999999998e+00   2.5005969999999999e+02  -3.5897999999999999e+00   2.2752400000000002e+01  -7.8930000000000000e-01  -2.7721499999999999e+01  -9.0721000000000007e+00   3.4049239999999998e+02  -8.8524999999999991e+00  -3.3157499999999999e+01   1.0620000000000000e-01
   1.5539700000000000e+01  -3.2974999999999999e+00   2.4637100000000001e+02  -3.6661999999999999e+00   2.2419300000000000e+01  -7.5860000000000005e-01  -2.8609300000000001e+01  -9.7614999999999998e+00   3.4449720000000002e+02  -9.4208999999999996e+00  -3.3686799999999998e+01  -8.8000000000000005e-03
   1.5694000000000001e+01  -3.1436999999999999e+00   2.4182450000000000e+02  -3.6661999999999999e+00   2.2086300000000001e+01  -7.4550000000000005e-01  -2.9208500000000001e+01  -1.0428500000000000e+01   3.4893729999999999e+02  -1.0143300000000000e+01  -3.4158200000000001e+01  -1.4160000000000000e-01
   1.5098900000000000e+01  -3.0777000000000001e+00   2.3899359999999999e+02  -3.7235000000000000e+00   2.1591400000000000e+01  -6.7530000000000001e-01  -2.9896599999999999e+01  -1.0873200000000001e+01   3.5346440000000001e+02  -1.0625000000000000e+01  -3.4572000000000003e+01  -2.9640000000000000e-01
   1.5319300000000000e+01  -3.0777000000000001e+00   2.3461869999999999e+02  -3.6280000000000001e+00   2.1382100000000001e+01  -7.0599999999999996e-01  -3.0318300000000001e+01  -1.1406900000000000e+01   3.5720800000000003e+02  -1.1289600000000000e+01  -3.4870300000000000e+01  -4.8220000000000002e-01
   1.4922499999999999e+01  -3.0996999999999999e+00   2.3195939999999999e+02  -3.6280000000000001e+00   2.1220300000000002e+01  -7.0599999999999996e-01  -3.1272700000000000e+01  -1.2429700000000000e+01   3.5990679999999998e+02  -1.1935000000000000e+01  -3.5216700000000003e+01  -6.0160000000000002e-01
   1.4768200000000000e+01  -3.0118000000000000e+00   2.2801329999999999e+02  -3.5802999999999998e+00   2.0868200000000002e+01  -6.9289999999999996e-01  -3.1805299999999999e+01  -1.3230200000000000e+01   3.6391160000000002e+02  -1.2435900000000000e+01  -3.5505299999999998e+01  -8.5370000000000001e-01
   1.4459600000000000e+01  -3.0118000000000000e+00   2.2578290000000001e+02  -3.5326000000000000e+00   2.0535200000000000e+01  -6.1390000000000000e-01  -3.2404600000000002e+01  -1.3897300000000000e+01   3.6704579999999999e+02  -1.2956099999999999e+01  -3.5842100000000002e+01  -9.5989999999999998e-01
   1.4503700000000000e+01  -2.9018000000000002e+00   2.2132220000000001e+02  -3.5897999999999999e+00   2.0354399999999998e+01  -6.7969999999999997e-01  -3.2826300000000003e+01  -1.4475400000000000e+01   3.6887400000000002e+02  -1.3418500000000000e+01  -3.6198099999999997e+01  -1.0926000000000000e+00
   1.4283300000000001e+01  -2.9678000000000000e+00   2.1952070000000001e+02  -3.5897999999999999e+00   2.0040400000000002e+01  -5.8760000000000001e-01  -3.3492199999999997e+01  -1.5098000000000001e+01   3.7183409999999998e+02  -1.3852000000000000e+01  -3.6457900000000002e+01  -1.2385999999999999e+00
   1.4261300000000000e+01  -3.0337000000000001e+00   2.1651830000000001e+02  -3.6375999999999999e+00   1.9726299999999998e+01  -6.0950000000000004e-01  -3.3780700000000003e+01  -1.5298100000000000e+01   3.7479410000000001e+02  -1.4333600000000001e+01  -3.6717700000000001e+01  -1.3535999999999999e+00
   1.4084899999999999e+01  -2.7040000000000002e+00   2.1454519999999999e+02  -3.4466000000000001e+00   1.9536000000000001e+01  -5.7450000000000001e-01  -3.4823900000000002e+01  -1.5876300000000001e+01   3.7723180000000002e+02  -1.4747800000000000e+01  -3.7131500000000003e+01  -1.4553000000000000e+00
   1.3996800000000000e+01  -2.7479000000000000e+00   2.1085650000000001e+02  -3.3797999999999999e+00   1.9231500000000000e+01  -6.3590000000000002e-01  -3.5312199999999997e+01  -1.6143100000000000e+01   3.7975659999999999e+02  -1.5142700000000000e+01  -3.7372000000000000e+01  -1.6012999999999999e+00
   1.3710200000000000e+01  -2.5061000000000000e+00   2.0905510000000001e+02  -3.3893000000000000e+00   1.9031700000000001e+01  -5.2620000000000000e-01  -3.6199900000000000e+01  -1.6476600000000001e+01   3.8271660000000003e+02  -1.5528100000000000e+01  -3.7429699999999997e+01  -1.7517000000000000e+00
   1.3754300000000001e+01  -2.3521999999999998e+00   2.0631000000000000e+02  -3.2843000000000000e+00   1.8850899999999999e+01  -6.0080000000000000e-01  -3.6865800000000000e+01  -1.6765699999999999e+01   3.8524140000000000e+02  -1.5903700000000001e+01  -3.7776100000000000e+01  -1.9109000000000000e+00
   1.3776300000000001e+01  -2.0884000000000000e+00   2.0450850000000000e+02  -3.1507000000000001e+00   1.8727200000000000e+01  -6.4019999999999999e-01  -3.7731400000000001e+01  -1.7299299999999999e+01   3.8724369999999999e+02  -1.6337199999999999e+01  -3.7872300000000003e+01  -2.0304000000000002e+00
   1.3644100000000000e+01  -1.7146999999999999e+00   2.0107720000000000e+02  -3.0838000000000001e+00   1.8536799999999999e+01  -6.5339999999999998e-01  -3.8264099999999999e+01  -1.7499500000000001e+01   3.8863670000000002e+02  -1.6568400000000000e+01  -3.7958900000000000e+01  -2.1808000000000001e+00
   1.3357500000000000e+01  -1.5168999999999999e+00   2.0073410000000001e+02  -3.0360999999999998e+00   1.8422699999999999e+01  -6.1829999999999996e-01  -3.9174100000000003e+01  -1.7877500000000001e+01   3.9177089999999998e+02  -1.6924800000000001e+01  -3.8093699999999998e+01  -2.2825000000000002e+00
   1.3555899999999999e+01  -1.0331999999999999e+00   1.9781739999999999e+02  -2.8451000000000000e+00   1.8289400000000001e+01  -7.3229999999999995e-01  -4.0150599999999997e+01  -1.8655700000000000e+01   3.9124849999999998e+02  -1.7127099999999999e+01  -3.8266900000000000e+01  -2.3710000000000000e+00
   1.3247299999999999e+01  -7.4739999999999995e-01   1.9713110000000000e+02  -2.8641999999999999e+00   1.8108599999999999e+01  -6.8410000000000004e-01  -4.0883099999999999e+01  -1.8833600000000001e+01   3.9290269999999998e+02  -1.7377600000000001e+01  -3.8324599999999997e+01  -2.5390999999999999e+00
   1.3115100000000000e+01  -3.7369999999999998e-01   1.9678800000000001e+02  -2.8260000000000001e+00   1.8023000000000000e+01  -6.7969999999999997e-01  -4.1526699999999998e+01  -1.9456199999999999e+01   3.9377330000000001e+02  -1.7676200000000001e+01  -3.8324599999999997e+01  -2.7248999999999999e+00
   1.3048900000000000e+01  -4.6170000000000000e-01   1.9567280000000000e+02  -2.7401000000000000e+00   1.7908799999999999e+01  -6.7090000000000005e-01  -4.2015000000000001e+01  -1.9611899999999999e+01   3.9464389999999997e+02  -1.7907399999999999e+01  -3.8468899999999998e+01  -2.8089000000000000e+00
   1.3093000000000000e+01  -1.7590000000000000e-01   1.9404290000000000e+02  -2.7401000000000000e+00   1.7889800000000001e+01  -6.9289999999999996e-01  -4.2370100000000001e+01  -2.0278900000000000e+01   3.9542739999999998e+02  -1.8061499999999999e+01  -3.8584400000000002e+01  -2.9106000000000001e+00
   1.2872600000000000e+01  -6.6000000000000003e-02   1.9361400000000000e+02  -2.7305999999999999e+00   1.7718499999999999e+01  -6.9289999999999996e-01  -4.2680900000000001e+01  -2.0523499999999999e+01   3.9795209999999997e+02  -1.8360099999999999e+01  -3.8651699999999998e+01  -3.0080000000000000e+00
   1.2806500000000000e+01   2.6379999999999998e-01   1.9327090000000001e+02  -2.6065000000000000e+00   1.7766100000000002e+01  -7.2789999999999999e-01  -4.2969400000000000e+01  -2.0968200000000000e+01   3.9882270000000000e+02  -1.8543099999999999e+01  -3.8844200000000001e+01  -3.1406999999999998e+00
   1.3026899999999999e+01   4.1770000000000002e-01   1.9189830000000001e+02  -2.6637000000000000e+00   1.7794599999999999e+01  -7.1040000000000003e-01  -4.3457700000000003e+01  -2.1168299999999999e+01   4.0038979999999998e+02  -1.8841699999999999e+01  -3.8863399999999999e+01  -3.2423999999999999e+00
   1.3004899999999999e+01   6.1550000000000005e-01   1.9181250000000000e+02  -2.4918999999999998e+00   1.7804099999999998e+01  -7.5429999999999997e-01  -4.3746200000000002e+01  -2.1546399999999998e+01   4.0160870000000000e+02  -1.9101800000000001e+01  -3.8959600000000002e+01  -3.3839999999999999e+00
   1.2850600000000000e+01   3.0780000000000002e-01   1.9232720000000000e+02  -2.7401000000000000e+00   1.7728000000000002e+01  -7.1040000000000003e-01  -4.4323300000000003e+01  -2.2324600000000000e+01   4.0247930000000002e+02  -1.9313700000000001e+01  -3.9113599999999998e+01  -3.4990000000000001e+00
   1.3115100000000000e+01   8.7929999999999997e-01   1.9129780000000000e+02  -2.6255000000000002e+00   1.7899300000000000e+01  -7.1479999999999999e-01  -4.4744999999999997e+01  -2.2858300000000000e+01   4.0282749999999999e+02  -1.9535299999999999e+01  -3.9305999999999997e+01  -3.5962999999999998e+00
   1.2916700000000001e+01   3.2979999999999998e-01   1.9258459999999999e+02  -2.7879000000000000e+00   1.7728000000000002e+01  -6.6220000000000001e-01  -4.5344299999999997e+01  -2.3325199999999999e+01   4.0448169999999999e+02  -1.9756900000000002e+01  -3.9383000000000003e+01  -3.6892000000000000e+00
   1.3048900000000000e+01   2.8580000000000000e-01   1.9241300000000001e+02  -2.7688000000000001e+00   1.7775600000000001e+01  -6.2270000000000003e-01  -4.5543999999999997e+01  -2.3569800000000001e+01   4.0561340000000001e+02  -1.9872399999999999e+01  -3.9479199999999999e+01  -3.7865000000000002e+00
   1.3269399999999999e+01  -8.7900000000000006e-02   1.9335669999999999e+02  -2.8641999999999999e+00   1.7651900000000001e+01  -5.7010000000000005e-01  -4.6187700000000000e+01  -2.4081199999999999e+01   4.0683229999999998e+02  -2.0084399999999999e+01  -3.9806399999999996e+01  -3.8927000000000000e+00
   1.3445700000000000e+01  -1.0990000000000000e-01   1.9267040000000000e+02  -2.7783000000000002e+00   1.7756599999999999e+01  -5.6130000000000002e-01  -4.6387400000000000e+01  -2.4370300000000000e+01   4.0761579999999998e+02  -2.0315600000000000e+01  -3.9642800000000001e+01  -4.0209000000000001e+00
   1.3115100000000000e+01  -4.1770000000000002e-01   1.9447180000000000e+02  -3.0743000000000000e+00   1.7794599999999999e+01  -4.6479999999999999e-01  -4.6676000000000002e+01  -2.5281900000000000e+01   4.0813819999999998e+02  -2.0498600000000000e+01  -3.9796799999999998e+01  -4.1315000000000000e+00
   1.3467700000000001e+01  -6.5949999999999998e-01   1.9352820000000000e+02  -3.0647000000000002e+00   1.7794599999999999e+01  -4.9550000000000000e-01  -4.6964500000000001e+01  -2.5593200000000000e+01   4.0909589999999997e+02  -2.0623799999999999e+01  -3.9835200000000000e+01  -4.2641999999999998e+00
   1.3577999999999999e+01  -8.7929999999999997e-01   1.9455760000000001e+02  -3.0552000000000001e+00   1.7927800000000001e+01  -4.6479999999999999e-01  -4.7763500000000001e+01  -2.6416000000000000e+01   4.1005349999999999e+02  -2.0787600000000001e+01  -3.9950699999999998e+01  -4.3792000000000000e+00
   1.3798400000000001e+01  -1.2311000000000001e+00   1.9490080000000000e+02  -3.1410999999999998e+00   1.7908799999999999e+01  -4.1660000000000003e-01  -4.8052000000000000e+01  -2.6727300000000000e+01   4.1196879999999999e+02  -2.0941700000000001e+01  -3.9902600000000000e+01  -4.5208000000000004e+00
   1.3886500000000000e+01  -1.6048000000000000e+00   1.9678800000000001e+02  -3.2461000000000002e+00   1.7994399999999999e+01  -3.8150000000000001e-01  -4.8384999999999998e+01  -2.7283200000000001e+01   4.1249119999999999e+02  -2.1124700000000001e+01  -3.9969999999999999e+01  -4.5960000000000001e+00
   1.4106999999999999e+01  -1.7586999999999999e+00   1.9764580000000001e+02  -3.3321000000000001e+00   1.8270399999999999e+01  -3.8150000000000001e-01  -4.8873300000000000e+01  -2.8061399999999999e+01   4.1240410000000003e+02  -2.1134300000000000e+01  -4.0104700000000001e+01  -4.7110000000000003e+00
   1.4437600000000000e+01  -2.0225000000000000e+00   2.0004780000000000e+02  -3.4083999999999999e+00   1.8241900000000001e+01  -2.6750000000000002e-01  -4.9117400000000004e+01  -2.8306000000000001e+01   4.1292649999999998e+02  -2.1221000000000000e+01  -4.0037300000000002e+01  -4.7596999999999996e+00
   1.4437600000000000e+01  -2.4401999999999999e+00   2.0116300000000001e+02  -3.6375999999999999e+00   1.8318000000000001e+01  -2.5430000000000003e-01  -4.9383699999999997e+01  -2.8528400000000001e+01   4.1266530000000000e+02  -2.1221000000000000e+01  -4.0104700000000001e+01  -4.8834999999999997e+00
   1.4613899999999999e+01  -2.5280999999999998e+00   2.0339340000000001e+02  -3.7044000000000001e+00   1.8365600000000001e+01  -1.6660000000000000e-01  -4.9672300000000000e+01  -2.8772900000000000e+01   4.1336180000000002e+02  -2.1230699999999999e+01  -3.9979599999999998e+01  -4.8834999999999997e+00
   1.4613899999999999e+01  -2.9897999999999998e+00   2.0459430000000000e+02  -3.8858000000000001e+00   1.8727200000000000e+01  -1.7540000000000000e-01  -4.9982999999999997e+01  -2.8772900000000000e+01   4.1231709999999998e+02  -2.1240300000000001e+01  -3.9989199999999997e+01  -4.9984999999999999e+00
   1.4856400000000001e+01  -3.5173999999999999e+00   2.0819720000000001e+02  -3.9813000000000001e+00   1.8869900000000001e+01  -7.0199999999999999e-02  -5.0315899999999999e+01  -2.8906400000000001e+01   4.1336180000000002e+02  -2.1028400000000001e+01  -4.0008400000000002e+01  -5.0427999999999997e+00
   1.5186999999999999e+01  -3.5832999999999999e+00   2.1068500000000000e+02  -4.1054000000000004e+00   1.9126799999999999e+01  -1.3200000000000000e-02  -5.0515700000000002e+01  -2.8906400000000001e+01   4.1188180000000000e+02  -2.0980200000000000e+01  -3.9652400000000000e+01  -5.0781000000000001e+00
   1.5363400000000000e+01  -3.9131000000000000e+00   2.1360159999999999e+02  -4.1436000000000002e+00   1.9450399999999998e+01   8.8000000000000005e-03  -5.0715400000000002e+01  -2.9150900000000000e+01   4.1092410000000001e+02  -2.0748999999999999e+01  -3.9681300000000000e+01  -5.1002999999999998e+00
   1.5672000000000001e+01  -4.3528000000000002e+00   2.1617509999999999e+02  -4.3822999999999999e+00   1.9726299999999998e+01   6.5799999999999997e-02  -5.1092799999999997e+01  -2.9262100000000000e+01   4.0961820000000000e+02  -2.0691199999999998e+01  -3.9450400000000002e+01  -5.2020000000000000e+00
   1.5694000000000001e+01  -4.7484999999999999e+00   2.1892019999999999e+02  -4.5064000000000002e+00   1.9907100000000000e+01   1.3589999999999999e-01  -5.1536700000000003e+01  -2.9417800000000000e+01   4.0822519999999997e+02  -2.0421500000000002e+01  -3.9180900000000001e+01  -5.2020000000000000e+00
   1.6090800000000002e+01  -4.8583999999999996e+00   2.2218000000000001e+02  -4.6113999999999997e+00   2.0363900000000001e+01   1.4470000000000000e-01  -5.1980600000000003e+01  -2.9751300000000001e+01   4.0648399999999998e+02  -2.0199999999999999e+01  -3.8969299999999997e+01  -5.2417999999999996e+00
   1.6134799999999998e+01  -5.4298999999999999e+00   2.2543979999999999e+02  -4.8692000000000002e+00   2.0620799999999999e+01   2.1929999999999999e-01  -5.2180300000000003e+01  -2.9884699999999999e+01   4.0343689999999998e+02  -2.0016900000000000e+01  -3.8622900000000001e+01  -5.2904999999999998e+00
   1.6685900000000000e+01  -5.6718000000000002e+00   2.3067259999999999e+02  -4.9455999999999998e+00   2.0858699999999999e+01   3.3329999999999999e-01  -5.2357900000000001e+01  -2.9773499999999999e+01   4.0056400000000002e+02  -1.9650900000000000e+01  -3.8372700000000002e+01  -5.2904999999999998e+00
   1.6730000000000000e+01  -6.0674999999999999e+00   2.3573380000000000e+02  -5.1938000000000004e+00   2.1220300000000002e+01   3.5959999999999998e-01  -5.2313499999999998e+01  -2.9884699999999999e+01   3.9777800000000002e+02  -1.9439000000000000e+01  -3.8074399999999997e+01  -5.2728000000000002e+00
   1.7567599999999999e+01  -6.5951000000000004e+00   2.4105240000000001e+02  -5.2034000000000002e+00   2.1762699999999999e+01   3.9470000000000000e-01  -5.2269100000000002e+01  -3.0018100000000000e+01   3.9455680000000001e+02  -1.9034400000000002e+01  -3.7785800000000002e+01  -5.2638999999999996e+00
   1.7832100000000001e+01  -7.2325999999999997e+00   2.4611369999999999e+02  -5.4325000000000001e+00   2.2086300000000001e+01   4.9109999999999998e-01  -5.1736400000000003e+01  -3.0196000000000002e+01   3.9203210000000001e+02  -1.8822500000000002e+01  -3.7516300000000001e+01  -5.2816000000000001e+00
   1.8361100000000000e+01  -7.4964000000000004e+00   2.5134649999999999e+02  -5.6520999999999999e+00   2.2628699999999998e+01   5.9640000000000004e-01  -5.1692000000000000e+01  -3.0218299999999999e+01   3.8994260000000003e+02  -1.8495000000000001e+01  -3.7093000000000004e+01  -5.2329999999999997e+00
   1.8779900000000001e+01  -8.2218999999999998e+00   2.5726560000000001e+02  -5.7380000000000004e+00   2.3161500000000000e+01   6.0080000000000000e-01  -5.1514499999999998e+01  -3.0618500000000001e+01   3.8689550000000003e+02  -1.8100000000000001e+01  -3.6862000000000002e+01  -5.2196999999999996e+00
   1.8934200000000001e+01  -8.5076000000000001e+00   2.6172629999999998e+02  -5.9863000000000000e+00   2.3780100000000001e+01   7.4109999999999998e-01  -5.1137099999999997e+01  -3.0285000000000000e+01   3.8437079999999997e+02  -1.7753200000000000e+01  -3.6506000000000000e+01  -5.2020000000000000e+00
   1.9286899999999999e+01  -9.1671999999999993e+00   2.6807429999999999e+02  -6.1295000000000002e+00   2.4179700000000000e+01   7.9810000000000003e-01  -5.0981800000000000e+01  -3.0462900000000001e+01   3.8080130000000003e+02  -1.7396799999999999e+01  -3.6207700000000003e+01  -5.1577999999999999e+00
   1.9661600000000000e+01  -9.6067999999999998e+00   2.7279239999999999e+02  -6.3395000000000001e+00   2.4664999999999999e+01   8.4199999999999997e-01  -5.0870800000000003e+01  -3.0596299999999999e+01   3.7636120000000000e+02  -1.6818899999999999e+01  -3.5822899999999997e+01  -5.0869999999999997e+00
   1.9705700000000000e+01  -1.0332300000000000e+01   2.7819680000000000e+02  -6.4635999999999996e+00   2.5102799999999998e+01   9.7350000000000003e-01  -5.0826400000000000e+01  -3.0907599999999999e+01   3.7261759999999998e+02  -1.6433499999999999e+01  -3.5360999999999997e+01  -5.1135000000000002e+00
   1.9749700000000001e+01  -1.0728000000000000e+01   2.8214290000000000e+02  -6.6067999999999998e+00   2.5397800000000000e+01   1.0305000000000000e+00  -5.0426900000000003e+01  -3.0885300000000001e+01   3.6721990000000000e+02  -1.5788100000000000e+01  -3.4831800000000001e+01  -5.0339000000000000e+00
   2.0256699999999999e+01  -1.1189600000000000e+01   2.8660359999999997e+02  -6.7595999999999998e+00   2.5892600000000002e+01   1.1445000000000001e+00  -5.0227100000000000e+01  -3.1152200000000001e+01   3.6277980000000002e+02  -1.5316100000000000e+01  -3.4302599999999998e+01  -4.9808000000000003e+00
   2.0388999999999999e+01  -1.1981100000000000e+01   2.9080700000000002e+02  -6.8837000000000002e+00   2.6263700000000000e+01   1.2016000000000000e+00  -4.9694499999999998e+01  -3.1285599999999999e+01   3.5729500000000002e+02  -1.4709300000000001e+01  -3.3725200000000001e+01  -4.9763999999999999e+00
   2.0609400000000001e+01  -1.2552600000000000e+01   2.9681189999999998e+02  -7.0842000000000001e+00   2.6682400000000001e+01   1.2805000000000000e+00  -4.9073000000000000e+01  -3.1174399999999999e+01   3.5137490000000003e+02  -1.4179500000000001e+01  -3.2974699999999999e+01  -4.9100999999999999e+00
   2.1094300000000000e+01  -1.2992300000000000e+01   3.0161579999999998e+02  -7.1128999999999998e+00   2.7167700000000000e+01   1.3856999999999999e+00  -4.8274000000000001e+01  -3.1218900000000001e+01   3.4606430000000000e+02  -1.3447400000000000e+01  -3.2406999999999996e+01  -4.8701999999999996e+00
   2.1513100000000001e+01  -1.3695800000000000e+01   3.0787799999999999e+02  -7.2942999999999998e+00   2.7795800000000000e+01   1.4646999999999999e+00  -4.7874499999999998e+01  -3.1419000000000000e+01   3.4040539999999999e+02  -1.2879000000000000e+01  -3.1839300000000001e+01  -4.8127000000000004e+00
   2.2064200000000000e+01  -1.4333299999999999e+01   3.1405439999999999e+02  -7.5998000000000001e+00   2.8309600000000000e+01   1.5743000000000000e+00  -4.7386200000000002e+01  -3.1708100000000002e+01   3.3535590000000002e+02  -1.2281800000000000e+01  -3.1281300000000002e+01  -4.7596999999999996e+00
   2.2967900000000000e+01  -1.5190700000000000e+01   3.2271859999999998e+02  -7.8193999999999999e+00   2.9042300000000001e+01   1.7585000000000000e+00  -4.6564999999999998e+01  -3.1708100000000002e+01   3.3004520000000002e+02  -1.1597899999999999e+01  -3.0694299999999998e+01  -4.6668000000000003e+00
   2.3893699999999999e+01  -1.6179900000000000e+01   3.3095380000000000e+02  -8.0198999999999998e+00   2.9832100000000001e+01   1.8769000000000000e+00  -4.5876899999999999e+01  -3.2086100000000002e+01   3.2368979999999999e+02  -1.0885100000000000e+01  -3.0222799999999999e+01  -4.6093000000000002e+00
   2.5106000000000002e+01  -1.7542899999999999e+01   3.4244889999999998e+02  -8.2681000000000004e+00   3.0679099999999998e+01   2.0874000000000001e+00  -4.5921300000000002e+01  -3.1952600000000000e+01   3.1803089999999997e+02  -1.0114400000000000e+01  -2.9635899999999999e+01  -4.4809999999999999e+00
   2.6472600000000000e+01  -1.8751999999999999e+01   3.5334339999999997e+02  -8.6976999999999993e+00   3.1554500000000001e+01   2.3504999999999998e+00  -4.5366500000000002e+01  -3.1797000000000001e+01   3.1254610000000002e+02  -9.2475000000000005e+00  -2.8952700000000000e+01  -4.3659999999999997e+00
   2.7993500000000001e+01  -2.0554700000000000e+01   3.6741199999999998e+02  -9.1751000000000005e+00   3.2610799999999998e+01   2.5785000000000000e+00  -4.4722799999999999e+01  -3.1596900000000002e+01   3.0558130000000000e+02  -8.2842000000000002e+00  -2.8308000000000000e+01  -4.1935000000000002e+00
   2.9734800000000000e+01  -2.2093499999999999e+01   3.7959320000000002e+02  -9.3947000000000003e+00   3.3667000000000002e+01   2.8241000000000001e+00  -4.3945999999999998e+01  -3.1285599999999999e+01   2.9783290000000000e+02  -7.2630999999999997e+00  -2.7470900000000000e+01  -4.0385999999999997e+00
   3.1917000000000002e+01  -2.3786200000000001e+01   3.9546330000000000e+02  -1.0005699999999999e+01   3.4675699999999999e+01   3.0783999999999998e+00  -4.2924999999999997e+01  -3.0418399999999998e+01   2.8991039999999998e+02  -6.1843000000000004e+00  -2.6624199999999998e+01  -3.8527999999999998e+00
   3.4033000000000001e+01  -2.5588899999999999e+01   4.1124750000000000e+02  -1.0406700000000001e+01   3.5998399999999997e+01   3.3151999999999999e+00  -4.1770899999999997e+01  -2.9306600000000000e+01   2.8015969999999999e+02  -4.8548999999999998e+00  -2.5594600000000000e+01  -3.6139999999999999e+00
   3.6060899999999997e+01  -2.7765300000000000e+01   4.2891890000000001e+02  -1.1046400000000000e+01   3.7568500000000000e+01   3.5608000000000000e+00  -4.0505800000000001e+01  -2.7905799999999999e+01   2.6875479999999999e+02  -3.4773999999999998e+00  -2.4363000000000000e+01  -3.2688999999999999e+00
   3.8375300000000003e+01  -2.9743800000000000e+01   4.4736239999999998e+02  -1.1495100000000001e+01   3.9081499999999998e+01   3.8590000000000000e+00  -3.8841099999999997e+01  -2.5971299999999999e+01   2.5665350000000001e+02  -1.8784000000000001e+00  -2.3121800000000000e+01  -2.9769999999999999e+00
   4.0932200000000002e+01  -3.1810300000000002e+01   4.6580599999999998e+02  -1.2058400000000001e+01   4.0461300000000001e+01   4.1353000000000000e+00  -3.6976799999999997e+01  -2.4081199999999999e+01   2.4246260000000001e+02  -2.3119999999999999e-01  -2.1707300000000000e+01  -2.4683000000000002e+00
   4.3643400000000000e+01  -3.4448300000000003e+01   4.8356319999999999e+02  -1.2373500000000000e+01   4.1993400000000001e+01   4.3895999999999997e+00  -3.4712899999999998e+01  -2.1301800000000000e+01   2.2661770000000001e+02   1.4931000000000001e+00  -2.0235099999999999e+01  -1.9508000000000001e+00
   4.5539000000000001e+01  -3.6316899999999997e+01   5.0011950000000002e+02  -1.2908200000000001e+01   4.3154299999999999e+01   4.6921999999999997e+00  -3.2338000000000001e+01  -1.8878100000000000e+01   2.1059860000000000e+02   3.0920999999999998e+00  -1.8628299999999999e+01  -1.4198999999999999e+00
   4.7236300000000000e+01  -3.8427300000000002e+01   5.1607529999999997e+02  -1.3185000000000000e+01   4.4400900000000000e+01   4.8939000000000004e+00  -2.9341699999999999e+01  -1.6120899999999999e+01   1.9466659999999999e+02   4.8646000000000003e+00  -1.7098400000000002e+01  -8.9800000000000002e-01
   4.8514699999999998e+01  -3.9768300000000004e+01   5.3031539999999995e+02  -1.3442800000000000e+01   4.5542800000000000e+01   5.0648999999999997e+00  -2.5346599999999999e+01  -1.3208000000000000e+01   1.7803809999999999e+02   6.2901999999999996e+00  -1.5616600000000000e+01  -1.6370000000000001e-01
   4.9550699999999999e+01  -4.0955399999999997e+01   5.4103830000000005e+02  -1.3490500000000001e+01   4.6561000000000000e+01   5.1920999999999999e+00  -2.2683199999999999e+01  -1.1584800000000000e+01   1.6820030000000000e+02   7.1764000000000001e+00  -1.4654400000000001e+01   2.0349999999999999e-01
   5.0189900000000002e+01  -4.2208500000000001e+01   5.5442060000000004e+02  -1.3490500000000001e+01   4.7588700000000003e+01   5.3105000000000002e+00  -2.2305900000000001e+01  -1.5075799999999999e+01   1.6201900000000001e+02   7.2728000000000002e+00  -1.4009700000000000e+01  -1.0170000000000000e-01
   5.0498500000000000e+01  -4.3285699999999999e+01   5.6462890000000004e+02  -1.3423700000000000e+01   4.8559300000000000e+01   5.3807000000000000e+00  -1.9265200000000000e+01  -1.3986200000000000e+01   1.5522829999999999e+02   7.3883000000000001e+00  -1.3624800000000000e+01   4.4200000000000003e-02
   5.1137700000000002e+01  -4.4450800000000001e+01   5.7586659999999995e+02  -1.3366400000000001e+01   4.9634599999999999e+01   5.4025999999999996e+00  -1.7955700000000000e+01  -1.1206799999999999e+01   1.4869880000000001e+02   7.7351000000000001e+00  -1.3182200000000000e+01   6.9010000000000005e-01
   5.1247999999999998e+01  -4.5901699999999998e+01   5.8719000000000005e+02  -1.3395099999999999e+01   5.0652799999999999e+01   5.4070000000000000e+00  -1.6601800000000001e+01  -8.0937999999999999e+00   1.4234340000000000e+02   7.8893000000000004e+00  -1.2537500000000000e+01   8.4930000000000005e-01
   5.1644700000000000e+01  -4.7946199999999997e+01   5.9817030000000000e+02  -1.3414199999999999e+01   5.1585299999999997e+01   5.6482000000000001e+00  -1.4093800000000000e+01  -7.4711999999999996e+00   1.3267970000000000e+02   7.7255000000000003e+00  -1.1921700000000000e+01   9.5989999999999998e-01
   5.2261899999999997e+01  -4.9594999999999999e+01   6.0889329999999995e+02  -1.3337800000000000e+01   5.2641599999999997e+01   5.6612999999999998e+00  -1.2140599999999999e+01  -6.5373000000000001e+00   1.2284190000000000e+02   7.5232000000000001e+00  -1.1161600000000000e+01   1.0306999999999999e+00
   5.2460299999999997e+01  -5.0760100000000001e+01   6.1961630000000002e+02  -1.3175500000000000e+01   5.3326700000000002e+01   5.7929000000000004e+00  -1.0187500000000000e+01  -6.2705000000000002e+00   1.1204649999999999e+02   7.0896999999999997e+00  -1.0286000000000000e+01   1.0129999999999999e+00
   5.2967199999999998e+01  -5.1991199999999999e+01   6.2742259999999999e+02  -1.2908200000000001e+01   5.4040399999999998e+01   5.8280000000000003e+00  -9.2996999999999996e+00  -6.4706000000000001e+00   1.0020630000000000e+02   6.6081000000000003e+00  -9.1793999999999993e+00   8.1830000000000003e-01
   5.3187700000000000e+01  -5.2804600000000001e+01   6.3660149999999999e+02  -1.2468999999999999e+01   5.4601900000000001e+01   5.8630000000000004e+00  -8.4118999999999993e+00  -6.4260999999999999e+00   8.8801400000000001e+01   5.9722999999999997e+00  -8.2268000000000008e+00   7.6529999999999998e-01
   5.3408099999999997e+01  -5.3595999999999997e+01   6.4140539999999999e+02  -1.1915200000000000e+01   5.5125200000000000e+01   5.8543000000000003e+00  -7.4131000000000000e+00  -6.0259000000000000e+00   7.7744799999999998e+01   5.4907000000000004e+00  -7.1588000000000003e+00   6.4139999999999997e-01
   5.3363999999999997e+01  -5.3573999999999998e+01   6.4775340000000006e+02  -1.1275499999999999e+01   5.5363100000000003e+01   5.9024999999999999e+00  -6.2812000000000001e+00  -5.5811999999999999e+00   6.7471699999999998e+01   4.9320000000000004e+00  -6.0426000000000002e+00   5.5289999999999995e-01
   5.3694600000000001e+01  -5.3376199999999997e+01   6.5101310000000001e+02  -1.0435400000000000e+01   5.5543900000000001e+01   5.7752999999999997e+00  -5.0826000000000002e+00  -5.0697000000000001e+00   5.7285600000000002e+01   4.2384000000000004e+00  -5.2150999999999996e+00   4.6000000000000002e-01
   5.3893000000000001e+01  -5.2430900000000001e+01   6.5229989999999998e+02  -9.3756000000000004e+00   5.5648600000000002e+01   5.5955000000000004e+00  -4.4168000000000003e+00  -3.1575000000000002e+00   4.9276100000000000e+01   3.6412000000000000e+00  -4.3106999999999998e+00   5.3969999999999996e-01
   5.3738700000000001e+01  -5.1947200000000002e+01   6.5238570000000004e+02  -8.3922000000000008e+00   5.5610500000000002e+01   5.4640000000000004e+00  -3.7730999999999999e+00  -1.0894999999999999e+00   3.9786499999999997e+01   3.3426000000000000e+00  -3.6179000000000001e+00   5.7060000000000000e-01
   5.3099499999999999e+01  -5.1265700000000002e+01   6.5229989999999998e+02  -7.4279000000000002e+00   5.5258499999999998e+01   5.3674999999999997e+00  -3.0185000000000000e+00   1.6899000000000000e+00   3.4127600000000001e+01   2.9380000000000002e+00  -3.1368000000000000e+00   6.9010000000000005e-01
   5.2945200000000000e+01  -5.0584200000000003e+01   6.4912590000000000e+02  -6.4158999999999997e+00   5.5106200000000001e+01   5.2446999999999999e+00  -2.8188000000000000e+00   3.0017999999999998e+00   2.8555700000000002e+01   2.6587000000000001e+00  -2.4921000000000002e+00   7.5639999999999996e-01
   5.2636600000000001e+01  -5.0078600000000002e+01   6.4612350000000004e+02  -5.3752000000000004e+00   5.4658999999999999e+01   5.1132000000000000e+00  -2.7966000000000002e+00   3.5131999999999999e+00   2.2200299999999999e+01   2.1770000000000000e+00  -2.0110000000000001e+00   8.2720000000000005e-01
   5.2019399999999997e+01  -4.9353200000000001e+01   6.4157690000000002e+02  -4.3345000000000002e+00   5.4116599999999998e+01   4.9859999999999998e+00  -2.0863000000000000e+00   5.8701999999999996e+00   1.7934400000000000e+01   2.0228999999999999e+00  -1.5299000000000000e+00   9.5989999999999998e-01
   5.1027500000000003e+01  -4.8693600000000004e+01   6.3668730000000005e+02  -3.4083999999999999e+00   5.3450499999999998e+01   4.8369000000000000e+00  -2.0640999999999998e+00   6.6707000000000001e+00   1.4190799999999999e+01   1.6568000000000001e+00  -1.2220000000000000e+00   1.0926000000000000e+00
   5.0212000000000003e+01  -4.7726399999999998e+01   6.2982460000000003e+02  -2.3105000000000002e+00   5.2917600000000000e+01   4.7272999999999996e+00  -1.4649000000000001e+00   5.6256000000000004e+00   1.1230800000000000e+01   1.2907999999999999e+00  -7.6010000000000000e-01   8.4050000000000002e-01
   4.9198000000000000e+01  -4.7132800000000003e+01   6.2356230000000005e+02  -1.2888999999999999e+00   5.2146799999999999e+01   4.5738000000000003e+00  -9.7660000000000002e-01   1.8677999999999999e+00   5.8330000000000002e+00   6.5500000000000003e-01  -1.7319999999999999e-01   4.0250000000000002e-01
   4.8558799999999998e+01  -4.6121600000000001e+01   6.1541290000000004e+02  -3.5330000000000000e-01   5.1404499999999999e+01   4.3895999999999997e+00  -4.6610000000000001e-01   0.0000000000000000e+00   3.0470999999999999e+00   2.5050000000000000e-01   1.0580000000000001e-01   1.2390000000000000e-01
   4.7434699999999999e+01  -4.5681899999999999e+01   6.0631979999999999e+02   5.7279999999999998e-01   5.0738399999999999e+01   4.2404999999999999e+00  -7.3240000000000005e-01   3.3350000000000002e-01   4.3529999999999998e+00   2.4079999999999999e-01   1.9199999999999998e-02   2.2120000000000001e-01
   4.6244399999999999e+01  -4.4670699999999997e+01   5.9756979999999999e+02   1.5562000000000000e+00   4.9977200000000003e+01   4.0300000000000002e+00  -6.4370000000000005e-01   4.0020000000000000e-01   3.7435999999999998e+00   2.3119999999999999e-01   2.0210000000000000e-01   1.6370000000000001e-01
   4.5296599999999998e+01  -4.4055100000000003e+01   5.9002089999999998e+02   2.4251000000000000e+00   4.9187399999999997e+01   3.9862000000000002e+00  -7.7680000000000005e-01   2.6679999999999998e-01   4.0048000000000004e+00   1.8300000000000000e-01   4.8099999999999997e-02   2.1229999999999999e-01
   4.4459000000000003e+01  -4.3263700000000000e+01   5.8084199999999998e+02   3.3702000000000001e+00   4.8464199999999998e+01   3.7625000000000002e+00  -8.6560000000000004e-01   8.8900000000000007e-02   3.0470999999999999e+00   2.8899999999999998e-01   4.8099999999999997e-02   1.5479999999999999e-01
   4.3378900000000002e+01  -4.2296399999999998e+01   5.7389350000000002e+02   4.1150000000000002e+00   4.7702900000000000e+01   3.6221999999999999e+00  -8.4340000000000004e-01   1.3339999999999999e-01   3.3083000000000000e+00   2.8899999999999998e-01   7.6999999999999999e-02   1.8579999999999999e-01
   4.2651499999999999e+01  -4.1505000000000003e+01   5.6574410000000000e+02   4.9169000000000000e+00   4.7131900000000002e+01   3.4950000000000001e+00  -6.4370000000000005e-01   2.8910000000000002e-01   3.4824000000000002e+00   2.4079999999999999e-01   7.6999999999999999e-02   2.0790000000000000e-01
   4.1527400000000000e+01  -4.0669600000000003e+01   5.5862400000000002e+02   5.8430000000000000e+00   4.6494399999999999e+01   3.2625999999999999e+00  -7.3240000000000005e-01  -1.1119999999999999e-01   3.6564999999999999e+00   2.0230000000000001e-01   6.7400000000000002e-02   2.1679999999999999e-01
   4.0469400000000000e+01  -3.9702399999999997e+01   5.5107500000000005e+02   6.4732000000000003e+00   4.5990000000000002e+01   3.0916000000000001e+00  -6.6579999999999995e-01   4.4499999999999998e-02   3.8306000000000000e+00   2.5050000000000000e-01   1.1550000000000001e-01   2.1679999999999999e-01
   3.9190899999999999e+01  -3.9548499999999997e+01   5.4532749999999999e+02   7.1988000000000003e+00   4.5523800000000001e+01   3.0125999999999999e+00  -7.1020000000000005e-01   1.7790000000000000e-01   3.2212000000000001e+00   2.5050000000000000e-01   7.6999999999999999e-02   1.6370000000000001e-01
   3.8110799999999998e+01  -3.8844999999999999e+01   5.3897950000000003e+02   7.8003000000000000e+00   4.5228800000000000e+01   2.8329000000000000e+00  -6.8799999999999994e-01   1.7790000000000000e-01   3.9177000000000000e+00   2.6010000000000000e-01   8.6599999999999996e-02   1.5920000000000001e-01
   3.7162999999999997e+01  -3.8844999999999999e+01   5.3426139999999998e+02   8.3635999999999999e+00   4.4924300000000002e+01   2.6749999999999998e+00  -7.9900000000000004e-01  -8.8900000000000007e-02   3.0470999999999999e+00   2.5050000000000000e-01   0.0000000000000000e+00   1.8579999999999999e-01
   3.5972799999999999e+01  -3.8735100000000003e+01   5.3031539999999995e+02   8.7932000000000006e+00   4.4905200000000001e+01   2.5872999999999999e+00  -6.6579999999999995e-01   4.0020000000000000e-01   3.8306000000000000e+00   1.4449999999999999e-01   7.6999999999999999e-02   1.7690000000000000e-01
   3.4980899999999998e+01  -3.9526499999999999e+01   5.2765610000000004e+02   9.1845999999999997e+00   4.4724400000000003e+01   2.5960999999999999e+00  -5.9930000000000005e-01   2.8910000000000002e-01   3.8306000000000000e+00   2.9859999999999998e-01   1.2509999999999999e-01   1.9460000000000000e-01
   3.4407800000000002e+01  -3.9746299999999998e+01   5.2508249999999998e+02   9.5952000000000002e+00   4.4657800000000002e+01   2.5522000000000000e+00  -7.7680000000000005e-01   2.4460000000000001e-01   3.3953000000000002e+00   2.8899999999999998e-01   9.5999999999999992e-03   2.0790000000000000e-01
   3.3900799999999997e+01  -4.0449800000000003e+01   5.2371000000000004e+02   9.9483999999999995e+00   4.4629300000000001e+01   2.4908000000000001e+00  -8.2120000000000004e-01   1.1119999999999999e-01   3.3083000000000000e+00   2.6010000000000000e-01   0.0000000000000000e+00   1.7690000000000000e-01
   3.3371800000000000e+01  -4.0933399999999999e+01   5.2328110000000004e+02   1.0244400000000001e+01   4.4496000000000002e+01   2.5741000000000001e+00  -7.3240000000000005e-01   3.1130000000000002e-01   3.1341999999999999e+00   2.2159999999999999e-01   4.8099999999999997e-02   2.0349999999999999e-01
   3.3041200000000003e+01  -4.2054600000000001e+01   5.2276639999999998e+02   1.0492599999999999e+01   4.4515099999999997e+01   2.5741000000000001e+00  -9.1000000000000003e-01   4.4499999999999998e-02   3.5695000000000001e+00   2.4079999999999999e-01   1.1550000000000001e-01   2.1679999999999999e-01
   3.2864800000000002e+01  -4.2230499999999999e+01   5.2122230000000002e+02   1.0826800000000000e+01   4.4581699999999998e+01   2.5522000000000000e+00  -7.7680000000000005e-01   2.4460000000000001e-01   2.6118000000000001e+00   3.1790000000000002e-01   5.7700000000000001e-02   1.8579999999999999e-01
   3.2622399999999999e+01  -4.3065800000000003e+01   5.2182280000000003e+02   1.0970000000000001e+01   4.4562700000000000e+01   2.6004000000000000e+00  -5.9930000000000005e-01   1.3339999999999999e-01   4.1788999999999996e+00   3.5639999999999999e-01   6.7400000000000002e-02   1.7690000000000000e-01
   3.2644399999999997e+01  -4.3923200000000001e+01   5.2190850000000000e+02   1.1294600000000001e+01   4.4753000000000000e+01   2.6442999999999999e+00  -6.8799999999999994e-01   2.2239999999999999e-01   3.8306000000000000e+00   2.1190000000000001e-01   1.0580000000000001e-01   1.7249999999999999e-01
   3.2953000000000003e+01  -4.5110300000000002e+01   5.2233749999999998e+02   1.1428300000000000e+01   4.4990900000000003e+01   2.6267000000000000e+00  -6.4370000000000005e-01   3.1130000000000002e-01   3.3083000000000000e+00   1.8300000000000000e-01   9.5999999999999992e-03   1.9020000000000001e-01
   3.2688499999999998e+01  -4.5967700000000001e+01   5.2336689999999999e+02   1.1743399999999999e+01   4.5095500000000001e+01   2.6530999999999998e+00  -5.1049999999999995e-01   2.4460000000000001e-01   3.1341999999999999e+00   2.4079999999999999e-01   9.6199999999999994e-02   1.8140000000000001e-01
   3.2908900000000003e+01  -4.7418599999999998e+01   5.2636929999999995e+02   1.1991600000000000e+01   4.5352499999999999e+01   2.6924999999999999e+00  -5.9930000000000005e-01   2.0010000000000000e-01   3.9177000000000000e+00   3.0819999999999997e-01   1.0580000000000001e-01   1.6810000000000000e-01
   3.3063200000000002e+01  -4.8407899999999998e+01   5.2739869999999996e+02   1.2402100000000001e+01   4.5771200000000000e+01   2.7145000000000001e+00  -6.6579999999999995e-01   2.2200000000000001e-02   2.9600000000000000e+00   2.8899999999999998e-01   8.6599999999999996e-02   2.0349999999999999e-01
   3.2953000000000003e+01  -4.9792800000000000e+01   5.3065850000000000e+02   1.2545299999999999e+01   4.5980499999999999e+01   2.8022000000000000e+00  -5.7709999999999995e-01   1.5559999999999999e-01   2.9600000000000000e+00   2.0230000000000001e-01   9.5999999999999992e-03   1.7690000000000000e-01
   3.2776600000000002e+01  -5.0782100000000000e+01   5.3503350000000000e+02   1.2994100000000000e+01   4.6399200000000000e+01   2.8153000000000001e+00  -7.7680000000000005e-01   1.7790000000000000e-01   3.5695000000000001e+00   2.4079999999999999e-01   4.8099999999999997e-02   1.8579999999999999e-01
   3.3085200000000000e+01  -5.1947200000000002e+01   5.3872220000000004e+02   1.3337800000000000e+01   4.6703699999999998e+01   2.8767000000000000e+00  -8.8780000000000003e-01   0.0000000000000000e+00   2.7858999999999998e+00   2.6970000000000000e-01   3.8500000000000000e-02   2.2120000000000001e-01
   3.3349699999999999e+01  -5.2848500000000001e+01   5.4103830000000005e+02   1.3853300000000001e+01   4.7189000000000000e+01   2.8285000000000000e+00  -7.9900000000000004e-01   1.1119999999999999e-01   2.7858999999999998e+00   2.8899999999999998e-01   1.1550000000000001e-01   1.9020000000000001e-01
   3.3305700000000002e+01  -5.3705900000000000e+01   5.4532749999999999e+02   1.4168400000000000e+01   4.7398400000000002e+01   2.8811000000000000e+00  -6.6579999999999995e-01   1.5559999999999999e-01   3.0470999999999999e+00   2.8899999999999998e-01   6.7400000000000002e-02   1.7690000000000000e-01
   3.3614199999999997e+01  -5.4563299999999998e+01   5.4764369999999997e+02   1.4636200000000001e+01   4.7740900000000003e+01   2.9117999999999999e+00  -7.1020000000000005e-01   3.3350000000000002e-01   3.2212000000000001e+00   2.0230000000000001e-01   7.6999999999999999e-02   1.3710000000000000e-01
   3.4033000000000001e+01  -5.5420600000000000e+01   5.5021720000000005e+02   1.5199500000000000e+01   4.8121600000000001e+01   2.9117999999999999e+00  -7.1020000000000005e-01   6.6699999999999995e-02   3.3083000000000000e+00   2.4079999999999999e-01   3.8500000000000000e-02   1.5040000000000001e-01
   3.4650199999999998e+01  -5.6387900000000002e+01   5.5313379999999995e+02   1.5667400000000001e+01   4.8483199999999997e+01   2.8811000000000000e+00  -6.6579999999999995e-01   3.5580000000000001e-01   3.8306000000000000e+00   1.6380000000000000e-01   9.6199999999999994e-02   1.6370000000000001e-01
   3.4628200000000000e+01  -5.7179299999999998e+01   5.5665099999999995e+02   1.6116099999999999e+01   4.8778199999999998e+01   2.8942000000000001e+00  -6.2150000000000005e-01   8.8900000000000007e-02   3.5695000000000001e+00   2.4079999999999999e-01   5.7700000000000001e-02   1.7249999999999999e-01
   3.5399700000000003e+01  -5.7948700000000002e+01   5.5931029999999998e+02   1.6727100000000000e+01   4.9158799999999999e+01   2.9293000000000000e+00  -7.3240000000000005e-01   0.0000000000000000e+00   3.2212000000000001e+00   1.9270000000000001e-01   8.6599999999999996e-02   2.2559999999999999e-01
   3.5730300000000000e+01  -5.8806100000000001e+01   5.6274159999999995e+02   1.7204499999999999e+01   4.9311100000000003e+01   2.9468999999999999e+00  -8.6560000000000004e-01   2.2239999999999999e-01   3.3953000000000002e+00   2.2159999999999999e-01   9.5999999999999992e-03   2.0349999999999999e-01
   3.6171100000000003e+01  -5.9839300000000001e+01   5.6651610000000005e+02   1.7815500000000000e+01   4.9567999999999998e+01   3.0083000000000002e+00  -6.6579999999999995e-01   2.2239999999999999e-01   3.3083000000000000e+00   2.6010000000000000e-01   1.3469999999999999e-01   1.8579999999999999e-01
   3.6722200000000001e+01  -6.0850600000000000e+01   5.7003330000000005e+02   1.8359700000000000e+01   4.9863000000000000e+01   3.0653000000000001e+00  -9.3220000000000003e-01  -8.8900000000000007e-02   2.5247000000000002e+00   2.8899999999999998e-01   8.6599999999999996e-02   2.0349999999999999e-01
   3.7361400000000003e+01  -6.1597999999999999e+01   5.7294989999999996e+02   1.8961200000000002e+01   5.0243600000000001e+01   3.0697000000000001e+00  -6.8799999999999994e-01  -1.3339999999999999e-01   2.6989000000000001e+00   2.8899999999999998e-01   9.6199999999999994e-02   2.2120000000000001e-01
   3.7493699999999997e+01  -6.2213600000000000e+01   5.7723910000000001e+02   1.9534099999999999e+01   5.0586199999999998e+01   3.1267000000000000e+00  -5.5489999999999995e-01   2.0010000000000000e-01   3.4824000000000002e+00   3.2750000000000001e-01   1.5400000000000000e-01   1.8579999999999999e-01
   3.8265099999999997e+01  -6.3246800000000000e+01   5.8015570000000002e+02   2.0231000000000002e+01   5.0843100000000000e+01   3.1046999999999998e+00  -6.8799999999999994e-01   2.0010000000000000e-01   3.9177000000000000e+00   3.2750000000000001e-01   1.9199999999999998e-02   1.7690000000000000e-01
   3.8485599999999998e+01  -6.3862299999999998e+01   5.8341549999999995e+02   2.0947099999999999e+01   5.1356999999999999e+01   3.1354000000000002e+00  -6.2150000000000005e-01   3.1130000000000002e-01   3.7435999999999998e+00   2.6970000000000000e-01   1.1550000000000001e-01   1.6370000000000001e-01
   3.8882300000000001e+01  -6.4961500000000001e+01   5.8676110000000006e+02   2.1663200000000000e+01   5.1756599999999999e+01   3.1968000000000001e+00  -5.7709999999999995e-01   4.0020000000000000e-01   3.6564999999999999e+00   1.8300000000000000e-01   1.2509999999999999e-01   1.8579999999999999e-01
   3.9124800000000000e+01  -6.6060699999999997e+01   5.8942039999999997e+02   2.2169200000000000e+01   5.2089700000000001e+01   3.1617000000000002e+00  -5.7709999999999995e-01   1.7790000000000000e-01   4.0048000000000004e+00   2.5050000000000000e-01   6.7400000000000002e-02   2.0349999999999999e-01
   3.9323200000000000e+01  -6.6918000000000006e+01   5.9310910000000001e+02   2.3009399999999999e+01   5.2346600000000002e+01   3.1486000000000001e+00  -7.7680000000000005e-01  -6.6699999999999995e-02   2.9600000000000000e+00   2.0230000000000001e-01   1.0580000000000001e-01   2.3000000000000001e-01
   3.9367199999999997e+01  -6.8105199999999996e+01   5.9559680000000003e+02   2.3687200000000001e+01   5.2708199999999998e+01   3.1880999999999999e+00  -6.6579999999999995e-01  -1.7790000000000000e-01   3.1341999999999999e+00   2.0230000000000001e-01   2.8899999999999999e-02   1.9020000000000001e-01
   3.9984400000000001e+01  -6.9314300000000003e+01   5.9945709999999997e+02   2.4346000000000000e+01   5.2879500000000000e+01   3.2976999999999999e+00  -6.8799999999999994e-01   6.6699999999999995e-02   3.5695000000000001e+00   1.7340000000000000e-01   9.6199999999999994e-02   1.9460000000000000e-01
   3.9984400000000001e+01  -7.0677199999999999e+01   6.0143010000000004e+02   2.4995200000000001e+01   5.3041300000000000e+01   3.3239999999999998e+00  -7.7680000000000005e-01   2.2200000000000001e-02   3.3953000000000002e+00   2.6970000000000000e-01   4.8099999999999997e-02   2.4770000000000000e-01
   4.0645699999999998e+01  -7.1446700000000007e+01   6.0340309999999999e+02   2.5892700000000001e+01   5.3326700000000002e+01   3.3635000000000002e+00  -7.1020000000000005e-01   1.5559999999999999e-01   2.6989000000000001e+00   2.0230000000000001e-01   8.6599999999999996e-02   1.9020000000000001e-01
   4.1064500000000002e+01  -7.2523899999999998e+01   6.0623400000000004e+02   2.6570599999999999e+01   5.3412399999999998e+01   3.3854000000000002e+00  -6.4370000000000005e-01   1.3339999999999999e-01   3.3953000000000002e+00   2.5050000000000000e-01   8.6599999999999996e-02   2.0790000000000000e-01
   4.1395099999999999e+01  -7.3513099999999994e+01   6.0640560000000005e+02   2.7439399999999999e+01   5.3650300000000001e+01   3.4424000000000001e+00  -3.9950000000000002e-01   1.5559999999999999e-01   3.3953000000000002e+00   3.2750000000000001e-01   1.3469999999999999e-01   1.7249999999999999e-01
   4.1946199999999997e+01  -7.4150599999999997e+01   6.0666290000000004e+02   2.8308199999999999e+01   5.3678800000000003e+01   3.3546999999999998e+00  -6.4370000000000005e-01   4.4499999999999998e-02   3.6564999999999999e+00   2.3119999999999999e-01   1.9199999999999998e-02   1.9910000000000000e-01
   4.2629500000000000e+01  -7.4634299999999996e+01   6.0606240000000003e+02   2.9196100000000001e+01   5.3716900000000003e+01   3.3809999999999998e+00  -3.9950000000000002e-01   1.7790000000000000e-01   4.0048000000000004e+00   2.5050000000000000e-01   1.5400000000000000e-01   1.9910000000000000e-01
   4.3158499999999997e+01  -7.5249799999999993e+01   6.0674869999999999e+02   3.0026700000000002e+01   5.3678800000000003e+01   3.3898000000000001e+00  -6.2150000000000005e-01   2.6679999999999998e-01   3.3083000000000000e+00   1.4449999999999999e-01   1.6360000000000000e-01   2.1229999999999999e-01
   4.3753599999999999e+01  -7.5689499999999995e+01   6.0494730000000004e+02   3.1096000000000000e+01   5.3621699999999997e+01   3.3502999999999998e+00  -5.9930000000000005e-01   2.0010000000000000e-01   3.6564999999999999e+00   3.1790000000000002e-01   3.8500000000000000e-02   1.9910000000000000e-01
   4.4414900000000003e+01  -7.5535600000000002e+01   6.0554769999999996e+02   3.1955300000000001e+01   5.3612200000000001e+01   3.2801000000000000e+00  -7.1020000000000005e-01   8.8900000000000007e-02   3.3083000000000000e+00   2.6010000000000000e-01   1.4430000000000001e-01   2.0790000000000000e-01
   4.5252499999999998e+01  -7.6063199999999995e+01   6.0460410000000002e+02   3.2967300000000002e+01   5.3402900000000002e+01   3.3195999999999999e+00  -6.8799999999999994e-01   1.5559999999999999e-01   3.1341999999999999e+00   2.3119999999999999e-01   1.0580000000000001e-01   1.8579999999999999e-01
   4.5913800000000002e+01  -7.6942599999999999e+01   6.0426099999999997e+02   3.3874400000000001e+01   5.3374299999999998e+01   3.3502999999999998e+00  -7.7680000000000005e-01   0.0000000000000000e+00   3.2212000000000001e+00   2.1190000000000001e-01   1.6360000000000000e-01   2.1229999999999999e-01
   4.6508899999999997e+01  -7.7580100000000002e+01   6.0451829999999995e+02   3.4829099999999997e+01   5.3583700000000000e+01   3.2932999999999999e+00  -5.9930000000000005e-01  -2.2200000000000001e-02   2.8730000000000002e+00   2.6970000000000000e-01   1.9199999999999998e-02   2.3440000000000000e-01
   4.6420699999999997e+01  -7.9184899999999999e+01   6.0743499999999995e+02   3.5449700000000000e+01   5.3831099999999999e+01   3.4556000000000000e+00  -5.9930000000000005e-01   2.2200000000000001e-02   2.8730000000000002e+00   1.9270000000000001e-01   6.7400000000000002e-02   2.3000000000000001e-01
   4.6993800000000000e+01  -8.0899600000000007e+01   6.1009429999999998e+02   3.6184800000000003e+01   5.4440100000000001e+01   3.4819000000000000e+00  -7.3240000000000005e-01   2.2239999999999999e-01   3.2212000000000001e+00   2.6010000000000000e-01   1.8279999999999999e-01   1.8140000000000001e-01
   4.7236300000000000e+01  -8.2724199999999996e+01   6.1318250000000000e+02   3.6843600000000002e+01   5.4820700000000002e+01   3.5871000000000000e+00  -5.7709999999999995e-01   2.8910000000000002e-01   3.9177000000000000e+00   2.7939999999999998e-01   1.3469999999999999e-01   1.6370000000000001e-01
   4.7985700000000001e+01  -8.4966600000000000e+01   6.1618489999999997e+02   3.7311399999999999e+01   5.5229900000000001e+01   3.7494000000000001e+00  -5.7709999999999995e-01   6.6699999999999995e-02   3.3083000000000000e+00   2.1190000000000001e-01   1.1550000000000001e-01   1.8579999999999999e-01
   4.8184100000000001e+01  -8.6835200000000000e+01   6.1918740000000003e+02   3.7951099999999997e+01   5.5610500000000002e+01   3.8809000000000000e+00  -5.9930000000000005e-01   0.0000000000000000e+00   4.0048000000000004e+00   2.4079999999999999e-01   7.6999999999999999e-02   2.3890000000000000e-01
   4.8536799999999999e+01  -8.8352000000000004e+01   6.2013099999999997e+02   3.8714900000000000e+01   5.6000700000000002e+01   3.9599000000000002e+00  -5.9930000000000005e-01   8.8900000000000007e-02   2.6118000000000001e+00   2.2159999999999999e-01   1.7319999999999999e-01   1.5479999999999999e-01
   4.8911499999999997e+01  -9.0374499999999998e+01   6.2304759999999999e+02   3.9249600000000001e+01   5.6324199999999998e+01   4.1440000000000001e+00  -6.8799999999999994e-01   2.4460000000000001e-01   3.3953000000000002e+00   2.8899999999999998e-01   5.7700000000000001e-02   2.3440000000000000e-01
   4.9396400000000000e+01  -9.1957300000000004e+01   6.2442020000000002e+02   3.9870199999999997e+01   5.6505000000000003e+01   4.2492999999999999e+00  -6.8799999999999994e-01   4.4499999999999998e-02   2.6989000000000001e+00   2.7939999999999998e-01   8.6599999999999996e-02   1.9020000000000001e-01
   4.9837299999999999e+01  -9.3847899999999996e+01   6.2553539999999998e+02   4.0385700000000000e+01   5.6762000000000000e+01   4.4421999999999997e+00  -9.3220000000000003e-01   1.5559999999999999e-01   3.2212000000000001e+00   2.8899999999999998e-01   9.6199999999999994e-02   1.9020000000000001e-01
   5.0476500000000001e+01  -9.5518699999999995e+01   6.2690790000000004e+02   4.1101799999999997e+01   5.6971299999999999e+01   4.5035999999999996e+00  -7.1020000000000005e-01   0.0000000000000000e+00   2.8730000000000002e+00   2.8899999999999998e-01   1.2509999999999999e-01   2.0349999999999999e-01
   5.0895299999999999e+01  -9.7409300000000002e+01   6.2802310000000000e+02   4.1569600000000001e+01   5.7237800000000000e+01   4.7053000000000003e+00  -5.7709999999999995e-01   1.7790000000000000e-01   3.3083000000000000e+00   2.8899999999999998e-01   7.6999999999999999e-02   2.1679999999999999e-01
   5.1292000000000002e+01  -9.9146000000000001e+01   6.2742259999999999e+02   4.2180599999999998e+01   5.7408999999999999e+01   4.8544000000000000e+00  -5.5489999999999995e-01   1.3339999999999999e-01   3.3083000000000000e+00   3.0819999999999997e-01   6.7400000000000002e-02   1.9460000000000000e-01
   5.2041499999999999e+01  -1.0072880000000001e+02   6.2733680000000004e+02   4.2753500000000003e+01   5.7646900000000002e+01   4.9904000000000002e+00  -7.1020000000000005e-01   1.3339999999999999e-01   3.9177000000000000e+00   2.3119999999999999e-01   5.7700000000000001e-02   2.0349999999999999e-01
   5.2592500000000001e+01  -1.0281720000000000e+02   6.2793730000000005e+02   4.3259500000000003e+01   5.7865800000000000e+01   5.1482999999999999e+00  -3.7730000000000002e-01   2.8910000000000002e-01   3.7435999999999998e+00   2.3119999999999999e-01   1.7319999999999999e-01   2.0349999999999999e-01
   5.3055399999999999e+01  -1.0466390000000000e+02   6.2776570000000004e+02   4.3698700000000002e+01   5.7922899999999998e+01   5.3368000000000002e+00  -5.3269999999999995e-01   1.5559999999999999e-01   3.7435999999999998e+00   2.0230000000000001e-01   1.8279999999999999e-01   1.9460000000000000e-01
   5.3474200000000003e+01  -1.0646650000000000e+02   6.2544960000000003e+02   4.4214199999999998e+01   5.8103700000000003e+01   5.4114000000000004e+00  -5.9930000000000005e-01   1.3339999999999999e-01   3.4824000000000002e+00   2.9859999999999998e-01   8.6599999999999996e-02   2.3000000000000001e-01
   5.3540300000000002e+01  -1.0864290000000000e+02   6.2587850000000003e+02   4.4548400000000001e+01   5.8265500000000003e+01   5.6963999999999997e+00  -7.9900000000000004e-01   3.1130000000000002e-01   3.1341999999999999e+00   2.5050000000000000e-01   9.6199999999999994e-02   2.1229999999999999e-01
   5.3540300000000002e+01  -1.1079730000000001e+02   6.2433439999999996e+02   4.4997100000000003e+01   5.8360599999999998e+01   5.8586999999999998e+00  -5.3269999999999995e-01   1.5559999999999999e-01   3.3083000000000000e+00   3.7569999999999998e-01   1.6360000000000000e-01   1.9460000000000000e-01
   5.3430100000000003e+01  -1.1281980000000000e+02   6.2261869999999999e+02   4.5207200000000000e+01   5.8313000000000002e+01   6.0427999999999997e+00  -8.4340000000000004e-01   4.4499999999999998e-02   3.1341999999999999e+00   2.7939999999999998e-01   7.6999999999999999e-02   2.0790000000000000e-01
   5.3275799999999997e+01  -1.1451250000000000e+02   6.2081730000000005e+02   4.5646400000000000e+01   5.8674599999999998e+01   6.1041999999999996e+00  -6.6579999999999995e-01   1.3339999999999999e-01   3.3953000000000002e+00   3.1790000000000002e-01   1.2509999999999999e-01   2.2559999999999999e-01
   5.3055399999999999e+01  -1.1624920000000000e+02   6.2107460000000003e+02   4.5970999999999997e+01   5.8760300000000001e+01   6.3102999999999998e+00  -6.6579999999999995e-01   8.8900000000000007e-02   3.2212000000000001e+00   2.5050000000000000e-01   4.8099999999999997e-02   1.9910000000000000e-01
   5.2768900000000002e+01  -1.1849150000000000e+02   6.1901580000000001e+02   4.6324199999999998e+01   5.9036200000000001e+01   6.4770000000000003e+00  -6.8799999999999994e-01   2.6679999999999998e-01   3.3953000000000002e+00   1.9270000000000001e-01   5.7700000000000001e-02   2.0349999999999999e-01
   5.2570500000000003e+01  -1.2044810000000000e+02   6.1721429999999998e+02   4.6706099999999999e+01   5.9236100000000000e+01   6.6128999999999998e+00  -6.8799999999999994e-01   1.3339999999999999e-01   4.1788999999999996e+00   2.3119999999999999e-01   9.5999999999999992e-03   1.8140000000000001e-01
   5.2041499999999999e+01  -1.2220680000000000e+02   6.1584180000000003e+02   4.6954400000000000e+01   5.9493000000000002e+01   6.7401000000000000e+00  -4.2170000000000002e-01   1.7790000000000000e-01   3.9177000000000000e+00   2.5050000000000000e-01   1.3469999999999999e-01   1.8140000000000001e-01
   5.1424300000000002e+01  -1.2414130000000000e+02   6.1472659999999996e+02   4.7288499999999999e+01   5.9778500000000001e+01   6.9066999999999998e+00  -7.9900000000000004e-01   1.3339999999999999e-01   3.0470999999999999e+00   2.1190000000000001e-01   1.4430000000000001e-01   2.1229999999999999e-01
   5.1247999999999998e+01  -1.2583410000000001e+02   6.1429769999999996e+02   4.7756300000000003e+01   6.0101999999999997e+01   7.0820999999999996e+00  -7.7680000000000005e-01   2.8910000000000002e-01   3.1341999999999999e+00   2.2159999999999999e-01   1.1550000000000001e-01   2.3890000000000000e-01
   5.0983400000000003e+01  -1.2827420000000001e+02   6.1283939999999996e+02   4.8023699999999998e+01   6.0330399999999997e+01   7.3409000000000004e+00  -5.3269999999999995e-01   1.3339999999999999e-01   3.4824000000000002e+00   3.3710000000000001e-01   4.8099999999999997e-02   2.1229999999999999e-01
   5.0762999999999998e+01  -1.3018680000000001e+02   6.1266780000000006e+02   4.8290999999999997e+01   6.0406500000000001e+01   7.5030999999999999e+00  -7.1020000000000005e-01   4.4499999999999998e-02   2.6118000000000001e+00   2.7939999999999998e-01   7.6999999999999999e-02   2.3000000000000001e-01
   5.0234000000000002e+01  -1.3258300000000000e+02   6.1138099999999997e+02   4.8443800000000003e+01   6.0482700000000001e+01   7.7662000000000004e+00  -6.4370000000000005e-01  -4.4499999999999998e-02   4.0048000000000004e+00   2.3119999999999999e-01   1.3469999999999999e-01   2.3440000000000000e-01
   5.0234000000000002e+01  -1.3394600000000000e+02   6.0837860000000001e+02   4.8682400000000001e+01   6.0558799999999998e+01   7.9066000000000001e+00  -7.1020000000000005e-01   6.6699999999999995e-02   2.2635999999999998e+00   3.2750000000000001e-01   8.6599999999999996e-02   1.6370000000000001e-01
   4.9859299999999998e+01  -1.3588059999999999e+02   6.0700609999999995e+02   4.8796999999999997e+01   6.0387500000000003e+01   8.1521000000000008e+00  -6.8799999999999994e-01   1.7790000000000000e-01   3.3953000000000002e+00   2.7939999999999998e-01   5.7700000000000001e-02   1.9460000000000000e-01
   4.9616799999999998e+01  -1.3750729999999999e+02   6.0426099999999997e+02   4.8949800000000003e+01   6.0463600000000000e+01   8.3231999999999999e+00  -5.3269999999999995e-01   1.7790000000000000e-01   3.4824000000000002e+00   2.4079999999999999e-01   8.6599999999999996e-02   1.9020000000000001e-01
   4.9484600000000000e+01  -1.3898020000000000e+02   5.9877080000000001e+02   4.9073900000000002e+01   6.0330399999999997e+01   8.4854000000000003e+00  -6.2150000000000005e-01   2.2200000000000001e-02   3.7435999999999998e+00   2.9859999999999998e-01   3.8500000000000000e-02   2.1679999999999999e-01
   4.9506599999999999e+01  -1.4045310000000001e+02   5.9268020000000001e+02   4.8959299999999999e+01   6.0016399999999997e+01   8.7309999999999999e+00  -6.4370000000000005e-01   3.1130000000000002e-01   2.8730000000000002e+00   2.6010000000000000e-01   1.3469999999999999e-01   2.0790000000000000e-01
   4.8933500000000002e+01  -1.4150839999999999e+02   5.8641800000000001e+02   4.8663400000000003e+01   5.9454900000000002e+01   9.0071999999999992e+00  -5.9930000000000005e-01   2.2239999999999999e-01   4.0048000000000004e+00   3.0819999999999997e-01   3.8500000000000000e-02   2.2559999999999999e-01
   4.8316400000000002e+01  -1.4223380000000000e+02   5.7783960000000002e+02   4.8443800000000003e+01   5.8931600000000003e+01   9.1125000000000007e+00  -7.3240000000000005e-01   4.4499999999999998e-02   3.0470999999999999e+00   2.2159999999999999e-01   6.7400000000000002e-02   1.9020000000000001e-01
   4.7037900000000000e+01  -1.4280539999999999e+02   5.7063369999999998e+02   4.8090499999999999e+01   5.8332099999999997e+01   9.2528000000000006e+00  -6.2150000000000005e-01   2.0010000000000000e-01   3.1341999999999999e+00   3.0819999999999997e-01   4.8099999999999997e-02   2.3890000000000000e-01
   4.6332599999999999e+01  -1.4291530000000000e+02   5.6282740000000001e+02   4.7756300000000003e+01   5.7599400000000003e+01   9.4151000000000007e+00  -5.3269999999999995e-01   4.4469999999999998e-01   2.1764999999999999e+00   2.2159999999999999e-01   1.9199999999999998e-02   1.8140000000000001e-01
   4.5450899999999997e+01  -1.4260749999999999e+02   5.5321960000000001e+02   4.7288499999999999e+01   5.6647799999999997e+01   9.4939999999999998e+00  -1.1540999999999999e+00  -3.3350000000000002e-01   3.3083000000000000e+00   2.3119999999999999e-01   1.3469999999999999e-01   2.5209999999999999e-01
   4.4392899999999997e+01  -1.4190410000000000e+02   5.4060940000000005e+02   4.6515200000000000e+01   5.5648600000000002e+01   9.5510000000000002e+00  -8.8800000000000004e-02   5.7809999999999995e-01   4.7012999999999998e+00   2.6970000000000000e-01   6.7400000000000002e-02   1.7690000000000000e-01
   4.3356900000000003e+01  -1.4043119999999999e+02   5.2645510000000002e+02   4.5503100000000003e+01   5.4145099999999999e+01   9.5772999999999993e+00  -8.4340000000000004e-01  -2.4460000000000001e-01   2.5247000000000002e+00   2.8899999999999998e-01   8.6599999999999996e-02   2.1229999999999999e-01
   4.1990299999999998e+01  -1.3869450000000001e+02   5.1007040000000001e+02   4.4500700000000002e+01   5.2622599999999998e+01   9.5203000000000007e+00  -3.3289999999999997e-01   5.5589999999999995e-01   2.4377000000000000e+00   2.2159999999999999e-01   1.6360000000000000e-01   1.9020000000000001e-01
   4.0976300000000002e+01  -1.3579259999999999e+02   4.9008280000000002e+02   4.3221299999999999e+01   5.0814599999999999e+01   9.4238000000000000e+00  -5.9930000000000005e-01   2.2200000000000001e-02   3.3953000000000002e+00   1.8300000000000000e-01   2.8899999999999999e-02   1.4599999999999999e-01
   3.9609699999999997e+01  -1.3308860000000001e+02   4.6992360000000002e+02   4.1693700000000000e+01   4.8749600000000001e+01   9.3186000000000000e+00  -4.8830000000000001e-01   3.5580000000000001e-01   3.7435999999999998e+00   2.1190000000000001e-01   9.6199999999999994e-02   2.0790000000000000e-01
   3.8463500000000003e+01  -1.2957130000000001e+02   4.4882080000000002e+02   4.0022900000000000e+01   4.6265999999999998e+01   9.1476000000000006e+00  -5.9930000000000005e-01   2.4460000000000001e-01   3.3953000000000002e+00   2.5050000000000000e-01   3.8500000000000000e-02   2.0790000000000000e-01
   3.6964700000000001e+01  -1.2495470000000000e+02   4.2454399999999998e+02   3.8342599999999997e+01   4.3953600000000002e+01   8.8537999999999997e+00  -7.5460000000000005e-01   2.6679999999999998e-01   3.7435999999999998e+00   2.3119999999999999e-01   1.0580000000000001e-01   2.1679999999999999e-01
   3.5399700000000003e+01  -1.1939290000000000e+02   4.0215440000000001e+02   3.6442599999999999e+01   4.1479500000000002e+01   8.4503000000000004e+00  -8.8780000000000003e-01  -6.6699999999999995e-02   3.3083000000000000e+00   2.7939999999999998e-01   4.8099999999999997e-02   2.3000000000000001e-01
   3.3922800000000002e+01  -1.1332540000000000e+02   3.7573300000000000e+02   3.4504500000000000e+01   3.8700899999999997e+01   8.0512999999999995e+00  -6.4370000000000005e-01   1.1119999999999999e-01   3.3953000000000002e+00   2.3119999999999999e-01   1.0580000000000001e-01   2.4770000000000000e-01
   3.2005200000000002e+01  -1.0591690000000000e+02   3.4828219999999999e+02   3.2404000000000003e+01   3.5731999999999999e+01   7.4855999999999998e+00  -7.3240000000000005e-01   1.5559999999999999e-01   2.4377000000000000e+00   3.2750000000000001e-01   8.6599999999999996e-02   1.9020000000000001e-01
   3.0550400000000000e+01  -9.8684299999999993e+01   3.1920150000000001e+02   3.0294100000000000e+01   3.2648800000000001e+01   6.9242999999999997e+00  -6.2150000000000005e-01   0.0000000000000000e+00   2.9600000000000000e+00   2.4079999999999999e-01   3.8500000000000000e-02   1.9020000000000001e-01
   2.8588600000000000e+01  -9.0968100000000007e+01   2.9054969999999997e+02   2.7945399999999999e+01   2.9603800000000000e+01   6.3235000000000001e+00  -5.7709999999999995e-01  -4.4499999999999998e-02   2.6989000000000001e+00   2.9859999999999998e-01   1.0580000000000001e-01   2.0790000000000000e-01
   2.7067699999999999e+01  -8.2702299999999994e+01   2.6232679999999999e+02   2.5711300000000001e+01   2.6577700000000000e+01   5.6657000000000002e+00  -5.7709999999999995e-01   1.3339999999999999e-01   3.4824000000000002e+00   1.8300000000000000e-01   8.6599999999999996e-02   1.8579999999999999e-01
   2.5172100000000000e+01  -7.4524400000000000e+01   2.3376079999999999e+02   2.3486699999999999e+01   2.3903800000000000e+01   5.0079000000000002e+00  -5.3269999999999995e-01   2.2200000000000001e-02   4.0048000000000004e+00   2.4079999999999999e-01   1.5400000000000000e-01   1.8579999999999999e-01
   2.2813600000000001e+01  -6.6434399999999997e+01   2.0802570000000000e+02   2.1520000000000000e+01   2.1248899999999999e+01   4.3544999999999998e+00  -4.6610000000000001e-01   1.5559999999999999e-01   3.5695000000000001e+00   2.0230000000000001e-01   1.7319999999999999e-01   1.9460000000000000e-01
   2.0829799999999999e+01  -5.9355699999999999e+01   1.8597919999999999e+02   1.9486300000000000e+01   1.8927000000000000e+01   3.7976000000000001e+00  -5.7709999999999995e-01   1.1119999999999999e-01   3.6564999999999999e+00   2.7939999999999998e-01   1.0580000000000001e-01   1.8579999999999999e-01
   1.8383099999999999e+01  -5.2826599999999999e+01   1.6178819999999999e+02   1.7557800000000000e+01   1.6747900000000001e+01   3.2406999999999999e+00  -7.1020000000000005e-01   1.1119999999999999e-01   3.2212000000000001e+00   2.5050000000000000e-01   6.7400000000000002e-02   1.8140000000000001e-01
   1.5826200000000000e+01  -4.6341400000000000e+01   1.4154320000000001e+02   1.5610099999999999e+01   1.4654400000000001e+01   2.8592000000000000e+00  -7.5460000000000005e-01   2.6679999999999998e-01   3.3953000000000002e+00   2.6970000000000000e-01   0.0000000000000000e+00   2.0349999999999999e-01
   1.3269399999999999e+01  -4.0405799999999999e+01   1.2275660000000001e+02   1.3977499999999999e+01   1.2760700000000000e+01   2.4601000000000002e+00  -4.8830000000000001e-01  -2.2200000000000001e-02   3.1341999999999999e+00   2.2159999999999999e-01   1.1550000000000001e-01   1.9020000000000001e-01
   1.0932900000000000e+01  -3.4448300000000003e+01   1.0894540000000001e+02   1.2411700000000000e+01   1.1257199999999999e+01   2.1004999999999998e+00  -6.2150000000000005e-01   4.4499999999999998e-02   3.3953000000000002e+00   3.5639999999999999e-01   0.0000000000000000e+00   2.2120000000000001e-01
   9.3018000000000001e+00  -2.7875200000000000e+01   9.4190600000000003e+01   1.1237299999999999e+01   9.9440000000000008e+00   1.6050000000000000e+00  -5.3269999999999995e-01  -1.1119999999999999e-01   2.9600000000000000e+00   2.3119999999999999e-01   2.8899999999999999e-02   1.9460000000000000e-01
   7.2077999999999998e+00  -2.2709000000000000e+01   8.1666200000000003e+01   9.9292999999999996e+00   8.6499000000000006e+00   1.3726000000000000e+00  -5.7709999999999995e-01   2.2239999999999999e-01   2.5247000000000002e+00   2.6970000000000000e-01   1.8279999999999999e-01   1.7690000000000000e-01
   6.1276999999999999e+00  -1.9015799999999999e+01   6.8970200000000006e+01   8.6118000000000006e+00   7.3461999999999996e+00   1.0919000000000001e+00  -6.4370000000000005e-01   1.7790000000000000e-01   4.1788999999999996e+00   2.9859999999999998e-01   1.7319999999999999e-01   1.8579999999999999e-01
   5.3121999999999998e+00  -1.5432499999999999e+01   5.6703099999999999e+01   7.2847000000000000e+00   6.2995000000000001e+00   7.9810000000000003e-01  -5.5489999999999995e-01   2.0010000000000000e-01   4.0048000000000004e+00   2.6970000000000000e-01   1.7319999999999999e-01   1.8140000000000001e-01
   4.4524999999999997e+00  -1.2552600000000000e+01   4.7095300000000002e+01   6.2344999999999997e+00   5.1955999999999998e+00   6.1390000000000000e-01  -4.8830000000000001e-01   3.5580000000000001e-01   3.4824000000000002e+00   2.3119999999999999e-01   7.6999999999999999e-02   1.6370000000000001e-01
   3.5266999999999999e+00  -1.0464200000000000e+01   3.6801200000000001e+01   4.8787000000000003e+00   4.0537000000000001e+00   4.9990000000000001e-01  -5.7709999999999995e-01   8.8900000000000007e-02   2.8730000000000002e+00   2.1190000000000001e-01   1.1550000000000001e-01   2.0349999999999999e-01
   3.1960999999999999e+00  -8.1559000000000008e+00   2.7793900000000001e+01   3.9622000000000002e+00   3.2544000000000000e+00   3.7709999999999999e-01  -6.2150000000000005e-01   1.3339999999999999e-01   3.5695000000000001e+00   2.7939999999999998e-01   5.7700000000000001e-02   1.9460000000000000e-01
   2.0057999999999998e+00  -4.9683000000000002e+00   2.1789100000000001e+01   3.0933999999999999e+00   2.4550999999999998e+00   1.9289999999999999e-01  -6.8799999999999994e-01   1.5559999999999999e-01   3.3083000000000000e+00   2.6970000000000000e-01   1.1550000000000001e-01   2.1229999999999999e-01
   1.5649999999999999e+00  -3.2536000000000000e+00   1.4926399999999999e+01   2.3008999999999999e+00   1.6842999999999999e+00   3.5099999999999999e-02  -6.6579999999999995e-01   2.2200000000000001e-02   2.8730000000000002e+00   3.0819999999999997e-01   1.0580000000000001e-01   2.0349999999999999e-01
   1.0360000000000000e+00  -1.1212000000000000e+00   9.7794000000000008e+00   1.5085000000000000e+00   1.0752999999999999e+00  -7.4499999999999997e-02  -7.3240000000000005e-01   2.0010000000000000e-01   3.0470999999999999e+00   2.7939999999999998e-01   5.7700000000000001e-02   2.3000000000000001e-01
   6.6130000000000000e-01   1.5388999999999999e+00   5.4901999999999997e+00   1.0692999999999999e+00   6.1850000000000005e-01  -2.8499999999999998e-01  -7.3240000000000005e-01  -2.2200000000000001e-02   2.6118000000000001e+00   3.1790000000000002e-01   1.4430000000000001e-01   1.9020000000000001e-01
  -5.2900000000000003e-01   8.7900000000000006e-02  -2.5740000000000002e-01   1.1459999999999999e-01   1.0470000000000000e-01   4.8200000000000000e-02  -4.8830000000000001e-01   1.3339999999999999e-01   2.7858999999999998e+00   2.6970000000000000e-01   1.0580000000000001e-01   2.0349999999999999e-01
   1.1020000000000001e-01  -8.1340000000000001e-01   5.1470000000000005e-01   2.5779999999999997e-01   1.1420000000000000e-01   5.7000000000000002e-02  -6.4370000000000005e-01   1.5559999999999999e-01   2.8730000000000002e+00   2.2159999999999999e-01   5.7700000000000001e-02   1.5920000000000001e-01
  -5.2900000000000003e-01  -8.7900000000000006e-02   8.5800000000000001e-02   2.6729999999999998e-01   1.9980000000000001e-01  -1.3200000000000000e-02  -5.3269999999999995e-01   8.8900000000000007e-02   3.9177000000000000e+00   2.6010000000000000e-01   7.6999999999999999e-02   2.0349999999999999e-01
  -2.1999999999999999e-02  -3.9570000000000000e-01  -1.7160000000000000e-01   2.7689999999999998e-01   1.9030000000000000e-01   1.3200000000000000e-02  -4.4390000000000002e-01   1.3339999999999999e-01   3.3083000000000000e+00   2.5050000000000000e-01   1.9239999999999999e-01   1.7249999999999999e-01
  -5.2900000000000003e-01  -1.7590000000000000e-01   2.5740000000000002e-01   1.8140000000000001e-01   1.7130000000000001e-01  -3.0700000000000002e-02  -5.5489999999999995e-01   2.6679999999999998e-01   3.6564999999999999e+00   2.0230000000000001e-01   1.1550000000000001e-01   1.7249999999999999e-01
  -1.3230000000000000e-01  -3.9570000000000000e-01  -4.2890000000000000e-01   2.3870000000000000e-01   1.7130000000000001e-01  -3.0700000000000002e-02  -6.8799999999999994e-01  -4.4499999999999998e-02   3.3953000000000002e+00   2.3119999999999999e-01   1.4430000000000001e-01   1.9020000000000001e-01
  -1.3230000000000000e-01  -4.3969999999999998e-01   1.0294000000000001e+00   1.7190000000000000e-01   1.1420000000000000e-01   3.5099999999999999e-02  -7.7680000000000005e-01   4.0020000000000000e-01   3.6564999999999999e+00   1.5409999999999999e-01   1.3469999999999999e-01   1.9910000000000000e-01
  -2.4249999999999999e-01  -3.7369999999999998e-01   6.8630000000000002e-01   2.0999999999999999e-01   1.1420000000000000e-01   1.7500000000000002e-02  -5.3269999999999995e-01   6.6699999999999995e-02   2.5247000000000002e+00   2.1190000000000001e-01   1.8279999999999999e-01   1.9020000000000001e-01
  -1.9839999999999999e-01  -4.6170000000000000e-01   1.2867999999999999e+00   2.1959999999999999e-01   0.0000000000000000e+00   7.4499999999999997e-02  -7.7680000000000005e-01  -4.4499999999999998e-02   3.3083000000000000e+00   2.4079999999999999e-01   9.5999999999999992e-03   2.3890000000000000e-01
  -1.3230000000000000e-01  -3.2979999999999998e-01   3.4310000000000002e-01   1.2410000000000000e-01   7.6100000000000001e-02   1.7500000000000002e-02  -6.8799999999999994e-01  -4.4499999999999998e-02   2.9600000000000000e+00   3.7569999999999998e-01   1.2509999999999999e-01   1.9020000000000001e-01
  -3.9679999999999999e-01  -6.5949999999999998e-01   2.5740000000000002e-01   1.5279999999999999e-01   4.7600000000000003e-02   1.0090000000000000e-01  -6.6579999999999995e-01   2.4460000000000001e-01   3.1341999999999999e+00   2.1190000000000001e-01   1.1550000000000001e-01   2.1229999999999999e-01
  -3.5270000000000001e-01  -1.3189999999999999e-01   7.7210000000000001e-01   2.1959999999999999e-01   1.5229999999999999e-01   4.3900000000000002e-02  -4.4390000000000002e-01   3.5580000000000001e-01   3.0470999999999999e+00   3.2750000000000001e-01   7.6999999999999999e-02   1.7690000000000000e-01
  -2.8649999999999998e-01  -3.0780000000000002e-01   6.0050000000000003e-01   2.0050000000000001e-01   1.5229999999999999e-01   8.8000000000000005e-03  -6.2150000000000005e-01   8.8900000000000007e-02   3.5695000000000001e+00   1.8300000000000000e-01   1.4430000000000001e-01   1.9910000000000000e-01
  -4.1880000000000001e-01  -1.9789999999999999e-01  -4.2890000000000000e-01   2.6729999999999998e-01   2.2839999999999999e-01   2.1899999999999999e-02  -5.7709999999999995e-01   2.6679999999999998e-01   3.1341999999999999e+00   2.0230000000000001e-01   1.0580000000000001e-01   1.4599999999999999e-01
  -2.8649999999999998e-01  -3.5170000000000001e-01   4.2890000000000000e-01   1.3370000000000001e-01   1.9030000000000000e-01   4.3900000000000002e-02  -4.6610000000000001e-01   2.6679999999999998e-01   3.5695000000000001e+00   2.2159999999999999e-01   9.6199999999999994e-02   2.3890000000000000e-01
   0.0000000000000000e+00  -2.6379999999999998e-01  -1.7160000000000000e-01   3.8190000000000002e-01   2.9499999999999998e-01   1.3200000000000000e-02  -5.5489999999999995e-01   0.0000000000000000e+00   3.0470999999999999e+00   2.6970000000000000e-01   1.0580000000000001e-01   2.3440000000000000e-01
  -3.0859999999999999e-01  -3.2979999999999998e-01  -8.5800000000000001e-02   1.4319999999999999e-01   2.5690000000000002e-01   3.9500000000000000e-02  -7.1020000000000005e-01   1.5559999999999999e-01   2.7858999999999998e+00   1.8300000000000000e-01   1.5400000000000000e-01   2.5659999999999999e-01
  -3.7469999999999998e-01  -2.6379999999999998e-01   6.8630000000000002e-01   2.5779999999999997e-01   1.4269999999999999e-01   3.5099999999999999e-02  -5.3269999999999995e-01   8.8900000000000007e-02   2.8730000000000002e+00   2.7939999999999998e-01   6.7400000000000002e-02   2.2559999999999999e-01
  -2.1999999999999999e-02  -4.3969999999999998e-01   1.2867999999999999e+00   2.3870000000000000e-01  -1.9000000000000000e-02   6.5799999999999997e-02  -6.6579999999999995e-01  -2.2200000000000001e-02   3.4824000000000002e+00   3.0819999999999997e-01   9.6199999999999994e-02   2.1679999999999999e-01
  -2.4249999999999999e-01  -3.2979999999999998e-01   8.5800000000000001e-02   3.0549999999999999e-01   1.6180000000000000e-01   2.6300000000000000e-02  -6.4370000000000005e-01   8.8900000000000007e-02   2.9600000000000000e+00   2.5050000000000000e-01   3.8500000000000000e-02   2.3000000000000001e-01
  -4.6289999999999998e-01  -5.7160000000000000e-01   7.7210000000000001e-01   2.4820000000000000e-01   9.4999999999999998e-03   9.2100000000000001e-02  -6.6579999999999995e-01   1.5559999999999999e-01   3.0470999999999999e+00   2.8899999999999998e-01   5.7700000000000001e-02   2.0790000000000000e-01
  -2.6450000000000001e-01  -2.1980000000000000e-01   6.0050000000000003e-01   1.9089999999999999e-01   7.6100000000000001e-02   5.7000000000000002e-02  -3.3289999999999997e-01   8.8900000000000007e-02   2.9600000000000000e+00   2.6010000000000000e-01   1.3469999999999999e-01   1.6810000000000000e-01
  -3.5270000000000001e-01  -3.9570000000000000e-01  -6.8630000000000002e-01   1.8140000000000001e-01   8.5599999999999996e-02   8.8000000000000005e-03  -5.7709999999999995e-01   1.3339999999999999e-01   3.8306000000000000e+00   2.2159999999999999e-01   1.1550000000000001e-01   1.6810000000000000e-01
  -1.5429999999999999e-01  -3.0780000000000002e-01   4.2890000000000000e-01   1.9089999999999999e-01   1.9980000000000001e-01   0.0000000000000000e+00  -5.3269999999999995e-01   3.3350000000000002e-01   3.7435999999999998e+00   2.3119999999999999e-01   8.6599999999999996e-02   1.7249999999999999e-01
  -4.1880000000000001e-01  -3.7369999999999998e-01   9.4359999999999999e-01   1.5279999999999999e-01   1.2370000000000000e-01   2.6300000000000000e-02  -4.2170000000000002e-01   2.2239999999999999e-01   3.4824000000000002e+00   1.6380000000000000e-01   8.6599999999999996e-02   2.0349999999999999e-01
  -2.8649999999999998e-01  -2.8580000000000000e-01  -8.5800000000000001e-02   2.4820000000000000e-01   2.5690000000000002e-01  -1.3200000000000000e-02  -5.3269999999999995e-01   8.8900000000000007e-02   3.1341999999999999e+00   2.8899999999999998e-01   9.6199999999999994e-02   1.8140000000000001e-01
  -2.8649999999999998e-01  -3.2979999999999998e-01  -6.0050000000000003e-01   2.0050000000000001e-01   1.8079999999999999e-01   3.5099999999999999e-02  -7.5460000000000005e-01   0.0000000000000000e+00   3.2212000000000001e+00   3.0819999999999997e-01   3.8500000000000000e-02   2.4329999999999999e-01
  -2.8649999999999998e-01  -2.1980000000000000e-01   9.4359999999999999e-01   2.2910000000000000e-01   1.7130000000000001e-01   2.1899999999999999e-02  -4.4390000000000002e-01   2.4460000000000001e-01   2.6118000000000001e+00   2.9859999999999998e-01   1.2509999999999999e-01   2.0349999999999999e-01
  -3.9679999999999999e-01  -4.1770000000000002e-01   1.1152000000000000e+00   1.0500000000000000e-01   1.2370000000000000e-01   8.8000000000000005e-03  -6.8799999999999994e-01   0.0000000000000000e+00   4.0918000000000001e+00   3.3710000000000001e-01  -4.8099999999999997e-02   2.4329999999999999e-01
  -2.8649999999999998e-01  -3.0780000000000002e-01  -3.4310000000000002e-01   2.0050000000000001e-01   1.7130000000000001e-01   2.6300000000000000e-02  -5.7709999999999995e-01   0.0000000000000000e+00   2.3506000000000000e+00   3.1790000000000002e-01   5.7700000000000001e-02   2.3000000000000001e-01
  -3.0859999999999999e-01  -4.3969999999999998e-01   9.4359999999999999e-01   2.0050000000000001e-01   1.9000000000000000e-02   4.8200000000000000e-02  -6.8799999999999994e-01   2.2200000000000001e-02   3.1341999999999999e+00   3.1790000000000002e-01   9.6199999999999994e-02   1.6370000000000001e-01
  -5.0700000000000001e-01  -4.8359999999999997e-01   4.2890000000000000e-01   1.6230000000000000e-01   1.5229999999999999e-01   2.6300000000000000e-02  -5.5489999999999995e-01   1.1119999999999999e-01   3.5695000000000001e+00   2.2159999999999999e-01   1.2509999999999999e-01   1.7690000000000000e-01
  -3.5270000000000001e-01  -1.5390000000000001e-01   8.5780000000000001e-01   2.2910000000000000e-01   1.2370000000000000e-01   3.0700000000000002e-02  -5.9930000000000005e-01   1.7790000000000000e-01   3.1341999999999999e+00   3.2750000000000001e-01   1.0580000000000001e-01   1.9020000000000001e-01
  -3.7469999999999998e-01  -2.1980000000000000e-01  -5.1470000000000005e-01   2.3870000000000000e-01   1.7130000000000001e-01   2.1899999999999999e-02  -4.4390000000000002e-01   1.7790000000000000e-01   3.7435999999999998e+00   1.8300000000000000e-01   1.4430000000000001e-01   1.5040000000000001e-01
  -3.3060000000000000e-01  -2.1980000000000000e-01   1.1152000000000000e+00   2.0050000000000001e-01   1.7130000000000001e-01   4.8200000000000000e-02  -3.7730000000000002e-01   1.7790000000000000e-01   2.9600000000000000e+00   2.4079999999999999e-01   1.4430000000000001e-01   1.8140000000000001e-01
  -2.6450000000000001e-01  -1.5390000000000001e-01  -6.8630000000000002e-01   2.2910000000000000e-01   1.5229999999999999e-01  -8.8000000000000005e-03  -6.4370000000000005e-01  -4.4499999999999998e-02   3.3953000000000002e+00   2.4079999999999999e-01   9.6199999999999994e-02   2.0790000000000000e-01
  -2.4249999999999999e-01  -5.7160000000000000e-01   6.0050000000000003e-01   2.5779999999999997e-01   1.2370000000000000e-01  -8.8000000000000005e-03  -7.1020000000000005e-01   1.1119999999999999e-01   2.8730000000000002e+00   3.5639999999999999e-01   1.0580000000000001e-01   2.3440000000000000e-01
  -4.4080000000000003e-01  -1.7590000000000000e-01   1.0294000000000001e+00   2.5779999999999997e-01   1.0470000000000000e-01   1.7500000000000002e-02  -6.4370000000000005e-01   1.1119999999999999e-01   3.0470999999999999e+00   2.4079999999999999e-01   1.6360000000000000e-01   1.8140000000000001e-01
  -4.6289999999999998e-01  -3.2979999999999998e-01   6.8630000000000002e-01   2.4820000000000000e-01   1.9000000000000000e-02   3.5099999999999999e-02  -6.8799999999999994e-01  -2.0010000000000000e-01   2.6989000000000001e+00   2.5050000000000000e-01  -2.8899999999999999e-02   2.4329999999999999e-01
  -2.6450000000000001e-01  -1.0990000000000000e-01   1.7160000000000000e-01   2.0999999999999999e-01   1.4269999999999999e-01   6.1400000000000003e-02  -6.8799999999999994e-01   1.5559999999999999e-01   2.3506000000000000e+00   2.6970000000000000e-01   1.1550000000000001e-01   1.8140000000000001e-01
  -3.7469999999999998e-01  -4.1770000000000002e-01   1.2867999999999999e+00   1.3370000000000001e-01   4.7600000000000003e-02   5.2600000000000001e-02  -4.2170000000000002e-01   3.3350000000000002e-01   2.7858999999999998e+00   1.9270000000000001e-01   6.7400000000000002e-02   2.0349999999999999e-01
  -4.4080000000000003e-01  -2.4179999999999999e-01   1.2867999999999999e+00   2.0050000000000001e-01   9.5200000000000007e-02   7.8899999999999998e-02  -5.9930000000000005e-01   2.4460000000000001e-01   3.1341999999999999e+00   2.5050000000000000e-01   1.2509999999999999e-01   1.8140000000000001e-01
  -3.9679999999999999e-01  -2.6379999999999998e-01   2.5740000000000002e-01   2.4820000000000000e-01   1.2370000000000000e-01   0.0000000000000000e+00  -5.9930000000000005e-01   4.4499999999999998e-02   3.3083000000000000e+00   2.5050000000000000e-01   1.7319999999999999e-01   2.0790000000000000e-01
  -3.7469999999999998e-01  -1.9789999999999999e-01  -3.4310000000000002e-01   1.4319999999999999e-01   2.0930000000000001e-01  -2.1899999999999999e-02  -5.1049999999999995e-01   2.4460000000000001e-01   3.9177000000000000e+00   1.8300000000000000e-01   1.0580000000000001e-01   2.1229999999999999e-01
  -3.7469999999999998e-01  -3.2979999999999998e-01  -8.5800000000000001e-02   1.3370000000000001e-01   7.6100000000000001e-02   3.0700000000000002e-02  -5.1049999999999995e-01   2.2239999999999999e-01   3.3953000000000002e+00   2.5050000000000000e-01   1.5400000000000000e-01   1.7249999999999999e-01
  -2.2040000000000001e-01  -3.5170000000000001e-01  -6.0050000000000003e-01   2.2910000000000000e-01   2.2839999999999999e-01   3.5099999999999999e-02  -4.8830000000000001e-01   1.1119999999999999e-01   3.4824000000000002e+00   2.6010000000000000e-01   4.8099999999999997e-02   2.2120000000000001e-01
  -6.6100000000000006e-02  -2.8580000000000000e-01  -6.0050000000000003e-01   1.3370000000000001e-01   1.5229999999999999e-01   8.8000000000000005e-03  -5.5489999999999995e-01   0.0000000000000000e+00   3.0470999999999999e+00   2.5050000000000000e-01   1.1550000000000001e-01   2.1229999999999999e-01
  -1.3230000000000000e-01  -3.5170000000000001e-01   6.0050000000000003e-01   2.2910000000000000e-01   1.2370000000000000e-01   3.5099999999999999e-02  -6.4370000000000005e-01   2.2239999999999999e-01   2.5247000000000002e+00   1.8300000000000000e-01   1.9239999999999999e-01   1.9460000000000000e-01
  -2.8649999999999998e-01  -3.2979999999999998e-01   6.0050000000000003e-01   1.6230000000000000e-01   5.7099999999999998e-02   3.0700000000000002e-02  -7.7680000000000005e-01   2.4460000000000001e-01   2.6989000000000001e+00   2.2159999999999999e-01  -2.8899999999999999e-02   2.0790000000000000e-01
  -1.1020000000000001e-01  -6.1550000000000005e-01  -3.4310000000000002e-01   2.0999999999999999e-01   1.9030000000000000e-01   2.1899999999999999e-02  -5.9930000000000005e-01  -2.2200000000000001e-02   2.6118000000000001e+00   3.3710000000000001e-01   1.3469999999999999e-01   2.0790000000000000e-01
  -5.2900000000000003e-01  -1.7590000000000000e-01   1.1152000000000000e+00   1.5279999999999999e-01  -3.8100000000000002e-02   7.4499999999999997e-02  -5.7709999999999995e-01   1.7790000000000000e-01   3.2212000000000001e+00   2.8899999999999998e-01   1.2509999999999999e-01   1.8140000000000001e-01
  -3.0859999999999999e-01  -4.3969999999999998e-01   8.5780000000000001e-01   1.4319999999999999e-01   1.3320000000000001e-01   4.8200000000000000e-02  -4.2170000000000002e-01   8.8900000000000007e-02   2.8730000000000002e+00   3.1790000000000002e-01   2.0210000000000000e-01   2.0349999999999999e-01
  -3.0859999999999999e-01  -4.1770000000000002e-01   6.0050000000000003e-01   2.7689999999999998e-01   1.5229999999999999e-01   2.6300000000000000e-02  -5.3269999999999995e-01  -4.4499999999999998e-02   2.6989000000000001e+00   3.3710000000000001e-01   1.3469999999999999e-01   2.4329999999999999e-01
  -1.7630000000000001e-01  -4.1770000000000002e-01  -1.7160000000000000e-01   2.0050000000000001e-01   1.5229999999999999e-01   8.8000000000000005e-03  -4.6610000000000001e-01   3.7800000000000000e-01   3.6564999999999999e+00   2.6970000000000000e-01   1.5400000000000000e-01   2.0349999999999999e-01
  -2.8649999999999998e-01  -3.0780000000000002e-01  -2.5740000000000002e-01   1.9089999999999999e-01   2.0930000000000001e-01   4.4000000000000003e-03  -3.9950000000000002e-01   2.2239999999999999e-01   4.0918000000000001e+00   2.8899999999999998e-01   1.4430000000000001e-01   2.0349999999999999e-01
  -1.3230000000000000e-01  -1.0990000000000000e-01  -2.5740000000000002e-01   1.9089999999999999e-01   6.6600000000000006e-02  -4.4000000000000003e-03  -5.5489999999999995e-01   1.7790000000000000e-01   3.5695000000000001e+00   2.3119999999999999e-01   8.6599999999999996e-02   1.9460000000000000e-01
  -3.9679999999999999e-01   0.0000000000000000e+00  -5.1470000000000005e-01   2.3870000000000000e-01   1.5229999999999999e-01   4.4000000000000003e-03  -5.3269999999999995e-01   1.3339999999999999e-01   3.2212000000000001e+00   3.0819999999999997e-01   9.5999999999999992e-03   1.8579999999999999e-01
  -1.7630000000000001e-01  -5.4959999999999998e-01   4.2890000000000000e-01   1.9089999999999999e-01   7.6100000000000001e-02   4.8200000000000000e-02  -4.6610000000000001e-01   6.6699999999999995e-02   2.7858999999999998e+00   2.6970000000000000e-01   6.7400000000000002e-02   2.4329999999999999e-01
  -2.4249999999999999e-01  -4.3969999999999998e-01   8.5780000000000001e-01   1.6230000000000000e-01   2.8500000000000001e-02   3.9500000000000000e-02  -4.6610000000000001e-01  -1.7790000000000000e-01   2.7858999999999998e+00   1.9270000000000001e-01   7.6999999999999999e-02   2.3440000000000000e-01
  -3.9679999999999999e-01  -3.9570000000000000e-01   1.7160000000000000e-01   2.2910000000000000e-01   3.8100000000000002e-02   2.6300000000000000e-02  -4.2170000000000002e-01   1.1119999999999999e-01   2.2635999999999998e+00   3.5639999999999999e-01  -1.9199999999999998e-02   2.4329999999999999e-01
  -3.0859999999999999e-01  -5.0560000000000005e-01   1.2867999999999999e+00   2.0999999999999999e-01   1.7130000000000001e-01   5.7000000000000002e-02  -5.3269999999999995e-01   1.5559999999999999e-01   2.6989000000000001e+00   2.5050000000000000e-01   1.6360000000000000e-01   2.0790000000000000e-01
  -3.3060000000000000e-01  -3.9570000000000000e-01   4.2890000000000000e-01   1.8140000000000001e-01   1.4269999999999999e-01   2.1899999999999999e-02  -3.7730000000000002e-01   2.0010000000000000e-01   3.0470999999999999e+00   2.6970000000000000e-01   9.6199999999999994e-02   1.8140000000000001e-01
  -3.0859999999999999e-01  -2.6379999999999998e-01   7.7210000000000001e-01   1.6230000000000000e-01   2.5690000000000002e-01   8.8000000000000005e-03  -5.5489999999999995e-01   1.7790000000000000e-01   2.7858999999999998e+00   2.6010000000000000e-01   7.6999999999999999e-02   2.2120000000000001e-01
  -2.2040000000000001e-01  -3.5170000000000001e-01   0.0000000000000000e+00   2.2910000000000000e-01   1.3320000000000001e-01   1.3200000000000000e-02  -6.4370000000000005e-01   1.3339999999999999e-01   3.3083000000000000e+00   2.5050000000000000e-01   1.6360000000000000e-01   2.2120000000000001e-01
  -2.2040000000000001e-01  -1.7590000000000000e-01   2.5740000000000002e-01   2.0999999999999999e-01   1.1420000000000000e-01   8.8000000000000005e-03  -6.6579999999999995e-01   2.6679999999999998e-01   3.1341999999999999e+00   1.9270000000000001e-01   1.8279999999999999e-01   2.0790000000000000e-01
  -2.8649999999999998e-01  -2.8580000000000000e-01  -5.1470000000000005e-01   2.8639999999999999e-01   1.8079999999999999e-01  -1.7500000000000002e-02  -6.2150000000000005e-01  -4.4499999999999998e-02   3.2212000000000001e+00   2.2159999999999999e-01   8.6599999999999996e-02   1.9910000000000000e-01
  -3.0859999999999999e-01  -3.0780000000000002e-01  -8.5800000000000001e-02   2.3870000000000000e-01   1.2370000000000000e-01   3.5099999999999999e-02  -7.5460000000000005e-01   4.4499999999999998e-02   3.1341999999999999e+00   2.3119999999999999e-01   3.8500000000000000e-02   1.7690000000000000e-01
  -3.0859999999999999e-01  -3.2979999999999998e-01   7.7210000000000001e-01   1.9089999999999999e-01   7.6100000000000001e-02   7.4499999999999997e-02  -6.6579999999999995e-01   6.6699999999999995e-02   3.4824000000000002e+00   3.4680000000000000e-01   1.5400000000000000e-01   1.9910000000000000e-01
  -1.7630000000000001e-01  -4.1770000000000002e-01   4.2890000000000000e-01   2.0050000000000001e-01   1.0470000000000000e-01   7.0199999999999999e-02  -7.7680000000000005e-01   8.8900000000000007e-02   3.0470999999999999e+00   2.3119999999999999e-01  -9.5999999999999992e-03   2.0349999999999999e-01
  -1.7630000000000001e-01  -1.7590000000000000e-01   8.5780000000000001e-01   2.1959999999999999e-01   1.2370000000000000e-01   2.6300000000000000e-02  -5.9930000000000005e-01   1.5559999999999999e-01   1.9153000000000000e+00   2.1190000000000001e-01   8.6599999999999996e-02   2.3890000000000000e-01
  -3.5270000000000001e-01  -2.6379999999999998e-01   6.8630000000000002e-01   1.4319999999999999e-01   3.8100000000000002e-02   5.2600000000000001e-02  -5.7709999999999995e-01   2.2200000000000001e-02   3.4824000000000002e+00   2.5050000000000000e-01   5.7700000000000001e-02   2.1229999999999999e-01
  -2.8649999999999998e-01  -4.6170000000000000e-01   1.2867999999999999e+00   1.5279999999999999e-01   3.8100000000000002e-02   7.8899999999999998e-02  -4.4390000000000002e-01   2.8910000000000002e-01   3.4824000000000002e+00   1.9270000000000001e-01   1.4430000000000001e-01   2.2559999999999999e-01
  -1.1020000000000001e-01  -3.7369999999999998e-01  -4.2890000000000000e-01   1.1459999999999999e-01   1.2370000000000000e-01   4.8200000000000000e-02  -7.9900000000000004e-01   2.2239999999999999e-01   3.6564999999999999e+00   1.7340000000000000e-01   9.5999999999999992e-03   1.9910000000000000e-01
  -2.6450000000000001e-01  -2.1980000000000000e-01  -4.2890000000000000e-01   2.4820000000000000e-01   9.5200000000000007e-02  -4.4000000000000003e-03  -3.5510000000000003e-01   1.5559999999999999e-01   3.4824000000000002e+00   2.1190000000000001e-01   9.6199999999999994e-02   1.8140000000000001e-01
  -4.1880000000000001e-01  -2.8580000000000000e-01   1.7160000000000000e-01   1.9089999999999999e-01   1.1420000000000000e-01   2.1899999999999999e-02  -6.2150000000000005e-01   3.1130000000000002e-01   3.2212000000000001e+00   2.0230000000000001e-01   1.3469999999999999e-01   2.3890000000000000e-01
  -1.3230000000000000e-01  -4.1770000000000002e-01  -3.4310000000000002e-01   2.5779999999999997e-01   9.5200000000000007e-02  -3.0700000000000002e-02  -5.1049999999999995e-01   2.0010000000000000e-01   3.1341999999999999e+00   2.6010000000000000e-01   4.8099999999999997e-02   1.9020000000000001e-01
  -2.6450000000000001e-01  -2.4179999999999999e-01   8.5800000000000001e-02   1.8140000000000001e-01   1.7130000000000001e-01   8.8000000000000005e-03  -6.6579999999999995e-01   2.2200000000000001e-02   2.9600000000000000e+00   2.6970000000000000e-01   1.5400000000000000e-01   2.0790000000000000e-01
  -4.8490000000000000e-01  -3.7369999999999998e-01   5.1470000000000005e-01   2.2910000000000000e-01   7.6100000000000001e-02   8.8000000000000005e-03  -6.6579999999999995e-01   0.0000000000000000e+00   2.6118000000000001e+00   2.6970000000000000e-01   1.3469999999999999e-01   2.2559999999999999e-01
  -1.7630000000000001e-01  -3.7369999999999998e-01   6.8630000000000002e-01   1.9089999999999999e-01   1.1420000000000000e-01   8.7700000000000000e-02  -8.4340000000000004e-01  -1.1119999999999999e-01   2.8730000000000002e+00   1.5409999999999999e-01   0.0000000000000000e+00   2.4329999999999999e-01
  -4.4100000000000000e-02  -3.5170000000000001e-01   4.2890000000000000e-01   1.8140000000000001e-01   0.0000000000000000e+00  -3.0700000000000002e-02  -4.4390000000000002e-01   8.8900000000000007e-02   3.0470999999999999e+00   1.8300000000000000e-01   6.7400000000000002e-02   2.3440000000000000e-01
  -3.0859999999999999e-01  -4.3969999999999998e-01   9.4359999999999999e-01   1.1459999999999999e-01   4.7600000000000003e-02   8.7700000000000000e-02  -6.6579999999999995e-01   1.3339999999999999e-01   3.2212000000000001e+00   2.3119999999999999e-01   1.1550000000000001e-01   2.0349999999999999e-01
  -2.2040000000000001e-01  -3.2979999999999998e-01   8.5800000000000001e-02   1.5279999999999999e-01   3.8100000000000002e-02   8.8000000000000005e-03  -4.8830000000000001e-01   2.4460000000000001e-01   2.8730000000000002e+00   2.5050000000000000e-01   1.6360000000000000e-01   1.6370000000000001e-01
  -1.1020000000000001e-01  -1.5390000000000001e-01   3.4310000000000002e-01   1.5279999999999999e-01   1.0470000000000000e-01   3.5099999999999999e-02  -4.4390000000000002e-01   2.6679999999999998e-01   3.1341999999999999e+00   2.8899999999999998e-01   8.6599999999999996e-02   2.3440000000000000e-01
  -6.6100000000000006e-02  -4.3969999999999998e-01  -4.2890000000000000e-01   2.0050000000000001e-01   1.0470000000000000e-01  -4.4000000000000003e-03  -4.4390000000000002e-01   3.3350000000000002e-01   3.4824000000000002e+00   1.8300000000000000e-01   1.4430000000000001e-01   1.3710000000000000e-01
  -5.0700000000000001e-01  -3.2979999999999998e-01   1.0294000000000001e+00   2.0999999999999999e-01   1.9030000000000000e-01   6.1400000000000003e-02  -5.9930000000000005e-01   1.7790000000000000e-01   3.8306000000000000e+00   2.5050000000000000e-01   1.7319999999999999e-01   2.2120000000000001e-01
   2.1999999999999999e-02  -1.3189999999999999e-01   8.5800000000000001e-02   2.0999999999999999e-01   1.5229999999999999e-01  -6.5799999999999997e-02  -6.2150000000000005e-01   1.1119999999999999e-01   2.9600000000000000e+00   2.0230000000000001e-01   1.1550000000000001e-01   1.8140000000000001e-01
  -2.8649999999999998e-01  -1.5390000000000001e-01  -5.1470000000000005e-01   1.4319999999999999e-01   2.1890000000000001e-01   2.6300000000000000e-02  -6.6579999999999995e-01   8.8900000000000007e-02   2.6118000000000001e+00   2.8899999999999998e-01   1.2509999999999999e-01   2.5209999999999999e-01
  -3.5270000000000001e-01  -4.3969999999999998e-01   6.0050000000000003e-01   2.8639999999999999e-01   5.7099999999999998e-02   3.5099999999999999e-02  -7.1020000000000005e-01   2.0010000000000000e-01   2.8730000000000002e+00   3.0819999999999997e-01   1.6360000000000000e-01   1.7249999999999999e-01
  -3.7469999999999998e-01  -2.6379999999999998e-01   1.2867999999999999e+00   2.6729999999999998e-01   8.5599999999999996e-02   7.8899999999999998e-02  -7.5460000000000005e-01   0.0000000000000000e+00   3.1341999999999999e+00   2.3119999999999999e-01   1.0580000000000001e-01   2.0790000000000000e-01
  -1.3230000000000000e-01  -2.4179999999999999e-01  -4.2890000000000000e-01   2.5779999999999997e-01   1.0470000000000000e-01   5.2600000000000001e-02  -5.9930000000000005e-01   0.0000000000000000e+00   2.9600000000000000e+00   3.0819999999999997e-01   4.8099999999999997e-02   2.1679999999999999e-01
  -6.6130000000000000e-01  -1.5390000000000001e-01   1.0294000000000001e+00   1.2410000000000000e-01  -9.4999999999999998e-03   9.6500000000000002e-02  -4.4390000000000002e-01   3.1130000000000002e-01   2.6989000000000001e+00   2.5050000000000000e-01   8.6599999999999996e-02   1.7249999999999999e-01
  -1.9839999999999999e-01  -3.7369999999999998e-01  -3.4310000000000002e-01   2.1959999999999999e-01   1.3320000000000001e-01   2.6300000000000000e-02  -3.7730000000000002e-01   2.8910000000000002e-01   2.3506000000000000e+00   2.8899999999999998e-01   1.5400000000000000e-01   1.9460000000000000e-01
  -2.2040000000000001e-01  -3.2979999999999998e-01  -2.5740000000000002e-01   1.7190000000000000e-01   1.3320000000000001e-01   1.3200000000000000e-02  -5.3269999999999995e-01   1.5559999999999999e-01   3.8306000000000000e+00   3.5639999999999999e-01   1.2509999999999999e-01   2.3440000000000000e-01
  -3.3060000000000000e-01  -2.8580000000000000e-01  -6.8630000000000002e-01   1.9089999999999999e-01   2.0930000000000001e-01  -4.8200000000000000e-02  -4.4390000000000002e-01   4.0020000000000000e-01   4.0048000000000004e+00   2.8899999999999998e-01   7.6999999999999999e-02   1.9020000000000001e-01
  -5.2900000000000003e-01  -5.0560000000000005e-01   0.0000000000000000e+00   8.5900000000000004e-02   4.7600000000000003e-02   3.9500000000000000e-02  -4.8830000000000001e-01   1.5559999999999999e-01   3.8306000000000000e+00   2.5050000000000000e-01   1.4430000000000001e-01   1.9910000000000000e-01
  -6.6100000000000006e-02  -3.5170000000000001e-01  -1.7160000000000000e-01   2.5779999999999997e-01   2.6640000000000003e-01  -2.1899999999999999e-02  -7.5460000000000005e-01  -4.4499999999999998e-02   3.3083000000000000e+00   3.3710000000000001e-01   7.6999999999999999e-02   2.2559999999999999e-01
  -2.4249999999999999e-01  -4.1770000000000002e-01   8.5800000000000001e-02   2.3870000000000000e-01   1.0470000000000000e-01   8.8000000000000005e-03  -6.2150000000000005e-01   1.3339999999999999e-01   2.9600000000000000e+00   1.9270000000000001e-01   9.6199999999999994e-02   2.0790000000000000e-01
  -2.4249999999999999e-01  -2.8580000000000000e-01   2.5740000000000002e-01   1.9089999999999999e-01   4.7600000000000003e-02   4.8200000000000000e-02  -6.8799999999999994e-01   8.8900000000000007e-02   3.3083000000000000e+00   2.4079999999999999e-01   9.6199999999999994e-02   1.9910000000000000e-01
  -1.7630000000000001e-01  -3.7369999999999998e-01   1.7157000000000000e+00   1.3370000000000001e-01   3.8100000000000002e-02   5.2600000000000001e-02  -7.1020000000000005e-01  -1.3339999999999999e-01   2.9600000000000000e+00   3.0819999999999997e-01   3.8500000000000000e-02   2.3890000000000000e-01
  -1.5429999999999999e-01  -1.0990000000000000e-01   1.7160000000000000e-01   2.3870000000000000e-01   1.9030000000000000e-01   0.0000000000000000e+00  -7.1020000000000005e-01   1.1119999999999999e-01   3.2212000000000001e+00   1.8300000000000000e-01   6.7400000000000002e-02   2.3440000000000000e-01
  -3.9679999999999999e-01  -5.2759999999999996e-01   1.2867999999999999e+00   1.3370000000000001e-01   9.5200000000000007e-02   1.0090000000000000e-01  -5.1049999999999995e-01   2.6679999999999998e-01   4.1788999999999996e+00   2.2159999999999999e-01   8.6599999999999996e-02   1.5920000000000001e-01
  -1.7630000000000001e-01  -1.5390000000000001e-01   1.3725000000000001e+00   1.7190000000000000e-01   1.2370000000000000e-01   6.5799999999999997e-02  -4.4390000000000002e-01   1.3339999999999999e-01   3.3953000000000002e+00   2.4079999999999999e-01   1.4430000000000001e-01   1.9460000000000000e-01
  -1.7630000000000001e-01  -5.0560000000000005e-01   8.5800000000000001e-02   2.0999999999999999e-01   1.9980000000000001e-01   2.6300000000000000e-02  -4.2170000000000002e-01  -2.0010000000000000e-01   3.3083000000000000e+00   2.6970000000000000e-01   1.3469999999999999e-01   2.1679999999999999e-01
  -3.3060000000000000e-01  -1.5390000000000001e-01  -6.0050000000000003e-01   1.6230000000000000e-01   1.6180000000000000e-01   0.0000000000000000e+00  -3.9950000000000002e-01   2.4460000000000001e-01   3.3953000000000002e+00   3.0819999999999997e-01   8.6599999999999996e-02   1.5479999999999999e-01
  -2.2040000000000001e-01  -4.6170000000000000e-01   7.7210000000000001e-01   1.6230000000000000e-01   1.1420000000000000e-01   4.3900000000000002e-02  -4.6610000000000001e-01   0.0000000000000000e+00   3.3083000000000000e+00   2.8899999999999998e-01   6.7400000000000002e-02   1.8140000000000001e-01
  -1.5429999999999999e-01  -1.5390000000000001e-01  -6.0050000000000003e-01   2.0050000000000001e-01   1.1420000000000000e-01  -2.6300000000000000e-02  -5.9930000000000005e-01   2.2200000000000001e-02   3.2212000000000001e+00   2.9859999999999998e-01   1.5400000000000000e-01   1.6810000000000000e-01
  -4.1880000000000001e-01  -2.8580000000000000e-01  -6.0050000000000003e-01   1.8140000000000001e-01   4.7600000000000003e-02   2.1899999999999999e-02  -6.8799999999999994e-01   0.0000000000000000e+00   2.6118000000000001e+00   2.6010000000000000e-01   7.6999999999999999e-02   2.2559999999999999e-01
  -3.7469999999999998e-01  -2.1999999999999999e-02   8.5780000000000001e-01   2.0050000000000001e-01   9.5200000000000007e-02   7.8899999999999998e-02  -6.4370000000000005e-01   1.5559999999999999e-01   2.9600000000000000e+00   2.6010000000000000e-01   1.6360000000000000e-01   2.2559999999999999e-01
  -1.1020000000000001e-01  -5.0560000000000005e-01   1.1152000000000000e+00   1.5279999999999999e-01   1.2370000000000000e-01   4.8200000000000000e-02  -7.9900000000000004e-01  -2.2200000000000001e-02   2.6989000000000001e+00   2.0230000000000001e-01   6.7400000000000002e-02   2.0349999999999999e-01
  -1.5429999999999999e-01  -2.8580000000000000e-01  -9.4359999999999999e-01   1.6230000000000000e-01   5.7099999999999998e-02   4.4000000000000003e-03  -6.4370000000000005e-01   1.7790000000000000e-01   2.4377000000000000e+00   2.5050000000000000e-01   7.6999999999999999e-02   2.3000000000000001e-01
  -1.5429999999999999e-01  -3.7369999999999998e-01   1.9730000000000001e+00   2.1959999999999999e-01   5.7099999999999998e-02   4.8200000000000000e-02  -6.2150000000000005e-01   1.1119999999999999e-01   3.0470999999999999e+00   2.3119999999999999e-01   1.1550000000000001e-01   2.2559999999999999e-01
  -3.3060000000000000e-01  -2.1980000000000000e-01  -8.5800000000000001e-02   1.0500000000000000e-01   7.6100000000000001e-02   7.0199999999999999e-02  -5.3269999999999995e-01   2.8910000000000002e-01   2.6989000000000001e+00   2.6970000000000000e-01   1.1550000000000001e-01   1.8140000000000001e-01
  -1.5429999999999999e-01  -3.0780000000000002e-01  -3.4310000000000002e-01   2.0050000000000001e-01   1.2370000000000000e-01  -4.4000000000000003e-03  -5.9930000000000005e-01   1.7790000000000000e-01   2.6989000000000001e+00   2.9859999999999998e-01   1.5400000000000000e-01   2.4329999999999999e-01
  -3.3060000000000000e-01  -4.3969999999999998e-01   2.5740000000000002e-01   2.3870000000000000e-01   1.7130000000000001e-01   8.8000000000000005e-03  -4.4390000000000002e-01   1.7790000000000000e-01   3.5695000000000001e+00   2.1190000000000001e-01   1.8279999999999999e-01   1.6370000000000001e-01
  -4.4080000000000003e-01  -3.0780000000000002e-01   7.7210000000000001e-01   1.7190000000000000e-01   1.4269999999999999e-01   5.7000000000000002e-02  -4.6610000000000001e-01   4.4499999999999998e-02   3.0470999999999999e+00   2.3119999999999999e-01   1.7319999999999999e-01   2.3890000000000000e-01
  -2.8649999999999998e-01   0.0000000000000000e+00  -7.7210000000000001e-01   1.7190000000000000e-01   2.0930000000000001e-01  -1.3200000000000000e-02  -7.1020000000000005e-01   4.4499999999999998e-02   2.8730000000000002e+00   2.4079999999999999e-01   7.6999999999999999e-02   2.1679999999999999e-01
  -3.7469999999999998e-01  -2.4179999999999999e-01  -2.5740000000000002e-01   2.3870000000000000e-01   9.5200000000000007e-02   3.0700000000000002e-02  -6.8799999999999994e-01   1.7790000000000000e-01   2.6989000000000001e+00   2.3119999999999999e-01   5.7700000000000001e-02   2.3000000000000001e-01
  -2.6450000000000001e-01  -2.6379999999999998e-01   0.0000000000000000e+00   1.4319999999999999e-01   7.6100000000000001e-02   3.9500000000000000e-02  -7.3240000000000005e-01   1.5559999999999999e-01   2.7858999999999998e+00   1.9270000000000001e-01   9.6199999999999994e-02   1.9020000000000001e-01
  -2.4249999999999999e-01  -2.1980000000000000e-01   8.5780000000000001e-01   1.0500000000000000e-01   5.7099999999999998e-02   7.0199999999999999e-02  -8.2120000000000004e-01  -1.1119999999999999e-01   2.6989000000000001e+00   3.2750000000000001e-01   5.7700000000000001e-02   2.4329999999999999e-01
  -3.0859999999999999e-01  -3.2979999999999998e-01  -2.5740000000000002e-01   2.2910000000000000e-01   1.7130000000000001e-01   4.8200000000000000e-02  -5.3269999999999995e-01  -2.0010000000000000e-01   3.2212000000000001e+00   3.1790000000000002e-01   9.6199999999999994e-02   2.5659999999999999e-01
  -3.9679999999999999e-01  -2.8580000000000000e-01   9.4359999999999999e-01   1.6230000000000000e-01   2.8500000000000001e-02   5.2600000000000001e-02  -5.1049999999999995e-01   0.0000000000000000e+00   2.7858999999999998e+00   2.1190000000000001e-01   1.5400000000000000e-01   1.8140000000000001e-01
  -2.6450000000000001e-01  -2.4179999999999999e-01   5.1470000000000005e-01   2.0999999999999999e-01   1.2370000000000000e-01   4.8200000000000000e-02  -4.6610000000000001e-01   1.3339999999999999e-01   3.1341999999999999e+00   2.2159999999999999e-01   1.4430000000000001e-01   1.8579999999999999e-01
  -3.5270000000000001e-01  -1.9789999999999999e-01  -6.8630000000000002e-01   2.6729999999999998e-01   9.5200000000000007e-02   1.3200000000000000e-02  -5.7709999999999995e-01   2.2200000000000001e-02   3.5695000000000001e+00   2.6970000000000000e-01   1.2509999999999999e-01   1.8579999999999999e-01
  -2.2040000000000001e-01  -2.6379999999999998e-01  -8.5800000000000001e-02   1.3370000000000001e-01   1.6180000000000000e-01   3.9500000000000000e-02  -4.8830000000000001e-01   6.6699999999999995e-02   2.8730000000000002e+00   2.6970000000000000e-01   1.3469999999999999e-01   1.9910000000000000e-01
  -1.7630000000000001e-01  -2.8580000000000000e-01  -4.2890000000000000e-01   2.0999999999999999e-01   7.6100000000000001e-02  -4.4000000000000003e-03  -4.2170000000000002e-01   4.4499999999999998e-02   3.6564999999999999e+00   2.6010000000000000e-01   6.7400000000000002e-02   2.1679999999999999e-01
  -1.9839999999999999e-01  -1.9789999999999999e-01  -6.0050000000000003e-01   2.0999999999999999e-01   1.7130000000000001e-01  -1.7500000000000002e-02  -5.1049999999999995e-01   4.4499999999999998e-02   3.6564999999999999e+00   3.2750000000000001e-01   6.7400000000000002e-02   1.9910000000000000e-01
  -4.4080000000000003e-01  -3.5170000000000001e-01   2.5740000000000002e-01   1.9089999999999999e-01   1.9030000000000000e-01   3.9500000000000000e-02  -6.6579999999999995e-01  -4.4499999999999998e-02   2.6118000000000001e+00   2.5050000000000000e-01   1.1550000000000001e-01   1.9910000000000000e-01
  -2.8649999999999998e-01  -3.2979999999999998e-01  -5.1470000000000005e-01   1.6230000000000000e-01   5.7099999999999998e-02   5.2600000000000001e-02  -5.1049999999999995e-01   2.2200000000000001e-02   2.3506000000000000e+00   1.8300000000000000e-01   1.3469999999999999e-01   1.8579999999999999e-01
  -3.9679999999999999e-01  -4.3969999999999998e-01   4.2890000000000000e-01   1.2410000000000000e-01   6.6600000000000006e-02   7.4499999999999997e-02  -6.2150000000000005e-01  -1.5559999999999999e-01   2.3506000000000000e+00   1.6380000000000000e-01   0.0000000000000000e+00   1.9910000000000000e-01
  -3.7469999999999998e-01  -3.0780000000000002e-01  -8.5800000000000001e-02   1.6230000000000000e-01   3.8100000000000002e-02   5.7000000000000002e-02  -8.6560000000000004e-01   0.0000000000000000e+00   2.6118000000000001e+00   2.8899999999999998e-01   6.7400000000000002e-02   2.2120000000000001e-01
  -4.4080000000000003e-01  -3.5170000000000001e-01   8.5780000000000001e-01   1.5279999999999999e-01   9.4999999999999998e-03   9.2100000000000001e-02  -3.3289999999999997e-01   1.1119999999999999e-01   2.7858999999999998e+00   2.9859999999999998e-01   7.6999999999999999e-02   1.7690000000000000e-01
  -3.0859999999999999e-01  -4.3969999999999998e-01   0.0000000000000000e+00   2.0999999999999999e-01   1.1420000000000000e-01   1.3200000000000000e-02  -5.1049999999999995e-01   6.6699999999999995e-02   3.1341999999999999e+00   2.7939999999999998e-01   1.2509999999999999e-01   1.9460000000000000e-01
  -1.1020000000000001e-01  -6.6000000000000003e-02   2.5740000000000002e-01   2.3870000000000000e-01   1.6180000000000000e-01   5.2600000000000001e-02  -5.5489999999999995e-01   2.2239999999999999e-01   2.9600000000000000e+00   2.2159999999999999e-01   2.8899999999999999e-02   2.6100000000000001e-01
  -1.5429999999999999e-01  -6.6000000000000003e-02  -4.2890000000000000e-01   2.0999999999999999e-01   8.5599999999999996e-02   2.6300000000000000e-02  -3.3289999999999997e-01   1.7790000000000000e-01   2.6118000000000001e+00   3.1790000000000002e-01   1.3469999999999999e-01   1.7249999999999999e-01
  -2.8649999999999998e-01  -3.2979999999999998e-01   2.5740000000000002e-01   2.1959999999999999e-01   1.6180000000000000e-01   5.2600000000000001e-02  -5.7709999999999995e-01   1.3339999999999999e-01   3.2212000000000001e+00   2.1190000000000001e-01   1.1550000000000001e-01   2.0349999999999999e-01
  -2.2040000000000001e-01  -3.9570000000000000e-01   3.4310000000000002e-01   2.0999999999999999e-01   1.2370000000000000e-01   2.6300000000000000e-02  -4.2170000000000002e-01   2.2200000000000001e-02   2.7858999999999998e+00   1.9270000000000001e-01   4.8099999999999997e-02   2.4770000000000000e-01
  -3.0859999999999999e-01  -3.0780000000000002e-01  -5.1470000000000005e-01   2.0999999999999999e-01   1.1420000000000000e-01  -3.0700000000000002e-02  -5.1049999999999995e-01   0.0000000000000000e+00   2.6989000000000001e+00   3.5639999999999999e-01   3.8500000000000000e-02   2.0349999999999999e-01
  -5.2900000000000003e-01  -3.5170000000000001e-01   3.4310000000000002e-01   1.2410000000000000e-01   3.8100000000000002e-02   8.8000000000000005e-03  -6.6579999999999995e-01   2.6679999999999998e-01   2.8730000000000002e+00   1.6380000000000000e-01   9.5999999999999992e-03   2.1679999999999999e-01
  -1.5429999999999999e-01  -3.5170000000000001e-01   8.5780000000000001e-01   5.7299999999999997e-02   6.6600000000000006e-02   5.2600000000000001e-02  -6.4370000000000005e-01  -3.1130000000000002e-01   2.9600000000000000e+00   3.7569999999999998e-01   1.9199999999999998e-02   2.6540000000000002e-01
  -2.4249999999999999e-01  -4.3969999999999998e-01   1.2867999999999999e+00   1.9089999999999999e-01   2.8500000000000001e-02   3.5099999999999999e-02  -7.7680000000000005e-01   8.8900000000000007e-02   2.8730000000000002e+00   2.9859999999999998e-01   1.0580000000000001e-01   2.3000000000000001e-01
  -5.0700000000000001e-01  -1.9789999999999999e-01   9.4359999999999999e-01   6.6799999999999998e-02  -3.8100000000000002e-02   7.4499999999999997e-02  -3.3289999999999997e-01   0.0000000000000000e+00   3.0470999999999999e+00   2.6010000000000000e-01   1.5400000000000000e-01   1.9910000000000000e-01
   0.0000000000000000e+00  -2.6379999999999998e-01   2.5740000000000002e-01   2.8639999999999999e-01   1.0470000000000000e-01   3.9500000000000000e-02  -4.2170000000000002e-01   1.3339999999999999e-01   3.1341999999999999e+00   2.7939999999999998e-01   1.2509999999999999e-01   1.7690000000000000e-01
  -1.5429999999999999e-01  -2.1980000000000000e-01   8.5800000000000001e-02   1.2410000000000000e-01   1.0470000000000000e-01   4.8200000000000000e-02  -6.2150000000000005e-01   8.8900000000000007e-02   2.8730000000000002e+00   1.9270000000000001e-01   7.6999999999999999e-02   1.7249999999999999e-01
  -2.4249999999999999e-01  -2.1980000000000000e-01  -1.7160000000000000e-01   2.9599999999999999e-01   2.1890000000000001e-01   1.7500000000000002e-02  -4.4390000000000002e-01   3.5580000000000001e-01   3.3083000000000000e+00   2.6970000000000000e-01   1.1550000000000001e-01   1.8140000000000001e-01
  -3.3060000000000000e-01  -2.1980000000000000e-01   8.5800000000000001e-02   1.3370000000000001e-01   1.5229999999999999e-01   5.2600000000000001e-02  -4.4390000000000002e-01   2.6679999999999998e-01   3.4824000000000002e+00   2.1190000000000001e-01   1.6360000000000000e-01   2.0790000000000000e-01
  -2.2040000000000001e-01  -1.0990000000000000e-01   1.7160000000000000e-01   1.6230000000000000e-01   1.7130000000000001e-01   1.3200000000000000e-02  -8.4340000000000004e-01   1.7790000000000000e-01   3.0470999999999999e+00   2.8899999999999998e-01   2.0210000000000000e-01   2.6540000000000002e-01
  -1.9839999999999999e-01  -3.2979999999999998e-01   0.0000000000000000e+00   9.5500000000000002e-02   1.9030000000000000e-01   1.7500000000000002e-02  -5.3269999999999995e-01   8.8900000000000007e-02   2.9600000000000000e+00   2.5050000000000000e-01   1.0580000000000001e-01   2.3000000000000001e-01
  -3.0859999999999999e-01  -5.4959999999999998e-01  -1.7160000000000000e-01   1.9089999999999999e-01   8.5599999999999996e-02   5.7000000000000002e-02  -6.8799999999999994e-01   2.2239999999999999e-01   2.6989000000000001e+00   3.5639999999999999e-01   1.0580000000000001e-01   2.6979999999999998e-01
  -3.0859999999999999e-01  -1.7590000000000000e-01   1.2867999999999999e+00   1.0500000000000000e-01   4.7600000000000003e-02   7.0199999999999999e-02  -6.2150000000000005e-01   0.0000000000000000e+00   2.5247000000000002e+00   2.8899999999999998e-01   5.7700000000000001e-02   2.2559999999999999e-01
  -3.3060000000000000e-01  -3.9570000000000000e-01   1.7160000000000000e-01   2.0050000000000001e-01   9.5200000000000007e-02   3.9500000000000000e-02  -5.7709999999999995e-01   1.5559999999999999e-01   2.1764999999999999e+00   3.6599999999999999e-01   2.8899999999999999e-02   2.2559999999999999e-01
  -6.1719999999999997e-01  -2.8580000000000000e-01   4.2890000000000000e-01   6.6799999999999998e-02   3.8100000000000002e-02   7.0199999999999999e-02  -5.9930000000000005e-01   1.5559999999999999e-01   2.9600000000000000e+00   2.6010000000000000e-01   1.5400000000000000e-01   2.2120000000000001e-01
  -2.2040000000000001e-01  -4.1770000000000002e-01   8.5800000000000001e-02   2.0050000000000001e-01   3.8100000000000002e-02   8.8000000000000005e-03  -3.5510000000000003e-01   6.6699999999999995e-02   2.9600000000000000e+00   3.6599999999999999e-01   1.1550000000000001e-01   2.1229999999999999e-01
  -1.7630000000000001e-01  -3.2979999999999998e-01   2.5740000000000002e-01   2.3870000000000000e-01   1.9980000000000001e-01   3.0700000000000002e-02  -5.7709999999999995e-01  -6.6699999999999995e-02   3.5695000000000001e+00   2.6970000000000000e-01   1.3469999999999999e-01   2.1679999999999999e-01
  -2.4249999999999999e-01  -5.2759999999999996e-01   8.5800000000000001e-02   2.6729999999999998e-01   1.3320000000000001e-01   0.0000000000000000e+00  -5.7709999999999995e-01   3.5580000000000001e-01   3.8306000000000000e+00   2.5050000000000000e-01   1.8279999999999999e-01   1.8140000000000001e-01
  -1.7630000000000001e-01  -2.8580000000000000e-01  -2.5740000000000002e-01   2.2910000000000000e-01   1.9030000000000000e-01   4.3900000000000002e-02  -6.6579999999999995e-01   2.2239999999999999e-01   2.8730000000000002e+00   2.3119999999999999e-01   6.7400000000000002e-02   2.1229999999999999e-01
  -2.8649999999999998e-01  -1.5390000000000001e-01  -2.5740000000000002e-01   2.4820000000000000e-01   2.1890000000000001e-01  -4.3900000000000002e-02  -5.1049999999999995e-01   2.0010000000000000e-01   3.4824000000000002e+00   2.6010000000000000e-01   8.6599999999999996e-02   1.9460000000000000e-01
  -3.7469999999999998e-01  -3.7369999999999998e-01  -4.2890000000000000e-01   1.5279999999999999e-01   1.9000000000000000e-02   4.3900000000000002e-02  -7.1020000000000005e-01   6.6699999999999995e-02   2.7858999999999998e+00   1.7340000000000000e-01   5.7700000000000001e-02   2.4329999999999999e-01
  -1.9839999999999999e-01  -3.7369999999999998e-01   5.1470000000000005e-01   1.8140000000000001e-01   1.1420000000000000e-01   6.1400000000000003e-02  -4.8830000000000001e-01   8.8900000000000007e-02   3.0470999999999999e+00   2.9859999999999998e-01   0.0000000000000000e+00   2.1229999999999999e-01
  -3.0859999999999999e-01  -1.9789999999999999e-01   7.7210000000000001e-01   1.7190000000000000e-01   8.5599999999999996e-02   6.1400000000000003e-02  -6.8799999999999994e-01   4.4499999999999998e-02   2.7858999999999998e+00   2.3119999999999999e-01   5.7700000000000001e-02   2.4770000000000000e-01
  -1.3230000000000000e-01  -5.4959999999999998e-01   0.0000000000000000e+00   2.0050000000000001e-01   8.5599999999999996e-02  -1.3200000000000000e-02  -5.5489999999999995e-01  -6.6699999999999995e-02   2.4377000000000000e+00   3.1790000000000002e-01   9.6199999999999994e-02   1.5040000000000001e-01
  -2.8649999999999998e-01  -4.1770000000000002e-01   8.5780000000000001e-01   1.6230000000000000e-01   6.6600000000000006e-02   8.3299999999999999e-02  -4.8830000000000001e-01   2.2239999999999999e-01   3.3083000000000000e+00   2.5050000000000000e-01   1.8279999999999999e-01   1.9460000000000000e-01
  -2.6450000000000001e-01  -2.8580000000000000e-01   0.0000000000000000e+00   2.0999999999999999e-01   6.6600000000000006e-02   4.8200000000000000e-02  -5.3269999999999995e-01   2.2239999999999999e-01   2.7858999999999998e+00   3.4680000000000000e-01   1.0580000000000001e-01   1.6370000000000001e-01
  -3.3060000000000000e-01  -2.4179999999999999e-01   1.2010000000000001e+00   2.2910000000000000e-01   1.2370000000000000e-01   0.0000000000000000e+00  -6.4370000000000005e-01   2.0010000000000000e-01   3.0470999999999999e+00   2.4079999999999999e-01   8.6599999999999996e-02   1.9020000000000001e-01
  -1.7630000000000001e-01  -2.1980000000000000e-01  -3.4310000000000002e-01   2.8639999999999999e-01   1.4269999999999999e-01   4.4000000000000003e-03  -3.9950000000000002e-01   4.2249999999999999e-01   3.4824000000000002e+00   3.2750000000000001e-01   1.0580000000000001e-01   1.5479999999999999e-01
  -3.3060000000000000e-01  -1.3189999999999999e-01   8.5800000000000001e-02   1.3370000000000001e-01   1.5229999999999999e-01   2.6300000000000000e-02  -5.3269999999999995e-01   2.2239999999999999e-01   3.8306000000000000e+00   2.4079999999999999e-01   1.4430000000000001e-01   1.5479999999999999e-01
  -3.5270000000000001e-01  -3.7369999999999998e-01  -6.8630000000000002e-01   2.4820000000000000e-01   1.4269999999999999e-01   4.4000000000000003e-03  -5.3269999999999995e-01  -2.2200000000000001e-02   2.8730000000000002e+00   2.4079999999999999e-01   1.3469999999999999e-01   2.1229999999999999e-01
  -3.7469999999999998e-01  -1.5390000000000001e-01   6.0050000000000003e-01   2.0050000000000001e-01   8.5599999999999996e-02   2.6300000000000000e-02  -8.6560000000000004e-01   2.2239999999999999e-01   3.3953000000000002e+00   2.4079999999999999e-01   4.8099999999999997e-02   1.8579999999999999e-01
  -1.9839999999999999e-01  -1.5390000000000001e-01   3.4310000000000002e-01   2.0999999999999999e-01   6.6600000000000006e-02   3.9500000000000000e-02  -6.6579999999999995e-01   1.1119999999999999e-01   2.7858999999999998e+00   2.3119999999999999e-01   2.1170000000000000e-01   1.7249999999999999e-01
  -5.2900000000000003e-01  -6.6000000000000003e-02   8.5780000000000001e-01   2.1959999999999999e-01  -2.8500000000000001e-02   2.1899999999999999e-02  -5.5489999999999995e-01   8.8900000000000007e-02   2.5247000000000002e+00   2.6010000000000000e-01   1.4430000000000001e-01   2.2559999999999999e-01
  -3.7469999999999998e-01  -6.6000000000000003e-02   8.5800000000000001e-02   2.3870000000000000e-01   6.6600000000000006e-02   3.0700000000000002e-02  -5.3269999999999995e-01  -1.5559999999999999e-01   2.6989000000000001e+00   3.5639999999999999e-01   8.6599999999999996e-02   2.2559999999999999e-01
  -2.6450000000000001e-01  -3.9570000000000000e-01   6.0050000000000003e-01   1.1459999999999999e-01  -1.9000000000000000e-02   8.7700000000000000e-02  -5.9930000000000005e-01   4.4499999999999998e-02   3.6564999999999999e+00   2.9859999999999998e-01   9.6199999999999994e-02   1.8579999999999999e-01
  -3.5270000000000001e-01  -1.3189999999999999e-01   8.5800000000000001e-02   1.9089999999999999e-01   9.5200000000000007e-02   5.7000000000000002e-02  -5.3269999999999995e-01   4.4499999999999998e-02   3.2212000000000001e+00   3.0819999999999997e-01   1.1550000000000001e-01   1.8579999999999999e-01
  -1.1020000000000001e-01  -4.1770000000000002e-01  -6.0050000000000003e-01   1.6230000000000000e-01   1.0470000000000000e-01   0.0000000000000000e+00  -7.3240000000000005e-01   1.1119999999999999e-01   3.0470999999999999e+00   2.9859999999999998e-01   1.0580000000000001e-01   2.1229999999999999e-01
  -2.6450000000000001e-01  -1.9789999999999999e-01  -1.7160000000000000e-01   1.8140000000000001e-01   1.3320000000000001e-01   8.8000000000000005e-03  -5.9930000000000005e-01   2.0010000000000000e-01   3.7435999999999998e+00   2.7939999999999998e-01   1.0580000000000001e-01   2.3440000000000000e-01
  -1.5429999999999999e-01  -3.2979999999999998e-01   4.2890000000000000e-01   1.5279999999999999e-01   3.8100000000000002e-02   2.6300000000000000e-02  -5.1049999999999995e-01   4.4499999999999998e-02   3.7435999999999998e+00   2.4079999999999999e-01   1.1550000000000001e-01   1.7249999999999999e-01
  -1.7630000000000001e-01  -3.9570000000000000e-01   0.0000000000000000e+00   1.8140000000000001e-01   2.4740000000000001e-01   3.0700000000000002e-02  -5.1049999999999995e-01   2.2200000000000001e-02   3.3083000000000000e+00   2.3119999999999999e-01   2.8899999999999999e-02   2.3890000000000000e-01
  -3.5270000000000001e-01  -3.5170000000000001e-01   4.2890000000000000e-01   1.5279999999999999e-01   1.0470000000000000e-01   3.5099999999999999e-02  -7.9900000000000004e-01   0.0000000000000000e+00   3.4824000000000002e+00   2.2159999999999999e-01   7.6999999999999999e-02   2.0790000000000000e-01
  -2.2040000000000001e-01  -3.0780000000000002e-01  -8.5800000000000001e-02   1.4319999999999999e-01   1.2370000000000000e-01   4.3900000000000002e-02  -4.6610000000000001e-01   3.3350000000000002e-01   2.3506000000000000e+00   2.0230000000000001e-01   7.6999999999999999e-02   2.3000000000000001e-01
  -2.2040000000000001e-01  -3.2979999999999998e-01   1.3725000000000001e+00   1.8140000000000001e-01   7.6100000000000001e-02   8.3299999999999999e-02  -6.6579999999999995e-01   0.0000000000000000e+00   2.6989000000000001e+00   2.8899999999999998e-01   0.0000000000000000e+00   2.3000000000000001e-01
  -2.2040000000000001e-01  -3.0780000000000002e-01   1.7160000000000000e-01   2.2910000000000000e-01   7.6100000000000001e-02   8.8000000000000005e-03  -5.5489999999999995e-01   1.7790000000000000e-01   2.2635999999999998e+00   2.8899999999999998e-01  -1.9199999999999998e-02   2.0790000000000000e-01
  -3.3060000000000000e-01  -6.1550000000000005e-01   5.1470000000000005e-01   2.0999999999999999e-01   1.4269999999999999e-01   8.3299999999999999e-02  -5.5489999999999995e-01   4.4499999999999998e-02   3.0470999999999999e+00   3.8529999999999998e-01   1.1550000000000001e-01   1.9910000000000000e-01
  -1.3230000000000000e-01  -2.8580000000000000e-01   3.4310000000000002e-01   9.5500000000000002e-02   6.6600000000000006e-02   4.3900000000000002e-02  -4.2170000000000002e-01   2.0010000000000000e-01   3.3083000000000000e+00   2.6970000000000000e-01   8.6599999999999996e-02   2.1679999999999999e-01
  -1.9839999999999999e-01  -2.8580000000000000e-01   6.0050000000000003e-01   2.2910000000000000e-01   7.6100000000000001e-02   1.3200000000000000e-02  -6.2150000000000005e-01   1.7790000000000000e-01   2.3506000000000000e+00   2.9859999999999998e-01   1.2509999999999999e-01   2.2559999999999999e-01
  -2.6450000000000001e-01  -3.5170000000000001e-01  -1.1152000000000000e+00   2.0050000000000001e-01   2.0930000000000001e-01   2.6300000000000000e-02  -4.8830000000000001e-01   2.6679999999999998e-01   3.8306000000000000e+00   2.2159999999999999e-01   8.6599999999999996e-02   1.9910000000000000e-01
  -2.8649999999999998e-01  -4.1770000000000002e-01  -8.5800000000000001e-02   9.5500000000000002e-02   1.2370000000000000e-01   6.5799999999999997e-02  -6.4370000000000005e-01   8.8900000000000007e-02   3.0470999999999999e+00   2.6010000000000000e-01   1.7319999999999999e-01   1.9020000000000001e-01
  -1.3230000000000000e-01   4.3999999999999997e-02   2.5740000000000002e-01   1.4319999999999999e-01   1.9030000000000000e-01   4.4000000000000003e-03  -6.6579999999999995e-01   8.8900000000000007e-02   2.6118000000000001e+00   2.3119999999999999e-01   5.7700000000000001e-02   2.4329999999999999e-01
  -3.5270000000000001e-01  -3.0780000000000002e-01   8.5800000000000001e-02   9.5500000000000002e-02   1.5229999999999999e-01   1.7500000000000002e-02  -8.6560000000000004e-01  -4.4499999999999998e-02   3.1341999999999999e+00   2.2159999999999999e-01   7.6999999999999999e-02   2.1679999999999999e-01
  -4.6289999999999998e-01  -3.5170000000000001e-01   3.4310000000000002e-01   1.5279999999999999e-01   9.5200000000000007e-02   5.7000000000000002e-02  -3.5510000000000003e-01   1.7790000000000000e-01   2.8730000000000002e+00   1.9270000000000001e-01   1.5400000000000000e-01   2.1679999999999999e-01
  -2.8649999999999998e-01  -4.1770000000000002e-01   2.5740000000000002e-01   1.8140000000000001e-01   3.8100000000000002e-02   1.3200000000000000e-02  -7.7680000000000005e-01   2.2200000000000001e-02   2.8730000000000002e+00   2.6010000000000000e-01   1.9199999999999998e-02   2.6100000000000001e-01
  -1.5429999999999999e-01  -3.7369999999999998e-01  -8.5800000000000001e-02   1.9089999999999999e-01   4.7600000000000003e-02   3.9500000000000000e-02  -7.1020000000000005e-01   0.0000000000000000e+00   2.1764999999999999e+00   2.5050000000000000e-01   5.7700000000000001e-02   1.9910000000000000e-01
  -4.4080000000000003e-01  -4.1770000000000002e-01   6.8630000000000002e-01   2.0050000000000001e-01   4.7600000000000003e-02   6.5799999999999997e-02  -4.2170000000000002e-01   1.5559999999999999e-01   3.0470999999999999e+00   2.5050000000000000e-01   8.6599999999999996e-02   1.9020000000000001e-01
  -1.9839999999999999e-01  -3.2979999999999998e-01   3.4310000000000002e-01   2.3870000000000000e-01   2.8500000000000001e-02   7.0199999999999999e-02  -5.3269999999999995e-01   3.3350000000000002e-01   3.3083000000000000e+00   3.1790000000000002e-01   4.8099999999999997e-02   1.9460000000000000e-01
  -3.9679999999999999e-01  -1.5390000000000001e-01  -6.0050000000000003e-01   1.8140000000000001e-01   1.1420000000000000e-01   2.6300000000000000e-02  -5.9930000000000005e-01   2.2200000000000001e-02   3.6564999999999999e+00   2.8899999999999998e-01   1.1550000000000001e-01   2.0790000000000000e-01
  -3.5270000000000001e-01  -2.1980000000000000e-01   0.0000000000000000e+00   1.7190000000000000e-01   1.6180000000000000e-01   1.7500000000000002e-02  -3.3289999999999997e-01   2.8910000000000002e-01   3.5695000000000001e+00   2.7939999999999998e-01   1.5400000000000000e-01   1.6370000000000001e-01
  -2.8649999999999998e-01  -3.0780000000000002e-01  -8.5800000000000001e-02   8.5900000000000004e-02   3.8100000000000002e-02   0.0000000000000000e+00  -5.3269999999999995e-01   3.5580000000000001e-01   3.6564999999999999e+00   2.8899999999999998e-01   1.0580000000000001e-01   2.3000000000000001e-01
  -1.9839999999999999e-01  -4.8359999999999997e-01  -4.2890000000000000e-01   1.7190000000000000e-01   1.6180000000000000e-01  -2.1899999999999999e-02  -5.7709999999999995e-01   2.8910000000000002e-01   2.9600000000000000e+00   3.4680000000000000e-01   1.6360000000000000e-01   2.1679999999999999e-01
  -2.4249999999999999e-01  -1.9789999999999999e-01  -4.2890000000000000e-01   2.0999999999999999e-01   1.0470000000000000e-01  -3.0700000000000002e-02  -7.9900000000000004e-01   2.2239999999999999e-01   2.6118000000000001e+00   2.0230000000000001e-01   6.7400000000000002e-02   1.9910000000000000e-01
  -2.2040000000000001e-01  -4.1770000000000002e-01   1.0294000000000001e+00   1.9089999999999999e-01   3.8100000000000002e-02   2.1899999999999999e-02  -7.1020000000000005e-01   8.8900000000000007e-02   3.0470999999999999e+00   2.6970000000000000e-01   2.8899999999999999e-02   1.9460000000000000e-01
  -3.0859999999999999e-01  -2.4179999999999999e-01   5.1470000000000005e-01   1.2410000000000000e-01   1.0470000000000000e-01   2.1899999999999999e-02  -6.6579999999999995e-01  -6.6699999999999995e-02   3.1341999999999999e+00   2.9859999999999998e-01   9.5999999999999992e-03   1.8579999999999999e-01
  -3.0859999999999999e-01  -2.8580000000000000e-01  -4.2890000000000000e-01   2.0050000000000001e-01   1.0470000000000000e-01   3.0700000000000002e-02  -5.5489999999999995e-01   6.6699999999999995e-02   3.4824000000000002e+00   2.7939999999999998e-01   1.0580000000000001e-01   2.1229999999999999e-01
  -3.3060000000000000e-01  -4.3969999999999998e-01   6.0050000000000003e-01   2.0050000000000001e-01  -1.9000000000000000e-02   9.6500000000000002e-02  -5.5489999999999995e-01   2.0010000000000000e-01   2.3506000000000000e+00   2.5050000000000000e-01   1.0580000000000001e-01   2.4329999999999999e-01
  -1.5429999999999999e-01  -4.8359999999999997e-01   1.7160000000000000e-01   1.3370000000000001e-01   7.6100000000000001e-02   5.7000000000000002e-02  -5.9930000000000005e-01   3.5580000000000001e-01   3.1341999999999999e+00   2.8899999999999998e-01   1.1550000000000001e-01   1.9460000000000000e-01
  -3.3060000000000000e-01  -2.8580000000000000e-01   0.0000000000000000e+00   1.8140000000000001e-01   7.6100000000000001e-02   3.5099999999999999e-02  -3.7730000000000002e-01   2.2200000000000001e-02   2.8730000000000002e+00   2.5050000000000000e-01   6.7400000000000002e-02   2.3440000000000000e-01
  -1.9839999999999999e-01  -4.8359999999999997e-01  -1.7160000000000000e-01   1.4319999999999999e-01   1.1420000000000000e-01   3.9500000000000000e-02  -4.4390000000000002e-01   3.7800000000000000e-01   3.3953000000000002e+00   2.7939999999999998e-01   1.1550000000000001e-01   1.5479999999999999e-01
  -1.1020000000000001e-01  -4.8359999999999997e-01  -2.5740000000000002e-01   1.9089999999999999e-01   1.0470000000000000e-01   2.6300000000000000e-02  -5.7709999999999995e-01  -6.6699999999999995e-02   3.2212000000000001e+00   2.1190000000000001e-01   1.2509999999999999e-01   2.1229999999999999e-01
  -4.4100000000000000e-02  -1.0990000000000000e-01  -1.2010000000000001e+00   2.1959999999999999e-01   1.8079999999999999e-01  -1.3200000000000000e-02  -5.3269999999999995e-01  -1.1119999999999999e-01   3.3083000000000000e+00   2.6970000000000000e-01   9.6199999999999994e-02   1.9910000000000000e-01
  -1.7630000000000001e-01  -1.5390000000000001e-01   1.7160000000000000e-01   1.3370000000000001e-01   2.0930000000000001e-01   8.8000000000000005e-03  -4.2170000000000002e-01   4.4499999999999998e-02   2.9600000000000000e+00   1.5409999999999999e-01   6.7400000000000002e-02   2.3000000000000001e-01
  -1.3230000000000000e-01  -2.6379999999999998e-01   6.0050000000000003e-01   2.3870000000000000e-01   1.4269999999999999e-01   3.5099999999999999e-02  -3.7730000000000002e-01   1.7790000000000000e-01   3.3083000000000000e+00   2.6010000000000000e-01   1.5400000000000000e-01   2.4329999999999999e-01
  -3.0859999999999999e-01  -4.8359999999999997e-01   1.2867999999999999e+00   2.1959999999999999e-01   1.4269999999999999e-01   2.1899999999999999e-02  -6.4370000000000005e-01   4.4499999999999998e-02   3.2212000000000001e+00   2.9859999999999998e-01   0.0000000000000000e+00   2.3890000000000000e-01
  -2.6450000000000001e-01  -2.1980000000000000e-01  -5.1470000000000005e-01   2.1959999999999999e-01   7.6100000000000001e-02   8.8000000000000005e-03  -8.2120000000000004e-01  -6.6699999999999995e-02   3.0470999999999999e+00   3.4680000000000000e-01   6.7400000000000002e-02   1.9910000000000000e-01
  -4.6289999999999998e-01  -5.7160000000000000e-01   6.0050000000000003e-01   1.1459999999999999e-01   9.4999999999999998e-03   7.4499999999999997e-02  -6.4370000000000005e-01   1.1119999999999999e-01   2.6118000000000001e+00   2.9859999999999998e-01   8.6599999999999996e-02   1.9460000000000000e-01
  -2.2040000000000001e-01  -3.0780000000000002e-01   1.7160000000000000e-01   1.2410000000000000e-01   5.7099999999999998e-02   8.3299999999999999e-02  -5.1049999999999995e-01   6.6699999999999995e-02   2.9600000000000000e+00   2.8899999999999998e-01   1.3469999999999999e-01   1.7690000000000000e-01
  -1.9839999999999999e-01  -2.6379999999999998e-01  -6.0050000000000003e-01   2.4820000000000000e-01   1.2370000000000000e-01   2.1899999999999999e-02  -7.1020000000000005e-01   8.8900000000000007e-02   2.4377000000000000e+00   2.4079999999999999e-01   9.6199999999999994e-02   2.3440000000000000e-01
  -2.8649999999999998e-01  -3.5170000000000001e-01  -3.4310000000000002e-01   2.1959999999999999e-01   1.1420000000000000e-01   3.9500000000000000e-02  -5.9930000000000005e-01   3.1130000000000002e-01   3.5695000000000001e+00   2.4079999999999999e-01   9.6199999999999994e-02   1.9020000000000001e-01
  -2.6450000000000001e-01  -3.0780000000000002e-01   8.5800000000000001e-02   1.9089999999999999e-01   6.6600000000000006e-02   3.5099999999999999e-02  -5.3269999999999995e-01   1.7790000000000000e-01   3.0470999999999999e+00   2.1190000000000001e-01   1.0580000000000001e-01   1.8579999999999999e-01
  -1.5429999999999999e-01  -2.6379999999999998e-01  -4.2890000000000000e-01   2.3870000000000000e-01   1.2370000000000000e-01   4.4000000000000003e-03  -7.3240000000000005e-01  -8.8900000000000007e-02   2.7858999999999998e+00   2.0230000000000001e-01   1.1550000000000001e-01   1.9020000000000001e-01
  -3.0859999999999999e-01  -2.1980000000000000e-01   8.5800000000000001e-02   1.7190000000000000e-01   1.2370000000000000e-01   2.6300000000000000e-02  -6.4370000000000005e-01   1.5559999999999999e-01   2.6989000000000001e+00   3.1790000000000002e-01   1.0580000000000001e-01   1.9910000000000000e-01
  -1.7630000000000001e-01  -2.4179999999999999e-01   4.2890000000000000e-01   1.6230000000000000e-01   9.5200000000000007e-02   7.0199999999999999e-02  -6.4370000000000005e-01   8.8900000000000007e-02   3.2212000000000001e+00   2.4079999999999999e-01   9.6199999999999994e-02   1.9020000000000001e-01
  -3.5270000000000001e-01  -3.2979999999999998e-01   3.4310000000000002e-01   1.5279999999999999e-01   1.4269999999999999e-01   3.5099999999999999e-02  -5.3269999999999995e-01   8.8900000000000007e-02   3.0470999999999999e+00   3.1790000000000002e-01   0.0000000000000000e+00   2.3000000000000001e-01
  -5.9509999999999996e-01  -4.3969999999999998e-01   5.1470000000000005e-01   2.2910000000000000e-01   1.4269999999999999e-01   5.2600000000000001e-02  -6.2150000000000005e-01   1.1119999999999999e-01   2.6118000000000001e+00   3.7569999999999998e-01   4.8099999999999997e-02   2.0790000000000000e-01
  -1.7630000000000001e-01  -4.8359999999999997e-01   4.2890000000000000e-01   1.2410000000000000e-01   1.3320000000000001e-01   7.8899999999999998e-02  -4.8830000000000001e-01   6.6699999999999995e-02   2.5247000000000002e+00   2.4079999999999999e-01   8.6599999999999996e-02   2.1679999999999999e-01
  -4.6289999999999998e-01  -3.2979999999999998e-01   7.7210000000000001e-01   1.4319999999999999e-01   9.5200000000000007e-02   8.8000000000000005e-03  -3.7730000000000002e-01   6.6699999999999995e-02   3.0470999999999999e+00   3.2750000000000001e-01   6.7400000000000002e-02   2.2120000000000001e-01
  -2.2040000000000001e-01  -2.1980000000000000e-01   4.2890000000000000e-01   1.5279999999999999e-01   6.6600000000000006e-02   8.8000000000000005e-03  -7.1020000000000005e-01  -8.8900000000000007e-02   2.8730000000000002e+00   2.1190000000000001e-01   1.3469999999999999e-01   2.3000000000000001e-01
  -6.6100000000000006e-02  -2.6379999999999998e-01  -3.4310000000000002e-01   2.5779999999999997e-01   1.3320000000000001e-01  -2.6300000000000000e-02  -3.3289999999999997e-01   3.1130000000000002e-01   3.0470999999999999e+00   2.6010000000000000e-01   8.6599999999999996e-02   1.7690000000000000e-01
  -2.4249999999999999e-01  -3.2979999999999998e-01  -1.7160000000000000e-01   2.3870000000000000e-01   1.0470000000000000e-01   8.3299999999999999e-02  -5.9930000000000005e-01   8.8900000000000007e-02   2.9600000000000000e+00   2.4079999999999999e-01   8.6599999999999996e-02   2.1679999999999999e-01
  -1.9839999999999999e-01   0.0000000000000000e+00  -4.2890000000000000e-01   2.7689999999999998e-01   9.5200000000000007e-02  -1.3200000000000000e-02  -6.4370000000000005e-01   2.2200000000000001e-02   3.1341999999999999e+00   2.6970000000000000e-01   4.8099999999999997e-02   2.2559999999999999e-01
  -3.3060000000000000e-01  -2.4179999999999999e-01   3.4310000000000002e-01   2.3870000000000000e-01   1.1420000000000000e-01   4.8200000000000000e-02  -6.4370000000000005e-01   8.8900000000000007e-02   2.6989000000000001e+00   2.2159999999999999e-01   6.7400000000000002e-02   1.5479999999999999e-01
  -5.2900000000000003e-01  -3.9570000000000000e-01   8.5800000000000001e-02   1.9089999999999999e-01   5.7099999999999998e-02   2.6300000000000000e-02  -5.5489999999999995e-01   2.6679999999999998e-01   2.7858999999999998e+00   3.0819999999999997e-01   5.7700000000000001e-02   2.1679999999999999e-01
  -2.2040000000000001e-01  -2.6379999999999998e-01  -2.5740000000000002e-01   1.0500000000000000e-01   4.7600000000000003e-02   8.3299999999999999e-02  -6.4370000000000005e-01  -1.3339999999999999e-01   3.0470999999999999e+00   2.8899999999999998e-01   4.8099999999999997e-02   2.1679999999999999e-01
  -2.6450000000000001e-01  -2.1980000000000000e-01   0.0000000000000000e+00   1.9089999999999999e-01   9.5200000000000007e-02   4.4000000000000003e-03  -5.3269999999999995e-01   2.4460000000000001e-01   2.8730000000000002e+00   1.7340000000000000e-01   1.0580000000000001e-01   1.7690000000000000e-01
  -4.6289999999999998e-01  -2.4179999999999999e-01   1.2010000000000001e+00   1.1459999999999999e-01   5.7099999999999998e-02   6.5799999999999997e-02  -7.1020000000000005e-01   4.4499999999999998e-02   3.5695000000000001e+00   2.6010000000000000e-01   8.6599999999999996e-02   2.0790000000000000e-01
  -1.9839999999999999e-01  -3.9570000000000000e-01   0.0000000000000000e+00   2.0050000000000001e-01   5.7099999999999998e-02   8.8000000000000005e-03  -4.8830000000000001e-01   4.2249999999999999e-01   3.3953000000000002e+00   3.1790000000000002e-01   1.5400000000000000e-01   1.8140000000000001e-01
  -3.5270000000000001e-01  -1.0990000000000000e-01  -3.4310000000000002e-01   1.7190000000000000e-01   1.0470000000000000e-01   1.3200000000000000e-02  -5.5489999999999995e-01   0.0000000000000000e+00   2.7858999999999998e+00   2.3119999999999999e-01   7.6999999999999999e-02   2.1229999999999999e-01
  -1.5429999999999999e-01  -1.7590000000000000e-01  -1.0294000000000001e+00   2.0050000000000001e-01   1.7130000000000001e-01  -3.0700000000000002e-02  -3.1069999999999998e-01   3.7800000000000000e-01   2.0024000000000002e+00   2.8899999999999998e-01   1.4430000000000001e-01   1.9910000000000000e-01
  -5.0700000000000001e-01  -2.8580000000000000e-01   7.7210000000000001e-01   1.7190000000000000e-01   2.8500000000000001e-02   2.1899999999999999e-02  -5.7709999999999995e-01   1.1119999999999999e-01   3.7435999999999998e+00   2.2159999999999999e-01   5.7700000000000001e-02   1.9910000000000000e-01
  -1.7630000000000001e-01  -1.5390000000000001e-01  -1.7160000000000000e-01   2.5779999999999997e-01   1.5229999999999999e-01  -2.1899999999999999e-02  -5.7709999999999995e-01   2.2200000000000001e-02   3.3083000000000000e+00   2.2159999999999999e-01   6.7400000000000002e-02   2.0349999999999999e-01
  -3.0859999999999999e-01  -3.2979999999999998e-01   8.5800000000000001e-02   1.1459999999999999e-01   1.0470000000000000e-01   5.7000000000000002e-02  -6.6579999999999995e-01   1.1119999999999999e-01   2.6989000000000001e+00   3.0819999999999997e-01   6.7400000000000002e-02   2.2559999999999999e-01
  -1.3230000000000000e-01  -1.5390000000000001e-01   3.4310000000000002e-01   1.9089999999999999e-01   7.6100000000000001e-02   0.0000000000000000e+00  -5.1049999999999995e-01   1.1119999999999999e-01   2.6118000000000001e+00   3.3710000000000001e-01   1.2509999999999999e-01   1.8579999999999999e-01
  -3.7469999999999998e-01  -4.1770000000000002e-01   4.2890000000000000e-01   1.0500000000000000e-01   0.0000000000000000e+00   4.8200000000000000e-02  -8.4340000000000004e-01   1.1119999999999999e-01   2.6118000000000001e+00   2.0230000000000001e-01   5.7700000000000001e-02   2.6100000000000001e-01
  -3.5270000000000001e-01  -1.5390000000000001e-01  -3.4310000000000002e-01   2.3870000000000000e-01   1.0470000000000000e-01   2.1899999999999999e-02  -6.4370000000000005e-01  -1.3339999999999999e-01   2.5247000000000002e+00   2.7939999999999998e-01   1.9199999999999998e-02   2.2120000000000001e-01
  -3.9679999999999999e-01  -4.8359999999999997e-01   4.2890000000000000e-01   7.6399999999999996e-02  -4.7600000000000003e-02   1.2280000000000001e-01  -6.4370000000000005e-01   2.2200000000000001e-02   3.2212000000000001e+00   2.6010000000000000e-01   4.8099999999999997e-02   1.9020000000000001e-01
  -2.6450000000000001e-01  -2.4179999999999999e-01  -8.5800000000000001e-02   2.1959999999999999e-01   4.7600000000000003e-02   4.3900000000000002e-02  -3.5510000000000003e-01   1.3339999999999999e-01   2.6118000000000001e+00   2.5050000000000000e-01   8.6599999999999996e-02   1.7690000000000000e-01
  -2.2040000000000001e-01  -4.8359999999999997e-01   3.4310000000000002e-01   2.7689999999999998e-01   1.1420000000000000e-01  -8.8000000000000005e-03  -5.5489999999999995e-01   2.6679999999999998e-01   2.1764999999999999e+00   2.2159999999999999e-01   8.6599999999999996e-02   2.0349999999999999e-01
  -1.5429999999999999e-01  -1.3189999999999999e-01  -4.2890000000000000e-01   2.6729999999999998e-01   1.7130000000000001e-01   1.3200000000000000e-02  -5.1049999999999995e-01   3.5580000000000001e-01   3.2212000000000001e+00   2.6970000000000000e-01   2.2130000000000000e-01   1.9460000000000000e-01
  -1.5429999999999999e-01  -4.6170000000000000e-01   6.8630000000000002e-01   1.7190000000000000e-01   4.7600000000000003e-02   6.5799999999999997e-02  -4.6610000000000001e-01   1.1119999999999999e-01   2.8730000000000002e+00   2.5050000000000000e-01   1.0580000000000001e-01   2.0790000000000000e-01
  -1.7630000000000001e-01  -2.1999999999999999e-02  -1.7160000000000000e-01   2.3870000000000000e-01   1.1420000000000000e-01   3.0700000000000002e-02  -6.6579999999999995e-01   2.6679999999999998e-01   3.3083000000000000e+00   2.8899999999999998e-01   9.6199999999999994e-02   2.3890000000000000e-01
  -3.9679999999999999e-01  -2.6379999999999998e-01   8.5800000000000001e-02   2.5779999999999997e-01   1.5229999999999999e-01   4.4000000000000003e-03  -8.4340000000000004e-01  -1.5559999999999999e-01   2.7858999999999998e+00   2.6010000000000000e-01   3.8500000000000000e-02   2.2559999999999999e-01
  -3.7469999999999998e-01  -2.8580000000000000e-01  -2.5740000000000002e-01   1.7190000000000000e-01   1.4269999999999999e-01   5.2600000000000001e-02  -7.5460000000000005e-01   8.8900000000000007e-02   2.6989000000000001e+00   2.4079999999999999e-01   1.0580000000000001e-01   2.0349999999999999e-01
  -3.0859999999999999e-01  -5.0560000000000005e-01   8.5780000000000001e-01   1.3370000000000001e-01   1.9000000000000000e-02   5.7000000000000002e-02  -6.8799999999999994e-01  -1.3339999999999999e-01   3.4824000000000002e+00   3.0819999999999997e-01   0.0000000000000000e+00   2.0790000000000000e-01
  -3.5270000000000001e-01  -2.4179999999999999e-01   1.7160000000000000e-01   8.5900000000000004e-02   8.5599999999999996e-02   2.6300000000000000e-02  -6.4370000000000005e-01  -4.4499999999999998e-02   2.5247000000000002e+00   2.4079999999999999e-01   1.1550000000000001e-01   2.2120000000000001e-01
  -3.3060000000000000e-01  -4.1770000000000002e-01   6.8630000000000002e-01   1.7190000000000000e-01   6.6600000000000006e-02   8.3299999999999999e-02  -4.8830000000000001e-01   1.3339999999999999e-01   2.6118000000000001e+00   1.9270000000000001e-01   7.6999999999999999e-02   1.7249999999999999e-01
  -3.3060000000000000e-01  -2.6379999999999998e-01   3.4310000000000002e-01   2.0050000000000001e-01   8.5599999999999996e-02   4.8200000000000000e-02  -4.8830000000000001e-01   4.4499999999999998e-02   2.7858999999999998e+00   2.6970000000000000e-01   9.6199999999999994e-02   1.9020000000000001e-01
  -3.3060000000000000e-01  -1.5390000000000001e-01  -4.2890000000000000e-01   1.0500000000000000e-01   1.5229999999999999e-01   3.9500000000000000e-02  -4.4390000000000002e-01   8.8900000000000007e-02   3.2212000000000001e+00   2.7939999999999998e-01   1.0580000000000001e-01   1.6810000000000000e-01
  -3.0859999999999999e-01  -4.1770000000000002e-01   1.7160000000000000e-01   2.5779999999999997e-01   8.5599999999999996e-02   5.7000000000000002e-02  -4.6610000000000001e-01   2.8910000000000002e-01   3.2212000000000001e+00   2.4079999999999999e-01   1.3469999999999999e-01   1.8140000000000001e-01
  -2.4249999999999999e-01  -4.3969999999999998e-01   5.1470000000000005e-01   1.2410000000000000e-01   6.6600000000000006e-02   4.3900000000000002e-02  -5.3269999999999995e-01   2.4460000000000001e-01   4.3529999999999998e+00   2.7939999999999998e-01   1.3469999999999999e-01   1.9020000000000001e-01
  -3.5270000000000001e-01  -1.7590000000000000e-01  -3.4310000000000002e-01   1.6230000000000000e-01   1.6180000000000000e-01   3.5099999999999999e-02  -7.1020000000000005e-01  -8.8900000000000007e-02   2.0893999999999999e+00   3.0819999999999997e-01   2.8899999999999999e-02   1.8579999999999999e-01
  -3.3060000000000000e-01  -2.6379999999999998e-01   8.5800000000000001e-02   1.7190000000000000e-01   1.6180000000000000e-01   2.1899999999999999e-02  -6.4370000000000005e-01   1.5559999999999999e-01   2.6118000000000001e+00   2.7939999999999998e-01   2.8899999999999999e-02   2.3000000000000001e-01
  -4.4080000000000003e-01  -3.0780000000000002e-01   3.4310000000000002e-01   1.6230000000000000e-01  -2.8500000000000001e-02   7.8899999999999998e-02  -7.1020000000000005e-01   2.6679999999999998e-01   2.6989000000000001e+00   2.5050000000000000e-01   1.0580000000000001e-01   1.7249999999999999e-01
  -1.7630000000000001e-01  -4.1770000000000002e-01  -8.5800000000000001e-02   1.2410000000000000e-01   1.0470000000000000e-01   7.4499999999999997e-02  -6.2150000000000005e-01   8.8900000000000007e-02   3.1341999999999999e+00   2.6970000000000000e-01   5.7700000000000001e-02   2.4770000000000000e-01
  -3.0859999999999999e-01  -2.6379999999999998e-01   3.4310000000000002e-01   2.5779999999999997e-01   1.2370000000000000e-01   3.0700000000000002e-02  -6.6579999999999995e-01  -2.2200000000000001e-02   1.8283000000000000e+00   2.4079999999999999e-01   5.7700000000000001e-02   1.7249999999999999e-01
  -3.3060000000000000e-01  -5.0560000000000005e-01   1.8015000000000001e+00   1.1459999999999999e-01  -4.7600000000000003e-02   7.8899999999999998e-02  -3.3289999999999997e-01   6.6699999999999995e-02   3.2212000000000001e+00   4.1420000000000001e-01   9.6199999999999994e-02   2.4329999999999999e-01
  -5.0700000000000001e-01  -2.6379999999999998e-01   6.8630000000000002e-01   1.5279999999999999e-01   4.7600000000000003e-02   3.0700000000000002e-02  -6.6579999999999995e-01   2.2239999999999999e-01   3.0470999999999999e+00   1.6380000000000000e-01   8.6599999999999996e-02   1.9020000000000001e-01
  -2.8649999999999998e-01  -1.3189999999999999e-01   8.5800000000000001e-02   2.1959999999999999e-01   4.7600000000000003e-02   7.4499999999999997e-02  -3.5510000000000003e-01   0.0000000000000000e+00   4.1788999999999996e+00   2.7939999999999998e-01  -9.5999999999999992e-03   1.9910000000000000e-01
  -4.6289999999999998e-01  -3.0780000000000002e-01  -5.1470000000000005e-01   2.2910000000000000e-01   1.4269999999999999e-01   4.3900000000000002e-02  -5.7709999999999995e-01   2.8910000000000002e-01   2.0024000000000002e+00   1.1559999999999999e-01   1.6360000000000000e-01   1.9020000000000001e-01
  -4.1880000000000001e-01  -2.8580000000000000e-01   0.0000000000000000e+00   2.0999999999999999e-01   1.1420000000000000e-01   3.9500000000000000e-02  -5.7709999999999995e-01  -1.1119999999999999e-01   3.0470999999999999e+00   2.3119999999999999e-01   1.0580000000000001e-01   2.4770000000000000e-01
  -1.3230000000000000e-01  -1.9789999999999999e-01  -1.1152000000000000e+00   2.0999999999999999e-01   1.5229999999999999e-01  -2.6300000000000000e-02  -5.7709999999999995e-01  -6.6699999999999995e-02   2.3506000000000000e+00   2.6970000000000000e-01   5.7700000000000001e-02   2.0790000000000000e-01
  -2.2040000000000001e-01  -1.0990000000000000e-01   8.5800000000000001e-02   1.7190000000000000e-01   1.2370000000000000e-01  -1.7500000000000002e-02  -5.1049999999999995e-01   1.3339999999999999e-01   2.8730000000000002e+00   2.3119999999999999e-01   4.8099999999999997e-02   2.3000000000000001e-01
  -3.3060000000000000e-01  -2.6379999999999998e-01   3.4310000000000002e-01   2.0050000000000001e-01   5.7099999999999998e-02   7.8899999999999998e-02  -5.9930000000000005e-01   4.4499999999999998e-02   2.7858999999999998e+00   3.1790000000000002e-01   4.8099999999999997e-02   2.0790000000000000e-01
  -3.7469999999999998e-01  -2.8580000000000000e-01   2.5740000000000002e-01   1.7190000000000000e-01   1.1420000000000000e-01   5.7000000000000002e-02  -7.9900000000000004e-01  -8.8900000000000007e-02   3.2212000000000001e+00   2.1190000000000001e-01   8.6599999999999996e-02   2.3000000000000001e-01
  -3.3060000000000000e-01  -2.8580000000000000e-01   5.1470000000000005e-01   1.8140000000000001e-01   6.6600000000000006e-02   2.1899999999999999e-02  -6.2150000000000005e-01   2.2200000000000001e-02   2.2635999999999998e+00   2.5050000000000000e-01   8.6599999999999996e-02   2.2120000000000001e-01
  -3.9679999999999999e-01  -3.7369999999999998e-01   1.2867999999999999e+00   1.1459999999999999e-01   8.5599999999999996e-02   5.7000000000000002e-02  -5.5489999999999995e-01   4.4499999999999998e-02   2.0893999999999999e+00   3.3710000000000001e-01   1.1550000000000001e-01   1.9910000000000000e-01
  -3.0859999999999999e-01  -4.8359999999999997e-01   6.8630000000000002e-01   1.2410000000000000e-01   1.0470000000000000e-01   7.0199999999999999e-02  -4.4390000000000002e-01   2.6679999999999998e-01   3.3083000000000000e+00   2.6970000000000000e-01   2.0210000000000000e-01   2.3440000000000000e-01
  -1.3230000000000000e-01  -2.1980000000000000e-01  -9.4359999999999999e-01   1.3370000000000001e-01   1.2370000000000000e-01   1.3200000000000000e-02  -6.4370000000000005e-01   1.5559999999999999e-01   2.9600000000000000e+00   2.3119999999999999e-01   2.8899999999999999e-02   1.9460000000000000e-01
  -2.6450000000000001e-01  -2.6379999999999998e-01  -6.8630000000000002e-01   2.3870000000000000e-01   1.4269999999999999e-01   2.1899999999999999e-02  -3.1069999999999998e-01   2.6679999999999998e-01   3.3953000000000002e+00   2.3119999999999999e-01   1.4430000000000001e-01   1.7249999999999999e-01
  -6.6100000000000006e-02  -2.6379999999999998e-01   8.5800000000000001e-02   9.5500000000000002e-02   1.0470000000000000e-01   2.6300000000000000e-02  -5.7709999999999995e-01   1.7790000000000000e-01   3.3953000000000002e+00   2.1190000000000001e-01   7.6999999999999999e-02   1.7690000000000000e-01
  -3.9679999999999999e-01  -1.9789999999999999e-01  -7.7210000000000001e-01   1.7190000000000000e-01   1.4269999999999999e-01  -3.0700000000000002e-02  -5.3269999999999995e-01   6.6699999999999995e-02   3.2212000000000001e+00   2.6010000000000000e-01   1.7319999999999999e-01   1.8140000000000001e-01
  -2.8649999999999998e-01  -1.7590000000000000e-01   8.5800000000000001e-02   1.5279999999999999e-01   1.2370000000000000e-01   3.0700000000000002e-02  -6.2150000000000005e-01   1.3339999999999999e-01   2.4377000000000000e+00   2.0230000000000001e-01  -1.9199999999999998e-02   2.1679999999999999e-01
  -3.5270000000000001e-01  -3.9570000000000000e-01   2.5740000000000002e-01   9.5500000000000002e-02   1.0470000000000000e-01   8.7700000000000000e-02  -6.8799999999999994e-01   2.4460000000000001e-01   3.1341999999999999e+00   3.4680000000000000e-01   1.6360000000000000e-01   1.7690000000000000e-01
  -1.3230000000000000e-01  -3.0780000000000002e-01   6.0050000000000003e-01   1.2410000000000000e-01   6.6600000000000006e-02   5.7000000000000002e-02  -4.6610000000000001e-01   4.4499999999999998e-02   3.3083000000000000e+00   3.4680000000000000e-01   3.8500000000000000e-02   1.8579999999999999e-01
  -3.0859999999999999e-01  -2.4179999999999999e-01   1.7160000000000000e-01   2.2910000000000000e-01   1.4269999999999999e-01   2.6300000000000000e-02  -7.1020000000000005e-01   0.0000000000000000e+00   2.7858999999999998e+00   2.6970000000000000e-01   1.2509999999999999e-01   2.1229999999999999e-01
  -3.5270000000000001e-01  -3.7369999999999998e-01   1.1152000000000000e+00   1.6230000000000000e-01   4.7600000000000003e-02   1.1400000000000000e-01  -3.7730000000000002e-01  -4.4499999999999998e-02   3.6564999999999999e+00   3.0819999999999997e-01   8.6599999999999996e-02   1.9460000000000000e-01
  -2.2040000000000001e-01  -2.6379999999999998e-01   6.8630000000000002e-01   1.3370000000000001e-01   5.7099999999999998e-02   4.3900000000000002e-02  -6.8799999999999994e-01   8.8900000000000007e-02   2.6989000000000001e+00   2.8899999999999998e-01   7.6999999999999999e-02   2.5659999999999999e-01
  -1.7630000000000001e-01  -1.3189999999999999e-01  -9.4359999999999999e-01   2.0050000000000001e-01   8.5599999999999996e-02   5.7000000000000002e-02  -3.9950000000000002e-01   1.7790000000000000e-01   3.7435999999999998e+00   2.7939999999999998e-01   2.8899999999999999e-02   2.0349999999999999e-01
  -1.5429999999999999e-01  -3.2979999999999998e-01  -5.1470000000000005e-01   1.6230000000000000e-01   1.6180000000000000e-01  -4.4000000000000003e-03  -5.9930000000000005e-01   8.8900000000000007e-02   3.8306000000000000e+00   3.6599999999999999e-01   9.6199999999999994e-02   2.2120000000000001e-01
  -2.2040000000000001e-01  -2.1980000000000000e-01   4.2890000000000000e-01   1.2410000000000000e-01   7.6100000000000001e-02   3.0700000000000002e-02  -6.2150000000000005e-01   4.8920000000000002e-01   3.4824000000000002e+00   2.4079999999999999e-01   1.2509999999999999e-01   1.7690000000000000e-01
  -2.2040000000000001e-01  -2.4179999999999999e-01  -7.7210000000000001e-01   2.3870000000000000e-01   7.6100000000000001e-02   1.3200000000000000e-02  -6.2150000000000005e-01  -1.3339999999999999e-01   2.5247000000000002e+00   2.4079999999999999e-01   4.8099999999999997e-02   2.2559999999999999e-01
  -4.6289999999999998e-01  -2.8580000000000000e-01  -8.5800000000000001e-02   2.0999999999999999e-01   1.3320000000000001e-01   2.6300000000000000e-02  -6.4370000000000005e-01   4.4469999999999998e-01   2.4377000000000000e+00   2.6970000000000000e-01   5.7700000000000001e-02   2.0790000000000000e-01
  -3.3060000000000000e-01  -1.9789999999999999e-01   2.5740000000000002e-01   3.0549999999999999e-01   9.4999999999999998e-03   7.0199999999999999e-02  -6.6579999999999995e-01  -2.2200000000000001e-02   3.3083000000000000e+00   2.5050000000000000e-01   1.0580000000000001e-01   2.0790000000000000e-01
  -2.2040000000000001e-01  -3.2979999999999998e-01   4.2890000000000000e-01   2.2910000000000000e-01   1.1420000000000000e-01   2.1899999999999999e-02  -5.1049999999999995e-01   1.1119999999999999e-01   2.3506000000000000e+00   2.0230000000000001e-01   7.6999999999999999e-02   2.3000000000000001e-01
  -3.9679999999999999e-01  -3.7369999999999998e-01   9.4359999999999999e-01   2.0050000000000001e-01   1.9030000000000000e-01   3.0700000000000002e-02  -7.7680000000000005e-01  -1.5559999999999999e-01   2.7858999999999998e+00   2.6010000000000000e-01   4.8099999999999997e-02   2.3000000000000001e-01
  -4.6289999999999998e-01  -3.9570000000000000e-01   1.2010000000000001e+00   9.5500000000000002e-02   4.7600000000000003e-02   4.8200000000000000e-02  -4.2170000000000002e-01   1.1119999999999999e-01   3.1341999999999999e+00   2.4079999999999999e-01   5.7700000000000001e-02   2.0349999999999999e-01
  -2.8649999999999998e-01  -2.8580000000000000e-01   8.5780000000000001e-01   1.8140000000000001e-01   9.5200000000000007e-02   3.5099999999999999e-02  -6.4370000000000005e-01   2.2200000000000001e-02   2.8730000000000002e+00   2.6970000000000000e-01   1.6360000000000000e-01   2.0790000000000000e-01
  -1.3230000000000000e-01  -6.6000000000000003e-02  -3.4310000000000002e-01   1.8140000000000001e-01   9.5200000000000007e-02   3.0700000000000002e-02  -5.9930000000000005e-01   2.0010000000000000e-01   2.8730000000000002e+00   2.4079999999999999e-01   9.6199999999999994e-02   2.0790000000000000e-01
  -2.6450000000000001e-01  -1.7590000000000000e-01  -6.0050000000000003e-01   1.8140000000000001e-01   9.5200000000000007e-02   3.5099999999999999e-02  -7.3240000000000005e-01   3.5580000000000001e-01   3.1341999999999999e+00   3.1790000000000002e-01   1.0580000000000001e-01   1.6370000000000001e-01
  -2.2040000000000001e-01  -2.8580000000000000e-01   3.4310000000000002e-01   2.8600000000000000e-02   8.5599999999999996e-02   5.2600000000000001e-02  -5.5489999999999995e-01   6.6699999999999995e-02   3.6564999999999999e+00   2.5050000000000000e-01   1.0580000000000001e-01   2.1229999999999999e-01
  -1.3230000000000000e-01  -1.3189999999999999e-01  -6.8630000000000002e-01   2.1959999999999999e-01   1.3320000000000001e-01   0.0000000000000000e+00  -4.8830000000000001e-01  -6.6699999999999995e-02   3.0470999999999999e+00   2.5050000000000000e-01   0.0000000000000000e+00   2.4329999999999999e-01
  -2.8649999999999998e-01  -1.0990000000000000e-01   8.5800000000000001e-02   8.5900000000000004e-02   9.5200000000000007e-02   3.0700000000000002e-02  -6.6579999999999995e-01   6.6699999999999995e-02   2.9600000000000000e+00   2.9859999999999998e-01   3.8500000000000000e-02   1.9460000000000000e-01
  -1.3230000000000000e-01  -3.9570000000000000e-01   5.1470000000000005e-01   1.4319999999999999e-01   9.5200000000000007e-02   3.9500000000000000e-02  -6.4370000000000005e-01   2.0010000000000000e-01   2.8730000000000002e+00   2.6970000000000000e-01   2.2130000000000000e-01   2.1679999999999999e-01
  -3.9679999999999999e-01  -4.6170000000000000e-01   3.4310000000000002e-01   1.2410000000000000e-01   2.8500000000000001e-02   7.0199999999999999e-02  -6.2150000000000005e-01  -2.0010000000000000e-01   2.2635999999999998e+00   2.6010000000000000e-01   4.8099999999999997e-02   2.3440000000000000e-01
  -1.7630000000000001e-01  -1.7590000000000000e-01   8.5800000000000001e-02   1.7190000000000000e-01   1.2370000000000000e-01   6.1400000000000003e-02  -5.5489999999999995e-01   0.0000000000000000e+00   2.4377000000000000e+00   3.0819999999999997e-01   3.8500000000000000e-02   2.0790000000000000e-01
  -3.9679999999999999e-01  -3.9570000000000000e-01   1.2010000000000001e+00   1.6230000000000000e-01   3.8100000000000002e-02   1.0090000000000000e-01  -5.9930000000000005e-01   2.8910000000000002e-01   3.3083000000000000e+00   2.1190000000000001e-01   1.2509999999999999e-01   2.2120000000000001e-01
  -2.6450000000000001e-01  -3.2979999999999998e-01  -8.5800000000000001e-02   2.0050000000000001e-01   5.7099999999999998e-02   4.3900000000000002e-02  -3.7730000000000002e-01   1.1119999999999999e-01   3.3953000000000002e+00   2.7939999999999998e-01   2.0210000000000000e-01   1.8579999999999999e-01
  -2.4249999999999999e-01  -3.7369999999999998e-01   2.5740000000000002e-01   1.5279999999999999e-01   7.6100000000000001e-02   3.9500000000000000e-02  -6.4370000000000005e-01   1.7790000000000000e-01   2.5247000000000002e+00   2.3119999999999999e-01   3.8500000000000000e-02   2.1229999999999999e-01
  -2.2040000000000001e-01  -3.2979999999999998e-01  -1.1152000000000000e+00   2.3870000000000000e-01   7.6100000000000001e-02  -1.3200000000000000e-02  -4.4390000000000002e-01   6.6699999999999995e-02   3.6564999999999999e+00   3.0819999999999997e-01   1.7319999999999999e-01   1.5920000000000001e-01
  -3.9679999999999999e-01  -1.3189999999999999e-01   5.1470000000000005e-01   1.6230000000000000e-01   6.6600000000000006e-02   7.4499999999999997e-02  -4.6610000000000001e-01   1.1119999999999999e-01   3.4824000000000002e+00   2.6970000000000000e-01   1.1550000000000001e-01   2.2120000000000001e-01
  -3.9679999999999999e-01  -2.1980000000000000e-01  -3.4310000000000002e-01   2.5779999999999997e-01   1.4269999999999999e-01  -2.6300000000000000e-02  -5.7709999999999995e-01   2.0010000000000000e-01   3.6564999999999999e+00   2.8899999999999998e-01   1.0580000000000001e-01   2.1229999999999999e-01
  -6.1719999999999997e-01  -4.3999999999999997e-02  -8.5800000000000001e-02   2.1959999999999999e-01   1.9980000000000001e-01   1.3200000000000000e-02  -6.4370000000000005e-01   6.6699999999999995e-02   2.5247000000000002e+00   2.5050000000000000e-01   1.9199999999999998e-02   2.1679999999999999e-01
  -5.2900000000000003e-01  -3.2979999999999998e-01   2.5740000000000002e-01   2.0999999999999999e-01   5.7099999999999998e-02   8.8000000000000005e-03  -6.2150000000000005e-01  -4.4499999999999998e-02   2.8730000000000002e+00   2.0230000000000001e-01   9.5999999999999992e-03   2.0349999999999999e-01
  -2.8649999999999998e-01  -3.5170000000000001e-01  -1.7160000000000000e-01   1.6230000000000000e-01   6.6600000000000006e-02   7.8899999999999998e-02  -7.5460000000000005e-01   6.6699999999999995e-02   2.8730000000000002e+00   2.8899999999999998e-01   1.7319999999999999e-01   1.9460000000000000e-01
  -4.4080000000000003e-01  -1.3189999999999999e-01  -2.5740000000000002e-01   2.0050000000000001e-01   1.6180000000000000e-01  -3.0700000000000002e-02  -5.5489999999999995e-01   0.0000000000000000e+00   1.6540999999999999e+00   3.9489999999999997e-01   5.7700000000000001e-02   2.2559999999999999e-01
  -3.3060000000000000e-01  -3.9570000000000000e-01   8.5780000000000001e-01   1.5279999999999999e-01   1.2370000000000000e-01   4.8200000000000000e-02  -5.3269999999999995e-01   2.6679999999999998e-01   3.3083000000000000e+00   2.3119999999999999e-01   1.0580000000000001e-01   2.3440000000000000e-01
  -2.2040000000000001e-01  -3.5170000000000001e-01   0.0000000000000000e+00   1.6230000000000000e-01   1.1420000000000000e-01   1.3200000000000000e-02  -5.1049999999999995e-01   2.2239999999999999e-01   2.3506000000000000e+00   3.1790000000000002e-01   7.6999999999999999e-02   1.9910000000000000e-01
  -2.6450000000000001e-01  -1.0990000000000000e-01   0.0000000000000000e+00   1.5279999999999999e-01   1.1420000000000000e-01   1.7500000000000002e-02  -7.7680000000000005e-01   1.5559999999999999e-01   3.2212000000000001e+00   1.9270000000000001e-01   1.4430000000000001e-01   2.3440000000000000e-01
  -3.3060000000000000e-01  -2.6379999999999998e-01  -8.5780000000000001e-01   2.7689999999999998e-01   1.6180000000000000e-01   2.6300000000000000e-02  -5.5489999999999995e-01   3.3350000000000002e-01   3.3083000000000000e+00   3.6599999999999999e-01   9.6199999999999994e-02   1.6810000000000000e-01
  -2.2040000000000001e-01  -3.0780000000000002e-01   0.0000000000000000e+00   1.6230000000000000e-01   9.4999999999999998e-03   1.0090000000000000e-01  -4.4390000000000002e-01   1.1119999999999999e-01   4.2659000000000002e+00   2.0230000000000001e-01   1.7319999999999999e-01   1.6370000000000001e-01
  -2.2040000000000001e-01  -2.4179999999999999e-01  -1.2010000000000001e+00   2.7689999999999998e-01   2.1890000000000001e-01  -2.6300000000000000e-02  -5.9930000000000005e-01  -4.4499999999999998e-02   3.5695000000000001e+00   3.2750000000000001e-01   2.8899999999999999e-02   2.2559999999999999e-01
  -3.0859999999999999e-01  -2.8580000000000000e-01   2.5740000000000002e-01   1.4319999999999999e-01   1.0470000000000000e-01   3.9500000000000000e-02  -6.8799999999999994e-01  -6.6699999999999995e-02   2.6989000000000001e+00   2.0230000000000001e-01   5.7700000000000001e-02   2.1679999999999999e-01
  -3.3060000000000000e-01  -3.5170000000000001e-01  -8.5800000000000001e-02   1.8140000000000001e-01   1.9030000000000000e-01   3.5099999999999999e-02  -5.5489999999999995e-01   2.6679999999999998e-01   2.1764999999999999e+00   2.4079999999999999e-01   9.6199999999999994e-02   2.0790000000000000e-01
  -3.0859999999999999e-01  -3.5170000000000001e-01   3.4310000000000002e-01   1.9089999999999999e-01   0.0000000000000000e+00   6.1400000000000003e-02  -5.9930000000000005e-01  -6.6699999999999995e-02   2.6118000000000001e+00   2.9859999999999998e-01   1.1550000000000001e-01   2.6979999999999998e-01
  -3.3060000000000000e-01  -2.1980000000000000e-01   5.1470000000000005e-01   2.2910000000000000e-01   3.8100000000000002e-02   5.2600000000000001e-02  -4.8830000000000001e-01   0.0000000000000000e+00   2.1764999999999999e+00   2.8899999999999998e-01   1.4430000000000001e-01   2.1229999999999999e-01
  -3.7469999999999998e-01  -4.1770000000000002e-01   1.2867999999999999e+00   1.7190000000000000e-01  -4.7600000000000003e-02   8.3299999999999999e-02  -5.1049999999999995e-01   8.8900000000000007e-02   3.2212000000000001e+00   2.1190000000000001e-01   6.7400000000000002e-02   1.9910000000000000e-01
  -1.7630000000000001e-01  -4.3969999999999998e-01  -1.7160000000000000e-01   2.1959999999999999e-01   9.5200000000000007e-02   3.0700000000000002e-02  -3.5510000000000003e-01   1.7790000000000000e-01   3.2212000000000001e+00   2.3119999999999999e-01   1.0580000000000001e-01   2.1679999999999999e-01
  -2.4249999999999999e-01  -3.7369999999999998e-01   4.2890000000000000e-01   2.0050000000000001e-01   1.1420000000000000e-01   1.7500000000000002e-02  -4.6610000000000001e-01  -8.8900000000000007e-02   2.6118000000000001e+00   2.5050000000000000e-01   1.9199999999999998e-02   2.4770000000000000e-01
  -2.6450000000000001e-01  -2.4179999999999999e-01  -1.0294000000000001e+00   2.7689999999999998e-01   1.6180000000000000e-01   8.8000000000000005e-03  -5.5489999999999995e-01   2.0010000000000000e-01   2.9600000000000000e+00   3.2750000000000001e-01   1.8279999999999999e-01   1.7249999999999999e-01
  -2.8649999999999998e-01  -4.3969999999999998e-01   4.2890000000000000e-01   1.2410000000000000e-01   1.8079999999999999e-01   1.7500000000000002e-02  -4.2170000000000002e-01   1.5559999999999999e-01   3.3083000000000000e+00   2.4079999999999999e-01   5.7700000000000001e-02   1.6370000000000001e-01
  -1.5429999999999999e-01  -3.5170000000000001e-01  -3.4310000000000002e-01   1.9089999999999999e-01   1.7130000000000001e-01  -2.6300000000000000e-02  -5.9930000000000005e-01   6.6699999999999995e-02   2.8730000000000002e+00   2.6010000000000000e-01   3.8500000000000000e-02   2.1229999999999999e-01
  -4.4100000000000000e-02  -2.6379999999999998e-01  -1.7160000000000000e-01   1.8140000000000001e-01   1.4269999999999999e-01   6.1400000000000003e-02  -6.2150000000000005e-01   2.2200000000000001e-02   2.5247000000000002e+00   2.3119999999999999e-01   3.8500000000000000e-02   2.1679999999999999e-01
  -4.4080000000000003e-01  -1.7590000000000000e-01  -4.2890000000000000e-01   1.7190000000000000e-01   7.6100000000000001e-02   7.0199999999999999e-02  -6.4370000000000005e-01   1.3339999999999999e-01   3.3083000000000000e+00   2.5050000000000000e-01   5.7700000000000001e-02   2.2559999999999999e-01
  -1.9839999999999999e-01  -3.0780000000000002e-01   5.1470000000000005e-01   1.1459999999999999e-01   7.6100000000000001e-02   7.0199999999999999e-02  -7.1020000000000005e-01  -8.8900000000000007e-02   2.2635999999999998e+00   2.8899999999999998e-01   7.6999999999999999e-02   2.3890000000000000e-01
   2.1999999999999999e-02  -3.5170000000000001e-01   2.5740000000000002e-01   1.8140000000000001e-01   1.6180000000000000e-01   5.2600000000000001e-02  -6.8799999999999994e-01   1.3339999999999999e-01   2.2635999999999998e+00   2.6010000000000000e-01   7.6999999999999999e-02   2.0349999999999999e-01
  -3.0859999999999999e-01  -4.1770000000000002e-01   1.4582999999999999e+00   1.1459999999999999e-01   7.6100000000000001e-02   8.3299999999999999e-02  -3.9950000000000002e-01   4.4499999999999998e-02   2.8730000000000002e+00   2.5050000000000000e-01   5.7700000000000001e-02   1.9460000000000000e-01
  -2.6450000000000001e-01  -4.8359999999999997e-01  -8.5800000000000001e-02   1.8140000000000001e-01   1.9000000000000000e-02   1.7500000000000002e-02  -3.3289999999999997e-01   1.7790000000000000e-01   3.2212000000000001e+00   2.8899999999999998e-01   1.6360000000000000e-01   1.9910000000000000e-01
  -3.0859999999999999e-01  -2.8580000000000000e-01  -2.5740000000000002e-01   2.0050000000000001e-01   2.8500000000000001e-02   4.8200000000000000e-02  -6.4370000000000005e-01  -6.6699999999999995e-02   3.3083000000000000e+00   3.5639999999999999e-01   1.3469999999999999e-01   2.5209999999999999e-01
  -2.4249999999999999e-01  -2.6379999999999998e-01  -8.5800000000000001e-02   1.5279999999999999e-01   1.4269999999999999e-01  -4.4000000000000003e-03  -3.1069999999999998e-01   3.3350000000000002e-01   3.0470999999999999e+00   2.3119999999999999e-01   7.6999999999999999e-02   2.1229999999999999e-01
  -3.3060000000000000e-01  -4.3969999999999998e-01   5.1470000000000005e-01   2.0050000000000001e-01   1.2370000000000000e-01   7.0199999999999999e-02  -5.3269999999999995e-01   2.4460000000000001e-01   4.0918000000000001e+00   1.9270000000000001e-01   2.3089999999999999e-01   1.9910000000000000e-01
  -3.7469999999999998e-01  -1.9789999999999999e-01  -3.4310000000000002e-01   1.6230000000000000e-01   9.5200000000000007e-02  -2.1899999999999999e-02  -5.5489999999999995e-01   1.3339999999999999e-01   3.1341999999999999e+00   2.5050000000000000e-01   7.6999999999999999e-02   1.8579999999999999e-01
  -1.5429999999999999e-01  -4.8359999999999997e-01   5.1470000000000005e-01   2.2910000000000000e-01   1.2370000000000000e-01   9.2100000000000001e-02  -6.8799999999999994e-01   1.1119999999999999e-01   3.2212000000000001e+00   2.2159999999999999e-01  -3.8500000000000000e-02   2.1229999999999999e-01
  -3.5270000000000001e-01  -3.7369999999999998e-01   0.0000000000000000e+00   1.6230000000000000e-01   2.8500000000000001e-02   6.1400000000000003e-02  -6.6579999999999995e-01   2.4460000000000001e-01   2.6989000000000001e+00   2.5050000000000000e-01   1.2509999999999999e-01   1.9460000000000000e-01
  -4.1880000000000001e-01  -2.6379999999999998e-01   7.7210000000000001e-01   1.3370000000000001e-01   9.4999999999999998e-03   2.6300000000000000e-02  -8.6560000000000004e-01  -1.7790000000000000e-01   2.5247000000000002e+00   2.7939999999999998e-01   5.7700000000000001e-02   1.9910000000000000e-01
  -4.1880000000000001e-01  -1.0990000000000000e-01   0.0000000000000000e+00   2.0999999999999999e-01   6.6600000000000006e-02   3.0700000000000002e-02  -4.8830000000000001e-01   6.6699999999999995e-02   2.4377000000000000e+00   3.5639999999999999e-01   5.7700000000000001e-02   2.3890000000000000e-01
  -6.1719999999999997e-01  -1.9789999999999999e-01   3.4310000000000002e-01   1.2410000000000000e-01   5.7099999999999998e-02   4.3900000000000002e-02  -6.4370000000000005e-01   1.7790000000000000e-01   3.9177000000000000e+00   3.5639999999999999e-01   0.0000000000000000e+00   2.3000000000000001e-01
  -3.5270000000000001e-01  -3.9570000000000000e-01   6.8630000000000002e-01   1.3370000000000001e-01   1.9000000000000000e-02   3.9500000000000000e-02  -5.3269999999999995e-01   1.5559999999999999e-01   3.0470999999999999e+00   2.4079999999999999e-01   1.3469999999999999e-01   1.6370000000000001e-01
  -4.4080000000000003e-01  -3.5170000000000001e-01  -6.8630000000000002e-01   2.0999999999999999e-01   1.9000000000000000e-02   1.7500000000000002e-02  -5.1049999999999995e-01  -8.8900000000000007e-02   3.2212000000000001e+00   2.4079999999999999e-01   4.8099999999999997e-02   2.0790000000000000e-01
  -2.6450000000000001e-01  -1.9789999999999999e-01  -5.1470000000000005e-01   2.6729999999999998e-01   1.1420000000000000e-01   8.8000000000000005e-03  -3.3289999999999997e-01   3.1130000000000002e-01   2.6118000000000001e+00   3.3710000000000001e-01   1.1550000000000001e-01   1.6810000000000000e-01
  -4.8490000000000000e-01  -3.2979999999999998e-01  -9.4359999999999999e-01   1.7190000000000000e-01   7.6100000000000001e-02   8.8000000000000005e-03  -4.2170000000000002e-01   4.4499999999999998e-02   2.4377000000000000e+00   2.5050000000000000e-01   9.6199999999999994e-02   2.4770000000000000e-01
  -1.9839999999999999e-01  -1.3189999999999999e-01  -1.7160000000000000e-01   2.1959999999999999e-01   1.2370000000000000e-01  -3.0700000000000002e-02  -5.9930000000000005e-01   6.6699999999999995e-02   3.0470999999999999e+00   2.9859999999999998e-01   4.8099999999999997e-02   2.1679999999999999e-01
  -2.2040000000000001e-01  -3.0780000000000002e-01  -1.1152000000000000e+00   1.3370000000000001e-01   1.4269999999999999e-01   4.4000000000000003e-03  -5.7709999999999995e-01  -8.8900000000000007e-02   2.8730000000000002e+00   2.5050000000000000e-01   1.0580000000000001e-01   2.0349999999999999e-01
  -2.2040000000000001e-01  -2.1980000000000000e-01   0.0000000000000000e+00   1.3370000000000001e-01   1.2370000000000000e-01   4.8200000000000000e-02  -6.4370000000000005e-01   1.5559999999999999e-01   3.8306000000000000e+00   2.6010000000000000e-01   7.6999999999999999e-02   1.9910000000000000e-01
  -2.2040000000000001e-01  -4.1770000000000002e-01   4.2890000000000000e-01   1.8140000000000001e-01   1.0470000000000000e-01   4.3900000000000002e-02  -7.5460000000000005e-01  -8.8900000000000007e-02   2.3506000000000000e+00   2.8899999999999998e-01   1.0580000000000001e-01   2.0349999999999999e-01
  -2.4249999999999999e-01  -2.1980000000000000e-01  -3.4310000000000002e-01   2.3870000000000000e-01   4.7600000000000003e-02   6.5799999999999997e-02  -6.2150000000000005e-01  -1.1119999999999999e-01   2.4377000000000000e+00   3.7569999999999998e-01   9.6199999999999994e-02   1.8579999999999999e-01
  -4.4080000000000003e-01  -4.1770000000000002e-01   1.8015000000000001e+00   1.8140000000000001e-01   3.8100000000000002e-02   9.2100000000000001e-02  -6.2150000000000005e-01   2.4460000000000001e-01   2.8730000000000002e+00   3.0819999999999997e-01   1.3469999999999999e-01   1.5479999999999999e-01
  -1.9839999999999999e-01  -3.5170000000000001e-01  -1.1152000000000000e+00   1.9089999999999999e-01   1.9000000000000000e-02   2.6300000000000000e-02  -3.9950000000000002e-01   2.8910000000000002e-01   3.3083000000000000e+00   3.1790000000000002e-01   1.0580000000000001e-01   1.9460000000000000e-01
  -2.6450000000000001e-01  -3.0780000000000002e-01   4.2890000000000000e-01   1.5279999999999999e-01   1.5229999999999999e-01  -4.4000000000000003e-03  -4.2170000000000002e-01  -4.4499999999999998e-02   2.9600000000000000e+00   2.3119999999999999e-01  -1.9199999999999998e-02   1.8579999999999999e-01
  -1.1020000000000001e-01  -3.5170000000000001e-01  -6.0050000000000003e-01   2.4820000000000000e-01   1.9030000000000000e-01   3.5099999999999999e-02  -3.9950000000000002e-01   3.7800000000000000e-01   3.4824000000000002e+00   2.6970000000000000e-01   1.8279999999999999e-01   1.9460000000000000e-01
  -3.5270000000000001e-01  -1.3189999999999999e-01   8.5800000000000001e-02   1.8140000000000001e-01   8.5599999999999996e-02   4.3900000000000002e-02  -5.5489999999999995e-01   3.1130000000000002e-01   3.3083000000000000e+00   2.0230000000000001e-01   3.8500000000000000e-02   2.1679999999999999e-01
  -1.7630000000000001e-01  -4.6170000000000000e-01  -1.0294000000000001e+00   2.7689999999999998e-01   1.2370000000000000e-01  -8.8000000000000005e-03  -6.6579999999999995e-01   1.1119999999999999e-01   2.7858999999999998e+00   3.0819999999999997e-01   9.6199999999999994e-02   2.2120000000000001e-01
  -2.8649999999999998e-01  -3.0780000000000002e-01  -3.4310000000000002e-01   1.1459999999999999e-01   1.4269999999999999e-01   1.7500000000000002e-02  -7.7680000000000005e-01   2.4460000000000001e-01   2.6989000000000001e+00   3.6599999999999999e-01   1.9199999999999998e-02   2.3890000000000000e-01
  -4.1880000000000001e-01  -3.9570000000000000e-01   6.8630000000000002e-01   2.0050000000000001e-01  -9.4999999999999998e-03   4.8200000000000000e-02  -6.2150000000000005e-01   6.6699999999999995e-02   2.7858999999999998e+00   2.8899999999999998e-01   2.8899999999999999e-02   2.2559999999999999e-01
  -2.8649999999999998e-01  -5.9360000000000002e-01   6.8630000000000002e-01   1.7190000000000000e-01   9.4999999999999998e-03   7.4499999999999997e-02  -6.2150000000000005e-01  -4.4499999999999998e-02   3.0470999999999999e+00   3.2750000000000001e-01   7.6999999999999999e-02   2.0790000000000000e-01
  -4.8490000000000000e-01  -2.1980000000000000e-01   2.5740000000000002e-01   1.6230000000000000e-01  -9.4999999999999998e-03  -1.7500000000000002e-02  -4.4390000000000002e-01   8.8900000000000007e-02   2.1764999999999999e+00   3.5639999999999999e-01   9.5999999999999992e-03   2.1679999999999999e-01
  -3.5270000000000001e-01  -3.5170000000000001e-01   9.4359999999999999e-01   1.6230000000000000e-01   5.7099999999999998e-02   9.2100000000000001e-02  -4.6610000000000001e-01   3.3350000000000002e-01   3.5695000000000001e+00   3.3710000000000001e-01   1.4430000000000001e-01   2.2559999999999999e-01
  -3.3060000000000000e-01  -5.0560000000000005e-01  -1.7160000000000000e-01   2.4820000000000000e-01   3.8100000000000002e-02   4.3900000000000002e-02  -7.1020000000000005e-01   4.4499999999999998e-02   3.3083000000000000e+00   2.5050000000000000e-01   2.0210000000000000e-01   2.0790000000000000e-01
  -2.2040000000000001e-01  -1.0990000000000000e-01   8.5800000000000001e-02   2.4820000000000000e-01   1.5229999999999999e-01   1.7500000000000002e-02  -6.2150000000000005e-01   2.2200000000000001e-02   2.8730000000000002e+00   2.4079999999999999e-01   1.2509999999999999e-01   1.6370000000000001e-01
  -3.5270000000000001e-01  -3.5170000000000001e-01  -8.5800000000000001e-02   1.9089999999999999e-01   1.8079999999999999e-01   2.1899999999999999e-02  -3.3289999999999997e-01   2.6679999999999998e-01   3.5695000000000001e+00   2.6010000000000000e-01   1.3469999999999999e-01   1.8140000000000001e-01
  -2.6450000000000001e-01  -5.0560000000000005e-01  -5.1470000000000005e-01   1.6230000000000000e-01   2.8500000000000001e-02   3.5099999999999999e-02  -4.4390000000000002e-01   2.4460000000000001e-01   2.8730000000000002e+00   2.6970000000000000e-01   1.4430000000000001e-01   2.2120000000000001e-01
  -2.1999999999999999e-02  -2.1980000000000000e-01  -1.1152000000000000e+00   2.0999999999999999e-01   2.3790000000000000e-01   2.1899999999999999e-02  -7.5460000000000005e-01   0.0000000000000000e+00   2.7858999999999998e+00   2.7939999999999998e-01  -3.8500000000000000e-02   2.5209999999999999e-01
  -2.8649999999999998e-01  -3.0780000000000002e-01  -2.5740000000000002e-01   1.1459999999999999e-01   1.0470000000000000e-01  -8.8000000000000005e-03  -5.7709999999999995e-01   4.4499999999999998e-02   3.3083000000000000e+00   3.5639999999999999e-01   1.9199999999999998e-02   2.3000000000000001e-01
  -2.6450000000000001e-01  -4.3969999999999998e-01   0.0000000000000000e+00   1.7190000000000000e-01   1.0470000000000000e-01   7.0199999999999999e-02  -7.1020000000000005e-01  -2.2200000000000001e-02   2.6989000000000001e+00   1.5409999999999999e-01   1.8279999999999999e-01   2.3000000000000001e-01
  -1.7630000000000001e-01  -3.2979999999999998e-01   6.8630000000000002e-01   1.0500000000000000e-01   5.7099999999999998e-02   5.7000000000000002e-02  -7.9900000000000004e-01  -2.4460000000000001e-01   2.0893999999999999e+00   2.5050000000000000e-01   1.3469999999999999e-01   2.4770000000000000e-01
  -1.3230000000000000e-01  -2.1980000000000000e-01  -2.5740000000000002e-01   1.6230000000000000e-01   1.0470000000000000e-01   5.7000000000000002e-02  -5.7709999999999995e-01  -1.7790000000000000e-01   2.7858999999999998e+00   2.3119999999999999e-01   7.6999999999999999e-02   2.3440000000000000e-01
  -4.8490000000000000e-01  -4.1770000000000002e-01   1.2010000000000001e+00   1.0500000000000000e-01   1.9000000000000000e-02   4.8200000000000000e-02  -5.3269999999999995e-01   2.6679999999999998e-01   2.6989000000000001e+00   2.3119999999999999e-01   1.4430000000000001e-01   1.9460000000000000e-01
  -6.6100000000000006e-02  -1.3189999999999999e-01   8.5780000000000001e-01   2.1959999999999999e-01   2.8500000000000001e-02   7.0199999999999999e-02  -4.6610000000000001e-01   1.3339999999999999e-01   3.6564999999999999e+00   2.8899999999999998e-01   1.7319999999999999e-01   1.6370000000000001e-01
  -3.7469999999999998e-01  -2.8580000000000000e-01  -2.5740000000000002e-01   1.0500000000000000e-01   8.5599999999999996e-02   2.6300000000000000e-02  -6.8799999999999994e-01  -2.2200000000000001e-02   3.1341999999999999e+00   2.1190000000000001e-01   1.7319999999999999e-01   1.9460000000000000e-01
  -4.1880000000000001e-01  -3.9570000000000000e-01  -2.5740000000000002e-01   1.8140000000000001e-01   6.6600000000000006e-02   2.1899999999999999e-02  -4.4390000000000002e-01   1.5559999999999999e-01   4.2659000000000002e+00   2.5050000000000000e-01   1.0580000000000001e-01   1.9020000000000001e-01
  -3.0859999999999999e-01  -3.0780000000000002e-01  -3.4310000000000002e-01   1.2410000000000000e-01   4.7600000000000003e-02   3.9500000000000000e-02  -5.7709999999999995e-01   2.2239999999999999e-01   3.4824000000000002e+00   2.3119999999999999e-01   2.1170000000000000e-01   2.2120000000000001e-01
  -3.0859999999999999e-01  -2.1999999999999999e-02   8.5800000000000001e-02   2.0999999999999999e-01   1.8079999999999999e-01   4.4000000000000003e-03  -5.1049999999999995e-01   2.2239999999999999e-01   2.9600000000000000e+00   2.5050000000000000e-01  -9.5999999999999992e-03   1.9460000000000000e-01
  -4.6289999999999998e-01  -2.1999999999999999e-02  -2.5740000000000002e-01   2.1959999999999999e-01   1.0470000000000000e-01   4.8200000000000000e-02  -8.4340000000000004e-01   2.2200000000000001e-02   2.8730000000000002e+00   2.7939999999999998e-01   9.6199999999999994e-02   2.0790000000000000e-01
  -4.8490000000000000e-01  -3.2979999999999998e-01  -2.5740000000000002e-01   1.4319999999999999e-01   3.8100000000000002e-02   4.4000000000000003e-03  -7.1020000000000005e-01   1.3339999999999999e-01   2.6989000000000001e+00   2.7939999999999998e-01   7.6999999999999999e-02   2.0790000000000000e-01
  -4.6289999999999998e-01  -3.0780000000000002e-01   1.7160000000000000e-01   2.1959999999999999e-01   7.6100000000000001e-02   5.7000000000000002e-02  -7.7680000000000005e-01  -1.3339999999999999e-01   3.3083000000000000e+00   2.8899999999999998e-01   6.7400000000000002e-02   2.3000000000000001e-01
  -3.7469999999999998e-01  -3.7369999999999998e-01   4.2890000000000000e-01   1.9089999999999999e-01   7.6100000000000001e-02  -1.3200000000000000e-02  -7.7680000000000005e-01  -8.8900000000000007e-02   2.6989000000000001e+00   2.8899999999999998e-01   9.6199999999999994e-02   2.1229999999999999e-01
  -4.4080000000000003e-01  -3.9570000000000000e-01   8.5780000000000001e-01   1.4319999999999999e-01   5.7099999999999998e-02   7.8899999999999998e-02  -6.6579999999999995e-01   8.8900000000000007e-02   2.1764999999999999e+00   2.5050000000000000e-01   8.6599999999999996e-02   2.0790000000000000e-01
  -3.9679999999999999e-01  -3.9570000000000000e-01  -9.4359999999999999e-01   2.1959999999999999e-01   6.6600000000000006e-02  -2.6300000000000000e-02  -4.8830000000000001e-01   8.8900000000000007e-02   2.8730000000000002e+00   1.9270000000000001e-01   1.5400000000000000e-01   2.0349999999999999e-01
  -2.4249999999999999e-01  -3.5170000000000001e-01  -1.1152000000000000e+00   1.2410000000000000e-01   1.4269999999999999e-01   5.7000000000000002e-02  -3.5510000000000003e-01   1.1119999999999999e-01   3.3953000000000002e+00   2.2159999999999999e-01   1.2509999999999999e-01   1.9460000000000000e-01
  -2.2040000000000001e-01  -2.6379999999999998e-01  -7.7210000000000001e-01   2.8639999999999999e-01   2.3790000000000000e-01  -3.0700000000000002e-02  -5.3269999999999995e-01   2.4460000000000001e-01   3.1341999999999999e+00   2.6010000000000000e-01   1.5400000000000000e-01   1.5920000000000001e-01
  -3.0859999999999999e-01  -1.9789999999999999e-01   3.4310000000000002e-01   1.8140000000000001e-01   7.6100000000000001e-02   2.6300000000000000e-02  -4.4390000000000002e-01   1.7790000000000000e-01   3.3953000000000002e+00   2.5050000000000000e-01   1.0580000000000001e-01   2.0349999999999999e-01
  -2.4249999999999999e-01  -3.0780000000000002e-01  -6.8630000000000002e-01   2.8639999999999999e-01   1.5229999999999999e-01  -3.0700000000000002e-02  -7.9900000000000004e-01   1.1119999999999999e-01   2.4377000000000000e+00   2.7939999999999998e-01   7.6999999999999999e-02   2.1679999999999999e-01
  -3.9679999999999999e-01  -3.5170000000000001e-01  -2.5740000000000002e-01   1.9089999999999999e-01   2.4740000000000001e-01   4.8200000000000000e-02  -4.8830000000000001e-01   4.4499999999999998e-02   3.2212000000000001e+00   2.7939999999999998e-01   4.8099999999999997e-02   2.3000000000000001e-01
  -3.0859999999999999e-01  -3.7369999999999998e-01  -6.0050000000000003e-01   2.0999999999999999e-01   2.8500000000000001e-02   5.2600000000000001e-02  -6.2150000000000005e-01  -2.2200000000000001e-02   2.2635999999999998e+00   2.9859999999999998e-01   1.0580000000000001e-01   1.9020000000000001e-01
  -8.8200000000000001e-02  -2.4179999999999999e-01   2.5740000000000002e-01   1.3370000000000001e-01   7.6100000000000001e-02   4.8200000000000000e-02  -8.2120000000000004e-01  -8.8900000000000007e-02   3.3953000000000002e+00   3.2750000000000001e-01   6.7400000000000002e-02   2.2559999999999999e-01
  -2.8649999999999998e-01  -3.0780000000000002e-01  -1.7160000000000000e-01   1.0500000000000000e-01  -1.9000000000000000e-02   4.8200000000000000e-02  -6.8799999999999994e-01  -4.4499999999999998e-02   2.3506000000000000e+00   3.1790000000000002e-01   1.0580000000000001e-01   2.2120000000000001e-01
  -1.9839999999999999e-01  -3.7369999999999998e-01   5.1470000000000005e-01   1.4319999999999999e-01   5.7099999999999998e-02   7.0199999999999999e-02  -4.4390000000000002e-01   2.0010000000000000e-01   2.0893999999999999e+00   2.6970000000000000e-01   5.7700000000000001e-02   2.3890000000000000e-01
  -3.3060000000000000e-01  -3.5170000000000001e-01   3.4310000000000002e-01   2.1959999999999999e-01   2.8500000000000001e-02   6.1400000000000003e-02  -4.6610000000000001e-01   2.6679999999999998e-01   2.2635999999999998e+00   2.3119999999999999e-01   1.0580000000000001e-01   2.2559999999999999e-01
  -3.7469999999999998e-01  -5.0560000000000005e-01  -6.0050000000000003e-01   1.1459999999999999e-01   1.0470000000000000e-01   5.2600000000000001e-02  -6.2150000000000005e-01   8.8900000000000007e-02   2.0024000000000002e+00   1.9270000000000001e-01   3.8500000000000000e-02   1.9910000000000000e-01
  -1.5429999999999999e-01  -4.8359999999999997e-01  -5.1470000000000005e-01   2.1959999999999999e-01   7.6100000000000001e-02   3.5099999999999999e-02  -4.4390000000000002e-01   3.5580000000000001e-01   3.5695000000000001e+00   1.5409999999999999e-01   1.3469999999999999e-01   1.9910000000000000e-01
  -1.9839999999999999e-01  -5.4959999999999998e-01  -6.0050000000000003e-01   1.3370000000000001e-01   9.5200000000000007e-02   2.1899999999999999e-02  -5.3269999999999995e-01   1.7790000000000000e-01   3.1341999999999999e+00   2.4079999999999999e-01   1.2509999999999999e-01   1.9460000000000000e-01
  -8.8200000000000001e-02  -2.6379999999999998e-01  -1.2867999999999999e+00   1.7190000000000000e-01   1.3320000000000001e-01   1.3200000000000000e-02  -5.5489999999999995e-01   6.6699999999999995e-02   2.9600000000000000e+00   1.8300000000000000e-01   2.8899999999999999e-02   2.0349999999999999e-01
  -4.4080000000000003e-01  -1.5390000000000001e-01  -1.1152000000000000e+00   1.7190000000000000e-01   1.9030000000000000e-01  -1.3200000000000000e-02  -5.3269999999999995e-01  -2.0010000000000000e-01   3.5695000000000001e+00   2.9859999999999998e-01   2.8899999999999999e-02   2.1229999999999999e-01
  -2.4249999999999999e-01  -3.5170000000000001e-01   8.5800000000000001e-02   1.2410000000000000e-01   7.6100000000000001e-02   9.2100000000000001e-02  -3.7730000000000002e-01   1.7790000000000000e-01   2.4377000000000000e+00   3.7569999999999998e-01   9.5999999999999992e-03   2.1229999999999999e-01
  -3.7469999999999998e-01  -3.7369999999999998e-01   3.4310000000000002e-01   1.2410000000000000e-01  -9.4999999999999998e-03   3.9500000000000000e-02  -6.4370000000000005e-01  -6.6699999999999995e-02   2.6118000000000001e+00   2.9859999999999998e-01   1.9199999999999998e-02   2.3000000000000001e-01
  -2.8649999999999998e-01  -3.7369999999999998e-01  -1.0294000000000001e+00   2.2910000000000000e-01   5.7099999999999998e-02  -8.8000000000000005e-03  -6.4370000000000005e-01   2.2200000000000001e-02   2.1764999999999999e+00   1.4449999999999999e-01   3.8500000000000000e-02   1.7249999999999999e-01
  -5.7310000000000005e-01  -3.9570000000000000e-01   6.8630000000000002e-01   1.8140000000000001e-01   4.7600000000000003e-02   1.0090000000000000e-01  -5.7709999999999995e-01   1.3339999999999999e-01   3.3953000000000002e+00   2.9859999999999998e-01   6.7400000000000002e-02   2.2120000000000001e-01
  -1.5429999999999999e-01  -3.7369999999999998e-01   8.5800000000000001e-02   1.7190000000000000e-01   2.8500000000000001e-02   7.0199999999999999e-02  -5.1049999999999995e-01   6.6699999999999995e-02   2.8730000000000002e+00   2.9859999999999998e-01   1.9199999999999998e-02   1.6810000000000000e-01
  -3.9679999999999999e-01  -5.4959999999999998e-01  -6.0050000000000003e-01   1.4319999999999999e-01   1.9000000000000000e-02  -4.4000000000000003e-03  -6.6579999999999995e-01  -1.3339999999999999e-01   3.3953000000000002e+00   2.8899999999999998e-01   6.7400000000000002e-02   1.9910000000000000e-01
  -2.8649999999999998e-01  -3.5170000000000001e-01  -6.8630000000000002e-01   2.0999999999999999e-01   2.0930000000000001e-01   1.7500000000000002e-02  -5.1049999999999995e-01   6.6699999999999995e-02   3.3953000000000002e+00   3.5639999999999999e-01   1.2509999999999999e-01   1.9460000000000000e-01
  -4.8490000000000000e-01  -1.7590000000000000e-01   5.1470000000000005e-01   2.1959999999999999e-01   1.3320000000000001e-01   5.2600000000000001e-02  -5.5489999999999995e-01   1.1119999999999999e-01   3.7435999999999998e+00   2.8899999999999998e-01   5.7700000000000001e-02   2.1229999999999999e-01
  -2.4249999999999999e-01  -1.5390000000000001e-01  -6.8630000000000002e-01   1.6230000000000000e-01   1.0470000000000000e-01   8.8000000000000005e-03  -7.3240000000000005e-01   4.4499999999999998e-02   2.8730000000000002e+00   3.6599999999999999e-01   1.1550000000000001e-01   2.1679999999999999e-01
  -1.7630000000000001e-01  -2.6379999999999998e-01   1.7160000000000000e-01   2.1959999999999999e-01   9.5200000000000007e-02  -1.7500000000000002e-02  -7.7680000000000005e-01   2.2200000000000001e-02   2.4377000000000000e+00   1.6380000000000000e-01   8.6599999999999996e-02   1.5920000000000001e-01
  -1.5429999999999999e-01  -3.2979999999999998e-01   3.4310000000000002e-01   9.5500000000000002e-02   9.5200000000000007e-02   5.2600000000000001e-02  -5.9930000000000005e-01   1.3339999999999999e-01   2.6989000000000001e+00   2.9859999999999998e-01   2.8899999999999999e-02   1.9910000000000000e-01
  -2.6450000000000001e-01  -3.2979999999999998e-01   6.8630000000000002e-01   2.1959999999999999e-01   9.4999999999999998e-03   5.2600000000000001e-02  -7.1020000000000005e-01   0.0000000000000000e+00   2.8730000000000002e+00   2.4079999999999999e-01   7.6999999999999999e-02   2.3000000000000001e-01
  -3.0859999999999999e-01  -1.3189999999999999e-01  -1.0294000000000001e+00   1.7190000000000000e-01   1.6180000000000000e-01   4.8200000000000000e-02  -5.7709999999999995e-01   2.2200000000000001e-02   2.1764999999999999e+00   2.8899999999999998e-01   7.6999999999999999e-02   2.1229999999999999e-01
  -4.1880000000000001e-01  -2.4179999999999999e-01   6.0050000000000003e-01   2.2910000000000000e-01   1.9000000000000000e-02   1.0090000000000000e-01  -5.3269999999999995e-01   2.2200000000000001e-02   3.4824000000000002e+00   2.7939999999999998e-01   1.6360000000000000e-01   2.1679999999999999e-01
  -2.8649999999999998e-01  -2.6379999999999998e-01   8.5800000000000001e-02   2.1959999999999999e-01   9.5200000000000007e-02   7.0199999999999999e-02  -3.7730000000000002e-01   3.3350000000000002e-01   3.3083000000000000e+00   3.0819999999999997e-01   1.6360000000000000e-01   2.2120000000000001e-01
  -1.9839999999999999e-01  -3.7369999999999998e-01   1.7160000000000000e-01   2.0999999999999999e-01   8.5599999999999996e-02   6.5799999999999997e-02  -5.1049999999999995e-01  -8.8900000000000007e-02   2.3506000000000000e+00   2.2159999999999999e-01   1.2509999999999999e-01   2.5209999999999999e-01
  -1.5429999999999999e-01  -1.9789999999999999e-01  -2.5740000000000002e-01   2.4820000000000000e-01   1.3320000000000001e-01   8.8000000000000005e-03  -3.9950000000000002e-01   2.2239999999999999e-01   3.0470999999999999e+00   2.8899999999999998e-01   1.2509999999999999e-01   1.8140000000000001e-01
  -1.5429999999999999e-01  -3.9570000000000000e-01   1.7160000000000000e-01   2.4820000000000000e-01   1.3320000000000001e-01   8.8000000000000005e-03  -5.3269999999999995e-01   1.5559999999999999e-01   4.2659000000000002e+00   2.4079999999999999e-01   3.8500000000000000e-02   2.4329999999999999e-01
  -4.8490000000000000e-01  -4.3969999999999998e-01   8.5800000000000001e-02   2.1959999999999999e-01   1.6180000000000000e-01   4.4000000000000003e-03  -9.1000000000000003e-01   2.0010000000000000e-01   3.3083000000000000e+00   2.5050000000000000e-01   1.0580000000000001e-01   2.0349999999999999e-01
  -4.4080000000000003e-01  -3.0780000000000002e-01  -5.1470000000000005e-01   2.3870000000000000e-01   9.5200000000000007e-02   0.0000000000000000e+00  -6.8799999999999994e-01  -2.2200000000000001e-02   2.6118000000000001e+00   2.9859999999999998e-01   9.6199999999999994e-02   2.2559999999999999e-01
  -1.5429999999999999e-01  -2.6379999999999998e-01   2.5740000000000002e-01   5.7299999999999997e-02   1.0470000000000000e-01   1.0090000000000000e-01  -8.4340000000000004e-01   1.7790000000000000e-01   3.3083000000000000e+00   2.3119999999999999e-01   7.6999999999999999e-02   2.2120000000000001e-01
  -3.9679999999999999e-01  -2.6379999999999998e-01   2.5740000000000002e-01   2.0050000000000001e-01   2.8500000000000001e-02   3.0700000000000002e-02  -5.3269999999999995e-01  -1.1119999999999999e-01   2.6118000000000001e+00   2.7939999999999998e-01   2.8899999999999999e-02   2.2120000000000001e-01
  -4.4080000000000003e-01  -3.0780000000000002e-01   0.0000000000000000e+00   1.7190000000000000e-01   5.7099999999999998e-02   5.2600000000000001e-02  -6.2150000000000005e-01   8.8900000000000007e-02   3.3083000000000000e+00   3.0819999999999997e-01   4.8099999999999997e-02   2.3440000000000000e-01
  -3.5270000000000001e-01  -4.3969999999999998e-01   9.4359999999999999e-01   1.5279999999999999e-01   5.7099999999999998e-02   3.9500000000000000e-02  -3.9950000000000002e-01  -2.2200000000000001e-02   3.3083000000000000e+00   2.3119999999999999e-01   1.3469999999999999e-01   1.9020000000000001e-01
  -2.6450000000000001e-01  -2.8580000000000000e-01   8.5780000000000001e-01   2.0999999999999999e-01   1.1420000000000000e-01   6.5799999999999997e-02  -5.9930000000000005e-01   2.4460000000000001e-01   3.1341999999999999e+00   2.4079999999999999e-01   2.0210000000000000e-01   2.2120000000000001e-01
  -1.7630000000000001e-01  -3.2979999999999998e-01   0.0000000000000000e+00   2.0999999999999999e-01   2.0930000000000001e-01   8.8000000000000005e-03  -3.3289999999999997e-01   2.8910000000000002e-01   2.8730000000000002e+00   2.6970000000000000e-01   6.7400000000000002e-02   2.0790000000000000e-01
  -3.5270000000000001e-01  -1.9789999999999999e-01  -5.1470000000000005e-01   2.2910000000000000e-01   2.4740000000000001e-01   0.0000000000000000e+00  -5.5489999999999995e-01   1.3339999999999999e-01   3.1341999999999999e+00   2.9859999999999998e-01   9.6199999999999994e-02   1.8140000000000001e-01
  -2.4249999999999999e-01  -3.9570000000000000e-01   2.5740000000000002e-01   2.2910000000000000e-01   1.1420000000000000e-01   2.1899999999999999e-02  -5.9930000000000005e-01   8.8900000000000007e-02   3.1341999999999999e+00   2.1190000000000001e-01   1.1550000000000001e-01   1.5479999999999999e-01
  -3.0859999999999999e-01  -1.0990000000000000e-01  -7.7210000000000001e-01   1.5279999999999999e-01   1.5229999999999999e-01   1.7500000000000002e-02  -5.1049999999999995e-01   2.6679999999999998e-01   2.7858999999999998e+00   2.7939999999999998e-01   1.1550000000000001e-01   1.8579999999999999e-01
  -5.2900000000000003e-01  -3.2979999999999998e-01  -7.7210000000000001e-01   2.5779999999999997e-01   1.0470000000000000e-01   8.8000000000000005e-03  -5.7709999999999995e-01   1.7790000000000000e-01   3.1341999999999999e+00   2.6970000000000000e-01   6.7400000000000002e-02   2.2120000000000001e-01
  -3.3060000000000000e-01  -2.1980000000000000e-01   1.7160000000000000e-01   2.0050000000000001e-01   4.7600000000000003e-02   8.8000000000000005e-03  -4.4390000000000002e-01   8.8900000000000007e-02   2.8730000000000002e+00   2.0230000000000001e-01   7.6999999999999999e-02   2.2120000000000001e-01
  -3.7469999999999998e-01  -3.0780000000000002e-01   8.5780000000000001e-01   1.2410000000000000e-01   9.4999999999999998e-03   8.3299999999999999e-02  -6.8799999999999994e-01  -8.8900000000000007e-02   2.4377000000000000e+00   2.6970000000000000e-01   6.7400000000000002e-02   2.5209999999999999e-01
  -3.3060000000000000e-01  -3.2979999999999998e-01  -8.5800000000000001e-02   2.4820000000000000e-01   5.7099999999999998e-02   3.5099999999999999e-02  -7.1020000000000005e-01   2.2200000000000001e-02   2.2635999999999998e+00   2.8899999999999998e-01   7.6999999999999999e-02   2.3440000000000000e-01
  -1.9839999999999999e-01  -4.1770000000000002e-01   9.4359999999999999e-01   1.3370000000000001e-01   5.7099999999999998e-02   4.8200000000000000e-02  -5.7709999999999995e-01  -6.6699999999999995e-02   2.7858999999999998e+00   2.6010000000000000e-01   7.6999999999999999e-02   2.5209999999999999e-01
  -2.2040000000000001e-01  -2.8580000000000000e-01  -2.5740000000000002e-01   1.1459999999999999e-01   2.8500000000000001e-02   2.6300000000000000e-02  -4.6610000000000001e-01   3.7800000000000000e-01   3.5695000000000001e+00   2.5050000000000000e-01   9.6199999999999994e-02   1.9460000000000000e-01
  -1.9839999999999999e-01  -1.0990000000000000e-01  -8.5800000000000001e-02   1.7190000000000000e-01   1.1420000000000000e-01   3.0700000000000002e-02  -6.6579999999999995e-01   8.8900000000000007e-02   3.3953000000000002e+00   2.0230000000000001e-01   1.4430000000000001e-01   2.0790000000000000e-01
  -3.9679999999999999e-01  -8.7900000000000006e-02  -5.1470000000000005e-01   1.3370000000000001e-01   4.7600000000000003e-02   4.8200000000000000e-02  -4.8830000000000001e-01   2.0010000000000000e-01   3.0470999999999999e+00   3.1790000000000002e-01   6.7400000000000002e-02   1.8140000000000001e-01
  -3.9679999999999999e-01  -2.4179999999999999e-01  -2.5740000000000002e-01   1.6230000000000000e-01   9.5200000000000007e-02   9.6500000000000002e-02  -5.3269999999999995e-01   2.6679999999999998e-01   3.3083000000000000e+00   2.1190000000000001e-01   1.4430000000000001e-01   1.9910000000000000e-01
  -1.7630000000000001e-01  -2.4179999999999999e-01  -6.8630000000000002e-01   2.5779999999999997e-01   5.7099999999999998e-02  -8.8000000000000005e-03  -5.1049999999999995e-01   1.7790000000000000e-01   2.4377000000000000e+00   2.7939999999999998e-01   1.3469999999999999e-01   2.2559999999999999e-01
  -3.9679999999999999e-01  -6.6000000000000003e-02  -5.1470000000000005e-01   2.4820000000000000e-01   1.1420000000000000e-01   3.0700000000000002e-02  -5.1049999999999995e-01   1.5559999999999999e-01   2.6989000000000001e+00   2.9859999999999998e-01   6.7400000000000002e-02   2.1679999999999999e-01
  -2.4249999999999999e-01  -1.3189999999999999e-01   4.2890000000000000e-01   1.7190000000000000e-01   0.0000000000000000e+00   4.3900000000000002e-02  -4.6610000000000001e-01   2.2200000000000001e-02   2.2635999999999998e+00   2.9859999999999998e-01   5.7700000000000001e-02   2.1679999999999999e-01
  -1.9839999999999999e-01  -3.7369999999999998e-01  -1.7160000000000000e-01   1.7190000000000000e-01   1.1420000000000000e-01   3.5099999999999999e-02  -6.2150000000000005e-01   0.0000000000000000e+00   2.9600000000000000e+00   3.6599999999999999e-01   7.6999999999999999e-02   2.3000000000000001e-01
  -2.6450000000000001e-01  -3.7369999999999998e-01  -2.5740000000000002e-01   2.1959999999999999e-01   3.8100000000000002e-02   7.0199999999999999e-02  -9.3220000000000003e-01  -1.3339999999999999e-01   1.8283000000000000e+00   3.3710000000000001e-01   5.7700000000000001e-02   2.3890000000000000e-01
  -2.6450000000000001e-01  -2.8580000000000000e-01   6.0050000000000003e-01   9.5500000000000002e-02   3.8100000000000002e-02   5.7000000000000002e-02  -4.6610000000000001e-01   1.5559999999999999e-01   2.0024000000000002e+00   3.2750000000000001e-01   1.3469999999999999e-01   1.8579999999999999e-01
  -2.8649999999999998e-01  -5.0560000000000005e-01   6.8630000000000002e-01   1.4319999999999999e-01   9.5200000000000007e-02   6.5799999999999997e-02  -4.2170000000000002e-01   1.1119999999999999e-01   2.4377000000000000e+00   3.0819999999999997e-01   9.6199999999999994e-02   2.0790000000000000e-01
  -2.8649999999999998e-01  -2.6379999999999998e-01  -5.1470000000000005e-01   1.5279999999999999e-01   7.6100000000000001e-02  -1.3200000000000000e-02  -6.2150000000000005e-01   2.6679999999999998e-01   2.8730000000000002e+00   2.3119999999999999e-01   7.6999999999999999e-02   1.9460000000000000e-01
  -2.2040000000000001e-01  -3.7369999999999998e-01  -1.2010000000000001e+00   2.1959999999999999e-01   1.1420000000000000e-01   3.5099999999999999e-02  -4.8830000000000001e-01   2.2239999999999999e-01   3.3953000000000002e+00   2.7939999999999998e-01   1.1550000000000001e-01   2.0349999999999999e-01
  -4.8490000000000000e-01  -2.6379999999999998e-01  -4.2890000000000000e-01   8.5900000000000004e-02   1.7130000000000001e-01   3.5099999999999999e-02  -3.7730000000000002e-01   2.4460000000000001e-01   3.4824000000000002e+00   2.4079999999999999e-01   1.0580000000000001e-01   1.8579999999999999e-01
  -3.0859999999999999e-01  -2.4179999999999999e-01  -1.7160000000000000e-01   2.0999999999999999e-01   1.5229999999999999e-01   8.8000000000000005e-03  -6.2150000000000005e-01   1.3339999999999999e-01   2.6989000000000001e+00   2.7939999999999998e-01   1.0580000000000001e-01   2.1679999999999999e-01
  -3.5270000000000001e-01  -1.7590000000000000e-01  -2.5740000000000002e-01   1.4319999999999999e-01   1.7130000000000001e-01  -8.8000000000000005e-03  -5.1049999999999995e-01   0.0000000000000000e+00   3.1341999999999999e+00   1.6380000000000000e-01   0.0000000000000000e+00   2.5209999999999999e-01
  -2.4249999999999999e-01  -6.6000000000000003e-02   1.7160000000000000e-01   1.8140000000000001e-01   3.8100000000000002e-02   1.3200000000000000e-02  -6.6579999999999995e-01  -2.2239999999999999e-01   3.4824000000000002e+00   2.8899999999999998e-01   1.2509999999999999e-01   1.9910000000000000e-01
  -3.3060000000000000e-01  -1.5390000000000001e-01   1.7160000000000000e-01   1.6230000000000000e-01   6.6600000000000006e-02   4.3900000000000002e-02  -8.8780000000000003e-01  -1.1119999999999999e-01   2.9600000000000000e+00   1.1559999999999999e-01   1.9199999999999998e-02   2.0790000000000000e-01
  -1.3230000000000000e-01  -6.6000000000000003e-02  -5.1470000000000005e-01   2.1959999999999999e-01   8.5599999999999996e-02   5.2600000000000001e-02  -5.1049999999999995e-01  -4.4499999999999998e-02   2.8730000000000002e+00   3.2750000000000001e-01   6.7400000000000002e-02   2.0790000000000000e-01
  -4.6289999999999998e-01  -3.9570000000000000e-01   9.4359999999999999e-01   1.0500000000000000e-01   7.6100000000000001e-02   1.0960000000000000e-01  -5.5489999999999995e-01   0.0000000000000000e+00   2.8730000000000002e+00   1.8300000000000000e-01   1.8279999999999999e-01   1.9460000000000000e-01
  -2.2040000000000001e-01  -2.4179999999999999e-01  -4.2890000000000000e-01   2.3870000000000000e-01   9.4999999999999998e-03   3.5099999999999999e-02  -5.1049999999999995e-01   3.1130000000000002e-01   3.2212000000000001e+00   2.7939999999999998e-01   1.8279999999999999e-01   1.6810000000000000e-01
  -3.5270000000000001e-01  -1.0990000000000000e-01  -8.5800000000000001e-02   2.3870000000000000e-01   1.5229999999999999e-01   9.2100000000000001e-02  -5.7709999999999995e-01   1.3339999999999999e-01   2.7858999999999998e+00   1.9270000000000001e-01   8.6599999999999996e-02   2.2120000000000001e-01
  -2.6450000000000001e-01  -2.4179999999999999e-01  -1.0294000000000001e+00   2.0050000000000001e-01   1.4269999999999999e-01  -1.3200000000000000e-02  -4.2170000000000002e-01   1.3339999999999999e-01   3.7435999999999998e+00   1.4449999999999999e-01   1.4430000000000001e-01   1.8579999999999999e-01
   0.0000000000000000e+00  -3.5170000000000001e-01   3.4310000000000002e-01   1.3370000000000001e-01   2.8500000000000001e-02   2.6300000000000000e-02  -7.1020000000000005e-01   1.3339999999999999e-01   4.0048000000000004e+00   3.0819999999999997e-01   1.0580000000000001e-01   1.9020000000000001e-01
  -1.1020000000000001e-01  -2.1999999999999999e-02  -6.8630000000000002e-01   2.3870000000000000e-01   1.0470000000000000e-01   1.3200000000000000e-02  -7.3240000000000005e-01   4.4499999999999998e-02   3.3083000000000000e+00   2.8899999999999998e-01   1.3469999999999999e-01   1.9460000000000000e-01
  -2.2040000000000001e-01  -2.1980000000000000e-01  -8.5800000000000001e-02   2.0999999999999999e-01   1.2370000000000000e-01   3.9500000000000000e-02  -8.6560000000000004e-01   2.2239999999999999e-01   2.9600000000000000e+00   2.4079999999999999e-01   1.9199999999999998e-02   1.7690000000000000e-01
  -1.1020000000000001e-01  -5.0560000000000005e-01   5.1470000000000005e-01   1.1459999999999999e-01   5.7099999999999998e-02   1.3200000000000000e-02  -3.7730000000000002e-01   0.0000000000000000e+00   3.2212000000000001e+00   2.7939999999999998e-01   2.8899999999999999e-02   2.0790000000000000e-01
  -1.1020000000000001e-01  -2.6379999999999998e-01   3.4310000000000002e-01   1.2410000000000000e-01   4.7600000000000003e-02   4.3900000000000002e-02  -5.7709999999999995e-01   1.3339999999999999e-01   2.0893999999999999e+00   3.4680000000000000e-01   5.7700000000000001e-02   2.3440000000000000e-01
  -2.2040000000000001e-01  -4.1770000000000002e-01   8.5800000000000001e-02   2.0999999999999999e-01   8.5599999999999996e-02   4.4000000000000003e-03  -6.2150000000000005e-01   2.2200000000000001e-02   2.5247000000000002e+00   2.7939999999999998e-01   6.7400000000000002e-02   2.0349999999999999e-01
  -3.5270000000000001e-01  -2.6379999999999998e-01   1.7160000000000000e-01   1.3370000000000001e-01   5.7099999999999998e-02   1.0090000000000000e-01  -5.1049999999999995e-01   1.1119999999999999e-01   2.7858999999999998e+00   3.2750000000000001e-01   2.1170000000000000e-01   2.3440000000000000e-01
  -1.7630000000000001e-01  -3.9570000000000000e-01  -3.4310000000000002e-01   2.2910000000000000e-01   3.8100000000000002e-02   3.9500000000000000e-02  -6.8799999999999994e-01   0.0000000000000000e+00   2.7858999999999998e+00   3.0819999999999997e-01   1.7319999999999999e-01   1.8140000000000001e-01
  -2.2040000000000001e-01  -1.3189999999999999e-01  -6.8630000000000002e-01   1.6230000000000000e-01   8.5599999999999996e-02   3.9500000000000000e-02  -4.2170000000000002e-01   0.0000000000000000e+00   3.2212000000000001e+00   2.5050000000000000e-01   6.7400000000000002e-02   2.1229999999999999e-01
  -1.3230000000000000e-01  -1.7590000000000000e-01  -1.2867999999999999e+00   1.8140000000000001e-01   1.1420000000000000e-01  -1.7500000000000002e-02  -3.7730000000000002e-01   1.3339999999999999e-01   3.3953000000000002e+00   2.1190000000000001e-01   9.6199999999999994e-02   1.6810000000000000e-01
  -3.9679999999999999e-01  -2.4179999999999999e-01   0.0000000000000000e+00   9.5500000000000002e-02   7.6100000000000001e-02   4.8200000000000000e-02  -4.6610000000000001e-01   1.3339999999999999e-01   3.6564999999999999e+00   3.4680000000000000e-01   1.2509999999999999e-01   2.1229999999999999e-01
  -6.6100000000000006e-02  -1.7590000000000000e-01  -1.7160000000000000e-01   2.4820000000000000e-01   1.0470000000000000e-01   1.7500000000000002e-02  -4.6610000000000001e-01   2.0010000000000000e-01   2.8730000000000002e+00   3.5639999999999999e-01   1.5400000000000000e-01   2.0349999999999999e-01
  -1.3230000000000000e-01  -4.8359999999999997e-01   8.5800000000000001e-02   2.0050000000000001e-01   1.3320000000000001e-01   8.8000000000000005e-03  -7.1020000000000005e-01   2.6679999999999998e-01   2.6989000000000001e+00   2.4079999999999999e-01   6.7400000000000002e-02   2.5209999999999999e-01
  -5.5110000000000003e-01  -3.7369999999999998e-01   4.2890000000000000e-01   2.0050000000000001e-01   1.6180000000000000e-01   4.8200000000000000e-02  -4.4390000000000002e-01   2.0010000000000000e-01   2.3506000000000000e+00   2.6970000000000000e-01   9.6199999999999994e-02   2.3000000000000001e-01
  -2.4249999999999999e-01  -3.5170000000000001e-01   5.1470000000000005e-01   1.4319999999999999e-01   1.0470000000000000e-01   5.2600000000000001e-02  -7.5460000000000005e-01  -6.6699999999999995e-02   2.7858999999999998e+00   2.7939999999999998e-01   6.7400000000000002e-02   2.3440000000000000e-01
  -4.4100000000000000e-02  -3.5170000000000001e-01   0.0000000000000000e+00   2.3870000000000000e-01   1.8079999999999999e-01   3.5099999999999999e-02  -4.8830000000000001e-01   1.1119999999999999e-01   2.9600000000000000e+00   3.0819999999999997e-01  -9.5999999999999992e-03   2.3000000000000001e-01
  -4.4080000000000003e-01  -3.9570000000000000e-01   8.5780000000000001e-01   1.5279999999999999e-01   1.9000000000000000e-02   1.0520000000000000e-01  -4.4390000000000002e-01   8.8900000000000007e-02   3.3083000000000000e+00   2.9859999999999998e-01   9.6199999999999994e-02   2.1229999999999999e-01
  -3.9679999999999999e-01  -1.0990000000000000e-01  -2.5740000000000002e-01   1.6230000000000000e-01   5.7099999999999998e-02   7.8899999999999998e-02  -5.3269999999999995e-01   2.2200000000000001e-02   3.0470999999999999e+00   3.2750000000000001e-01   1.2509999999999999e-01   2.1229999999999999e-01
  -1.9839999999999999e-01  -3.2979999999999998e-01   0.0000000000000000e+00   2.0050000000000001e-01   1.1420000000000000e-01   4.4000000000000003e-03  -5.7709999999999995e-01  -1.1119999999999999e-01   3.3953000000000002e+00   2.8899999999999998e-01   2.8899999999999999e-02   1.9460000000000000e-01
  -3.3060000000000000e-01  -4.1770000000000002e-01  -5.1470000000000005e-01   2.3870000000000000e-01   1.7130000000000001e-01   4.3900000000000002e-02  -4.4390000000000002e-01   1.5559999999999999e-01   2.7858999999999998e+00   2.6010000000000000e-01   1.1550000000000001e-01   2.0349999999999999e-01
  -3.3060000000000000e-01  -3.5170000000000001e-01  -2.5740000000000002e-01   1.2410000000000000e-01   1.5229999999999999e-01   5.7000000000000002e-02  -4.6610000000000001e-01   6.6699999999999995e-02   3.5695000000000001e+00   2.2159999999999999e-01   1.7319999999999999e-01   2.3890000000000000e-01
  -1.5429999999999999e-01  -1.9789999999999999e-01  -1.4582999999999999e+00   2.2910000000000000e-01   7.6100000000000001e-02   1.3200000000000000e-02  -6.2150000000000005e-01   2.2200000000000001e-02   2.8730000000000002e+00   2.8899999999999998e-01   5.7700000000000001e-02   2.2559999999999999e-01
  -1.9839999999999999e-01  -2.1980000000000000e-01   8.5800000000000001e-02   1.9089999999999999e-01   1.7130000000000001e-01  -8.8000000000000005e-03  -7.5460000000000005e-01   4.4499999999999998e-02   2.6118000000000001e+00   3.0819999999999997e-01   0.0000000000000000e+00   2.5209999999999999e-01
  -3.7469999999999998e-01  -2.1980000000000000e-01   4.2890000000000000e-01   1.7190000000000000e-01   3.8100000000000002e-02   5.2600000000000001e-02  -4.2170000000000002e-01   2.2200000000000001e-02   3.1341999999999999e+00   2.7939999999999998e-01   4.8099999999999997e-02   2.0790000000000000e-01
  -3.3060000000000000e-01  -3.7369999999999998e-01   6.0050000000000003e-01   1.7190000000000000e-01   9.4999999999999998e-03   8.3299999999999999e-02  -5.9930000000000005e-01  -1.1119999999999999e-01   2.9600000000000000e+00   2.6970000000000000e-01   6.7400000000000002e-02   2.3440000000000000e-01
  -1.5429999999999999e-01  -3.2979999999999998e-01  -5.1470000000000005e-01   1.7190000000000000e-01   6.6600000000000006e-02   3.0700000000000002e-02  -5.7709999999999995e-01   4.4499999999999998e-02   2.8730000000000002e+00   3.3710000000000001e-01   4.8099999999999997e-02   2.3440000000000000e-01
  -2.2040000000000001e-01  -4.6170000000000000e-01   4.2890000000000000e-01   1.1459999999999999e-01   1.9000000000000000e-02   1.0090000000000000e-01  -5.9930000000000005e-01   6.6699999999999995e-02   3.3953000000000002e+00   3.0819999999999997e-01   1.1550000000000001e-01   2.0349999999999999e-01
  -3.3060000000000000e-01  -4.3969999999999998e-01   3.4310000000000002e-01   1.9089999999999999e-01   7.6100000000000001e-02   3.5099999999999999e-02  -4.2170000000000002e-01   2.0010000000000000e-01   3.1341999999999999e+00   2.7939999999999998e-01   1.5400000000000000e-01   1.7249999999999999e-01
  -2.4249999999999999e-01  -2.1980000000000000e-01  -5.1470000000000005e-01   1.7190000000000000e-01   1.1420000000000000e-01   3.0700000000000002e-02  -4.2170000000000002e-01  -4.4499999999999998e-02   2.8730000000000002e+00   2.3119999999999999e-01   6.7400000000000002e-02   2.1229999999999999e-01
  -1.7630000000000001e-01  -2.1980000000000000e-01   8.5800000000000001e-02   1.7190000000000000e-01   1.8079999999999999e-01   4.3900000000000002e-02  -3.3289999999999997e-01   4.0020000000000000e-01   3.2212000000000001e+00   2.1190000000000001e-01   1.3469999999999999e-01   2.2120000000000001e-01
  -3.0859999999999999e-01  -3.0780000000000002e-01   1.7160000000000000e-01   1.8140000000000001e-01   1.7130000000000001e-01   4.3900000000000002e-02  -5.7709999999999995e-01   1.1119999999999999e-01   3.5695000000000001e+00   2.6010000000000000e-01   1.2509999999999999e-01   1.9460000000000000e-01
  -3.5270000000000001e-01  -2.1980000000000000e-01  -6.0050000000000003e-01   1.7190000000000000e-01   1.1420000000000000e-01  -1.3200000000000000e-02  -6.2150000000000005e-01   0.0000000000000000e+00   3.2212000000000001e+00   2.5050000000000000e-01   7.6999999999999999e-02   1.7690000000000000e-01
  -2.4249999999999999e-01  -8.7900000000000006e-02   6.8630000000000002e-01   1.4319999999999999e-01   6.6600000000000006e-02   3.5099999999999999e-02  -7.3240000000000005e-01  -4.4499999999999998e-02   3.5695000000000001e+00   2.5050000000000000e-01   1.4430000000000001e-01   2.2559999999999999e-01
  -2.4249999999999999e-01  -3.2979999999999998e-01   0.0000000000000000e+00   2.0050000000000001e-01   1.2370000000000000e-01   5.7000000000000002e-02  -6.2150000000000005e-01   1.3339999999999999e-01   2.4377000000000000e+00   3.2750000000000001e-01   8.6599999999999996e-02   2.0349999999999999e-01
  -4.4080000000000003e-01  -3.0780000000000002e-01   2.5740000000000002e-01   1.0500000000000000e-01   2.8500000000000001e-02   7.0199999999999999e-02  -6.4370000000000005e-01  -4.4499999999999998e-02   2.4377000000000000e+00   2.6970000000000000e-01   0.0000000000000000e+00   1.9460000000000000e-01
  -1.3230000000000000e-01  -2.1980000000000000e-01   8.5800000000000001e-02   1.4319999999999999e-01   1.1420000000000000e-01   8.7700000000000000e-02  -5.9930000000000005e-01   2.2200000000000001e-02   2.7858999999999998e+00   3.0819999999999997e-01  -9.5999999999999992e-03   2.3000000000000001e-01
  -3.3060000000000000e-01  -2.6379999999999998e-01   7.7210000000000001e-01   1.4319999999999999e-01   8.5599999999999996e-02   8.3299999999999999e-02  -3.9950000000000002e-01   8.8900000000000007e-02   3.5695000000000001e+00   2.7939999999999998e-01   1.2509999999999999e-01   2.0349999999999999e-01
  -1.1020000000000001e-01  -3.2979999999999998e-01   0.0000000000000000e+00   1.6230000000000000e-01   5.7099999999999998e-02   4.3900000000000002e-02  -5.5489999999999995e-01   1.1119999999999999e-01   3.3083000000000000e+00   2.6010000000000000e-01   1.5400000000000000e-01   1.9910000000000000e-01
  -2.8649999999999998e-01  -2.8580000000000000e-01  -7.7210000000000001e-01   1.4319999999999999e-01   1.2370000000000000e-01  -8.8000000000000005e-03  -3.1069999999999998e-01   6.6699999999999995e-02   3.3083000000000000e+00   3.5639999999999999e-01   9.6199999999999994e-02   2.1229999999999999e-01
  -2.4249999999999999e-01  -2.1980000000000000e-01  -5.1470000000000005e-01   2.1959999999999999e-01   1.7130000000000001e-01   3.9500000000000000e-02  -5.9930000000000005e-01   4.8920000000000002e-01   3.3083000000000000e+00   2.4079999999999999e-01   1.3469999999999999e-01   2.1229999999999999e-01
  -2.6450000000000001e-01  -1.9789999999999999e-01  -6.8630000000000002e-01   2.0050000000000001e-01   9.5200000000000007e-02   5.7000000000000002e-02  -5.1049999999999995e-01   1.5559999999999999e-01   3.9177000000000000e+00   2.3119999999999999e-01   5.7700000000000001e-02   1.7249999999999999e-01
  -3.0859999999999999e-01  -6.6000000000000003e-02  -6.8630000000000002e-01   2.6729999999999998e-01   1.9980000000000001e-01  -4.4000000000000003e-03  -4.8830000000000001e-01   8.8900000000000007e-02   2.9600000000000000e+00   1.8300000000000000e-01   6.7400000000000002e-02   2.3440000000000000e-01
  -3.7469999999999998e-01  -2.4179999999999999e-01  -6.8630000000000002e-01   1.8140000000000001e-01   4.7600000000000003e-02   4.4000000000000003e-03  -4.6610000000000001e-01   1.7790000000000000e-01   1.7412000000000001e+00   2.3119999999999999e-01   7.6999999999999999e-02   1.9020000000000001e-01
  -4.1880000000000001e-01  -2.6379999999999998e-01   0.0000000000000000e+00   1.6230000000000000e-01   7.6100000000000001e-02   5.2600000000000001e-02  -4.4390000000000002e-01   3.1130000000000002e-01   2.6118000000000001e+00   2.5050000000000000e-01   9.6199999999999994e-02   2.2120000000000001e-01
  -2.8649999999999998e-01  -3.0780000000000002e-01   0.0000000000000000e+00   1.2410000000000000e-01   3.8100000000000002e-02   3.5099999999999999e-02  -5.5489999999999995e-01   6.6699999999999995e-02   2.0893999999999999e+00   2.4079999999999999e-01   2.8899999999999999e-02   2.0790000000000000e-01
  -1.3230000000000000e-01  -2.8580000000000000e-01   1.7160000000000000e-01   1.7190000000000000e-01   5.7099999999999998e-02   6.1400000000000003e-02  -5.7709999999999995e-01   4.4499999999999998e-02   2.7858999999999998e+00   2.9859999999999998e-01   5.7700000000000001e-02   2.3890000000000000e-01
  -4.6289999999999998e-01  -4.3969999999999998e-01   1.7160000000000000e-01   1.4319999999999999e-01   2.8500000000000001e-02   1.0960000000000000e-01  -4.2170000000000002e-01   4.4499999999999998e-02   2.8730000000000002e+00   2.5050000000000000e-01   1.7319999999999999e-01   1.9910000000000000e-01
  -3.5270000000000001e-01  -2.4179999999999999e-01  -6.8630000000000002e-01   1.4319999999999999e-01   1.0470000000000000e-01   6.1400000000000003e-02  -4.2170000000000002e-01   2.0010000000000000e-01   2.6989000000000001e+00   3.0819999999999997e-01   8.6599999999999996e-02   1.9910000000000000e-01
  -6.6100000000000006e-02  -3.2979999999999998e-01  -8.5800000000000001e-02   2.0999999999999999e-01   1.6180000000000000e-01   1.3200000000000000e-02  -4.8830000000000001e-01  -8.8900000000000007e-02   2.7858999999999998e+00   2.9859999999999998e-01   4.8099999999999997e-02   1.9020000000000001e-01
  -2.8649999999999998e-01  -2.1980000000000000e-01   2.5740000000000002e-01   2.4820000000000000e-01   5.7099999999999998e-02   4.4000000000000003e-03  -4.4390000000000002e-01   1.3339999999999999e-01   3.1341999999999999e+00   1.8300000000000000e-01   2.0210000000000000e-01   1.9020000000000001e-01
  -2.2040000000000001e-01  -1.7590000000000000e-01  -8.5780000000000001e-01   2.3870000000000000e-01   4.7600000000000003e-02   5.2600000000000001e-02  -6.2150000000000005e-01   8.8900000000000007e-02   2.6118000000000001e+00   2.3119999999999999e-01   1.2509999999999999e-01   1.6810000000000000e-01
  -1.9839999999999999e-01  -2.8580000000000000e-01  -1.2010000000000001e+00   3.0549999999999999e-01   1.0470000000000000e-01   3.5099999999999999e-02  -6.6579999999999995e-01   2.2200000000000001e-02   3.0470999999999999e+00   2.2159999999999999e-01   7.6999999999999999e-02   1.9910000000000000e-01
  -3.7469999999999998e-01  -2.1980000000000000e-01  -8.5780000000000001e-01   2.0050000000000001e-01   7.6100000000000001e-02   8.8000000000000005e-03  -5.9930000000000005e-01   4.4499999999999998e-02   3.5695000000000001e+00   2.3119999999999999e-01   4.8099999999999997e-02   2.1679999999999999e-01
  -3.0859999999999999e-01  -5.0560000000000005e-01  -2.5740000000000002e-01   8.5900000000000004e-02   9.5200000000000007e-02   1.3200000000000000e-02  -5.7709999999999995e-01  -2.2200000000000001e-02   3.0470999999999999e+00   2.6970000000000000e-01   6.7400000000000002e-02   2.1679999999999999e-01
  -3.7469999999999998e-01  -4.3969999999999998e-01   6.0050000000000003e-01   2.2910000000000000e-01   8.5599999999999996e-02   3.9500000000000000e-02  -5.9930000000000005e-01  -4.4499999999999998e-02   2.2635999999999998e+00   2.9859999999999998e-01   7.6999999999999999e-02   2.2120000000000001e-01
  -3.3060000000000000e-01  -4.6170000000000000e-01   2.5740000000000002e-01   2.0999999999999999e-01   8.5599999999999996e-02   4.8200000000000000e-02  -7.3240000000000005e-01   0.0000000000000000e+00   3.3083000000000000e+00   2.7939999999999998e-01   4.8099999999999997e-02   2.0790000000000000e-01
  -1.5429999999999999e-01  -1.9789999999999999e-01   7.7210000000000001e-01   1.4319999999999999e-01   1.9000000000000000e-02   7.4499999999999997e-02  -3.7730000000000002e-01  -2.2200000000000001e-02   3.5695000000000001e+00   2.7939999999999998e-01   1.6360000000000000e-01   2.0790000000000000e-01
  -2.2040000000000001e-01  -3.9570000000000000e-01   5.1470000000000005e-01   2.0050000000000001e-01   1.0470000000000000e-01   4.3900000000000002e-02  -3.1069999999999998e-01   1.1119999999999999e-01   2.9600000000000000e+00   2.6970000000000000e-01   1.1550000000000001e-01   1.9910000000000000e-01
  -2.6450000000000001e-01  -1.0990000000000000e-01  -8.5780000000000001e-01   2.5779999999999997e-01   1.2370000000000000e-01   2.1899999999999999e-02  -4.8830000000000001e-01   8.8900000000000007e-02   3.1341999999999999e+00   2.9859999999999998e-01   1.4430000000000001e-01   2.1229999999999999e-01
  -3.9679999999999999e-01  -4.8359999999999997e-01  -2.5740000000000002e-01   2.0050000000000001e-01   8.5599999999999996e-02   6.5799999999999997e-02  -3.7730000000000002e-01   3.3350000000000002e-01   3.2212000000000001e+00   2.4079999999999999e-01   8.6599999999999996e-02   2.0349999999999999e-01
  -1.9839999999999999e-01  -2.4179999999999999e-01   7.7210000000000001e-01   2.0999999999999999e-01   8.5599999999999996e-02   7.4499999999999997e-02  -6.4370000000000005e-01   1.7790000000000000e-01   3.4824000000000002e+00   2.7939999999999998e-01   8.6599999999999996e-02   2.1679999999999999e-01
  -1.1020000000000001e-01  -2.6379999999999998e-01   0.0000000000000000e+00   2.5779999999999997e-01   1.2370000000000000e-01   0.0000000000000000e+00  -5.3269999999999995e-01   8.8900000000000007e-02   3.3083000000000000e+00   2.6970000000000000e-01   4.8099999999999997e-02   2.4329999999999999e-01
  -2.8649999999999998e-01  -4.3969999999999998e-01  -1.0294000000000001e+00   1.0500000000000000e-01   1.7130000000000001e-01   6.5799999999999997e-02  -6.2150000000000005e-01   1.3339999999999999e-01   3.7435999999999998e+00   2.6970000000000000e-01   8.6599999999999996e-02   1.9910000000000000e-01
  -3.0859999999999999e-01  -2.1980000000000000e-01   7.7210000000000001e-01   1.7190000000000000e-01   1.2370000000000000e-01   4.8200000000000000e-02  -5.5489999999999995e-01   2.2200000000000001e-02   3.2212000000000001e+00   2.7939999999999998e-01   1.9199999999999998e-02   2.1229999999999999e-01
  -4.8490000000000000e-01  -2.4179999999999999e-01   4.2890000000000000e-01   1.2410000000000000e-01   4.7600000000000003e-02   1.3200000000000000e-02  -8.2120000000000004e-01  -1.7790000000000000e-01   2.1764999999999999e+00   2.5050000000000000e-01   3.8500000000000000e-02   2.4329999999999999e-01
  -3.5270000000000001e-01  -4.1770000000000002e-01  -5.1470000000000005e-01   1.5279999999999999e-01   1.4269999999999999e-01   3.5099999999999999e-02  -6.6579999999999995e-01  -1.3339999999999999e-01   2.4377000000000000e+00   2.2159999999999999e-01   2.8899999999999999e-02   2.0349999999999999e-01
  -7.2740000000000005e-01  -1.9789999999999999e-01   6.8630000000000002e-01   1.9089999999999999e-01  -4.7600000000000003e-02   7.0199999999999999e-02  -5.3269999999999995e-01   1.5559999999999999e-01   2.8730000000000002e+00   3.0819999999999997e-01   4.8099999999999997e-02   1.6810000000000000e-01
  -3.7469999999999998e-01  -3.7369999999999998e-01   8.5800000000000001e-02   1.6230000000000000e-01   1.9000000000000000e-02   4.8200000000000000e-02  -5.1049999999999995e-01  -1.3339999999999999e-01   3.1341999999999999e+00   2.5050000000000000e-01   8.6599999999999996e-02   2.2120000000000001e-01
  -3.3060000000000000e-01  -1.7590000000000000e-01  -5.1470000000000005e-01   2.0050000000000001e-01   1.2370000000000000e-01   4.3900000000000002e-02  -5.5489999999999995e-01   4.4499999999999998e-02   2.8730000000000002e+00   1.8300000000000000e-01   3.8500000000000000e-02   1.8579999999999999e-01
  -1.7630000000000001e-01  -2.8580000000000000e-01  -6.0050000000000003e-01   2.2910000000000000e-01   6.6600000000000006e-02   8.8000000000000005e-03  -5.7709999999999995e-01   2.6679999999999998e-01   3.4824000000000002e+00   2.6970000000000000e-01   2.0210000000000000e-01   2.0349999999999999e-01
  -5.7310000000000005e-01  -2.6379999999999998e-01   2.5740000000000002e-01   1.1459999999999999e-01   1.4269999999999999e-01   5.7000000000000002e-02  -6.8799999999999994e-01   8.8900000000000007e-02   3.1341999999999999e+00   1.5409999999999999e-01   5.7700000000000001e-02   2.2559999999999999e-01
  -1.7630000000000001e-01  -1.3189999999999999e-01  -1.6298999999999999e+00   2.6729999999999998e-01   1.1420000000000000e-01  -1.3200000000000000e-02  -6.6579999999999995e-01   1.7790000000000000e-01   4.0048000000000004e+00   2.7939999999999998e-01   1.5400000000000000e-01   1.9020000000000001e-01
  -3.7469999999999998e-01  -2.6379999999999998e-01  -3.4310000000000002e-01   1.4319999999999999e-01   1.2370000000000000e-01   1.7500000000000002e-02  -6.8799999999999994e-01  -2.2200000000000001e-02   2.5247000000000002e+00   2.9859999999999998e-01   4.8099999999999997e-02   2.3890000000000000e-01
  -1.9839999999999999e-01  -3.7369999999999998e-01  -4.2890000000000000e-01   1.6230000000000000e-01   3.8100000000000002e-02   3.9500000000000000e-02  -4.4390000000000002e-01   0.0000000000000000e+00   2.6118000000000001e+00   3.0819999999999997e-01   1.3469999999999999e-01   2.1679999999999999e-01
  -3.7469999999999998e-01  -4.8359999999999997e-01   3.4310000000000002e-01   9.5500000000000002e-02   5.7099999999999998e-02   5.7000000000000002e-02  -7.9900000000000004e-01  -4.4499999999999998e-02   2.6118000000000001e+00   2.1190000000000001e-01   0.0000000000000000e+00   2.5659999999999999e-01
  -3.5270000000000001e-01  -3.2979999999999998e-01  -5.1470000000000005e-01   2.2910000000000000e-01   8.5599999999999996e-02  -4.8200000000000000e-02  -4.8830000000000001e-01   0.0000000000000000e+00   2.4377000000000000e+00   2.2159999999999999e-01   7.6999999999999999e-02   2.4329999999999999e-01
  -4.1880000000000001e-01  -3.0780000000000002e-01   8.5780000000000001e-01   8.5900000000000004e-02   9.4999999999999998e-03   7.0199999999999999e-02  -6.2150000000000005e-01   1.5559999999999999e-01   3.3953000000000002e+00   2.4079999999999999e-01   1.6360000000000000e-01   2.2120000000000001e-01
   2.1999999999999999e-02  -2.8580000000000000e-01   7.7210000000000001e-01   1.1459999999999999e-01   1.0470000000000000e-01   1.7500000000000002e-02  -4.2170000000000002e-01   1.7790000000000000e-01   2.4377000000000000e+00   3.2750000000000001e-01   1.4430000000000001e-01   2.0349999999999999e-01
  -4.1880000000000001e-01  -3.5170000000000001e-01   8.5800000000000001e-02   1.5279999999999999e-01   9.5200000000000007e-02   3.0700000000000002e-02  -5.1049999999999995e-01   2.0010000000000000e-01   3.5695000000000001e+00   2.6970000000000000e-01   8.6599999999999996e-02   1.9460000000000000e-01
  -6.6100000000000006e-02  -1.3189999999999999e-01  -6.0050000000000003e-01   3.0549999999999999e-01   1.4269999999999999e-01  -3.0700000000000002e-02  -5.1049999999999995e-01   1.1119999999999999e-01   3.3953000000000002e+00   3.1790000000000002e-01   2.0210000000000000e-01   1.6810000000000000e-01
  -2.6450000000000001e-01  -4.8359999999999997e-01   0.0000000000000000e+00   1.5279999999999999e-01   6.6600000000000006e-02   4.8200000000000000e-02  -4.2170000000000002e-01   2.2200000000000001e-02   3.3953000000000002e+00   2.2159999999999999e-01   3.8500000000000000e-02   1.8140000000000001e-01
  -4.4100000000000000e-02  -6.6000000000000003e-02  -1.1152000000000000e+00   2.3870000000000000e-01   5.7099999999999998e-02  -8.8000000000000005e-03  -4.8830000000000001e-01  -1.3339999999999999e-01   2.9600000000000000e+00   2.9859999999999998e-01   4.8099999999999997e-02   2.3000000000000001e-01
  -1.9839999999999999e-01  -3.0780000000000002e-01  -2.5740000000000002e-01   1.7190000000000000e-01   7.6100000000000001e-02   6.1400000000000003e-02  -7.9900000000000004e-01  -1.1119999999999999e-01   2.2635999999999998e+00   2.4079999999999999e-01   1.3469999999999999e-01   2.0790000000000000e-01
  -2.6450000000000001e-01  -2.8580000000000000e-01  -8.5780000000000001e-01   1.9089999999999999e-01   6.6600000000000006e-02   1.3200000000000000e-02  -5.9930000000000005e-01   2.6679999999999998e-01   2.3506000000000000e+00   2.6010000000000000e-01   1.1550000000000001e-01   1.8579999999999999e-01
  -2.8649999999999998e-01  -1.9789999999999999e-01   7.7210000000000001e-01   1.5279999999999999e-01   9.5200000000000007e-02   9.6500000000000002e-02  -7.7680000000000005e-01  -1.1119999999999999e-01   2.9600000000000000e+00   3.4680000000000000e-01   3.8500000000000000e-02   2.3890000000000000e-01
  -1.5429999999999999e-01  -2.1980000000000000e-01   0.0000000000000000e+00   2.0050000000000001e-01   1.3320000000000001e-01   2.6300000000000000e-02  -5.7709999999999995e-01  -8.8900000000000007e-02   1.6540999999999999e+00   3.1790000000000002e-01   6.7400000000000002e-02   1.7249999999999999e-01
  -3.9679999999999999e-01  -1.3189999999999999e-01   2.5740000000000002e-01   1.0500000000000000e-01   2.8500000000000001e-02   4.8200000000000000e-02  -6.8799999999999994e-01   4.4499999999999998e-02   3.4824000000000002e+00   3.1790000000000002e-01   5.7700000000000001e-02   2.1679999999999999e-01
  -2.4249999999999999e-01  -3.5170000000000001e-01   0.0000000000000000e+00   9.5500000000000002e-02   3.8100000000000002e-02   3.0700000000000002e-02  -4.2170000000000002e-01   3.1130000000000002e-01   2.8730000000000002e+00   2.8899999999999998e-01   1.6360000000000000e-01   1.6810000000000000e-01
  -1.1020000000000001e-01  -3.0780000000000002e-01   5.1470000000000005e-01   2.7689999999999998e-01   0.0000000000000000e+00   6.5799999999999997e-02  -5.7709999999999995e-01  -1.1119999999999999e-01   3.2212000000000001e+00   2.9859999999999998e-01   5.7700000000000001e-02   1.5920000000000001e-01
  -3.0859999999999999e-01  -3.0780000000000002e-01  -8.5780000000000001e-01   1.9089999999999999e-01   1.0470000000000000e-01   3.0700000000000002e-02  -2.4410000000000001e-01   2.0010000000000000e-01   2.4377000000000000e+00   3.5639999999999999e-01   8.6599999999999996e-02   1.7690000000000000e-01
  -2.4249999999999999e-01  -2.6379999999999998e-01  -8.5800000000000001e-02   1.7190000000000000e-01   1.0470000000000000e-01   5.2600000000000001e-02  -6.2150000000000005e-01   8.8900000000000007e-02   4.2659000000000002e+00   2.6010000000000000e-01   8.6599999999999996e-02   2.2120000000000001e-01
  -1.9839999999999999e-01  -2.1980000000000000e-01  -9.4359999999999999e-01   2.7689999999999998e-01   1.9030000000000000e-01   2.6300000000000000e-02  -4.8830000000000001e-01  -2.2200000000000001e-02   2.6989000000000001e+00   3.0819999999999997e-01   8.6599999999999996e-02   2.0790000000000000e-01
  -3.7469999999999998e-01  -3.2979999999999998e-01  -6.8630000000000002e-01   5.7299999999999997e-02   8.5599999999999996e-02   2.6300000000000000e-02  -5.7709999999999995e-01   1.3339999999999999e-01   2.8730000000000002e+00   3.2750000000000001e-01   1.3469999999999999e-01   2.1679999999999999e-01
  -3.5270000000000001e-01  -2.6379999999999998e-01   3.4310000000000002e-01   1.9089999999999999e-01   2.8500000000000001e-02   7.4499999999999997e-02  -6.6579999999999995e-01   6.6699999999999995e-02   2.1764999999999999e+00   2.6970000000000000e-01   8.6599999999999996e-02   2.2559999999999999e-01
  -2.8649999999999998e-01  -4.1770000000000002e-01   3.4310000000000002e-01   1.5279999999999999e-01  -9.4999999999999998e-03   6.1400000000000003e-02  -6.8799999999999994e-01  -1.3339999999999999e-01   3.1341999999999999e+00   3.5639999999999999e-01   0.0000000000000000e+00   2.0790000000000000e-01
  -2.8649999999999998e-01  -1.7590000000000000e-01   8.5800000000000001e-02   8.5900000000000004e-02   1.4269999999999999e-01   3.9500000000000000e-02  -5.9930000000000005e-01   0.0000000000000000e+00   2.6989000000000001e+00   2.7939999999999998e-01   1.7319999999999999e-01   2.1229999999999999e-01
  -2.8649999999999998e-01  -3.5170000000000001e-01   1.6298999999999999e+00   1.4319999999999999e-01   8.5599999999999996e-02   4.3900000000000002e-02  -6.8799999999999994e-01  -6.6699999999999995e-02   2.6118000000000001e+00   3.0819999999999997e-01   1.1550000000000001e-01   1.9020000000000001e-01
  -1.3230000000000000e-01  -1.5390000000000001e-01   2.5740000000000002e-01   1.6230000000000000e-01   8.5599999999999996e-02   5.7000000000000002e-02  -3.5510000000000003e-01   0.0000000000000000e+00   2.6118000000000001e+00   2.9859999999999998e-01   9.6199999999999994e-02   1.8140000000000001e-01
  -1.7630000000000001e-01  -3.2979999999999998e-01  -4.2890000000000000e-01   2.0999999999999999e-01   4.7600000000000003e-02   4.3900000000000002e-02  -5.3269999999999995e-01  -2.2200000000000001e-02   2.8730000000000002e+00   2.1190000000000001e-01   1.2509999999999999e-01   1.8140000000000001e-01
  -1.3230000000000000e-01  -3.0780000000000002e-01  -6.0050000000000003e-01   1.7190000000000000e-01   1.8079999999999999e-01   0.0000000000000000e+00  -3.1069999999999998e-01   4.4499999999999998e-02   3.9177000000000000e+00   2.7939999999999998e-01   1.4430000000000001e-01   1.7690000000000000e-01
  -2.6450000000000001e-01  -2.1980000000000000e-01  -8.5800000000000001e-02   1.6230000000000000e-01   9.5200000000000007e-02   9.2100000000000001e-02  -5.7709999999999995e-01  -2.2200000000000001e-02   3.2212000000000001e+00   2.8899999999999998e-01   1.0580000000000001e-01   2.2120000000000001e-01
  -2.2040000000000001e-01  -3.2979999999999998e-01  -5.1470000000000005e-01   1.1459999999999999e-01   1.8079999999999999e-01  -2.6300000000000000e-02  -3.7730000000000002e-01  -4.4499999999999998e-02   2.8730000000000002e+00   2.0230000000000001e-01   7.6999999999999999e-02   1.9460000000000000e-01
  -5.2900000000000003e-01  -3.0780000000000002e-01  -3.4310000000000002e-01   1.9089999999999999e-01   9.5200000000000007e-02   4.8200000000000000e-02  -6.2150000000000005e-01  -1.3339999999999999e-01   3.5695000000000001e+00   3.0819999999999997e-01   7.6999999999999999e-02   2.0790000000000000e-01
  -2.4249999999999999e-01  -2.6379999999999998e-01  -8.5800000000000001e-02   9.5500000000000002e-02   1.0470000000000000e-01   4.8200000000000000e-02  -5.7709999999999995e-01   2.0010000000000000e-01   2.3506000000000000e+00   2.0230000000000001e-01   1.1550000000000001e-01   2.1679999999999999e-01
  -3.0859999999999999e-01  -3.5170000000000001e-01   8.5800000000000001e-02   1.3370000000000001e-01   7.6100000000000001e-02   4.3900000000000002e-02  -7.3240000000000005e-01   6.6699999999999995e-02   2.6118000000000001e+00   2.1190000000000001e-01   1.9199999999999998e-02   2.2559999999999999e-01
  -2.6450000000000001e-01  -1.0990000000000000e-01  -8.5800000000000001e-02   2.3870000000000000e-01   7.6100000000000001e-02   5.7000000000000002e-02  -5.3269999999999995e-01   4.4499999999999998e-02   2.2635999999999998e+00   3.1790000000000002e-01   8.6599999999999996e-02   1.7690000000000000e-01
  -3.0859999999999999e-01  -4.1770000000000002e-01   1.3725000000000001e+00   1.3370000000000001e-01   1.9000000000000000e-02   7.8899999999999998e-02  -3.1069999999999998e-01   1.5559999999999999e-01   2.9600000000000000e+00   2.3119999999999999e-01   7.6999999999999999e-02   1.9910000000000000e-01
  -4.6289999999999998e-01  -2.4179999999999999e-01   0.0000000000000000e+00   1.4319999999999999e-01   3.8100000000000002e-02   4.3900000000000002e-02  -5.5489999999999995e-01   2.2200000000000001e-02   3.2212000000000001e+00   2.8899999999999998e-01   1.1550000000000001e-01   2.2120000000000001e-01
  -3.3060000000000000e-01  -4.3969999999999998e-01  -8.5800000000000001e-02   1.8140000000000001e-01   1.2370000000000000e-01   2.1899999999999999e-02  -6.8799999999999994e-01   2.2200000000000001e-02   3.2212000000000001e+00   2.1190000000000001e-01   1.4430000000000001e-01   2.1229999999999999e-01
  -3.5270000000000001e-01  -3.9570000000000000e-01   3.4310000000000002e-01   1.3370000000000001e-01   1.5229999999999999e-01   2.6300000000000000e-02  -5.9930000000000005e-01  -4.4499999999999998e-02   2.5247000000000002e+00   2.2159999999999999e-01   1.7319999999999999e-01   1.8579999999999999e-01
  -4.4080000000000003e-01  -3.7369999999999998e-01   6.8630000000000002e-01   1.9089999999999999e-01   1.2370000000000000e-01   2.6300000000000000e-02  -5.1049999999999995e-01   1.7790000000000000e-01   3.3083000000000000e+00   2.6970000000000000e-01   1.4430000000000001e-01   1.8579999999999999e-01
  -1.9839999999999999e-01  -3.2979999999999998e-01  -9.4359999999999999e-01   2.1959999999999999e-01   2.2839999999999999e-01  -4.4000000000000003e-03  -8.2120000000000004e-01   2.0010000000000000e-01   2.5247000000000002e+00   3.1790000000000002e-01  -4.8099999999999997e-02   1.9020000000000001e-01
  -4.6289999999999998e-01  -3.2979999999999998e-01  -7.7210000000000001e-01   1.9089999999999999e-01   1.6180000000000000e-01  -1.7500000000000002e-02  -6.6579999999999995e-01   2.2200000000000001e-02   3.2212000000000001e+00   2.6970000000000000e-01  -2.8899999999999999e-02   2.0790000000000000e-01
  -3.7469999999999998e-01  -1.0990000000000000e-01   1.7160000000000000e-01   1.2410000000000000e-01   3.8100000000000002e-02   6.5799999999999997e-02  -7.1020000000000005e-01   2.2200000000000001e-02   3.0470999999999999e+00   3.2750000000000001e-01   9.6199999999999994e-02   1.8140000000000001e-01
  -5.0700000000000001e-01  -4.8359999999999997e-01  -6.0050000000000003e-01   1.6230000000000000e-01   1.0470000000000000e-01   8.8000000000000005e-03  -5.7709999999999995e-01  -2.0010000000000000e-01   2.7858999999999998e+00   2.7939999999999998e-01   3.8500000000000000e-02   2.1229999999999999e-01
  -3.5270000000000001e-01  -3.0780000000000002e-01  -2.5740000000000002e-01   2.7689999999999998e-01   9.5200000000000007e-02   3.9500000000000000e-02  -6.2150000000000005e-01   1.7790000000000000e-01   2.2635999999999998e+00   3.5639999999999999e-01   1.1550000000000001e-01   2.2559999999999999e-01
  -3.7469999999999998e-01  -2.6379999999999998e-01   5.1470000000000005e-01   1.6230000000000000e-01   2.8500000000000001e-02   3.5099999999999999e-02  -4.4390000000000002e-01   4.4499999999999998e-02   2.6989000000000001e+00   3.0819999999999997e-01   5.7700000000000001e-02   1.9020000000000001e-01
  -2.4249999999999999e-01  -1.5390000000000001e-01   8.5780000000000001e-01   1.9089999999999999e-01   8.5599999999999996e-02   4.3900000000000002e-02  -3.3289999999999997e-01  -8.8900000000000007e-02   2.2635999999999998e+00   2.3119999999999999e-01   1.9239999999999999e-01   1.6810000000000000e-01
  -1.9839999999999999e-01  -3.2979999999999998e-01  -5.1470000000000005e-01   1.9089999999999999e-01   1.3320000000000001e-01   3.0700000000000002e-02  -4.6610000000000001e-01   2.2200000000000001e-02   3.9177000000000000e+00   2.8899999999999998e-01   1.5400000000000000e-01   1.6370000000000001e-01
  -3.5270000000000001e-01  -2.1980000000000000e-01  -9.4359999999999999e-01   1.5279999999999999e-01   1.0470000000000000e-01   3.0700000000000002e-02  -4.8830000000000001e-01   2.6679999999999998e-01   3.0470999999999999e+00   3.3710000000000001e-01   2.2130000000000000e-01   1.9460000000000000e-01
  -1.7630000000000001e-01  -2.8580000000000000e-01   3.4310000000000002e-01   1.4319999999999999e-01   5.7099999999999998e-02   2.6300000000000000e-02  -5.7709999999999995e-01   1.1119999999999999e-01   2.7858999999999998e+00   2.2159999999999999e-01   8.6599999999999996e-02   1.9020000000000001e-01
  -2.2040000000000001e-01  -2.8580000000000000e-01  -6.8630000000000002e-01   2.7689999999999998e-01   1.0470000000000000e-01   6.5799999999999997e-02  -5.5489999999999995e-01   1.7790000000000000e-01   3.0470999999999999e+00   2.6010000000000000e-01   1.7319999999999999e-01   2.3890000000000000e-01
  -4.1880000000000001e-01  -3.9570000000000000e-01  -7.7210000000000001e-01   2.6729999999999998e-01   1.0470000000000000e-01   3.5099999999999999e-02  -5.1049999999999995e-01  -1.1119999999999999e-01   3.0470999999999999e+00   2.6010000000000000e-01   5.7700000000000001e-02   1.8579999999999999e-01
  -3.7469999999999998e-01  -2.8580000000000000e-01  -8.5800000000000001e-02   5.7299999999999997e-02   5.7099999999999998e-02   3.0700000000000002e-02  -3.9950000000000002e-01   2.2239999999999999e-01   3.0470999999999999e+00   2.8899999999999998e-01   1.4430000000000001e-01   2.3000000000000001e-01
  -1.5429999999999999e-01  -2.1980000000000000e-01   2.5740000000000002e-01   1.9089999999999999e-01  -3.8100000000000002e-02   4.3900000000000002e-02  -7.1020000000000005e-01   6.6699999999999995e-02   2.6118000000000001e+00   2.7939999999999998e-01   1.3469999999999999e-01   2.1229999999999999e-01
  -2.6450000000000001e-01  -4.3969999999999998e-01   8.5800000000000001e-02   2.3870000000000000e-01   4.7600000000000003e-02   2.6300000000000000e-02  -5.9930000000000005e-01   4.4499999999999998e-02   2.6118000000000001e+00   1.4449999999999999e-01   7.6999999999999999e-02   2.3890000000000000e-01
  -2.4249999999999999e-01  -4.1770000000000002e-01  -8.5800000000000001e-02   7.6399999999999996e-02  -2.8500000000000001e-02   1.0960000000000000e-01  -3.1069999999999998e-01   1.5559999999999999e-01   2.5247000000000002e+00   2.0230000000000001e-01   6.7400000000000002e-02   2.2120000000000001e-01
  -2.6450000000000001e-01  -2.8580000000000000e-01  -8.5800000000000001e-02   1.5279999999999999e-01   0.0000000000000000e+00   6.1400000000000003e-02  -4.8830000000000001e-01   1.1119999999999999e-01   3.9177000000000000e+00   3.0819999999999997e-01   7.6999999999999999e-02   2.2120000000000001e-01
  -1.3230000000000000e-01  -2.6379999999999998e-01  -4.2890000000000000e-01   2.3870000000000000e-01   4.7600000000000003e-02  -1.3200000000000000e-02  -4.4390000000000002e-01   4.4499999999999998e-02   2.8730000000000002e+00   2.7939999999999998e-01   4.8099999999999997e-02   2.0349999999999999e-01
  -2.2040000000000001e-01  -2.4179999999999999e-01  -3.4310000000000002e-01   2.3870000000000000e-01   1.1420000000000000e-01   1.7500000000000002e-02  -4.2170000000000002e-01   2.2239999999999999e-01   3.6564999999999999e+00   2.8899999999999998e-01   1.4430000000000001e-01   2.1229999999999999e-01
  -2.4249999999999999e-01  -2.8580000000000000e-01   5.1470000000000005e-01   1.2410000000000000e-01   4.7600000000000003e-02   2.1899999999999999e-02  -5.9930000000000005e-01   4.4499999999999998e-02   3.5695000000000001e+00   2.9859999999999998e-01   1.1550000000000001e-01   2.3440000000000000e-01
  -3.5270000000000001e-01  -2.6379999999999998e-01  -9.4359999999999999e-01   2.2910000000000000e-01   8.5599999999999996e-02   2.6300000000000000e-02  -5.5489999999999995e-01   2.2200000000000001e-02   2.9600000000000000e+00   2.7939999999999998e-01   6.7400000000000002e-02   2.0349999999999999e-01
  -2.6450000000000001e-01  -8.7900000000000006e-02   0.0000000000000000e+00   1.3370000000000001e-01   1.0470000000000000e-01   1.7500000000000002e-02  -5.1049999999999995e-01   2.2200000000000001e-02   2.8730000000000002e+00   2.4079999999999999e-01   4.8099999999999997e-02   1.9910000000000000e-01
  -1.9839999999999999e-01  -2.4179999999999999e-01   6.0050000000000003e-01   1.1459999999999999e-01   7.6100000000000001e-02   6.1400000000000003e-02  -6.4370000000000005e-01   2.2200000000000001e-02   3.3083000000000000e+00   2.6970000000000000e-01   7.6999999999999999e-02   1.9910000000000000e-01
  -3.3060000000000000e-01  -2.4179999999999999e-01   5.1470000000000005e-01   1.1459999999999999e-01   3.8100000000000002e-02   4.3900000000000002e-02  -4.8830000000000001e-01   0.0000000000000000e+00   2.5247000000000002e+00   2.2159999999999999e-01   2.8899999999999999e-02   2.3890000000000000e-01
  -2.8649999999999998e-01  -3.9570000000000000e-01   1.7160000000000000e-01   2.1959999999999999e-01   1.9000000000000000e-02   5.2600000000000001e-02  -6.6579999999999995e-01  -2.2200000000000001e-02   3.2212000000000001e+00   2.2159999999999999e-01  -9.5999999999999992e-03   2.6540000000000002e-01
  -3.5270000000000001e-01  -4.1770000000000002e-01   8.5780000000000001e-01   1.6230000000000000e-01   3.8100000000000002e-02   5.7000000000000002e-02  -6.2150000000000005e-01   1.3339999999999999e-01   2.6118000000000001e+00   1.8300000000000000e-01   8.6599999999999996e-02   1.7690000000000000e-01
  -2.6450000000000001e-01  -1.7590000000000000e-01  -8.5800000000000001e-02   1.2410000000000000e-01  -9.4999999999999998e-03   3.5099999999999999e-02  -4.6610000000000001e-01   6.6699999999999995e-02   2.9600000000000000e+00   2.6970000000000000e-01   6.7400000000000002e-02   2.2559999999999999e-01
  -3.7469999999999998e-01  -1.9789999999999999e-01  -3.4310000000000002e-01   2.0050000000000001e-01   1.2370000000000000e-01   3.0700000000000002e-02  -4.2170000000000002e-01   1.3339999999999999e-01   3.2212000000000001e+00   3.0819999999999997e-01   5.7700000000000001e-02   2.0349999999999999e-01
  -3.9679999999999999e-01  -2.8580000000000000e-01  -6.0050000000000003e-01   1.9089999999999999e-01   8.5599999999999996e-02   2.1899999999999999e-02  -4.4390000000000002e-01   1.3339999999999999e-01   2.9600000000000000e+00   2.2159999999999999e-01   1.7319999999999999e-01   1.8140000000000001e-01
  -1.3230000000000000e-01  -4.3969999999999998e-01   8.5800000000000001e-02   1.0500000000000000e-01   1.2370000000000000e-01   1.3200000000000000e-02  -2.8849999999999998e-01   1.1119999999999999e-01   3.1341999999999999e+00   2.1190000000000001e-01   1.0580000000000001e-01   2.0349999999999999e-01
  -1.1020000000000001e-01  -2.4179999999999999e-01  -1.1152000000000000e+00   1.8140000000000001e-01   1.6180000000000000e-01   2.1899999999999999e-02  -5.5489999999999995e-01   1.3339999999999999e-01   3.3083000000000000e+00   2.6010000000000000e-01  -3.8500000000000000e-02   2.0790000000000000e-01
  -4.1880000000000001e-01  -3.5170000000000001e-01   1.7160000000000000e-01   1.1459999999999999e-01   1.2370000000000000e-01   1.7500000000000002e-02  -6.8799999999999994e-01  -4.4499999999999998e-02   2.5247000000000002e+00   2.7939999999999998e-01   5.7700000000000001e-02   2.3000000000000001e-01
  -2.6450000000000001e-01  -3.9570000000000000e-01   5.1470000000000005e-01   1.6230000000000000e-01   4.7600000000000003e-02   4.3900000000000002e-02  -5.3269999999999995e-01   2.0010000000000000e-01   2.6989000000000001e+00   2.6970000000000000e-01   1.2509999999999999e-01   2.0790000000000000e-01
  -2.6450000000000001e-01  -3.0780000000000002e-01   8.5800000000000001e-02   7.6399999999999996e-02   6.6600000000000006e-02   7.0199999999999999e-02  -8.4340000000000004e-01   6.6699999999999995e-02   3.0470999999999999e+00   2.1190000000000001e-01   8.6599999999999996e-02   2.3890000000000000e-01
  -2.8649999999999998e-01  -1.7590000000000000e-01   1.7160000000000000e-01   2.6729999999999998e-01   7.6100000000000001e-02   5.2600000000000001e-02  -5.5489999999999995e-01  -6.6699999999999995e-02   2.1764999999999999e+00   2.6970000000000000e-01   3.8500000000000000e-02   2.3440000000000000e-01
  -4.4080000000000003e-01  -2.8580000000000000e-01   5.1470000000000005e-01   1.5279999999999999e-01   9.4999999999999998e-03   8.3299999999999999e-02  -5.3269999999999995e-01  -6.6699999999999995e-02   2.6989000000000001e+00   2.9859999999999998e-01   1.2509999999999999e-01   2.2559999999999999e-01
  -1.7630000000000001e-01  -3.9570000000000000e-01   2.5740000000000002e-01   2.7689999999999998e-01   5.7099999999999998e-02   5.7000000000000002e-02  -7.1020000000000005e-01   6.6699999999999995e-02   2.8730000000000002e+00   3.0819999999999997e-01   1.3469999999999999e-01   2.0349999999999999e-01
  -3.3060000000000000e-01  -8.7900000000000006e-02  -4.2890000000000000e-01   1.6230000000000000e-01   1.2370000000000000e-01  -1.3200000000000000e-02  -6.6579999999999995e-01   0.0000000000000000e+00   3.3953000000000002e+00   3.7569999999999998e-01   1.0580000000000001e-01   2.1679999999999999e-01
  -2.8649999999999998e-01  -3.2979999999999998e-01  -1.0294000000000001e+00   2.0999999999999999e-01   1.1420000000000000e-01   8.8000000000000005e-03  -5.1049999999999995e-01   8.8900000000000007e-02   2.9600000000000000e+00   2.3119999999999999e-01   1.5400000000000000e-01   2.0790000000000000e-01
  -3.7469999999999998e-01  -2.1980000000000000e-01   3.4310000000000002e-01   1.7190000000000000e-01   6.6600000000000006e-02   3.0700000000000002e-02  -5.1049999999999995e-01   2.6679999999999998e-01   2.9600000000000000e+00   2.3119999999999999e-01   1.1550000000000001e-01   2.3890000000000000e-01
  -2.8649999999999998e-01  -3.5170000000000001e-01  -7.7210000000000001e-01   2.9599999999999999e-01   1.8079999999999999e-01  -2.6300000000000000e-02  -7.1020000000000005e-01   4.4499999999999998e-02   3.3083000000000000e+00   2.8899999999999998e-01   8.6599999999999996e-02   2.2120000000000001e-01
  -1.7630000000000001e-01  -1.7590000000000000e-01  -2.5740000000000002e-01   2.1959999999999999e-01   1.0470000000000000e-01   6.1400000000000003e-02  -6.4370000000000005e-01   8.8900000000000007e-02   2.8730000000000002e+00   1.8300000000000000e-01   9.6199999999999994e-02   2.3000000000000001e-01
  -2.8649999999999998e-01  -3.2979999999999998e-01  -1.7160000000000000e-01   1.2410000000000000e-01   5.7099999999999998e-02  -1.7500000000000002e-02  -5.5489999999999995e-01   2.2200000000000001e-02   3.3083000000000000e+00   3.3710000000000001e-01   9.6199999999999994e-02   1.9910000000000000e-01
  -3.0859999999999999e-01  -2.1980000000000000e-01   5.1470000000000005e-01   2.2910000000000000e-01  -9.4999999999999998e-03   7.8899999999999998e-02  -5.9930000000000005e-01  -8.8900000000000007e-02   2.3506000000000000e+00   2.2159999999999999e-01   6.7400000000000002e-02   2.5209999999999999e-01
  -1.9839999999999999e-01  -1.7590000000000000e-01  -1.1152000000000000e+00   1.8140000000000001e-01   1.1420000000000000e-01  -1.3200000000000000e-02  -5.7709999999999995e-01  -6.6699999999999995e-02   2.2635999999999998e+00   2.6010000000000000e-01   6.7400000000000002e-02   2.0349999999999999e-01
  -1.7630000000000001e-01  -1.3189999999999999e-01   8.5780000000000001e-01   1.2410000000000000e-01  -6.6600000000000006e-02   7.4499999999999997e-02  -5.9930000000000005e-01  -1.3339999999999999e-01   3.3083000000000000e+00   2.7939999999999998e-01   1.3469999999999999e-01   1.9460000000000000e-01
  -1.3230000000000000e-01  -3.2979999999999998e-01   0.0000000000000000e+00   2.3870000000000000e-01   1.0470000000000000e-01   1.7500000000000002e-02  -5.9930000000000005e-01  -2.2200000000000001e-02   3.1341999999999999e+00   2.8899999999999998e-01   2.0210000000000000e-01   2.2559999999999999e-01
  -2.2040000000000001e-01  -2.6379999999999998e-01  -3.4310000000000002e-01   2.3870000000000000e-01   1.7130000000000001e-01   1.7500000000000002e-02  -4.8830000000000001e-01   8.8900000000000007e-02   2.6118000000000001e+00   2.5050000000000000e-01   1.1550000000000001e-01   2.3890000000000000e-01
  -3.5270000000000001e-01  -4.6170000000000000e-01  -1.7160000000000000e-01   2.8639999999999999e-01   1.3320000000000001e-01   6.1400000000000003e-02  -3.3289999999999997e-01   8.8900000000000007e-02   3.6564999999999999e+00   2.3119999999999999e-01   9.6199999999999994e-02   1.8140000000000001e-01
  -1.7630000000000001e-01  -1.7590000000000000e-01  -8.5800000000000001e-02   1.5279999999999999e-01   8.5599999999999996e-02   3.9500000000000000e-02  -4.4390000000000002e-01   1.3339999999999999e-01   3.4824000000000002e+00   2.0230000000000001e-01   1.5400000000000000e-01   1.9020000000000001e-01
  -2.2040000000000001e-01  -2.1980000000000000e-01  -1.1152000000000000e+00   1.5279999999999999e-01   1.7130000000000001e-01  -4.4000000000000003e-03  -5.9930000000000005e-01   0.0000000000000000e+00   2.6989000000000001e+00   2.5050000000000000e-01   8.6599999999999996e-02   1.9910000000000000e-01
  -2.6450000000000001e-01  -2.6379999999999998e-01  -8.5800000000000001e-02   1.1459999999999999e-01   9.5200000000000007e-02   1.7500000000000002e-02  -5.7709999999999995e-01  -4.4499999999999998e-02   3.0470999999999999e+00   2.6970000000000000e-01   1.5400000000000000e-01   1.9460000000000000e-01
  -3.9679999999999999e-01  -1.5390000000000001e-01   4.2890000000000000e-01   2.3870000000000000e-01   7.6100000000000001e-02   8.7700000000000000e-02  -5.3269999999999995e-01   2.0010000000000000e-01   3.7435999999999998e+00   3.6599999999999999e-01   1.7319999999999999e-01   2.1229999999999999e-01
  -2.6450000000000001e-01  -2.4179999999999999e-01   1.7160000000000000e-01   1.8140000000000001e-01   5.7099999999999998e-02   6.1400000000000003e-02  -6.4370000000000005e-01  -4.4499999999999998e-02   2.6989000000000001e+00   2.6970000000000000e-01   1.0580000000000001e-01   2.5659999999999999e-01
  -2.8649999999999998e-01  -1.0990000000000000e-01   5.1470000000000005e-01   1.9089999999999999e-01   9.5200000000000007e-02   4.3900000000000002e-02  -7.9900000000000004e-01   2.2200000000000001e-02   2.3506000000000000e+00   3.4680000000000000e-01   8.6599999999999996e-02   2.0349999999999999e-01
  -2.8649999999999998e-01  -5.9360000000000002e-01   8.5800000000000001e-02   1.3370000000000001e-01   3.8100000000000002e-02   9.6500000000000002e-02  -5.3269999999999995e-01   1.1119999999999999e-01   2.4377000000000000e+00   2.7939999999999998e-01   1.0580000000000001e-01   2.2120000000000001e-01
  -2.2040000000000001e-01  -1.5390000000000001e-01  -8.5800000000000001e-02   1.8140000000000001e-01  -2.8500000000000001e-02   4.8200000000000000e-02  -4.4390000000000002e-01   1.7790000000000000e-01   2.9600000000000000e+00   2.4079999999999999e-01   1.4430000000000001e-01   2.1229999999999999e-01
  -3.3060000000000000e-01  -3.0780000000000002e-01  -2.5740000000000002e-01   2.0999999999999999e-01   1.3320000000000001e-01  -4.4000000000000003e-03  -3.7730000000000002e-01   1.5559999999999999e-01   2.9600000000000000e+00   3.3710000000000001e-01   1.0580000000000001e-01   1.8579999999999999e-01
   2.1999999999999999e-02  -2.8580000000000000e-01  -1.0294000000000001e+00   2.3870000000000000e-01   8.5599999999999996e-02   1.3200000000000000e-02  -4.2170000000000002e-01   3.1130000000000002e-01   3.5695000000000001e+00   3.5639999999999999e-01   1.6360000000000000e-01   1.6810000000000000e-01
  -4.1880000000000001e-01  -5.4959999999999998e-01  -1.7160000000000000e-01   1.1459999999999999e-01   6.6600000000000006e-02   4.8200000000000000e-02  -6.6579999999999995e-01   8.8900000000000007e-02   3.2212000000000001e+00   2.2159999999999999e-01   1.0580000000000001e-01   1.7249999999999999e-01
  -1.7630000000000001e-01  -3.9570000000000000e-01  -4.2890000000000000e-01   3.1509999999999999e-01   1.7130000000000001e-01  -4.4000000000000003e-03  -5.7709999999999995e-01   4.4499999999999998e-02   2.6118000000000001e+00   2.6010000000000000e-01  -9.5999999999999992e-03   2.3000000000000001e-01
  -4.4080000000000003e-01  -2.4179999999999999e-01   2.5740000000000002e-01   2.0999999999999999e-01   9.5200000000000007e-02   2.6300000000000000e-02  -6.2150000000000005e-01  -8.8900000000000007e-02   2.0893999999999999e+00   2.6970000000000000e-01   6.7400000000000002e-02   2.1229999999999999e-01
  -2.6450000000000001e-01  -1.3189999999999999e-01   0.0000000000000000e+00   1.7190000000000000e-01   5.7099999999999998e-02   4.4000000000000003e-03  -4.6610000000000001e-01   8.8900000000000007e-02   3.6564999999999999e+00   2.2159999999999999e-01   1.0580000000000001e-01   2.5209999999999999e-01
  -2.8649999999999998e-01  -4.3969999999999998e-01   3.4310000000000002e-01   1.8140000000000001e-01   7.6100000000000001e-02   6.5799999999999997e-02  -3.3289999999999997e-01  -3.3350000000000002e-01   3.3083000000000000e+00   3.4680000000000000e-01   9.5999999999999992e-03   2.5209999999999999e-01
  -2.2040000000000001e-01  -3.5170000000000001e-01  -2.5740000000000002e-01   1.7190000000000000e-01   7.6100000000000001e-02   4.3900000000000002e-02  -5.9930000000000005e-01  -6.6699999999999995e-02   2.6989000000000001e+00   3.0819999999999997e-01   1.0580000000000001e-01   2.4329999999999999e-01
  -3.7469999999999998e-01  -3.5170000000000001e-01   6.8630000000000002e-01   1.0500000000000000e-01   1.6180000000000000e-01   8.3299999999999999e-02  -4.4390000000000002e-01  -1.3339999999999999e-01   2.5247000000000002e+00   2.9859999999999998e-01   3.8500000000000000e-02   1.9460000000000000e-01
  -4.6289999999999998e-01  -3.0780000000000002e-01   6.0050000000000003e-01   1.2410000000000000e-01   1.0470000000000000e-01   2.6300000000000000e-02  -2.8849999999999998e-01   8.8900000000000007e-02   3.3083000000000000e+00   3.0819999999999997e-01   1.0580000000000001e-01   2.0349999999999999e-01
  -3.9679999999999999e-01  -4.1770000000000002e-01   5.1470000000000005e-01   1.8140000000000001e-01   1.5229999999999999e-01   3.0700000000000002e-02  -4.6610000000000001e-01   6.6699999999999995e-02   3.1341999999999999e+00   2.8899999999999998e-01   9.6199999999999994e-02   2.0790000000000000e-01
  -3.7469999999999998e-01  -2.1980000000000000e-01   0.0000000000000000e+00   1.2410000000000000e-01   1.0470000000000000e-01   4.4000000000000003e-03  -3.9950000000000002e-01   2.4460000000000001e-01   3.5695000000000001e+00   3.1790000000000002e-01   1.8279999999999999e-01   2.0349999999999999e-01
  -3.3060000000000000e-01  -2.4179999999999999e-01   8.5800000000000001e-02   1.1459999999999999e-01   1.0470000000000000e-01   2.6300000000000000e-02  -3.7730000000000002e-01   8.8900000000000007e-02   3.8306000000000000e+00   2.6010000000000000e-01   1.5400000000000000e-01   2.2559999999999999e-01
  -2.4249999999999999e-01  -1.7590000000000000e-01  -5.1470000000000005e-01   2.1959999999999999e-01   2.6640000000000003e-01  -1.3200000000000000e-02  -6.2150000000000005e-01   8.8900000000000007e-02   2.0024000000000002e+00   1.9270000000000001e-01   7.6999999999999999e-02   2.0790000000000000e-01
  -3.0859999999999999e-01  -1.9789999999999999e-01  -3.4310000000000002e-01   2.6729999999999998e-01   1.1420000000000000e-01  -2.1899999999999999e-02  -6.4370000000000005e-01  -2.2200000000000001e-02   3.3083000000000000e+00   3.1790000000000002e-01   9.6199999999999994e-02   1.8579999999999999e-01
  -2.2040000000000001e-01  -2.1980000000000000e-01   7.7210000000000001e-01   1.6230000000000000e-01   4.7600000000000003e-02   2.6300000000000000e-02  -5.1049999999999995e-01   2.0010000000000000e-01   3.3953000000000002e+00   2.9859999999999998e-01   2.5019999999999998e-01   2.1679999999999999e-01
  -3.5270000000000001e-01  -2.8580000000000000e-01   5.1470000000000005e-01   1.3370000000000001e-01   8.5599999999999996e-02   3.5099999999999999e-02  -8.4340000000000004e-01  -6.6699999999999995e-02   2.1764999999999999e+00   2.4079999999999999e-01   4.8099999999999997e-02   2.1229999999999999e-01
  -3.3060000000000000e-01  -1.7590000000000000e-01  -4.2890000000000000e-01   2.0999999999999999e-01   1.0470000000000000e-01   4.8200000000000000e-02  -6.8799999999999994e-01   8.8900000000000007e-02   2.8730000000000002e+00   2.1190000000000001e-01   2.8899999999999999e-02   2.1679999999999999e-01
  -4.4080000000000003e-01  -3.2979999999999998e-01   1.7160000000000000e-01   7.6399999999999996e-02  -3.8100000000000002e-02   7.0199999999999999e-02  -5.9930000000000005e-01   2.4460000000000001e-01   2.6118000000000001e+00   2.9859999999999998e-01   1.3469999999999999e-01   1.9910000000000000e-01
  -2.8649999999999998e-01  -1.7590000000000000e-01   2.5740000000000002e-01   2.6729999999999998e-01   1.2370000000000000e-01   4.3900000000000002e-02  -6.6579999999999995e-01   2.4460000000000001e-01   3.0470999999999999e+00   2.6010000000000000e-01   7.6999999999999999e-02   1.8579999999999999e-01
   2.1999999999999999e-02  -1.5390000000000001e-01  -7.7210000000000001e-01   2.2910000000000000e-01   1.5229999999999999e-01  -1.3200000000000000e-02  -4.8830000000000001e-01   2.0010000000000000e-01   3.4824000000000002e+00   2.5050000000000000e-01   1.6360000000000000e-01   1.9020000000000001e-01
  -2.4249999999999999e-01  -3.2979999999999998e-01   6.8630000000000002e-01   2.0050000000000001e-01   1.4269999999999999e-01   4.3900000000000002e-02  -4.8830000000000001e-01   8.8900000000000007e-02   3.2212000000000001e+00   2.3119999999999999e-01   1.2509999999999999e-01   1.9020000000000001e-01
  -2.8649999999999998e-01  -3.5170000000000001e-01   8.5800000000000001e-02   1.7190000000000000e-01   1.0470000000000000e-01   3.9500000000000000e-02  -4.8830000000000001e-01  -2.2200000000000001e-02   4.0918000000000001e+00   1.9270000000000001e-01   1.2509999999999999e-01   2.3890000000000000e-01
  -1.3230000000000000e-01  -1.9789999999999999e-01  -7.7210000000000001e-01   2.3870000000000000e-01   1.9980000000000001e-01   1.3200000000000000e-02  -6.2150000000000005e-01   4.4499999999999998e-02   4.0918000000000001e+00   2.0230000000000001e-01   8.6599999999999996e-02   2.2559999999999999e-01
  -2.4249999999999999e-01  -1.3189999999999999e-01   1.7160000000000000e-01   1.6230000000000000e-01   1.2370000000000000e-01   0.0000000000000000e+00  -6.4370000000000005e-01   0.0000000000000000e+00   3.4824000000000002e+00   2.0230000000000001e-01   8.6599999999999996e-02   1.9460000000000000e-01
  -3.5270000000000001e-01  -3.5170000000000001e-01   8.5800000000000001e-02   1.7190000000000000e-01   5.7099999999999998e-02   6.5799999999999997e-02  -8.8780000000000003e-01   1.1119999999999999e-01   3.1341999999999999e+00   2.5050000000000000e-01   1.1550000000000001e-01   2.0349999999999999e-01
  -3.0859999999999999e-01  -1.0990000000000000e-01   8.5800000000000001e-02   1.5279999999999999e-01   7.6100000000000001e-02   1.3200000000000000e-02  -6.2150000000000005e-01  -1.1119999999999999e-01   2.2635999999999998e+00   3.5639999999999999e-01   1.6360000000000000e-01   1.8579999999999999e-01
  -2.8649999999999998e-01  -3.2979999999999998e-01  -2.5740000000000002e-01   1.8140000000000001e-01   7.6100000000000001e-02   2.6300000000000000e-02  -5.1049999999999995e-01   2.2200000000000001e-02   2.6118000000000001e+00   2.6970000000000000e-01   1.2509999999999999e-01   2.3890000000000000e-01
  -3.9679999999999999e-01  -3.9570000000000000e-01  -5.1470000000000005e-01   1.0500000000000000e-01   9.4999999999999998e-03   7.0199999999999999e-02  -4.6610000000000001e-01   2.2200000000000001e-02   2.5247000000000002e+00   2.9859999999999998e-01   1.7319999999999999e-01   1.9460000000000000e-01
  -2.2040000000000001e-01  -3.0780000000000002e-01   3.4310000000000002e-01   1.6230000000000000e-01   6.6600000000000006e-02   9.2100000000000001e-02  -4.2170000000000002e-01   1.3339999999999999e-01   3.1341999999999999e+00   2.2159999999999999e-01   1.0580000000000001e-01   1.8579999999999999e-01
  -2.2040000000000001e-01  -3.2979999999999998e-01   0.0000000000000000e+00   2.0999999999999999e-01   1.1420000000000000e-01   1.7500000000000002e-02  -6.6579999999999995e-01  -2.2200000000000001e-02   3.9177000000000000e+00   2.4079999999999999e-01   1.1550000000000001e-01   2.0349999999999999e-01
  -2.2040000000000001e-01  -3.2979999999999998e-01  -1.0294000000000001e+00   2.3870000000000000e-01   1.7130000000000001e-01   2.6300000000000000e-02  -4.4390000000000002e-01   2.8910000000000002e-01   3.4824000000000002e+00   3.0819999999999997e-01   1.4430000000000001e-01   2.2559999999999999e-01
  -3.9679999999999999e-01  -3.0780000000000002e-01   3.4310000000000002e-01   2.0999999999999999e-01   1.3320000000000001e-01   7.0199999999999999e-02  -5.7709999999999995e-01   1.1119999999999999e-01   3.5695000000000001e+00   2.7939999999999998e-01   1.6360000000000000e-01   1.9460000000000000e-01
  -1.9839999999999999e-01  -3.9570000000000000e-01  -7.7210000000000001e-01   1.9089999999999999e-01   1.2370000000000000e-01  -8.8000000000000005e-03  -5.7709999999999995e-01   2.4460000000000001e-01   3.1341999999999999e+00   2.8899999999999998e-01   1.1550000000000001e-01   2.3000000000000001e-01
  -3.0859999999999999e-01  -4.1770000000000002e-01  -8.5800000000000001e-02   2.6729999999999998e-01   9.5200000000000007e-02   2.6300000000000000e-02  -5.9930000000000005e-01   6.6699999999999995e-02   3.1341999999999999e+00   2.8899999999999998e-01   1.9239999999999999e-01   2.2559999999999999e-01
  -5.5110000000000003e-01  -4.1770000000000002e-01   3.4310000000000002e-01   2.2910000000000000e-01   8.5599999999999996e-02   2.6300000000000000e-02  -7.1020000000000005e-01  -2.2200000000000001e-02   3.2212000000000001e+00   3.4680000000000000e-01   6.7400000000000002e-02   2.2120000000000001e-01
  -2.2040000000000001e-01  -1.9789999999999999e-01  -1.7160000000000000e-01   1.7190000000000000e-01   3.8100000000000002e-02   3.0700000000000002e-02  -7.5460000000000005e-01  -1.7790000000000000e-01   2.6989000000000001e+00   3.4680000000000000e-01  -2.8899999999999999e-02   2.2559999999999999e-01
  -2.4249999999999999e-01  -4.1770000000000002e-01  -5.1470000000000005e-01   3.0549999999999999e-01   1.5229999999999999e-01   9.2100000000000001e-02  -4.2170000000000002e-01  -2.2200000000000001e-02   2.2635999999999998e+00   2.6970000000000000e-01   1.1550000000000001e-01   2.0349999999999999e-01
  -2.4249999999999999e-01  -4.1770000000000002e-01   4.2890000000000000e-01   1.9089999999999999e-01   8.5599999999999996e-02   7.8899999999999998e-02  -4.8830000000000001e-01   2.2239999999999999e-01   2.3506000000000000e+00   2.8899999999999998e-01   1.5400000000000000e-01   1.9020000000000001e-01
  -4.1880000000000001e-01  -3.9570000000000000e-01   3.4310000000000002e-01   2.3870000000000000e-01   1.9000000000000000e-02   4.3900000000000002e-02  -5.5489999999999995e-01   6.6699999999999995e-02   2.6989000000000001e+00   3.0819999999999997e-01   9.6199999999999994e-02   1.7249999999999999e-01
  -4.1880000000000001e-01  -3.2979999999999998e-01  -1.7160000000000000e-01   2.0050000000000001e-01   1.0470000000000000e-01   4.3900000000000002e-02  -4.6610000000000001e-01  -6.6699999999999995e-02   2.8730000000000002e+00   3.2750000000000001e-01   7.6999999999999999e-02   2.3000000000000001e-01
  -2.6450000000000001e-01  -5.0560000000000005e-01  -2.5740000000000002e-01   2.9599999999999999e-01   1.9980000000000001e-01   2.6300000000000000e-02  -3.7730000000000002e-01   4.4499999999999998e-02   3.5695000000000001e+00   2.3119999999999999e-01   1.7319999999999999e-01   1.7690000000000000e-01
