# Supplementary material for: Footwear and Foam Surface Alter Gait Initiation of Typical Subjects
Source: PLoS One. 2015 Aug 13;10(8):e0135821. doi: 10.1371/journal.pone.0135821 (PMC4536224; doi:10.1371/journal.pone.0135821)
Supplement: S1 Dataset — (ZIP) [file pone.0135821.s001.zip › 15_shod_av1_02.txt]

   1.6553599999999999e+01   4.6384999999999996e+00   3.1800049999999999e+02   3.0455999999999999e+00   3.1145299999999999e+01  -2.1751000000000000e+00  -1.7911300000000001e+01  -3.8468000000000000e+00   2.8372919999999999e+02  -5.9241999999999999e+00  -3.0020800000000001e+01   3.9810000000000001e-01
   1.6443400000000000e+01   4.6384999999999996e+00   3.1516960000000000e+02   3.0838000000000001e+00   3.0945499999999999e+01  -2.2145000000000001e+00  -1.8000100000000000e+01  -3.9357000000000002e+00   2.8433859999999999e+02  -5.9337999999999997e+00  -3.0117000000000001e+01   3.9810000000000001e-01
   1.6487500000000001e+01   4.7264999999999997e+00   3.1216719999999998e+02   2.9883999999999999e+00   3.0774200000000000e+01  -2.1663000000000001e+00  -1.7955700000000000e+01  -3.9357000000000002e+00   2.8390330000000000e+02  -5.9048999999999996e+00  -3.0011099999999999e+01   4.2470000000000002e-01
   1.5914400000000001e+01   4.4406999999999996e+00   3.0925049999999999e+02   2.8451000000000000e+00   3.0346000000000000e+01  -2.1751000000000000e+00  -1.8022300000000001e+01  -3.7578000000000000e+00   2.8433859999999999e+02  -5.9241999999999999e+00  -3.0097700000000000e+01   4.3790000000000001e-01
   1.6134799999999998e+01   4.2868000000000004e+00   3.0556180000000001e+02   2.9024000000000001e+00   3.0212800000000001e+01  -2.1970000000000001e+00  -1.8066700000000001e+01  -3.7801000000000000e+00   2.8407740000000001e+02  -5.9531000000000001e+00  -3.0184300000000000e+01   4.2909999999999998e-01
   1.5782200000000000e+01   4.1109000000000000e+00   3.0281680000000000e+02   2.8929000000000000e+00   2.9889199999999999e+01  -2.1400000000000001e+00  -1.8355200000000000e+01  -3.7355999999999998e+00   2.8555739999999997e+02  -6.0109000000000004e+00  -3.0318999999999999e+01   4.3790000000000001e-01
   1.5892400000000000e+01   4.2207999999999997e+00   2.9912810000000002e+02   2.8641999999999999e+00   2.9508600000000001e+01  -2.0697999999999999e+00  -1.8710300000000000e+01  -3.7134000000000000e+00   2.8599270000000001e+02  -6.0590000000000002e+00  -3.0367200000000000e+01   4.6000000000000002e-01
   1.5694000000000001e+01   4.2427999999999999e+00   2.9655450000000002e+02   2.8069999999999999e+00   2.9128000000000000e+01  -2.0830000000000002e+00  -1.8910100000000000e+01  -4.1802999999999999e+00   2.8816919999999999e+02  -6.1456999999999997e+00  -3.0511500000000002e+01   4.6450000000000002e-01
   1.5517700000000000e+01   4.4406999999999996e+00   2.9312320000000000e+02   2.8641999999999999e+00   2.8880600000000001e+01  -2.0874000000000001e+00  -1.9309600000000000e+01  -3.8690000000000002e+00   2.8912689999999998e+02  -6.1745999999999999e+00  -3.0626999999999999e+01   3.8479999999999998e-01
   1.5407400000000001e+01   4.1768999999999998e+00   2.8994920000000002e+02   2.6827999999999999e+00   2.8442799999999998e+01  -2.0304000000000002e+00  -1.9842300000000002e+01  -3.6911000000000000e+00   2.9252229999999997e+02  -6.3962000000000003e+00  -3.0819400000000002e+01   4.1139999999999999e-01
   1.5253200000000000e+01   4.0449999999999999e+00   2.8548840000000001e+02   2.6924000000000001e+00   2.8052700000000002e+01  -2.0084000000000000e+00  -2.0375000000000000e+01  -3.7578000000000000e+00   2.9495990000000000e+02  -6.4347000000000003e+00  -3.1098400000000002e+01   3.9369999999999999e-01
   1.5098900000000000e+01   4.1109000000000000e+00   2.8059879999999998e+02   2.6732999999999998e+00   2.7729099999999999e+01  -1.9821000000000000e+00  -2.1418099999999999e+01  -3.8468000000000000e+00   2.9844229999999999e+02  -6.6852000000000000e+00  -3.1348600000000001e+01   4.3790000000000001e-01
   1.4812300000000000e+01   3.7372000000000001e+00   2.7622379999999998e+02   2.4823000000000000e+00   2.7377099999999999e+01  -1.9207000000000001e+00  -2.2305900000000001e+01  -3.5577000000000001e+00   3.0236009999999999e+02  -6.7911000000000001e+00  -3.1704599999999999e+01   3.5830000000000001e-01
   1.4569800000000001e+01   3.7812000000000001e+00   2.7313560000000001e+02   2.3773000000000000e+00   2.6977399999999999e+01  -1.8373999999999999e+00  -2.3681999999999999e+01  -3.6911000000000000e+00   3.0645190000000002e+02  -7.0223000000000004e+00  -3.1974000000000000e+01   3.7159999999999999e-01
   1.4437600000000000e+01   3.6713000000000000e+00   2.6936110000000002e+02   2.1004000000000000e+00   2.6815600000000000e+01  -1.8506000000000000e+00  -2.4525400000000001e+01  -4.0914000000000001e+00   3.0854129999999998e+02  -7.3498000000000001e+00  -3.2349299999999999e+01   3.2290000000000002e-01
   1.4217200000000000e+01   3.0996999999999999e+00   2.6661599999999999e+02   1.8331000000000000e+00   2.6520600000000002e+01  -1.6752000000000000e+00  -2.5546399999999998e+01  -4.2915000000000001e+00   3.1272019999999998e+02  -7.5038999999999998e+00  -3.2686100000000003e+01   2.4770000000000000e-01
   1.4040800000000001e+01   3.3414999999999999e+00   2.6344200000000001e+02   1.5658000000000001e+00   2.6282699999999998e+01  -1.6225000000000001e+00  -2.6345400000000001e+01  -4.3582000000000001e+00   3.1663790000000000e+02  -7.9278000000000004e+00  -3.2974699999999999e+01   1.6370000000000001e-01
   1.3930600000000000e+01   3.3414999999999999e+00   2.6138319999999999e+02   1.4894000000000001e+00   2.6035299999999999e+01  -1.5699000000000001e+00  -2.7299800000000001e+01  -5.0919999999999996e+00   3.2038150000000002e+02  -8.2071000000000005e+00  -3.3369199999999999e+01   1.3710000000000000e-01
   1.3842499999999999e+01   2.9678000000000000e+00   2.5838080000000002e+02   1.2603000000000000e+00   2.5844999999999999e+01  -1.5304000000000000e+00  -2.8276399999999999e+01  -5.4699999999999998e+00   3.2543099999999998e+02  -8.5442999999999998e+00  -3.3783000000000001e+01  -3.9800000000000002e-02
   1.3445700000000000e+01   2.8578999999999999e+00   2.5812340000000000e+02   9.4520000000000004e-01   2.5683199999999999e+01  -1.4822000000000000e+00  -2.9563700000000001e+01  -5.8924000000000003e+00   3.2960989999999998e+02  -8.9680999999999997e+00  -3.4129399999999997e+01  -1.5479999999999999e-01
   1.3423700000000000e+01   2.9238000000000000e+00   2.5409160000000000e+02   8.7839999999999996e-01   2.5512000000000000e+01  -1.4252000000000000e+00  -3.0362700000000000e+01  -6.7595999999999998e+00   3.3344049999999999e+02  -9.3341999999999992e+00  -3.4389200000000002e+01  -2.8749999999999998e-01
   1.3622000000000000e+01   2.7698999999999998e+00   2.5100340000000000e+02   6.4920000000000000e-01   2.5254999999999999e+01  -1.4252000000000000e+00  -3.1250499999999999e+01  -7.6490999999999998e+00   3.3727120000000002e+02  -9.7868999999999993e+00  -3.4899099999999997e+01  -4.3350000000000000e-01
   1.3401600000000000e+01   3.0337000000000001e+00   2.4860140000000001e+02   4.2959999999999998e-01   2.5150400000000001e+01  -1.3726000000000000e+00  -3.1916300000000000e+01  -8.4718000000000000e+00   3.4205950000000001e+02  -1.0316700000000001e+01  -3.5101199999999999e+01  -6.1490000000000000e-01
   1.3048900000000000e+01   3.1217000000000001e+00   2.4722890000000001e+02   2.7689999999999998e-01   2.4931500000000000e+01  -1.3506000000000000e+00  -3.2493400000000001e+01  -9.7170000000000005e+00   3.4467129999999997e+02  -1.0856199999999999e+01  -3.5514899999999997e+01  -8.1830000000000003e-01
   1.2938700000000001e+01   3.0337000000000001e+00   2.4371170000000001e+02   2.3870000000000000e-01   2.4750699999999998e+01  -1.3331000000000000e+00  -3.3137000000000000e+01  -1.0539700000000000e+01   3.4797960000000000e+02  -1.1270400000000000e+01  -3.5890200000000000e+01  -9.1569999999999996e-01
   1.2762400000000000e+01   2.9018000000000002e+00   2.4079509999999999e+02   4.7699999999999999e-02   2.4560400000000001e+01  -1.3111999999999999e+00  -3.3469999999999999e+01  -1.1829400000000000e+01   3.5137490000000003e+02  -1.1761600000000000e+01  -3.6284700000000001e+01  -1.1766000000000001e+00
   1.2674200000000001e+01   2.9458000000000002e+00   2.3830740000000000e+02  -1.0500000000000000e-01   2.4227300000000000e+01  -1.2279000000000000e+00  -3.3758499999999998e+01  -1.2185100000000000e+01   3.5407380000000001e+02  -1.2233599999999999e+01  -3.6640700000000002e+01  -1.3580000000000001e+00
   1.2608100000000000e+01   2.7919000000000000e+00   2.3590539999999999e+02  -1.4319999999999999e-01   2.3932300000000001e+01  -1.1972000000000000e+00  -3.4158000000000001e+01  -1.3363600000000000e+01   3.5833980000000003e+02  -1.2667100000000000e+01  -3.7044899999999998e+01  -1.4332000000000000e+00
   1.2365600000000001e+01   2.8138999999999998e+00   2.3324610000000001e+02  -3.3420000000000000e-01   2.3732500000000002e+01  -1.2059000000000000e+00  -3.4823900000000002e+01  -1.3652699999999999e+01   3.6086450000000002e+02  -1.3033200000000001e+01  -3.7323900000000002e+01  -1.5835999999999999e+00
   1.2299500000000000e+01   2.9238000000000000e+00   2.3075839999999999e+02  -4.2959999999999998e-01   2.3380400000000002e+01  -1.1665000000000001e+00  -3.5312199999999997e+01  -1.3986200000000000e+01   3.6478219999999999e+02  -1.3428100000000001e+01  -3.7728000000000002e+01  -1.7383999999999999e+00
   1.2145200000000001e+01   2.9018000000000002e+00   2.2784170000000000e+02  -5.4420000000000002e-01   2.3256699999999999e+01  -1.1094999999999999e+00  -3.5844799999999999e+01  -1.4430899999999999e+01   3.6852580000000000e+02  -1.3784500000000000e+01  -3.8007100000000001e+01  -1.8490000000000000e+00
   1.2123200000000001e+01   2.6379999999999999e+00   2.2509670000000000e+02  -6.5880000000000005e-01   2.2999800000000000e+01  -1.1226000000000000e+00  -3.6688200000000002e+01  -1.4875700000000000e+01   3.7052820000000003e+02  -1.4179500000000001e+01  -3.8382300000000001e+01  -1.9596000000000000e+00
   1.1902799999999999e+01   2.8578999999999999e+00   2.2312360000000001e+02  -6.5880000000000005e-01   2.2895099999999999e+01  -1.0919000000000001e+00  -3.7509399999999999e+01  -1.4875700000000000e+01   3.7418470000000002e+02  -1.4564800000000000e+01  -3.8642099999999999e+01  -2.1276999999999999e+00
   1.1770500000000000e+01   2.8138999999999998e+00   2.2209420000000000e+02  -7.9239999999999999e-01   2.2761900000000001e+01  -1.0963000000000001e+00  -3.8108699999999999e+01  -1.5075799999999999e+01   3.7697059999999999e+02  -1.4872999999999999e+01  -3.8872999999999998e+01  -2.1940000000000000e+00
   1.1616199999999999e+01   2.7698999999999998e+00   2.1960650000000001e+02  -8.4019999999999995e-01   2.2676200000000001e+01  -1.1007000000000000e+00  -3.9196300000000001e+01  -1.5387100000000000e+01   3.7784120000000001e+02  -1.5084899999999999e+01  -3.9161700000000003e+01  -2.2427000000000001e+00
   1.1461900000000000e+01   2.7698999999999998e+00   2.1780500000000001e+02  -8.7839999999999996e-01   2.2495400000000000e+01  -1.0525000000000000e+00  -3.9928699999999999e+01  -1.5409300000000000e+01   3.8097539999999998e+02  -1.5277600000000000e+01  -3.9363799999999998e+01  -2.3222999999999998e+00
   1.1506000000000000e+01   2.7919000000000000e+00   2.1789080000000001e+02  -1.0407000000000000e+00   2.2390799999999999e+01  -1.0261000000000000e+00  -4.0727699999999999e+01  -1.5364800000000001e+01   3.8254250000000002e+02  -1.5499200000000000e+01  -3.9469600000000000e+01  -2.4196000000000000e+00
   1.1219400000000000e+01   2.4182000000000001e+00   2.1729030000000000e+02  -1.1934000000000000e+00   2.2305099999999999e+01  -9.9980000000000002e-01  -4.1171599999999998e+01  -1.5609400000000001e+01   3.8358720000000000e+02  -1.5634000000000000e+01  -3.9633200000000002e+01  -2.4992999999999999e+00
   1.1109200000000000e+01   2.4401999999999999e+00   2.1643250000000000e+02  -1.2124999999999999e+00   2.2248000000000001e+01  -1.0042000000000000e+00  -4.1770899999999997e+01  -1.5587199999999999e+01   3.8471899999999999e+02  -1.5768900000000000e+01  -3.9546599999999998e+01  -2.6274999999999999e+00
   1.1087199999999999e+01   2.3742000000000001e+00   2.1608940000000001e+02  -1.3653000000000000e+00   2.2210000000000001e+01  -9.3410000000000004e-01  -4.1992800000000003e+01  -1.5720599999999999e+01   3.8524140000000000e+02  -1.5942299999999999e+01  -3.9661999999999999e+01  -2.6983000000000001e+00
   1.0844700000000000e+01   2.0884000000000000e+00   2.1591780000000000e+02  -1.4799000000000000e+00   2.2228999999999999e+01  -9.0339999999999998e-01  -4.2392299999999999e+01  -1.5787300000000000e+01   3.8593779999999998e+02  -1.6144600000000001e+01  -3.9700499999999998e+01  -2.7513999999999998e+00
   1.0734500000000001e+01   2.1983999999999999e+00   2.1523150000000001e+02  -1.6040000000000001e+00   2.2343200000000000e+01  -9.3410000000000004e-01  -4.2703099999999999e+01  -1.5676100000000000e+01   3.8637310000000002e+02  -1.6231300000000001e+01  -3.9806399999999996e+01  -2.8089000000000000e+00
   1.0712500000000000e+01   1.9564999999999999e+00   2.1480260000000001e+02  -1.7566999999999999e+00   2.2228999999999999e+01  -9.0339999999999998e-01  -4.2858400000000003e+01  -1.5765100000000000e+01   3.8654730000000001e+02  -1.6404599999999999e+01  -3.9729399999999998e+01  -2.8974000000000002e+00
   1.0888800000000000e+01   1.9346000000000001e+00   2.1505990000000000e+02  -1.8331000000000000e+00   2.2324200000000001e+01  -8.3320000000000005e-01  -4.3013800000000003e+01  -1.5920700000000000e+01   3.8576369999999997e+02  -1.6501000000000001e+01  -3.9767899999999997e+01  -2.9460000000000002e+00
   1.0910900000000000e+01   1.9784999999999999e+00   2.1566040000000001e+02  -1.9572000000000001e+00   2.2352699999999999e+01  -8.5509999999999997e-01  -4.3457700000000003e+01  -1.6343200000000000e+01   3.8602490000000000e+02  -1.6549099999999999e+01  -3.9806399999999996e+01  -2.9725999999999999e+00
   1.0999000000000001e+01   1.7586999999999999e+00   2.1566040000000001e+02  -2.2246000000000001e+00   2.2524000000000001e+01  -8.4630000000000005e-01  -4.3990400000000001e+01  -1.6432200000000002e+01   3.8637310000000002e+02  -1.6741800000000001e+01  -3.9738999999999997e+01  -3.0655000000000001e+00
   1.0866800000000000e+01   1.8246000000000000e+00   2.1711879999999999e+02  -2.2341000000000002e+00   2.2552499999999998e+01  -7.1919999999999995e-01  -4.3990400000000001e+01  -1.6476600000000001e+01   3.8550250000000000e+02  -1.6838100000000001e+01  -3.9661999999999999e+01  -3.0964000000000000e+00
   1.1065099999999999e+01   1.7366999999999999e+00   2.1857710000000000e+02  -2.5396000000000001e+00   2.2666699999999999e+01  -7.3670000000000002e-01  -4.4389899999999997e+01  -1.6676700000000000e+01   3.8524140000000000e+02  -1.6905500000000000e+01  -3.9710200000000000e+01  -3.1274000000000002e+00
   1.1087199999999999e+01   1.4289000000000001e+00   2.1952070000000001e+02  -2.5682999999999998e+00   2.2752400000000002e+01  -7.1040000000000003e-01  -4.4611800000000002e+01  -1.6699000000000002e+01   3.8471899999999999e+02  -1.6905500000000000e+01  -3.9604300000000002e+01  -3.2159000000000000e+00
   1.0999000000000001e+01   1.1871000000000000e+00   2.2192269999999999e+02  -2.8260000000000001e+00   2.2866599999999998e+01  -6.5339999999999998e-01  -4.4678400000000003e+01  -1.7010300000000001e+01   3.8410960000000000e+02  -1.7021100000000001e+01  -3.9565800000000003e+01  -3.3088000000000002e+00
   1.1131300000000000e+01   1.0112000000000001e+00   2.2303780000000000e+02  -2.7974000000000001e+00   2.3037800000000001e+01  -6.0950000000000004e-01  -4.4700600000000001e+01  -1.7432800000000000e+01   3.8419659999999999e+02  -1.7155999999999999e+01  -3.9488900000000001e+01  -3.3353000000000002e+00
   1.1087199999999999e+01   1.0331999999999999e+00   2.2380990000000000e+02  -3.1124999999999998e+00   2.3304300000000001e+01  -5.4820000000000002e-01  -4.4900399999999998e+01  -1.7566199999999998e+01   3.8358720000000000e+02  -1.7213799999999999e+01  -3.9527299999999997e+01  -3.4104999999999999e+00
   1.1395799999999999e+01   4.6170000000000000e-01   2.2664080000000001e+02  -3.2652000000000001e+00   2.3485099999999999e+01  -5.3939999999999999e-01  -4.4811599999999999e+01  -1.7921900000000001e+01   3.8376130000000001e+02  -1.7223400000000002e+01  -3.9440700000000000e+01  -3.5034000000000001e+00
   1.1373699999999999e+01   3.5170000000000001e-01   2.2844220000000001e+02  -3.4752999999999998e+00   2.3646899999999999e+01  -4.6479999999999999e-01  -4.5033499999999997e+01  -1.8455600000000000e+01   3.8167189999999999e+02  -1.7329400000000000e+01  -3.9392600000000002e+01  -3.5255000000000001e+00
   1.1616199999999999e+01   1.7590000000000000e-01   2.3024369999999999e+02  -3.5516999999999999e+00   2.4036999999999999e+01  -4.8680000000000001e-01  -4.4989100000000001e+01  -1.8633500000000002e+01   3.8228129999999999e+02  -1.7329400000000000e+01  -3.9431100000000001e+01  -3.6139999999999999e+00
   1.1484000000000000e+01   4.3999999999999997e-02   2.3307450000000000e+02  -3.8094000000000001e+00   2.4179700000000000e+01  -3.8590000000000002e-01  -4.5255499999999998e+01  -1.9100400000000000e+01   3.8141070000000002e+02  -1.7493099999999998e+01  -3.9315700000000000e+01  -3.6360999999999999e+00
   1.1638199999999999e+01  -6.1550000000000005e-01   2.3521910000000000e+02  -4.0768000000000004e+00   2.4408100000000001e+01  -3.1569999999999998e-01  -4.4833799999999997e+01  -1.9500699999999998e+01   3.8036599999999999e+02  -1.7425699999999999e+01  -3.9305999999999997e+01  -3.7157000000000000e+00
   1.1660299999999999e+01  -7.9139999999999999e-01   2.3787840000000000e+02  -4.3250000000000002e+00   2.4608000000000001e+01  -2.9380000000000001e-01  -4.5122300000000003e+01  -1.9900900000000000e+01   3.7993070000000000e+02  -1.7493099999999998e+01  -3.9325299999999999e+01  -3.7953000000000001e+00
   1.1770500000000000e+01  -1.1431000000000000e+00   2.4045200000000000e+02  -4.5350000000000001e+00   2.4969600000000000e+01  -2.3680000000000001e-01  -4.4922600000000003e+01  -2.0212199999999999e+01   3.7818950000000001e+02  -1.7493099999999998e+01  -3.9132800000000003e+01  -3.8395999999999999e+00
   1.1682300000000000e+01  -1.7146999999999999e+00   2.4414070000000001e+02  -4.7927999999999997e+00   2.5169400000000000e+01  -1.6230000000000000e-01  -4.4744999999999997e+01  -2.0056600000000000e+01   3.7775420000000003e+02  -1.7550899999999999e+01  -3.9046199999999999e+01  -3.8704999999999998e+00
   1.1902799999999999e+01  -1.9564999999999999e+00   2.4740039999999999e+02  -4.9550999999999998e+00   2.5578600000000002e+01  -1.6660000000000000e-01  -4.4833799999999997e+01  -2.0278900000000000e+01   3.7653530000000001e+02  -1.7435400000000001e+01  -3.8940399999999997e+01  -3.9192000000000000e+00
   1.2079100000000000e+01  -2.0665000000000000e+00   2.4988820000000001e+02  -5.1746999999999996e+00   2.5921099999999999e+01  -1.4030000000000001e-01  -4.4900399999999998e+01  -2.0345600000000001e+01   3.7531650000000002e+02  -1.7358300000000000e+01  -3.8719099999999997e+01  -3.9413000000000000e+00
   1.2145200000000001e+01  -2.5941000000000001e+00   2.5349109999999999e+02  -5.4325000000000001e+00   2.6216100000000001e+01  -8.3299999999999999e-02  -4.4167900000000003e+01  -2.0612500000000001e+01   3.7322710000000001e+02  -1.7290900000000001e+01  -3.8622900000000001e+01  -4.0031999999999996e+00
   1.2211300000000000e+01  -3.0556999999999999e+00   2.5735140000000001e+02  -5.8239000000000001e+00   2.6720500000000001e+01   4.8200000000000000e-02  -4.4523099999999999e+01  -2.0478999999999999e+01   3.7166000000000003e+02  -1.7184899999999999e+01  -3.8545900000000003e+01  -3.9767000000000001e+00
   1.2453799999999999e+01  -3.4954000000000001e+00   2.6018220000000002e+02  -6.1581000000000001e+00   2.7148700000000002e+01   3.0700000000000002e-02  -4.4234499999999997e+01  -2.0768100000000000e+01   3.6983170000000001e+02  -1.7059699999999999e+01  -3.8343800000000002e+01  -3.9634000000000000e+00
   1.2387700000000001e+01  -3.9131000000000000e+00   2.6550080000000003e+02  -6.3872000000000000e+00   2.7586400000000001e+01   1.4470000000000000e-01  -4.4079200000000000e+01  -2.0568000000000001e+01   3.6713279999999997e+02  -1.6934400000000000e+01  -3.8112900000000003e+01  -3.9369000000000001e+00
   1.2652200000000001e+01  -4.3746999999999998e+00   2.7081939999999997e+02  -6.7786999999999997e+00   2.8024100000000001e+01   1.7540000000000000e-01  -4.3701799999999999e+01  -2.0568000000000001e+01   3.6460809999999998e+02  -1.6722500000000000e+01  -3.7881999999999998e+01  -3.9457000000000000e+00
   1.2916700000000001e+01  -5.1441999999999997e+00   2.7579489999999998e+02  -7.1414999999999997e+00   2.8480899999999998e+01   3.0259999999999998e-01  -4.3812800000000003e+01  -2.0656900000000000e+01   3.6208330000000001e+02  -1.6472100000000001e+01  -3.7651000000000003e+01  -3.9192000000000000e+00
   1.3137100000000000e+01  -5.6936999999999998e+00   2.8051299999999998e+02  -7.5807000000000002e+00   2.8937700000000000e+01   3.4639999999999999e-01  -4.3213500000000003e+01  -2.0634699999999999e+01   3.5851389999999998e+02  -1.6356500000000000e+01  -3.7391199999999998e+01  -3.9502000000000002e+00
   1.3269399999999999e+01  -6.5290999999999997e+00   2.8711829999999998e+02  -7.8765999999999998e+00   2.9460999999999999e+01   4.9990000000000001e-01  -4.2814000000000000e+01  -2.0634699999999999e+01   3.5590210000000002e+02  -1.6144600000000001e+01  -3.7054499999999997e+01  -3.9102999999999999e+00
   1.3644100000000000e+01  -7.1665999999999999e+00   2.9209379999999999e+02  -8.2203999999999997e+00   3.0060500000000001e+01   5.4379999999999995e-01  -4.2370100000000001e+01  -2.0723600000000001e+01   3.5215850000000000e+02  -1.5894100000000000e+01  -3.6592599999999997e+01  -3.9015000000000000e+00
   1.3820399999999999e+01  -7.7382000000000000e+00   2.9775549999999998e+02  -8.6500000000000004e+00   3.0631499999999999e+01   6.1390000000000000e-01  -4.2170400000000001e+01  -2.0856999999999999e+01   3.4928550000000001e+02  -1.5605100000000000e+01  -3.6265500000000003e+01  -3.8573000000000000e+00
   1.4062900000000001e+01  -8.2878000000000007e+00   3.0298829999999998e+02  -8.8981999999999992e+00   3.1240500000000001e+01   6.7530000000000001e-01  -4.1482300000000002e+01  -2.0990500000000001e+01   3.4580309999999997e+02  -1.5479900000000001e+01  -3.5909500000000001e+01  -3.9102999999999999e+00
   1.4129000000000000e+01  -9.1012000000000004e+00   3.0907900000000001e+02  -9.3947000000000003e+00   3.1763900000000000e+01   7.3229999999999995e-01  -4.1238199999999999e+01  -2.0901499999999999e+01   3.4127600000000001e+02  -1.5181300000000000e+01  -3.5418700000000001e+01  -3.8395999999999999e+00
   1.4283300000000001e+01  -9.4309999999999992e+00   3.1431180000000001e+02  -9.6524999999999999e+00   3.2325299999999999e+01   7.3670000000000002e-01  -4.0683300000000003e+01  -2.1034900000000000e+01   3.3666180000000003e+02  -1.4930800000000000e+01  -3.5082000000000001e+01  -3.8130000000000002e+00
   1.4349399999999999e+01  -1.0200400000000000e+01   3.2014510000000001e+02  -9.9962000000000000e+00   3.3000900000000001e+01   8.1130000000000002e-01  -4.0084099999999999e+01  -2.1190600000000000e+01   3.3239580000000001e+02  -1.4661099999999999e+01  -3.4629700000000000e+01  -3.7820999999999998e+00
   1.4591900000000001e+01  -1.0881900000000000e+01   3.2589260000000002e+02  -1.0282600000000000e+01   3.3495699999999999e+01   9.5160000000000000e-01  -3.9284999999999997e+01  -2.1390699999999999e+01   3.2760750000000002e+02  -1.4429900000000000e+01  -3.4110100000000003e+01  -3.8130000000000002e+00
   1.4613899999999999e+01  -1.1453400000000000e+01   3.3155430000000001e+02  -1.0693099999999999e+01   3.3990600000000001e+01   1.0305000000000000e+00  -3.8730200000000004e+01  -2.1946600000000000e+01   3.2316739999999999e+02  -1.4179500000000001e+01  -3.3706000000000003e+01  -3.7732000000000001e+00
   1.4635999999999999e+01  -1.1805199999999999e+01   3.3601510000000002e+02  -1.0807700000000001e+01   3.4552000000000000e+01   1.0525000000000000e+00  -3.7886800000000001e+01  -2.2057800000000000e+01   3.1811790000000002e+02  -1.3842300000000000e+01  -3.3195999999999998e+01  -3.7157000000000000e+00
   1.4569800000000001e+01  -1.2552600000000000e+01   3.4159100000000001e+02  -1.1151400000000001e+01   3.4961199999999998e+01   1.1577000000000000e+00  -3.6910200000000003e+01  -2.2102200000000000e+01   3.1298140000000001e+02  -1.3505200000000000e+01  -3.2743800000000000e+01  -3.7157000000000000e+00
   1.4790300000000000e+01  -1.3058299999999999e+01   3.4613760000000002e+02  -1.1342400000000000e+01   3.5589199999999998e+01   1.1620999999999999e+00  -3.6066800000000001e+01  -2.2057800000000000e+01   3.0854129999999998e+02  -1.3129500000000000e+01  -3.2224200000000003e+01  -3.6581999999999999e+00
   1.4922499999999999e+01  -1.3541900000000000e+01   3.5162770000000000e+02  -1.1466500000000000e+01   3.5988900000000001e+01   1.2454000000000001e+00  -3.5489699999999999e+01  -2.2302399999999999e+01   3.0401420000000002e+02  -1.2927199999999999e+01  -3.1762400000000000e+01  -3.6139999999999999e+00
   1.5032700000000000e+01  -1.3739699999999999e+01   3.5540219999999999e+02  -1.1628800000000000e+01   3.6502699999999997e+01   1.2454000000000001e+00  -3.4646299999999997e+01  -2.2457999999999998e+01   2.9861649999999997e+02  -1.2609299999999999e+01  -3.1242799999999999e+01  -3.6848000000000001e+00
   1.5319300000000000e+01  -1.4355300000000000e+01   3.6123550000000000e+02  -1.1848400000000000e+01   3.6969000000000001e+01   1.3068000000000000e+00  -3.3825099999999999e+01  -2.2591400000000000e+01   2.9382819999999998e+02  -1.2185499999999999e+01  -3.0780899999999999e+01  -3.5520000000000000e+00
   1.5495600000000000e+01  -1.4377300000000000e+01   3.6518160000000000e+02  -1.2058400000000001e+01   3.7463799999999999e+01   1.3374999999999999e+00  -3.3070500000000003e+01  -2.2457999999999998e+01   2.8956220000000002e+02  -1.1790500000000000e+01  -3.0309400000000000e+01  -3.5697000000000001e+00
   1.5649900000000001e+01  -1.5322600000000000e+01   3.6998550000000000e+02  -1.2163500000000001e+01   3.7863500000000002e+01   1.4339999999999999e+00  -3.2249200000000002e+01  -2.2724799999999998e+01   2.8320679999999999e+02  -1.1511200000000001e+01  -2.9847600000000000e+01  -3.5565000000000002e+00
   1.5826200000000000e+01  -1.5762200000000000e+01   3.7401729999999998e+02  -1.2392600000000000e+01   3.8282200000000003e+01   1.4865999999999999e+00  -3.1339300000000001e+01  -2.2724799999999998e+01   2.7815730000000002e+02  -1.1154800000000000e+01  -2.9385700000000000e+01  -3.5299000000000000e+00
   1.6222999999999999e+01  -1.6399799999999999e+01   3.8053690000000000e+02  -1.2468999999999999e+01   3.8824599999999997e+01   1.5962000000000001e+00  -3.0651199999999999e+01  -2.3036100000000001e+01   2.7354309999999998e+02  -1.0625000000000000e+01  -2.8904599999999999e+01  -3.4680000000000000e+00
   1.6730000000000000e+01  -1.6993300000000001e+01   3.8499759999999998e+02  -1.2698100000000000e+01   3.9319400000000002e+01   1.6752000000000000e+00  -2.9585899999999999e+01  -2.3080600000000000e+01   2.6771010000000001e+02  -1.0345599999999999e+01  -2.8433100000000000e+01  -3.4592000000000001e+00
   1.7038599999999999e+01  -1.7718800000000002e+01   3.9211770000000001e+02  -1.3013199999999999e+01   3.9814300000000003e+01   1.7936000000000001e+00  -2.9208500000000001e+01  -2.3036100000000001e+01   2.6344409999999999e+02  -9.9121000000000006e+00  -2.7942399999999999e+01  -3.4192999999999998e+00
   1.7699800000000000e+01  -1.8312300000000000e+01   3.9829410000000001e+02  -1.3242300000000000e+01   4.0499400000000001e+01   1.9032000000000000e+00  -2.8054400000000001e+01  -2.2902699999999999e+01   2.5700170000000003e+02  -9.4883000000000006e+00  -2.7355499999999999e+01  -3.4636000000000000e+00
   1.8449300000000001e+01  -1.9147700000000000e+01   4.0489949999999999e+02  -1.3481000000000000e+01   4.1174999999999997e+01   1.9558000000000000e+00  -2.7588300000000000e+01  -2.3414100000000001e+01   2.5169100000000000e+02  -8.9778000000000002e+00  -2.6710799999999999e+01  -3.4546999999999999e+00
   1.8934200000000001e+01  -1.9741299999999999e+01   4.1262000000000000e+02  -1.3786500000000000e+01   4.1793599999999998e+01   2.1488000000000000e+00  -2.7011199999999999e+01  -2.3258500000000002e+01   2.4577090000000001e+02  -8.5347000000000008e+00  -2.6075700000000001e+01  -3.4592000000000001e+00
   1.9882000000000001e+01  -2.0268899999999999e+01   4.2145569999999998e+02  -1.3987000000000000e+01   4.2545299999999997e+01   2.2364999999999999e+00  -2.6256599999999999e+01  -2.3236300000000000e+01   2.4002500000000001e+02  -8.0241000000000007e+00  -2.5411799999999999e+01  -3.4415000000000000e+00
   2.1028199999999998e+01  -2.0972300000000001e+01   4.2926209999999998e+02  -1.4435700000000001e+01   4.3439799999999998e+01   2.3592000000000000e+00  -2.5657399999999999e+01  -2.3325199999999999e+01   2.3210249999999999e+02  -7.4558000000000000e+00  -2.4834499999999998e+01  -3.4060999999999999e+00
   2.2108300000000000e+01  -2.2005600000000001e+01   4.3818360000000001e+02  -1.4769900000000000e+01   4.4286700000000003e+01   2.4952000000000001e+00  -2.5080300000000001e+01  -2.3480899999999998e+01   2.2592120000000000e+02  -6.8296000000000001e+00  -2.3939599999999999e+01  -3.4192999999999998e+00
   2.3122199999999999e+01  -2.2906900000000000e+01   4.4899230000000000e+02  -1.5237700000000000e+01   4.5124099999999999e+01   2.7187999999999999e+00  -2.4392199999999999e+01  -2.3391900000000000e+01   2.1677990000000000e+02  -6.0397999999999996e+00  -2.2958200000000001e+01  -3.3706999999999998e+00
   2.3981800000000000e+01  -2.3676300000000001e+01   4.5894330000000002e+02  -1.5514600000000000e+01   4.6075699999999998e+01   2.8329000000000000e+00  -2.3904000000000000e+01  -2.3125100000000000e+01   2.0833500000000001e+02  -5.4233000000000002e+00  -2.2053699999999999e+01  -3.2955000000000001e+00
   2.4885600000000000e+01  -2.4379799999999999e+01   4.7018090000000001e+02  -1.6011099999999999e+01   4.7284199999999998e+01   2.9731999999999998e+00  -2.3171500000000002e+01  -2.2969400000000000e+01   1.9841020000000000e+02  -4.5755999999999997e+00  -2.0918299999999999e+01  -3.2246999999999999e+00
   2.5899500000000000e+01  -2.5434999999999999e+01   4.8322010000000000e+02  -1.6564800000000002e+01   4.8502200000000002e+01   3.1179000000000001e+00  -2.2150600000000001e+01  -2.1968800000000002e+01   1.8752770000000001e+02  -3.7761000000000000e+00  -1.9590499999999999e+01  -3.1539000000000001e+00
   2.7155899999999999e+01  -2.6534199999999998e+01   4.9625920000000002e+02  -1.7204499999999999e+01   4.9863000000000000e+01   3.3372000000000002e+00  -2.1329300000000000e+01  -2.1079400000000000e+01   1.7603569999999999e+02  -2.8513000000000002e+00  -1.8310700000000001e+01  -3.0478000000000001e+00
   2.8412299999999998e+01  -2.7721299999999999e+01   5.1032769999999999e+02  -1.7672300000000000e+01   5.1261800000000001e+01   3.4512000000000000e+00  -2.0241800000000001e+01  -2.0100999999999999e+01   1.6376020000000000e+02  -1.8399000000000001e+00  -1.6982900000000001e+01  -2.8001000000000000e+00
   2.9514399999999998e+01  -2.8776499999999999e+01   5.2508249999999998e+02  -1.8407499999999999e+01   5.2803400000000003e+01   3.6617000000000002e+00  -1.8754700000000000e+01  -1.8633500000000002e+01   1.5070120000000000e+02  -8.4770000000000001e-01  -1.5452999999999999e+01  -2.5655999999999999e+00
   3.0572399999999998e+01  -3.0293399999999998e+01   5.3923689999999999e+02  -1.9047200000000000e+01   5.4069000000000003e+01   3.8546000000000000e+00  -1.7223299999999998e+01  -1.7299299999999999e+01   1.3703270000000001e+02   9.6299999999999997e-02  -1.4028900000000000e+01  -2.3355999999999999e+00
   3.1718599999999999e+01  -3.1722300000000001e+01   5.5339120000000003e+02  -1.9591400000000000e+01   5.5563000000000002e+01   4.0606999999999998e+00  -1.5958200000000000e+01  -1.5676100000000000e+01   1.2336430000000000e+02   1.1752000000000000e+00  -1.2470200000000000e+01  -1.9462999999999999e+00
   3.2512099999999997e+01  -3.3195200000000000e+01   5.6394259999999997e+02  -2.0345600000000001e+01   5.6762000000000000e+01   4.2317000000000000e+00  -1.4049400000000000e+01  -1.4208600000000001e+01   1.0969580000000001e+02   2.2732999999999999e+00  -1.0930600000000000e+01  -1.6455000000000000e+00
   3.2754600000000003e+01  -3.4470300000000002e+01   5.7603809999999999e+02  -2.0861200000000000e+01   5.7951400000000000e+01   4.4246999999999996e+00  -1.2318199999999999e+01  -1.1940500000000000e+01   9.7942700000000002e+01   3.0150999999999999e+00  -9.6317000000000004e+00  -1.2474000000000001e+00
   3.2930900000000001e+01  -3.6140999999999998e+01   5.8693269999999995e+02  -2.1434000000000001e+01   5.9074300000000001e+01   4.5826000000000002e+00  -1.1319400000000000e+01  -1.2474200000000000e+01   8.9759100000000004e+01   3.3426000000000000e+00  -8.8427000000000007e+00  -1.1942999999999999e+00
   3.2842799999999997e+01  -3.7284199999999998e+01   5.9533950000000004e+02  -2.1968699999999998e+01   6.0130600000000001e+01   4.7710999999999997e+00  -9.6991999999999994e+00  -1.3697200000000000e+01   8.4187200000000004e+01   3.4773999999999998e+00  -8.3712000000000000e+00  -1.1721999999999999e+00
   3.2798699999999997e+01  -3.8954900000000002e+01   6.0494730000000004e+02  -2.2350600000000000e+01   6.0920400000000001e+01   4.8939000000000004e+00  -7.6351000000000004e+00  -1.2207400000000000e+01   8.0878900000000002e+01   3.6701000000000001e+00  -8.2556999999999992e+00  -1.1013999999999999e+00
   3.2886899999999997e+01  -4.0229999999999997e+01   6.1283939999999996e+02  -2.2799299999999999e+01   6.1881500000000003e+01   5.0342000000000002e+00  -7.1467999999999998e+00  -9.7836999999999996e+00   7.9834199999999996e+01   3.7374999999999998e+00  -8.1305999999999994e+00  -6.5029999999999999e-01
   3.2556199999999997e+01  -4.1548999999999999e+01   6.1944470000000001e+02  -2.3104800000000001e+01   6.2814000000000000e+01   5.1833000000000000e+00  -6.5030999999999999e+00  -7.3600000000000003e+00   7.6874200000000002e+01   3.9880000000000000e+00  -7.9478000000000000e+00  -2.5209999999999999e-01
   3.2137400000000000e+01  -4.3021900000000002e+01   6.2544960000000003e+02  -2.3601299999999998e+01   6.3546799999999998e+01   5.2797999999999998e+00  -4.9051000000000000e+00  -5.7590000000000003e+00   7.2260000000000005e+01   4.1036000000000001e+00  -7.6494999999999997e+00  -1.4599999999999999e-01
   3.2049300000000002e+01  -4.4428800000000003e+01   6.3128290000000004e+02  -2.3840000000000000e+01   6.4279499999999999e+01   5.4377000000000004e+00  -3.4401999999999999e+00  -4.6028000000000002e+00   6.8255200000000002e+01   3.9782999999999999e+00  -7.3609000000000000e+00   6.1899999999999997e-02
   3.1718599999999999e+01  -4.5484000000000002e+01   6.3642989999999998e+02  -2.4116900000000001e+01   6.4774299999999997e+01   5.5254000000000003e+00  -2.4857999999999998e+00  -4.0468999999999999e+00   6.3728099999999998e+01   3.9398000000000000e+00  -6.9085999999999999e+00   2.0349999999999999e-01
   3.1476199999999999e+01  -4.7066899999999997e+01   6.4054750000000001e+02  -2.4336400000000001e+01   6.5307199999999995e+01   5.6875999999999998e+00  -2.4413999999999998e+00  -4.6250000000000000e+00   5.7198500000000003e+01   3.6122999999999998e+00  -6.3505000000000003e+00   1.3299999999999999e-02
   3.1211700000000000e+01  -4.8319899999999997e+01   6.4500829999999996e+02  -2.4479700000000001e+01   6.5621200000000002e+01   5.8543000000000003e+00  -2.1084999999999998e+00  -5.1586999999999996e+00   5.1974899999999998e+01   3.3329000000000000e+00  -5.7443999999999997e+00  -7.0800000000000002e-02
   3.1167600000000000e+01  -4.9682899999999997e+01   6.4680970000000002e+02  -2.4470099999999999e+01   6.5811499999999995e+01   5.9813999999999998e+00  -1.8866000000000001e+00  -6.0926000000000000e+00   4.5619500000000002e+01   3.0535999999999999e+00  -5.0900999999999996e+00  -2.0790000000000000e-01
   3.0925100000000000e+01  -5.0782100000000000e+01   6.4758180000000004e+02  -2.4412800000000001e+01   6.5887600000000006e+01   6.1086000000000000e+00  -1.5093000000000001e+00  -6.7152000000000003e+00   4.0395899999999997e+01   2.6779000000000002e+00  -4.4069000000000003e+00  -3.4949999999999998e-01
   3.1101400000000002e+01  -5.1727400000000003e+01   6.4843960000000004e+02  -2.4260100000000001e+01   6.5783000000000001e+01   6.1962999999999999e+00  -1.3317000000000001e+00  -6.9820000000000002e+00   3.5868800000000000e+01   2.3793000000000002e+00  -3.7814999999999999e+00  -4.6889999999999998e-01
   3.1167600000000000e+01  -5.2145099999999999e+01   6.4715290000000005e+02  -2.3964099999999998e+01   6.5583100000000002e+01   6.2709000000000001e+00  -1.1096999999999999e+00  -6.2705000000000002e+00   3.1167500000000000e+01   2.1192000000000002e+00  -3.3677000000000001e+00  -4.3350000000000000e-01
   3.1498200000000001e+01  -5.2386899999999997e+01   6.4543719999999996e+02  -2.3553599999999999e+01   6.5373800000000003e+01   6.2270000000000003e+00  -8.2120000000000004e-01  -5.0697000000000001e+00   2.7510999999999999e+01   1.9169000000000000e+00  -2.9251000000000000e+00  -3.4499999999999997e-01
   3.1608400000000000e+01  -5.3068399999999997e+01   6.4243480000000000e+02  -2.2971200000000000e+01   6.4974100000000007e+01   6.3673000000000002e+00  -7.3240000000000005e-01  -3.2686000000000002e+00   2.4812200000000001e+01   1.8012999999999999e+00  -2.4921000000000002e+00  -2.5209999999999999e-01
   3.2203600000000002e+01  -5.3376199999999997e+01   6.3951810000000000e+02  -2.2551100000000002e+01   6.4384100000000004e+01   6.3849000000000000e+00  -1.0209999999999999e+00  -2.2679999999999998e+00   2.1852100000000000e+01   1.7627999999999999e+00  -2.1842000000000001e+00  -6.1899999999999997e-02
   3.2357799999999997e+01  -5.3310200000000002e+01   6.3522889999999995e+02  -2.1796800000000001e+01   6.3984499999999997e+01   6.3761000000000001e+00  -5.5489999999999995e-01  -3.7800000000000000e-01   1.9414400000000001e+01   1.5893999999999999e+00  -2.0110000000000001e+00   1.5479999999999999e-01
   3.2512099999999997e+01  -5.3046399999999998e+01   6.3179759999999999e+02  -2.1128499999999999e+01   6.3375500000000002e+01   6.3893000000000004e+00  -4.8830000000000001e-01   8.0049999999999999e-01   1.6454400000000000e+01   1.3968000000000000e+00  -1.6646000000000001e+00   2.6100000000000001e-01
   3.2886899999999997e+01  -5.2870500000000000e+01   6.2913829999999996e+02  -2.0145099999999999e+01   6.2604700000000001e+01   6.3410000000000002e+00  -1.9980000000000001e-01   1.4898000000000000e+00   1.3407299999999999e+01   1.3004000000000000e+00  -1.2316000000000000e+00   3.2290000000000002e-01
   3.2820700000000002e+01  -5.2562800000000003e+01   6.2364810000000000e+02  -1.9400400000000001e+01   6.2062300000000000e+01   6.2533000000000003e+00  -3.5510000000000003e-01   1.9790000000000001e+00   1.0447200000000000e+01   1.0500000000000000e+00  -1.0584000000000000e+00   3.4060000000000001e-01
   3.3085200000000000e+01  -5.2386899999999997e+01   6.1970209999999997e+02  -1.8397900000000000e+01   6.1348599999999998e+01   6.2182000000000004e+00  -2.4410000000000001e-01   2.2679999999999998e+00   8.1837000000000000e+00   9.3440000000000001e-01  -6.9279999999999997e-01   4.2470000000000002e-01
   3.3085200000000000e+01  -5.2079099999999997e+01   6.1541290000000004e+02  -1.7433599999999998e+01   6.0568300000000001e+01   6.1656000000000004e+00  -1.7760000000000001e-01   1.4898000000000000e+00   5.3977000000000004e+00   5.0090000000000001e-01  -1.3469999999999999e-01   2.6100000000000001e-01
   3.3437899999999999e+01  -5.1859299999999998e+01   6.0940800000000002e+02  -1.6335699999999999e+01   5.9768999999999998e+01   6.0955000000000004e+00  -9.5440000000000003e-01   2.2200000000000001e-02   3.3083000000000000e+00   2.3119999999999999e-01   3.8500000000000000e-02   1.7690000000000000e-01
   3.3437899999999999e+01  -5.1089900000000000e+01   6.0237369999999999e+02  -1.5161400000000000e+01   5.9036200000000001e+01   5.9726999999999997e+00  -7.9900000000000004e-01   4.0020000000000000e-01   3.9177000000000000e+00   2.3119999999999999e-01   6.7400000000000002e-02   1.8140000000000001e-01
   3.3526100000000000e+01  -5.0122599999999998e+01   5.9739829999999995e+02  -1.3824700000000000e+01   5.8065600000000003e+01   5.7622000000000000e+00  -8.4340000000000004e-01   8.8900000000000007e-02   3.4824000000000002e+00   2.4079999999999999e-01   9.6199999999999994e-02   1.5040000000000001e-01
   3.2953000000000003e+01  -4.9573000000000000e+01   5.9053560000000004e+02  -1.2803100000000001e+01   5.7332900000000002e+01   5.6482000000000001e+00  -5.7709999999999995e-01   2.6679999999999998e-01   4.0048000000000004e+00   2.3119999999999999e-01   6.7400000000000002e-02   1.4599999999999999e-01
   3.2710500000000003e+01  -4.8737600000000000e+01   5.8444489999999996e+02  -1.1561999999999999e+01   5.6495500000000000e+01   5.4420999999999999e+00  -8.6560000000000004e-01   1.3339999999999999e-01   4.0048000000000004e+00   2.4079999999999999e-01   1.1550000000000001e-01   1.9020000000000001e-01
   3.2181500000000000e+01  -4.8165999999999997e+01   5.7861159999999995e+02  -1.0588100000000001e+01   5.5724699999999999e+01   5.4114000000000004e+00  -8.2120000000000004e-01   2.2239999999999999e-01   3.4824000000000002e+00   1.4449999999999999e-01   1.2509999999999999e-01   1.8140000000000001e-01
   3.1917000000000002e+01  -4.7726399999999998e+01   5.7440819999999997e+02  -9.5379000000000005e+00   5.5096699999999998e+01   5.2491000000000003e+00  -6.8799999999999994e-01   2.6679999999999998e-01   3.6564999999999999e+00   2.5050000000000000e-01   9.5999999999999992e-03   1.7690000000000000e-01
   3.1939000000000000e+01  -4.7286700000000003e+01   5.6908960000000002e+02  -8.4971999999999994e+00   5.4487699999999997e+01   5.1920999999999999e+00  -9.3220000000000003e-01   0.0000000000000000e+00   2.3506000000000000e+00   3.6599999999999999e-01   1.0580000000000001e-01   1.8579999999999999e-01
   3.1564299999999999e+01  -4.7044899999999998e+01   5.6540089999999998e+02  -7.5328999999999997e+00   5.3888199999999998e+01   5.1219000000000001e+00  -9.5440000000000003e-01  -4.4499999999999998e-02   3.5695000000000001e+00   2.6970000000000000e-01   9.5999999999999992e-03   2.2120000000000001e-01
   3.1211700000000000e+01  -4.6956899999999997e+01   5.6282740000000001e+02  -6.5400000000000000e+00   5.3393400000000000e+01   5.1176000000000004e+00  -8.4340000000000004e-01   3.1130000000000002e-01   3.3953000000000002e+00   2.3119999999999999e-01   1.6360000000000000e-01   1.6810000000000000e-01
   3.1057400000000001e+01  -4.6781100000000002e+01   5.6025390000000004e+02  -5.5757000000000003e+00   5.2965100000000000e+01   4.9465000000000003e+00  -6.2150000000000005e-01   4.0020000000000000e-01   3.0470999999999999e+00   3.2750000000000001e-01   9.6199999999999994e-02   1.7249999999999999e-01
   3.1167600000000000e+01  -4.6187500000000000e+01   5.5665099999999995e+02  -4.6210000000000004e+00   5.2584499999999998e+01   4.8895000000000000e+00  -7.5460000000000005e-01   2.6679999999999998e-01   3.4824000000000002e+00   2.0230000000000001e-01  -3.8500000000000000e-02   2.0790000000000000e-01
   3.0991199999999999e+01  -4.6341400000000000e+01   5.5416330000000005e+02  -3.5707000000000000e+00   5.2184800000000003e+01   4.7667000000000002e+00  -6.6579999999999995e-01   3.5580000000000001e-01   3.9177000000000000e+00   3.2750000000000001e-01   8.6599999999999996e-02   1.4160000000000000e-01
   3.1013300000000001e+01  -4.6077599999999997e+01   5.5184709999999995e+02  -2.7115000000000000e+00   5.1880299999999998e+01   4.7887000000000004e+00  -6.6579999999999995e-01   3.5580000000000001e-01   3.5695000000000001e+00   1.5409999999999999e-01   1.2509999999999999e-01   1.8140000000000001e-01
   3.0903099999999998e+01  -4.5813800000000001e+01   5.4935940000000005e+02  -1.6994000000000000e+00   5.1499699999999997e+01   4.6395999999999997e+00  -6.6579999999999995e-01   0.0000000000000000e+00   3.8306000000000000e+00   2.0230000000000001e-01   0.0000000000000000e+00   1.9460000000000000e-01
   3.0859000000000002e+01  -4.5572000000000003e+01   5.4764369999999997e+02  -8.9749999999999996e-01   5.1214199999999998e+01   4.5826000000000002e+00  -7.7680000000000005e-01   8.8900000000000007e-02   3.8306000000000000e+00   2.9859999999999998e-01   4.8099999999999997e-02   1.9020000000000001e-01
   3.0638600000000000e+01  -4.5549999999999997e+01   5.4738630000000001e+02   3.8199999999999998e-02   5.0890700000000002e+01   4.5124000000000004e+00  -7.3240000000000005e-01   3.1130000000000002e-01   2.6989000000000001e+00   2.0230000000000001e-01   3.8500000000000000e-02   1.6810000000000000e-01
   3.0550400000000000e+01  -4.5198300000000003e+01   5.4721479999999997e+02   1.0407000000000000e+00   5.0728900000000003e+01   4.4335000000000004e+00  -7.7680000000000005e-01   4.4499999999999998e-02   3.3953000000000002e+00   2.6010000000000000e-01   7.6999999999999999e-02   2.0349999999999999e-01
   3.0704699999999999e+01  -4.5286200000000001e+01   5.4627110000000005e+02   1.7948999999999999e+00   5.0481499999999997e+01   4.3238000000000003e+00  -6.8799999999999994e-01   1.1119999999999999e-01   2.7858999999999998e+00   3.0819999999999997e-01   3.8500000000000000e-02   2.3000000000000001e-01
   3.0726700000000001e+01  -4.5440100000000001e+01   5.4738630000000001e+02   2.6160000000000001e+00   5.0234099999999998e+01   4.3151000000000002e+00  -6.2150000000000005e-01   2.6679999999999998e-01   2.7858999999999998e+00   2.3119999999999999e-01   9.6199999999999994e-02   1.9460000000000000e-01
   3.0726700000000001e+01  -4.5330199999999998e+01   5.4687159999999994e+02   3.5516999999999999e+00   5.0119900000000001e+01   4.1835000000000004e+00  -6.8799999999999994e-01   1.5559999999999999e-01   3.5695000000000001e+00   3.2750000000000001e-01   1.1550000000000001e-01   1.8140000000000001e-01
   3.0814900000000002e+01  -4.5242199999999997e+01   5.4730060000000003e+02   4.4396000000000004e+00   5.0015200000000000e+01   4.1220999999999997e+00  -6.2150000000000005e-01   1.5559999999999999e-01   3.3083000000000000e+00   2.3119999999999999e-01   1.6360000000000000e-01   2.0790000000000000e-01
   3.0925100000000000e+01  -4.4978400000000001e+01   5.4601379999999995e+02   5.2988000000000000e+00   4.9901000000000003e+01   3.9948999999999999e+00  -5.3269999999999995e-01   3.3350000000000002e-01   4.0048000000000004e+00   2.5050000000000000e-01  -9.5999999999999992e-03   2.0349999999999999e-01
   3.1035299999999999e+01  -4.5110300000000002e+01   5.4755790000000002e+02   6.1390000000000002e+00   4.9739300000000000e+01   4.0037000000000003e+00  -6.2150000000000005e-01   2.6679999999999998e-01   3.6564999999999999e+00   1.4449999999999999e-01   1.4430000000000001e-01   1.8579999999999999e-01
   3.1255700000000001e+01  -4.5088299999999997e+01   5.4738630000000001e+02   6.9600999999999997e+00   4.9710700000000003e+01   3.8590000000000000e+00  -9.3220000000000003e-01   8.8900000000000007e-02   3.0470999999999999e+00   2.1190000000000001e-01   9.6199999999999994e-02   1.8579999999999999e-01
   3.1343900000000001e+01  -4.5659900000000000e+01   5.4867309999999998e+02   7.6856999999999998e+00   4.9767800000000001e+01   3.8371000000000000e+00  -8.4340000000000004e-01   8.8900000000000007e-02   3.9177000000000000e+00   2.2159999999999999e-01   7.6999999999999999e-02   2.0790000000000000e-01
   3.1321899999999999e+01  -4.5835799999999999e+01   5.5150400000000002e+02   8.4304000000000006e+00   4.9625100000000003e+01   3.8546000000000000e+00  -7.5460000000000005e-01   2.2239999999999999e-01   3.8306000000000000e+00   2.9859999999999998e-01   5.7700000000000001e-02   1.9460000000000000e-01
   3.1542300000000001e+01  -4.6429299999999998e+01   5.5210440000000006e+02   9.1560000000000006e+00   4.9615600000000001e+01   3.8721999999999999e+00  -8.6560000000000004e-01   1.7790000000000000e-01   3.3953000000000002e+00   1.5409999999999999e-01   0.0000000000000000e+00   2.3890000000000000e-01
   3.1983100000000000e+01  -4.6935000000000002e+01   5.5382010000000002e+02   9.7766000000000002e+00   4.9539400000000001e+01   3.8195000000000001e+00  -8.2120000000000004e-01   2.2200000000000001e-02   2.6118000000000001e+00   2.4079999999999999e-01   0.0000000000000000e+00   2.0349999999999999e-01
   3.2071300000000001e+01  -4.7484600000000000e+01   5.5579309999999998e+02   1.0368499999999999e+01   4.9634599999999999e+01   3.9159999999999999e+00  -7.3240000000000005e-01  -1.1119999999999999e-01   3.6564999999999999e+00   2.7939999999999998e-01   7.6999999999999999e-02   2.1229999999999999e-01
   3.2313800000000001e+01  -4.8276000000000003e+01   5.5742300000000000e+02   1.1008200000000000e+01   4.9558500000000002e+01   3.9203999999999999e+00  -4.6610000000000001e-01   8.8900000000000007e-02   3.3953000000000002e+00   2.6010000000000000e-01   7.6999999999999999e-02   1.8140000000000001e-01
   3.2754600000000003e+01  -4.8737600000000000e+01   5.5845240000000001e+02   1.1628800000000000e+01   4.9644100000000002e+01   3.9510999999999998e+00  -7.5460000000000005e-01   6.6699999999999995e-02   2.9600000000000000e+00   2.6970000000000000e-01   1.3469999999999999e-01   2.5209999999999999e-01
   3.3239500000000000e+01  -4.9375100000000003e+01   5.6033969999999999e+02   1.2173000000000000e+01   4.9710700000000003e+01   3.9379000000000000e+00  -5.7709999999999995e-01   1.3339999999999999e-01   3.3083000000000000e+00   2.0230000000000001e-01   1.2509999999999999e-01   1.6370000000000001e-01
   3.3261600000000001e+01  -5.0232500000000002e+01   5.6342790000000002e+02   1.2879500000000000e+01   4.9682200000000002e+01   3.9510999999999998e+00  -6.6579999999999995e-01   1.7790000000000000e-01   3.5695000000000001e+00   2.0230000000000001e-01   3.8500000000000000e-02   1.6810000000000000e-01
   3.3680399999999999e+01  -5.0957999999999998e+01   5.6402840000000003e+02   1.3624200000000000e+01   4.9929600000000001e+01   3.9159999999999999e+00  -5.9930000000000005e-01   0.0000000000000000e+00   3.7435999999999998e+00   2.4079999999999999e-01   3.8500000000000000e-02   2.2559999999999999e-01
   3.3988999999999997e+01  -5.1749400000000001e+01   5.6625879999999995e+02   1.4187500000000000e+01   5.0015200000000000e+01   3.9641999999999999e+00  -7.3240000000000005e-01   4.4499999999999998e-02   3.3083000000000000e+00   1.5409999999999999e-01   8.6599999999999996e-02   2.3000000000000001e-01
   3.3988999999999997e+01  -5.2342900000000000e+01   5.6917539999999997e+02   1.4779500000000001e+01   5.0034300000000002e+01   3.9685999999999999e+00  -7.3240000000000005e-01   2.0010000000000000e-01   2.8730000000000002e+00   2.8899999999999998e-01   4.8099999999999997e-02   1.5479999999999999e-01
   3.4253500000000003e+01  -5.2914499999999997e+01   5.7132000000000005e+02   1.5524200000000000e+01   5.0253100000000003e+01   3.9906000000000001e+00  -7.1020000000000005e-01   8.8900000000000007e-02   2.6118000000000001e+00   3.6599999999999999e-01  -2.8899999999999999e-02   1.9910000000000000e-01
   3.4077100000000002e+01  -5.3486100000000000e+01   5.7320730000000003e+02   1.6192499999999999e+01   5.0395899999999997e+01   3.9379000000000000e+00  -9.5440000000000003e-01  -6.6699999999999995e-02   3.3083000000000000e+00   2.6970000000000000e-01   1.2509999999999999e-01   1.7249999999999999e-01
   3.4209400000000002e+01  -5.4365400000000001e+01   5.7672439999999995e+02   1.6727100000000000e+01   5.0519599999999997e+01   3.9641999999999999e+00  -7.5460000000000005e-01   2.8910000000000002e-01   3.4824000000000002e+00   2.8899999999999998e-01   9.6199999999999994e-02   1.8140000000000001e-01
   3.3878799999999998e+01  -5.5134799999999998e+01   5.7809690000000001e+02   1.7366800000000001e+01   5.0757500000000000e+01   3.9641999999999999e+00  -5.3269999999999995e-01   3.5580000000000001e-01   3.3953000000000002e+00   2.2159999999999999e-01   9.6199999999999994e-02   2.0349999999999999e-01
   3.3922800000000002e+01  -5.5860300000000002e+01   5.7955529999999999e+02   1.8140200000000000e+01   5.0947800000000001e+01   3.9159999999999999e+00  -7.7680000000000005e-01  -2.2200000000000001e-02   3.5695000000000001e+00   1.6380000000000000e-01   7.6999999999999999e-02   1.8140000000000001e-01
   3.3812600000000003e+01  -5.7289200000000001e+01   5.8092780000000005e+02   1.8779800000000002e+01   5.1100000000000001e+01   3.9554999999999998e+00  -4.6610000000000001e-01   6.6699999999999995e-02   4.3529999999999998e+00   2.0230000000000001e-01   1.4430000000000001e-01   2.0349999999999999e-01
   3.3900799999999997e+01  -5.8124600000000001e+01   5.8393020000000001e+02   1.9352699999999999e+01   5.1271299999999997e+01   3.9906000000000001e+00  -5.7709999999999995e-01   2.0010000000000000e-01   2.6118000000000001e+00   3.3710000000000001e-01   3.8500000000000000e-02   1.9910000000000000e-01
   3.3636299999999999e+01  -5.8960000000000001e+01   5.8461649999999997e+02   1.9963699999999999e+01   5.1632899999999999e+01   3.9817999999999998e+00  -7.7680000000000005e-01   2.0010000000000000e-01   3.7435999999999998e+00   2.4079999999999999e-01   1.1550000000000001e-01   2.3440000000000000e-01
   3.3327700000000000e+01  -5.9861300000000000e+01   5.8633219999999994e+02   2.0546099999999999e+01   5.1785200000000003e+01   3.9641999999999999e+00  -7.3240000000000005e-01   2.0010000000000000e-01   3.8306000000000000e+00   1.9270000000000001e-01   0.0000000000000000e+00   1.6810000000000000e-01
   3.3261600000000001e+01  -6.1092399999999998e+01   5.8950620000000004e+02   2.0975700000000000e+01   5.1832799999999999e+01   4.0343999999999998e+00  -7.5460000000000005e-01   6.6699999999999995e-02   3.5695000000000001e+00   2.6010000000000000e-01   4.8099999999999997e-02   1.9020000000000001e-01
   3.3283600000000000e+01  -6.2279499999999999e+01   5.9165080000000000e+02   2.1701400000000000e+01   5.2099200000000003e+01   4.0563000000000002e+00  -1.0209999999999999e+00   1.3339999999999999e-01   3.1341999999999999e+00   3.0819999999999997e-01   6.7400000000000002e-02   1.9910000000000000e-01
   3.3085200000000000e+01  -6.3378700000000002e+01   5.9302329999999995e+02   2.2283700000000000e+01   5.2403700000000001e+01   4.1395999999999997e+00  -7.7680000000000005e-01   6.6699999999999995e-02   3.3953000000000002e+00   2.5050000000000000e-01  -9.5999999999999992e-03   2.3000000000000001e-01
   3.2930900000000001e+01  -6.4521799999999999e+01   5.9508209999999997e+02   2.2742000000000001e+01   5.2546399999999998e+01   4.1835000000000004e+00  -5.5489999999999995e-01   6.6699999999999995e-02   2.8730000000000002e+00   2.7939999999999998e-01   6.7400000000000002e-02   1.6370000000000001e-01
   3.2666400000000003e+01  -6.5906800000000004e+01   5.9722670000000005e+02   2.3314900000000002e+01   5.2755800000000001e+01   4.2624000000000004e+00  -5.5489999999999995e-01   6.6699999999999995e-02   2.7858999999999998e+00   2.3119999999999999e-01   2.8899999999999999e-02   1.9910000000000000e-01
   3.2622399999999999e+01  -6.6983999999999995e+01   5.9868499999999995e+02   2.3773199999999999e+01   5.3022199999999998e+01   4.2843999999999998e+00  -6.8799999999999994e-01   4.4499999999999998e-02   3.5695000000000001e+00   2.5050000000000000e-01   7.6999999999999999e-02   1.4599999999999999e-01
   3.2534199999999998e+01  -6.8061199999999999e+01   6.0014340000000004e+02   2.4279199999999999e+01   5.3183999999999997e+01   4.3895999999999997e+00  -6.4370000000000005e-01   8.8900000000000007e-02   3.7435999999999998e+00   2.6970000000000000e-01   1.5400000000000000e-01   1.5920000000000001e-01
   3.2644399999999997e+01  -6.9226299999999995e+01   6.0134429999999998e+02   2.4804300000000001e+01   5.3326700000000002e+01   4.5035999999999996e+00  -5.9930000000000005e-01   2.6679999999999998e-01   3.3953000000000002e+00   2.8899999999999998e-01   1.6360000000000000e-01   1.9020000000000001e-01
   3.3173400000000001e+01  -6.9863799999999998e+01   6.0160170000000005e+02   2.5510800000000000e+01   5.3526600000000002e+01   4.5781999999999998e+00  -7.3240000000000005e-01   1.3339999999999999e-01   3.3953000000000002e+00   2.0230000000000001e-01  -2.8899999999999999e-02   1.8579999999999999e-01
   3.3063200000000002e+01  -7.1270799999999994e+01   6.0194479999999999e+02   2.6007300000000001e+01   5.3593200000000003e+01   4.7229000000000001e+00  -8.4340000000000004e-01   2.6679999999999998e-01   3.1341999999999999e+00   3.2750000000000001e-01   7.6999999999999999e-02   2.3000000000000001e-01
   3.3173400000000001e+01  -7.2304000000000002e+01   6.0331740000000002e+02   2.6408200000000001e+01   5.3507500000000000e+01   4.8369000000000000e+00  -7.9900000000000004e-01   2.2200000000000001e-02   3.3083000000000000e+00   2.5050000000000000e-01   6.7400000000000002e-02   2.1679999999999999e-01
   3.3526100000000000e+01  -7.3051500000000004e+01   6.0245950000000005e+02   2.7067000000000000e+01   5.3621699999999997e+01   4.9553000000000003e+00  -8.4340000000000004e-01   0.0000000000000000e+00   3.0470999999999999e+00   1.6380000000000000e-01  -1.9199999999999998e-02   1.6370000000000001e-01
   3.3966900000000003e+01  -7.3842900000000000e+01   6.0288840000000005e+02   2.7649400000000000e+01   5.3536099999999998e+01   5.0824999999999996e+00  -8.4340000000000004e-01  -1.5559999999999999e-01   3.3953000000000002e+00   2.2159999999999999e-01  -3.8500000000000000e-02   2.3000000000000001e-01
   3.4319600000000001e+01  -7.5117900000000006e+01   6.0323159999999996e+02   2.8117200000000000e+01   5.3678800000000003e+01   5.1877000000000004e+00  -6.8799999999999994e-01   1.1119999999999999e-01   3.3953000000000002e+00   2.4079999999999999e-01   7.6999999999999999e-02   2.2559999999999999e-01
   3.4584099999999999e+01  -7.6305000000000007e+01   6.0383209999999997e+02   2.8632800000000000e+01   5.3688299999999998e+01   5.2930000000000001e+00  -7.9900000000000004e-01   0.0000000000000000e+00   3.4824000000000002e+00   3.2750000000000001e-01   8.6599999999999996e-02   2.2559999999999999e-01
   3.4892699999999998e+01  -7.7052499999999995e+01   6.0331740000000002e+02   2.9100600000000000e+01   5.3926200000000001e+01   5.3499999999999996e+00  -7.3240000000000005e-01   0.0000000000000000e+00   2.3506000000000000e+00   2.4079999999999999e-01   6.7400000000000002e-02   1.6810000000000000e-01
   3.5091099999999997e+01  -7.8151700000000005e+01   6.0340309999999999e+02   2.9549399999999999e+01   5.4040399999999998e+01   5.4903000000000004e+00  -4.4390000000000002e-01   1.7790000000000000e-01   3.3953000000000002e+00   2.6970000000000000e-01   1.1550000000000001e-01   1.9460000000000000e-01
   3.5355600000000003e+01  -7.9316800000000001e+01   6.0374630000000002e+02   2.9969400000000000e+01   5.3983300000000000e+01   5.5297999999999998e+00  -6.8799999999999994e-01   1.3339999999999999e-01   3.3953000000000002e+00   2.6970000000000000e-01   1.0580000000000001e-01   1.7690000000000000e-01
   3.5355600000000003e+01  -8.0481899999999996e+01   6.0220219999999995e+02   3.0408600000000000e+01   5.4221200000000003e+01   5.6394000000000002e+00  -8.2120000000000004e-01  -8.8900000000000007e-02   3.4824000000000002e+00   2.1190000000000001e-01   8.6599999999999996e-02   2.1229999999999999e-01
   3.5840499999999999e+01  -8.1866900000000001e+01   6.0237369999999999e+02   3.0637799999999999e+01   5.4173699999999997e+01   5.7359000000000000e+00  -7.7680000000000005e-01   1.5559999999999999e-01   2.6989000000000001e+00   2.3119999999999999e-01   1.0580000000000001e-01   1.7249999999999999e-01
   3.5840499999999999e+01  -8.3581599999999995e+01   6.0408939999999996e+02   3.0885999999999999e+01   5.4221200000000003e+01   5.9683000000000002e+00  -5.7709999999999995e-01   0.0000000000000000e+00   3.3953000000000002e+00   3.3710000000000001e-01   1.3469999999999999e-01   2.0349999999999999e-01
   3.6435600000000001e+01  -8.5164400000000001e+01   6.0348889999999994e+02   3.1277400000000000e+01   5.4183199999999999e+01   6.0164999999999997e+00  -7.9900000000000004e-01   1.3339999999999999e-01   2.7858999999999998e+00   2.9859999999999998e-01  -4.8099999999999997e-02   2.2120000000000001e-01
   3.6589900000000000e+01  -8.6395499999999998e+01   6.0400360000000001e+02   3.1678400000000000e+01   5.4373500000000000e+01   6.1699999999999999e+00  -6.2150000000000005e-01  -1.3339999999999999e-01   2.5247000000000002e+00   2.6970000000000000e-01   4.8099999999999997e-02   2.3000000000000001e-01
   3.7008699999999997e+01  -8.7670500000000004e+01   6.0374630000000002e+02   3.1926700000000000e+01   5.4325899999999997e+01   6.2664999999999997e+00  -6.2150000000000005e-01   1.7790000000000000e-01   3.9177000000000000e+00   2.9859999999999998e-01   7.6999999999999999e-02   1.8579999999999999e-01
   3.7537700000000001e+01  -8.8681799999999996e+01   6.0426099999999997e+02   3.2461300000000001e+01   5.4497199999999999e+01   6.3586000000000000e+00  -8.6560000000000004e-01   6.6699999999999995e-02   3.2212000000000001e+00   2.5050000000000000e-01   8.6599999999999996e-02   2.0790000000000000e-01
   3.8221100000000000e+01  -8.9956800000000001e+01   6.0271690000000001e+02   3.2900500000000001e+01   5.4620899999999999e+01   6.4067999999999996e+00  -6.2150000000000005e-01   2.2200000000000001e-02   3.0470999999999999e+00   2.5050000000000000e-01   8.6599999999999996e-02   1.8140000000000001e-01
   3.9014600000000002e+01  -9.1165899999999993e+01   6.0228800000000001e+02   3.3320599999999999e+01   5.4801699999999997e+01   6.5296000000000003e+00  -6.6579999999999995e-01   3.1130000000000002e-01   4.0048000000000004e+00   2.7939999999999998e-01   1.1550000000000001e-01   1.7249999999999999e-01
   3.9036600000000000e+01  -9.1144000000000005e+01   6.0134429999999998e+02   3.3941200000000002e+01   5.4982500000000002e+01   6.5164000000000000e+00  -6.6579999999999995e-01   1.5559999999999999e-01   2.8730000000000002e+00   1.4449999999999999e-01   1.4430000000000001e-01   1.8579999999999999e-01
   3.9477499999999999e+01  -9.2133200000000002e+01   6.0117280000000005e+02   3.4609499999999997e+01   5.5182299999999998e+01   6.5296000000000003e+00  -8.8780000000000003e-01   0.0000000000000000e+00   3.6564999999999999e+00   2.3119999999999999e-01   9.6199999999999994e-02   2.0349999999999999e-01
   3.9213000000000001e+01  -9.2858699999999999e+01   5.9954290000000003e+02   3.5020000000000003e+01   5.5429699999999997e+01   6.5514999999999999e+00  -8.8780000000000003e-01  -2.2200000000000001e-02   3.1341999999999999e+00   2.8899999999999998e-01   9.6199999999999994e-02   1.8140000000000001e-01
   3.9345199999999998e+01  -9.3825999999999993e+01   6.0048649999999998e+02   3.5526100000000000e+01   5.5563000000000002e+01   6.6173000000000002e+00  -6.4370000000000005e-01   0.0000000000000000e+00   2.8730000000000002e+00   2.6970000000000000e-01   0.0000000000000000e+00   1.8579999999999999e-01
   3.9521500000000003e+01  -9.4881200000000007e+01   5.9799879999999996e+02   3.6012999999999998e+01   5.5819899999999997e+01   6.6173000000000002e+00  -9.3220000000000003e-01   2.0010000000000000e-01   3.3953000000000002e+00   2.4079999999999999e-01   1.3469999999999999e-01   2.2559999999999999e-01
   3.9609699999999997e+01  -9.5936400000000006e+01   5.9714089999999999e+02   3.6614500000000000e+01   5.6086300000000001e+01   6.6348000000000003e+00  -7.5460000000000005e-01   2.2200000000000001e-02   2.2635999999999998e+00   3.2750000000000001e-01   4.8099999999999997e-02   1.9460000000000000e-01
   3.9433399999999999e+01  -9.6837699999999998e+01   5.9654039999999998e+02   3.6996400000000001e+01   5.6267099999999999e+01   6.8014999999999999e+00  -7.7680000000000005e-01   2.0010000000000000e-01   3.0470999999999999e+00   2.7939999999999998e-01   9.6199999999999994e-02   1.8140000000000001e-01
   3.9389299999999999e+01  -9.7980900000000005e+01   5.9568259999999998e+02   3.7473700000000001e+01   5.6600200000000001e+01   6.7882999999999996e+00  -4.2170000000000002e-01   1.7790000000000000e-01   3.2212000000000001e+00   2.5050000000000000e-01   4.8099999999999997e-02   2.2120000000000001e-01
   3.9234999999999999e+01  -9.9168000000000006e+01   5.9628309999999999e+02   3.8036999999999999e+01   5.6904699999999998e+01   6.8585000000000003e+00  -8.2120000000000004e-01   4.4499999999999998e-02   3.7435999999999998e+00   1.8300000000000000e-01   1.5400000000000000e-01   2.0349999999999999e-01
   3.8904400000000003e+01  -1.0048699999999999e+02   5.9508209999999997e+02   3.8495300000000000e+01   5.7237800000000000e+01   6.9199000000000002e+00  -5.7709999999999995e-01   1.3339999999999999e-01   4.6142000000000003e+00   2.5050000000000000e-01   4.8099999999999997e-02   1.8579999999999999e-01
   3.8573700000000002e+01  -1.0211380000000000e+02   5.9568259999999998e+02   3.8944000000000003e+01   5.7665999999999997e+01   7.0909000000000004e+00  -6.2150000000000005e-01  -4.4499999999999998e-02   3.4824000000000002e+00   2.5050000000000000e-01   1.2509999999999999e-01   1.8140000000000001e-01
   3.8221100000000000e+01  -1.0391640000000000e+02   5.9559680000000003e+02   3.9354599999999998e+01   5.8046599999999998e+01   7.2092999999999998e+00  -6.6579999999999995e-01   1.5559999999999999e-01   3.1341999999999999e+00   2.7939999999999998e-01   1.5400000000000000e-01   2.0790000000000000e-01
   3.7361400000000003e+01  -1.0607080000000001e+02   5.9611149999999998e+02   3.9774700000000003e+01   5.8588999999999999e+01   7.3803000000000001e+00  -7.1020000000000005e-01   2.4460000000000001e-01   3.2212000000000001e+00   2.7939999999999998e-01   1.2509999999999999e-01   1.8579999999999999e-01
   3.6964700000000001e+01  -1.0820320000000000e+02   5.9739829999999995e+02   4.0137500000000003e+01   5.8722200000000001e+01   7.5864000000000003e+00  -6.2150000000000005e-01   2.8910000000000002e-01   3.8306000000000000e+00   2.9859999999999998e-01  -2.8899999999999999e-02   1.8579999999999999e-01
   3.6369500000000002e+01  -1.1033560000000000e+02   5.9877080000000001e+02   4.0605300000000000e+01   5.9179000000000002e+01   7.8670999999999998e+00  -7.5460000000000005e-01   2.2200000000000001e-02   2.2635999999999998e+00   2.6010000000000000e-01   0.0000000000000000e+00   2.1229999999999999e-01
   3.5972799999999999e+01  -1.1290770000000001e+02   5.9962869999999998e+02   4.1025399999999998e+01   5.9607199999999999e+01   8.0731999999999999e+00  -8.4340000000000004e-01  -1.3339999999999999e-01   2.0893999999999999e+00   2.7939999999999998e-01   4.8099999999999997e-02   1.9460000000000000e-01
   3.5884599999999999e+01  -1.1543580000000000e+02   6.0194479999999999e+02   4.1416800000000002e+01   5.9968800000000002e+01   8.3143999999999991e+00  -6.2150000000000005e-01   1.7790000000000000e-01   3.7435999999999998e+00   1.9270000000000001e-01   1.4430000000000001e-01   1.5920000000000001e-01
   3.5862499999999997e+01  -1.1750230000000001e+02   6.0348889999999994e+02   4.1894199999999998e+01   6.0425600000000003e+01   8.6082000000000001e+00  -7.5460000000000005e-01   1.5559999999999999e-01   3.3953000000000002e+00   2.7939999999999998e-01   1.1550000000000001e-01   2.1229999999999999e-01
   3.5950699999999998e+01  -1.2018429999999999e+02   6.0417520000000002e+02   4.2295200000000001e+01   6.0777600000000000e+01   8.8406000000000002e+00  -5.9930000000000005e-01   2.2200000000000001e-02   3.2212000000000001e+00   3.1790000000000002e-01   3.8500000000000000e-02   2.1229999999999999e-01
   3.6060899999999997e+01  -1.2306410000000000e+02   6.0674869999999999e+02   4.2839399999999998e+01   6.1358100000000000e+01   9.2045999999999992e+00  -7.1020000000000005e-01   2.6679999999999998e-01   3.0470999999999999e+00   3.0819999999999997e-01   1.2509999999999999e-01   1.5920000000000001e-01
   3.6413600000000002e+01  -1.2614180000000000e+02   6.0897910000000002e+02   4.3326300000000003e+01   6.1748300000000000e+01   9.4764999999999997e+00  -5.1049999999999995e-01   2.6679999999999998e-01   3.6564999999999999e+00   2.6010000000000000e-01   1.3469999999999999e-01   2.1679999999999999e-01
   3.6545900000000003e+01  -1.2880179999999999e+02   6.1129530000000000e+02   4.3775100000000002e+01   6.2309699999999999e+01   9.7965999999999998e+00  -7.3240000000000005e-01   1.1119999999999999e-01   3.3083000000000000e+00   3.2750000000000001e-01   6.7400000000000002e-02   2.0349999999999999e-01
   3.6876500000000000e+01  -1.3176960000000000e+02   6.1404030000000000e+02   4.4185600000000001e+01   6.2756900000000002e+01   1.0134200000000000e+01  -7.9900000000000004e-01  -2.2200000000000001e-02   2.6989000000000001e+00   2.5050000000000000e-01   7.6999999999999999e-02   2.3000000000000001e-01
   3.7118899999999996e+01  -1.3484729999999999e+02   6.1524130000000002e+02   4.4634300000000003e+01   6.2994799999999998e+01   1.0550800000000001e+01  -6.2150000000000005e-01   2.0010000000000000e-01   2.3506000000000000e+00   2.8899999999999998e-01   8.6599999999999996e-02   1.8579999999999999e-01
   3.7515700000000002e+01  -1.3792500000000001e+02   6.1541290000000004e+02   4.4834800000000001e+01   6.3109000000000002e+01   1.0888500000000001e+01  -8.6560000000000004e-01   1.3339999999999999e-01   3.1341999999999999e+00   2.4079999999999999e-01   1.5400000000000000e-01   1.9460000000000000e-01
   3.8022700000000000e+01  -1.4082689999999999e+02   6.1687120000000004e+02   4.5140300000000003e+01   6.3480100000000000e+01   1.1283200000000001e+01  -7.1020000000000005e-01  -6.6699999999999995e-02   2.5247000000000002e+00   3.5639999999999999e-01   2.8899999999999999e-02   1.9460000000000000e-01
   3.8177000000000000e+01  -1.4397049999999999e+02   6.1721429999999998e+02   4.5331299999999999e+01   6.3480100000000000e+01   1.1721700000000000e+01  -7.3240000000000005e-01   8.8900000000000007e-02   3.2212000000000001e+00   2.7939999999999998e-01   1.6360000000000000e-01   2.1679999999999999e-01
   3.8551699999999997e+01  -1.4665250000000000e+02   6.1584180000000003e+02   4.5646400000000000e+01   6.3603800000000000e+01   1.2050599999999999e+01  -7.3240000000000005e-01   4.4499999999999998e-02   2.9600000000000000e+00   2.4079999999999999e-01   9.5999999999999992e-03   1.9020000000000001e-01
   3.8970500000000001e+01  -1.4944440000000000e+02   6.1352560000000005e+02   4.5837299999999999e+01   6.3603800000000000e+01   1.2326900000000000e+01  -6.8799999999999994e-01   4.4499999999999998e-02   3.4824000000000002e+00   2.8899999999999998e-01   1.9199999999999998e-02   1.9020000000000001e-01
   3.9433399999999999e+01  -1.5177470000000000e+02   6.1155259999999998e+02   4.5617699999999999e+01   6.3480100000000000e+01   1.2625100000000000e+01  -4.6610000000000001e-01   1.7790000000000000e-01   3.5695000000000001e+00   2.7939999999999998e-01   1.4430000000000001e-01   1.7690000000000000e-01
   3.9499499999999998e+01  -1.5397309999999999e+02   6.0812130000000002e+02   4.5589100000000002e+01   6.3080500000000001e+01   1.2936400000000001e+01  -6.2150000000000005e-01   3.3350000000000002e-01   3.4824000000000002e+00   2.0230000000000001e-01   1.3469999999999999e-01   1.8140000000000001e-01
   3.9962400000000002e+01  -1.5568780000000001e+02   6.0203060000000005e+02   4.5321700000000000e+01   6.2576099999999997e+01   1.3094300000000000e+01  -7.1020000000000005e-01  -4.4499999999999998e-02   4.0918000000000001e+00   2.6010000000000000e-01   9.5999999999999992e-03   2.0349999999999999e-01
   4.0182800000000000e+01  -1.5696279999999999e+02   5.9508209999999997e+02   4.4930300000000003e+01   6.1824399999999997e+01   1.3309100000000001e+01  -5.3269999999999995e-01   2.2200000000000001e-02   3.7435999999999998e+00   2.2159999999999999e-01   9.6199999999999994e-02   2.2559999999999999e-01
   4.0381200000000000e+01  -1.5753440000000001e+02   5.8495960000000002e+02   4.4338400000000000e+01   6.0577800000000003e+01   1.3475800000000000e+01  -5.7709999999999995e-01   2.2200000000000001e-02   3.6564999999999999e+00   3.1790000000000002e-01   1.1550000000000001e-01   1.8579999999999999e-01
   4.0733899999999998e+01  -1.5735849999999999e+02   5.7243520000000001e+02   4.3574599999999997e+01   5.9340800000000002e+01   1.3537200000000000e+01  -7.5460000000000005e-01  -1.7790000000000000e-01   3.3083000000000000e+00   2.7939999999999998e-01   4.8099999999999997e-02   2.1679999999999999e-01
   4.0337100000000000e+01  -1.5636930000000001e+02   5.5819510000000002e+02   4.2629399999999997e+01   5.7856299999999997e+01   1.3576599999999999e+01  -7.3240000000000005e-01  -1.1119999999999999e-01   3.1341999999999999e+00   2.4079999999999999e-01   1.1550000000000001e-01   2.3000000000000001e-01
   3.9543599999999998e+01  -1.5472049999999999e+02   5.4361180000000002e+02   4.1665100000000002e+01   5.6295699999999997e+01   1.3594200000000001e+01  -6.2150000000000005e-01   4.4499999999999998e-02   3.2212000000000001e+00   2.7939999999999998e-01   9.6199999999999994e-02   2.0349999999999999e-01
   3.8419400000000003e+01  -1.5313770000000000e+02   5.2636929999999995e+02   4.0442999999999998e+01   5.4601900000000001e+01   1.3502100000000000e+01  -7.1020000000000005e-01   1.1119999999999999e-01   2.1764999999999999e+00   2.5050000000000000e-01   8.6599999999999996e-02   1.9910000000000000e-01
   3.6986699999999999e+01  -1.4981819999999999e+02   5.0792579999999998e+02   3.9459600000000002e+01   5.2746299999999998e+01   1.3217100000000000e+01  -7.1020000000000005e-01   4.4499999999999998e-02   5.1365999999999996e+00   2.5050000000000000e-01   1.9199999999999998e-02   1.9910000000000000e-01
   3.5862499999999997e+01  -1.4652060000000000e+02   4.8725189999999998e+02   3.8036999999999999e+01   5.0614699999999999e+01   1.2958299999999999e+01  -7.1020000000000005e-01   1.7790000000000000e-01   3.9177000000000000e+00   2.0230000000000001e-01   3.8500000000000000e-02   1.6370000000000001e-01
   3.4275500000000001e+01  -1.4284940000000000e+02   4.6537700000000001e+02   3.6509399999999999e+01   4.8426099999999998e+01   1.2695200000000000e+01  -5.9930000000000005e-01   6.6699999999999995e-02   3.2212000000000001e+00   2.9859999999999998e-01   1.1550000000000001e-01   2.2559999999999999e-01
   3.2578299999999999e+01  -1.3812289999999999e+02   4.4144340000000000e+02   3.5106000000000002e+01   4.6094700000000003e+01   1.2247900000000000e+01  -7.7680000000000005e-01   3.3350000000000002e-01   3.3953000000000002e+00   2.0230000000000001e-01   1.0580000000000001e-01   1.5479999999999999e-01
   3.0814900000000002e+01  -1.3234119999999999e+02   4.1776700000000000e+02   3.3683399999999999e+01   4.3591999999999999e+01   1.1730499999999999e+01  -6.8799999999999994e-01   1.7790000000000000e-01   3.0470999999999999e+00   2.8899999999999998e-01   1.7319999999999999e-01   1.9910000000000000e-01
   2.8985399999999998e+01  -1.2618580000000000e+02   3.9323289999999997e+02   3.1926700000000000e+01   4.0937100000000001e+01   1.1208600000000001e+01  -6.6579999999999995e-01   1.7790000000000000e-01   2.8730000000000002e+00   2.6970000000000000e-01   2.8899999999999999e-02   2.0790000000000000e-01
   2.7464500000000001e+01  -1.1926100000000000e+02   3.6655410000000001e+02   3.0122199999999999e+01   3.8025300000000001e+01   1.0511400000000000e+01  -1.0431999999999999e+00  -6.6699999999999995e-02   3.5695000000000001e+00   2.4079999999999999e-01   5.7700000000000001e-02   1.9020000000000001e-01
   2.5392499999999998e+01  -1.1224820000000000e+02   3.3824549999999999e+02   2.8241399999999999e+01   3.5161000000000001e+01   9.9368999999999996e+00  -7.1020000000000005e-01   1.3339999999999999e-01   2.8730000000000002e+00   2.8899999999999998e-01   3.8500000000000000e-02   1.8140000000000001e-01
   2.3981800000000000e+01  -1.0468580000000000e+02   3.1190980000000002e+02   2.6456000000000000e+01   3.2220599999999997e+01   9.1958000000000002e+00  -6.8799999999999994e-01   1.1119999999999999e-01   3.5695000000000001e+00   2.6970000000000000e-01   1.2509999999999999e-01   1.5040000000000001e-01
   2.1799700000000001e+01  -9.6771799999999999e+01   2.8540269999999998e+02   2.4632400000000001e+01   2.9565700000000000e+01   8.5292999999999992e+00  -7.7680000000000005e-01   4.4499999999999998e-02   3.1341999999999999e+00   2.5050000000000000e-01   1.6360000000000000e-01   2.3890000000000000e-01
   1.9573399999999999e+01  -8.8615799999999993e+01   2.5743709999999999e+02   2.2904299999999999e+01   2.6872699999999998e+01   7.6872999999999996e+00  -8.8780000000000003e-01  -1.5559999999999999e-01   3.5695000000000001e+00   3.3710000000000001e-01   6.7400000000000002e-02   1.9020000000000001e-01
   1.7391200000000001e+01  -7.9734499999999997e+01   2.3135890000000001e+02   2.1061699999999998e+01   2.4113099999999999e+01   6.9813000000000001e+00  -5.7709999999999995e-01   2.4460000000000001e-01   2.6989000000000001e+00   2.1190000000000001e-01   1.3469999999999999e-01   1.8579999999999999e-01
   1.5186999999999999e+01  -7.1270799999999994e+01   2.0639580000000001e+02   1.9304900000000000e+01   2.1562899999999999e+01   6.1656000000000004e+00  -6.4370000000000005e-01   2.6679999999999998e-01   3.2212000000000001e+00   2.2159999999999999e-01   2.2130000000000000e-01   1.6810000000000000e-01
   1.4040800000000001e+01  -6.2257500000000000e+01   1.8246209999999999e+02   1.7777400000000000e+01   1.9164899999999999e+01   5.3586999999999998e+00  -7.5460000000000005e-01   2.2200000000000001e-02   3.7435999999999998e+00   2.2159999999999999e-01   4.8099999999999997e-02   2.0349999999999999e-01
   1.2079100000000000e+01  -5.4871000000000002e+01   1.6118770000000001e+02   1.6106500000000000e+01   1.6947700000000001e+01   4.7141000000000002e+00  -7.1020000000000005e-01   8.8900000000000007e-02   3.1341999999999999e+00   2.5050000000000000e-01   8.6599999999999996e-02   1.6810000000000000e-01
   1.0359800000000000e+01  -4.8034100000000002e+01   1.4137170000000000e+02   1.4435700000000001e+01   1.4835200000000000e+01   4.1483999999999996e+00  -5.7709999999999995e-01   2.0010000000000000e-01   3.1341999999999999e+00   2.2159999999999999e-01   4.8099999999999997e-02   2.3440000000000000e-01
   8.3318999999999992e+00  -4.2230499999999999e+01   1.2258499999999999e+02   1.2889099999999999e+01   1.2932000000000000e+01   3.6177999999999999e+00  -9.1000000000000003e-01  -4.4499999999999998e-02   3.0470999999999999e+00   3.1790000000000002e-01   8.6599999999999996e-02   1.8140000000000001e-01
   6.2599999999999998e+00  -3.7701900000000002e+01   1.0517090000000000e+02   1.1313700000000001e+01   1.1200100000000001e+01   3.2932999999999999e+00  -7.5460000000000005e-01  -4.4499999999999998e-02   3.2212000000000001e+00   3.2750000000000001e-01   3.8500000000000000e-02   2.3000000000000001e-01
   5.0697000000000001e+00  -3.3173200000000001e+01   9.0759200000000007e+01   9.9198000000000004e+00   9.7062000000000008e+00   2.8592000000000000e+00  -6.6579999999999995e-01   2.2200000000000001e-02   3.1341999999999999e+00   2.0230000000000001e-01   6.7400000000000002e-02   1.5920000000000001e-01
   3.6589999999999998e+00  -2.6578199999999999e+01   7.8835300000000004e+01   8.9268999999999998e+00   8.4501000000000008e+00   2.2847000000000000e+00  -3.5510000000000003e-01   1.3339999999999999e-01   3.0470999999999999e+00   3.3710000000000001e-01   9.5999999999999992e-03   2.5209999999999999e-01
   2.7553000000000001e+00  -2.2027600000000000e+01   6.7683400000000006e+01   7.8289000000000000e+00   7.4413999999999998e+00   1.8769000000000000e+00  -7.9900000000000004e-01   2.8910000000000002e-01   3.1341999999999999e+00   2.8899999999999998e-01   0.0000000000000000e+00   2.3440000000000000e-01
   1.6752000000000000e+00  -1.8224399999999999e+01   5.6617300000000000e+01   6.7786999999999997e+00   6.4231999999999996e+00   1.5918000000000001e+00  -4.8830000000000001e-01   3.1130000000000002e-01   3.3083000000000000e+00   2.3119999999999999e-01   7.6999999999999999e-02   2.1229999999999999e-01
   7.4939999999999996e-01  -1.4069500000000000e+01   4.8038899999999998e+01   5.9194000000000004e+00   5.4431000000000003e+00   1.3419000000000001e+00  -6.4370000000000005e-01   3.3350000000000002e-01   4.0048000000000004e+00   2.2159999999999999e-01   1.1550000000000001e-01   2.1229999999999999e-01
   5.5110000000000003e-01  -1.0706000000000000e+01   3.8345399999999998e+01   5.0506000000000002e+00   4.4153000000000002e+00   9.6470000000000000e-01  -6.8799999999999994e-01   2.4460000000000001e-01   3.3953000000000002e+00   2.7939999999999998e-01   7.6999999999999999e-02   2.3440000000000000e-01
  -2.1999999999999999e-02  -8.1778999999999993e+00   3.0710599999999999e+01   4.2294999999999998e+00   3.6349999999999998e+00   7.5429999999999997e-01  -5.9930000000000005e-01   3.5580000000000001e-01   3.7435999999999998e+00   3.1790000000000002e-01   1.7319999999999999e-01   1.8579999999999999e-01
  -3.3060000000000000e-01  -6.5290999999999997e+00   2.4019500000000001e+01   3.3033999999999999e+00   2.7595999999999998e+00   6.0950000000000004e-01  -7.3240000000000005e-01  -4.4499999999999998e-02   3.5695000000000001e+00   2.7939999999999998e-01   9.6199999999999994e-02   2.1679999999999999e-01
  -6.6100000000000006e-02  -4.5286000000000000e+00   1.6985199999999999e+01   2.4632000000000001e+00   2.0745000000000000e+00   4.3850000000000000e-01  -6.8799999999999994e-01   2.2200000000000001e-02   3.3083000000000000e+00   2.6970000000000000e-01   9.5999999999999992e-03   1.8579999999999999e-01
  -4.8490000000000000e-01  -2.4622000000000002e+00   1.2267099999999999e+01   1.8427000000000000e+00   1.4654000000000000e+00   2.8070000000000001e-01  -7.1020000000000005e-01   1.5559999999999999e-01   3.2212000000000001e+00   3.2750000000000001e-01   9.6199999999999994e-02   2.2559999999999999e-01
  -5.5110000000000003e-01  -3.2979999999999998e-01   8.4068000000000005e+00   1.2030000000000001e+00   9.5160000000000000e-01   8.7700000000000000e-02  -7.7680000000000005e-01   2.0010000000000000e-01   3.2212000000000001e+00   2.5050000000000000e-01   1.0580000000000001e-01   1.7249999999999999e-01
  -7.2740000000000005e-01   1.3630000000000000e+00   3.8603000000000001e+00   7.0650000000000002e-01   3.8059999999999999e-01  -6.1400000000000003e-02  -7.5460000000000005e-01   6.6699999999999995e-02   3.4824000000000002e+00   2.4079999999999999e-01   3.8500000000000000e-02   2.1679999999999999e-01
  -2.1999999999999999e-02  -7.2550000000000003e-01  -3.4310000000000002e-01   1.2410000000000000e-01   1.3320000000000001e-01  -3.5099999999999999e-02  -6.6579999999999995e-01   2.4460000000000001e-01   3.6564999999999999e+00   2.6010000000000000e-01   8.6599999999999996e-02   2.0790000000000000e-01
  -2.6450000000000001e-01  -3.5170000000000001e-01   6.8630000000000002e-01   2.0999999999999999e-01   1.6180000000000000e-01   5.7000000000000002e-02  -4.6610000000000001e-01   2.2239999999999999e-01   3.6564999999999999e+00   2.2159999999999999e-01   1.1550000000000001e-01   1.6810000000000000e-01
  -3.5270000000000001e-01   2.1999999999999999e-02   5.1470000000000005e-01   1.2410000000000000e-01   1.7130000000000001e-01   2.1899999999999999e-02  -7.1020000000000005e-01   2.0010000000000000e-01   3.8306000000000000e+00   2.3119999999999999e-01   5.7700000000000001e-02   2.2120000000000001e-01
  -1.3230000000000000e-01  -3.7369999999999998e-01   1.7160000000000000e-01   2.0050000000000001e-01   2.4740000000000001e-01  -3.9500000000000000e-02  -6.8799999999999994e-01   1.3339999999999999e-01   3.3953000000000002e+00   2.7939999999999998e-01   9.6199999999999994e-02   2.4329999999999999e-01
  -1.5429999999999999e-01  -2.1999999999999999e-02   5.1470000000000005e-01   2.5779999999999997e-01   2.5690000000000002e-01  -4.4000000000000003e-03  -7.1020000000000005e-01   1.7790000000000000e-01   3.5695000000000001e+00   2.7939999999999998e-01   1.0580000000000001e-01   1.5479999999999999e-01
  -1.7630000000000001e-01  -4.6170000000000000e-01   1.7160000000000000e-01   1.6230000000000000e-01   1.8079999999999999e-01   4.8200000000000000e-02  -7.7680000000000005e-01   2.0010000000000000e-01   3.7435999999999998e+00   2.4079999999999999e-01   5.7700000000000001e-02   2.1679999999999999e-01
  -6.6100000000000006e-02  -3.2979999999999998e-01   9.4359999999999999e-01   2.0050000000000001e-01   1.5229999999999999e-01   2.6300000000000000e-02  -8.4340000000000004e-01   6.6699999999999995e-02   2.0024000000000002e+00   2.7939999999999998e-01   1.3469999999999999e-01   2.2120000000000001e-01
  -3.0859999999999999e-01  -3.0780000000000002e-01   6.8630000000000002e-01   2.0999999999999999e-01   7.6100000000000001e-02   3.9500000000000000e-02  -7.5460000000000005e-01  -4.4499999999999998e-02   2.5247000000000002e+00   2.8899999999999998e-01   1.9199999999999998e-02   2.0790000000000000e-01
  -2.8649999999999998e-01  -4.1770000000000002e-01   1.9730000000000001e+00   2.1959999999999999e-01   6.6600000000000006e-02   7.8899999999999998e-02  -7.3240000000000005e-01   2.8910000000000002e-01   3.2212000000000001e+00   2.6970000000000000e-01   3.8500000000000000e-02   1.8140000000000001e-01
  -1.5429999999999999e-01  -4.3969999999999998e-01   1.1152000000000000e+00   1.5279999999999999e-01   1.2370000000000000e-01   6.1400000000000003e-02  -5.5489999999999995e-01   2.6679999999999998e-01   3.6564999999999999e+00   2.6970000000000000e-01   1.4430000000000001e-01   2.2559999999999999e-01
  -2.4249999999999999e-01  -3.5170000000000001e-01   2.5740000000000002e-01   1.2410000000000000e-01   1.8079999999999999e-01   1.3200000000000000e-02  -8.2120000000000004e-01  -4.4499999999999998e-02   2.6989000000000001e+00   1.9270000000000001e-01   6.7400000000000002e-02   2.0349999999999999e-01
  -3.7469999999999998e-01  -3.0780000000000002e-01   1.2010000000000001e+00   2.4820000000000000e-01   1.5229999999999999e-01  -1.3200000000000000e-02  -5.5489999999999995e-01   1.1119999999999999e-01   3.5695000000000001e+00   1.8300000000000000e-01   1.2509999999999999e-01   2.0349999999999999e-01
  -2.4249999999999999e-01  -2.6379999999999998e-01   1.1152000000000000e+00   2.0050000000000001e-01   1.8079999999999999e-01   2.6300000000000000e-02  -5.5489999999999995e-01   1.3339999999999999e-01   4.0918000000000001e+00   1.9270000000000001e-01   1.6360000000000000e-01   1.8579999999999999e-01
  -1.3230000000000000e-01  -1.3189999999999999e-01  -2.5740000000000002e-01   2.1959999999999999e-01   1.9030000000000000e-01  -6.5799999999999997e-02  -7.3240000000000005e-01  -8.8900000000000007e-02   3.1341999999999999e+00   1.9270000000000001e-01   3.8500000000000000e-02   1.9910000000000000e-01
  -8.8200000000000001e-02  -2.1980000000000000e-01   6.0050000000000003e-01   1.9089999999999999e-01   2.9499999999999998e-01   3.9500000000000000e-02  -9.1000000000000003e-01  -8.8900000000000007e-02   3.3953000000000002e+00   1.7340000000000000e-01   4.8099999999999997e-02   2.2120000000000001e-01
  -3.3060000000000000e-01  -4.6170000000000000e-01   9.4359999999999999e-01   2.5779999999999997e-01   1.7130000000000001e-01   4.3900000000000002e-02  -5.5489999999999995e-01   1.3339999999999999e-01   2.7858999999999998e+00   2.6010000000000000e-01   9.6199999999999994e-02   1.8140000000000001e-01
  -2.2040000000000001e-01  -2.6379999999999998e-01   6.0050000000000003e-01   1.8140000000000001e-01   1.6180000000000000e-01   1.7500000000000002e-02  -6.2150000000000005e-01   3.1130000000000002e-01   2.5247000000000002e+00   2.6970000000000000e-01   1.9199999999999998e-02   2.0790000000000000e-01
  -1.7630000000000001e-01  -3.9570000000000000e-01  -8.5800000000000001e-02   2.5779999999999997e-01   6.6600000000000006e-02  -1.3200000000000000e-02  -6.8799999999999994e-01   2.0010000000000000e-01   2.6118000000000001e+00   2.8899999999999998e-01  -9.5999999999999992e-03   2.1229999999999999e-01
  -2.6450000000000001e-01  -2.1980000000000000e-01   1.1152000000000000e+00   1.7190000000000000e-01   3.8100000000000002e-02   5.7000000000000002e-02  -5.9930000000000005e-01   1.7790000000000000e-01   2.9600000000000000e+00   2.7939999999999998e-01   6.7400000000000002e-02   1.9460000000000000e-01
  -2.6450000000000001e-01  -3.0780000000000002e-01   7.7210000000000001e-01   2.4820000000000000e-01   8.5599999999999996e-02   6.1400000000000003e-02  -5.7709999999999995e-01   2.0010000000000000e-01   3.2212000000000001e+00   2.4079999999999999e-01   1.9199999999999998e-02   2.2120000000000001e-01
  -1.7630000000000001e-01  -1.0990000000000000e-01   2.5740000000000002e-01   2.0050000000000001e-01   2.1890000000000001e-01   1.3200000000000000e-02  -6.8799999999999994e-01   1.3339999999999999e-01   2.6989000000000001e+00   2.1190000000000001e-01   8.6599999999999996e-02   2.0790000000000000e-01
  -1.1020000000000001e-01  -1.5390000000000001e-01   0.0000000000000000e+00   1.6230000000000000e-01   1.7130000000000001e-01  -4.4000000000000003e-03  -7.9900000000000004e-01   3.3350000000000002e-01   3.2212000000000001e+00   2.6010000000000000e-01   2.8899999999999999e-02   1.5479999999999999e-01
  -4.4080000000000003e-01  -2.1980000000000000e-01   6.8630000000000002e-01   1.6230000000000000e-01   1.7130000000000001e-01   4.4000000000000003e-03  -6.8799999999999994e-01   2.8910000000000002e-01   3.5695000000000001e+00   2.7939999999999998e-01   8.6599999999999996e-02   2.1229999999999999e-01
  -1.1020000000000001e-01  -3.5170000000000001e-01  -8.5800000000000001e-02   2.6729999999999998e-01   2.5690000000000002e-01  -1.7500000000000002e-02  -6.6579999999999995e-01   2.2200000000000001e-02   2.8730000000000002e+00   1.7340000000000000e-01   6.7400000000000002e-02   1.5040000000000001e-01
  -3.0859999999999999e-01  -5.0560000000000005e-01  -2.5740000000000002e-01   2.2910000000000000e-01   2.2839999999999999e-01  -5.2600000000000001e-02  -7.5460000000000005e-01   2.0010000000000000e-01   3.6564999999999999e+00   2.5050000000000000e-01   1.4430000000000001e-01   1.9460000000000000e-01
  -2.4249999999999999e-01  -2.1980000000000000e-01   1.1152000000000000e+00   2.4820000000000000e-01   1.9980000000000001e-01   4.4000000000000003e-03  -4.8830000000000001e-01   1.3339999999999999e-01   2.5247000000000002e+00   2.5050000000000000e-01   1.3469999999999999e-01   1.9020000000000001e-01
  -4.4100000000000000e-02  -2.1980000000000000e-01   8.5780000000000001e-01   1.3370000000000001e-01   2.1890000000000001e-01   1.7500000000000002e-02  -8.8780000000000003e-01   6.6699999999999995e-02   3.3083000000000000e+00   2.4079999999999999e-01   1.9199999999999998e-02   2.3440000000000000e-01
  -1.9839999999999999e-01  -2.1980000000000000e-01  -5.1470000000000005e-01   2.1959999999999999e-01   1.2370000000000000e-01   0.0000000000000000e+00  -6.8799999999999994e-01   2.2200000000000001e-02   3.8306000000000000e+00   3.0819999999999997e-01   1.0580000000000001e-01   2.1229999999999999e-01
  -2.2040000000000001e-01  -3.9570000000000000e-01   9.4359999999999999e-01   8.5900000000000004e-02   9.5200000000000007e-02   7.4499999999999997e-02  -7.3240000000000005e-01   1.7790000000000000e-01   2.6989000000000001e+00   2.1190000000000001e-01   1.0580000000000001e-01   1.9460000000000000e-01
  -3.5270000000000001e-01  -3.5170000000000001e-01   9.4359999999999999e-01   2.0050000000000001e-01   8.5599999999999996e-02   6.1400000000000003e-02  -5.9930000000000005e-01   1.5559999999999999e-01   2.7858999999999998e+00   2.6970000000000000e-01   1.6360000000000000e-01   2.1679999999999999e-01
  -1.1020000000000001e-01  -3.0780000000000002e-01   2.5740000000000002e-01   2.9599999999999999e-01   1.1420000000000000e-01   7.8899999999999998e-02  -5.3269999999999995e-01  -6.6699999999999995e-02   3.3953000000000002e+00   2.1190000000000001e-01   8.6599999999999996e-02   2.0790000000000000e-01
  -1.3230000000000000e-01  -4.1770000000000002e-01   1.5441000000000000e+00   1.9089999999999999e-01   1.0470000000000000e-01   5.7000000000000002e-02  -4.4390000000000002e-01   2.2200000000000001e-02   2.6118000000000001e+00   2.7939999999999998e-01   1.0580000000000001e-01   1.7249999999999999e-01
  -2.2040000000000001e-01  -5.9360000000000002e-01   6.0050000000000003e-01   1.3370000000000001e-01   1.1420000000000000e-01   4.3900000000000002e-02  -5.3269999999999995e-01   3.3350000000000002e-01   4.6142000000000003e+00   2.1190000000000001e-01   1.0580000000000001e-01   2.1229999999999999e-01
   4.4100000000000000e-02  -2.4179999999999999e-01   1.7160000000000000e-01   2.8639999999999999e-01   2.1890000000000001e-01  -8.8000000000000005e-03  -7.3240000000000005e-01   0.0000000000000000e+00   2.7858999999999998e+00   2.6970000000000000e-01   6.7400000000000002e-02   2.2559999999999999e-01
  -1.7630000000000001e-01  -4.3969999999999998e-01   6.0050000000000003e-01   2.5779999999999997e-01   1.9980000000000001e-01  -4.4000000000000003e-03  -8.2120000000000004e-01  -1.1119999999999999e-01   3.4824000000000002e+00   2.3119999999999999e-01   9.6199999999999994e-02   1.8579999999999999e-01
  -1.7630000000000001e-01  -4.6170000000000000e-01   1.7160000000000000e-01   1.9099999999999999e-02   1.2370000000000000e-01  -2.1899999999999999e-02  -5.9930000000000005e-01   1.1119999999999999e-01   3.1341999999999999e+00   1.9270000000000001e-01   1.6360000000000000e-01   1.9020000000000001e-01
   1.3230000000000000e-01  -4.1770000000000002e-01   0.0000000000000000e+00   5.7299999999999997e-02   1.5229999999999999e-01   2.6300000000000000e-02  -7.9900000000000004e-01  -8.8900000000000007e-02   3.2212000000000001e+00   3.4680000000000000e-01   3.8500000000000000e-02   2.0790000000000000e-01
  -3.0859999999999999e-01  -2.6379999999999998e-01   4.2890000000000000e-01   1.4319999999999999e-01   2.1890000000000001e-01   1.3200000000000000e-02  -6.8799999999999994e-01   1.1119999999999999e-01   2.6989000000000001e+00   2.5050000000000000e-01   7.6999999999999999e-02   2.1229999999999999e-01
  -2.2040000000000001e-01  -3.0780000000000002e-01   1.2867999999999999e+00   1.4319999999999999e-01   6.6600000000000006e-02   5.7000000000000002e-02  -7.9900000000000004e-01   2.0010000000000000e-01   3.2212000000000001e+00   3.3710000000000001e-01   1.0580000000000001e-01   1.8579999999999999e-01
  -3.0859999999999999e-01  -4.6170000000000000e-01   3.4310000000000002e-01   1.7190000000000000e-01   1.4269999999999999e-01   6.5799999999999997e-02  -8.6560000000000004e-01   1.3339999999999999e-01   3.4824000000000002e+00   2.9859999999999998e-01   3.8500000000000000e-02   1.8140000000000001e-01
  -1.9839999999999999e-01  -6.6000000000000003e-02   6.8630000000000002e-01   2.3870000000000000e-01   1.5229999999999999e-01   2.6300000000000000e-02  -8.4340000000000004e-01   2.0010000000000000e-01   3.5695000000000001e+00   2.5050000000000000e-01   1.0580000000000001e-01   2.3440000000000000e-01
  -3.5270000000000001e-01  -3.9570000000000000e-01   6.8630000000000002e-01   1.4319999999999999e-01   1.7130000000000001e-01   3.0700000000000002e-02  -7.1020000000000005e-01   1.7790000000000000e-01   3.2212000000000001e+00   2.6010000000000000e-01   1.6360000000000000e-01   1.5479999999999999e-01
  -2.4249999999999999e-01  -4.6170000000000000e-01   5.1470000000000005e-01   1.6230000000000000e-01   8.5599999999999996e-02   2.1899999999999999e-02  -6.4370000000000005e-01   3.1130000000000002e-01   3.1341999999999999e+00   1.8300000000000000e-01   9.6199999999999994e-02   2.0349999999999999e-01
  -2.4249999999999999e-01  -1.5390000000000001e-01  -3.4310000000000002e-01   1.7190000000000000e-01   2.0930000000000001e-01   3.0700000000000002e-02  -7.1020000000000005e-01   2.0010000000000000e-01   3.8306000000000000e+00   2.2159999999999999e-01   6.7400000000000002e-02   2.1679999999999999e-01
  -2.2040000000000001e-01  -1.0990000000000000e-01   0.0000000000000000e+00   2.0999999999999999e-01   1.3320000000000001e-01   1.3200000000000000e-02  -6.4370000000000005e-01  -4.4499999999999998e-02   3.8306000000000000e+00   2.3119999999999999e-01   6.7400000000000002e-02   1.9910000000000000e-01
  -3.5270000000000001e-01  -4.3969999999999998e-01   5.1470000000000005e-01   9.5500000000000002e-02   1.2370000000000000e-01   3.9500000000000000e-02  -7.3240000000000005e-01   1.5559999999999999e-01   2.7858999999999998e+00   2.1190000000000001e-01   8.6599999999999996e-02   1.8140000000000001e-01
  -1.5429999999999999e-01  -4.6170000000000000e-01   7.7210000000000001e-01   2.5779999999999997e-01   1.0470000000000000e-01   2.1899999999999999e-02  -6.6579999999999995e-01  -4.4499999999999998e-02   2.6989000000000001e+00   2.3119999999999999e-01   9.5999999999999992e-03   1.9460000000000000e-01
  -4.1880000000000001e-01  -3.0780000000000002e-01   1.1152000000000000e+00   2.0050000000000001e-01   1.9030000000000000e-01   3.5099999999999999e-02  -9.5440000000000003e-01   6.6699999999999995e-02   2.6118000000000001e+00   1.9270000000000001e-01   1.5400000000000000e-01   2.2559999999999999e-01
  -3.3060000000000000e-01  -3.7369999999999998e-01   1.4582999999999999e+00   1.1459999999999999e-01   8.5599999999999996e-02   5.7000000000000002e-02  -6.2150000000000005e-01   2.0010000000000000e-01   3.0470999999999999e+00   2.0230000000000001e-01   1.0580000000000001e-01   1.7249999999999999e-01
  -4.1880000000000001e-01  -3.2979999999999998e-01   7.7210000000000001e-01   1.6230000000000000e-01   2.8500000000000001e-02   3.9500000000000000e-02  -8.4340000000000004e-01   8.8900000000000007e-02   2.8730000000000002e+00   2.6010000000000000e-01   1.5400000000000000e-01   2.1679999999999999e-01
  -1.1020000000000001e-01  -1.9789999999999999e-01   1.7160000000000000e-01   2.0050000000000001e-01   1.5229999999999999e-01   1.3200000000000000e-02  -4.4390000000000002e-01  -2.2200000000000001e-02   3.2212000000000001e+00   3.4680000000000000e-01   1.2509999999999999e-01   2.1679999999999999e-01
  -3.0859999999999999e-01  -2.6379999999999998e-01  -8.5800000000000001e-02   1.8140000000000001e-01   6.6600000000000006e-02   1.7500000000000002e-02  -6.4370000000000005e-01   1.5559999999999999e-01   3.1341999999999999e+00   2.4079999999999999e-01   1.5400000000000000e-01   2.2120000000000001e-01
  -1.3230000000000000e-01  -2.6379999999999998e-01  -3.4310000000000002e-01   1.3370000000000001e-01   7.6100000000000001e-02  -4.4000000000000003e-03  -4.8830000000000001e-01   3.1130000000000002e-01   4.0918000000000001e+00   2.6970000000000000e-01   1.2509999999999999e-01   1.9910000000000000e-01
  -1.7630000000000001e-01  -1.9789999999999999e-01  -1.7160000000000000e-01   2.0999999999999999e-01   3.8100000000000002e-02   2.1899999999999999e-02  -7.3240000000000005e-01   1.3339999999999999e-01   3.3083000000000000e+00   2.0230000000000001e-01   3.8500000000000000e-02   2.1229999999999999e-01
  -2.2040000000000001e-01  -1.7590000000000000e-01   4.2890000000000000e-01   2.0999999999999999e-01   2.4740000000000001e-01   0.0000000000000000e+00  -6.6579999999999995e-01   3.7800000000000000e-01   3.1341999999999999e+00   1.9270000000000001e-01   7.6999999999999999e-02   1.8579999999999999e-01
  -2.4249999999999999e-01  -4.1770000000000002e-01   0.0000000000000000e+00   2.3870000000000000e-01   1.5229999999999999e-01   2.6300000000000000e-02  -6.6579999999999995e-01   2.8910000000000002e-01   2.9600000000000000e+00   3.0819999999999997e-01   1.0580000000000001e-01   1.9020000000000001e-01
  -3.0859999999999999e-01  -3.9570000000000000e-01   2.5740000000000002e-01   2.8639999999999999e-01   1.3320000000000001e-01  -4.8200000000000000e-02  -9.5440000000000003e-01  -2.0010000000000000e-01   2.3506000000000000e+00   2.1190000000000001e-01   6.7400000000000002e-02   1.6810000000000000e-01
  -4.4080000000000003e-01  -2.6379999999999998e-01   0.0000000000000000e+00   1.4319999999999999e-01   1.1420000000000000e-01   4.4000000000000003e-03  -7.9900000000000004e-01   2.0010000000000000e-01   3.1341999999999999e+00   3.2750000000000001e-01   4.8099999999999997e-02   2.2120000000000001e-01
  -2.2040000000000001e-01  -2.6379999999999998e-01   7.7210000000000001e-01   9.5500000000000002e-02   2.8500000000000001e-02   2.1899999999999999e-02  -6.8799999999999994e-01   6.6699999999999995e-02   3.3953000000000002e+00   2.7939999999999998e-01   1.1550000000000001e-01   1.8579999999999999e-01
  -1.9839999999999999e-01  -4.3969999999999998e-01   9.4359999999999999e-01   1.7190000000000000e-01   3.8100000000000002e-02   8.7700000000000000e-02  -7.5460000000000005e-01   2.2239999999999999e-01   3.0470999999999999e+00   2.7939999999999998e-01   4.8099999999999997e-02   2.3440000000000000e-01
  -1.5429999999999999e-01  -3.5170000000000001e-01   3.4310000000000002e-01   2.2910000000000000e-01   1.2370000000000000e-01   7.4499999999999997e-02  -7.9900000000000004e-01  -2.2200000000000001e-02   2.6989000000000001e+00   3.1790000000000002e-01   0.0000000000000000e+00   1.9910000000000000e-01
  -3.5270000000000001e-01  -2.8580000000000000e-01   3.4310000000000002e-01   2.0050000000000001e-01   4.7600000000000003e-02   1.3200000000000000e-02  -6.2150000000000005e-01   1.5559999999999999e-01   3.3083000000000000e+00   2.2159999999999999e-01   9.6199999999999994e-02   2.2120000000000001e-01
  -1.9839999999999999e-01  -2.8580000000000000e-01   8.5780000000000001e-01   2.0999999999999999e-01   1.3320000000000001e-01   4.3900000000000002e-02  -5.7709999999999995e-01   2.6679999999999998e-01   3.5695000000000001e+00   2.2159999999999999e-01   7.6999999999999999e-02   1.8579999999999999e-01
  -8.8200000000000001e-02  -1.0990000000000000e-01   0.0000000000000000e+00   1.3370000000000001e-01   1.7130000000000001e-01  -1.7500000000000002e-02  -7.5460000000000005e-01   1.3339999999999999e-01   3.2212000000000001e+00   2.7939999999999998e-01  -1.9199999999999998e-02   1.7690000000000000e-01
  -1.1020000000000001e-01  -1.5390000000000001e-01   4.2890000000000000e-01   1.8140000000000001e-01   1.7130000000000001e-01   4.4000000000000003e-03  -6.8799999999999994e-01   6.6699999999999995e-02   3.4824000000000002e+00   2.3119999999999999e-01   3.8500000000000000e-02   1.9020000000000001e-01
  -3.3060000000000000e-01  -3.0780000000000002e-01   1.2010000000000001e+00   2.0999999999999999e-01   9.5200000000000007e-02   1.7500000000000002e-02  -5.9930000000000005e-01   8.8900000000000007e-02   3.2212000000000001e+00   1.6380000000000000e-01   1.4430000000000001e-01   1.9020000000000001e-01
  -1.9839999999999999e-01  -2.4179999999999999e-01   1.7160000000000000e-01   2.0050000000000001e-01   1.6180000000000000e-01   1.3200000000000000e-02  -6.6579999999999995e-01   3.5580000000000001e-01   2.2635999999999998e+00   2.7939999999999998e-01   4.8099999999999997e-02   1.9460000000000000e-01
  -1.3230000000000000e-01  -4.3969999999999998e-01  -1.7160000000000000e-01   1.5279999999999999e-01   9.5200000000000007e-02   2.6300000000000000e-02  -6.8799999999999994e-01   8.8900000000000007e-02   2.9600000000000000e+00   3.6599999999999999e-01   4.8099999999999997e-02   2.0790000000000000e-01
  -2.1999999999999999e-02  -1.5390000000000001e-01   8.5780000000000001e-01   9.5500000000000002e-02   6.6600000000000006e-02   6.5799999999999997e-02  -4.8830000000000001e-01   2.6679999999999998e-01   3.5695000000000001e+00   2.6010000000000000e-01   1.1550000000000001e-01   1.5920000000000001e-01
  -1.7630000000000001e-01  -3.9570000000000000e-01   1.3725000000000001e+00   1.8140000000000001e-01  -2.8500000000000001e-02   6.1400000000000003e-02  -7.3240000000000005e-01  -1.1119999999999999e-01   2.9600000000000000e+00   3.2750000000000001e-01   9.5999999999999992e-03   2.1679999999999999e-01
  -8.8200000000000001e-02  -3.5170000000000001e-01   0.0000000000000000e+00   1.5279999999999999e-01   1.0470000000000000e-01   5.2600000000000001e-02  -6.2150000000000005e-01   2.8910000000000002e-01   2.8730000000000002e+00   2.4079999999999999e-01   4.8099999999999997e-02   1.9020000000000001e-01
  -3.3060000000000000e-01  -3.9570000000000000e-01   3.4310000000000002e-01   1.6230000000000000e-01   9.4999999999999998e-03   2.6300000000000000e-02  -6.6579999999999995e-01   4.4499999999999998e-02   2.7858999999999998e+00   2.1190000000000001e-01   9.6199999999999994e-02   2.1679999999999999e-01
  -3.5270000000000001e-01  -2.6379999999999998e-01   6.0050000000000003e-01   1.8140000000000001e-01   1.3320000000000001e-01   3.9500000000000000e-02  -5.7709999999999995e-01   1.1119999999999999e-01   3.3083000000000000e+00   2.7939999999999998e-01   1.1550000000000001e-01   1.6810000000000000e-01
  -1.3230000000000000e-01  -4.8359999999999997e-01  -6.0050000000000003e-01   2.5779999999999997e-01   2.0930000000000001e-01   8.8000000000000005e-03  -7.9900000000000004e-01   2.2200000000000001e-02   3.7435999999999998e+00   2.2159999999999999e-01   1.6360000000000000e-01   2.4770000000000000e-01
  -1.5429999999999999e-01  -2.1980000000000000e-01  -4.2890000000000000e-01   1.8140000000000001e-01   1.0470000000000000e-01   4.3900000000000002e-02  -7.7680000000000005e-01   1.1119999999999999e-01   3.3953000000000002e+00   2.5050000000000000e-01   6.7400000000000002e-02   1.8579999999999999e-01
  -1.3230000000000000e-01  -2.4179999999999999e-01  -1.7160000000000000e-01   1.0500000000000000e-01   7.6100000000000001e-02   3.9500000000000000e-02  -6.2150000000000005e-01   0.0000000000000000e+00   2.6989000000000001e+00   2.8899999999999998e-01   1.1550000000000001e-01   1.9460000000000000e-01
  -3.9679999999999999e-01  -3.2979999999999998e-01  -1.7160000000000000e-01   1.1459999999999999e-01   1.5229999999999999e-01   1.7500000000000002e-02  -6.8799999999999994e-01   1.7790000000000000e-01   2.4377000000000000e+00   2.6010000000000000e-01   2.8899999999999999e-02   2.1679999999999999e-01
  -2.4249999999999999e-01  -2.4179999999999999e-01   8.5780000000000001e-01   2.0999999999999999e-01   1.0470000000000000e-01   4.3900000000000002e-02  -5.7709999999999995e-01   8.8900000000000007e-02   2.8730000000000002e+00   3.5639999999999999e-01   7.6999999999999999e-02   2.3000000000000001e-01
  -1.7630000000000001e-01  -3.5170000000000001e-01   5.1470000000000005e-01   2.0050000000000001e-01   7.6100000000000001e-02   7.0199999999999999e-02  -6.2150000000000005e-01   1.3339999999999999e-01   3.6564999999999999e+00   2.8899999999999998e-01   1.0580000000000001e-01   2.0349999999999999e-01
  -4.1880000000000001e-01  -3.7369999999999998e-01   8.5780000000000001e-01   1.9089999999999999e-01   5.7099999999999998e-02   9.6500000000000002e-02  -8.4340000000000004e-01   0.0000000000000000e+00   3.3083000000000000e+00   2.7939999999999998e-01   1.1550000000000001e-01   1.9020000000000001e-01
  -2.4249999999999999e-01  -8.7900000000000006e-02  -4.2890000000000000e-01   1.2410000000000000e-01   1.0470000000000000e-01   7.4499999999999997e-02  -6.2150000000000005e-01   2.4460000000000001e-01   3.3953000000000002e+00   2.0230000000000001e-01   2.8899999999999999e-02   1.8140000000000001e-01
  -2.8649999999999998e-01  -3.2979999999999998e-01   6.0050000000000003e-01   1.7190000000000000e-01  -2.8500000000000001e-02   4.8200000000000000e-02  -5.5489999999999995e-01   2.8910000000000002e-01   3.0470999999999999e+00   3.3710000000000001e-01   1.7319999999999999e-01   1.9910000000000000e-01
  -1.5429999999999999e-01  -8.7900000000000006e-02   0.0000000000000000e+00   1.5279999999999999e-01   1.2370000000000000e-01  -2.6300000000000000e-02  -6.2150000000000005e-01   1.7790000000000000e-01   3.4824000000000002e+00   1.5409999999999999e-01   6.7400000000000002e-02   2.2559999999999999e-01
  -3.0859999999999999e-01  -3.0780000000000002e-01   8.5780000000000001e-01   2.0050000000000001e-01   2.5690000000000002e-01   2.1899999999999999e-02  -7.9900000000000004e-01   1.1119999999999999e-01   4.0048000000000004e+00   2.8899999999999998e-01   1.0580000000000001e-01   2.0790000000000000e-01
  -1.7630000000000001e-01  -2.8580000000000000e-01   1.7160000000000000e-01   2.0050000000000001e-01   9.5200000000000007e-02  -1.7500000000000002e-02  -8.6560000000000004e-01   2.6679999999999998e-01   3.3083000000000000e+00   2.1190000000000001e-01   5.7700000000000001e-02   1.8579999999999999e-01
  -6.6100000000000006e-02  -2.8580000000000000e-01   1.0294000000000001e+00   1.4319999999999999e-01   1.3320000000000001e-01   5.2600000000000001e-02  -5.9930000000000005e-01   2.2200000000000001e-02   3.9177000000000000e+00   2.6010000000000000e-01   8.6599999999999996e-02   2.1679999999999999e-01
  -2.2040000000000001e-01  -1.9789999999999999e-01   8.5800000000000001e-02   1.4319999999999999e-01   1.5229999999999999e-01   8.8000000000000005e-03  -7.1020000000000005e-01   1.7790000000000000e-01   2.5247000000000002e+00   1.9270000000000001e-01   1.2509999999999999e-01   1.9020000000000001e-01
  -1.9839999999999999e-01  -4.6170000000000000e-01   0.0000000000000000e+00   1.4319999999999999e-01   6.6600000000000006e-02   5.7000000000000002e-02  -6.6579999999999995e-01  -1.3339999999999999e-01   3.5695000000000001e+00   2.0230000000000001e-01  -1.9199999999999998e-02   2.2559999999999999e-01
  -3.7469999999999998e-01  -4.1770000000000002e-01   1.2010000000000001e+00   1.2410000000000000e-01   6.6600000000000006e-02   9.6500000000000002e-02  -7.1020000000000005e-01   2.4460000000000001e-01   2.8730000000000002e+00   1.3489999999999999e-01   4.8099999999999997e-02   2.0349999999999999e-01
  -4.4080000000000003e-01  -2.8580000000000000e-01   8.5780000000000001e-01   2.0999999999999999e-01   6.6600000000000006e-02   3.0700000000000002e-02  -5.5489999999999995e-01   0.0000000000000000e+00   2.8730000000000002e+00   1.6380000000000000e-01   5.7700000000000001e-02   1.9020000000000001e-01
  -3.9679999999999999e-01  -2.6379999999999998e-01   8.5800000000000001e-02   1.6230000000000000e-01   1.5229999999999999e-01   3.0700000000000002e-02  -9.5440000000000003e-01   1.1119999999999999e-01   3.3083000000000000e+00   2.3119999999999999e-01   2.8899999999999999e-02   1.9020000000000001e-01
  -1.5429999999999999e-01  -4.3969999999999998e-01   4.2890000000000000e-01   2.0050000000000001e-01   1.6180000000000000e-01   3.9500000000000000e-02  -4.6610000000000001e-01   1.7790000000000000e-01   3.3953000000000002e+00   2.4079999999999999e-01   6.7400000000000002e-02   1.5479999999999999e-01
  -3.9679999999999999e-01  -2.4179999999999999e-01   3.4310000000000002e-01   1.4319999999999999e-01   1.9980000000000001e-01   2.1899999999999999e-02  -4.6610000000000001e-01   1.5559999999999999e-01   3.1341999999999999e+00   1.2520000000000001e-01   1.6360000000000000e-01   1.8140000000000001e-01
  -3.0859999999999999e-01  -4.3969999999999998e-01  -3.4310000000000002e-01   1.9089999999999999e-01   1.4269999999999999e-01  -1.3200000000000000e-02  -5.7709999999999995e-01   6.6699999999999995e-02   3.3953000000000002e+00   2.6010000000000000e-01   1.0580000000000001e-01   2.1679999999999999e-01
  -2.8649999999999998e-01  -1.7590000000000000e-01  -8.5800000000000001e-02   2.3870000000000000e-01   2.4740000000000001e-01   8.8000000000000005e-03  -5.3269999999999995e-01   2.6679999999999998e-01   3.1341999999999999e+00   2.4079999999999999e-01   4.8099999999999997e-02   1.7690000000000000e-01
  -3.5270000000000001e-01  -3.2979999999999998e-01  -3.4310000000000002e-01   1.7190000000000000e-01   1.9980000000000001e-01   4.4000000000000003e-03  -6.6579999999999995e-01   6.6699999999999995e-02   3.5695000000000001e+00   2.7939999999999998e-01   1.1550000000000001e-01   1.6370000000000001e-01
  -2.1999999999999999e-02  -2.4179999999999999e-01   7.7210000000000001e-01   2.7689999999999998e-01   8.5599999999999996e-02   2.6300000000000000e-02  -8.6560000000000004e-01   6.6699999999999995e-02   3.3083000000000000e+00   3.0819999999999997e-01   2.8899999999999999e-02   1.9020000000000001e-01
  -2.8649999999999998e-01  -1.7590000000000000e-01  -3.4310000000000002e-01   2.6729999999999998e-01   1.2370000000000000e-01   5.2600000000000001e-02  -6.8799999999999994e-01   4.4499999999999998e-02   2.6989000000000001e+00   2.0230000000000001e-01   9.5999999999999992e-03   2.3000000000000001e-01
  -5.2900000000000003e-01  -3.2979999999999998e-01   8.5780000000000001e-01   1.5279999999999999e-01  -3.8100000000000002e-02   6.5799999999999997e-02  -6.6579999999999995e-01   2.0010000000000000e-01   2.4377000000000000e+00   3.6599999999999999e-01   8.6599999999999996e-02   2.0349999999999999e-01
   0.0000000000000000e+00  -3.9570000000000000e-01   9.4359999999999999e-01   1.6230000000000000e-01   9.5200000000000007e-02   5.7000000000000002e-02  -7.5460000000000005e-01   0.0000000000000000e+00   3.3083000000000000e+00   2.2159999999999999e-01   8.6599999999999996e-02   2.0790000000000000e-01
  -1.9839999999999999e-01  -4.1770000000000002e-01   9.4359999999999999e-01   2.2910000000000000e-01   1.6180000000000000e-01   4.3900000000000002e-02  -7.9900000000000004e-01   2.2239999999999999e-01   3.8306000000000000e+00   2.3119999999999999e-01   1.9239999999999999e-01   2.0790000000000000e-01
  -2.2040000000000001e-01  -2.1980000000000000e-01   5.1470000000000005e-01   1.5279999999999999e-01   1.5229999999999999e-01   3.5099999999999999e-02  -6.8799999999999994e-01   2.2239999999999999e-01   3.2212000000000001e+00   2.1190000000000001e-01   1.5400000000000000e-01   1.9460000000000000e-01
  -2.6450000000000001e-01  -2.1980000000000000e-01   9.4359999999999999e-01   2.5779999999999997e-01   1.0470000000000000e-01   4.8200000000000000e-02  -4.8830000000000001e-01   1.7790000000000000e-01   3.9177000000000000e+00   2.2159999999999999e-01   1.3469999999999999e-01   1.9460000000000000e-01
  -2.2040000000000001e-01  -2.6379999999999998e-01  -5.1470000000000005e-01   2.3870000000000000e-01   2.1890000000000001e-01   3.9500000000000000e-02  -6.6579999999999995e-01   2.2200000000000001e-02   4.0048000000000004e+00   2.6970000000000000e-01   5.7700000000000001e-02   2.2120000000000001e-01
  -1.1020000000000001e-01  -2.4179999999999999e-01   2.5740000000000002e-01   1.5279999999999999e-01   1.5229999999999999e-01   0.0000000000000000e+00  -9.7660000000000002e-01   2.4460000000000001e-01   3.5695000000000001e+00   1.9270000000000001e-01   1.5400000000000000e-01   2.0349999999999999e-01
  -1.7630000000000001e-01  -2.6379999999999998e-01   1.1152000000000000e+00   1.6230000000000000e-01   6.6600000000000006e-02   5.2600000000000001e-02  -7.5460000000000005e-01   2.2200000000000001e-02   3.3083000000000000e+00   2.9859999999999998e-01   1.1550000000000001e-01   1.7249999999999999e-01
  -1.9839999999999999e-01  -3.2979999999999998e-01   1.7160000000000000e-01   1.7190000000000000e-01   6.6600000000000006e-02   4.8200000000000000e-02  -8.2120000000000004e-01   8.8900000000000007e-02   3.3953000000000002e+00   3.8529999999999998e-01  -9.5999999999999992e-03   2.1229999999999999e-01
  -2.4249999999999999e-01  -2.4179999999999999e-01  -1.7160000000000000e-01   2.3870000000000000e-01   1.3320000000000001e-01  -2.1899999999999999e-02  -6.6579999999999995e-01   0.0000000000000000e+00   2.6989000000000001e+00   2.2159999999999999e-01   8.6599999999999996e-02   2.4329999999999999e-01
  -2.8649999999999998e-01  -4.6170000000000000e-01   1.2867999999999999e+00   9.5500000000000002e-02   9.4999999999999998e-03   8.3299999999999999e-02  -5.7709999999999995e-01   4.4499999999999998e-02   3.1341999999999999e+00   2.8899999999999998e-01   4.8099999999999997e-02   2.0790000000000000e-01
  -1.5429999999999999e-01  -4.1770000000000002e-01   1.2010000000000001e+00   2.8639999999999999e-01   1.5229999999999999e-01   8.7700000000000000e-02  -7.3240000000000005e-01   1.1119999999999999e-01   2.8730000000000002e+00   2.8899999999999998e-01   8.6599999999999996e-02   2.3440000000000000e-01
  -1.7630000000000001e-01  -3.0780000000000002e-01   4.2890000000000000e-01   2.0999999999999999e-01   1.8079999999999999e-01   1.7500000000000002e-02  -6.4370000000000005e-01   8.8900000000000007e-02   3.7435999999999998e+00   2.3119999999999999e-01   0.0000000000000000e+00   2.0790000000000000e-01
  -1.3230000000000000e-01  -1.7590000000000000e-01   1.0294000000000001e+00   1.6230000000000000e-01   6.6600000000000006e-02   3.5099999999999999e-02  -4.8830000000000001e-01   0.0000000000000000e+00   2.5247000000000002e+00   1.9270000000000001e-01   5.7700000000000001e-02   1.7690000000000000e-01
  -3.0859999999999999e-01  -3.5170000000000001e-01   6.8630000000000002e-01   1.4319999999999999e-01   7.6100000000000001e-02   2.6300000000000000e-02  -5.7709999999999995e-01   1.3339999999999999e-01   3.2212000000000001e+00   2.6010000000000000e-01   1.1550000000000001e-01   2.0790000000000000e-01
  -4.4100000000000000e-02  -1.9789999999999999e-01  -2.5740000000000002e-01   2.0050000000000001e-01   1.9980000000000001e-01  -1.3200000000000000e-02  -6.2150000000000005e-01   8.8900000000000007e-02   2.6118000000000001e+00   2.5050000000000000e-01   1.1550000000000001e-01   2.1229999999999999e-01
  -2.6450000000000001e-01  -2.1980000000000000e-01  -6.8630000000000002e-01   2.2910000000000000e-01   2.2839999999999999e-01   4.4000000000000003e-03  -6.4370000000000005e-01   0.0000000000000000e+00   3.1341999999999999e+00   2.2159999999999999e-01   6.7400000000000002e-02   1.6810000000000000e-01
  -1.5429999999999999e-01  -3.2979999999999998e-01   1.1152000000000000e+00   2.8600000000000000e-02   1.2370000000000000e-01   4.4000000000000003e-03  -5.5489999999999995e-01  -4.4499999999999998e-02   3.7435999999999998e+00   2.3119999999999999e-01   9.6199999999999994e-02   1.7249999999999999e-01
  -1.7630000000000001e-01  -3.9570000000000000e-01  -8.5800000000000001e-02   2.4820000000000000e-01   1.0470000000000000e-01   3.5099999999999999e-02  -7.1020000000000005e-01  -1.1119999999999999e-01   2.5247000000000002e+00   3.2750000000000001e-01   6.7400000000000002e-02   1.9020000000000001e-01
  -1.7630000000000001e-01  -3.2979999999999998e-01   6.0050000000000003e-01   1.8140000000000001e-01   1.1420000000000000e-01   2.6300000000000000e-02  -6.4370000000000005e-01  -6.6699999999999995e-02   2.1764999999999999e+00   2.7939999999999998e-01   7.6999999999999999e-02   2.2559999999999999e-01
  -1.5429999999999999e-01  -2.8580000000000000e-01   2.5740000000000002e-01   2.4820000000000000e-01   2.8500000000000001e-02   6.1400000000000003e-02  -5.1049999999999995e-01   1.3339999999999999e-01   2.9600000000000000e+00   3.3710000000000001e-01   1.0580000000000001e-01   1.8579999999999999e-01
  -2.4249999999999999e-01  -5.0560000000000005e-01   1.4582999999999999e+00   8.5900000000000004e-02   7.6100000000000001e-02   4.3900000000000002e-02  -5.5489999999999995e-01   1.5559999999999999e-01   3.0470999999999999e+00   2.8899999999999998e-01   1.0580000000000001e-01   2.3000000000000001e-01
  -1.7630000000000001e-01  -3.7369999999999998e-01   2.5740000000000002e-01   2.4820000000000000e-01   8.5599999999999996e-02   6.1400000000000003e-02  -7.1020000000000005e-01   4.4499999999999998e-02   3.5695000000000001e+00   2.7939999999999998e-01   1.2509999999999999e-01   2.1229999999999999e-01
  -3.9679999999999999e-01  -6.6000000000000003e-02   5.1470000000000005e-01   1.0500000000000000e-01   1.7130000000000001e-01   4.3900000000000002e-02  -6.8799999999999994e-01   2.4460000000000001e-01   2.9600000000000000e+00   2.2159999999999999e-01   1.0580000000000001e-01   1.9020000000000001e-01
  -3.5270000000000001e-01  -2.8580000000000000e-01   2.5740000000000002e-01   1.7190000000000000e-01   5.7099999999999998e-02   3.5099999999999999e-02  -5.7709999999999995e-01   4.2249999999999999e-01   4.0918000000000001e+00   2.6970000000000000e-01   1.6360000000000000e-01   2.0349999999999999e-01
  -3.7469999999999998e-01  -2.1980000000000000e-01  -5.1470000000000005e-01   1.7190000000000000e-01   1.2370000000000000e-01   4.4000000000000003e-03  -7.5460000000000005e-01   1.5559999999999999e-01   2.9600000000000000e+00   2.3119999999999999e-01   1.3469999999999999e-01   1.9910000000000000e-01
  -1.5429999999999999e-01  -2.1980000000000000e-01  -8.5780000000000001e-01   1.7190000000000000e-01   1.9980000000000001e-01  -1.3200000000000000e-02  -4.6610000000000001e-01   2.4460000000000001e-01   3.6564999999999999e+00   2.1190000000000001e-01   5.7700000000000001e-02   1.7249999999999999e-01
  -2.2040000000000001e-01  -2.6379999999999998e-01   1.7160000000000000e-01   1.6230000000000000e-01   6.6600000000000006e-02   3.5099999999999999e-02  -6.2150000000000005e-01   2.0010000000000000e-01   3.3953000000000002e+00   2.3119999999999999e-01   1.0580000000000001e-01   2.3890000000000000e-01
  -1.7630000000000001e-01  -4.1770000000000002e-01   0.0000000000000000e+00   1.7190000000000000e-01   6.6600000000000006e-02  -2.1899999999999999e-02  -6.2150000000000005e-01  -1.1119999999999999e-01   2.9600000000000000e+00   2.6970000000000000e-01   5.7700000000000001e-02   2.3890000000000000e-01
  -4.1880000000000001e-01  -8.7900000000000006e-02   7.7210000000000001e-01   1.0500000000000000e-01   1.3320000000000001e-01   5.7000000000000002e-02  -7.3240000000000005e-01   8.8900000000000007e-02   3.1341999999999999e+00   2.6970000000000000e-01   8.6599999999999996e-02   1.9910000000000000e-01
  -3.7469999999999998e-01  -4.1770000000000002e-01  -8.5800000000000001e-02   8.5900000000000004e-02   3.8100000000000002e-02   3.9500000000000000e-02  -8.2120000000000004e-01   2.4460000000000001e-01   2.2635999999999998e+00   2.5050000000000000e-01   1.6360000000000000e-01   2.1679999999999999e-01
  -1.9839999999999999e-01  -3.5170000000000001e-01   6.8630000000000002e-01   1.2410000000000000e-01   3.8100000000000002e-02   3.9500000000000000e-02  -7.5460000000000005e-01  -4.4499999999999998e-02   3.0470999999999999e+00   2.5050000000000000e-01   1.2509999999999999e-01   1.8579999999999999e-01
  -1.7630000000000001e-01  -3.7369999999999998e-01   6.8630000000000002e-01   2.0999999999999999e-01   6.6600000000000006e-02  -2.6300000000000000e-02  -5.3269999999999995e-01  -8.8900000000000007e-02   2.7858999999999998e+00   2.4079999999999999e-01   1.9199999999999998e-02   1.5920000000000001e-01
  -2.2040000000000001e-01  -2.8580000000000000e-01   5.1470000000000005e-01   1.5279999999999999e-01   4.7600000000000003e-02   4.8200000000000000e-02  -2.4410000000000001e-01   2.6679999999999998e-01   3.1341999999999999e+00   2.6970000000000000e-01   1.2509999999999999e-01   2.1679999999999999e-01
  -3.3060000000000000e-01  -3.0780000000000002e-01   9.4359999999999999e-01   1.3370000000000001e-01   2.8500000000000001e-02   1.7500000000000002e-02  -3.7730000000000002e-01   1.7790000000000000e-01   2.9600000000000000e+00   2.3119999999999999e-01   1.6360000000000000e-01   1.6370000000000001e-01
  -2.4249999999999999e-01  -1.5390000000000001e-01  -8.5800000000000001e-02   2.0999999999999999e-01   1.8079999999999999e-01  -2.1899999999999999e-02  -7.1020000000000005e-01   2.6679999999999998e-01   2.8730000000000002e+00   2.7939999999999998e-01   1.0580000000000001e-01   2.2559999999999999e-01
  -1.3230000000000000e-01  -1.0990000000000000e-01  -6.8630000000000002e-01   1.9089999999999999e-01   1.6180000000000000e-01  -2.6300000000000000e-02  -6.4370000000000005e-01   2.4460000000000001e-01   2.6118000000000001e+00   3.5639999999999999e-01   7.6999999999999999e-02   1.8140000000000001e-01
  -1.1020000000000001e-01  -4.1770000000000002e-01   6.0050000000000003e-01   1.9089999999999999e-01   9.5200000000000007e-02   4.8200000000000000e-02  -6.8799999999999994e-01   6.6699999999999995e-02   3.1341999999999999e+00   2.1190000000000001e-01   9.6199999999999994e-02   2.1229999999999999e-01
  -1.5429999999999999e-01  -3.0780000000000002e-01   3.4310000000000002e-01   2.2910000000000000e-01   8.5599999999999996e-02   2.6300000000000000e-02  -6.6579999999999995e-01  -1.1119999999999999e-01   3.1341999999999999e+00   2.4079999999999999e-01   4.8099999999999997e-02   1.9910000000000000e-01
  -2.8649999999999998e-01  -3.7369999999999998e-01   0.0000000000000000e+00   1.6230000000000000e-01   3.8100000000000002e-02   4.8200000000000000e-02  -8.2120000000000004e-01   2.2200000000000001e-02   3.3083000000000000e+00   2.6970000000000000e-01  -9.5999999999999992e-03   2.4329999999999999e-01
  -2.6450000000000001e-01  -4.8359999999999997e-01   8.5780000000000001e-01   2.3870000000000000e-01   9.4999999999999998e-03   7.0199999999999999e-02  -7.7680000000000005e-01   4.4499999999999998e-02   2.6989000000000001e+00   2.6970000000000000e-01   1.3469999999999999e-01   2.0349999999999999e-01
  -5.0700000000000001e-01  -2.8580000000000000e-01   6.8630000000000002e-01   1.3370000000000001e-01  -5.7099999999999998e-02   4.8200000000000000e-02  -8.8780000000000003e-01  -4.4499999999999998e-02   4.4401000000000002e+00   2.2159999999999999e-01   8.6599999999999996e-02   1.8140000000000001e-01
  -1.5429999999999999e-01  -2.1980000000000000e-01   8.5800000000000001e-02   1.9089999999999999e-01   5.7099999999999998e-02  -8.8000000000000005e-03  -5.7709999999999995e-01   4.4499999999999998e-02   2.2635999999999998e+00   2.3119999999999999e-01   7.6999999999999999e-02   2.0790000000000000e-01
  -2.2040000000000001e-01  -3.5170000000000001e-01   8.5800000000000001e-02   1.7190000000000000e-01   4.7600000000000003e-02   6.1400000000000003e-02  -6.2150000000000005e-01   2.0010000000000000e-01   4.1788999999999996e+00   2.6970000000000000e-01   1.0580000000000001e-01   1.8140000000000001e-01
  -2.8649999999999998e-01  -3.9570000000000000e-01   4.2890000000000000e-01   2.2910000000000000e-01   1.0470000000000000e-01  -8.8000000000000005e-03  -5.7709999999999995e-01   1.1119999999999999e-01   3.3083000000000000e+00   3.0819999999999997e-01   1.4430000000000001e-01   1.9020000000000001e-01
  -1.9839999999999999e-01  -4.1770000000000002e-01  -4.2890000000000000e-01   2.0050000000000001e-01   1.4269999999999999e-01   8.8000000000000005e-03  -7.1020000000000005e-01   2.4460000000000001e-01   3.7435999999999998e+00   2.1190000000000001e-01   5.7700000000000001e-02   2.3000000000000001e-01
  -2.4249999999999999e-01  -1.5390000000000001e-01  -6.0050000000000003e-01   2.8639999999999999e-01   1.9030000000000000e-01  -1.3200000000000000e-02  -5.5489999999999995e-01   1.5559999999999999e-01   2.6118000000000001e+00   2.0230000000000001e-01   1.3469999999999999e-01   1.6810000000000000e-01
  -4.8490000000000000e-01  -3.9570000000000000e-01   7.7210000000000001e-01   1.3370000000000001e-01   1.7130000000000001e-01   1.3200000000000000e-02  -4.4390000000000002e-01   4.4499999999999998e-02   2.8730000000000002e+00   2.7939999999999998e-01   1.1550000000000001e-01   2.0349999999999999e-01
  -2.8649999999999998e-01  -2.1980000000000000e-01  -1.7160000000000000e-01   3.0549999999999999e-01   7.6100000000000001e-02   3.0700000000000002e-02  -7.3240000000000005e-01   8.8900000000000007e-02   2.9600000000000000e+00   2.3119999999999999e-01   1.9199999999999998e-02   2.1679999999999999e-01
  -2.4249999999999999e-01  -3.9570000000000000e-01   5.1470000000000005e-01   2.0050000000000001e-01   1.3320000000000001e-01   2.1899999999999999e-02  -9.1000000000000003e-01   2.2200000000000001e-02   3.1341999999999999e+00   2.8899999999999998e-01   4.8099999999999997e-02   2.2120000000000001e-01
  -2.8649999999999998e-01  -4.6170000000000000e-01   1.7160000000000000e-01   1.1459999999999999e-01   8.5599999999999996e-02   7.4499999999999997e-02  -6.4370000000000005e-01   2.2200000000000001e-02   2.2635999999999998e+00   2.7939999999999998e-01   6.7400000000000002e-02   1.8579999999999999e-01
  -1.9839999999999999e-01  -3.0780000000000002e-01   1.0294000000000001e+00   2.0050000000000001e-01   7.6100000000000001e-02   5.2600000000000001e-02  -7.3240000000000005e-01  -1.1119999999999999e-01   2.7858999999999998e+00   2.3119999999999999e-01   8.6599999999999996e-02   2.2120000000000001e-01
  -1.1020000000000001e-01  -3.2979999999999998e-01   4.2890000000000000e-01   2.0050000000000001e-01   1.2370000000000000e-01   2.1899999999999999e-02  -6.8799999999999994e-01   1.1119999999999999e-01   2.6989000000000001e+00   2.8899999999999998e-01   9.6199999999999994e-02   2.0349999999999999e-01
  -2.2040000000000001e-01  -1.0990000000000000e-01   1.7160000000000000e-01   9.5500000000000002e-02   6.6600000000000006e-02   3.5099999999999999e-02  -7.3240000000000005e-01  -8.8900000000000007e-02   3.5695000000000001e+00   2.2159999999999999e-01   1.0580000000000001e-01   2.0790000000000000e-01
  -2.8649999999999998e-01  -3.2979999999999998e-01  -3.4310000000000002e-01   1.8140000000000001e-01   1.6180000000000000e-01  -3.5099999999999999e-02  -5.3269999999999995e-01   1.7790000000000000e-01   4.0048000000000004e+00   3.5639999999999999e-01   1.5400000000000000e-01   2.2120000000000001e-01
  -2.4249999999999999e-01  -2.4179999999999999e-01  -8.5800000000000001e-02   1.5279999999999999e-01   1.3320000000000001e-01   1.7500000000000002e-02  -7.3240000000000005e-01   2.2200000000000001e-02   3.3083000000000000e+00   2.5050000000000000e-01   1.3469999999999999e-01   2.1229999999999999e-01
  -2.4249999999999999e-01  -2.6379999999999998e-01   8.5800000000000001e-02   1.5279999999999999e-01   1.0470000000000000e-01   0.0000000000000000e+00  -7.5460000000000005e-01   2.2239999999999999e-01   3.2212000000000001e+00   1.7340000000000000e-01   1.2509999999999999e-01   1.5920000000000001e-01
  -2.2040000000000001e-01  -5.4959999999999998e-01   3.4310000000000002e-01   1.7190000000000000e-01   9.5200000000000007e-02   5.7000000000000002e-02  -6.4370000000000005e-01   4.4499999999999998e-02   3.5695000000000001e+00   2.8899999999999998e-01   1.3469999999999999e-01   1.9910000000000000e-01
  -1.5429999999999999e-01  -1.3189999999999999e-01   8.5800000000000001e-02   1.5279999999999999e-01   1.2370000000000000e-01   4.4000000000000003e-03  -7.9900000000000004e-01   1.1119999999999999e-01   2.4377000000000000e+00   2.8899999999999998e-01   1.7319999999999999e-01   2.3000000000000001e-01
  -1.5429999999999999e-01  -3.2979999999999998e-01  -2.5740000000000002e-01   2.0999999999999999e-01   1.6180000000000000e-01   4.8200000000000000e-02  -7.1020000000000005e-01   6.6699999999999995e-02   2.7858999999999998e+00   3.0819999999999997e-01   3.8500000000000000e-02   2.7429999999999999e-01
  -4.8490000000000000e-01  -3.7369999999999998e-01   6.8630000000000002e-01   2.0999999999999999e-01   9.5200000000000007e-02   8.7700000000000000e-02  -6.6579999999999995e-01   4.4499999999999998e-02   3.0470999999999999e+00   2.0230000000000001e-01   1.3469999999999999e-01   1.9460000000000000e-01
  -3.9679999999999999e-01  -1.7590000000000000e-01   4.2890000000000000e-01   1.3370000000000001e-01   7.6100000000000001e-02   1.0090000000000000e-01  -6.6579999999999995e-01   8.8900000000000007e-02   3.0470999999999999e+00   2.6970000000000000e-01   9.6199999999999994e-02   2.0790000000000000e-01
  -3.0859999999999999e-01  -1.9789999999999999e-01  -8.5800000000000001e-02   2.0999999999999999e-01   1.0470000000000000e-01   5.2600000000000001e-02  -6.6579999999999995e-01   6.6699999999999995e-02   2.2635999999999998e+00   2.9859999999999998e-01   4.8099999999999997e-02   2.0790000000000000e-01
  -3.7469999999999998e-01  -4.6170000000000000e-01   7.7210000000000001e-01   9.5500000000000002e-02   7.6100000000000001e-02   2.6300000000000000e-02  -4.8830000000000001e-01   2.2200000000000001e-02   3.5695000000000001e+00   2.7939999999999998e-01   4.8099999999999997e-02   1.7690000000000000e-01
  -3.7469999999999998e-01  -2.8580000000000000e-01   6.8630000000000002e-01   1.8140000000000001e-01   9.4999999999999998e-03   4.4000000000000003e-03  -4.8830000000000001e-01   2.6679999999999998e-01   2.7858999999999998e+00   2.6010000000000000e-01   1.1550000000000001e-01   1.9020000000000001e-01
  -1.7630000000000001e-01  -3.5170000000000001e-01  -1.7160000000000000e-01   2.0050000000000001e-01   1.9980000000000001e-01  -1.7500000000000002e-02  -7.3240000000000005e-01   8.8900000000000007e-02   3.2212000000000001e+00   3.5639999999999999e-01   9.5999999999999992e-03   2.0349999999999999e-01
  -1.9839999999999999e-01  -3.2979999999999998e-01  -6.0050000000000003e-01   2.0050000000000001e-01   1.1420000000000000e-01  -8.8000000000000005e-03  -7.5460000000000005e-01   2.0010000000000000e-01   2.7858999999999998e+00   2.8899999999999998e-01   1.3469999999999999e-01   2.1229999999999999e-01
  -3.3060000000000000e-01  -2.6379999999999998e-01   3.4310000000000002e-01   1.0500000000000000e-01   1.5229999999999999e-01   1.3200000000000000e-02  -7.7680000000000005e-01  -8.8900000000000007e-02   3.3083000000000000e+00   2.4079999999999999e-01   5.7700000000000001e-02   2.2559999999999999e-01
  -2.8649999999999998e-01  -3.5170000000000001e-01  -4.2890000000000000e-01   2.2910000000000000e-01   1.9030000000000000e-01   4.3900000000000002e-02  -5.7709999999999995e-01   4.4499999999999998e-02   3.3083000000000000e+00   2.8899999999999998e-01   1.2509999999999999e-01   2.3440000000000000e-01
  -1.9839999999999999e-01  -1.9789999999999999e-01   2.5740000000000002e-01   1.0500000000000000e-01   1.7130000000000001e-01  -2.6300000000000000e-02  -7.9900000000000004e-01  -4.4499999999999998e-02   2.6989000000000001e+00   3.2750000000000001e-01   1.4430000000000001e-01   2.0349999999999999e-01
  -4.1880000000000001e-01  -1.9789999999999999e-01   6.0050000000000003e-01   2.0050000000000001e-01   5.7099999999999998e-02   8.7700000000000000e-02  -5.7709999999999995e-01   2.2200000000000001e-02   3.9177000000000000e+00   2.1190000000000001e-01   1.0580000000000001e-01   2.0790000000000000e-01
  -3.3060000000000000e-01  -2.6379999999999998e-01   8.5780000000000001e-01   1.8140000000000001e-01   1.0470000000000000e-01   7.4499999999999997e-02  -7.5460000000000005e-01  -8.8900000000000007e-02   3.4824000000000002e+00   1.8300000000000000e-01   7.6999999999999999e-02   1.7249999999999999e-01
  -3.5270000000000001e-01  -1.5390000000000001e-01   0.0000000000000000e+00   2.3870000000000000e-01   1.2370000000000000e-01   8.8000000000000005e-03  -6.8799999999999994e-01   6.6699999999999995e-02   3.0470999999999999e+00   3.0819999999999997e-01   6.7400000000000002e-02   2.1679999999999999e-01
  -2.6450000000000001e-01  -2.6379999999999998e-01   3.4310000000000002e-01   2.0999999999999999e-01   2.8500000000000001e-02   6.1400000000000003e-02  -5.5489999999999995e-01   2.2200000000000001e-02   3.8306000000000000e+00   2.3119999999999999e-01   1.7319999999999999e-01   1.7249999999999999e-01
  -3.5270000000000001e-01  -1.7590000000000000e-01   5.1470000000000005e-01   8.5900000000000004e-02   8.5599999999999996e-02   2.6300000000000000e-02  -4.6610000000000001e-01   4.4499999999999998e-02   3.7435999999999998e+00   2.9859999999999998e-01   1.8279999999999999e-01   1.8140000000000001e-01
  -2.6450000000000001e-01  -1.5390000000000001e-01  -6.8630000000000002e-01   2.1959999999999999e-01   1.1420000000000000e-01  -5.7000000000000002e-02  -7.3240000000000005e-01  -2.2200000000000001e-02   3.5695000000000001e+00   3.1790000000000002e-01   1.7319999999999999e-01   1.7249999999999999e-01
  -1.5429999999999999e-01  -1.3189999999999999e-01  -2.5740000000000002e-01   2.1959999999999999e-01   7.6100000000000001e-02   2.6300000000000000e-02  -5.5489999999999995e-01   2.0010000000000000e-01   4.2659000000000002e+00   2.2159999999999999e-01   1.4430000000000001e-01   1.5040000000000001e-01
  -2.8649999999999998e-01  -4.1770000000000002e-01   4.2890000000000000e-01   1.6230000000000000e-01   5.7099999999999998e-02  -1.3200000000000000e-02  -5.7709999999999995e-01   1.7790000000000000e-01   2.7858999999999998e+00   2.6970000000000000e-01   1.1550000000000001e-01   1.8579999999999999e-01
  -6.6100000000000006e-02  -1.3189999999999999e-01  -8.5800000000000001e-02   2.3870000000000000e-01   1.5229999999999999e-01   0.0000000000000000e+00  -6.4370000000000005e-01   1.1119999999999999e-01   3.0470999999999999e+00   2.4079999999999999e-01   1.2509999999999999e-01   2.5659999999999999e-01
  -3.0859999999999999e-01  -1.9789999999999999e-01   5.1470000000000005e-01   9.5500000000000002e-02   8.5599999999999996e-02   3.0700000000000002e-02  -6.2150000000000005e-01  -4.4499999999999998e-02   2.1764999999999999e+00   3.2750000000000001e-01   2.8899999999999999e-02   2.2120000000000001e-01
  -2.2040000000000001e-01  -3.2979999999999998e-01   1.3725000000000001e+00   9.5500000000000002e-02   9.4999999999999998e-03   8.7700000000000000e-02  -7.5460000000000005e-01   2.4460000000000001e-01   2.9600000000000000e+00   3.0819999999999997e-01   7.6999999999999999e-02   1.7690000000000000e-01
  -1.9839999999999999e-01  -5.0560000000000005e-01   6.0050000000000003e-01   1.2410000000000000e-01   9.4999999999999998e-03   4.8200000000000000e-02  -5.1049999999999995e-01   8.8900000000000007e-02   3.1341999999999999e+00   3.5639999999999999e-01   6.7400000000000002e-02   2.2120000000000001e-01
  -4.4100000000000000e-02  -3.7369999999999998e-01  -8.5800000000000001e-02   1.4319999999999999e-01   6.6600000000000006e-02   1.7500000000000002e-02  -5.3269999999999995e-01   2.0010000000000000e-01   3.2212000000000001e+00   2.7939999999999998e-01   0.0000000000000000e+00   2.0790000000000000e-01
  -2.2040000000000001e-01  -3.5170000000000001e-01   1.1152000000000000e+00   9.5500000000000002e-02   8.5599999999999996e-02   0.0000000000000000e+00  -5.1049999999999995e-01   1.7790000000000000e-01   3.3083000000000000e+00   3.3710000000000001e-01   7.6999999999999999e-02   1.7249999999999999e-01
  -3.7469999999999998e-01  -3.5170000000000001e-01   2.5740000000000002e-01   2.0050000000000001e-01   7.6100000000000001e-02   7.4499999999999997e-02  -6.2150000000000005e-01   1.5559999999999999e-01   3.1341999999999999e+00   1.8300000000000000e-01   1.2509999999999999e-01   1.6810000000000000e-01
  -8.8200000000000001e-02  -1.9789999999999999e-01   3.4310000000000002e-01   3.0549999999999999e-01   1.9030000000000000e-01  -8.8000000000000005e-03  -7.7680000000000005e-01   0.0000000000000000e+00   2.4377000000000000e+00   2.4079999999999999e-01   1.2509999999999999e-01   2.0349999999999999e-01
  -1.9839999999999999e-01  -3.2979999999999998e-01  -8.5780000000000001e-01   2.4820000000000000e-01   1.9980000000000001e-01  -1.3200000000000000e-02  -6.8799999999999994e-01   2.0010000000000000e-01   3.5695000000000001e+00   2.8899999999999998e-01   8.6599999999999996e-02   1.7249999999999999e-01
  -3.3060000000000000e-01  -4.1770000000000002e-01  -5.1470000000000005e-01   1.8140000000000001e-01   4.7600000000000003e-02   3.9500000000000000e-02  -6.6579999999999995e-01  -1.3339999999999999e-01   3.3953000000000002e+00   2.8899999999999998e-01   9.6199999999999994e-02   2.3440000000000000e-01
  -2.6450000000000001e-01  -2.1980000000000000e-01   3.4310000000000002e-01   2.1959999999999999e-01   1.9030000000000000e-01   8.8000000000000005e-03  -5.9930000000000005e-01  -1.3339999999999999e-01   2.7858999999999998e+00   2.5050000000000000e-01   9.5999999999999992e-03   2.2559999999999999e-01
  -1.5429999999999999e-01  -4.1770000000000002e-01  -8.5800000000000001e-02   1.6230000000000000e-01   1.0470000000000000e-01   3.5099999999999999e-02  -5.5489999999999995e-01   8.8900000000000007e-02   2.8730000000000002e+00   2.2159999999999999e-01   6.7400000000000002e-02   2.0790000000000000e-01
  -3.5270000000000001e-01  -3.7369999999999998e-01   5.1470000000000005e-01   1.4319999999999999e-01   1.1420000000000000e-01   7.0199999999999999e-02  -6.8799999999999994e-01  -8.8900000000000007e-02   3.4824000000000002e+00   2.6010000000000000e-01   1.0580000000000001e-01   2.1229999999999999e-01
  -2.8649999999999998e-01  -2.1980000000000000e-01   1.6298999999999999e+00   1.3370000000000001e-01   1.9000000000000000e-02   6.5799999999999997e-02  -7.9900000000000004e-01   1.5559999999999999e-01   2.8730000000000002e+00   2.9859999999999998e-01   4.8099999999999997e-02   2.3000000000000001e-01
  -1.5429999999999999e-01  -2.1980000000000000e-01   3.4310000000000002e-01   1.6230000000000000e-01   9.5200000000000007e-02   3.5099999999999999e-02  -6.2150000000000005e-01   6.6699999999999995e-02   2.8730000000000002e+00   2.6970000000000000e-01   7.6999999999999999e-02   1.9020000000000001e-01
  -1.7630000000000001e-01  -3.7369999999999998e-01   1.3725000000000001e+00   8.5900000000000004e-02   5.7099999999999998e-02   4.4000000000000003e-03  -5.1049999999999995e-01   2.4460000000000001e-01   3.5695000000000001e+00   3.0819999999999997e-01   7.6999999999999999e-02   1.9910000000000000e-01
  -3.3060000000000000e-01  -1.5390000000000001e-01   3.4310000000000002e-01   2.1959999999999999e-01   1.2370000000000000e-01   2.1899999999999999e-02  -5.9930000000000005e-01   3.1130000000000002e-01   3.7435999999999998e+00   2.7939999999999998e-01   1.3469999999999999e-01   2.0349999999999999e-01
  -1.9839999999999999e-01  -3.2979999999999998e-01  -2.5740000000000002e-01   2.0050000000000001e-01   1.4269999999999999e-01   2.6300000000000000e-02  -6.8799999999999994e-01   8.8900000000000007e-02   4.0918000000000001e+00   2.6010000000000000e-01   4.8099999999999997e-02   2.1679999999999999e-01
  -2.4249999999999999e-01  -2.4179999999999999e-01  -9.4359999999999999e-01   2.3870000000000000e-01   1.9980000000000001e-01   1.7500000000000002e-02  -5.7709999999999995e-01   6.6699999999999995e-02   3.3953000000000002e+00   2.7939999999999998e-01   4.8099999999999997e-02   1.6370000000000001e-01
  -3.5270000000000001e-01  -1.7590000000000000e-01   6.8630000000000002e-01   6.6799999999999998e-02   7.6100000000000001e-02   7.0199999999999999e-02  -6.8799999999999994e-01   1.1119999999999999e-01   3.0470999999999999e+00   1.8300000000000000e-01   1.9199999999999998e-02   2.1679999999999999e-01
  -2.6450000000000001e-01  -2.1980000000000000e-01   2.5740000000000002e-01   2.5779999999999997e-01   1.4269999999999999e-01   2.1899999999999999e-02  -8.6560000000000004e-01   1.3339999999999999e-01   3.3083000000000000e+00   3.2750000000000001e-01   3.8500000000000000e-02   2.1679999999999999e-01
  -2.6450000000000001e-01  -4.1770000000000002e-01   2.5740000000000002e-01   1.1459999999999999e-01   8.5599999999999996e-02   2.1899999999999999e-02  -7.3240000000000005e-01  -2.2200000000000001e-02   4.0048000000000004e+00   2.4079999999999999e-01   8.6599999999999996e-02   2.1679999999999999e-01
  -2.4249999999999999e-01  -1.7590000000000000e-01   6.8630000000000002e-01   2.0999999999999999e-01   5.7099999999999998e-02   6.1400000000000003e-02  -5.5489999999999995e-01   0.0000000000000000e+00   3.4824000000000002e+00   2.9859999999999998e-01   1.7319999999999999e-01   2.1679999999999999e-01
  -3.0859999999999999e-01  -3.0780000000000002e-01   6.0050000000000003e-01   1.7190000000000000e-01   5.7099999999999998e-02   3.9500000000000000e-02  -9.1000000000000003e-01   2.2200000000000001e-02   2.8730000000000002e+00   2.6970000000000000e-01   3.8500000000000000e-02   2.2120000000000001e-01
  -2.2040000000000001e-01  -3.5170000000000001e-01   2.5740000000000002e-01   2.0050000000000001e-01   1.3320000000000001e-01   1.7500000000000002e-02  -7.5460000000000005e-01  -2.2200000000000001e-02   3.2212000000000001e+00   2.5050000000000000e-01   1.2509999999999999e-01   2.0790000000000000e-01
  -5.0700000000000001e-01  -2.1980000000000000e-01   1.1152000000000000e+00   1.5279999999999999e-01   5.7099999999999998e-02   7.0199999999999999e-02  -5.9930000000000005e-01   2.4460000000000001e-01   3.3083000000000000e+00   2.5050000000000000e-01   9.6199999999999994e-02   2.3000000000000001e-01
  -1.7630000000000001e-01  -1.9789999999999999e-01   8.5800000000000001e-02   1.8140000000000001e-01   1.3320000000000001e-01   0.0000000000000000e+00  -3.7730000000000002e-01   2.2239999999999999e-01   2.9600000000000000e+00   2.7939999999999998e-01   1.7319999999999999e-01   1.7249999999999999e-01
  -6.6100000000000006e-02  -1.5390000000000001e-01   1.7160000000000000e-01   2.6729999999999998e-01   1.9030000000000000e-01   1.3200000000000000e-02  -7.5460000000000005e-01   2.2200000000000001e-02   3.4824000000000002e+00   2.6970000000000000e-01   6.7400000000000002e-02   2.0790000000000000e-01
  -2.6450000000000001e-01  -3.7369999999999998e-01  -1.3725000000000001e+00   2.6729999999999998e-01   2.1890000000000001e-01  -3.9500000000000000e-02  -5.3269999999999995e-01   3.5580000000000001e-01   3.3953000000000002e+00   2.0230000000000001e-01   1.6360000000000000e-01   2.0349999999999999e-01
  -3.5270000000000001e-01  -4.8359999999999997e-01  -1.7160000000000000e-01   1.9089999999999999e-01   1.1420000000000000e-01   1.7500000000000002e-02  -6.8799999999999994e-01   1.5559999999999999e-01   2.1764999999999999e+00   2.7939999999999998e-01   1.4430000000000001e-01   1.5920000000000001e-01
  -3.5270000000000001e-01  -4.8359999999999997e-01  -1.7160000000000000e-01   2.0999999999999999e-01   1.9980000000000001e-01  -1.3200000000000000e-02  -5.7709999999999995e-01  -6.6699999999999995e-02   2.3506000000000000e+00   2.6970000000000000e-01   0.0000000000000000e+00   1.9020000000000001e-01
  -3.5270000000000001e-01  -3.9570000000000000e-01   6.0050000000000003e-01   1.8140000000000001e-01   2.1890000000000001e-01   5.2600000000000001e-02  -7.7680000000000005e-01  -1.5559999999999999e-01   3.3083000000000000e+00   3.1790000000000002e-01  -9.5999999999999992e-03   2.0790000000000000e-01
  -1.7630000000000001e-01  -2.8580000000000000e-01   3.4310000000000002e-01   1.7190000000000000e-01   4.7600000000000003e-02   6.5799999999999997e-02  -4.8830000000000001e-01   2.4460000000000001e-01   2.9600000000000000e+00   2.5050000000000000e-01   1.4430000000000001e-01   1.8579999999999999e-01
  -2.6450000000000001e-01  -1.7590000000000000e-01   1.0294000000000001e+00   1.4319999999999999e-01   3.8100000000000002e-02   4.3900000000000002e-02  -8.2120000000000004e-01  -1.3339999999999999e-01   3.3083000000000000e+00   2.9859999999999998e-01   1.7319999999999999e-01   2.2120000000000001e-01
  -2.4249999999999999e-01  -5.2759999999999996e-01  -8.5800000000000001e-02   2.1959999999999999e-01   1.8079999999999999e-01   8.8000000000000005e-03  -8.2120000000000004e-01   4.4499999999999998e-02   3.0470999999999999e+00   3.2750000000000001e-01   1.5400000000000000e-01   1.6370000000000001e-01
  -2.2040000000000001e-01  -2.6379999999999998e-01   1.7160000000000000e-01   7.6399999999999996e-02   1.1420000000000000e-01   3.0700000000000002e-02  -7.7680000000000005e-01   2.0010000000000000e-01   3.3083000000000000e+00   2.9859999999999998e-01   1.2509999999999999e-01   1.9020000000000001e-01
  -3.5270000000000001e-01  -2.4179999999999999e-01   8.5780000000000001e-01   1.6230000000000000e-01  -1.9000000000000000e-02   4.4000000000000003e-03  -6.6579999999999995e-01   2.2239999999999999e-01   3.5695000000000001e+00   2.4079999999999999e-01   1.0580000000000001e-01   1.5040000000000001e-01
  -2.2040000000000001e-01  -1.9789999999999999e-01  -2.5740000000000002e-01   2.0050000000000001e-01   1.4269999999999999e-01   1.3200000000000000e-02  -6.4370000000000005e-01   8.8900000000000007e-02   2.6989000000000001e+00   1.6380000000000000e-01   1.4430000000000001e-01   2.0349999999999999e-01
  -2.4249999999999999e-01  -3.7369999999999998e-01  -4.2890000000000000e-01   2.2910000000000000e-01   1.9030000000000000e-01   1.3200000000000000e-02  -7.5460000000000005e-01   4.4469999999999998e-01   2.8730000000000002e+00   2.6010000000000000e-01   1.5400000000000000e-01   1.6810000000000000e-01
  -2.4249999999999999e-01  -3.0780000000000002e-01  -8.5800000000000001e-02   2.0999999999999999e-01   9.5200000000000007e-02   3.9500000000000000e-02  -7.1020000000000005e-01   2.2239999999999999e-01   3.7435999999999998e+00   2.5050000000000000e-01   1.7319999999999999e-01   1.5479999999999999e-01
  -8.8200000000000001e-02  -3.5170000000000001e-01  -5.1470000000000005e-01   2.0050000000000001e-01   1.2370000000000000e-01   1.7500000000000002e-02  -5.7709999999999995e-01   2.2200000000000001e-02   2.8730000000000002e+00   3.1790000000000002e-01   5.7700000000000001e-02   2.2120000000000001e-01
  -1.7630000000000001e-01  -3.2979999999999998e-01   2.5740000000000002e-01   1.8140000000000001e-01   1.6180000000000000e-01   3.0700000000000002e-02  -7.7680000000000005e-01  -2.2200000000000001e-02   3.3083000000000000e+00   2.3119999999999999e-01  -2.8899999999999999e-02   1.9910000000000000e-01
  -3.7469999999999998e-01  -2.8580000000000000e-01   7.7210000000000001e-01   1.6230000000000000e-01   1.2370000000000000e-01   1.0090000000000000e-01  -5.9930000000000005e-01   2.0010000000000000e-01   3.5695000000000001e+00   2.6970000000000000e-01   1.0580000000000001e-01   2.0790000000000000e-01
  -2.4249999999999999e-01  -4.6170000000000000e-01   3.4310000000000002e-01   1.7190000000000000e-01  -9.4999999999999998e-03   6.5799999999999997e-02  -7.7680000000000005e-01   1.3339999999999999e-01   3.8306000000000000e+00   2.5050000000000000e-01   1.7319999999999999e-01   2.4329999999999999e-01
  -2.6450000000000001e-01  -1.0990000000000000e-01   6.0050000000000003e-01   1.3370000000000001e-01   1.1420000000000000e-01   3.0700000000000002e-02  -6.6579999999999995e-01  -2.2200000000000001e-02   2.9600000000000000e+00   2.6970000000000000e-01   6.7400000000000002e-02   1.9020000000000001e-01
  -3.7469999999999998e-01  -3.5170000000000001e-01   1.0294000000000001e+00   5.7299999999999997e-02   7.6100000000000001e-02   6.5799999999999997e-02  -5.3269999999999995e-01   4.4499999999999998e-02   3.9177000000000000e+00   2.9859999999999998e-01   1.4430000000000001e-01   2.0790000000000000e-01
  -1.7630000000000001e-01  -3.2979999999999998e-01   5.1470000000000005e-01   1.6230000000000000e-01   1.0470000000000000e-01   3.9500000000000000e-02  -5.3269999999999995e-01   8.8900000000000007e-02   3.5695000000000001e+00   3.0819999999999997e-01   1.8279999999999999e-01   2.1679999999999999e-01
  -3.5270000000000001e-01  -2.4179999999999999e-01  -8.5800000000000001e-02   1.7190000000000000e-01   1.3320000000000001e-01  -2.1899999999999999e-02  -5.5489999999999995e-01  -2.2200000000000001e-02   3.6564999999999999e+00   2.5050000000000000e-01   5.7700000000000001e-02   2.4329999999999999e-01
  -6.6100000000000006e-02  -8.7900000000000006e-02  -6.0050000000000003e-01   1.6230000000000000e-01   1.3320000000000001e-01   8.8000000000000005e-03  -6.4370000000000005e-01   2.2239999999999999e-01   3.2212000000000001e+00   3.0819999999999997e-01   1.7319999999999999e-01   1.8140000000000001e-01
  -1.9839999999999999e-01  -2.8580000000000000e-01   6.0050000000000003e-01   1.5279999999999999e-01   7.6100000000000001e-02   2.6300000000000000e-02  -6.8799999999999994e-01   1.7790000000000000e-01   3.8306000000000000e+00   2.6010000000000000e-01   8.6599999999999996e-02   1.8579999999999999e-01
  -2.4249999999999999e-01  -1.9789999999999999e-01  -5.1470000000000005e-01   1.2410000000000000e-01   9.5200000000000007e-02   3.0700000000000002e-02  -6.8799999999999994e-01  -4.4499999999999998e-02   2.7858999999999998e+00   2.9859999999999998e-01   4.8099999999999997e-02   2.1229999999999999e-01
  -1.9839999999999999e-01  -3.5170000000000001e-01   1.7160000000000000e-01   1.6230000000000000e-01   1.2370000000000000e-01   9.6500000000000002e-02  -7.5460000000000005e-01  -1.3339999999999999e-01   2.6989000000000001e+00   2.1190000000000001e-01  -1.9199999999999998e-02   2.3890000000000000e-01
  -3.3060000000000000e-01  -2.6379999999999998e-01   2.5740000000000002e-01   7.6399999999999996e-02   6.6600000000000006e-02   4.8200000000000000e-02  -4.4390000000000002e-01   1.1119999999999999e-01   2.5247000000000002e+00   3.3710000000000001e-01   6.7400000000000002e-02   2.0790000000000000e-01
  -3.0859999999999999e-01  -1.7590000000000000e-01   7.7210000000000001e-01   2.0999999999999999e-01  -2.8500000000000001e-02   8.3299999999999999e-02  -6.6579999999999995e-01   8.8900000000000007e-02   2.8730000000000002e+00   2.8899999999999998e-01   1.9199999999999998e-02   2.1679999999999999e-01
  -2.6450000000000001e-01  -3.9570000000000000e-01  -3.4310000000000002e-01   1.8140000000000001e-01   1.0470000000000000e-01   6.1400000000000003e-02  -5.9930000000000005e-01   1.7790000000000000e-01   3.0470999999999999e+00   2.5050000000000000e-01   9.6199999999999994e-02   1.6810000000000000e-01
  -3.0859999999999999e-01  -3.2979999999999998e-01   8.5780000000000001e-01   2.0050000000000001e-01   1.0470000000000000e-01   3.0700000000000002e-02  -6.8799999999999994e-01   3.5580000000000001e-01   3.2212000000000001e+00   2.4079999999999999e-01   1.4430000000000001e-01   2.2120000000000001e-01
  -3.5270000000000001e-01  -2.1980000000000000e-01   8.5800000000000001e-02   8.5900000000000004e-02   1.2370000000000000e-01   3.5099999999999999e-02  -5.1049999999999995e-01   2.8910000000000002e-01   3.2212000000000001e+00   2.4079999999999999e-01   1.2509999999999999e-01   1.7690000000000000e-01
  -3.5270000000000001e-01  -3.2979999999999998e-01  -6.0050000000000003e-01   2.4820000000000000e-01   1.4269999999999999e-01   4.8200000000000000e-02  -6.6579999999999995e-01   1.5559999999999999e-01   3.3953000000000002e+00   3.0819999999999997e-01   8.6599999999999996e-02   2.2559999999999999e-01
  -3.9679999999999999e-01  -2.1980000000000000e-01  -7.7210000000000001e-01   9.5500000000000002e-02   2.4740000000000001e-01   0.0000000000000000e+00  -6.6579999999999995e-01   2.0010000000000000e-01   3.8306000000000000e+00   2.3119999999999999e-01   1.4430000000000001e-01   1.8579999999999999e-01
  -1.9839999999999999e-01  -8.7900000000000006e-02   7.7210000000000001e-01   1.7190000000000000e-01   7.6100000000000001e-02   5.2600000000000001e-02  -7.9900000000000004e-01   0.0000000000000000e+00   4.0048000000000004e+00   2.1190000000000001e-01   4.8099999999999997e-02   2.0349999999999999e-01
  -2.4249999999999999e-01  -4.1770000000000002e-01   2.5740000000000002e-01   2.4820000000000000e-01   1.0470000000000000e-01   1.3200000000000000e-02  -5.9930000000000005e-01  -4.4499999999999998e-02   2.9600000000000000e+00   2.5050000000000000e-01   5.7700000000000001e-02   1.9910000000000000e-01
  -4.4080000000000003e-01  -4.1770000000000002e-01  -8.5800000000000001e-02   2.0999999999999999e-01   1.8079999999999999e-01   6.5799999999999997e-02  -7.5460000000000005e-01  -2.0010000000000000e-01   3.3083000000000000e+00   2.8899999999999998e-01   7.6999999999999999e-02   2.4770000000000000e-01
  -3.9679999999999999e-01  -3.7369999999999998e-01   8.5780000000000001e-01   1.0500000000000000e-01   9.4999999999999998e-03   5.7000000000000002e-02  -5.7709999999999995e-01   1.1119999999999999e-01   2.3506000000000000e+00   3.0819999999999997e-01   7.6999999999999999e-02   1.9460000000000000e-01
  -3.5270000000000001e-01  -3.7369999999999998e-01   5.1470000000000005e-01   1.9089999999999999e-01   8.5599999999999996e-02   3.0700000000000002e-02  -8.8780000000000003e-01   8.8900000000000007e-02   3.3083000000000000e+00   1.9270000000000001e-01   5.7700000000000001e-02   1.9460000000000000e-01
  -1.9839999999999999e-01  -2.6379999999999998e-01  -5.1470000000000005e-01   2.0999999999999999e-01   1.8079999999999999e-01   6.1400000000000003e-02  -5.5489999999999995e-01   2.6679999999999998e-01   3.4824000000000002e+00   2.3119999999999999e-01   1.5400000000000000e-01   2.0790000000000000e-01
  -4.1880000000000001e-01  -3.2979999999999998e-01  -3.4310000000000002e-01   1.7190000000000000e-01   7.6100000000000001e-02   0.0000000000000000e+00  -5.5489999999999995e-01  -8.8900000000000007e-02   2.1764999999999999e+00   2.8899999999999998e-01   1.0580000000000001e-01   1.8579999999999999e-01
  -3.7469999999999998e-01  -2.8580000000000000e-01   5.1470000000000005e-01   2.1959999999999999e-01   9.5200000000000007e-02   6.5799999999999997e-02  -5.3269999999999995e-01   3.1130000000000002e-01   2.6118000000000001e+00   2.3119999999999999e-01   1.0580000000000001e-01   2.2559999999999999e-01
  -2.4249999999999999e-01  -2.1980000000000000e-01  -5.1470000000000005e-01   2.4820000000000000e-01   1.1420000000000000e-01  -8.8000000000000005e-03  -6.2150000000000005e-01  -1.3339999999999999e-01   3.3953000000000002e+00   2.3119999999999999e-01   1.2509999999999999e-01   1.5479999999999999e-01
  -1.7630000000000001e-01  -2.6379999999999998e-01  -6.8630000000000002e-01   1.3370000000000001e-01   1.8079999999999999e-01  -4.8200000000000000e-02  -5.1049999999999995e-01   2.0010000000000000e-01   3.2212000000000001e+00   3.2750000000000001e-01   7.6999999999999999e-02   1.9910000000000000e-01
  -2.8649999999999998e-01  -4.1770000000000002e-01   3.4310000000000002e-01   1.0500000000000000e-01   5.7099999999999998e-02   1.3200000000000000e-02  -6.2150000000000005e-01   2.0010000000000000e-01   3.7435999999999998e+00   1.9270000000000001e-01   1.4430000000000001e-01   2.0349999999999999e-01
  -2.6450000000000001e-01  -2.4179999999999999e-01  -4.2890000000000000e-01   2.0999999999999999e-01   2.0930000000000001e-01   1.3200000000000000e-02  -6.6579999999999995e-01  -1.7790000000000000e-01   3.3083000000000000e+00   2.6970000000000000e-01   9.6199999999999994e-02   2.0349999999999999e-01
  -3.3060000000000000e-01  -3.7369999999999998e-01   3.4310000000000002e-01   1.4319999999999999e-01   9.5200000000000007e-02   5.2600000000000001e-02  -7.1020000000000005e-01   8.8900000000000007e-02   2.9600000000000000e+00   3.2750000000000001e-01  -2.8899999999999999e-02   1.6370000000000001e-01
  -3.5270000000000001e-01  -1.3189999999999999e-01   1.1152000000000000e+00   1.7190000000000000e-01   3.8100000000000002e-02   3.9500000000000000e-02  -9.9880000000000002e-01   0.0000000000000000e+00   2.4377000000000000e+00   2.1190000000000001e-01   2.8899999999999999e-02   1.9020000000000001e-01
  -1.1020000000000001e-01  -3.9570000000000000e-01   8.5780000000000001e-01   1.6230000000000000e-01  -5.7099999999999998e-02   3.5099999999999999e-02  -6.8799999999999994e-01  -1.1119999999999999e-01   2.9600000000000000e+00   2.7939999999999998e-01   8.6599999999999996e-02   1.9910000000000000e-01
  -3.3060000000000000e-01  -2.4179999999999999e-01  -1.7160000000000000e-01   1.8140000000000001e-01   9.5200000000000007e-02   5.7000000000000002e-02  -8.4340000000000004e-01  -8.8900000000000007e-02   2.8730000000000002e+00   2.9859999999999998e-01   1.2509999999999999e-01   1.9460000000000000e-01
  -1.5429999999999999e-01  -3.7369999999999998e-01   7.7210000000000001e-01   1.5279999999999999e-01   3.8100000000000002e-02   7.4499999999999997e-02  -3.9950000000000002e-01   2.2239999999999999e-01   3.0470999999999999e+00   2.4079999999999999e-01   1.4430000000000001e-01   2.0349999999999999e-01
  -4.1880000000000001e-01  -6.8149999999999999e-01   8.5800000000000001e-02   2.0050000000000001e-01   6.6600000000000006e-02   6.1400000000000003e-02  -4.6610000000000001e-01   1.5559999999999999e-01   3.3953000000000002e+00   2.1190000000000001e-01   5.7700000000000001e-02   1.8579999999999999e-01
  -6.6100000000000006e-02  -3.9570000000000000e-01   2.5740000000000002e-01   2.2910000000000000e-01   1.6180000000000000e-01   1.3200000000000000e-02  -7.1020000000000005e-01   1.1119999999999999e-01   2.6989000000000001e+00   2.8899999999999998e-01   6.7400000000000002e-02   2.4770000000000000e-01
  -6.6100000000000006e-02  -2.6379999999999998e-01  -3.4310000000000002e-01   2.1959999999999999e-01   1.2370000000000000e-01   3.0700000000000002e-02  -6.2150000000000005e-01   3.1130000000000002e-01   2.9600000000000000e+00   2.9859999999999998e-01   8.6599999999999996e-02   2.0349999999999999e-01
  -1.7630000000000001e-01  -8.7900000000000006e-02   4.2890000000000000e-01   2.0050000000000001e-01   1.2370000000000000e-01   5.2600000000000001e-02  -4.6610000000000001e-01   1.1119999999999999e-01   3.8306000000000000e+00   2.2159999999999999e-01   4.8099999999999997e-02   2.0349999999999999e-01
  -2.8649999999999998e-01  -2.6379999999999998e-01  -1.7160000000000000e-01   2.0050000000000001e-01   2.8500000000000001e-02   1.7500000000000002e-02  -5.3269999999999995e-01   6.6699999999999995e-02   3.3953000000000002e+00   2.4079999999999999e-01   9.6199999999999994e-02   2.1229999999999999e-01
  -1.5429999999999999e-01  -2.8580000000000000e-01  -4.2890000000000000e-01   1.9089999999999999e-01   7.6100000000000001e-02   3.0700000000000002e-02  -4.6610000000000001e-01   0.0000000000000000e+00   3.5695000000000001e+00   2.9859999999999998e-01   3.8500000000000000e-02   2.5209999999999999e-01
  -4.6289999999999998e-01  -2.6379999999999998e-01   3.4310000000000002e-01   9.5500000000000002e-02   5.7099999999999998e-02   7.0199999999999999e-02  -6.2150000000000005e-01   2.0010000000000000e-01   4.3529999999999998e+00   2.2159999999999999e-01   9.6199999999999994e-02   2.1679999999999999e-01
  -4.6289999999999998e-01  -3.0780000000000002e-01   6.8630000000000002e-01   1.5279999999999999e-01   1.9000000000000000e-02   7.4499999999999997e-02  -6.6579999999999995e-01   8.8900000000000007e-02   2.0024000000000002e+00   2.3119999999999999e-01   7.6999999999999999e-02   2.0349999999999999e-01
  -1.1020000000000001e-01  -3.5170000000000001e-01  -8.5800000000000001e-02   2.5779999999999997e-01   2.8500000000000001e-02   4.3900000000000002e-02  -4.4390000000000002e-01   8.8900000000000007e-02   3.2212000000000001e+00   3.0819999999999997e-01   9.6199999999999994e-02   2.3440000000000000e-01
  -6.6100000000000006e-02  -4.6170000000000000e-01   6.8630000000000002e-01   1.9089999999999999e-01   6.6600000000000006e-02   8.3299999999999999e-02  -8.4340000000000004e-01  -4.4499999999999998e-02   2.6989000000000001e+00   1.7340000000000000e-01   1.6360000000000000e-01   1.8579999999999999e-01
  -4.1880000000000001e-01  -3.2979999999999998e-01   3.4310000000000002e-01   1.7190000000000000e-01   1.4269999999999999e-01   7.0199999999999999e-02  -3.9950000000000002e-01   3.3350000000000002e-01   4.4401000000000002e+00   2.7939999999999998e-01   1.5400000000000000e-01   2.0790000000000000e-01
   0.0000000000000000e+00  -4.3969999999999998e-01   3.4310000000000002e-01   1.5279999999999999e-01   1.9030000000000000e-01   4.3900000000000002e-02  -8.4340000000000004e-01   1.5559999999999999e-01   2.8730000000000002e+00   2.6010000000000000e-01   1.4430000000000001e-01   1.9460000000000000e-01
  -2.6450000000000001e-01  -3.0780000000000002e-01   3.4310000000000002e-01   2.5779999999999997e-01   1.9030000000000000e-01  -1.3200000000000000e-02  -3.9950000000000002e-01   8.8900000000000007e-02   3.8306000000000000e+00   1.9270000000000001e-01   1.4430000000000001e-01   1.9910000000000000e-01
  -3.3060000000000000e-01  -3.9570000000000000e-01  -1.7160000000000000e-01   6.6799999999999998e-02   9.5200000000000007e-02   1.7500000000000002e-02  -7.3240000000000005e-01   2.4460000000000001e-01   4.1788999999999996e+00   2.9859999999999998e-01   1.9199999999999998e-02   2.4770000000000000e-01
  -3.0859999999999999e-01  -2.4179999999999999e-01   8.5800000000000001e-02   2.8639999999999999e-01  -5.7099999999999998e-02   1.3200000000000000e-02  -8.4340000000000004e-01   1.7790000000000000e-01   2.6118000000000001e+00   2.3119999999999999e-01   1.0580000000000001e-01   2.6100000000000001e-01
  -3.3060000000000000e-01  -1.9789999999999999e-01   4.2890000000000000e-01   1.0500000000000000e-01   1.5229999999999999e-01   3.9500000000000000e-02  -5.9930000000000005e-01   4.4499999999999998e-02   2.6989000000000001e+00   2.9859999999999998e-01   4.8099999999999997e-02   2.0349999999999999e-01
  -4.4080000000000003e-01  -3.0780000000000002e-01   1.7160000000000000e-01   1.6230000000000000e-01  -4.7600000000000003e-02   8.3299999999999999e-02  -1.0653999999999999e+00   4.4499999999999998e-02   3.1341999999999999e+00   3.9489999999999997e-01   9.6199999999999994e-02   1.8579999999999999e-01
  -3.5270000000000001e-01  -3.9570000000000000e-01   3.4310000000000002e-01   3.8199999999999998e-02   7.6100000000000001e-02   7.0199999999999999e-02  -8.6560000000000004e-01   1.1119999999999999e-01   2.9600000000000000e+00   2.4079999999999999e-01   3.8500000000000000e-02   2.5209999999999999e-01
  -3.7469999999999998e-01  -3.9570000000000000e-01   8.5800000000000001e-02   2.3870000000000000e-01   1.0470000000000000e-01   4.3900000000000002e-02  -8.4340000000000004e-01   0.0000000000000000e+00   3.4824000000000002e+00   2.6970000000000000e-01   1.2509999999999999e-01   1.9910000000000000e-01
  -3.7469999999999998e-01  -3.9570000000000000e-01   8.5800000000000001e-02   5.7299999999999997e-02   1.4269999999999999e-01   5.7000000000000002e-02  -4.8830000000000001e-01   1.7790000000000000e-01   3.1341999999999999e+00   3.0819999999999997e-01   1.1550000000000001e-01   1.9910000000000000e-01
  -4.8490000000000000e-01  -3.2979999999999998e-01   4.2890000000000000e-01   1.3370000000000001e-01   5.7099999999999998e-02   4.8200000000000000e-02  -6.8799999999999994e-01   0.0000000000000000e+00   3.6564999999999999e+00   2.3119999999999999e-01   1.5400000000000000e-01   2.5659999999999999e-01
  -2.4249999999999999e-01  -2.1980000000000000e-01  -2.5740000000000002e-01   1.6230000000000000e-01   1.5229999999999999e-01   3.9500000000000000e-02  -6.2150000000000005e-01   1.3339999999999999e-01   3.2212000000000001e+00   1.9270000000000001e-01   1.1550000000000001e-01   2.6100000000000001e-01
  -2.2040000000000001e-01  -8.7900000000000006e-02  -1.0294000000000001e+00   2.3870000000000000e-01   1.2370000000000000e-01  -8.8000000000000005e-03  -6.2150000000000005e-01  -2.2200000000000001e-02   3.2212000000000001e+00   3.0819999999999997e-01   9.6199999999999994e-02   2.0790000000000000e-01
  -8.8200000000000001e-02  -6.6000000000000003e-02   4.2890000000000000e-01   1.9089999999999999e-01   1.4269999999999999e-01   4.4000000000000003e-03  -7.1020000000000005e-01   1.3339999999999999e-01   3.5695000000000001e+00   2.1190000000000001e-01   1.2509999999999999e-01   2.0349999999999999e-01
  -1.5429999999999999e-01  -1.9789999999999999e-01  -3.4310000000000002e-01   2.9599999999999999e-01   2.0930000000000001e-01  -1.7500000000000002e-02  -6.2150000000000005e-01  -6.6699999999999995e-02   3.1341999999999999e+00   3.1790000000000002e-01   9.6199999999999994e-02   2.3890000000000000e-01
  -4.8490000000000000e-01  -3.0780000000000002e-01   0.0000000000000000e+00   2.0999999999999999e-01   1.0470000000000000e-01   4.8200000000000000e-02  -8.6560000000000004e-01  -1.3339999999999999e-01   3.5695000000000001e+00   2.5050000000000000e-01   4.8099999999999997e-02   2.2559999999999999e-01
  -2.8649999999999998e-01  -3.0780000000000002e-01   1.1152000000000000e+00   1.9089999999999999e-01   6.6600000000000006e-02   8.8000000000000005e-03  -5.9930000000000005e-01  -4.4499999999999998e-02   2.6989000000000001e+00   3.0819999999999997e-01   1.9199999999999998e-02   2.1229999999999999e-01
  -2.6450000000000001e-01  -4.6170000000000000e-01   3.4310000000000002e-01   2.2910000000000000e-01   9.4999999999999998e-03   2.1899999999999999e-02  -5.7709999999999995e-01  -6.6699999999999995e-02   2.6989000000000001e+00   2.6970000000000000e-01   2.8899999999999999e-02   2.3890000000000000e-01
  -2.2040000000000001e-01  -1.5390000000000001e-01   0.0000000000000000e+00   9.5500000000000002e-02   1.4269999999999999e-01  -1.7500000000000002e-02  -5.5489999999999995e-01   4.4499999999999998e-02   2.6989000000000001e+00   2.6970000000000000e-01   1.1550000000000001e-01   2.0349999999999999e-01
  -2.6450000000000001e-01  -2.4179999999999999e-01   4.2890000000000000e-01   1.2410000000000000e-01   1.3320000000000001e-01   9.6500000000000002e-02  -5.1049999999999995e-01   2.8910000000000002e-01   3.2212000000000001e+00   1.9270000000000001e-01   1.4430000000000001e-01   2.0790000000000000e-01
  -6.6100000000000006e-02  -3.5170000000000001e-01  -1.7160000000000000e-01   2.4820000000000000e-01   2.8500000000000001e-02   1.3200000000000000e-02  -5.1049999999999995e-01   2.4460000000000001e-01   3.4824000000000002e+00   2.6970000000000000e-01   1.1550000000000001e-01   1.6810000000000000e-01
  -1.1020000000000001e-01  -3.2979999999999998e-01   4.2890000000000000e-01   1.6230000000000000e-01   1.3320000000000001e-01   0.0000000000000000e+00  -5.7709999999999995e-01   1.1119999999999999e-01   2.0893999999999999e+00   2.2159999999999999e-01   1.5400000000000000e-01   2.0349999999999999e-01
  -1.9839999999999999e-01  -1.0990000000000000e-01  -5.1470000000000005e-01   1.9089999999999999e-01   1.7130000000000001e-01  -1.7500000000000002e-02  -6.6579999999999995e-01   3.1130000000000002e-01   2.8730000000000002e+00   2.8899999999999998e-01   1.0580000000000001e-01   1.7249999999999999e-01
  -3.5270000000000001e-01  -2.4179999999999999e-01   3.4310000000000002e-01   2.0999999999999999e-01   1.0470000000000000e-01   6.1400000000000003e-02  -6.4370000000000005e-01   1.1119999999999999e-01   4.0918000000000001e+00   2.3119999999999999e-01   1.9199999999999998e-02   2.2559999999999999e-01
  -1.9839999999999999e-01  -2.1980000000000000e-01  -6.0050000000000003e-01   2.1959999999999999e-01   2.5690000000000002e-01   0.0000000000000000e+00  -6.8799999999999994e-01  -1.3339999999999999e-01   2.9600000000000000e+00   3.3710000000000001e-01   1.1550000000000001e-01   2.1229999999999999e-01
  -3.0859999999999999e-01  -2.8580000000000000e-01   3.4310000000000002e-01   1.5279999999999999e-01   1.1420000000000000e-01   1.7500000000000002e-02  -7.5460000000000005e-01   1.1119999999999999e-01   2.2635999999999998e+00   3.0819999999999997e-01   2.8899999999999999e-02   2.2120000000000001e-01
  -2.4249999999999999e-01  -3.2979999999999998e-01   9.4359999999999999e-01   1.1459999999999999e-01   1.4269999999999999e-01   7.4499999999999997e-02  -5.9930000000000005e-01   2.2239999999999999e-01   2.6118000000000001e+00   2.6010000000000000e-01   2.1170000000000000e-01   1.9020000000000001e-01
  -3.3060000000000000e-01  -3.2979999999999998e-01   6.0050000000000003e-01   1.5279999999999999e-01   8.5599999999999996e-02   4.3900000000000002e-02  -6.6579999999999995e-01   2.2200000000000001e-02   3.7435999999999998e+00   2.4079999999999999e-01   1.0580000000000001e-01   2.0790000000000000e-01
  -1.7630000000000001e-01  -2.1980000000000000e-01  -1.7160000000000000e-01   2.2910000000000000e-01   1.4269999999999999e-01   3.0700000000000002e-02  -6.4370000000000005e-01  -8.8900000000000007e-02   2.5247000000000002e+00   3.0819999999999997e-01   1.0580000000000001e-01   1.9910000000000000e-01
  -1.5429999999999999e-01  -4.3969999999999998e-01   1.0294000000000001e+00   1.4319999999999999e-01   9.4999999999999998e-03   1.1400000000000000e-01  -6.2150000000000005e-01   2.6679999999999998e-01   2.7858999999999998e+00   3.2750000000000001e-01   3.8500000000000000e-02   1.9460000000000000e-01
  -2.4249999999999999e-01  -3.7369999999999998e-01   0.0000000000000000e+00   1.3370000000000001e-01   6.6600000000000006e-02   3.9500000000000000e-02  -5.1049999999999995e-01   2.8910000000000002e-01   2.8730000000000002e+00   2.6010000000000000e-01   8.6599999999999996e-02   1.9460000000000000e-01
  -2.8649999999999998e-01  -5.4959999999999998e-01   1.7160000000000000e-01   2.6729999999999998e-01   1.6180000000000000e-01   2.6300000000000000e-02  -5.9930000000000005e-01   1.1119999999999999e-01   4.0918000000000001e+00   2.7939999999999998e-01   1.3469999999999999e-01   2.1229999999999999e-01
  -3.0859999999999999e-01  -2.6379999999999998e-01   0.0000000000000000e+00   2.3870000000000000e-01   2.2839999999999999e-01   2.6300000000000000e-02  -7.1020000000000005e-01   3.5580000000000001e-01   3.5695000000000001e+00   2.8899999999999998e-01   1.1550000000000001e-01   2.0349999999999999e-01
  -2.6450000000000001e-01  -2.8580000000000000e-01   3.4310000000000002e-01   1.9089999999999999e-01   3.8100000000000002e-02   7.0199999999999999e-02  -7.3240000000000005e-01   8.8900000000000007e-02   3.5695000000000001e+00   2.9859999999999998e-01   7.6999999999999999e-02   2.1679999999999999e-01
  -1.9839999999999999e-01  -1.7590000000000000e-01  -3.4310000000000002e-01   2.1959999999999999e-01   1.5229999999999999e-01  -1.7500000000000002e-02  -7.7680000000000005e-01  -8.8900000000000007e-02   2.7858999999999998e+00   3.5639999999999999e-01   1.3469999999999999e-01   2.3000000000000001e-01
  -1.9839999999999999e-01  -2.1980000000000000e-01   7.7210000000000001e-01   2.1959999999999999e-01   4.7600000000000003e-02   3.5099999999999999e-02  -7.5460000000000005e-01  -1.3339999999999999e-01   2.7858999999999998e+00   2.6010000000000000e-01   7.6999999999999999e-02   2.0790000000000000e-01
  -3.9679999999999999e-01  -6.6000000000000003e-02   8.5800000000000001e-02   2.5779999999999997e-01   9.5200000000000007e-02   6.5799999999999997e-02  -5.9930000000000005e-01   8.8900000000000007e-02   2.5247000000000002e+00   3.0819999999999997e-01   9.6199999999999994e-02   1.9910000000000000e-01
  -2.2040000000000001e-01  -4.1770000000000002e-01   5.1470000000000005e-01   1.5279999999999999e-01   1.1420000000000000e-01   6.1400000000000003e-02  -7.9900000000000004e-01  -1.1119999999999999e-01   2.9600000000000000e+00   3.2750000000000001e-01   5.7700000000000001e-02   2.4329999999999999e-01
  -1.1020000000000001e-01  -2.1980000000000000e-01   5.1470000000000005e-01   1.3370000000000001e-01   4.7600000000000003e-02   2.1899999999999999e-02  -8.4340000000000004e-01   2.2200000000000001e-02   2.9600000000000000e+00   3.1790000000000002e-01   1.2509999999999999e-01   2.0790000000000000e-01
  -2.8649999999999998e-01  -3.5170000000000001e-01   8.5780000000000001e-01   1.1459999999999999e-01   1.1420000000000000e-01   8.3299999999999999e-02  -5.5489999999999995e-01   2.0010000000000000e-01   3.6564999999999999e+00   2.8899999999999998e-01   8.6599999999999996e-02   2.3890000000000000e-01
  -1.7630000000000001e-01  -1.9789999999999999e-01   7.7210000000000001e-01   1.6230000000000000e-01   3.8100000000000002e-02   3.0700000000000002e-02  -4.4390000000000002e-01   2.2200000000000001e-02   3.5695000000000001e+00   2.6970000000000000e-01   1.8279999999999999e-01   2.0790000000000000e-01
  -3.7469999999999998e-01  -2.6379999999999998e-01  -4.2890000000000000e-01   1.2410000000000000e-01   1.3320000000000001e-01   3.9500000000000000e-02  -6.8799999999999994e-01   6.6699999999999995e-02   3.4824000000000002e+00   2.9859999999999998e-01   5.7700000000000001e-02   2.3000000000000001e-01
  -3.3060000000000000e-01  -2.6379999999999998e-01  -6.0050000000000003e-01   1.9089999999999999e-01   1.5229999999999999e-01  -2.1899999999999999e-02  -7.1020000000000005e-01   2.4460000000000001e-01   3.0470999999999999e+00   3.1790000000000002e-01   1.3469999999999999e-01   2.0790000000000000e-01
  -2.8649999999999998e-01  -3.2979999999999998e-01   6.8630000000000002e-01   2.2910000000000000e-01   1.7130000000000001e-01   3.9500000000000000e-02  -7.1020000000000005e-01   6.6699999999999995e-02   2.8730000000000002e+00   2.6010000000000000e-01   1.4430000000000001e-01   2.1679999999999999e-01
   1.1020000000000001e-01  -2.1980000000000000e-01  -4.2890000000000000e-01   1.7190000000000000e-01   9.5200000000000007e-02   4.4000000000000003e-03  -6.4370000000000005e-01   2.2200000000000001e-02   2.8730000000000002e+00   2.8899999999999998e-01   9.6199999999999994e-02   2.3000000000000001e-01
  -2.8649999999999998e-01  -2.1980000000000000e-01  -1.7160000000000000e-01   2.5779999999999997e-01   1.0470000000000000e-01   3.9500000000000000e-02  -8.2120000000000004e-01  -1.1119999999999999e-01   3.0470999999999999e+00   1.9270000000000001e-01   8.6599999999999996e-02   2.3440000000000000e-01
  -5.7310000000000005e-01  -2.6379999999999998e-01   5.1470000000000005e-01   7.6399999999999996e-02   1.3320000000000001e-01   7.0199999999999999e-02  -6.2150000000000005e-01   8.8900000000000007e-02   3.4824000000000002e+00   2.6010000000000000e-01   1.5400000000000000e-01   2.3000000000000001e-01
  -4.1880000000000001e-01  -4.3969999999999998e-01   4.2890000000000000e-01   1.4319999999999999e-01   1.0470000000000000e-01   5.7000000000000002e-02  -8.2120000000000004e-01   0.0000000000000000e+00   2.8730000000000002e+00   2.4079999999999999e-01   6.7400000000000002e-02   2.4329999999999999e-01
  -1.9839999999999999e-01  -2.8580000000000000e-01   4.2890000000000000e-01   1.8140000000000001e-01   1.1420000000000000e-01   3.9500000000000000e-02  -6.2150000000000005e-01   0.0000000000000000e+00   2.7858999999999998e+00   2.3119999999999999e-01   3.8500000000000000e-02   2.0790000000000000e-01
  -2.4249999999999999e-01  -2.4179999999999999e-01   1.7160000000000000e-01   1.3370000000000001e-01   1.1420000000000000e-01   5.2600000000000001e-02  -5.5489999999999995e-01   3.3350000000000002e-01   3.0470999999999999e+00   2.0230000000000001e-01   6.7400000000000002e-02   2.0790000000000000e-01
  -1.5429999999999999e-01  -4.8359999999999997e-01  -2.5740000000000002e-01   1.4319999999999999e-01   6.6600000000000006e-02   4.8200000000000000e-02  -5.7709999999999995e-01   1.3339999999999999e-01   3.6564999999999999e+00   3.1790000000000002e-01   1.5400000000000000e-01   1.4599999999999999e-01
  -2.4249999999999999e-01  -3.7369999999999998e-01  -3.4310000000000002e-01   1.9089999999999999e-01   2.1890000000000001e-01  -2.6300000000000000e-02  -6.8799999999999994e-01   1.3339999999999999e-01   3.3953000000000002e+00   1.8300000000000000e-01   5.7700000000000001e-02   2.3000000000000001e-01
  -3.9679999999999999e-01  -3.0780000000000002e-01  -9.4359999999999999e-01   1.9089999999999999e-01   1.5229999999999999e-01   2.1899999999999999e-02  -6.2150000000000005e-01   1.5559999999999999e-01   2.7858999999999998e+00   2.7939999999999998e-01   1.1550000000000001e-01   1.9020000000000001e-01
  -1.5429999999999999e-01  -1.7590000000000000e-01   5.1470000000000005e-01   1.6230000000000000e-01   1.5229999999999999e-01   2.6300000000000000e-02  -6.2150000000000005e-01   4.4499999999999998e-02   3.6564999999999999e+00   2.9859999999999998e-01   7.6999999999999999e-02   2.0790000000000000e-01
  -2.2040000000000001e-01  -2.6379999999999998e-01   0.0000000000000000e+00   1.9089999999999999e-01   2.3790000000000000e-01   0.0000000000000000e+00  -6.8799999999999994e-01   4.4499999999999998e-02   2.9600000000000000e+00   2.8899999999999998e-01   7.6999999999999999e-02   2.0790000000000000e-01
  -1.3230000000000000e-01  -3.7369999999999998e-01  -7.7210000000000001e-01   2.0999999999999999e-01   8.5599999999999996e-02   4.4000000000000003e-03  -8.4340000000000004e-01   2.2200000000000001e-02   2.6118000000000001e+00   3.1790000000000002e-01   1.9199999999999998e-02   2.1229999999999999e-01
  -3.7469999999999998e-01  -2.6379999999999998e-01   3.4310000000000002e-01   1.7190000000000000e-01   7.6100000000000001e-02   2.6300000000000000e-02  -6.4370000000000005e-01   0.0000000000000000e+00   3.9177000000000000e+00   2.4079999999999999e-01   9.5999999999999992e-03   1.9460000000000000e-01
  -3.5270000000000001e-01  -3.5170000000000001e-01   0.0000000000000000e+00   1.3370000000000001e-01   5.7099999999999998e-02   6.1400000000000003e-02  -7.9900000000000004e-01  -1.1119999999999999e-01   2.5247000000000002e+00   3.5639999999999999e-01   0.0000000000000000e+00   2.1229999999999999e-01
  -1.9839999999999999e-01  -1.7590000000000000e-01  -6.8630000000000002e-01   2.1959999999999999e-01   2.2839999999999999e-01   2.6300000000000000e-02  -6.6579999999999995e-01   2.4460000000000001e-01   2.6118000000000001e+00   2.6010000000000000e-01   6.7400000000000002e-02   2.4329999999999999e-01
  -2.8649999999999998e-01  -2.8580000000000000e-01   8.5800000000000001e-02   1.3370000000000001e-01   1.1420000000000000e-01   6.5799999999999997e-02  -7.5460000000000005e-01   1.7790000000000000e-01   3.3083000000000000e+00   2.5050000000000000e-01   7.6999999999999999e-02   1.7690000000000000e-01
  -2.4249999999999999e-01  -3.2979999999999998e-01   2.5740000000000002e-01   1.6230000000000000e-01   1.3320000000000001e-01   3.5099999999999999e-02  -6.6579999999999995e-01   2.6679999999999998e-01   3.6564999999999999e+00   2.5050000000000000e-01   5.7700000000000001e-02   1.8579999999999999e-01
  -2.2040000000000001e-01  -1.3189999999999999e-01  -4.2890000000000000e-01   1.8140000000000001e-01   1.3320000000000001e-01  -8.8000000000000005e-03  -8.8780000000000003e-01   0.0000000000000000e+00   3.6564999999999999e+00   2.6970000000000000e-01   1.3469999999999999e-01   1.9910000000000000e-01
  -2.1999999999999999e-02  -2.6379999999999998e-01  -7.7210000000000001e-01   1.6230000000000000e-01   1.8079999999999999e-01  -1.7500000000000002e-02  -6.2150000000000005e-01   1.5559999999999999e-01   3.2212000000000001e+00   2.2159999999999999e-01   2.2130000000000000e-01   2.1679999999999999e-01
  -2.6450000000000001e-01  -3.5170000000000001e-01   8.5780000000000001e-01   1.9089999999999999e-01   8.5599999999999996e-02   8.3299999999999999e-02  -5.5489999999999995e-01   2.0010000000000000e-01   4.0048000000000004e+00   1.2520000000000001e-01   1.1550000000000001e-01   1.9020000000000001e-01
  -3.3060000000000000e-01  -3.0780000000000002e-01  -3.4310000000000002e-01   1.6230000000000000e-01   7.6100000000000001e-02   1.3200000000000000e-02  -7.9900000000000004e-01   6.6699999999999995e-02   3.0470999999999999e+00   2.2159999999999999e-01   5.7700000000000001e-02   1.9460000000000000e-01
  -1.5429999999999999e-01  -3.9570000000000000e-01  -8.5800000000000001e-02   2.3870000000000000e-01   1.4269999999999999e-01   5.2600000000000001e-02  -6.4370000000000005e-01   2.2200000000000001e-02   2.4377000000000000e+00   3.4680000000000000e-01   8.6599999999999996e-02   2.2559999999999999e-01
  -2.6450000000000001e-01  -3.9570000000000000e-01   4.2890000000000000e-01   1.6230000000000000e-01   1.1420000000000000e-01   3.9500000000000000e-02  -7.9900000000000004e-01   1.7790000000000000e-01   3.0470999999999999e+00   2.5050000000000000e-01   1.1550000000000001e-01   2.2120000000000001e-01
  -1.9839999999999999e-01  -4.6170000000000000e-01   4.2890000000000000e-01   2.0999999999999999e-01   1.9000000000000000e-02   5.7000000000000002e-02  -6.6579999999999995e-01   2.2200000000000001e-02   3.2212000000000001e+00   3.0819999999999997e-01   1.9199999999999998e-02   2.3440000000000000e-01
  -1.3230000000000000e-01  -2.6379999999999998e-01   3.4310000000000002e-01   2.7689999999999998e-01   1.9000000000000000e-02   2.6300000000000000e-02  -5.5489999999999995e-01   1.1119999999999999e-01   2.8730000000000002e+00   2.4079999999999999e-01  -2.8899999999999999e-02   2.5209999999999999e-01
  -2.6450000000000001e-01  -3.7369999999999998e-01   8.5800000000000001e-02   6.6799999999999998e-02   2.8500000000000001e-02   6.1400000000000003e-02  -5.9930000000000005e-01   2.2239999999999999e-01   3.3953000000000002e+00   2.8899999999999998e-01   5.7700000000000001e-02   1.9910000000000000e-01
  -2.8649999999999998e-01  -4.1770000000000002e-01   1.2010000000000001e+00   1.2410000000000000e-01   0.0000000000000000e+00   6.1400000000000003e-02  -6.6579999999999995e-01   1.1119999999999999e-01   3.1341999999999999e+00   2.4079999999999999e-01   1.9199999999999998e-02   1.8140000000000001e-01
  -3.3060000000000000e-01  -1.5390000000000001e-01   1.7160000000000000e-01   1.6230000000000000e-01   9.5200000000000007e-02  -4.4000000000000003e-03  -6.4370000000000005e-01   1.7790000000000000e-01   3.4824000000000002e+00   2.0230000000000001e-01   2.8899999999999999e-02   1.9460000000000000e-01
  -1.7630000000000001e-01  -4.3969999999999998e-01   1.7160000000000000e-01   2.5779999999999997e-01   1.9980000000000001e-01  -1.7500000000000002e-02  -7.1020000000000005e-01   1.5559999999999999e-01   3.0470999999999999e+00   2.7939999999999998e-01   1.2509999999999999e-01   1.7249999999999999e-01
  -1.7630000000000001e-01  -2.8580000000000000e-01  -1.7160000000000000e-01   2.0050000000000001e-01   1.1420000000000000e-01   5.2600000000000001e-02  -5.5489999999999995e-01   1.3339999999999999e-01   2.9600000000000000e+00   2.5050000000000000e-01   1.3469999999999999e-01   2.2120000000000001e-01
  -2.2040000000000001e-01  -3.0780000000000002e-01   8.5800000000000001e-02   1.6230000000000000e-01   9.5200000000000007e-02   2.6300000000000000e-02  -6.6579999999999995e-01  -8.8900000000000007e-02   2.6989000000000001e+00   2.4079999999999999e-01   3.8500000000000000e-02   2.1229999999999999e-01
  -3.3060000000000000e-01  -3.0780000000000002e-01   8.5800000000000001e-02   1.6230000000000000e-01   1.0470000000000000e-01   1.3200000000000000e-02  -6.6579999999999995e-01   0.0000000000000000e+00   2.8730000000000002e+00   2.9859999999999998e-01   1.9199999999999998e-02   2.2120000000000001e-01
  -3.3060000000000000e-01  -2.8580000000000000e-01   6.8630000000000002e-01   9.5500000000000002e-02   9.4999999999999998e-03   5.2600000000000001e-02  -5.7709999999999995e-01   1.7790000000000000e-01   3.1341999999999999e+00   2.1190000000000001e-01   7.6999999999999999e-02   1.9460000000000000e-01
  -2.4249999999999999e-01  -5.2759999999999996e-01   1.3725000000000001e+00   7.6399999999999996e-02   3.8100000000000002e-02   6.5799999999999997e-02  -6.6579999999999995e-01  -1.5559999999999999e-01   2.4377000000000000e+00   2.9859999999999998e-01   1.9199999999999998e-02   2.5659999999999999e-01
  -2.8649999999999998e-01  -5.4959999999999998e-01   6.0050000000000003e-01   1.6230000000000000e-01   1.8079999999999999e-01   2.6300000000000000e-02  -6.6579999999999995e-01  -1.5559999999999999e-01   2.9600000000000000e+00   2.3119999999999999e-01  -1.9199999999999998e-02   2.3890000000000000e-01
  -1.9839999999999999e-01  -2.1980000000000000e-01   8.5800000000000001e-02   7.6399999999999996e-02   1.2370000000000000e-01   7.0199999999999999e-02  -4.6610000000000001e-01   2.2239999999999999e-01   3.2212000000000001e+00   2.7939999999999998e-01   5.7700000000000001e-02   2.0790000000000000e-01
  -1.5429999999999999e-01  -2.1980000000000000e-01   6.0050000000000003e-01   1.4319999999999999e-01   7.6100000000000001e-02   4.3900000000000002e-02  -5.1049999999999995e-01   4.0020000000000000e-01   2.6989000000000001e+00   2.5050000000000000e-01   1.8279999999999999e-01   2.0349999999999999e-01
  -2.2040000000000001e-01  -1.0990000000000000e-01  -1.0294000000000001e+00   1.5279999999999999e-01   1.4269999999999999e-01   8.8000000000000005e-03  -8.4340000000000004e-01   0.0000000000000000e+00   3.0470999999999999e+00   2.6970000000000000e-01   7.6999999999999999e-02   2.4770000000000000e-01
  -3.9679999999999999e-01  -8.7900000000000006e-02  -8.5780000000000001e-01   2.0999999999999999e-01   5.7099999999999998e-02   8.8000000000000005e-03  -5.3269999999999995e-01   1.1119999999999999e-01   2.9600000000000000e+00   2.6010000000000000e-01   9.6199999999999994e-02   1.8140000000000001e-01
  -8.8200000000000001e-02  -3.0780000000000002e-01   8.5780000000000001e-01   1.6230000000000000e-01   1.4269999999999999e-01   5.7000000000000002e-02  -7.1020000000000005e-01   3.3350000000000002e-01   3.1341999999999999e+00   2.6970000000000000e-01   8.6599999999999996e-02   1.9460000000000000e-01
  -1.3230000000000000e-01  -3.0780000000000002e-01  -5.1470000000000005e-01   2.5779999999999997e-01   1.5229999999999999e-01   0.0000000000000000e+00  -7.5460000000000005e-01   2.2200000000000001e-02   3.2212000000000001e+00   2.6010000000000000e-01   9.6199999999999994e-02   2.0349999999999999e-01
  -2.6450000000000001e-01  -5.0560000000000005e-01   2.5740000000000002e-01   1.9089999999999999e-01   1.2370000000000000e-01   2.1899999999999999e-02  -6.4370000000000005e-01   4.4499999999999998e-02   2.6118000000000001e+00   2.1190000000000001e-01   2.8899999999999999e-02   2.1229999999999999e-01
  -2.6450000000000001e-01  -2.6379999999999998e-01   6.0050000000000003e-01   1.3370000000000001e-01   1.0470000000000000e-01   1.3200000000000000e-02  -5.7709999999999995e-01   8.8900000000000007e-02   3.1341999999999999e+00   1.8300000000000000e-01   1.5400000000000000e-01   2.1229999999999999e-01
  -3.0859999999999999e-01  -3.2979999999999998e-01   1.5441000000000000e+00   8.5900000000000004e-02   4.7600000000000003e-02   7.8899999999999998e-02  -8.8780000000000003e-01  -1.1119999999999999e-01   2.4377000000000000e+00   3.0819999999999997e-01   1.9199999999999998e-02   2.1679999999999999e-01
  -1.9839999999999999e-01  -2.6379999999999998e-01   5.1470000000000005e-01   1.9089999999999999e-01   1.3320000000000001e-01   2.1899999999999999e-02  -6.6579999999999995e-01   2.2239999999999999e-01   3.1341999999999999e+00   2.8899999999999998e-01   1.2509999999999999e-01   2.3890000000000000e-01
  -2.8649999999999998e-01  -3.0780000000000002e-01   9.4359999999999999e-01   1.8140000000000001e-01   3.8100000000000002e-02   4.3900000000000002e-02  -6.8799999999999994e-01   8.8900000000000007e-02   3.3953000000000002e+00   2.6010000000000000e-01   1.3469999999999999e-01   2.3000000000000001e-01
  -1.9839999999999999e-01  -3.7369999999999998e-01   3.4310000000000002e-01   2.2910000000000000e-01  -2.8500000000000001e-02   1.3200000000000000e-02  -5.9930000000000005e-01   3.5580000000000001e-01   3.6564999999999999e+00   2.4079999999999999e-01   8.6599999999999996e-02   2.0349999999999999e-01
  -1.7630000000000001e-01  -3.0780000000000002e-01  -9.4359999999999999e-01   2.2910000000000000e-01   1.4269999999999999e-01   1.3200000000000000e-02  -5.1049999999999995e-01   1.1119999999999999e-01   3.2212000000000001e+00   3.4680000000000000e-01   1.2509999999999999e-01   2.2559999999999999e-01
  -1.9839999999999999e-01  -1.3189999999999999e-01   0.0000000000000000e+00   2.6729999999999998e-01   1.6180000000000000e-01   0.0000000000000000e+00  -2.6629999999999998e-01   1.3339999999999999e-01   2.5247000000000002e+00   2.8899999999999998e-01   1.2509999999999999e-01   2.0349999999999999e-01
  -2.6450000000000001e-01  -4.6170000000000000e-01   5.1470000000000005e-01   2.1959999999999999e-01   7.6100000000000001e-02   3.9500000000000000e-02  -5.7709999999999995e-01   0.0000000000000000e+00   3.2212000000000001e+00   2.4079999999999999e-01   1.2509999999999999e-01   2.1679999999999999e-01
  -1.3230000000000000e-01  -1.5390000000000001e-01  -8.5800000000000001e-02   2.1959999999999999e-01   1.7130000000000001e-01   8.8000000000000005e-03  -7.3240000000000005e-01   4.4499999999999998e-02   3.2212000000000001e+00   3.0819999999999997e-01   3.8500000000000000e-02   1.6370000000000001e-01
  -3.3060000000000000e-01  -2.8580000000000000e-01  -4.2890000000000000e-01   1.3370000000000001e-01   4.7600000000000003e-02   0.0000000000000000e+00  -7.7680000000000005e-01   2.2200000000000001e-02   2.9600000000000000e+00   2.7939999999999998e-01  -1.9199999999999998e-02   2.3000000000000001e-01
  -3.3060000000000000e-01  -4.8359999999999997e-01   1.7160000000000000e-01   1.5279999999999999e-01   2.8500000000000001e-02   4.3900000000000002e-02  -4.8830000000000001e-01   1.3339999999999999e-01   2.0893999999999999e+00   2.7939999999999998e-01   1.1550000000000001e-01   1.6810000000000000e-01
  -1.7630000000000001e-01  -3.7369999999999998e-01   6.0050000000000003e-01   1.4319999999999999e-01   6.6600000000000006e-02   4.8200000000000000e-02  -5.9930000000000005e-01   4.4499999999999998e-02   2.9600000000000000e+00   2.5050000000000000e-01   2.8899999999999999e-02   2.2120000000000001e-01
  -3.7469999999999998e-01  -2.8580000000000000e-01  -6.0050000000000003e-01   1.9089999999999999e-01   1.4269999999999999e-01   2.6300000000000000e-02  -5.3269999999999995e-01   2.2200000000000001e-02   2.6989000000000001e+00   2.8899999999999998e-01   3.8500000000000000e-02   1.6370000000000001e-01
  -4.4080000000000003e-01  -3.7369999999999998e-01   1.7160000000000000e-01   1.3370000000000001e-01   5.7099999999999998e-02   5.2600000000000001e-02  -6.4370000000000005e-01   1.1119999999999999e-01   2.9600000000000000e+00   1.9270000000000001e-01   1.6360000000000000e-01   2.0790000000000000e-01
  -1.9839999999999999e-01  -3.9570000000000000e-01  -2.5740000000000002e-01   1.5279999999999999e-01   1.0470000000000000e-01   4.3900000000000002e-02  -5.7709999999999995e-01   2.4460000000000001e-01   2.6989000000000001e+00   2.6010000000000000e-01   1.6360000000000000e-01   1.4599999999999999e-01
  -3.0859999999999999e-01  -2.8580000000000000e-01  -4.2890000000000000e-01   2.0050000000000001e-01   1.3320000000000001e-01   1.3200000000000000e-02  -6.2150000000000005e-01   4.4499999999999998e-02   3.0470999999999999e+00   1.9270000000000001e-01   1.2509999999999999e-01   1.8140000000000001e-01
  -1.5429999999999999e-01  -3.5170000000000001e-01   1.7160000000000000e-01   2.0050000000000001e-01   1.4269999999999999e-01  -1.7500000000000002e-02  -5.1049999999999995e-01   2.8910000000000002e-01   3.2212000000000001e+00   1.5409999999999999e-01   1.0580000000000001e-01   1.4599999999999999e-01
  -4.4080000000000003e-01  -1.9789999999999999e-01   1.7160000000000000e-01   1.7190000000000000e-01   2.8500000000000001e-02   7.4499999999999997e-02  -5.3269999999999995e-01   2.8910000000000002e-01   3.5695000000000001e+00   2.1190000000000001e-01   1.4430000000000001e-01   1.9020000000000001e-01
  -2.2040000000000001e-01  -3.0780000000000002e-01   0.0000000000000000e+00   2.5779999999999997e-01   9.5200000000000007e-02  -3.5099999999999999e-02  -8.4340000000000004e-01   2.2200000000000001e-02   3.2212000000000001e+00   2.6970000000000000e-01   4.8099999999999997e-02   1.9020000000000001e-01
  -2.8649999999999998e-01  -4.1770000000000002e-01   2.5740000000000002e-01   1.6230000000000000e-01   1.1420000000000000e-01   3.5099999999999999e-02  -8.2120000000000004e-01   4.4499999999999998e-02   2.2635999999999998e+00   2.5050000000000000e-01  -9.5999999999999992e-03   2.3890000000000000e-01
  -4.1880000000000001e-01  -4.6170000000000000e-01   5.1470000000000005e-01   1.6230000000000000e-01   6.6600000000000006e-02   6.5799999999999997e-02  -6.6579999999999995e-01   1.1119999999999999e-01   2.9600000000000000e+00   2.4079999999999999e-01   9.6199999999999994e-02   1.7249999999999999e-01
  -1.5429999999999999e-01  -4.6170000000000000e-01   3.4310000000000002e-01   9.5500000000000002e-02   5.7099999999999998e-02   4.8200000000000000e-02  -5.9930000000000005e-01  -2.2200000000000001e-02   2.8730000000000002e+00   2.8899999999999998e-01   3.8500000000000000e-02   2.0349999999999999e-01
  -3.5270000000000001e-01  -3.0780000000000002e-01  -4.2890000000000000e-01   3.4370000000000001e-01   7.6100000000000001e-02   2.6300000000000000e-02  -6.6579999999999995e-01   1.7790000000000000e-01   3.4824000000000002e+00   3.8529999999999998e-01   9.6199999999999994e-02   2.6540000000000002e-01
  -3.3060000000000000e-01  -4.8359999999999997e-01   3.4310000000000002e-01   1.2410000000000000e-01  -4.7600000000000003e-02   4.8200000000000000e-02  -5.9930000000000005e-01   1.3339999999999999e-01   3.6564999999999999e+00   2.0230000000000001e-01   9.6199999999999994e-02   1.8140000000000001e-01
  -2.2040000000000001e-01  -2.8580000000000000e-01   5.1470000000000005e-01   1.7190000000000000e-01   9.5200000000000007e-02   3.9500000000000000e-02  -3.7730000000000002e-01   2.8910000000000002e-01   3.3083000000000000e+00   2.4079999999999999e-01   1.4430000000000001e-01   1.6810000000000000e-01
  -1.5429999999999999e-01  -3.0780000000000002e-01  -1.4582999999999999e+00   1.4319999999999999e-01   1.3320000000000001e-01   4.8200000000000000e-02  -6.6579999999999995e-01   8.8900000000000007e-02   4.3529999999999998e+00   2.4079999999999999e-01   4.8099999999999997e-02   2.2120000000000001e-01
  -2.2040000000000001e-01   6.6000000000000003e-02  -3.4310000000000002e-01   2.1959999999999999e-01   1.5229999999999999e-01  -2.1899999999999999e-02  -5.1049999999999995e-01   1.3339999999999999e-01   3.2212000000000001e+00   2.0230000000000001e-01   1.3469999999999999e-01   1.7690000000000000e-01
  -3.7469999999999998e-01  -3.7369999999999998e-01   8.5800000000000001e-02   1.4319999999999999e-01   6.6600000000000006e-02   7.0199999999999999e-02  -6.6579999999999995e-01   6.6699999999999995e-02   3.3083000000000000e+00   2.2159999999999999e-01   1.1550000000000001e-01   2.3000000000000001e-01
  -1.5429999999999999e-01  -2.1980000000000000e-01  -6.8630000000000002e-01   2.3870000000000000e-01   1.4269999999999999e-01   2.1899999999999999e-02  -5.3269999999999995e-01   6.6699999999999995e-02   2.5247000000000002e+00   3.0819999999999997e-01   1.5400000000000000e-01   2.3000000000000001e-01
  -2.4249999999999999e-01  -1.7590000000000000e-01  -8.5800000000000001e-02   2.2910000000000000e-01   1.1420000000000000e-01   2.1899999999999999e-02  -8.4340000000000004e-01  -1.3339999999999999e-01   2.9600000000000000e+00   2.4079999999999999e-01   7.6999999999999999e-02   1.9910000000000000e-01
  -1.5429999999999999e-01  -1.5390000000000001e-01   1.7160000000000000e-01   9.5500000000000002e-02   1.1420000000000000e-01   7.0199999999999999e-02  -6.6579999999999995e-01  -8.8900000000000007e-02   2.6989000000000001e+00   2.7939999999999998e-01  -9.5999999999999992e-03   2.0349999999999999e-01
  -2.4249999999999999e-01  -3.0780000000000002e-01   4.2890000000000000e-01   1.5279999999999999e-01  -2.8500000000000001e-02   1.3159999999999999e-01  -7.5460000000000005e-01  -6.6699999999999995e-02   3.0470999999999999e+00   2.5050000000000000e-01   3.8500000000000000e-02   2.0790000000000000e-01
  -2.8649999999999998e-01  -2.4179999999999999e-01   4.2890000000000000e-01   1.1459999999999999e-01   1.9000000000000000e-02   5.7000000000000002e-02  -5.9930000000000005e-01   2.2200000000000001e-02   2.4377000000000000e+00   2.7939999999999998e-01   7.6999999999999999e-02   1.9020000000000001e-01
  -2.6450000000000001e-01  -3.9570000000000000e-01   1.1152000000000000e+00   1.8140000000000001e-01   4.7600000000000003e-02   6.1400000000000003e-02  -5.5489999999999995e-01   3.7800000000000000e-01   2.9600000000000000e+00   2.6970000000000000e-01   1.9199999999999998e-02   2.1229999999999999e-01
  -2.8649999999999998e-01  -3.0780000000000002e-01   5.1470000000000005e-01   1.6230000000000000e-01   6.6600000000000006e-02   3.0700000000000002e-02  -5.3269999999999995e-01   2.2239999999999999e-01   3.2212000000000001e+00   2.4079999999999999e-01   1.2509999999999999e-01   1.6370000000000001e-01
  -1.5429999999999999e-01  -1.5390000000000001e-01   2.5740000000000002e-01   2.0999999999999999e-01   3.8100000000000002e-02   4.4000000000000003e-03  -7.1020000000000005e-01   1.7790000000000000e-01   3.4824000000000002e+00   2.6010000000000000e-01   1.9199999999999998e-02   2.1229999999999999e-01
  -2.4249999999999999e-01  -1.7590000000000000e-01  -8.5800000000000001e-02   1.4319999999999999e-01   1.6180000000000000e-01   4.4000000000000003e-03  -6.2150000000000005e-01   3.5580000000000001e-01   3.6564999999999999e+00   2.4079999999999999e-01   1.1550000000000001e-01   2.2120000000000001e-01
  -2.6450000000000001e-01  -1.7590000000000000e-01   6.8630000000000002e-01   2.2910000000000000e-01   1.2370000000000000e-01   4.3900000000000002e-02  -6.6579999999999995e-01   1.7790000000000000e-01   3.5695000000000001e+00   2.7939999999999998e-01   4.8099999999999997e-02   2.1679999999999999e-01
  -1.3230000000000000e-01  -2.8580000000000000e-01  -4.2890000000000000e-01   2.1959999999999999e-01   1.1420000000000000e-01  -8.8000000000000005e-03  -4.4390000000000002e-01   8.8900000000000007e-02   2.3506000000000000e+00   3.4680000000000000e-01   8.6599999999999996e-02   2.2559999999999999e-01
  -2.6450000000000001e-01  -3.7369999999999998e-01   5.1470000000000005e-01   2.0999999999999999e-01   7.6100000000000001e-02  -8.8000000000000005e-03  -8.8780000000000003e-01  -4.4499999999999998e-02   2.6118000000000001e+00   2.5050000000000000e-01   6.7400000000000002e-02   2.1679999999999999e-01
  -2.4249999999999999e-01  -4.6170000000000000e-01   6.0050000000000003e-01   2.0999999999999999e-01   5.7099999999999998e-02   3.9500000000000000e-02  -6.4370000000000005e-01   0.0000000000000000e+00   3.0470999999999999e+00   2.6010000000000000e-01   9.6199999999999994e-02   1.9020000000000001e-01
  -3.0859999999999999e-01  -2.8580000000000000e-01   3.4310000000000002e-01   8.5900000000000004e-02  -4.7600000000000003e-02   7.0199999999999999e-02  -4.4390000000000002e-01   1.1119999999999999e-01   3.0470999999999999e+00   2.2159999999999999e-01   9.6199999999999994e-02   2.6100000000000001e-01
  -1.9839999999999999e-01  -1.5390000000000001e-01   1.0294000000000001e+00   2.4820000000000000e-01   1.1420000000000000e-01   2.6300000000000000e-02  -6.8799999999999994e-01   1.5559999999999999e-01   2.6118000000000001e+00   2.2159999999999999e-01  -9.5999999999999992e-03   2.0790000000000000e-01
  -4.4080000000000003e-01  -4.6170000000000000e-01   5.1470000000000005e-01   1.6230000000000000e-01  -1.9000000000000000e-02   1.3200000000000000e-02  -5.9930000000000005e-01   2.6679999999999998e-01   3.2212000000000001e+00   1.5409999999999999e-01   8.6599999999999996e-02   1.6810000000000000e-01
  -1.7630000000000001e-01  -3.2979999999999998e-01   9.4359999999999999e-01   1.3370000000000001e-01   1.1420000000000000e-01   5.2600000000000001e-02  -5.7709999999999995e-01   2.0010000000000000e-01   3.4824000000000002e+00   2.2159999999999999e-01   1.0580000000000001e-01   1.7690000000000000e-01
  -2.8649999999999998e-01  -1.5390000000000001e-01  -4.2890000000000000e-01   1.9089999999999999e-01   9.5200000000000007e-02   2.6300000000000000e-02  -5.7709999999999995e-01   1.1119999999999999e-01   3.0470999999999999e+00   3.4680000000000000e-01   1.3469999999999999e-01   2.0349999999999999e-01
  -1.5429999999999999e-01  -1.3189999999999999e-01   2.5740000000000002e-01   1.7190000000000000e-01   1.5229999999999999e-01   3.5099999999999999e-02  -6.2150000000000005e-01   4.2249999999999999e-01   3.4824000000000002e+00   2.7939999999999998e-01   7.6999999999999999e-02   1.9460000000000000e-01
  -3.7469999999999998e-01  -4.6170000000000000e-01  -4.2890000000000000e-01   1.6230000000000000e-01   5.7099999999999998e-02   0.0000000000000000e+00  -7.5460000000000005e-01   1.3339999999999999e-01   3.2212000000000001e+00   2.2159999999999999e-01   1.6360000000000000e-01   1.9460000000000000e-01
  -2.6450000000000001e-01  -3.2979999999999998e-01  -6.8630000000000002e-01   1.5279999999999999e-01   1.9980000000000001e-01  -8.8000000000000005e-03  -7.1020000000000005e-01  -2.2200000000000001e-02   2.9600000000000000e+00   2.5050000000000000e-01   7.6999999999999999e-02   2.3440000000000000e-01
  -6.6100000000000006e-02  -1.9789999999999999e-01   6.8630000000000002e-01   1.9089999999999999e-01   9.5200000000000007e-02  -4.4000000000000003e-03  -7.9900000000000004e-01   0.0000000000000000e+00   3.4824000000000002e+00   2.6010000000000000e-01  -1.9199999999999998e-02   2.2559999999999999e-01
  -3.5270000000000001e-01  -1.9789999999999999e-01   0.0000000000000000e+00   1.7190000000000000e-01   3.8100000000000002e-02   7.4499999999999997e-02  -6.6579999999999995e-01   1.3339999999999999e-01   2.5247000000000002e+00   2.0230000000000001e-01   1.6360000000000000e-01   1.5920000000000001e-01
  -4.1880000000000001e-01  -1.7590000000000000e-01   5.1470000000000005e-01   1.7190000000000000e-01   1.5229999999999999e-01   5.2600000000000001e-02  -7.7680000000000005e-01   4.4499999999999998e-02   2.5247000000000002e+00   3.3710000000000001e-01   4.8099999999999997e-02   2.0790000000000000e-01
  -2.8649999999999998e-01  -1.5390000000000001e-01   2.5740000000000002e-01   1.9089999999999999e-01   1.2370000000000000e-01   3.9500000000000000e-02  -7.1020000000000005e-01   2.2200000000000001e-02   2.6989000000000001e+00   3.0819999999999997e-01   7.6999999999999999e-02   1.9910000000000000e-01
  -2.2040000000000001e-01  -2.6379999999999998e-01  -8.5800000000000001e-02   1.2410000000000000e-01   8.5599999999999996e-02   8.3299999999999999e-02  -3.7730000000000002e-01   3.1130000000000002e-01   3.4824000000000002e+00   3.3710000000000001e-01   1.4430000000000001e-01   1.9020000000000001e-01
  -1.5429999999999999e-01  -3.2979999999999998e-01   6.0050000000000003e-01   1.6230000000000000e-01   1.0470000000000000e-01   5.2600000000000001e-02  -4.2170000000000002e-01   3.5580000000000001e-01   2.5247000000000002e+00   2.1190000000000001e-01   1.8279999999999999e-01   2.0349999999999999e-01
  -3.5270000000000001e-01  -3.2979999999999998e-01  -8.5780000000000001e-01   2.6729999999999998e-01   1.9980000000000001e-01   4.4000000000000003e-03  -7.3240000000000005e-01   4.4499999999999998e-02   2.6118000000000001e+00   2.8899999999999998e-01   1.2509999999999999e-01   2.1229999999999999e-01
  -1.9839999999999999e-01  -4.3969999999999998e-01  -3.4310000000000002e-01   2.0999999999999999e-01   1.4269999999999999e-01   3.0700000000000002e-02  -6.8799999999999994e-01   8.8900000000000007e-02   2.7858999999999998e+00   2.6010000000000000e-01   4.8099999999999997e-02   1.8140000000000001e-01
  -2.2040000000000001e-01  -2.6379999999999998e-01  -5.1470000000000005e-01   1.1459999999999999e-01   9.5200000000000007e-02   3.5099999999999999e-02  -8.6560000000000004e-01   2.8910000000000002e-01   3.9177000000000000e+00   1.8300000000000000e-01   0.0000000000000000e+00   1.9020000000000001e-01
  -1.3230000000000000e-01  -3.0780000000000002e-01  -8.5800000000000001e-02   2.7689999999999998e-01   1.5229999999999999e-01   4.4000000000000003e-03  -6.6579999999999995e-01  -8.8900000000000007e-02   2.1764999999999999e+00   2.9859999999999998e-01   3.8500000000000000e-02   2.1679999999999999e-01
  -1.5429999999999999e-01  -3.5170000000000001e-01   6.0050000000000003e-01   1.6230000000000000e-01   1.5229999999999999e-01   2.1899999999999999e-02  -7.5460000000000005e-01  -1.1119999999999999e-01   3.2212000000000001e+00   2.3119999999999999e-01  -9.5999999999999992e-03   2.4770000000000000e-01
  -2.4249999999999999e-01  -3.7369999999999998e-01   5.1470000000000005e-01   2.2910000000000000e-01   7.6100000000000001e-02   3.9500000000000000e-02  -5.9930000000000005e-01  -4.4499999999999998e-02   3.7435999999999998e+00   2.6970000000000000e-01   5.7700000000000001e-02   2.1229999999999999e-01
  -3.3060000000000000e-01  -3.2979999999999998e-01   9.4359999999999999e-01   1.2410000000000000e-01   1.9000000000000000e-02   7.0199999999999999e-02  -8.2120000000000004e-01  -2.4460000000000001e-01   2.9600000000000000e+00   2.4079999999999999e-01   9.5999999999999992e-03   2.2120000000000001e-01
  -2.2040000000000001e-01  -4.3969999999999998e-01  -8.5800000000000001e-02   3.1509999999999999e-01   1.2370000000000000e-01   6.5799999999999997e-02  -6.2150000000000005e-01  -8.8900000000000007e-02   3.3083000000000000e+00   3.3710000000000001e-01   1.2509999999999999e-01   1.8140000000000001e-01
  -3.0859999999999999e-01  -2.8580000000000000e-01   5.1470000000000005e-01   1.7190000000000000e-01  -2.8500000000000001e-02   7.0199999999999999e-02  -5.7709999999999995e-01   1.5559999999999999e-01   2.6989000000000001e+00   3.0819999999999997e-01   8.6599999999999996e-02   2.0790000000000000e-01
  -2.8649999999999998e-01  -4.8359999999999997e-01   5.1470000000000005e-01   7.6399999999999996e-02   1.4269999999999999e-01   8.3299999999999999e-02  -3.3289999999999997e-01   1.3339999999999999e-01   3.2212000000000001e+00   2.5050000000000000e-01  -1.9199999999999998e-02   1.9020000000000001e-01
  -2.8649999999999998e-01  -4.3969999999999998e-01  -4.2890000000000000e-01   1.5279999999999999e-01   1.7130000000000001e-01   2.6300000000000000e-02  -5.7709999999999995e-01   3.1130000000000002e-01   3.3953000000000002e+00   2.8899999999999998e-01   9.6199999999999994e-02   2.2120000000000001e-01
   0.0000000000000000e+00  -2.1999999999999999e-02  -9.4359999999999999e-01   2.4820000000000000e-01   1.7130000000000001e-01   4.3900000000000002e-02  -7.1020000000000005e-01   8.8900000000000007e-02   3.1341999999999999e+00   2.3119999999999999e-01   1.2509999999999999e-01   1.9910000000000000e-01
  -1.5429999999999999e-01  -2.4179999999999999e-01  -8.5800000000000001e-02   1.0500000000000000e-01   1.2370000000000000e-01   6.1400000000000003e-02  -6.8799999999999994e-01   1.3339999999999999e-01   2.9600000000000000e+00   3.0819999999999997e-01   1.3469999999999999e-01   2.1229999999999999e-01
  -2.6450000000000001e-01  -1.7590000000000000e-01  -6.8630000000000002e-01   2.4820000000000000e-01   1.4269999999999999e-01   1.7500000000000002e-02  -7.5460000000000005e-01   2.4460000000000001e-01   3.2212000000000001e+00   2.3119999999999999e-01   1.3469999999999999e-01   2.3000000000000001e-01
  -3.9679999999999999e-01  -2.6379999999999998e-01  -6.0050000000000003e-01   1.1459999999999999e-01   1.5229999999999999e-01   3.0700000000000002e-02  -5.9930000000000005e-01  -6.6699999999999995e-02   3.0470999999999999e+00   2.6970000000000000e-01   1.9199999999999998e-02   2.1229999999999999e-01
  -2.6450000000000001e-01  -3.7369999999999998e-01   6.8630000000000002e-01   1.6230000000000000e-01   1.1420000000000000e-01   1.0090000000000000e-01  -5.3269999999999995e-01  -6.6699999999999995e-02   3.0470999999999999e+00   2.4079999999999999e-01   5.7700000000000001e-02   2.1679999999999999e-01
  -3.7469999999999998e-01  -2.6379999999999998e-01   1.2010000000000001e+00   2.0050000000000001e-01   0.0000000000000000e+00   2.1899999999999999e-02  -6.6579999999999995e-01   1.1119999999999999e-01   2.8730000000000002e+00   2.3119999999999999e-01   1.1550000000000001e-01   2.2559999999999999e-01
  -2.8649999999999998e-01  -5.7160000000000000e-01   8.5800000000000001e-02   1.4319999999999999e-01   7.6100000000000001e-02   3.5099999999999999e-02  -7.5460000000000005e-01   0.0000000000000000e+00   3.1341999999999999e+00   3.1790000000000002e-01   1.2509999999999999e-01   1.7690000000000000e-01
  -1.3230000000000000e-01  -4.3969999999999998e-01   2.5740000000000002e-01   8.5900000000000004e-02   1.0470000000000000e-01   9.2100000000000001e-02  -5.5489999999999995e-01   1.3339999999999999e-01   2.9600000000000000e+00   2.2159999999999999e-01   7.6999999999999999e-02   1.9020000000000001e-01
  -3.3060000000000000e-01  -3.0780000000000002e-01   5.1470000000000005e-01   1.7190000000000000e-01   3.8100000000000002e-02   3.5099999999999999e-02  -4.4390000000000002e-01   2.8910000000000002e-01   3.0470999999999999e+00   2.4079999999999999e-01   1.0580000000000001e-01   1.8579999999999999e-01
  -2.6450000000000001e-01  -1.9789999999999999e-01  -1.7160000000000000e-01   1.7190000000000000e-01   1.2370000000000000e-01  -8.8000000000000005e-03  -7.7680000000000005e-01   8.8900000000000007e-02   2.8730000000000002e+00   2.6970000000000000e-01   4.8099999999999997e-02   2.0790000000000000e-01
  -3.5270000000000001e-01  -3.0780000000000002e-01  -4.2890000000000000e-01   1.9089999999999999e-01   9.5200000000000007e-02  -4.4000000000000003e-03  -4.8830000000000001e-01   2.2239999999999999e-01   3.5695000000000001e+00   3.0819999999999997e-01   2.0210000000000000e-01   2.0790000000000000e-01
  -2.4249999999999999e-01  -1.9789999999999999e-01   3.4310000000000002e-01   1.3370000000000001e-01   1.2370000000000000e-01   4.8200000000000000e-02  -5.9930000000000005e-01   1.5559999999999999e-01   3.5695000000000001e+00   2.3119999999999999e-01   4.8099999999999997e-02   2.1229999999999999e-01
  -2.4249999999999999e-01  -3.0780000000000002e-01  -6.8630000000000002e-01   2.0999999999999999e-01   1.3320000000000001e-01  -8.8000000000000005e-03  -8.4340000000000004e-01   4.4499999999999998e-02   3.3953000000000002e+00   2.5050000000000000e-01   1.4430000000000001e-01   2.3440000000000000e-01
  -4.6289999999999998e-01  -3.7369999999999998e-01  -9.4359999999999999e-01   1.2410000000000000e-01   9.5200000000000007e-02   3.5099999999999999e-02  -9.1000000000000003e-01  -8.8900000000000007e-02   3.3083000000000000e+00   2.8899999999999998e-01   1.9199999999999998e-02   2.3000000000000001e-01
  -3.7469999999999998e-01  -2.4179999999999999e-01   5.1470000000000005e-01   1.9089999999999999e-01   0.0000000000000000e+00   2.1899999999999999e-02  -6.2150000000000005e-01  -1.7790000000000000e-01   2.6118000000000001e+00   2.9859999999999998e-01   1.3469999999999999e-01   2.0349999999999999e-01
  -4.1880000000000001e-01  -4.3969999999999998e-01   0.0000000000000000e+00   1.7190000000000000e-01   4.7600000000000003e-02   7.4499999999999997e-02  -7.7680000000000005e-01  -1.3339999999999999e-01   2.0024000000000002e+00   2.7939999999999998e-01   5.7700000000000001e-02   2.3440000000000000e-01
  -3.3060000000000000e-01  -2.1980000000000000e-01   0.0000000000000000e+00   1.5279999999999999e-01   1.4269999999999999e-01  -3.0700000000000002e-02  -7.5460000000000005e-01   2.0010000000000000e-01   2.8730000000000002e+00   2.9859999999999998e-01   7.6999999999999999e-02   2.1229999999999999e-01
  -3.3060000000000000e-01  -2.6379999999999998e-01   6.8630000000000002e-01   1.9099999999999999e-02  -9.4999999999999998e-03   1.0960000000000000e-01  -5.9930000000000005e-01   2.0010000000000000e-01   2.9600000000000000e+00   2.3119999999999999e-01   8.6599999999999996e-02   2.3000000000000001e-01
  -1.7630000000000001e-01  -4.6170000000000000e-01  -8.5780000000000001e-01   1.7190000000000000e-01   5.7099999999999998e-02   3.5099999999999999e-02  -5.9930000000000005e-01   1.1119999999999999e-01   2.9600000000000000e+00   2.5050000000000000e-01   0.0000000000000000e+00   1.5920000000000001e-01
  -3.3060000000000000e-01  -2.6379999999999998e-01   1.7160000000000000e-01   1.5279999999999999e-01   9.5200000000000007e-02   2.1899999999999999e-02  -6.8799999999999994e-01   8.8900000000000007e-02   3.5695000000000001e+00   3.1790000000000002e-01   5.7700000000000001e-02   2.4770000000000000e-01
  -3.5270000000000001e-01  -3.0780000000000002e-01  -7.7210000000000001e-01   2.9599999999999999e-01   1.8079999999999999e-01   1.3200000000000000e-02  -5.5489999999999995e-01   4.4499999999999998e-02   2.9600000000000000e+00   2.7939999999999998e-01   1.4430000000000001e-01   1.6370000000000001e-01
  -4.1880000000000001e-01  -3.9570000000000000e-01   8.5800000000000001e-02   2.4820000000000000e-01   7.6100000000000001e-02   6.5799999999999997e-02  -5.5489999999999995e-01   1.1119999999999999e-01   2.7858999999999998e+00   1.7340000000000000e-01   6.7400000000000002e-02   1.8140000000000001e-01
  -2.2040000000000001e-01  -1.3189999999999999e-01  -6.0050000000000003e-01   2.0999999999999999e-01   1.2370000000000000e-01  -1.3200000000000000e-02  -6.8799999999999994e-01   1.5559999999999999e-01   3.0470999999999999e+00   2.9859999999999998e-01   7.6999999999999999e-02   1.8579999999999999e-01
  -3.3060000000000000e-01  -3.9570000000000000e-01   7.7210000000000001e-01   2.7689999999999998e-01   1.0470000000000000e-01   8.8000000000000005e-03  -6.8799999999999994e-01  -8.8900000000000007e-02   3.9177000000000000e+00   3.2750000000000001e-01   4.8099999999999997e-02   2.3440000000000000e-01
  -4.4080000000000003e-01  -2.8580000000000000e-01  -2.5740000000000002e-01   1.8140000000000001e-01   3.8100000000000002e-02   8.3299999999999999e-02  -5.9930000000000005e-01   1.3339999999999999e-01   2.3506000000000000e+00   2.6970000000000000e-01   1.2509999999999999e-01   1.9460000000000000e-01
  -2.6450000000000001e-01  -5.0560000000000005e-01   2.5740000000000002e-01   1.8140000000000001e-01   1.9000000000000000e-02   7.4499999999999997e-02  -6.8799999999999994e-01   0.0000000000000000e+00   2.1764999999999999e+00   2.6970000000000000e-01   2.8899999999999999e-02   1.9460000000000000e-01
  -1.3230000000000000e-01  -2.4179999999999999e-01  -7.7210000000000001e-01   2.1959999999999999e-01   1.5229999999999999e-01   4.8200000000000000e-02  -4.8830000000000001e-01   2.2200000000000001e-02   2.5247000000000002e+00   2.9859999999999998e-01   8.6599999999999996e-02   2.2120000000000001e-01
  -3.0859999999999999e-01  -3.0780000000000002e-01   6.8630000000000002e-01   1.3370000000000001e-01   2.8500000000000001e-02   5.7000000000000002e-02  -5.9930000000000005e-01   2.0010000000000000e-01   2.6989000000000001e+00   2.4079999999999999e-01   1.5400000000000000e-01   1.7690000000000000e-01
  -2.2040000000000001e-01  -3.0780000000000002e-01   5.1470000000000005e-01   2.2910000000000000e-01   5.7099999999999998e-02   3.0700000000000002e-02  -5.1049999999999995e-01   2.2239999999999999e-01   3.3953000000000002e+00   3.7569999999999998e-01   1.4430000000000001e-01   1.8140000000000001e-01
  -4.4080000000000003e-01  -4.8359999999999997e-01   4.2890000000000000e-01   1.5279999999999999e-01   4.7600000000000003e-02   5.2600000000000001e-02  -5.7709999999999995e-01  -4.4499999999999998e-02   2.9600000000000000e+00   3.0819999999999997e-01   1.5400000000000000e-01   2.1229999999999999e-01
  -6.6100000000000006e-02  -8.7900000000000006e-02  -6.0050000000000003e-01   2.5779999999999997e-01   1.7130000000000001e-01  -8.8000000000000005e-03  -3.9950000000000002e-01   1.7790000000000000e-01   3.5695000000000001e+00   2.6970000000000000e-01   1.1550000000000001e-01   2.3440000000000000e-01
  -2.2040000000000001e-01  -4.8359999999999997e-01   0.0000000000000000e+00   1.8140000000000001e-01   9.5200000000000007e-02   6.5799999999999997e-02  -7.1020000000000005e-01   1.1119999999999999e-01   3.6564999999999999e+00   2.7939999999999998e-01   1.1550000000000001e-01   2.3890000000000000e-01
  -2.6450000000000001e-01  -4.3969999999999998e-01   8.5800000000000001e-02   1.6230000000000000e-01   1.7130000000000001e-01   8.8000000000000005e-03  -6.6579999999999995e-01   1.7790000000000000e-01   2.5247000000000002e+00   2.9859999999999998e-01   8.6599999999999996e-02   2.0349999999999999e-01
  -1.7630000000000001e-01  -3.5170000000000001e-01   2.5740000000000002e-01   1.4319999999999999e-01   1.0470000000000000e-01   4.3900000000000002e-02  -7.9900000000000004e-01  -4.4499999999999998e-02   1.8283000000000000e+00   2.4079999999999999e-01   3.8500000000000000e-02   2.3440000000000000e-01
  -2.8649999999999998e-01  -1.9789999999999999e-01   6.8630000000000002e-01   1.5279999999999999e-01   8.5599999999999996e-02   7.4499999999999997e-02  -5.1049999999999995e-01   4.4499999999999998e-02   2.8730000000000002e+00   3.6599999999999999e-01   4.8099999999999997e-02   1.9460000000000000e-01
  -1.5429999999999999e-01  -4.8359999999999997e-01   5.1470000000000005e-01   8.5900000000000004e-02  -1.9000000000000000e-02   3.0700000000000002e-02  -6.6579999999999995e-01  -1.5559999999999999e-01   2.5247000000000002e+00   3.0819999999999997e-01   9.6199999999999994e-02   2.6540000000000002e-01
  -3.0859999999999999e-01  -1.9789999999999999e-01   6.0050000000000003e-01   2.1959999999999999e-01   9.5200000000000007e-02   3.5099999999999999e-02  -6.8799999999999994e-01   6.6699999999999995e-02   3.2212000000000001e+00   3.2750000000000001e-01   1.9199999999999998e-02   2.3000000000000001e-01
  -3.3060000000000000e-01  -4.1770000000000002e-01   0.0000000000000000e+00   1.3370000000000001e-01  -1.9000000000000000e-02   7.8899999999999998e-02  -5.9930000000000005e-01   4.4499999999999998e-02   2.6118000000000001e+00   3.4680000000000000e-01   1.0580000000000001e-01   1.9460000000000000e-01
  -2.2040000000000001e-01  -1.7590000000000000e-01   8.5800000000000001e-02   1.6230000000000000e-01   8.5599999999999996e-02   1.7500000000000002e-02  -7.1020000000000005e-01   2.0010000000000000e-01   3.2212000000000001e+00   2.7939999999999998e-01   1.9239999999999999e-01   1.7249999999999999e-01
  -2.2040000000000001e-01  -5.4959999999999998e-01  -5.1470000000000005e-01   1.4319999999999999e-01   1.6180000000000000e-01  -1.3200000000000000e-02  -6.2150000000000005e-01  -1.5559999999999999e-01   2.6989000000000001e+00   1.8300000000000000e-01   8.6599999999999996e-02   2.2120000000000001e-01
  -8.8200000000000001e-02  -1.3189999999999999e-01   0.0000000000000000e+00   2.4820000000000000e-01   1.9980000000000001e-01   8.8000000000000005e-03  -4.2170000000000002e-01   3.5580000000000001e-01   3.0470999999999999e+00   2.5050000000000000e-01   1.6360000000000000e-01   1.5920000000000001e-01
  -3.0859999999999999e-01  -2.8580000000000000e-01   8.5800000000000001e-02   1.6230000000000000e-01   9.5200000000000007e-02   4.3900000000000002e-02  -4.6610000000000001e-01   1.7790000000000000e-01   3.8306000000000000e+00   2.8899999999999998e-01   9.5999999999999992e-03   2.2559999999999999e-01
  -1.1020000000000001e-01  -3.9570000000000000e-01  -4.2890000000000000e-01   1.5279999999999999e-01   1.3320000000000001e-01   2.6300000000000000e-02  -7.3240000000000005e-01   2.2239999999999999e-01   3.2212000000000001e+00   3.1790000000000002e-01   9.6199999999999994e-02   2.0790000000000000e-01
  -2.8649999999999998e-01  -2.8580000000000000e-01   0.0000000000000000e+00   2.0999999999999999e-01   4.7600000000000003e-02   2.6300000000000000e-02  -8.8780000000000003e-01  -6.6699999999999995e-02   2.3506000000000000e+00   2.9859999999999998e-01   0.0000000000000000e+00   2.1679999999999999e-01
  -1.1020000000000001e-01  -3.7369999999999998e-01   6.8630000000000002e-01   1.7190000000000000e-01  -9.4999999999999998e-03   5.2600000000000001e-02  -8.6560000000000004e-01   2.0010000000000000e-01   2.3506000000000000e+00   2.5050000000000000e-01   1.1550000000000001e-01   1.9460000000000000e-01
  -2.8649999999999998e-01  -3.9570000000000000e-01   3.4310000000000002e-01   1.3370000000000001e-01   4.7600000000000003e-02   7.0199999999999999e-02  -7.5460000000000005e-01   1.5559999999999999e-01   2.6118000000000001e+00   3.4680000000000000e-01   7.6999999999999999e-02   2.4329999999999999e-01
  -3.0859999999999999e-01  -3.0780000000000002e-01  -1.7160000000000000e-01   1.3370000000000001e-01   1.6180000000000000e-01   5.7000000000000002e-02  -8.2120000000000004e-01   4.4499999999999998e-02   2.5247000000000002e+00   2.3119999999999999e-01   4.8099999999999997e-02   1.9020000000000001e-01
  -4.1880000000000001e-01  -2.4179999999999999e-01   1.0294000000000001e+00   1.7190000000000000e-01   5.7099999999999998e-02   1.0090000000000000e-01  -7.5460000000000005e-01   2.2239999999999999e-01   2.7858999999999998e+00   2.1190000000000001e-01   9.6199999999999994e-02   2.0349999999999999e-01
  -1.3230000000000000e-01  -4.3969999999999998e-01   2.5740000000000002e-01   1.7190000000000000e-01   3.8100000000000002e-02   6.1400000000000003e-02  -7.7680000000000005e-01   4.6689999999999998e-01   3.3083000000000000e+00   2.6010000000000000e-01   1.3469999999999999e-01   2.1229999999999999e-01
  -3.3060000000000000e-01  -3.5170000000000001e-01  -6.0050000000000003e-01   1.6230000000000000e-01   1.5229999999999999e-01   2.1899999999999999e-02  -7.7680000000000005e-01   2.0010000000000000e-01   3.9177000000000000e+00   2.1190000000000001e-01   9.6199999999999994e-02   2.2120000000000001e-01
  -3.0859999999999999e-01  -2.6379999999999998e-01  -7.7210000000000001e-01   2.1959999999999999e-01   1.8079999999999999e-01   3.0700000000000002e-02  -7.9900000000000004e-01   1.5559999999999999e-01   3.1341999999999999e+00   2.1190000000000001e-01   9.6199999999999994e-02   2.1229999999999999e-01
  -4.6289999999999998e-01  -3.9570000000000000e-01   0.0000000000000000e+00   2.2910000000000000e-01   6.6600000000000006e-02   3.0700000000000002e-02  -5.7709999999999995e-01   1.3339999999999999e-01   4.1788999999999996e+00   1.5409999999999999e-01   9.6199999999999994e-02   2.0349999999999999e-01
  -2.4249999999999999e-01  -2.1980000000000000e-01   2.5740000000000002e-01   2.0999999999999999e-01   3.8100000000000002e-02  -1.3200000000000000e-02  -6.4370000000000005e-01  -2.2200000000000001e-02   2.7858999999999998e+00   3.2750000000000001e-01   9.6199999999999994e-02   2.0349999999999999e-01
  -4.1880000000000001e-01  -3.9570000000000000e-01  -3.4310000000000002e-01   1.7190000000000000e-01   1.6180000000000000e-01  -1.3200000000000000e-02  -7.7680000000000005e-01  -2.2200000000000001e-02   2.6989000000000001e+00   2.8899999999999998e-01   9.6199999999999994e-02   2.1229999999999999e-01
  -4.6289999999999998e-01  -3.5170000000000001e-01   4.2890000000000000e-01   1.0500000000000000e-01   4.7600000000000003e-02   3.0700000000000002e-02  -6.8799999999999994e-01   8.8900000000000007e-02   3.6564999999999999e+00   2.6010000000000000e-01   1.5400000000000000e-01   2.2120000000000001e-01
  -2.8649999999999998e-01  -1.5390000000000001e-01  -2.5740000000000002e-01   1.1459999999999999e-01  -4.7600000000000003e-02   3.0700000000000002e-02  -4.8830000000000001e-01   2.2200000000000001e-02   2.4377000000000000e+00   2.9859999999999998e-01   1.3469999999999999e-01   2.1679999999999999e-01
  -2.6450000000000001e-01  -3.2979999999999998e-01  -8.5800000000000001e-02   2.0050000000000001e-01   1.0470000000000000e-01   4.8200000000000000e-02  -5.3269999999999995e-01   8.8900000000000007e-02   2.8730000000000002e+00   2.6010000000000000e-01   8.6599999999999996e-02   2.2120000000000001e-01
  -2.6450000000000001e-01  -3.0780000000000002e-01   5.1470000000000005e-01   9.5500000000000002e-02   1.0470000000000000e-01   2.6300000000000000e-02  -4.6610000000000001e-01   2.2239999999999999e-01   3.0470999999999999e+00   2.6970000000000000e-01   1.4430000000000001e-01   1.9910000000000000e-01
  -8.8200000000000001e-02  -1.9789999999999999e-01   5.1470000000000005e-01   2.0050000000000001e-01   1.6180000000000000e-01   5.7000000000000002e-02  -6.4370000000000005e-01   2.4460000000000001e-01   2.6989000000000001e+00   1.4449999999999999e-01   1.6360000000000000e-01   1.8140000000000001e-01
  -1.5429999999999999e-01  -2.8580000000000000e-01  -3.4310000000000002e-01   2.0999999999999999e-01   1.9030000000000000e-01   5.2600000000000001e-02  -5.7709999999999995e-01   0.0000000000000000e+00   3.2212000000000001e+00   2.7939999999999998e-01   3.8500000000000000e-02   1.6370000000000001e-01
  -2.8649999999999998e-01  -2.4179999999999999e-01  -1.2010000000000001e+00   2.4820000000000000e-01   1.9980000000000001e-01   3.5099999999999999e-02  -3.9950000000000002e-01   2.2239999999999999e-01   4.4401000000000002e+00   2.8899999999999998e-01   9.6199999999999994e-02   1.9460000000000000e-01
  -2.6450000000000001e-01  -3.7369999999999998e-01   5.1470000000000005e-01   1.4319999999999999e-01   1.0470000000000000e-01   3.0700000000000002e-02  -5.9930000000000005e-01   4.4499999999999998e-02   3.4824000000000002e+00   3.2750000000000001e-01   9.6199999999999994e-02   1.9460000000000000e-01
  -2.1999999999999999e-02  -3.7369999999999998e-01  -3.4310000000000002e-01   2.8639999999999999e-01   1.2370000000000000e-01  -1.7500000000000002e-02  -7.9900000000000004e-01   1.1119999999999999e-01   2.9600000000000000e+00   2.5050000000000000e-01   8.6599999999999996e-02   2.0349999999999999e-01
  -1.5429999999999999e-01  -2.6379999999999998e-01   3.4310000000000002e-01   2.6729999999999998e-01   5.7099999999999998e-02   2.6300000000000000e-02  -5.9930000000000005e-01   2.2200000000000001e-02   2.1764999999999999e+00   2.8899999999999998e-01  -1.9199999999999998e-02   1.9910000000000000e-01
  -2.8649999999999998e-01  -4.1770000000000002e-01   8.5800000000000001e-02   2.0050000000000001e-01   7.6100000000000001e-02   3.5099999999999999e-02  -7.5460000000000005e-01   1.1119999999999999e-01   3.3953000000000002e+00   2.3119999999999999e-01   8.6599999999999996e-02   2.3890000000000000e-01
  -2.2040000000000001e-01  -2.1980000000000000e-01   8.5800000000000001e-02   1.5279999999999999e-01  -4.7600000000000003e-02   7.8899999999999998e-02  -7.7680000000000005e-01   0.0000000000000000e+00   3.2212000000000001e+00   2.3119999999999999e-01   4.8099999999999997e-02   2.2120000000000001e-01
  -3.0859999999999999e-01  -2.8580000000000000e-01  -4.2890000000000000e-01   2.0050000000000001e-01   6.6600000000000006e-02   2.1899999999999999e-02  -7.3240000000000005e-01   8.8900000000000007e-02   3.0470999999999999e+00   2.8899999999999998e-01   1.1550000000000001e-01   2.0790000000000000e-01
  -2.4249999999999999e-01  -2.8580000000000000e-01   2.5740000000000002e-01   1.2410000000000000e-01   5.7099999999999998e-02   1.0090000000000000e-01  -5.3269999999999995e-01   6.6699999999999995e-02   2.5247000000000002e+00   2.3119999999999999e-01   9.6199999999999994e-02   2.1679999999999999e-01
  -2.2040000000000001e-01  -3.9570000000000000e-01  -8.5800000000000001e-02   1.3370000000000001e-01   7.6100000000000001e-02  -2.1899999999999999e-02  -6.8799999999999994e-01   1.7790000000000000e-01   3.0470999999999999e+00   2.6010000000000000e-01   1.5400000000000000e-01   1.8140000000000001e-01
  -2.2040000000000001e-01  -2.8580000000000000e-01   3.4310000000000002e-01   2.2910000000000000e-01   1.4269999999999999e-01   1.3200000000000000e-02  -5.9930000000000005e-01  -2.2200000000000001e-02   2.7858999999999998e+00   2.8899999999999998e-01   1.4430000000000001e-01   1.9020000000000001e-01
  -3.0859999999999999e-01  -3.9570000000000000e-01   0.0000000000000000e+00   1.9089999999999999e-01   5.7099999999999998e-02   4.4000000000000003e-03  -5.5489999999999995e-01   2.2239999999999999e-01   3.3953000000000002e+00   1.7340000000000000e-01   1.1550000000000001e-01   1.8140000000000001e-01
  -3.7469999999999998e-01  -4.3969999999999998e-01   6.8630000000000002e-01   1.2410000000000000e-01   8.5599999999999996e-02   4.8200000000000000e-02  -6.4370000000000005e-01   1.1119999999999999e-01   3.3083000000000000e+00   3.2750000000000001e-01   1.2509999999999999e-01   1.8140000000000001e-01
  -2.8649999999999998e-01  -3.2979999999999998e-01   3.4310000000000002e-01   2.6729999999999998e-01   1.3320000000000001e-01   4.3900000000000002e-02  -5.9930000000000005e-01  -2.2200000000000001e-02   2.7858999999999998e+00   2.7939999999999998e-01   5.7700000000000001e-02   2.3000000000000001e-01
  -1.7630000000000001e-01  -3.0780000000000002e-01   0.0000000000000000e+00   2.5779999999999997e-01   9.5200000000000007e-02   1.7500000000000002e-02  -7.5460000000000005e-01  -2.2200000000000001e-02   2.7858999999999998e+00   2.8899999999999998e-01   9.5999999999999992e-03   2.4770000000000000e-01
  -1.3230000000000000e-01  -3.9570000000000000e-01   8.5800000000000001e-02   1.5279999999999999e-01   4.7600000000000003e-02   7.4499999999999997e-02  -5.3269999999999995e-01   1.3339999999999999e-01   3.1341999999999999e+00   3.2750000000000001e-01   1.1550000000000001e-01   1.9910000000000000e-01
  -2.2040000000000001e-01  -5.0560000000000005e-01   1.7160000000000000e-01   1.1459999999999999e-01  -1.9000000000000000e-02   1.0090000000000000e-01  -5.7709999999999995e-01  -4.4499999999999998e-02   3.2212000000000001e+00   3.2750000000000001e-01   3.8500000000000000e-02   2.4770000000000000e-01
  -6.6100000000000006e-02  -3.7369999999999998e-01  -8.5780000000000001e-01   2.0050000000000001e-01   1.3320000000000001e-01  -8.8000000000000005e-03  -7.1020000000000005e-01  -1.1119999999999999e-01   2.5247000000000002e+00   3.5639999999999999e-01   1.1550000000000001e-01   1.8140000000000001e-01
  -3.0859999999999999e-01  -3.2979999999999998e-01   4.2890000000000000e-01   1.2410000000000000e-01   5.7099999999999998e-02   1.0520000000000000e-01  -7.9900000000000004e-01   1.5559999999999999e-01   3.5695000000000001e+00   2.2159999999999999e-01   7.6999999999999999e-02   1.9910000000000000e-01
  -1.9839999999999999e-01  -1.7590000000000000e-01   6.8630000000000002e-01   1.9089999999999999e-01   3.8100000000000002e-02   9.2100000000000001e-02  -5.5489999999999995e-01   4.4499999999999998e-02   3.2212000000000001e+00   2.2159999999999999e-01   2.8899999999999999e-02   1.6370000000000001e-01
  -2.4249999999999999e-01  -1.5390000000000001e-01  -5.1470000000000005e-01   2.3870000000000000e-01   2.0930000000000001e-01   2.1899999999999999e-02  -5.1049999999999995e-01   1.1119999999999999e-01   2.6989000000000001e+00   3.1790000000000002e-01   9.6199999999999994e-02   2.0790000000000000e-01
  -1.9839999999999999e-01  -3.2979999999999998e-01  -4.2890000000000000e-01   1.7190000000000000e-01   1.0470000000000000e-01   3.9500000000000000e-02  -5.3269999999999995e-01   2.0010000000000000e-01   3.5695000000000001e+00   3.2750000000000001e-01   1.5400000000000000e-01   1.9910000000000000e-01
  -4.6289999999999998e-01  -2.4179999999999999e-01   1.7160000000000000e-01   1.1459999999999999e-01   4.7600000000000003e-02   7.8899999999999998e-02  -5.5489999999999995e-01   3.3350000000000002e-01   3.4824000000000002e+00   1.6380000000000000e-01   1.2509999999999999e-01   2.1679999999999999e-01
  -2.4249999999999999e-01  -3.5170000000000001e-01  -7.7210000000000001e-01   2.3870000000000000e-01   1.8079999999999999e-01   4.4000000000000003e-03  -5.3269999999999995e-01   1.7790000000000000e-01   3.4824000000000002e+00   2.6970000000000000e-01   2.8899999999999999e-02   2.3000000000000001e-01
  -3.3060000000000000e-01  -4.1770000000000002e-01   8.5800000000000001e-02   1.4319999999999999e-01   1.9980000000000001e-01   1.7500000000000002e-02  -8.4340000000000004e-01   0.0000000000000000e+00   2.6989000000000001e+00   2.6010000000000000e-01   4.8099999999999997e-02   2.3000000000000001e-01
  -3.0859999999999999e-01  -1.0990000000000000e-01   1.7160000000000000e-01   2.5779999999999997e-01   1.4269999999999999e-01   7.0199999999999999e-02  -5.9930000000000005e-01   1.1119999999999999e-01   3.0470999999999999e+00   3.0819999999999997e-01   1.5400000000000000e-01   2.0349999999999999e-01
  -2.2040000000000001e-01  -3.9570000000000000e-01   8.5780000000000001e-01   1.9089999999999999e-01   2.8500000000000001e-02   8.3299999999999999e-02  -6.8799999999999994e-01   2.2200000000000001e-02   2.5247000000000002e+00   1.7340000000000000e-01   1.1550000000000001e-01   2.1679999999999999e-01
  -3.3060000000000000e-01  -3.2979999999999998e-01   8.5800000000000001e-02   2.4820000000000000e-01   8.5599999999999996e-02  -1.7500000000000002e-02  -4.8830000000000001e-01   1.7790000000000000e-01   2.5247000000000002e+00   2.6010000000000000e-01   7.6999999999999999e-02   2.3890000000000000e-01
  -4.1880000000000001e-01  -4.3969999999999998e-01   1.7160000000000000e-01   8.5900000000000004e-02   4.7600000000000003e-02   9.2100000000000001e-02  -6.4370000000000005e-01   2.2200000000000001e-02   2.9600000000000000e+00   3.2750000000000001e-01   8.6599999999999996e-02   1.7690000000000000e-01
  -1.7630000000000001e-01  -4.6170000000000000e-01  -3.4310000000000002e-01   2.3870000000000000e-01   9.4999999999999998e-03  -1.3200000000000000e-02  -5.5489999999999995e-01  -6.6699999999999995e-02   2.5247000000000002e+00   2.8899999999999998e-01   1.3469999999999999e-01   1.7690000000000000e-01
  -1.7630000000000001e-01  -2.6379999999999998e-01  -9.4359999999999999e-01   1.5279999999999999e-01   8.5599999999999996e-02   8.8000000000000005e-03  -7.9900000000000004e-01   8.8900000000000007e-02   3.2212000000000001e+00   2.6970000000000000e-01   1.9239999999999999e-01   2.4329999999999999e-01
   1.1020000000000001e-01  -2.8580000000000000e-01  -5.1470000000000005e-01   1.8140000000000001e-01   1.7130000000000001e-01   1.3200000000000000e-02  -4.8830000000000001e-01   2.8910000000000002e-01   2.0893999999999999e+00   2.5050000000000000e-01   1.2509999999999999e-01   1.6370000000000001e-01
  -2.2040000000000001e-01  -3.0780000000000002e-01   2.5740000000000002e-01   1.6230000000000000e-01   1.0470000000000000e-01   4.3900000000000002e-02  -5.1049999999999995e-01   2.2200000000000001e-02   3.6564999999999999e+00   2.3119999999999999e-01   1.2509999999999999e-01   1.8579999999999999e-01
  -6.6100000000000006e-02  -1.7590000000000000e-01  -7.7210000000000001e-01   2.3870000000000000e-01   1.7130000000000001e-01  -3.5099999999999999e-02  -5.9930000000000005e-01   2.2200000000000001e-02   2.2635999999999998e+00   2.9859999999999998e-01   1.6360000000000000e-01   1.8579999999999999e-01
  -2.6450000000000001e-01  -2.6379999999999998e-01   2.5740000000000002e-01   2.0050000000000001e-01   1.0470000000000000e-01   3.9500000000000000e-02  -7.1020000000000005e-01  -2.2200000000000001e-02   3.2212000000000001e+00   2.5050000000000000e-01   1.1550000000000001e-01   2.3890000000000000e-01
  -1.5429999999999999e-01  -3.9570000000000000e-01   5.1470000000000005e-01   8.5900000000000004e-02   6.6600000000000006e-02   3.0700000000000002e-02  -6.8799999999999994e-01  -2.2200000000000001e-02   2.6989000000000001e+00   2.2159999999999999e-01   1.0580000000000001e-01   2.2120000000000001e-01
  -3.0859999999999999e-01  -3.0780000000000002e-01   1.1152000000000000e+00   2.8639999999999999e-01   2.8500000000000001e-02   8.3299999999999999e-02  -7.9900000000000004e-01  -4.4499999999999998e-02   2.9600000000000000e+00   1.9270000000000001e-01   7.6999999999999999e-02   1.9460000000000000e-01
  -2.2040000000000001e-01  -3.2979999999999998e-01  -8.5800000000000001e-02   1.9089999999999999e-01   1.0470000000000000e-01   3.0700000000000002e-02  -5.3269999999999995e-01   6.6699999999999995e-02   2.7858999999999998e+00   3.6599999999999999e-01   9.6199999999999994e-02   1.8579999999999999e-01
  -2.4249999999999999e-01  -3.2979999999999998e-01   9.4359999999999999e-01   1.5279999999999999e-01   2.8500000000000001e-02   6.5799999999999997e-02  -5.9930000000000005e-01  -1.1119999999999999e-01   2.0024000000000002e+00   2.2159999999999999e-01   1.9199999999999998e-02   2.0790000000000000e-01
  -4.4080000000000003e-01  -2.4179999999999999e-01  -9.4359999999999999e-01   1.5279999999999999e-01   8.5599999999999996e-02  -4.4000000000000003e-03  -6.2150000000000005e-01   1.3339999999999999e-01   3.9177000000000000e+00   2.9859999999999998e-01   1.7319999999999999e-01   2.0349999999999999e-01
  -3.3060000000000000e-01  -5.4959999999999998e-01  -4.2890000000000000e-01   1.9089999999999999e-01   1.5229999999999999e-01   4.3900000000000002e-02  -6.2150000000000005e-01   2.2200000000000001e-02   2.6989000000000001e+00   3.0819999999999997e-01   1.4430000000000001e-01   2.3440000000000000e-01
  -1.9839999999999999e-01  -1.0990000000000000e-01  -4.2890000000000000e-01   2.4820000000000000e-01   2.1890000000000001e-01   8.8000000000000005e-03  -4.6610000000000001e-01  -4.4499999999999998e-02   2.9600000000000000e+00   2.3119999999999999e-01   1.4430000000000001e-01   1.9020000000000001e-01
  -1.3230000000000000e-01  -3.7369999999999998e-01   4.2890000000000000e-01   1.8140000000000001e-01   1.1420000000000000e-01   2.1899999999999999e-02  -6.4370000000000005e-01   2.2200000000000001e-02   3.5695000000000001e+00   2.6010000000000000e-01   9.6199999999999994e-02   1.7690000000000000e-01
  -8.8200000000000001e-02  -4.3969999999999998e-01  -1.0294000000000001e+00   2.1959999999999999e-01   1.8079999999999999e-01  -4.4000000000000003e-03  -7.5460000000000005e-01   1.5559999999999999e-01   2.4377000000000000e+00   2.4079999999999999e-01   1.0580000000000001e-01   2.2559999999999999e-01
  -3.0859999999999999e-01  -4.1770000000000002e-01  -2.5740000000000002e-01   1.8140000000000001e-01   1.0470000000000000e-01   0.0000000000000000e+00  -6.4370000000000005e-01  -1.1119999999999999e-01   2.7858999999999998e+00   2.6970000000000000e-01   0.0000000000000000e+00   2.4770000000000000e-01
  -2.4249999999999999e-01  -3.7369999999999998e-01   8.5780000000000001e-01   1.6230000000000000e-01   7.6100000000000001e-02   5.7000000000000002e-02  -8.2120000000000004e-01   8.8900000000000007e-02   3.1341999999999999e+00   2.7939999999999998e-01   9.5999999999999992e-03   1.8579999999999999e-01
  -4.8490000000000000e-01  -4.3969999999999998e-01   6.0050000000000003e-01   2.0050000000000001e-01  -2.8500000000000001e-02   1.1400000000000000e-01  -7.5460000000000005e-01   6.6699999999999995e-02   3.3083000000000000e+00   2.2159999999999999e-01   1.9199999999999998e-02   2.5209999999999999e-01
  -2.2040000000000001e-01  -2.1980000000000000e-01   5.1470000000000005e-01   1.6230000000000000e-01   7.6100000000000001e-02   4.3900000000000002e-02  -6.2150000000000005e-01  -4.4499999999999998e-02   2.5247000000000002e+00   2.9859999999999998e-01   5.7700000000000001e-02   1.9020000000000001e-01
  -1.1020000000000001e-01  -4.1770000000000002e-01   6.8630000000000002e-01   1.2410000000000000e-01   5.7099999999999998e-02   1.0960000000000000e-01  -5.3269999999999995e-01  -6.6699999999999995e-02   2.9600000000000000e+00   2.1190000000000001e-01   2.8899999999999999e-02   1.7690000000000000e-01
  -1.9839999999999999e-01  -4.6170000000000000e-01   1.0294000000000001e+00   2.0050000000000001e-01   1.3320000000000001e-01   6.1400000000000003e-02  -3.3289999999999997e-01   1.7790000000000000e-01   3.3083000000000000e+00   2.5050000000000000e-01   1.5400000000000000e-01   1.9460000000000000e-01
  -2.4249999999999999e-01  -3.9570000000000000e-01  -8.5800000000000001e-02   2.0999999999999999e-01   6.6600000000000006e-02   4.4000000000000003e-03  -6.2150000000000005e-01   0.0000000000000000e+00   3.3953000000000002e+00   2.8899999999999998e-01   1.3469999999999999e-01   2.0790000000000000e-01
   0.0000000000000000e+00  -3.2979999999999998e-01  -3.4310000000000002e-01   2.8639999999999999e-01   1.5229999999999999e-01  -3.0700000000000002e-02  -5.7709999999999995e-01   2.4460000000000001e-01   3.7435999999999998e+00   2.3119999999999999e-01   1.4430000000000001e-01   1.7690000000000000e-01
  -2.4249999999999999e-01  -3.0780000000000002e-01  -1.7160000000000000e-01   1.1459999999999999e-01   1.4269999999999999e-01   3.5099999999999999e-02  -6.4370000000000005e-01   1.5559999999999999e-01   3.6564999999999999e+00   1.9270000000000001e-01   1.2509999999999999e-01   1.9460000000000000e-01
  -4.4100000000000000e-02  -1.7590000000000000e-01  -6.8630000000000002e-01   3.1509999999999999e-01   1.6180000000000000e-01  -4.4000000000000003e-03  -8.2120000000000004e-01   1.1119999999999999e-01   2.1764999999999999e+00   2.6010000000000000e-01   7.6999999999999999e-02   1.9460000000000000e-01
  -2.8649999999999998e-01  -2.1980000000000000e-01   1.7160000000000000e-01   1.5279999999999999e-01   9.5200000000000007e-02   5.7000000000000002e-02  -6.8799999999999994e-01  -4.4499999999999998e-02   2.3506000000000000e+00   2.7939999999999998e-01   6.7400000000000002e-02   2.5659999999999999e-01
  -1.1020000000000001e-01  -4.3969999999999998e-01   6.8630000000000002e-01   1.2410000000000000e-01   7.6100000000000001e-02   3.0700000000000002e-02  -5.3269999999999995e-01   4.4499999999999998e-02   2.6118000000000001e+00   2.3119999999999999e-01   1.1550000000000001e-01   2.1679999999999999e-01
  -2.6450000000000001e-01  -3.9570000000000000e-01   3.4310000000000002e-01   1.6230000000000000e-01   8.5599999999999996e-02   6.5799999999999997e-02  -7.7680000000000005e-01  -2.2200000000000001e-02   2.5247000000000002e+00   2.8899999999999998e-01   6.7400000000000002e-02   2.8310000000000002e-01
  -3.0859999999999999e-01  -2.6379999999999998e-01   3.4310000000000002e-01   1.0500000000000000e-01   4.7600000000000003e-02   5.7000000000000002e-02  -5.1049999999999995e-01   0.0000000000000000e+00   2.4377000000000000e+00   2.2159999999999999e-01   1.9199999999999998e-02   2.0349999999999999e-01
  -3.3060000000000000e-01  -3.9570000000000000e-01   9.4359999999999999e-01   5.7299999999999997e-02   7.6100000000000001e-02   8.7700000000000000e-02  -6.4370000000000005e-01   2.2239999999999999e-01   3.9177000000000000e+00   2.7939999999999998e-01   1.6360000000000000e-01   2.1679999999999999e-01
  -4.4080000000000003e-01  -3.2979999999999998e-01   1.7160000000000000e-01   1.5279999999999999e-01   1.6180000000000000e-01   8.8000000000000005e-03  -4.8830000000000001e-01   1.1119999999999999e-01   2.7858999999999998e+00   2.3119999999999999e-01   6.7400000000000002e-02   1.9460000000000000e-01
  -2.1999999999999999e-02  -2.4179999999999999e-01  -6.0050000000000003e-01   1.6230000000000000e-01   1.0470000000000000e-01   1.3200000000000000e-02  -6.4370000000000005e-01   8.8900000000000007e-02   3.3953000000000002e+00   2.8899999999999998e-01   1.9199999999999998e-02   2.0790000000000000e-01
  -3.9679999999999999e-01  -2.4179999999999999e-01  -8.5800000000000001e-02   1.1459999999999999e-01   1.2370000000000000e-01  -4.4000000000000003e-03  -5.1049999999999995e-01   1.1119999999999999e-01   3.3083000000000000e+00   2.6010000000000000e-01   9.6199999999999994e-02   1.7690000000000000e-01
  -4.1880000000000001e-01  -2.8580000000000000e-01  -2.5740000000000002e-01   1.0500000000000000e-01   8.5599999999999996e-02   6.1400000000000003e-02  -6.6579999999999995e-01   2.0010000000000000e-01   3.7435999999999998e+00   2.2159999999999999e-01   7.6999999999999999e-02   2.1679999999999999e-01
   4.4100000000000000e-02  -8.7900000000000006e-02  -6.8630000000000002e-01   2.2910000000000000e-01   8.5599999999999996e-02   1.7500000000000002e-02  -7.1020000000000005e-01   0.0000000000000000e+00   3.1341999999999999e+00   2.7939999999999998e-01   1.4430000000000001e-01   1.9910000000000000e-01
  -3.7469999999999998e-01  -1.7590000000000000e-01  -1.7160000000000000e-01   2.3870000000000000e-01   1.4269999999999999e-01   4.4000000000000003e-03  -8.8780000000000003e-01   8.8900000000000007e-02   2.2635999999999998e+00   2.6970000000000000e-01   5.7700000000000001e-02   2.0349999999999999e-01
  -3.3060000000000000e-01  -2.4179999999999999e-01   6.0050000000000003e-01   1.5279999999999999e-01   0.0000000000000000e+00   7.8899999999999998e-02  -6.4370000000000005e-01   1.1119999999999999e-01   2.6989000000000001e+00   2.6010000000000000e-01   1.0580000000000001e-01   1.9020000000000001e-01
  -3.3060000000000000e-01  -3.0780000000000002e-01   1.0294000000000001e+00   9.5500000000000002e-02   5.7099999999999998e-02   6.1400000000000003e-02  -8.2120000000000004e-01  -4.4499999999999998e-02   2.9600000000000000e+00   2.6010000000000000e-01   2.8899999999999999e-02   2.3000000000000001e-01
  -4.1880000000000001e-01  -1.3189999999999999e-01   1.7160000000000000e-01   2.9599999999999999e-01   1.6180000000000000e-01   4.3900000000000002e-02  -6.2150000000000005e-01   0.0000000000000000e+00   2.6118000000000001e+00   2.4079999999999999e-01   9.6199999999999994e-02   2.2559999999999999e-01
  -1.5429999999999999e-01  -3.5170000000000001e-01   1.7160000000000000e-01   1.8140000000000001e-01   1.9000000000000000e-02   2.1899999999999999e-02  -5.9930000000000005e-01   1.1119999999999999e-01   3.3953000000000002e+00   2.2159999999999999e-01   1.4430000000000001e-01   2.3440000000000000e-01
  -3.0859999999999999e-01  -2.6379999999999998e-01   5.1470000000000005e-01   2.0050000000000001e-01   1.0470000000000000e-01   3.9500000000000000e-02  -4.8830000000000001e-01   6.6699999999999995e-02   2.5247000000000002e+00   2.6010000000000000e-01   1.0580000000000001e-01   1.6370000000000001e-01
  -1.1020000000000001e-01  -4.3969999999999998e-01  -8.5780000000000001e-01   1.9089999999999999e-01   9.5200000000000007e-02  -4.4000000000000003e-03  -6.2150000000000005e-01   0.0000000000000000e+00   2.9600000000000000e+00   2.5050000000000000e-01   3.8500000000000000e-02   2.1229999999999999e-01
  -1.9839999999999999e-01  -1.0990000000000000e-01  -6.8630000000000002e-01   1.8140000000000001e-01   1.7130000000000001e-01  -3.9500000000000000e-02  -7.3240000000000005e-01   4.4499999999999998e-02   3.4824000000000002e+00   3.1790000000000002e-01   1.4430000000000001e-01   1.7249999999999999e-01
  -2.4249999999999999e-01  -2.6379999999999998e-01  -7.7210000000000001e-01   1.1459999999999999e-01   6.6600000000000006e-02   0.0000000000000000e+00  -5.3269999999999995e-01  -1.1119999999999999e-01   3.3953000000000002e+00   2.5050000000000000e-01   1.3469999999999999e-01   1.9910000000000000e-01
  -1.7630000000000001e-01  -6.6000000000000003e-02  -1.0294000000000001e+00   1.6230000000000000e-01   1.5229999999999999e-01   0.0000000000000000e+00  -6.2150000000000005e-01  -1.3339999999999999e-01   2.6118000000000001e+00   2.4079999999999999e-01   1.0580000000000001e-01   2.2559999999999999e-01
  -3.3060000000000000e-01  -2.8580000000000000e-01  -3.4310000000000002e-01   2.0050000000000001e-01   1.1420000000000000e-01   4.4000000000000003e-03  -7.9900000000000004e-01  -2.2200000000000001e-02   2.0024000000000002e+00   2.7939999999999998e-01   1.0580000000000001e-01   2.0790000000000000e-01
  -2.6450000000000001e-01  -4.1770000000000002e-01   8.5800000000000001e-02   8.5900000000000004e-02   9.4999999999999998e-03   7.8899999999999998e-02  -6.8799999999999994e-01   1.7790000000000000e-01   2.8730000000000002e+00   2.1190000000000001e-01   1.2509999999999999e-01   2.1679999999999999e-01
  -2.2040000000000001e-01  -2.1980000000000000e-01   1.0294000000000001e+00   1.7190000000000000e-01   9.4999999999999998e-03   7.8899999999999998e-02  -7.7680000000000005e-01  -8.8900000000000007e-02   2.8730000000000002e+00   2.7939999999999998e-01  -9.5999999999999992e-03   2.3000000000000001e-01
  -3.3060000000000000e-01  -3.0780000000000002e-01  -3.4310000000000002e-01   2.3870000000000000e-01   9.5200000000000007e-02   3.9500000000000000e-02  -5.5489999999999995e-01  -6.6699999999999995e-02   2.6118000000000001e+00   2.5050000000000000e-01   8.6599999999999996e-02   2.0349999999999999e-01
  -3.0859999999999999e-01  -2.8580000000000000e-01   1.0294000000000001e+00   1.7190000000000000e-01   5.7099999999999998e-02   6.5799999999999997e-02  -6.2150000000000005e-01   1.5559999999999999e-01   2.7858999999999998e+00   3.2750000000000001e-01   1.5400000000000000e-01   1.9910000000000000e-01
  -3.3060000000000000e-01  -3.5170000000000001e-01  -5.1470000000000005e-01   1.6230000000000000e-01   6.6600000000000006e-02   1.3200000000000000e-02  -5.7709999999999995e-01   2.2239999999999999e-01   3.5695000000000001e+00   2.7939999999999998e-01   8.6599999999999996e-02   1.8579999999999999e-01
  -1.1020000000000001e-01  -3.9570000000000000e-01   2.5740000000000002e-01   1.4319999999999999e-01   1.3320000000000001e-01   3.0700000000000002e-02  -5.5489999999999995e-01   4.4499999999999998e-02   3.0470999999999999e+00   2.5050000000000000e-01   9.6199999999999994e-02   2.0349999999999999e-01
  -2.4249999999999999e-01  -3.2979999999999998e-01  -3.4310000000000002e-01   1.6230000000000000e-01   1.2370000000000000e-01   8.8000000000000005e-03  -5.1049999999999995e-01   1.5559999999999999e-01   3.2212000000000001e+00   2.6010000000000000e-01   1.8279999999999999e-01   1.9460000000000000e-01
  -3.9679999999999999e-01  -4.8359999999999997e-01   1.7160000000000000e-01   2.0999999999999999e-01   7.6100000000000001e-02   6.5799999999999997e-02  -6.6579999999999995e-01   1.1119999999999999e-01   3.6564999999999999e+00   1.7340000000000000e-01   6.7400000000000002e-02   1.9910000000000000e-01
  -1.7630000000000001e-01  -2.1980000000000000e-01  -4.2890000000000000e-01   2.3870000000000000e-01   2.8500000000000001e-02   2.1899999999999999e-02  -6.8799999999999994e-01   4.4499999999999998e-02   2.9600000000000000e+00   2.6970000000000000e-01   1.1550000000000001e-01   2.2120000000000001e-01
  -1.9839999999999999e-01  -4.6170000000000000e-01  -8.5800000000000001e-02   2.0999999999999999e-01   7.6100000000000001e-02   3.9500000000000000e-02  -8.2120000000000004e-01  -6.6699999999999995e-02   3.7435999999999998e+00   2.7939999999999998e-01  -1.9199999999999998e-02   2.3000000000000001e-01
  -2.6450000000000001e-01  -2.8580000000000000e-01   4.2890000000000000e-01   1.2410000000000000e-01   1.9000000000000000e-02   3.9500000000000000e-02  -6.2150000000000005e-01   1.7790000000000000e-01   3.2212000000000001e+00   2.9859999999999998e-01   2.0210000000000000e-01   1.8140000000000001e-01
  -3.3060000000000000e-01  -2.4179999999999999e-01   1.0294000000000001e+00   2.7689999999999998e-01   9.4999999999999998e-03   8.3299999999999999e-02  -8.4340000000000004e-01  -1.5559999999999999e-01   2.6989000000000001e+00   2.7939999999999998e-01   1.1550000000000001e-01   2.1229999999999999e-01
  -2.2040000000000001e-01  -3.2979999999999998e-01   0.0000000000000000e+00   2.3870000000000000e-01  -1.9000000000000000e-02   3.0700000000000002e-02  -7.5460000000000005e-01  -1.5559999999999999e-01   2.7858999999999998e+00   2.5050000000000000e-01   9.6199999999999994e-02   2.0790000000000000e-01
  -3.7469999999999998e-01  -4.6170000000000000e-01   7.7210000000000001e-01   1.3370000000000001e-01   6.6600000000000006e-02   1.0960000000000000e-01  -5.9930000000000005e-01   2.2200000000000001e-02   2.6118000000000001e+00   2.4079999999999999e-01   1.0580000000000001e-01   1.8579999999999999e-01
  -3.5270000000000001e-01  -5.2759999999999996e-01   6.8630000000000002e-01   1.8140000000000001e-01   9.4999999999999998e-03   2.6300000000000000e-02  -6.2150000000000005e-01   1.3339999999999999e-01   3.3953000000000002e+00   1.4449999999999999e-01   1.9239999999999999e-01   1.9910000000000000e-01
  -4.6289999999999998e-01  -3.2979999999999998e-01   0.0000000000000000e+00   1.3370000000000001e-01   1.9980000000000001e-01  -4.4000000000000003e-03  -7.5460000000000005e-01  -2.2200000000000001e-02   3.6564999999999999e+00   2.8899999999999998e-01   8.6599999999999996e-02   2.1679999999999999e-01
  -3.7469999999999998e-01  -3.5170000000000001e-01  -4.2890000000000000e-01   2.5779999999999997e-01   1.2370000000000000e-01   4.3900000000000002e-02  -6.6579999999999995e-01   2.0010000000000000e-01   2.4377000000000000e+00   2.0230000000000001e-01   9.6199999999999994e-02   1.8579999999999999e-01
  -2.1999999999999999e-02  -3.7369999999999998e-01  -3.4310000000000002e-01   1.4319999999999999e-01   6.6600000000000006e-02   4.3900000000000002e-02  -5.9930000000000005e-01   1.7790000000000000e-01   3.9177000000000000e+00   2.9859999999999998e-01   1.7319999999999999e-01   2.0349999999999999e-01
  -2.6450000000000001e-01  -3.0780000000000002e-01   0.0000000000000000e+00   2.6729999999999998e-01   1.2370000000000000e-01   4.4000000000000003e-03  -5.7709999999999995e-01  -8.8900000000000007e-02   3.2212000000000001e+00   2.3119999999999999e-01   4.8099999999999997e-02   2.3000000000000001e-01
  -2.6450000000000001e-01  -4.3969999999999998e-01  -1.7160000000000000e-01   1.1459999999999999e-01   1.9030000000000000e-01   3.9500000000000000e-02  -8.2120000000000004e-01   4.4499999999999998e-02   2.3506000000000000e+00   2.7939999999999998e-01   3.8500000000000000e-02   2.3000000000000001e-01
  -3.0859999999999999e-01  -2.1980000000000000e-01  -1.7160000000000000e-01   1.1459999999999999e-01   7.6100000000000001e-02   8.3299999999999999e-02  -6.4370000000000005e-01   8.8900000000000007e-02   2.4377000000000000e+00   3.2750000000000001e-01   8.6599999999999996e-02   1.9910000000000000e-01
  -3.3060000000000000e-01  -1.9789999999999999e-01   5.1470000000000005e-01   2.8600000000000000e-02   3.8100000000000002e-02   3.5099999999999999e-02  -6.2150000000000005e-01  -6.6699999999999995e-02   2.8730000000000002e+00   2.7939999999999998e-01   2.8899999999999999e-02   2.4770000000000000e-01
  -4.4080000000000003e-01  -1.9789999999999999e-01   2.5740000000000002e-01   2.6729999999999998e-01   1.0470000000000000e-01   0.0000000000000000e+00  -8.6560000000000004e-01   1.5559999999999999e-01   2.3506000000000000e+00   3.0819999999999997e-01   1.1550000000000001e-01   1.8579999999999999e-01
  -1.5429999999999999e-01  -3.5170000000000001e-01   4.2890000000000000e-01   1.3370000000000001e-01   2.8500000000000001e-02   7.8899999999999998e-02  -4.6610000000000001e-01   1.3339999999999999e-01   3.0470999999999999e+00   2.6010000000000000e-01   1.3469999999999999e-01   2.2559999999999999e-01
  -2.2040000000000001e-01  -4.8359999999999997e-01   1.0294000000000001e+00   3.1509999999999999e-01   1.9000000000000000e-02   4.3900000000000002e-02  -4.8830000000000001e-01   8.8900000000000007e-02   3.5695000000000001e+00   1.7340000000000000e-01   1.4430000000000001e-01   1.9460000000000000e-01
  -2.1999999999999999e-02  -2.8580000000000000e-01  -2.5740000000000002e-01   1.7190000000000000e-01   1.2370000000000000e-01   4.4000000000000003e-03  -5.5489999999999995e-01   1.5559999999999999e-01   2.7858999999999998e+00   2.2159999999999999e-01   1.0580000000000001e-01   1.7690000000000000e-01
  -1.7630000000000001e-01  -2.6379999999999998e-01  -8.5780000000000001e-01   1.8140000000000001e-01   1.5229999999999999e-01   2.6300000000000000e-02  -4.6610000000000001e-01   3.1130000000000002e-01   2.6118000000000001e+00   2.9859999999999998e-01   1.7319999999999999e-01   1.9910000000000000e-01
  -2.2040000000000001e-01  -2.1980000000000000e-01   2.5740000000000002e-01   1.9089999999999999e-01   9.5200000000000007e-02   3.5099999999999999e-02  -7.1020000000000005e-01   6.6699999999999995e-02   3.8306000000000000e+00   2.0230000000000001e-01   4.8099999999999997e-02   2.1229999999999999e-01
  -2.2040000000000001e-01   0.0000000000000000e+00  -2.5740000000000002e-01   2.3870000000000000e-01   8.5599999999999996e-02  -3.0700000000000002e-02  -7.1020000000000005e-01   2.2200000000000001e-02   2.3506000000000000e+00   3.1790000000000002e-01   1.6360000000000000e-01   1.6810000000000000e-01
  -2.4249999999999999e-01  -2.6379999999999998e-01   0.0000000000000000e+00   1.2410000000000000e-01   7.6100000000000001e-02   3.9500000000000000e-02  -7.9900000000000004e-01   8.8900000000000007e-02   2.6118000000000001e+00   2.1190000000000001e-01   5.7700000000000001e-02   2.1229999999999999e-01
  -2.6450000000000001e-01  -2.6379999999999998e-01   7.7210000000000001e-01   1.0500000000000000e-01   0.0000000000000000e+00   3.9500000000000000e-02  -6.2150000000000005e-01   1.1119999999999999e-01   3.2212000000000001e+00   2.8899999999999998e-01   6.7400000000000002e-02   1.8140000000000001e-01
  -3.3060000000000000e-01  -4.1770000000000002e-01   7.7210000000000001e-01   1.4319999999999999e-01  -9.4999999999999998e-03   5.7000000000000002e-02  -9.1000000000000003e-01  -1.3339999999999999e-01   3.0470999999999999e+00   2.0230000000000001e-01   0.0000000000000000e+00   2.2120000000000001e-01
  -2.4249999999999999e-01  -2.8580000000000000e-01  -2.5740000000000002e-01   2.0050000000000001e-01   2.8500000000000001e-02   3.5099999999999999e-02  -4.4390000000000002e-01   2.2239999999999999e-01   2.6989000000000001e+00   2.7939999999999998e-01   2.8899999999999999e-02   2.3000000000000001e-01
  -3.3060000000000000e-01  -3.2979999999999998e-01   8.5780000000000001e-01   8.5900000000000004e-02   4.7600000000000003e-02   7.4499999999999997e-02  -5.7709999999999995e-01   2.0010000000000000e-01   2.8730000000000002e+00   1.3489999999999999e-01   9.6199999999999994e-02   2.2559999999999999e-01
  -2.2040000000000001e-01  -3.0780000000000002e-01  -6.0050000000000003e-01   1.4319999999999999e-01   1.9000000000000000e-02   3.0700000000000002e-02  -4.2170000000000002e-01   1.5559999999999999e-01   3.3953000000000002e+00   3.1790000000000002e-01   1.9199999999999998e-02   1.6370000000000001e-01
  -1.3230000000000000e-01  -2.1980000000000000e-01   8.5800000000000001e-02   1.6230000000000000e-01   1.2370000000000000e-01   1.7500000000000002e-02  -5.5489999999999995e-01  -2.2200000000000001e-02   3.6564999999999999e+00   2.2159999999999999e-01   2.8899999999999999e-02   2.1229999999999999e-01
  -2.6450000000000001e-01  -2.6379999999999998e-01  -4.2890000000000000e-01   2.2910000000000000e-01   1.1420000000000000e-01  -4.4000000000000003e-03  -5.1049999999999995e-01   1.5559999999999999e-01   2.8730000000000002e+00   1.9270000000000001e-01   1.6360000000000000e-01   1.6370000000000001e-01
  -4.1880000000000001e-01  -2.4179999999999999e-01   1.7160000000000000e-01   1.8140000000000001e-01   1.3320000000000001e-01   3.0700000000000002e-02  -7.1020000000000005e-01   2.6679999999999998e-01   3.7435999999999998e+00   2.7939999999999998e-01   9.6199999999999994e-02   2.1229999999999999e-01
  -1.7630000000000001e-01  -1.9789999999999999e-01  -8.5780000000000001e-01   2.4820000000000000e-01   1.2370000000000000e-01   0.0000000000000000e+00  -6.6579999999999995e-01  -6.6699999999999995e-02   3.1341999999999999e+00   2.7939999999999998e-01   7.6999999999999999e-02   1.4160000000000000e-01
  -1.3230000000000000e-01  -1.5390000000000001e-01  -6.8630000000000002e-01   2.4820000000000000e-01   3.8100000000000002e-02   1.3200000000000000e-02  -7.1020000000000005e-01   8.8900000000000007e-02   2.6989000000000001e+00   2.4079999999999999e-01   3.8500000000000000e-02   1.9020000000000001e-01
  -3.0859999999999999e-01  -2.6379999999999998e-01   2.5740000000000002e-01   1.4319999999999999e-01   1.3320000000000001e-01   2.1899999999999999e-02  -5.5489999999999995e-01   1.5559999999999999e-01   2.8730000000000002e+00   2.7939999999999998e-01   2.8899999999999999e-02   1.8579999999999999e-01
  -2.4249999999999999e-01  -3.9570000000000000e-01   6.0050000000000003e-01   7.6399999999999996e-02   5.7099999999999998e-02   7.4499999999999997e-02  -6.4370000000000005e-01   8.8900000000000007e-02   1.9153000000000000e+00   2.6010000000000000e-01   9.6199999999999994e-02   2.1679999999999999e-01
  -1.5429999999999999e-01  -4.6170000000000000e-01  -1.7160000000000000e-01   1.2410000000000000e-01   1.4269999999999999e-01   0.0000000000000000e+00  -4.8830000000000001e-01   4.4499999999999998e-02   2.6118000000000001e+00   1.8300000000000000e-01   1.1550000000000001e-01   2.1229999999999999e-01
  -3.0859999999999999e-01  -4.3969999999999998e-01   1.2867999999999999e+00   1.6230000000000000e-01   0.0000000000000000e+00   4.8200000000000000e-02  -6.4370000000000005e-01   1.1119999999999999e-01   3.6564999999999999e+00   2.7939999999999998e-01   7.6999999999999999e-02   2.2559999999999999e-01
  -6.6100000000000006e-02  -2.6379999999999998e-01   1.7160000000000000e-01   2.0999999999999999e-01   1.2370000000000000e-01   6.5799999999999997e-02  -5.9930000000000005e-01   2.2200000000000001e-02   3.3953000000000002e+00   2.9859999999999998e-01   9.6199999999999994e-02   1.6810000000000000e-01
  -2.8649999999999998e-01  -6.3749999999999996e-01  -1.7160000000000000e-01   2.0999999999999999e-01   3.8100000000000002e-02   1.7500000000000002e-02  -7.3240000000000005e-01  -6.6699999999999995e-02   3.2212000000000001e+00   2.7939999999999998e-01   6.7400000000000002e-02   2.3000000000000001e-01
  -8.8200000000000001e-02  -3.2979999999999998e-01  -8.5780000000000001e-01   2.8639999999999999e-01   1.0470000000000000e-01   0.0000000000000000e+00  -5.9930000000000005e-01   4.0020000000000000e-01   2.5247000000000002e+00   3.1790000000000002e-01   7.6999999999999999e-02   2.1229999999999999e-01
  -3.0859999999999999e-01  -5.2759999999999996e-01   2.5740000000000002e-01   4.7699999999999999e-02  -9.4999999999999998e-03   6.5799999999999997e-02  -7.3240000000000005e-01   2.4460000000000001e-01   4.3529999999999998e+00   3.0819999999999997e-01   2.8899999999999999e-02   2.0790000000000000e-01
  -1.5429999999999999e-01  -3.0780000000000002e-01  -5.1470000000000005e-01   2.0999999999999999e-01   1.5229999999999999e-01   8.8000000000000005e-03  -7.3240000000000005e-01   1.7790000000000000e-01   3.2212000000000001e+00   3.0819999999999997e-01  -1.9199999999999998e-02   2.4329999999999999e-01
  -2.8649999999999998e-01  -4.3969999999999998e-01   3.4310000000000002e-01   2.6729999999999998e-01   6.6600000000000006e-02   2.1899999999999999e-02  -6.6579999999999995e-01   2.4460000000000001e-01   3.2212000000000001e+00   2.4079999999999999e-01  -2.8899999999999999e-02   2.6979999999999998e-01
  -3.3060000000000000e-01  -2.8580000000000000e-01   0.0000000000000000e+00   2.3870000000000000e-01   8.5599999999999996e-02   7.8899999999999998e-02  -5.7709999999999995e-01  -1.3339999999999999e-01   3.2212000000000001e+00   2.4079999999999999e-01   6.7400000000000002e-02   1.9020000000000001e-01
  -3.9679999999999999e-01  -3.9570000000000000e-01   1.0294000000000001e+00   1.6230000000000000e-01  -7.6100000000000001e-02   4.8200000000000000e-02  -7.7680000000000005e-01  -1.5559999999999999e-01   3.1341999999999999e+00   3.7569999999999998e-01  -6.7400000000000002e-02   2.4329999999999999e-01
  -2.4249999999999999e-01  -1.0990000000000000e-01  -3.4310000000000002e-01   1.8140000000000001e-01   1.2370000000000000e-01   2.1899999999999999e-02  -7.9900000000000004e-01   4.4499999999999998e-02   2.6118000000000001e+00   3.0819999999999997e-01   8.6599999999999996e-02   1.8579999999999999e-01
  -3.0859999999999999e-01  -3.9570000000000000e-01   7.7210000000000001e-01   1.8140000000000001e-01   0.0000000000000000e+00   7.8899999999999998e-02  -5.3269999999999995e-01  -8.8900000000000007e-02   2.9600000000000000e+00   2.4079999999999999e-01   1.5400000000000000e-01   2.1229999999999999e-01
  -2.2040000000000001e-01  -3.0780000000000002e-01   2.5740000000000002e-01   2.0999999999999999e-01   9.5200000000000007e-02   4.8200000000000000e-02  -7.3240000000000005e-01   4.4499999999999998e-02   3.3083000000000000e+00   3.5639999999999999e-01   1.0580000000000001e-01   1.7690000000000000e-01
  -3.9679999999999999e-01  -2.4179999999999999e-01  -4.2890000000000000e-01   2.0999999999999999e-01   1.2370000000000000e-01   2.1899999999999999e-02  -7.5460000000000005e-01   6.6699999999999995e-02   2.3506000000000000e+00   2.1190000000000001e-01   4.8099999999999997e-02   2.5659999999999999e-01
  -2.6450000000000001e-01  -2.8580000000000000e-01   0.0000000000000000e+00   1.3370000000000001e-01   1.4269999999999999e-01   4.4000000000000003e-03  -6.8799999999999994e-01   1.7790000000000000e-01   3.0470999999999999e+00   2.3119999999999999e-01   1.8279999999999999e-01   1.9020000000000001e-01
  -1.3230000000000000e-01  -2.8580000000000000e-01   6.8630000000000002e-01   1.5279999999999999e-01   5.7099999999999998e-02   6.5799999999999997e-02  -7.3240000000000005e-01   1.1119999999999999e-01   2.3506000000000000e+00   2.5050000000000000e-01   1.7319999999999999e-01   2.3440000000000000e-01
  -1.3230000000000000e-01  -2.1980000000000000e-01  -8.5800000000000001e-02   1.4319999999999999e-01   1.0470000000000000e-01   8.8000000000000005e-03  -5.9930000000000005e-01   4.4499999999999998e-02   4.0048000000000004e+00   2.7939999999999998e-01   8.6599999999999996e-02   2.3000000000000001e-01
  -4.6289999999999998e-01  -1.9789999999999999e-01   2.5740000000000002e-01   1.7190000000000000e-01   9.5200000000000007e-02   2.1899999999999999e-02  -7.3240000000000005e-01   4.4499999999999998e-02   3.3953000000000002e+00   3.3710000000000001e-01   3.8500000000000000e-02   2.2559999999999999e-01
  -1.5429999999999999e-01  -5.0560000000000005e-01   1.7160000000000000e-01   9.4999999999999998e-03   1.9000000000000000e-02   3.9500000000000000e-02  -6.4370000000000005e-01   4.4499999999999998e-02   3.1341999999999999e+00   2.7939999999999998e-01   6.7400000000000002e-02   2.3890000000000000e-01
  -4.8490000000000000e-01  -4.3969999999999998e-01   8.5800000000000001e-02   1.6230000000000000e-01   9.4999999999999998e-03   5.7000000000000002e-02  -5.9930000000000005e-01   8.8900000000000007e-02   2.6989000000000001e+00   2.6010000000000000e-01   1.9199999999999998e-02   1.9910000000000000e-01
  -2.8649999999999998e-01  -1.9789999999999999e-01   0.0000000000000000e+00   2.0050000000000001e-01   4.7600000000000003e-02   5.2600000000000001e-02  -6.6579999999999995e-01  -4.4499999999999998e-02   2.7858999999999998e+00   3.2750000000000001e-01   4.8099999999999997e-02   2.0349999999999999e-01
  -3.5270000000000001e-01  -2.6379999999999998e-01   5.1470000000000005e-01   1.9089999999999999e-01   7.6100000000000001e-02   5.2600000000000001e-02  -6.8799999999999994e-01  -2.2200000000000001e-02   3.1341999999999999e+00   2.6970000000000000e-01   1.0580000000000001e-01   1.9460000000000000e-01
  -3.7469999999999998e-01  -2.4179999999999999e-01  -8.5800000000000001e-02   1.1459999999999999e-01   4.7600000000000003e-02   7.0199999999999999e-02  -5.5489999999999995e-01   5.3369999999999995e-01   3.5695000000000001e+00   2.5050000000000000e-01   1.0580000000000001e-01   1.7690000000000000e-01
  -2.1999999999999999e-02  -4.8359999999999997e-01  -1.2010000000000001e+00   2.6729999999999998e-01   1.6180000000000000e-01   8.8000000000000005e-03  -6.6579999999999995e-01   2.2200000000000001e-02   3.4824000000000002e+00   2.4079999999999999e-01   1.2509999999999999e-01   1.9910000000000000e-01
  -1.9839999999999999e-01  -2.4179999999999999e-01  -6.8630000000000002e-01   2.0999999999999999e-01   2.3790000000000000e-01   2.6300000000000000e-02  -5.1049999999999995e-01   3.1130000000000002e-01   3.0470999999999999e+00   2.3119999999999999e-01   1.2509999999999999e-01   1.8579999999999999e-01
  -2.4249999999999999e-01  -3.5170000000000001e-01   0.0000000000000000e+00   2.0050000000000001e-01   3.8100000000000002e-02   2.1899999999999999e-02  -5.7709999999999995e-01   2.2200000000000001e-02   3.0470999999999999e+00   2.9859999999999998e-01   1.1550000000000001e-01   2.0790000000000000e-01
  -3.0859999999999999e-01  -1.5390000000000001e-01  -6.8630000000000002e-01   3.0549999999999999e-01   1.4269999999999999e-01  -8.8000000000000005e-03  -6.6579999999999995e-01  -2.2200000000000001e-02   3.2212000000000001e+00   3.0819999999999997e-01   1.1550000000000001e-01   2.0349999999999999e-01
  -3.3060000000000000e-01  -1.9789999999999999e-01  -6.0050000000000003e-01   2.1959999999999999e-01   7.6100000000000001e-02  -8.8000000000000005e-03  -7.3240000000000005e-01   6.6699999999999995e-02   3.3083000000000000e+00   2.5050000000000000e-01   7.6999999999999999e-02   2.2120000000000001e-01
  -3.7469999999999998e-01  -1.5390000000000001e-01   5.1470000000000005e-01   1.6230000000000000e-01   5.7099999999999998e-02   7.0199999999999999e-02  -6.6579999999999995e-01   8.8900000000000007e-02   3.1341999999999999e+00   3.0819999999999997e-01   1.2509999999999999e-01   2.0790000000000000e-01
  -3.3060000000000000e-01  -4.1770000000000002e-01   3.4310000000000002e-01   1.7190000000000000e-01   6.6600000000000006e-02   5.2600000000000001e-02  -8.6560000000000004e-01  -1.3339999999999999e-01   2.6118000000000001e+00   2.5050000000000000e-01   0.0000000000000000e+00   2.2120000000000001e-01
  -1.1020000000000001e-01  -1.3189999999999999e-01   6.8630000000000002e-01   2.7689999999999998e-01   9.5200000000000007e-02   6.1400000000000003e-02  -4.8830000000000001e-01   6.6699999999999995e-02   2.7858999999999998e+00   3.3710000000000001e-01   6.7400000000000002e-02   1.9910000000000000e-01
  -2.8649999999999998e-01  -4.3969999999999998e-01   6.0050000000000003e-01   7.6399999999999996e-02   9.4999999999999998e-03   5.7000000000000002e-02  -5.9930000000000005e-01  -1.1119999999999999e-01   2.6118000000000001e+00   2.1190000000000001e-01   7.6999999999999999e-02   1.6810000000000000e-01
  -1.1020000000000001e-01  -5.7160000000000000e-01   0.0000000000000000e+00   1.5279999999999999e-01   1.0470000000000000e-01   3.9500000000000000e-02  -5.5489999999999995e-01   3.5580000000000001e-01   3.3083000000000000e+00   3.0819999999999997e-01   1.2509999999999999e-01   2.3890000000000000e-01
  -1.1020000000000001e-01  -2.4179999999999999e-01  -1.2010000000000001e+00   2.3870000000000000e-01   8.5599999999999996e-02  -4.4000000000000003e-03  -5.9930000000000005e-01   0.0000000000000000e+00   3.4824000000000002e+00   2.7939999999999998e-01   4.8099999999999997e-02   2.0349999999999999e-01
   0.0000000000000000e+00  -1.5390000000000001e-01  -7.7210000000000001e-01   1.8140000000000001e-01   1.0470000000000000e-01   2.1899999999999999e-02  -4.2170000000000002e-01   0.0000000000000000e+00   3.7435999999999998e+00   2.3119999999999999e-01   6.7400000000000002e-02   1.9910000000000000e-01
  -2.8649999999999998e-01  -3.7369999999999998e-01  -1.7160000000000000e-01   1.5279999999999999e-01   3.8100000000000002e-02   4.3900000000000002e-02  -6.2150000000000005e-01   2.0010000000000000e-01   3.3953000000000002e+00   2.8899999999999998e-01   6.7400000000000002e-02   2.0349999999999999e-01
  -1.5429999999999999e-01  -1.3189999999999999e-01  -7.7210000000000001e-01   2.2910000000000000e-01   1.7130000000000001e-01  -1.3200000000000000e-02  -7.1020000000000005e-01   4.4499999999999998e-02   2.6989000000000001e+00   3.0819999999999997e-01   1.1550000000000001e-01   2.3440000000000000e-01
  -2.4249999999999999e-01  -2.4179999999999999e-01  -2.5740000000000002e-01   1.7190000000000000e-01   1.4269999999999999e-01  -8.8000000000000005e-03  -7.7680000000000005e-01  -4.4499999999999998e-02   3.5695000000000001e+00   2.2159999999999999e-01   3.8500000000000000e-02   1.9460000000000000e-01
  -2.2040000000000001e-01  -4.8359999999999997e-01   2.5740000000000002e-01   2.1959999999999999e-01   7.6100000000000001e-02   7.8899999999999998e-02  -6.6579999999999995e-01   6.6699999999999995e-02   2.8730000000000002e+00   3.8529999999999998e-01   4.8099999999999997e-02   2.0349999999999999e-01
  -3.7469999999999998e-01  -4.6170000000000000e-01  -2.5740000000000002e-01   1.2410000000000000e-01  -2.8500000000000001e-02   7.0199999999999999e-02  -6.8799999999999994e-01   6.6699999999999995e-02   2.4377000000000000e+00   2.7939999999999998e-01   3.8500000000000000e-02   2.0790000000000000e-01
  -1.9839999999999999e-01  -3.9570000000000000e-01   3.4310000000000002e-01   1.7190000000000000e-01   7.6100000000000001e-02   3.9500000000000000e-02  -3.7730000000000002e-01   1.1119999999999999e-01   2.5247000000000002e+00   2.4079999999999999e-01   9.6199999999999994e-02   1.9910000000000000e-01
  -3.5270000000000001e-01  -3.7369999999999998e-01   5.1470000000000005e-01   8.5900000000000004e-02   9.4999999999999998e-03   7.4499999999999997e-02  -6.2150000000000005e-01   2.2239999999999999e-01   2.8730000000000002e+00   2.6970000000000000e-01  -1.9199999999999998e-02   1.9460000000000000e-01
  -1.5429999999999999e-01  -3.9570000000000000e-01   0.0000000000000000e+00   1.9089999999999999e-01   2.8500000000000001e-02   7.0199999999999999e-02  -6.4370000000000005e-01   1.3339999999999999e-01   2.9600000000000000e+00   3.0819999999999997e-01   6.7400000000000002e-02   2.0790000000000000e-01
  -3.0859999999999999e-01  -3.2979999999999998e-01   2.5740000000000002e-01   2.2910000000000000e-01   1.6180000000000000e-01   5.2600000000000001e-02  -6.8799999999999994e-01   0.0000000000000000e+00   2.7858999999999998e+00   2.4079999999999999e-01   1.2509999999999999e-01   1.9910000000000000e-01
  -1.7630000000000001e-01  -4.8359999999999997e-01  -7.7210000000000001e-01   2.4820000000000000e-01   1.8079999999999999e-01   2.6300000000000000e-02  -5.9930000000000005e-01   2.8910000000000002e-01   2.7858999999999998e+00   3.3710000000000001e-01   1.0580000000000001e-01   1.6370000000000001e-01
  -2.2040000000000001e-01  -2.8580000000000000e-01  -4.2890000000000000e-01   9.5500000000000002e-02   1.2370000000000000e-01   7.4499999999999997e-02  -7.3240000000000005e-01   2.4460000000000001e-01   3.3953000000000002e+00   3.0819999999999997e-01   1.1550000000000001e-01   2.2559999999999999e-01
  -1.3230000000000000e-01  -3.7369999999999998e-01  -1.2010000000000001e+00   2.5779999999999997e-01   1.9030000000000000e-01   4.4000000000000003e-03  -5.3269999999999995e-01  -6.6699999999999995e-02   3.3083000000000000e+00   1.7340000000000000e-01   1.3469999999999999e-01   2.3000000000000001e-01
  -4.4080000000000003e-01  -3.9570000000000000e-01  -3.4310000000000002e-01   1.4319999999999999e-01   7.6100000000000001e-02   3.5099999999999999e-02  -6.2150000000000005e-01  -4.4499999999999998e-02   2.6989000000000001e+00   2.4079999999999999e-01   9.6199999999999994e-02   2.2120000000000001e-01
  -1.9839999999999999e-01  -2.8580000000000000e-01   3.4310000000000002e-01   1.6230000000000000e-01   3.8100000000000002e-02   3.9500000000000000e-02  -6.4370000000000005e-01   8.8900000000000007e-02   3.0470999999999999e+00   2.6010000000000000e-01   4.8099999999999997e-02   2.0349999999999999e-01
  -2.4249999999999999e-01  -2.4179999999999999e-01   7.7210000000000001e-01   1.8140000000000001e-01   8.5599999999999996e-02   6.5799999999999997e-02  -7.5460000000000005e-01  -4.4499999999999998e-02   1.8283000000000000e+00   3.1790000000000002e-01   8.6599999999999996e-02   1.9910000000000000e-01
  -2.6450000000000001e-01  -2.6379999999999998e-01  -4.2890000000000000e-01   2.2910000000000000e-01   1.2370000000000000e-01   5.7000000000000002e-02  -7.5460000000000005e-01  -1.3339999999999999e-01   2.7858999999999998e+00   2.9859999999999998e-01   9.5999999999999992e-03   2.3440000000000000e-01
  -3.5270000000000001e-01  -2.4179999999999999e-01   7.7210000000000001e-01   4.7699999999999999e-02   5.7099999999999998e-02   9.6500000000000002e-02  -2.6629999999999998e-01   4.4499999999999998e-02   2.3506000000000000e+00   1.9270000000000001e-01   4.8099999999999997e-02   1.9910000000000000e-01
  -4.8490000000000000e-01  -2.6379999999999998e-01   0.0000000000000000e+00   1.7190000000000000e-01   8.5599999999999996e-02   5.7000000000000002e-02  -4.6610000000000001e-01   2.4460000000000001e-01   3.3083000000000000e+00   3.0819999999999997e-01   9.6199999999999994e-02   1.9910000000000000e-01
