# Supplementary material for: Footwear and Foam Surface Alter Gait Initiation of Typical Subjects
Source: PLoS One. 2015 Aug 13;10(8):e0135821. doi: 10.1371/journal.pone.0135821 (PMC4536224; doi:10.1371/journal.pone.0135821)
Supplement: S1 Dataset — (ZIP) [file pone.0135821.s001.zip › 15_shod_av1_03.txt]

   1.7082699999999999e+01  -1.5390000000000001e-01   3.0950790000000001e+02  -4.3632000000000000e+00   3.1078700000000001e+01  -7.1919999999999995e-01  -1.8288599999999999e+01   8.4499999999999997e-01   2.8651510000000002e+02  -6.3673000000000002e+00  -2.7259200000000000e+01   1.0484000000000000e+00
   1.7060600000000001e+01  -3.2979999999999998e-01   3.0556180000000001e+02  -4.4778000000000002e+00   3.0983599999999999e+01  -8.0249999999999999e-01  -1.8421800000000001e+01   8.6719999999999997e-01   2.8712450000000001e+02  -6.4250999999999996e+00  -2.7230399999999999e+01   1.1013999999999999e+00
   1.6774100000000001e+01  -8.7929999999999997e-01   3.0401769999999999e+02  -4.5731999999999999e+00   3.0859900000000000e+01  -6.9289999999999996e-01  -1.8688099999999999e+01   1.1117999999999999e+00   2.8816919999999999e+02  -6.4924999999999997e+00  -2.7326599999999999e+01   1.1059000000000001e+00
   1.6619800000000001e+01  -6.8149999999999999e-01   3.0195890000000003e+02  -4.6592000000000002e+00   3.0555299999999999e+01  -6.9289999999999996e-01  -1.8821300000000001e+01   1.1785000000000001e+00   2.8938810000000001e+02  -6.5598999999999998e+00  -2.7317000000000000e+01   1.0616000000000001e+00
   1.6663900000000002e+01  -9.4530000000000003e-01   2.9869909999999999e+02  -4.5731999999999999e+00   3.0460200000000000e+01  -7.1040000000000003e-01  -1.9398399999999999e+01   9.5609999999999995e-01   2.9095519999999999e+02  -6.5984999999999996e+00  -2.7615300000000001e+01   1.1059000000000001e+00
   1.6751999999999999e+01  -6.1550000000000005e-01   2.9672609999999997e+02  -4.6401000000000003e+00   3.0269900000000000e+01  -6.9289999999999996e-01  -1.9553699999999999e+01   1.1563000000000001e+00   2.9243520000000001e+02  -6.7526000000000002e+00  -2.7596000000000000e+01   1.0129999999999999e+00
   1.6377300000000002e+01  -1.1651000000000000e+00   2.9415260000000001e+02  -4.6878000000000002e+00   2.9984400000000001e+01  -6.3590000000000002e-01  -2.0508099999999999e+01   1.3341000000000001e+00   2.9513409999999999e+02  -6.8681999999999999e+00  -2.7740300000000001e+01   1.0926000000000000e+00
   1.6222999999999999e+01  -1.1212000000000000e+00   2.8986340000000001e+02  -4.7450999999999999e+00   2.9622800000000002e+01  -6.4459999999999995e-01  -2.1307099999999998e+01   1.2007000000000001e+00   2.9678820000000002e+02  -7.0994000000000002e+00  -2.7961600000000001e+01   1.0350999999999999e+00
   1.5826200000000000e+01  -1.2749999999999999e+00   2.8651780000000002e+02  -4.8023999999999996e+00   2.9289700000000000e+01  -5.9640000000000004e-01  -2.2084000000000000e+01   8.8939999999999997e-01   2.9870350000000002e+02  -7.4172000000000002e+00  -2.8115600000000001e+01   1.0129999999999999e+00
   1.5605800000000000e+01  -1.2969999999999999e+00   2.8317230000000001e+02  -4.7164000000000001e+00   2.8852000000000000e+01  -5.6130000000000002e-01  -2.3104900000000001e+01   3.5580000000000001e-01   3.0157650000000001e+02  -7.9085000000000001e+00  -2.8259899999999998e+01   8.9349999999999996e-01
   1.5341300000000000e+01  -1.2091000000000001e+00   2.7828260000000000e+02  -4.6687000000000003e+00   2.8300100000000000e+01  -4.8680000000000001e-01  -2.3726400000000002e+01  -4.2249999999999999e-01   3.0427539999999999e+02  -8.1590000000000007e+00  -2.8500499999999999e+01   7.8300000000000003e-01
   1.5297200000000000e+01  -1.4509000000000001e+00   2.7330709999999999e+02  -4.6210000000000004e+00   2.8024100000000001e+01  -4.9990000000000001e-01  -2.4370000000000001e+01  -2.8910000000000002e-01   3.0706130000000002e+02  -8.5923999999999996e+00  -2.8692900000000002e+01   7.4309999999999998e-01
   1.4944599999999999e+01  -1.3630000000000000e+00   2.6953269999999998e+02  -4.5922999999999998e+00   2.7510300000000001e+01  -5.2180000000000004e-01  -2.4902699999999999e+01  -5.5589999999999995e-01   3.1132729999999998e+02  -8.9489000000000001e+00  -2.8866099999999999e+01   6.3700000000000001e-01
   1.4613899999999999e+01  -1.1871000000000000e+00   2.6490030000000002e+02  -4.6592000000000002e+00   2.7224799999999998e+01  -4.9990000000000001e-01  -2.5568600000000000e+01  -1.0672999999999999e+00   3.1437439999999998e+02  -9.2186000000000003e+00  -2.9125900000000001e+01   5.2639999999999998e-01
   1.5120900000000001e+01  -1.4729000000000001e+00   2.6001069999999999e+02  -4.5636999999999999e+00   2.6777600000000000e+01  -4.7360000000000002e-01  -2.6545100000000001e+01  -1.4231000000000000e+00   3.1846620000000001e+02  -9.7195000000000000e+00  -2.9481900000000000e+01   4.9990000000000001e-01
   1.4900499999999999e+01  -1.5828000000000000e+00   2.5709399999999999e+02  -4.7355000000000000e+00   2.6587199999999999e+01  -4.2540000000000000e-01  -2.7321999999999999e+01  -1.5565000000000000e+00   3.2299329999999998e+02  -1.0104799999999999e+01  -2.9799499999999998e+01   4.3790000000000001e-01
   1.4900499999999999e+01  -1.6048000000000000e+00   2.5494940000000000e+02  -4.7450999999999999e+00   2.6149500000000000e+01  -3.9470000000000000e-01  -2.8498300000000000e+01  -1.9567000000000001e+00   3.2769459999999998e+02  -1.0538300000000000e+01  -3.0203600000000002e+01   3.3620000000000000e-01
   1.4349399999999999e+01  -1.3850000000000000e+00   2.5203280000000001e+02  -4.8023999999999996e+00   2.5987700000000000e+01  -3.7709999999999999e-01  -2.9386099999999999e+01  -2.3570000000000002e+00   3.3117700000000002e+02  -1.1029500000000001e+01  -3.0626999999999999e+01   2.6540000000000002e-01
   1.4261300000000000e+01  -1.4509000000000001e+00   2.4885880000000000e+02  -4.9646999999999997e+00   2.5673700000000000e+01  -3.6399999999999999e-01  -3.0229500000000002e+01  -2.9129000000000000e+00   3.3483350000000002e+02  -1.1501600000000000e+01  -3.1040700000000001e+01   1.8579999999999999e-01
   1.4217200000000000e+01  -1.6048000000000000e+00   2.4748620000000000e+02  -5.0792000000000002e+00   2.5397800000000000e+01  -2.8499999999999998e-01  -3.1006300000000000e+01  -3.2909000000000002e+00   3.3970890000000003e+02  -1.2031400000000000e+01  -3.1358200000000000e+01   4.4000000000000003e-03
   1.4106999999999999e+01  -1.5168999999999999e+00   2.4542740000000001e+02  -5.0983000000000001e+00   2.5236000000000001e+01  -2.8939999999999999e-01  -3.2093899999999998e+01  -4.0023999999999997e+00   3.4362660000000000e+02  -1.2590100000000000e+01  -3.1800799999999999e+01  -1.1500000000000000e-01
   1.4129000000000000e+01  -1.3410000000000000e+00   2.4173869999999999e+02  -5.0888000000000000e+00   2.4998100000000001e+01  -2.9380000000000001e-01  -3.2715299999999999e+01  -4.5804999999999998e+00   3.4676080000000002e+02  -1.3100600000000000e+01  -3.2070300000000003e+01  -2.8310000000000002e-01
   1.3930600000000000e+01  -1.2091000000000001e+00   2.3890780000000001e+02  -5.2225000000000001e+00   2.4703099999999999e+01  -2.5430000000000003e-01  -3.3270200000000003e+01  -5.3810000000000002e+00   3.5128789999999998e+02  -1.3659300000000000e+01  -3.2330100000000002e+01  -4.6450000000000002e-01
   1.3666100000000000e+01  -1.0771999999999999e+00   2.3659170000000000e+02  -5.2797000000000001e+00   2.4522300000000001e+01  -2.5000000000000000e-01  -3.3891700000000000e+01  -6.2260000000000000e+00   3.5450909999999999e+02  -1.4256500000000001e+01  -3.2676400000000001e+01  -6.2809999999999999e-01
   1.3886500000000000e+01  -1.1212000000000000e+00   2.3367500000000001e+02  -5.2034000000000002e+00   2.4427199999999999e+01  -3.0700000000000000e-01  -3.4557499999999997e+01  -7.0932000000000004e+00   3.5773030000000000e+02  -1.4699600000000000e+01  -3.2974699999999999e+01  -7.7410000000000001e-01
   1.3622000000000000e+01  -8.5740000000000005e-01   2.3032950000000000e+02  -5.2511000000000001e+00   2.4056000000000001e+01  -3.3329999999999999e-01  -3.5179000000000002e+01  -7.5823999999999998e+00   3.6182220000000001e+02  -1.5229400000000000e+01  -3.3330700000000000e+01  -9.4660000000000000e-01
   1.3489800000000001e+01  -9.8929999999999996e-01   2.2998630000000000e+02  -5.2225000000000001e+00   2.3913300000000000e+01  -2.7189999999999998e-01  -3.5866999999999997e+01  -8.3605999999999998e+00   3.6539159999999998e+02  -1.5711100000000000e+01  -3.3619399999999999e+01  -1.0882000000000001e+00
   1.3467700000000001e+01  -7.6939999999999997e-01   2.2698390000000001e+02  -5.2892999999999999e+00   2.3618300000000001e+01  -2.7629999999999999e-01  -3.6865800000000000e+01  -9.4056999999999995e+00   3.6765519999999998e+02  -1.6260100000000001e+01  -3.3908099999999997e+01  -1.2871999999999999e+00
   1.3357500000000000e+01  -6.8149999999999999e-01   2.2509670000000000e+02  -5.1651999999999996e+00   2.3532699999999998e+01  -3.0259999999999998e-01  -3.7509399999999999e+01  -9.8058999999999994e+00   3.7113760000000002e+02  -1.6635800000000000e+01  -3.4235199999999999e+01  -1.4067000000000001e+00
   1.3313400000000000e+01  -9.6730000000000005e-01   2.2389570000000001e+02  -5.2511000000000001e+00   2.3247199999999999e+01  -2.2359999999999999e-01  -3.8086500000000001e+01  -1.0206200000000001e+01   3.7340120000000002e+02  -1.7030799999999999e+01  -3.4379500000000000e+01  -1.5748000000000000e+00
   1.3247299999999999e+01  -6.3749999999999996e-01   2.2183690000000001e+02  -5.2702000000000000e+00   2.2971200000000000e+01  -2.9380000000000001e-01  -3.9196300000000001e+01  -1.0828799999999999e+01   3.7610000000000002e+02  -1.7319800000000001e+01  -3.4562399999999997e+01  -1.6809000000000001e+00
   1.3401600000000000e+01  -8.3540000000000003e-01   2.2020699999999999e+02  -5.3083999999999998e+00   2.2856999999999999e+01  -2.3680000000000001e-01  -3.9773299999999999e+01  -1.0984400000000001e+01   3.7792829999999998e+02  -1.7628000000000000e+01  -3.4735599999999998e+01  -1.8004000000000000e+00
   1.3137100000000000e+01  -6.5949999999999998e-01   2.1874870000000001e+02  -5.3083999999999998e+00   2.2685800000000000e+01  -2.1490000000000001e-01  -4.0461399999999998e+01  -1.1140100000000000e+01   3.7958240000000001e+02  -1.7868800000000000e+01  -3.4889499999999998e+01  -1.9286000000000001e+00
   1.3247299999999999e+01  -8.5740000000000005e-01   2.1668979999999999e+02  -5.3560999999999996e+00   2.2600100000000001e+01  -2.1929999999999999e-01  -4.0860900000000001e+01  -1.1606999999999999e+01   3.8114949999999999e+02  -1.8080700000000000e+01  -3.4879899999999999e+01  -2.0834999999999999e+00
   1.3379600000000000e+01  -6.8149999999999999e-01   2.1608940000000001e+02  -5.2702000000000000e+00   2.2619100000000000e+01  -2.1049999999999999e-01  -4.1571100000000001e+01  -1.1851599999999999e+01   3.8149779999999998e+02  -1.8331199999999999e+01  -3.5082000000000001e+01  -2.1454000000000000e+00
   1.3644100000000000e+01  -7.2550000000000003e-01   2.1583199999999999e+02  -5.2797000000000001e+00   2.2542999999999999e+01  -2.3680000000000001e-01  -4.1815300000000001e+01  -1.1962800000000000e+01   3.8289069999999998e+02  -1.8504600000000000e+01  -3.5139699999999998e+01  -2.2427000000000001e+00
   1.3357500000000000e+01  -6.3749999999999996e-01   2.1488839999999999e+02  -5.4706999999999999e+00   2.2409800000000001e+01  -1.7979999999999999e-01  -4.2614300000000000e+01  -1.2007300000000001e+01   3.8350020000000001e+02  -1.8668299999999999e+01  -3.5053100000000001e+01  -2.3267000000000002e+00
   1.3666100000000000e+01  -6.1550000000000005e-01   2.1514570000000001e+02  -5.5374999999999996e+00   2.2466899999999999e+01  -2.1049999999999999e-01  -4.3013800000000003e+01  -1.2140700000000001e+01   3.8498020000000002e+02  -1.8706900000000001e+01  -3.5245500000000000e+01  -2.3797999999999999e+00
   1.3644100000000000e+01  -7.6939999999999997e-01   2.1583199999999999e+02  -5.5853000000000002e+00   2.2524000000000001e+01  -1.6230000000000000e-01  -4.3635300000000001e+01  -1.2207400000000000e+01   3.8445780000000002e+02  -1.8812799999999999e+01  -3.5283999999999999e+01  -2.3975000000000000e+00
   1.3886500000000000e+01  -6.8149999999999999e-01   2.1660409999999999e+02  -5.6425000000000001e+00   2.2409800000000001e+01  -1.4030000000000001e-01  -4.4123500000000000e+01  -1.2007300000000001e+01   3.8558960000000002e+02  -1.8889900000000001e+01  -3.5197400000000002e+01  -2.4285000000000001e+00
   1.3776300000000001e+01  -7.0350000000000001e-01   2.1754769999999999e+02  -5.7762000000000002e+00   2.2524000000000001e+01  -7.8899999999999998e-02  -4.4567399999999999e+01  -1.2185100000000000e+01   3.8532839999999999e+02  -1.8986200000000000e+01  -3.5149299999999997e+01  -2.5568000000000000e+00
   1.3952700000000000e+01  -6.3749999999999996e-01   2.1797659999999999e+02  -5.7093999999999996e+00   2.2524000000000001e+01  -9.6500000000000002e-02  -4.4922600000000003e+01  -1.2251799999999999e+01   3.8585079999999999e+02  -1.8957300000000000e+01  -3.5168599999999998e+01  -2.5789000000000000e+00
   1.3974700000000000e+01  -5.9360000000000002e-01   2.1874870000000001e+02  -5.8907999999999996e+00   2.2590599999999998e+01  -7.4499999999999997e-02  -4.4744999999999997e+01  -1.2051700000000000e+01   3.8602490000000000e+02  -1.9101800000000001e+01  -3.5072299999999998e+01  -2.6497000000000002e+00
   1.4195100000000000e+01  -6.3749999999999996e-01   2.1969229999999999e+02  -5.9290000000000003e+00   2.2666699999999999e+01  -3.5099999999999999e-02  -4.5122300000000003e+01  -1.2118399999999999e+01   3.8558960000000002e+02  -1.8909199999999998e+01  -3.4956899999999997e+01  -2.7027000000000001e+00
   1.4283300000000001e+01  -4.3969999999999998e-01   2.2029280000000000e+02  -6.0721999999999996e+00   2.2895099999999999e+01  -4.3900000000000002e-02  -4.5255499999999998e+01  -1.2452000000000000e+01   3.8515429999999998e+02  -1.9063300000000002e+01  -3.5149299999999997e+01  -2.7248999999999999e+00
   1.4635999999999999e+01  -5.9360000000000002e-01   2.2149369999999999e+02  -6.1295000000000002e+00   2.2999800000000000e+01  -4.3900000000000002e-02  -4.5366500000000002e+01  -1.2340800000000000e+01   3.8515429999999998e+02  -1.9082599999999999e+01  -3.4956899999999997e+01  -2.8222000000000000e+00
   1.4481700000000000e+01  -8.7929999999999997e-01   2.2329519999999999e+02  -6.2153999999999998e+00   2.3009300000000000e+01   6.5799999999999997e-02  -4.5521799999999999e+01  -1.2585400000000000e+01   3.8445780000000002e+02  -1.9044000000000000e+01  -3.4966500000000003e+01  -2.8089000000000000e+00
   1.4878399999999999e+01  -9.6730000000000005e-01   2.2423880000000000e+02  -6.3300000000000001e+00   2.3228200000000001e+01   7.4499999999999997e-02  -4.5987900000000003e+01  -1.2763299999999999e+01   3.8219430000000000e+02  -1.8947700000000001e+01  -3.4870300000000000e+01  -2.8178000000000001e+00
   1.5032700000000000e+01  -1.0551999999999999e+00   2.2672649999999999e+02  -6.3586000000000000e+00   2.3380400000000002e+01   9.6500000000000002e-02  -4.5921300000000002e+01  -1.2874400000000000e+01   3.8202010000000001e+02  -1.9053699999999999e+01  -3.4822200000000002e+01  -2.8753000000000002e+00
   1.5054800000000000e+01  -1.0992000000000000e+00   2.2844220000000001e+02  -6.6355000000000004e+00   2.3446999999999999e+01   1.4030000000000001e-01  -4.5832599999999999e+01  -1.2763299999999999e+01   3.8141070000000002e+02  -1.9053699999999999e+01  -3.4745199999999997e+01  -2.8929999999999998e+00
   1.5010700000000000e+01  -1.2749999999999999e+00   2.3170200000000000e+02  -6.7214000000000000e+00   2.3694400000000002e+01   1.7979999999999999e-01  -4.6143300000000004e+01  -1.2741000000000000e+01   3.8114949999999999e+02  -1.8928400000000000e+01  -3.4735599999999998e+01  -2.9150999999999998e+00
   1.5605800000000000e+01  -1.0992000000000000e+00   2.3230250000000001e+02  -6.8169000000000004e+00   2.3979900000000001e+01   1.7100000000000001e-01  -4.6454000000000001e+01  -1.3007899999999999e+01   3.8027890000000002e+02  -1.8783899999999999e+01  -3.4591200000000001e+01  -2.9636999999999998e+00
   1.5341300000000000e+01  -1.5828000000000000e+00   2.3547649999999999e+02  -6.9695999999999998e+00   2.4132200000000001e+01   2.2800000000000001e-01  -4.6387400000000000e+01  -1.2807700000000001e+01   3.8019189999999998e+02  -1.8851400000000002e+01  -3.4514299999999999e+01  -2.9636999999999998e+00
   1.5738099999999999e+01  -1.7586999999999999e+00   2.3607700000000000e+02  -7.0651000000000002e+00   2.4322500000000002e+01   2.1929999999999999e-01  -4.6365200000000002e+01  -1.2963400000000000e+01   3.7836360000000002e+02  -1.8841699999999999e+01  -3.4389200000000002e+01  -3.0167999999999999e+00
   1.5804200000000000e+01  -1.6048000000000000e+00   2.3873630000000000e+02  -7.1988000000000003e+00   2.4693600000000000e+01   2.7189999999999998e-01  -4.6454000000000001e+01  -1.3185700000000001e+01   3.7775420000000003e+02  -1.8726099999999999e+01  -3.4369900000000001e+01  -2.9725999999999999e+00
   1.5980499999999999e+01  -1.4069000000000000e+00   2.4053770000000000e+02  -7.3705999999999996e+00   2.4855399999999999e+01   2.5869999999999999e-01  -4.6476199999999999e+01  -1.3007899999999999e+01   3.7688360000000000e+02  -1.8629799999999999e+01  -3.4206400000000002e+01  -3.0432999999999999e+00
   1.5804200000000000e+01  -1.9564999999999999e+00   2.4422640000000001e+02  -7.4279000000000002e+00   2.4988600000000002e+01   3.6840000000000001e-01  -4.6609400000000001e+01  -1.3230200000000000e+01   3.7618709999999999e+02  -1.8571999999999999e+01  -3.4158200000000001e+01  -3.0034999999999998e+00
   1.5892400000000000e+01  -2.2423000000000002e+00   2.4482689999999999e+02  -7.5807000000000002e+00   2.5226500000000001e+01   3.9470000000000000e-01  -4.6454000000000001e+01  -1.3385899999999999e+01   3.7427179999999998e+02  -1.8552800000000001e+01  -3.3984999999999999e+01  -3.0080000000000000e+00
   1.5760100000000000e+01  -2.4841000000000002e+00   2.4825829999999999e+02  -7.8003000000000000e+00   2.5464400000000001e+01   4.2099999999999999e-01  -4.6476199999999999e+01  -1.3185700000000001e+01   3.7357530000000003e+02  -1.8340800000000002e+01  -3.4013900000000000e+01  -2.9990999999999999e+00
   1.6090800000000002e+01  -2.6160000000000001e+00   2.5074600000000001e+02  -7.9147999999999996e+00   2.5664200000000001e+01   4.7799999999999998e-01  -4.6786900000000003e+01  -1.3363600000000000e+01   3.7270470000000000e+02  -1.8369700000000002e+01  -3.3869599999999998e+01  -3.0609999999999999e+00
   1.5936500000000001e+01  -2.9678000000000000e+00   2.5460630000000000e+02  -8.1343999999999994e+00   2.5911600000000000e+01   5.3939999999999999e-01  -4.6387400000000000e+01  -1.3385899999999999e+01   3.7087639999999999e+02  -1.8234900000000000e+01  -3.3763700000000000e+01  -2.9769999999999999e+00
   1.6222999999999999e+01  -3.0996999999999999e+00   2.5649349999999998e+02  -8.2012999999999998e+00   2.6282699999999998e+01   4.8680000000000001e-01  -4.6254300000000001e+01  -1.3474800000000000e+01   3.6965760000000000e+02  -1.8080700000000000e+01  -3.3600200000000001e+01  -2.9990999999999999e+00
   1.5936500000000001e+01  -3.3635000000000002e+00   2.6001069999999999e+02  -8.4971999999999994e+00   2.6549199999999999e+01   5.4820000000000002e-01  -4.6010100000000001e+01  -1.3341400000000000e+01   3.6756810000000002e+02  -1.7984400000000001e+01  -3.3388500000000001e+01  -3.0124000000000000e+00
   1.5980499999999999e+01  -3.7372000000000001e+00   2.6292730000000000e+02  -8.5927000000000007e+00   2.6863199999999999e+01   5.2180000000000004e-01  -4.5788200000000003e+01  -1.3208000000000000e+01   3.6626220000000001e+02  -1.7849599999999999e+01  -3.3253799999999998e+01  -2.9592999999999998e+00
   1.6267099999999999e+01  -3.6053000000000002e+00   2.6490030000000002e+02  -8.7741000000000007e+00   2.7234300000000001e+01   5.6569999999999998e-01  -4.5632800000000003e+01  -1.3274699999999999e+01   3.6425990000000002e+02  -1.7608699999999999e+01  -3.3195999999999998e+01  -2.9813999999999998e+00
   1.6333200000000001e+01  -3.7151999999999998e+00   2.6816010000000000e+02  -8.9172999999999991e+00   2.7567399999999999e+01   5.3500000000000003e-01  -4.5566200000000002e+01  -1.3052300000000001e+01   3.6225749999999999e+02  -1.7502800000000001e+01  -3.2926600000000001e+01  -2.9990999999999999e+00
   1.6487500000000001e+01  -4.1548999999999996e+00   2.7313560000000001e+02  -9.0701000000000001e+00   2.7795800000000000e+01   6.1390000000000000e-01  -4.5344299999999997e+01  -1.3274699999999999e+01   3.6077740000000000e+02  -1.7242699999999999e+01  -3.2705300000000001e+01  -2.9813999999999998e+00
   1.6267099999999999e+01  -4.3308000000000000e+00   2.7476549999999997e+02  -9.2800999999999991e+00   2.8109800000000000e+01   5.8760000000000001e-01  -4.5299900000000001e+01  -1.3319200000000000e+01   3.5685969999999998e+02  -1.7030799999999999e+01  -3.2493600000000001e+01  -2.9903000000000000e+00
   1.6178899999999999e+01  -4.7923999999999998e+00   2.7845420000000001e+02  -9.4423999999999992e+00   2.8471399999999999e+01   6.9730000000000003e-01  -4.5144500000000001e+01  -1.3430300000000001e+01   3.5363850000000002e+02  -1.6963300000000000e+01  -3.2330100000000002e+01  -2.9106000000000001e+00
   1.6399300000000000e+01  -4.7264999999999997e+00   2.8128500000000003e+02  -9.6524999999999999e+00   2.8766400000000001e+01   7.2789999999999999e-01  -4.4922600000000003e+01  -1.3296900000000001e+01   3.5172320000000002e+02  -1.6664700000000000e+01  -3.1897099999999998e+01  -2.9725999999999999e+00
   1.6156900000000000e+01  -5.0122999999999998e+00   2.8566000000000003e+02  -9.8148000000000000e+00   2.8947199999999999e+01   7.3670000000000002e-01  -4.4434300000000000e+01  -1.3608200000000000e+01   3.4806670000000003e+02  -1.6577999999999999e+01  -3.1810500000000001e+01  -2.9327999999999999e+00
   1.6267099999999999e+01  -5.1002000000000001e+00   2.8789040000000000e+02  -9.8338999999999999e+00   2.9470500000000001e+01   6.6659999999999997e-01  -4.4389899999999997e+01  -1.3541499999999999e+01   3.4519369999999998e+02  -1.6212000000000000e+01  -3.1358200000000000e+01  -2.9548999999999999e+00
   1.6046700000000001e+01  -5.1661000000000001e+00   2.9080700000000002e+02  -1.0101200000000000e+01   2.9622800000000002e+01   7.1040000000000003e-01  -4.3857199999999999e+01  -1.3452600000000000e+01   3.4223360000000002e+02  -1.6077100000000002e+01  -3.1098400000000002e+01  -2.9681000000000002e+00
   1.6112800000000000e+01  -5.4080000000000004e+00   2.9355210000000000e+02  -1.0167999999999999e+01   2.9974900000000002e+01   6.3590000000000002e-01  -4.3479900000000001e+01  -1.3452600000000000e+01   3.3901240000000001e+02  -1.5788100000000000e+01  -3.0723199999999999e+01  -2.9681000000000002e+00
   1.6090800000000002e+01  -5.3639999999999999e+00   2.9535359999999997e+02  -1.0082100000000001e+01   3.0136700000000001e+01   6.1390000000000000e-01  -4.3235700000000001e+01  -1.3741600000000000e+01   3.3579120000000000e+02  -1.5557000000000000e+01  -3.0530700000000000e+01  -2.8797000000000001e+00
   1.6024600000000000e+01  -5.5399000000000003e+00   2.9818439999999998e+02  -1.0292199999999999e+01   3.0431600000000000e+01   5.8760000000000001e-01  -4.2547699999999999e+01  -1.3341400000000000e+01   3.3187349999999998e+02  -1.5364300000000000e+01  -3.0203600000000002e+01  -2.9283000000000001e+00
   1.5958500000000001e+01  -5.1661000000000001e+00   3.0298829999999998e+02  -1.0435400000000000e+01   3.0736200000000000e+01   6.0080000000000000e-01  -4.2370100000000001e+01  -1.3408099999999999e+01   3.2760750000000002e+02  -1.5084899999999999e+01  -3.0001500000000000e+01  -2.8576000000000001e+00
   1.6267099999999999e+01  -5.3200000000000003e+00   3.0564760000000001e+02  -1.0530799999999999e+01   3.1059699999999999e+01   5.3939999999999999e-01  -4.2081600000000002e+01  -1.3341400000000000e+01   3.2508280000000002e+02  -1.4901899999999999e+01  -2.9751300000000001e+01  -2.8001000000000000e+00
   1.6289100000000001e+01  -5.2541000000000002e+00   3.1036570000000000e+02  -1.0693099999999999e+01   3.1402300000000000e+01   5.0870000000000004e-01  -4.1593299999999999e+01  -1.3319200000000000e+01   3.2125209999999998e+02  -1.4574400000000001e+01  -2.9520399999999999e+01  -2.7381000000000002e+00
   1.6663900000000002e+01  -5.4958999999999998e+00   3.1559850000000000e+02  -1.0960500000000000e+01   3.1573499999999999e+01   4.9550000000000000e-01  -4.1216000000000001e+01  -1.2985600000000000e+01   3.1846620000000001e+02  -1.4391400000000001e+01  -2.9241399999999999e+01  -2.7734999999999999e+00
   1.7192900000000002e+01  -5.5179000000000000e+00   3.1980200000000002e+02  -1.1027300000000000e+01   3.1916100000000000e+01   5.2180000000000004e-01  -4.0483600000000003e+01  -1.3274699999999999e+01   3.1655090000000001e+02  -1.4112000000000000e+01  -2.8923900000000000e+01  -2.7646999999999999e+00
   1.7457400000000000e+01  -5.5617999999999999e+00   3.2331909999999999e+02  -1.1180099999999999e+01   3.2515599999999999e+01   4.7360000000000002e-01  -4.0106299999999997e+01  -1.3141299999999999e+01   3.1298140000000001e+02  -1.3842300000000000e+01  -2.8741000000000000e+01  -2.7469999999999999e+00
   1.7655700000000000e+01  -6.0235000000000003e+00   3.2932400000000001e+02  -1.1409200000000000e+01   3.2972400000000000e+01   5.2180000000000004e-01  -3.9595799999999997e+01  -1.3119000000000000e+01   3.0976020000000000e+02  -1.3697800000000001e+01  -2.8519700000000000e+01  -2.7690999999999999e+00
   1.7920300000000001e+01  -6.2214000000000000e+00   3.3481410000000000e+02  -1.1609700000000000e+01   3.3381599999999999e+01   4.8680000000000001e-01  -3.9018700000000003e+01  -1.2763299999999999e+01   3.0645190000000002e+02  -1.3428100000000001e+01  -2.8134799999999998e+01  -2.7336999999999998e+00
   1.8471299999999999e+01  -6.2432999999999996e+00   3.4107630000000000e+02  -1.1924799999999999e+01   3.3990600000000001e+01   4.6920000000000001e-01  -3.8796799999999998e+01  -1.2985600000000000e+01   3.0375299999999999e+02  -1.3167999999999999e+01  -2.7923200000000001e+01  -2.6894999999999998e+00
   1.8669699999999999e+01  -6.8148999999999997e+00   3.4725279999999998e+02  -1.2153900000000000e+01   3.4533000000000001e+01   4.8680000000000001e-01  -3.8219700000000003e+01  -1.3185700000000001e+01   2.9948710000000000e+02  -1.2879000000000000e+01  -2.7547899999999998e+01  -2.7027000000000001e+00
   1.9485199999999999e+01  -7.4085000000000001e+00   3.5463020000000000e+02  -1.2507199999999999e+01   3.5046799999999998e+01   6.1390000000000000e-01  -3.7753599999999999e+01  -1.3385899999999999e+01   2.9530820000000000e+02  -1.2696000000000000e+01  -2.7163000000000000e+01  -2.7204000000000002e+00
   2.0014299999999999e+01  -7.8700999999999999e+00   3.6252229999999997e+02  -1.2784000000000001e+01   3.5789099999999998e+01   6.6220000000000001e-01  -3.7553800000000003e+01  -1.3941800000000001e+01   2.9051990000000001e+02  -1.2349200000000000e+01  -2.6951300000000000e+01  -2.7425999999999999e+00
   2.0411000000000001e+01  -8.8594000000000008e+00   3.6921339999999998e+02  -1.3223200000000000e+01   3.6331499999999998e+01   7.1919999999999995e-01  -3.6843600000000002e+01  -1.4186400000000001e+01   2.8703750000000002e+02  -1.2214399999999999e+01  -2.6518300000000000e+01  -2.7911999999999999e+00
   2.0917999999999999e+01  -9.6728000000000005e+00   3.7693400000000003e+02  -1.3624200000000000e+01   3.6864300000000000e+01   8.9459999999999995e-01  -3.6488500000000002e+01  -1.4075200000000001e+01   2.8163970000000000e+02  -1.1742400000000000e+01  -2.5998799999999999e+01  -2.8089000000000000e+00
   2.1623300000000000e+01  -1.0596100000000000e+01   3.8371089999999998e+02  -1.3996600000000001e+01   3.7254500000000000e+01   9.9109999999999998e-01  -3.5978000000000002e+01  -1.4319800000000001e+01   2.7702550000000002e+02  -1.1443800000000000e+01  -2.5546500000000002e+01  -2.8576000000000001e+00
   2.2350700000000000e+01  -1.1761200000000001e+01   3.9005889999999999e+02  -1.4139799999999999e+01   3.7844499999999996e+01   1.1577000000000000e+00  -3.5689500000000002e+01  -1.4653300000000000e+01   2.7101839999999999e+02  -1.1222200000000001e+01  -2.5074999999999999e+01  -2.8531000000000000e+00
   2.2945900000000002e+01  -1.2772500000000001e+01   3.9614949999999999e+02  -1.4464399999999999e+01   3.8263199999999998e+01   1.2585999999999999e+00  -3.5134599999999999e+01  -1.4786700000000000e+01   2.6579480000000001e+02  -1.0952500000000001e+01  -2.4516999999999999e+01  -2.9062000000000001e+00
   2.3364699999999999e+01  -1.4267300000000001e+01   4.0232600000000002e+02  -1.4769900000000000e+01   3.8719900000000003e+01   1.3945000000000001e+00  -3.4268999999999998e+01  -1.4742200000000000e+01   2.6091940000000000e+02  -1.0576800000000000e+01  -2.4016600000000000e+01  -2.9150999999999998e+00
   2.4378599999999999e+01  -1.5190700000000000e+01   4.0678670000000000e+02  -1.4960900000000001e+01   3.9072000000000003e+01   1.5436000000000001e+00  -3.3603099999999998e+01  -1.5231400000000001e+01   2.5430279999999999e+02  -1.0297499999999999e+01  -2.3516300000000001e+01  -2.9371999999999998e+00
   2.4797400000000000e+01  -1.6114000000000001e+01   4.1219110000000001e+02  -1.5247299999999999e+01   3.9462200000000003e+01   1.7190000000000001e+00  -3.2781900000000000e+01  -1.5453799999999999e+01   2.4812160000000000e+02  -9.9121000000000006e+00  -2.2861999999999998e+01  -2.9548999999999999e+00
   2.5238199999999999e+01  -1.7608899999999998e+01   4.1828170000000000e+02  -1.5438200000000000e+01   3.9671500000000002e+01   1.9032000000000000e+00  -3.2071700000000000e+01  -1.5609400000000001e+01   2.4098259999999999e+02  -9.5556999999999999e+00  -2.2390499999999999e+01  -2.9857999999999998e+00
   2.6031800000000000e+01  -1.8268400000000000e+01   4.2360030000000000e+02  -1.5447800000000001e+01   3.9995100000000001e+01   2.0785999999999998e+00  -3.1472400000000000e+01  -1.5787300000000000e+01   2.3506250000000000e+02  -9.1511999999999993e+00  -2.1755400000000002e+01  -2.9725999999999999e+00
   2.6604900000000001e+01  -1.9323599999999999e+01   4.2831840000000000e+02  -1.5590999999999999e+01   4.0280500000000004e+01   2.2452000000000001e+00  -3.0806600000000000e+01  -1.6321000000000002e+01   2.2905539999999999e+02  -8.6694999999999993e+00  -2.1178100000000001e+01  -3.0034999999999998e+00
   2.7508600000000001e+01  -2.0598600000000001e+01   4.3363700000000000e+02  -1.5724600000000001e+01   4.0394700000000000e+01   2.4382000000000001e+00  -2.9852200000000000e+01  -1.6365400000000001e+01   2.2209059999999999e+02  -8.3515999999999995e+00  -2.0571899999999999e+01  -3.0345000000000000e+00
   2.8346200000000000e+01  -2.1280100000000001e+01   4.3844090000000000e+02  -1.5801000000000000e+01   4.0651699999999998e+01   2.6179999999999999e+00  -2.8986599999999999e+01  -1.6632300000000001e+01   2.1590930000000000e+02  -8.0336999999999996e+00  -1.9984999999999999e+01  -3.0124000000000000e+00
   2.9249900000000000e+01  -2.1917600000000000e+01   4.4221539999999999e+02  -1.5801000000000000e+01   4.0956200000000003e+01   2.7364000000000002e+00  -2.8365100000000002e+01  -1.6921299999999999e+01   2.0972800000000001e+02  -7.6966000000000001e+00  -1.9426900000000000e+01  -3.0609999999999999e+00
   3.0087499999999999e+01  -2.2533200000000001e+01   4.4787709999999998e+02  -1.6011099999999999e+01   4.1098900000000000e+01   2.8898999999999999e+00  -2.7521699999999999e+01  -1.7121500000000001e+01   2.0276320000000001e+02  -7.3113000000000001e+00  -1.8840000000000000e+01  -3.1141000000000001e+00
   3.0859000000000002e+01  -2.2972799999999999e+01   4.5233789999999999e+02  -1.5944200000000000e+01   4.1498600000000003e+01   2.9906999999999999e+00  -2.6900300000000001e+01  -1.7454999999999998e+01   1.9658189999999999e+02  -6.9549000000000003e+00  -1.8253000000000000e+01  -3.1097000000000001e+00
   3.1454100000000000e+01  -2.2994800000000001e+01   4.5774230000000000e+02  -1.5867900000000001e+01   4.1993400000000001e+01   3.0960000000000001e+00  -2.6101199999999999e+01  -1.7721800000000002e+01   1.9040060000000000e+02  -6.6081000000000003e+00  -1.7723800000000001e+01  -3.1362000000000001e+00
   3.2225600000000000e+01  -2.3742300000000000e+01   4.6460500000000002e+02  -1.6058800000000002e+01   4.2554800000000000e+01   3.2187999999999999e+00  -2.5368800000000000e+01  -1.7899699999999999e+01   1.8343580000000000e+02  -6.1265000000000001e+00  -1.7136900000000001e+01  -3.1274000000000002e+00
   3.2820700000000002e+01  -2.4116000000000000e+01   4.7198239999999998e+02  -1.6182900000000000e+01   4.2992500000000000e+01   3.3721999999999999e+00  -2.4813900000000000e+01  -1.7632899999999999e+01   1.7742869999999999e+02  -5.8182000000000000e+00  -1.6424800000000001e+01  -3.0787000000000000e+00
   3.3107300000000002e+01  -2.4423800000000000e+01   4.7910239999999999e+02  -1.6135200000000001e+01   4.3591999999999999e+01   3.4556000000000000e+00  -2.4192499999999999e+01  -1.7766300000000001e+01   1.7098620000000000e+02  -5.3173000000000004e+00  -1.6001500000000000e+01  -3.0080000000000000e+00
   3.3702399999999997e+01  -2.4269900000000000e+01   4.8802400000000000e+02  -1.6278400000000001e+01   4.4353299999999997e+01   3.4950000000000001e+00  -2.3482199999999999e+01  -1.7610600000000002e+01   1.6349900000000000e+02  -4.7874999999999996e+00  -1.5308700000000000e+01  -2.9903000000000000e+00
   3.4011000000000003e+01  -2.4665600000000001e+01   4.9720280000000002e+02  -1.6402500000000000e+01   4.4952800000000003e+01   3.6221999999999999e+00  -2.2771999999999998e+01  -1.6965800000000002e+01   1.5714370000000000e+02  -4.2384000000000004e+00  -1.4596600000000000e+01  -2.9150999999999998e+00
   3.4473900000000000e+01  -2.4885400000000001e+01   5.0595280000000002e+02  -1.6612600000000000e+01   4.5856800000000000e+01   3.7187000000000001e+00  -2.1906400000000001e+01  -1.6609999999999999e+01   1.4808940000000001e+02  -3.6797000000000000e+00  -1.3817200000000000e+01  -2.7778999999999998e+00
   3.5289499999999997e+01  -2.5149200000000000e+01   5.1358749999999998e+02  -1.6774899999999999e+01   4.6703699999999998e+01   3.7231000000000001e+00  -2.0774500000000000e+01  -1.6031900000000000e+01   1.4042810000000000e+02  -2.9668999999999999e+00  -1.2970499999999999e+01  -2.6452000000000000e+00
   3.5554000000000002e+01  -2.5478999999999999e+01   5.2388160000000005e+02  -1.7051700000000000e+01   4.7398400000000002e+01   3.8064000000000000e+00  -1.9420600000000000e+01  -1.4986800000000001e+01   1.3111269999999999e+02  -2.3311000000000002e+00  -1.2075699999999999e+01  -2.4418000000000002e+00
   3.6325400000000002e+01  -2.5720800000000001e+01   5.3143050000000005e+02  -1.7109000000000002e+01   4.8150100000000002e+01   3.8765000000000001e+00  -1.8244199999999999e+01  -1.4275300000000000e+01   1.2127490000000000e+02  -1.6087000000000000e+00  -1.0997999999999999e+01  -2.2427000000000001e+00
   3.6964700000000001e+01  -2.6116499999999998e+01   5.3872220000000004e+02  -1.7156800000000000e+01   4.8825800000000001e+01   3.9335000000000000e+00  -1.6646200000000000e+01  -1.3319200000000000e+01   1.1013110000000000e+02  -7.5139999999999996e-01  -1.0016500000000001e+01  -2.0127000000000002e+00
   3.7714100000000002e+01  -2.6248400000000000e+01   5.4584220000000005e+02  -1.7300000000000001e+01   4.9425300000000000e+01   4.0343999999999998e+00  -1.5003800000000000e+01  -1.2051700000000000e+01   9.8552099999999996e+01   1.9270000000000001e-01  -8.9677000000000007e+00  -1.7296000000000000e+00
   3.8066800000000001e+01  -2.6863900000000001e+01   5.5373429999999996e+02  -1.7510000000000002e+01   5.0062800000000003e+01   4.1002000000000001e+00  -1.3538900000000000e+01  -1.0917700000000000e+01   8.7321399999999997e+01   9.9219999999999997e-01  -7.9093000000000000e+00  -1.4509000000000001e+00
   3.8375300000000003e+01  -2.7523499999999999e+01   5.5965340000000003e+02  -1.7481400000000001e+01   5.0719400000000000e+01   4.2887000000000004e+00  -1.2207200000000000e+01  -9.3167000000000009e+00   7.7570599999999999e+01   1.7050000000000001e+00  -7.1010999999999997e+00  -1.0571999999999999e+00
   3.8816200000000002e+01  -2.8073000000000000e+01   5.6651610000000005e+02  -1.7739200000000000e+01   5.1375999999999998e+01   4.3589000000000002e+00  -1.1696700000000000e+01  -9.8504000000000005e+00   7.1476399999999998e+01   2.1674000000000002e+00  -6.4082999999999997e+00  -9.8199999999999998e-01
   3.9036600000000000e+01  -2.8908400000000000e+01   5.7432240000000002e+02  -1.7930099999999999e+01   5.1775700000000001e+01   4.4684999999999997e+00  -9.5215999999999994e+00  -9.1610999999999994e+00   6.7297499999999999e+01   2.4660000000000002e+00  -6.0042000000000000e+00  -7.2540000000000004e-01
   3.9146799999999999e+01  -2.9699800000000000e+01   5.8092780000000005e+02  -1.8111499999999999e+01   5.2470300000000002e+01   4.5650000000000004e+00  -8.8780000000000001e+00  -8.3827999999999996e+00   6.6165700000000001e+01   2.5623000000000000e+00  -6.0811000000000002e+00  -6.3260000000000005e-01
   3.9499499999999998e+01  -3.0601199999999999e+01   5.8684690000000001e+02  -1.8312000000000001e+01   5.3041300000000000e+01   4.6570999999999998e+00  -7.8792000000000000e+00  -6.0480999999999998e+00   6.3902200000000001e+01   2.8128000000000002e+00  -6.1003999999999996e+00  -4.5560000000000000e-01
   3.9719900000000003e+01  -3.1986100000000000e+01   5.9276599999999996e+02  -1.8617500000000000e+01   5.3640799999999999e+01   4.8501000000000003e+00  -7.3686999999999996e+00  -4.5361000000000002e+00   6.4424499999999995e+01   2.8609000000000000e+00  -6.0715000000000003e+00  -9.2899999999999996e-02
   3.9786000000000001e+01  -3.3305100000000003e+01   5.9808460000000002e+02  -1.8932600000000001e+01   5.4278300000000002e+01   4.8851000000000004e+00  -7.3243000000000000e+00  -3.0017999999999998e+00   6.3205700000000000e+01   3.0729000000000002e+00  -5.9657000000000000e+00   7.0800000000000002e-02
   4.0006500000000003e+01  -3.4118499999999997e+01   6.0383209999999997e+02  -1.9085400000000000e+01   5.4877800000000001e+01   5.0122999999999998e+00  -6.2145999999999999e+00  -3.5577000000000001e+00   5.8591500000000003e+01   2.9958000000000000e+00  -5.7251000000000003e+00   1.9460000000000000e-01
   4.0116700000000002e+01  -3.5525500000000001e+01   6.0872170000000006e+02  -1.9419499999999999e+01   5.5448799999999999e+01   5.1087999999999996e+00  -5.0160999999999998e+00  -4.0690999999999997e+00   5.6676200000000001e+01   2.9765000000000001e+00  -5.5423000000000000e+00   8.4000000000000005e-02
   4.0204799999999999e+01  -3.6778500000000001e+01   6.1429769999999996e+02  -1.9925500000000000e+01   5.5962600000000002e+01   5.2885999999999997e+00  -3.9062999999999999e+00  -4.3803999999999998e+00   5.2932600000000001e+01   2.7646000000000002e+00  -5.2920999999999996e+00   8.8499999999999995e-02
   4.0182800000000000e+01  -3.8449300000000001e+01   6.1935889999999995e+02  -2.0154699999999998e+01   5.6600200000000001e+01   5.3762999999999996e+00  -3.7065999999999999e+00  -4.8250999999999999e+00   5.0582000000000001e+01   2.7934999999999999e+00  -5.0034999999999998e+00   1.2830000000000000e-01
   3.9697899999999997e+01  -3.9504500000000000e+01   6.2484910000000002e+02  -2.0603400000000001e+01   5.7209200000000003e+01   5.5254000000000003e+00  -3.7286999999999999e+00  -4.3136999999999999e+00   4.6664299999999997e+01   2.7452999999999999e+00  -4.8303000000000003e+00   9.7299999999999998e-02
   3.9587699999999998e+01  -4.1087299999999999e+01   6.3033929999999998e+02  -2.0851600000000001e+01   5.7761099999999999e+01   5.6349999999999998e+00  -3.5289999999999999e+00  -4.7362000000000002e+00   4.3704200000000000e+01   2.6200999999999999e+00  -4.4454000000000002e+00   1.7700000000000000e-02
   3.9565600000000003e+01  -4.2120600000000003e+01   6.3479999999999995e+02  -2.1300400000000000e+01   5.8303500000000000e+01   5.7840999999999996e+00  -3.2627000000000002e+00  -5.0252999999999997e+00   4.0570099999999996e+01   2.3599999999999999e+00  -4.0796999999999999e+00   1.3299999999999999e-02
   3.9323200000000000e+01  -4.3549500000000002e+01   6.3848869999999999e+02  -2.1539000000000001e+01   5.8988700000000001e+01   5.8411000000000000e+00  -3.2183000000000002e+00  -5.1364000000000001e+00   3.6304099999999998e+01   2.2155000000000000e+00  -3.6564000000000001e+00  -4.8700000000000000e-02
   3.8860300000000002e+01  -4.4846499999999999e+01   6.4149109999999996e+02  -2.1815899999999999e+01   5.9416899999999998e+01   5.9463999999999997e+00  -2.9741000000000000e+00  -4.5583000000000000e+00   3.3344099999999997e+01   2.1480999999999999e+00  -3.2810999999999999e+00  -9.7299999999999998e-02
   3.8397399999999998e+01  -4.6077599999999997e+01   6.4466510000000005e+02  -2.2035499999999999e+01   5.9940300000000001e+01   6.0427999999999997e+00  -2.7078000000000002e+00  -3.9357000000000002e+00   3.0384000000000000e+01   1.9746999999999999e+00  -2.9636000000000000e+00  -1.5040000000000001e-01
   3.7978600000000000e+01  -4.7418599999999998e+01   6.4569460000000004e+02  -2.2131000000000000e+01   6.0320900000000002e+01   6.1436999999999999e+00  -2.3527000000000000e+00  -3.5354999999999999e+00   2.7162800000000001e+01   1.8591000000000000e+00  -2.8193000000000001e+00  -3.1000000000000000e-02
   3.7912500000000001e+01  -4.8319899999999997e+01   6.4792489999999998e+02  -2.2216899999999999e+01   6.0749099999999999e+01   6.1699999999999999e+00  -2.2860999999999998e+00  -2.4904000000000002e+00   2.3941600000000001e+01   1.7339000000000000e+00  -2.2997000000000001e+00  -8.8000000000000005e-03
   3.7383499999999998e+01  -4.9594999999999999e+01   6.4895429999999999e+02  -2.2216899999999999e+01   6.0787199999999999e+01   6.3102999999999998e+00  -2.3527000000000000e+00  -1.7565999999999999e+00   2.2461500000000001e+01   1.6278999999999999e+00  -2.0206000000000000e+00   8.8499999999999995e-02
   3.7449599999999997e+01  -5.0650199999999998e+01   6.4792489999999998e+02  -2.2045100000000001e+01   6.0910899999999998e+01   6.4024000000000001e+00  -2.2860999999999998e+00  -9.5609999999999995e-01   1.8108499999999999e+01   1.6183000000000001e+00  -1.7801000000000000e+00   2.3000000000000001e-01
   3.7493699999999997e+01  -5.1639400000000002e+01   6.4801070000000004e+02  -2.1873200000000001e+01   6.0977499999999999e+01   6.4945000000000004e+00  -1.3539000000000001e+00   4.0020000000000000e-01   1.6280300000000000e+01   1.4545999999999999e+00  -1.5490999999999999e+00   2.8749999999999998e-01
   3.7515700000000002e+01  -5.1947200000000002e+01   6.4758180000000004e+02  -2.1558100000000000e+01   6.0796700000000001e+01   6.5865999999999998e+00  -9.1000000000000003e-01   1.0450999999999999e+00   1.3668500000000000e+01   1.2330000000000001e+00  -1.3182000000000000e+00   3.3620000000000000e-01
   3.7317300000000003e+01  -5.2298999999999999e+01   6.4449360000000001e+02  -2.1224000000000000e+01   6.0587299999999999e+01   6.5910000000000002e+00  -9.7660000000000002e-01   1.4898000000000000e+00   1.2188400000000000e+01   1.0691999999999999e+00  -9.6220000000000006e-01   3.5830000000000001e-01
   3.7625900000000001e+01  -5.2386899999999997e+01   6.4209159999999997e+02  -2.0641600000000000e+01   6.0482700000000001e+01   6.5339999999999998e+00  -6.4370000000000005e-01   2.2679999999999998e+00   9.7507000000000001e+00   9.1510000000000002e-01  -7.3129999999999995e-01   4.1580000000000000e-01
   3.7317300000000003e+01  -5.2848500000000001e+01   6.3857449999999994e+02  -2.0240600000000001e+01   6.0159100000000002e+01   6.5384000000000002e+00  -3.1069999999999998e-01   2.5792999999999999e+00   7.5742000000000003e+00   8.0920000000000003e-01  -4.0410000000000001e-01   4.3790000000000001e-01
   3.7229199999999999e+01  -5.2760599999999997e+01   6.3368480000000000e+02  -1.9725000000000001e+01   5.9987800000000000e+01   6.5734000000000004e+00  -4.8830000000000001e-01   1.2007000000000001e+00   5.5719000000000003e+00   4.3350000000000000e-01  -9.6199999999999994e-02   2.6540000000000002e-01
   3.6964700000000001e+01  -5.2804600000000001e+01   6.2905250000000001e+02  -1.9028099999999998e+01   5.9531100000000002e+01   6.5164000000000000e+00  -7.9900000000000004e-01   2.2200000000000001e-02   3.3083000000000000e+00   2.6010000000000000e-01   5.7700000000000001e-02   1.9910000000000000e-01
   3.6347499999999997e+01  -5.2496800000000000e+01   6.2364810000000000e+02  -1.8397900000000000e+01   5.9198000000000000e+01   6.4593999999999996e+00  -7.7680000000000005e-01   2.2239999999999999e-01   3.5695000000000001e+00   2.7939999999999998e-01   1.4430000000000001e-01   1.4599999999999999e-01
   3.5730300000000000e+01  -5.2386899999999997e+01   6.1858690000000001e+02  -1.7739200000000000e+01   5.8722200000000001e+01   6.3936999999999999e+00  -8.6560000000000004e-01  -1.3339999999999999e-01   3.7435999999999998e+00   1.9270000000000001e-01   1.0580000000000001e-01   1.8579999999999999e-01
   3.5002899999999997e+01  -5.2167099999999998e+01   6.1249620000000004e+02  -1.7032699999999998e+01   5.8455800000000004e+01   6.3147000000000002e+00  -7.7680000000000005e-01   3.1130000000000002e-01   3.3083000000000000e+00   3.3710000000000001e-01   8.6599999999999996e-02   1.6810000000000000e-01
   3.4055100000000003e+01  -5.2210999999999999e+01   6.0649140000000000e+02  -1.6306999999999999e+01   5.7970500000000001e+01   6.2446000000000002e+00  -1.0431999999999999e+00  -4.4499999999999998e-02   3.9177000000000000e+00   2.5050000000000000e-01   5.7700000000000001e-02   2.0349999999999999e-01
   3.3261600000000001e+01  -5.2035200000000003e+01   6.0151589999999999e+02  -1.5705600000000000e+01   5.7408999999999999e+01   6.2050999999999998e+00  -7.3240000000000005e-01   2.2239999999999999e-01   3.7435999999999998e+00   1.8300000000000000e-01   1.3469999999999999e-01   1.8579999999999999e-01
   3.2115400000000001e+01  -5.2298999999999999e+01   5.9516790000000003e+02  -1.4855800000000000e+01   5.6885700000000000e+01   6.1744000000000003e+00  -6.6579999999999995e-01   0.0000000000000000e+00   3.6564999999999999e+00   2.1190000000000001e-01   9.5999999999999992e-03   2.3440000000000000e-01
   3.1343900000000001e+01  -5.2167099999999998e+01   5.8856259999999997e+02  -1.4216200000000001e+01   5.6514600000000002e+01   5.9858000000000002e+00  -7.9900000000000004e-01   3.1130000000000002e-01   3.4824000000000002e+00   2.3119999999999999e-01   1.2509999999999999e-01   1.8579999999999999e-01
   3.0859000000000002e+01  -5.2189000000000000e+01   5.8298659999999995e+02  -1.3500100000000000e+01   5.6076799999999999e+01   5.9946000000000002e+00  -6.6579999999999995e-01   2.2239999999999999e-01   4.0918000000000001e+00   2.2159999999999999e-01   1.5400000000000000e-01   1.6370000000000001e-01
   3.0197700000000001e+01  -5.2145099999999999e+01   5.7698170000000005e+02  -1.2774500000000000e+01   5.5553500000000000e+01   5.9200999999999997e+00  -7.5460000000000005e-01   2.4460000000000001e-01   3.7435999999999998e+00   2.7939999999999998e-01   9.6199999999999994e-02   1.7690000000000000e-01
   2.9778900000000000e+01  -5.1947200000000002e+01   5.7037639999999999e+02  -1.1924799999999999e+01   5.5153799999999997e+01   5.8060000000000000e+00  -8.6560000000000004e-01   3.1130000000000002e-01   3.9177000000000000e+00   1.7340000000000000e-01   6.7400000000000002e-02   1.9020000000000001e-01
   2.9315999999999999e+01  -5.2101100000000002e+01   5.6462890000000004e+02  -1.1246900000000000e+01   5.4687500000000000e+01   5.7577999999999996e+00  -7.5460000000000005e-01   2.0010000000000000e-01   3.3083000000000000e+00   2.1190000000000001e-01   1.1550000000000001e-01   1.5920000000000001e-01
   2.9315999999999999e+01  -5.2210999999999999e+01   5.5999659999999994e+02  -1.0397200000000000e+01   5.4259300000000003e+01   5.8192000000000004e+00  -5.7709999999999995e-01   2.8910000000000002e-01   3.2212000000000001e+00   2.6970000000000000e-01   6.7400000000000002e-02   1.4599999999999999e-01
   2.9249900000000000e+01  -5.1463600000000000e+01   5.5527840000000003e+02  -9.5761000000000003e+00   5.3792999999999999e+01   5.7489999999999997e+00  -8.8780000000000003e-01   6.6699999999999995e-02   2.5247000000000002e+00   2.6010000000000000e-01   9.5999999999999992e-03   1.8579999999999999e-01
   2.9448300000000000e+01  -5.1507500000000000e+01   5.5073190000000000e+02  -8.7550000000000008e+00   5.3374299999999998e+01   5.6788999999999996e+00  -7.7680000000000005e-01   3.3350000000000002e-01   3.3083000000000000e+00   3.1790000000000002e-01  -2.8899999999999999e-02   2.0349999999999999e-01
   2.9492400000000000e+01  -5.1133800000000001e+01   5.4747209999999995e+02  -7.9626000000000001e+00   5.2965100000000000e+01   5.6525999999999996e+00  -8.4340000000000004e-01   3.5580000000000001e-01   3.0470999999999999e+00   2.8899999999999998e-01   6.7400000000000002e-02   2.1679999999999999e-01
   2.9492400000000000e+01  -5.0606200000000001e+01   5.4455550000000005e+02  -7.1605999999999996e+00   5.2622599999999998e+01   5.5735999999999999e+00  -7.7680000000000005e-01   1.1119999999999999e-01   4.1788999999999996e+00   2.4079999999999999e-01   5.7700000000000001e-02   2.0790000000000000e-01
   2.9426200000000001e+01  -5.0210500000000003e+01   5.4198199999999997e+02  -6.2918000000000003e+00   5.2755800000000001e+01   5.5034999999999998e+00  -9.1000000000000003e-01   2.2200000000000001e-02   3.8306000000000000e+00   3.0819999999999997e-01   3.8500000000000000e-02   1.5920000000000001e-01
   2.9029499999999999e+01  -4.9506999999999998e+01   5.4018050000000005e+02  -5.5279999999999996e+00   5.2498899999999999e+01   5.3851000000000004e+00  -5.1049999999999995e-01   1.3339999999999999e-01   3.6564999999999999e+00   2.7939999999999998e-01   1.1550000000000001e-01   1.7249999999999999e-01
   2.9315999999999999e+01  -4.9155299999999997e+01   5.3940840000000003e+02  -4.6783000000000001e+00   5.2546399999999998e+01   5.3280000000000003e+00  -6.8799999999999994e-01   2.0010000000000000e-01   4.0048000000000004e+00   3.2750000000000001e-01   1.0580000000000001e-01   1.6370000000000001e-01
   2.9051500000000001e+01  -4.8957500000000003e+01   5.3726379999999995e+02  -3.8380999999999998e+00   5.2622599999999998e+01   5.2228000000000003e+00  -7.7680000000000005e-01   1.1119999999999999e-01   3.2212000000000001e+00   2.5050000000000000e-01   8.6599999999999996e-02   1.8140000000000001e-01
   2.8963400000000000e+01  -4.9001399999999997e+01   5.3760699999999997e+02  -3.1698000000000000e+00   5.2594000000000001e+01   5.2140000000000004e+00  -7.5460000000000005e-01   2.4460000000000001e-01   4.0048000000000004e+00   2.8899999999999998e-01   1.6360000000000000e-01   2.1679999999999999e-01
   2.8875200000000000e+01  -4.8979399999999998e+01   5.3880799999999999e+02  -2.4155000000000002e+00   5.2603499999999997e+01   5.2403000000000004e+00  -8.6560000000000004e-01   2.2200000000000001e-02   3.4824000000000002e+00   1.8300000000000000e-01   2.8899999999999999e-02   1.8579999999999999e-01
   2.8875200000000000e+01  -4.9045400000000001e+01   5.3829330000000004e+02  -1.6422000000000001e+00   5.2793900000000001e+01   5.2008999999999999e+00  -8.2120000000000004e-01   1.7790000000000000e-01   2.2635999999999998e+00   2.5050000000000000e-01   2.8899999999999999e-02   1.7690000000000000e-01
   2.8919300000000000e+01  -4.9243200000000002e+01   5.3923689999999999e+02  -8.4970000000000001e-01   5.2803400000000003e+01   5.1745999999999999e+00  -8.6560000000000004e-01   2.0010000000000000e-01   3.4824000000000002e+00   2.6970000000000000e-01   7.6999999999999999e-02   1.6810000000000000e-01
   2.8544599999999999e+01  -4.9836799999999997e+01   5.4181039999999996e+02  -1.7190000000000000e-01   5.2793900000000001e+01   5.1920999999999999e+00  -6.4370000000000005e-01   1.7790000000000000e-01   3.0470999999999999e+00   3.1790000000000002e-01   1.8279999999999999e-01   1.5920000000000001e-01
   2.8676800000000000e+01  -4.9704900000000002e+01   5.4215350000000001e+02   5.1559999999999995e-01   5.3041300000000000e+01   5.2008999999999999e+00  -5.5489999999999995e-01   2.0010000000000000e-01   2.7858999999999998e+00   2.1190000000000001e-01   4.8099999999999997e-02   1.9020000000000001e-01
   2.8346200000000000e+01  -4.9924700000000001e+01   5.4412660000000005e+02   1.2985000000000000e+00   5.3336300000000001e+01   5.1262999999999996e+00  -6.8799999999999994e-01   1.3339999999999999e-01   3.3083000000000000e+00   3.8529999999999998e-01   1.4430000000000001e-01   1.9910000000000000e-01
   2.8478400000000001e+01  -5.0100600000000000e+01   5.4592800000000000e+02   2.1004000000000000e+00   5.3536099999999998e+01   5.1395000000000000e+00  -7.3240000000000005e-01   4.4469999999999998e-01   4.0048000000000004e+00   3.4680000000000000e-01   4.8099999999999997e-02   1.7690000000000000e-01
   2.8147800000000000e+01  -5.0430399999999999e+01   5.4815840000000003e+02   2.8165000000000000e+00   5.3831099999999999e+01   5.0999999999999996e+00  -7.3240000000000005e-01   3.1130000000000002e-01   3.6564999999999999e+00   2.3119999999999999e-01   1.6360000000000000e-01   1.5920000000000001e-01
   2.7993500000000001e+01  -5.0804099999999998e+01   5.4978830000000005e+02   3.7140000000000000e+00   5.4145099999999999e+01   5.0167000000000002e+00  -7.5460000000000005e-01   2.6679999999999998e-01   4.2659000000000002e+00   2.8899999999999998e-01  -3.8500000000000000e-02   1.9020000000000001e-01
   2.7817200000000000e+01  -5.1023899999999998e+01   5.5279070000000002e+02   4.5446000000000000e+00   5.4363999999999997e+01   4.9771999999999998e+00  -8.6560000000000004e-01   2.4460000000000001e-01   3.2212000000000001e+00   2.5050000000000000e-01   1.6360000000000000e-01   1.7690000000000000e-01
   2.7751000000000001e+01  -5.1441600000000001e+01   5.5605050000000006e+02   5.3178999999999998e+00   5.4535299999999999e+01   4.9816000000000003e+00  -8.2120000000000004e-01   1.5559999999999999e-01   2.7858999999999998e+00   3.3710000000000001e-01   6.7400000000000002e-02   2.0349999999999999e-01
   2.7795100000000001e+01  -5.1925199999999997e+01   5.5785199999999998e+02   6.1486000000000001e+00   5.4801699999999997e+01   4.9157999999999999e+00  -8.4340000000000004e-01   6.6699999999999995e-02   2.8730000000000002e+00   2.6010000000000000e-01   8.6599999999999996e-02   2.0349999999999999e-01
   2.7883299999999998e+01  -5.1947200000000002e+01   5.6025390000000004e+02   7.1223999999999998e+00   5.5068100000000001e+01   4.8632000000000000e+00  -8.8780000000000003e-01   2.0010000000000000e-01   2.6118000000000001e+00   2.6970000000000000e-01   8.6599999999999996e-02   2.0349999999999999e-01
   2.7707000000000001e+01  -5.2364899999999999e+01   5.6205539999999996e+02   7.8956999999999997e+00   5.5096699999999998e+01   4.8895000000000000e+00  -9.3220000000000003e-01   0.0000000000000000e+00   3.2212000000000001e+00   2.5050000000000000e-01   7.6999999999999999e-02   1.4599999999999999e-01
   2.7905300000000000e+01  -5.2650700000000001e+01   5.6402840000000003e+02   8.7263999999999999e+00   5.5286999999999999e+01   4.8456999999999999e+00  -6.2150000000000005e-01   4.4499999999999998e-02   3.3083000000000000e+00   2.6970000000000000e-01   3.8500000000000000e-02   2.2120000000000001e-01
   2.8081700000000001e+01  -5.2892499999999998e+01   5.6660190000000000e+02   9.6428999999999991e+00   5.5458300000000001e+01   4.8456999999999999e+00  -8.2120000000000004e-01   1.5559999999999999e-01   3.5695000000000001e+00   2.1190000000000001e-01  -9.5999999999999992e-03   1.9460000000000000e-01
   2.8544599999999999e+01  -5.2848500000000001e+01   5.6900379999999996e+02   1.0454499999999999e+01   5.5677199999999999e+01   4.7887000000000004e+00  -6.2150000000000005e-01   3.3350000000000002e-01   3.8306000000000000e+00   3.3710000000000001e-01   1.6360000000000000e-01   1.9020000000000001e-01
   2.8875200000000000e+01  -5.3530000000000001e+01   5.7260680000000002e+02   1.1332800000000001e+01   5.5896000000000001e+01   4.7667000000000002e+00  -7.1020000000000005e-01   2.0010000000000000e-01   3.8306000000000000e+00   1.9270000000000001e-01   1.1550000000000001e-01   1.6810000000000000e-01
   2.9360099999999999e+01  -5.3683900000000001e+01   5.7406510000000003e+02   1.2258900000000001e+01   5.6162500000000001e+01   4.7053000000000003e+00  -9.3220000000000003e-01   0.0000000000000000e+00   3.7435999999999998e+00   2.4079999999999999e-01   1.1550000000000001e-01   2.0349999999999999e-01
   2.9514399999999998e+01  -5.4123600000000003e+01   5.7758219999999994e+02   1.3089600000000001e+01   5.6371800000000000e+01   4.6921999999999997e+00  -8.6560000000000004e-01   2.2239999999999999e-01   3.6564999999999999e+00   2.7939999999999998e-01   1.9199999999999998e-02   1.9910000000000000e-01
   2.9712800000000001e+01  -5.4827100000000002e+01   5.8075620000000004e+02   1.3901100000000000e+01   5.6543100000000003e+01   4.7843000000000000e+00  -7.7680000000000005e-01   2.8910000000000002e-01   3.0470999999999999e+00   2.4079999999999999e-01   6.7400000000000002e-02   1.9910000000000000e-01
   3.0352000000000000e+01  -5.5376700000000000e+01   5.8358709999999996e+02   1.4827199999999999e+01   5.6771500000000003e+01   4.6790000000000003e+00  -7.9900000000000004e-01   3.1130000000000002e-01   3.0470999999999999e+00   2.6970000000000000e-01   6.7400000000000002e-02   2.1679999999999999e-01
   3.0704699999999999e+01  -5.6058100000000003e+01   5.8693269999999995e+02   1.5543200000000001e+01   5.6885700000000000e+01   4.6658999999999997e+00  -9.1000000000000003e-01   4.4499999999999998e-02   2.9600000000000000e+00   3.3710000000000001e-01   5.7700000000000001e-02   2.0349999999999999e-01
   3.1013300000000001e+01  -5.6893500000000003e+01   5.9053560000000004e+02   1.6326100000000000e+01   5.7057000000000002e+01   4.7624000000000004e+00  -8.4340000000000004e-01   8.8900000000000007e-02   2.6989000000000001e+00   1.5409999999999999e-01   1.1550000000000001e-01   1.7249999999999999e-01
   3.1321899999999999e+01  -5.7509099999999997e+01   5.9250860000000000e+02   1.7195000000000000e+01   5.7275799999999997e+01   4.7798999999999996e+00  -6.4370000000000005e-01   8.8900000000000007e-02   3.6564999999999999e+00   2.3119999999999999e-01   8.6599999999999996e-02   2.0349999999999999e-01
   3.2203600000000002e+01  -5.8212499999999999e+01   5.9499630000000002e+02   1.8006499999999999e+01   5.7456600000000002e+01   4.7229000000000001e+00  -6.2150000000000005e-01  -4.4499999999999998e-02   3.9177000000000000e+00   1.7340000000000000e-01   1.1550000000000001e-01   2.2120000000000001e-01
   3.2401899999999998e+01  -5.8850099999999998e+01   5.9825609999999995e+02   1.8894400000000001e+01   5.7608899999999998e+01   4.7535999999999996e+00  -7.7680000000000005e-01   2.8910000000000002e-01   3.8306000000000000e+00   2.4079999999999999e-01   6.7400000000000002e-02   1.7690000000000000e-01
   3.3019100000000002e+01  -5.9289700000000003e+01   6.0082960000000003e+02   1.9686800000000002e+01   5.7751600000000003e+01   4.6833999999999998e+00  -7.1020000000000005e-01   1.3339999999999999e-01   4.1788999999999996e+00   2.5050000000000000e-01   1.6360000000000000e-01   1.8579999999999999e-01
   3.3526100000000000e+01  -5.9619500000000002e+01   6.0211640000000000e+02   2.0651100000000000e+01   5.8046599999999998e+01   4.5869000000000000e+00  -7.7680000000000005e-01   3.7800000000000000e-01   2.9600000000000000e+00   1.2520000000000001e-01   4.8099999999999997e-02   2.0349999999999999e-01
   3.3526100000000000e+01  -5.9817300000000003e+01   6.0391780000000006e+02   2.1520000000000000e+01   5.8179800000000000e+01   4.5650000000000004e+00  -7.7680000000000005e-01   1.5559999999999999e-01   3.3953000000000002e+00   2.1190000000000001e-01   1.3469999999999999e-01   1.9910000000000000e-01
   3.3371800000000000e+01  -6.0652700000000003e+01   6.0692030000000000e+02   2.2503299999999999e+01   5.8341600000000000e+01   4.5650000000000004e+00  -7.9900000000000004e-01   0.0000000000000000e+00   3.8306000000000000e+00   1.8300000000000000e-01   1.3469999999999999e-01   1.8140000000000001e-01
   3.3107300000000002e+01  -6.1224299999999999e+01   6.0743499999999995e+02   2.3219400000000000e+01   5.8598500000000001e+01   4.4641999999999999e+00  -5.5489999999999995e-01  -4.4499999999999998e-02   2.8730000000000002e+00   1.7340000000000000e-01   5.7700000000000001e-02   2.0790000000000000e-01
   3.2886899999999997e+01  -6.1927799999999998e+01   6.0915070000000003e+02   2.4097799999999999e+01   5.8750799999999998e+01   4.4817000000000000e+00  -7.5460000000000005e-01  -4.4499999999999998e-02   3.4824000000000002e+00   2.7939999999999998e-01   7.6999999999999999e-02   2.1679999999999999e-01
   3.2710500000000003e+01  -6.2719200000000001e+01   6.1035159999999996e+02   2.4813800000000001e+01   5.8874499999999998e+01   4.5124000000000004e+00  -8.4340000000000004e-01   1.1119999999999999e-01   3.4824000000000002e+00   2.7939999999999998e-01   1.5400000000000000e-01   1.6810000000000000e-01
   3.2445999999999998e+01  -6.3444600000000001e+01   6.1069479999999999e+02   2.5730399999999999e+01   5.8950600000000001e+01   4.4729000000000001e+00  -8.4340000000000004e-01   2.0010000000000000e-01   3.6564999999999999e+00   1.6380000000000000e-01   1.0580000000000001e-01   2.0790000000000000e-01
   3.2445999999999998e+01  -6.4038200000000003e+01   6.1018010000000004e+02   2.6580100000000002e+01   5.8988700000000001e+01   4.4070999999999998e+00  -8.8780000000000003e-01   4.4499999999999998e-02   4.6142000000000003e+00   2.2159999999999999e-01   2.5019999999999998e-01   1.8579999999999999e-01
   3.2423999999999999e+01  -6.4719700000000003e+01   6.1035159999999996e+02   2.7324800000000000e+01   5.8941099999999999e+01   4.4861000000000004e+00  -9.7660000000000002e-01   2.2239999999999999e-01   3.6564999999999999e+00   2.9859999999999998e-01   1.7319999999999999e-01   1.8579999999999999e-01
   3.2534199999999998e+01  -6.5313199999999995e+01   6.0966539999999998e+02   2.8126799999999999e+01   5.8960099999999997e+01   4.4992000000000001e+00  -7.1020000000000005e-01   2.6679999999999998e-01   2.7858999999999998e+00   2.1190000000000001e-01   1.2509999999999999e-01   1.8140000000000001e-01
   3.2864800000000002e+01  -6.5840800000000002e+01   6.0820699999999999e+02   2.8890599999999999e+01   5.8826900000000002e+01   4.5255000000000001e+00  -9.1000000000000003e-01   3.1130000000000002e-01   3.5695000000000001e+00   2.0230000000000001e-01   7.6999999999999999e-02   1.6810000000000000e-01
   3.3173400000000001e+01  -6.6478399999999993e+01   6.0692030000000000e+02   2.9749900000000000e+01   5.8760300000000001e+01   4.4949000000000003e+00  -6.8799999999999994e-01   2.0010000000000000e-01   3.3953000000000002e+00   2.1190000000000001e-01   1.9239999999999999e-01   1.4599999999999999e-01
   3.3988999999999997e+01  -6.6983999999999995e+01   6.0709180000000003e+02   3.0418199999999999e+01   5.8617600000000003e+01   4.5913000000000004e+00  -7.5460000000000005e-01   2.0010000000000000e-01   3.3953000000000002e+00   3.2750000000000001e-01   1.1550000000000001e-01   1.8579999999999999e-01
   3.4363700000000001e+01  -6.7137900000000002e+01   6.0606240000000003e+02   3.1181999999999999e+01   5.8560499999999998e+01   4.5913000000000004e+00  -8.2120000000000004e-01   8.8900000000000007e-02   2.8730000000000002e+00   3.0819999999999997e-01   9.5999999999999992e-03   1.5479999999999999e-01
   3.3503999999999998e+01  -6.8061199999999999e+01   6.0752080000000001e+02   3.1716600000000000e+01   5.8731699999999996e+01   4.6440000000000001e+00  -8.4340000000000004e-01   6.6699999999999995e-02   3.1341999999999999e+00   2.2159999999999999e-01   1.2509999999999999e-01   2.2120000000000001e-01
   3.2997100000000003e+01  -6.9688000000000002e+01   6.0855020000000002e+02   3.2203499999999998e+01   5.8960099999999997e+01   4.7009999999999996e+00  -6.2150000000000005e-01   2.4460000000000001e-01   2.8730000000000002e+00   3.6599999999999999e-01   1.3469999999999999e-01   1.7249999999999999e-01
   3.2953000000000003e+01  -7.1072900000000004e+01   6.0915070000000003e+02   3.2614100000000001e+01   5.9198000000000000e+01   4.8456999999999999e+00  -7.5460000000000005e-01   1.3339999999999999e-01   3.2212000000000001e+00   3.0819999999999997e-01   1.4430000000000001e-01   2.1679999999999999e-01
   3.2445999999999998e+01  -7.2765699999999995e+01   6.0949379999999996e+02   3.3081899999999997e+01   5.9397799999999997e+01   4.9070999999999998e+00  -6.2150000000000005e-01   1.1119999999999999e-01   3.3953000000000002e+00   2.6010000000000000e-01   7.6999999999999999e-02   2.3440000000000000e-01
   3.2269700000000000e+01  -7.4150599999999997e+01   6.0966539999999998e+02   3.3482900000000001e+01   5.9473999999999997e+01   4.9641000000000002e+00  -5.9930000000000005e-01   2.6679999999999998e-01   4.1788999999999996e+00   1.5409999999999999e-01   1.2509999999999999e-01   1.7690000000000000e-01
   3.2401899999999998e+01  -7.5513599999999997e+01   6.0966539999999998e+02   3.3912500000000001e+01   5.9673800000000000e+01   5.0605000000000002e+00  -5.9930000000000005e-01   1.3339999999999999e-01   3.2212000000000001e+00   1.8300000000000000e-01   1.9199999999999998e-02   1.5479999999999999e-01
   3.2710500000000003e+01  -7.6656800000000004e+01   6.0889329999999995e+02   3.4351700000000001e+01   5.9835599999999999e+01   5.1307000000000000e+00  -9.5440000000000003e-01   1.1119999999999999e-01   3.6564999999999999e+00   2.8899999999999998e-01   5.7700000000000001e-02   2.0790000000000000e-01
   3.2534199999999998e+01  -7.7821899999999999e+01   6.0889329999999995e+02   3.4771799999999999e+01   5.9940300000000001e+01   5.1965000000000003e+00  -7.7680000000000005e-01   4.4499999999999998e-02   2.9600000000000000e+00   2.5050000000000000e-01   1.0580000000000001e-01   1.8140000000000001e-01
   3.3019100000000002e+01  -7.9558599999999998e+01   6.1009429999999998e+02   3.5106000000000002e+01   5.9854599999999998e+01   5.3236999999999997e+00  -7.9900000000000004e-01   2.0010000000000000e-01   3.2212000000000001e+00   2.9859999999999998e-01   3.8500000000000000e-02   1.7249999999999999e-01
   3.3834699999999998e+01  -8.0921599999999998e+01   6.0906489999999997e+02   3.5716999999999999e+01   6.0044899999999998e+01   5.4288999999999996e+00  -1.0431999999999999e+00  -6.6699999999999995e-02   3.0470999999999999e+00   2.3119999999999999e-01   2.8899999999999999e-02   1.7690000000000000e-01
   3.4341600000000000e+01  -8.2152699999999996e+01   6.0846439999999996e+02   3.6022500000000001e+01   6.0140099999999997e+01   5.5823999999999998e+00  -9.3220000000000003e-01   0.0000000000000000e+00   2.4377000000000000e+00   3.3710000000000001e-01   5.7700000000000001e-02   2.2559999999999999e-01
   3.5046999999999997e+01  -8.3361800000000002e+01   6.0769230000000005e+02   3.6452199999999998e+01   6.0178100000000001e+01   5.6394000000000002e+00  -7.3240000000000005e-01   1.1119999999999999e-01   3.2212000000000001e+00   2.3119999999999999e-01   8.6599999999999996e-02   1.8579999999999999e-01
   3.5531900000000000e+01  -8.4790700000000001e+01   6.0752080000000001e+02   3.6939100000000003e+01   6.0044899999999998e+01   5.7752999999999997e+00  -7.7680000000000005e-01   1.1119999999999999e-01   3.7435999999999998e+00   2.6970000000000000e-01   1.9199999999999998e-02   2.1229999999999999e-01
   3.5972799999999999e+01  -8.5889899999999997e+01   6.0486149999999998e+02   3.7301900000000003e+01   6.0225700000000003e+01   5.8498999999999999e+00  -6.8799999999999994e-01   8.8900000000000007e-02   3.2212000000000001e+00   2.4079999999999999e-01   1.9199999999999998e-02   1.7690000000000000e-01
   3.6501800000000003e+01  -8.7384799999999998e+01   6.0357470000000001e+02   3.7636000000000003e+01   6.0187700000000000e+01   5.8981000000000003e+00  -7.3240000000000005e-01   1.7790000000000000e-01   2.6989000000000001e+00   2.3119999999999999e-01   1.0580000000000001e-01   1.8140000000000001e-01
   3.7229199999999999e+01  -8.8725800000000007e+01   6.0160170000000005e+02   3.7979799999999997e+01   6.0273299999999999e+01   6.0297000000000001e+00  -8.6560000000000004e-01   2.8910000000000002e-01   2.8730000000000002e+00   2.6010000000000000e-01   1.4430000000000001e-01   2.1679999999999999e-01
   3.7802300000000002e+01  -9.0132700000000000e+01   5.9774140000000000e+02   3.8342599999999997e+01   6.0358899999999998e+01   6.1041999999999996e+00  -7.7680000000000005e-01   2.2200000000000001e-02   2.9600000000000000e+00   2.2159999999999999e-01  -9.5999999999999992e-03   1.8579999999999999e-01
   3.7780200000000001e+01  -9.1605599999999995e+01   5.9568259999999998e+02   3.8562199999999997e+01   6.0396999999999998e+01   6.2007000000000003e+00  -8.6560000000000004e-01   1.1119999999999999e-01   2.8730000000000002e+00   2.5050000000000000e-01   3.8500000000000000e-02   1.9020000000000001e-01
   3.8287199999999999e+01  -9.3144499999999994e+01   5.9362379999999996e+02   3.8781700000000001e+01   6.0254300000000001e+01   6.3541999999999996e+00  -8.8780000000000003e-01  -1.3339999999999999e-01   3.5695000000000001e+00   3.3710000000000001e-01   2.1170000000000000e-01   1.9460000000000000e-01
   3.8485599999999998e+01  -9.4771199999999993e+01   5.9190809999999999e+02   3.8972700000000003e+01   6.0339900000000000e+01   6.5164000000000000e+00  -7.1020000000000005e-01   2.0010000000000000e-01   3.3083000000000000e+00   3.3710000000000001e-01   1.9199999999999998e-02   2.3890000000000000e-01
   3.8661900000000003e+01  -9.6727800000000002e+01   5.8847680000000003e+02   3.9278199999999998e+01   6.0244799999999998e+01   6.6787000000000001e+00  -8.2120000000000004e-01  -2.2200000000000001e-02   2.8730000000000002e+00   3.3710000000000001e-01   5.7700000000000001e-02   2.3000000000000001e-01
   3.8750100000000003e+01  -9.8464500000000001e+01   5.8693269999999995e+02   3.9297300000000000e+01   6.0254300000000001e+01   6.8014999999999999e+00  -8.6560000000000004e-01  -2.2200000000000001e-02   2.6118000000000001e+00   2.2159999999999999e-01   1.3469999999999999e-01   1.9460000000000000e-01
   3.8750100000000003e+01  -1.0004730000000001e+02   5.8453070000000002e+02   3.9516900000000000e+01   6.0273299999999999e+01   6.9023000000000003e+00  -5.3269999999999995e-01   1.3339999999999999e-01   3.8306000000000000e+00   2.3119999999999999e-01   4.8099999999999997e-02   1.6370000000000001e-01
   3.8838200000000001e+01  -1.0200380000000000e+02   5.8144250000000000e+02   3.9650599999999997e+01   6.0454099999999997e+01   6.9943999999999997e+00  -7.5460000000000005e-01   8.8900000000000007e-02   3.1341999999999999e+00   2.7939999999999998e-01   1.3469999999999999e-01   1.9020000000000001e-01
   3.8970500000000001e+01  -1.0413630000000001e+02   5.8075620000000004e+02   3.9822400000000002e+01   6.0587299999999999e+01   7.2180999999999997e+00  -8.4340000000000004e-01   2.8910000000000002e-01   3.3083000000000000e+00   2.6970000000000000e-01   1.2509999999999999e-01   1.8140000000000001e-01
   3.9058700000000002e+01  -1.0631260000000000e+02   5.7844010000000003e+02   4.0051600000000001e+01   6.0777600000000000e+01   7.4286000000000003e+00  -6.8799999999999994e-01   8.8900000000000007e-02   4.3529999999999998e+00   2.4079999999999999e-01   1.3469999999999999e-01   1.8140000000000001e-01
   3.8882300000000001e+01  -1.0829120000000000e+02   5.7861159999999995e+02   4.0357100000000003e+01   6.1091700000000003e+01   7.6083999999999996e+00  -8.8780000000000003e-01   1.1119999999999999e-01   3.3083000000000000e+00   3.3710000000000001e-01   4.8099999999999997e-02   2.1229999999999999e-01
   3.8904400000000003e+01  -1.1090720000000000e+02   5.7878319999999997e+02   4.0614899999999999e+01   6.1386699999999998e+01   7.8494999999999999e+00  -8.6560000000000004e-01   3.1130000000000002e-01   3.2212000000000001e+00   2.3119999999999999e-01   1.3469999999999999e-01   2.2120000000000001e-01
   3.8750100000000003e+01  -1.1330340000000000e+02   5.7981259999999997e+02   4.0929900000000004e+01   6.1729199999999999e+01   8.1213999999999995e+00  -7.5460000000000005e-01   1.7790000000000000e-01   3.6564999999999999e+00   2.2159999999999999e-01   1.3469999999999999e-01   2.3000000000000001e-01
   3.8617800000000003e+01  -1.1583150000000001e+02   5.8024149999999997e+02   4.1283200000000001e+01   6.2081299999999999e+01   8.4765999999999995e+00  -9.1000000000000003e-01  -2.2200000000000001e-02   2.7858999999999998e+00   2.4079999999999999e-01   3.8500000000000000e-02   1.8140000000000001e-01
   3.8375300000000003e+01  -1.1908510000000000e+02   5.8221460000000002e+02   4.1579099999999997e+01   6.2452399999999997e+01   8.8055000000000003e+00  -8.8780000000000003e-01  -4.4499999999999998e-02   3.3953000000000002e+00   2.6010000000000000e-01  -4.8099999999999997e-02   2.1229999999999999e-01
   3.8375300000000003e+01  -1.2271240000000000e+02   5.8410180000000003e+02   4.1903799999999997e+01   6.2966299999999997e+01   9.2966999999999995e+00  -6.6579999999999995e-01   8.8900000000000007e-02   2.9600000000000000e+00   2.9859999999999998e-01   1.0580000000000001e-01   1.6810000000000000e-01
   3.8331299999999999e+01  -1.2636170000000000e+02   5.8761890000000005e+02   4.2400199999999998e+01   6.3451599999999999e+01   9.6738000000000000e+00  -8.2120000000000004e-01   2.0010000000000000e-01   2.9600000000000000e+00   2.7939999999999998e-01   4.8099999999999997e-02   2.0349999999999999e-01
   3.8441499999999998e+01  -1.3058250000000001e+02   5.9130759999999998e+02   4.2858499999999999e+01   6.4079599999999999e+01   1.0173700000000000e+01  -8.8780000000000003e-01   2.0010000000000000e-01   2.7858999999999998e+00   2.5050000000000000e-01   1.3469999999999999e-01   1.7690000000000000e-01
   3.8838200000000001e+01  -1.3482530000000000e+02   5.9516790000000003e+02   4.3354999999999997e+01   6.4593500000000006e+01   1.0616600000000000e+01  -7.9900000000000004e-01   1.1119999999999999e-01   3.7435999999999998e+00   2.5050000000000000e-01   4.8099999999999997e-02   1.7690000000000000e-01
   3.9168900000000001e+01  -1.3917810000000000e+02   5.9954290000000003e+02   4.3765500000000003e+01   6.5212000000000003e+01   1.1116500000000000e+01  -7.1020000000000005e-01   2.4460000000000001e-01   3.8306000000000000e+00   2.1190000000000001e-01   9.6199999999999994e-02   1.4599999999999999e-01
   3.9323200000000000e+01  -1.4346490000000000e+02   6.0177329999999995e+02   4.4424300000000002e+01   6.6011399999999995e+01   1.1581400000000000e+01  -7.7680000000000005e-01   2.8910000000000002e-01   3.1341999999999999e+00   2.3119999999999999e-01   1.0580000000000001e-01   2.0790000000000000e-01
   3.9808100000000003e+01  -1.4777369999999999e+02   6.0631979999999999e+02   4.4777500000000003e+01   6.6449100000000001e+01   1.2103199999999999e+01  -7.5460000000000005e-01   1.1119999999999999e-01   3.3953000000000002e+00   2.3119999999999999e-01   7.6999999999999999e-02   1.8579999999999999e-01
   4.0226900000000001e+01  -1.5217040000000000e+02   6.1138099999999997e+02   4.5302599999999998e+01   6.6953400000000002e+01   1.2686400000000001e+01  -8.8780000000000003e-01   0.0000000000000000e+00   2.6989000000000001e+00   3.3710000000000001e-01   1.2509999999999999e-01   2.1679999999999999e-01
   4.0844099999999997e+01  -1.5694080000000000e+02   6.1541290000000004e+02   4.5884999999999998e+01   6.7486300000000000e+01   1.3199500000000000e+01  -9.7660000000000002e-01   4.4499999999999998e-02   3.3953000000000002e+00   3.0819999999999997e-01   2.8899999999999999e-02   2.3440000000000000e-01
   4.1262900000000002e+01  -1.6118369999999999e+02   6.1832950000000005e+02   4.6305100000000003e+01   6.7933599999999998e+01   1.3725700000000000e+01  -9.5440000000000003e-01   6.6699999999999995e-02   1.9153000000000000e+00   3.2750000000000001e-01   1.9199999999999998e-02   2.1679999999999999e-01
   4.1857999999999997e+01  -1.6478899999999999e+02   6.2184670000000006e+02   4.6667900000000003e+01   6.8066800000000001e+01   1.4252000000000001e+01  -7.7680000000000005e-01   4.4499999999999998e-02   2.6118000000000001e+00   2.6970000000000000e-01   1.2509999999999999e-01   2.1679999999999999e-01
   4.2475200000000001e+01  -1.6828440000000001e+02   6.1935889999999995e+02   4.6820700000000002e+01   6.8019199999999998e+01   1.4773800000000000e+01  -5.5489999999999995e-01   2.0010000000000000e-01   2.9600000000000000e+00   2.0230000000000001e-01   1.0580000000000001e-01   1.7249999999999999e-01
   4.1946199999999997e+01  -1.7158189999999999e+02   6.1601340000000005e+02   4.6801600000000001e+01   6.7771799999999999e+01   1.5229900000000001e+01  -6.8799999999999994e-01  -2.2200000000000001e-02   3.3953000000000002e+00   2.6010000000000000e-01   1.1550000000000001e-01   1.7690000000000000e-01
   4.1461199999999998e+01  -1.7393420000000000e+02   6.1086630000000002e+02   4.6562899999999999e+01   6.7267399999999995e+01   1.5567500000000001e+01  -5.9930000000000005e-01   2.8910000000000002e-01   3.3953000000000002e+00   1.3489999999999999e-01   1.0580000000000001e-01   1.7690000000000000e-01
   4.0755899999999997e+01  -1.7600059999999999e+02   6.0391780000000006e+02   4.6314700000000002e+01   6.6639399999999995e+01   1.5922700000000001e+01  -6.6579999999999995e-01   4.4469999999999998e-01   2.3506000000000000e+00   2.6970000000000000e-01   8.6599999999999996e-02   1.4160000000000000e-01
   4.0337100000000000e+01  -1.7727570000000000e+02   5.9422429999999997e+02   4.5894599999999997e+01   6.5687799999999996e+01   1.6159500000000001e+01  -7.9900000000000004e-01  -1.1119999999999999e-01   4.4401000000000002e+00   2.7939999999999998e-01   9.5999999999999992e-03   3.0520000000000003e-01
   3.9786000000000001e+01  -1.7775930000000000e+02   5.8315819999999997e+02   4.5159399999999998e+01   6.4460300000000004e+01   1.6312999999999999e+01  -8.6560000000000004e-01   5.7809999999999995e-01   2.1764999999999999e+00   2.6010000000000000e-01  -4.8099999999999997e-02   2.3000000000000001e-01
   3.8639899999999997e+01  -1.7762739999999999e+02   5.6943280000000004e+02   4.4300199999999997e+01   6.2842599999999997e+01   1.6435800000000000e+01  -5.5489999999999995e-01  -3.3350000000000002e-01   2.5247000000000002e+00   2.8899999999999998e-01   1.3469999999999999e-01   1.3710000000000000e-01
   3.7692000000000000e+01  -1.7611050000000000e+02   5.5321960000000001e+02   4.3288100000000000e+01   6.0968000000000004e+01   1.6374400000000001e+01  -4.6610000000000001e-01   0.0000000000000000e+00   4.6142000000000003e+00   3.4680000000000000e-01   1.9199999999999998e-02   1.5920000000000001e-01
   3.6810400000000001e+01  -1.7371430000000001e+02   5.3469029999999998e+02   4.2123300000000000e+01   5.8865000000000002e+01   1.6312999999999999e+01  -1.0431999999999999e+00   2.2200000000000001e-02   2.2635999999999998e+00   3.3710000000000001e-01   5.7700000000000001e-02   2.4770000000000000e-01
   3.5465800000000002e+01  -1.7063659999999999e+02   5.1521740000000000e+02   4.0710299999999997e+01   5.6438400000000001e+01   1.6080600000000000e+01  -9.7660000000000002e-01  -2.2200000000000001e-02   2.2635999999999998e+00   2.5050000000000000e-01   5.7700000000000001e-02   2.3890000000000000e-01
   3.4275500000000001e+01  -1.6588820000000001e+02   4.9162689999999998e+02   3.9154100000000000e+01   5.3792999999999999e+01   1.5664000000000000e+01  -5.1049999999999995e-01   1.3339999999999999e-01   3.7435999999999998e+00   2.9859999999999998e-01   1.1550000000000001e-01   2.2120000000000001e-01
   3.3041200000000003e+01  -1.6034829999999999e+02   4.6511970000000002e+02   3.7464199999999998e+01   5.0833599999999997e+01   1.5129000000000000e+01  -6.8799999999999994e-01  -8.8900000000000007e-02   3.4824000000000002e+00   1.8300000000000000e-01   5.7700000000000001e-02   2.2559999999999999e-01
   3.1277799999999999e+01  -1.5285190000000000e+02   4.3672530000000000e+02   3.5468800000000002e+01   4.7522100000000002e+01   1.4383500000000000e+01  -3.7730000000000002e-01   2.2239999999999999e-01   2.9600000000000000e+00   2.7939999999999998e-01   2.8899999999999999e-02   1.7690000000000000e-01
   2.9646699999999999e+01  -1.4432230000000001e+02   4.0507100000000003e+02   3.3416100000000000e+01   4.3944099999999999e+01   1.3502100000000000e+01  -7.1020000000000005e-01   2.6679999999999998e-01   3.6564999999999999e+00   2.3119999999999999e-01   9.5999999999999992e-03   1.8579999999999999e-01
   2.8324100000000001e+01  -1.3390199999999999e+02   3.7075749999999999e+02   3.1153300000000002e+01   4.0090200000000003e+01   1.2423299999999999e+01  -6.4370000000000005e-01   2.8910000000000002e-01   3.0470999999999999e+00   2.4079999999999999e-01   1.3469999999999999e-01   1.9020000000000001e-01
   2.7332200000000000e+01  -1.2233870000000000e+02   3.3532880000000000e+02   2.8795100000000001e+01   3.6103099999999998e+01   1.1278800000000000e+01  -7.1020000000000005e-01   1.1119999999999999e-01   2.7858999999999998e+00   2.9859999999999998e-01   1.0580000000000001e-01   2.0790000000000000e-01
   2.5613000000000000e+01  -1.1029170000000001e+02   3.0135840000000002e+02   2.6513300000000001e+01   3.2077900000000000e+01   1.0055300000000001e+01  -9.5440000000000003e-01   8.8900000000000007e-02   2.6989000000000001e+00   2.0230000000000001e-01   8.6599999999999996e-02   1.9020000000000001e-01
   2.3717300000000002e+01  -9.8486500000000007e+01   2.6678760000000000e+02   2.4174099999999999e+01   2.8309600000000000e+01   8.8317999999999994e+00  -8.2120000000000004e-01  -1.1119999999999999e-01   3.2212000000000001e+00   1.8300000000000000e-01   1.9199999999999998e-02   1.9020000000000001e-01
   2.1358799999999999e+01  -8.7208900000000000e+01   2.3564810000000000e+02   2.1920900000000000e+01   2.4826799999999999e+01   7.6784999999999997e+00  -8.6560000000000004e-01  -6.6699999999999995e-02   2.7858999999999998e+00   2.2159999999999999e-01   8.6599999999999996e-02   2.1679999999999999e-01
   1.9419100000000000e+01  -7.6920599999999993e+01   2.0742519999999999e+02   1.9753699999999998e+01   2.1677099999999999e+01   6.7401000000000000e+00  -6.6579999999999995e-01   8.8900000000000007e-02   2.1764999999999999e+00   3.4680000000000000e-01   1.2509999999999999e-01   2.0349999999999999e-01
   1.6994499999999999e+01  -6.7335700000000003e+01   1.7954550000000000e+02   1.7529100000000000e+01   1.8746200000000002e+01   5.8455000000000004e+00  -7.3240000000000005e-01   1.3339999999999999e-01   3.5695000000000001e+00   2.6010000000000000e-01   1.6360000000000000e-01   1.9460000000000000e-01
   1.4812300000000000e+01  -5.8234499999999997e+01   1.5423920000000001e+02   1.5743700000000000e+01   1.6272099999999998e+01   4.9684999999999997e+00  -6.4370000000000005e-01   4.4499999999999998e-02   3.3953000000000002e+00   2.1190000000000001e-01  -9.5999999999999992e-03   2.3890000000000000e-01
   1.2409700000000001e+01  -5.1111800000000002e+01   1.3219280000000001e+02   1.3786500000000000e+01   1.3931200000000000e+01   4.2712000000000003e+00  -5.3269999999999995e-01   2.8910000000000002e-01   4.0048000000000004e+00   1.7340000000000000e-01   1.2509999999999999e-01   1.7690000000000000e-01
   1.0183500000000000e+01  -4.2076599999999999e+01   1.1417820000000000e+02   1.2316200000000000e+01   1.2094600000000000e+01   3.4906000000000001e+00  -6.4370000000000005e-01   1.7790000000000000e-01   3.3083000000000000e+00   2.7939999999999998e-01   4.8099999999999997e-02   2.3000000000000001e-01
   7.8910999999999998e+00  -3.3986600000000003e+01   9.6506799999999998e+01   1.0950900000000001e+01   1.0543500000000000e+01   2.7494999999999998e+00  -6.2150000000000005e-01   2.2200000000000001e-02   2.8730000000000002e+00   2.7939999999999998e-01   1.6360000000000000e-01   2.0790000000000000e-01
   6.8771000000000004e+00  -2.7523499999999999e+01   8.1666200000000003e+01   9.5188000000000006e+00   8.8782999999999994e+00   2.0567000000000002e+00  -8.4340000000000004e-01   1.1119999999999999e-01   3.6564999999999999e+00   2.9859999999999998e-01   1.1550000000000001e-01   1.9020000000000001e-01
   5.7530000000000001e+00  -2.2906900000000000e+01   6.7855000000000004e+01   8.0294000000000008e+00   7.4413999999999998e+00   1.7979000000000001e+00  -8.6560000000000004e-01   1.7790000000000000e-01   2.9600000000000000e+00   2.4079999999999999e-01   7.6999999999999999e-02   1.9020000000000001e-01
   4.4965999999999999e+00  -1.8774000000000001e+01   5.6188400000000001e+01   6.7881999999999998e+00   6.0900999999999996e+00   1.3331000000000000e+00  -9.5440000000000003e-01   4.4499999999999998e-02   3.3953000000000002e+00   2.6970000000000000e-01   6.7400000000000002e-02   2.1229999999999999e-01
   4.0777999999999999e+00  -1.4948800000000000e+01   4.5036499999999997e+01   5.6044000000000000e+00   4.9577999999999998e+00   1.0218000000000000e+00  -7.5460000000000005e-01  -1.1119999999999999e-01   3.3953000000000002e+00   2.7939999999999998e-01   4.8099999999999997e-02   2.4770000000000000e-01
   3.5266999999999999e+00  -1.1717300000000000e+01   3.6200800000000001e+01   4.5064000000000002e+00   3.7492000000000001e+00   7.5429999999999997e-01  -7.3240000000000005e-01   1.3339999999999999e-01   2.8730000000000002e+00   3.5639999999999999e-01   1.0580000000000001e-01   2.1229999999999999e-01
   3.2181999999999999e+00  -8.4197000000000006e+00   2.7622399999999999e+01   3.5326000000000000e+00   2.9022999999999999e+00   4.7799999999999998e-01  -8.4340000000000004e-01   1.5559999999999999e-01   3.3083000000000000e+00   2.4079999999999999e-01   1.4430000000000001e-01   1.7249999999999999e-01
   2.5789000000000000e+00  -5.2980000000000000e+00   1.9044000000000000e+01   2.7591999999999999e+00   2.2077000000000000e+00   1.5350000000000000e-01  -7.1020000000000005e-01   2.4460000000000001e-01   3.4824000000000002e+00   2.4079999999999999e-01   4.8099999999999997e-02   1.9910000000000000e-01
   1.9177000000000000e+00  -2.4401999999999999e+00   1.3210699999999999e+01   1.9477000000000000e+00   1.5416000000000001e+00  -4.8200000000000000e-02  -6.6579999999999995e-01   2.0010000000000000e-01   4.1788999999999996e+00   2.3119999999999999e-01   1.8279999999999999e-01   2.0349999999999999e-01
   1.3446000000000000e+00   1.5390000000000001e-01   7.1200999999999999e+00   1.2030000000000001e+00   8.4689999999999999e-01  -2.5869999999999999e-01  -8.8780000000000003e-01   2.4460000000000001e-01   3.6564999999999999e+00   1.3489999999999999e-01   1.4430000000000001e-01   1.8579999999999999e-01
   3.3060000000000000e-01   8.5740000000000005e-01   9.4359999999999999e-01   5.0600000000000001e-01   3.9010000000000000e-01  -1.4030000000000001e-01  -6.8799999999999994e-01   1.7790000000000000e-01   3.7435999999999998e+00   3.0819999999999997e-01   2.1170000000000000e-01   2.4770000000000000e-01
  -1.9839999999999999e-01  -9.2330000000000001e-01  -2.5740000000000002e-01   2.5779999999999997e-01   3.1400000000000000e-01  -1.3200000000000000e-02  -6.4370000000000005e-01   2.2200000000000001e-02   2.9600000000000000e+00   2.6970000000000000e-01   8.6599999999999996e-02   1.6810000000000000e-01
  -2.1999999999999999e-02  -1.7590000000000000e-01   2.5740000000000002e-01   2.2910000000000000e-01   9.5200000000000007e-02   3.9500000000000000e-02  -5.7709999999999995e-01  -8.8900000000000007e-02   3.3953000000000002e+00   2.0230000000000001e-01   1.5400000000000000e-01   2.3440000000000000e-01
  -3.0859999999999999e-01  -2.6379999999999998e-01   1.1152000000000000e+00   2.0050000000000001e-01   2.3790000000000000e-01   3.9500000000000000e-02  -8.6560000000000004e-01   4.4499999999999998e-02   3.1341999999999999e+00   3.1790000000000002e-01   1.0580000000000001e-01   2.3890000000000000e-01
  -2.1999999999999999e-02  -5.4959999999999998e-01   6.8630000000000002e-01   2.2910000000000000e-01   1.2370000000000000e-01   2.6300000000000000e-02  -7.9900000000000004e-01   2.0010000000000000e-01   2.9600000000000000e+00   3.2750000000000001e-01  -1.9199999999999998e-02   1.9910000000000000e-01
  -2.4249999999999999e-01  -4.3969999999999998e-01   1.1152000000000000e+00   2.3870000000000000e-01   1.7130000000000001e-01   7.8899999999999998e-02  -6.6579999999999995e-01   1.7790000000000000e-01   3.3083000000000000e+00   2.6970000000000000e-01   1.5400000000000000e-01   1.9460000000000000e-01
  -1.3230000000000000e-01  -5.0560000000000005e-01   4.2890000000000000e-01   1.9089999999999999e-01   4.7600000000000003e-02   4.8200000000000000e-02  -6.8799999999999994e-01   2.4460000000000001e-01   3.3953000000000002e+00   2.7939999999999998e-01   1.0580000000000001e-01   2.2120000000000001e-01
  -1.3230000000000000e-01  -4.3969999999999998e-01   5.1470000000000005e-01   3.0549999999999999e-01   1.0470000000000000e-01   2.1899999999999999e-02  -7.3240000000000005e-01   2.0010000000000000e-01   2.2635999999999998e+00   2.8899999999999998e-01   7.6999999999999999e-02   1.8579999999999999e-01
  -2.1999999999999999e-02  -1.5390000000000001e-01   2.5740000000000002e-01   2.4820000000000000e-01   2.5690000000000002e-01   3.9500000000000000e-02  -5.7709999999999995e-01   2.6679999999999998e-01   3.6564999999999999e+00   1.5409999999999999e-01   9.6199999999999994e-02   1.7249999999999999e-01
  -3.5270000000000001e-01  -5.0560000000000005e-01   8.5800000000000001e-02   1.7190000000000000e-01   2.1890000000000001e-01   1.7500000000000002e-02  -6.8799999999999994e-01   2.0010000000000000e-01   3.1341999999999999e+00   2.0230000000000001e-01   8.6599999999999996e-02   1.8140000000000001e-01
  -2.2040000000000001e-01  -2.8580000000000000e-01   0.0000000000000000e+00   2.1959999999999999e-01   1.6180000000000000e-01  -2.1899999999999999e-02  -6.2150000000000005e-01   8.8900000000000007e-02   3.0470999999999999e+00   2.9859999999999998e-01   8.6599999999999996e-02   1.9020000000000001e-01
  -6.6100000000000006e-02  -2.4179999999999999e-01  -8.5800000000000001e-02   1.6230000000000000e-01   2.1890000000000001e-01  -1.3200000000000000e-02  -5.1049999999999995e-01   2.4460000000000001e-01   2.5247000000000002e+00   2.3119999999999999e-01   6.7400000000000002e-02   1.9910000000000000e-01
  -1.7630000000000001e-01  -3.2979999999999998e-01   3.4310000000000002e-01   2.0050000000000001e-01   1.4269999999999999e-01   2.1899999999999999e-02  -6.8799999999999994e-01  -1.5559999999999999e-01   3.3953000000000002e+00   2.7939999999999998e-01   4.8099999999999997e-02   1.9910000000000000e-01
  -1.1020000000000001e-01  -3.7369999999999998e-01   9.4359999999999999e-01   2.1959999999999999e-01   2.2839999999999999e-01  -2.1899999999999999e-02  -8.4340000000000004e-01   6.6699999999999995e-02   3.0470999999999999e+00   3.1790000000000002e-01   4.8099999999999997e-02   2.0790000000000000e-01
   2.1999999999999999e-02  -5.2759999999999996e-01   3.4310000000000002e-01   2.1959999999999999e-01   1.5229999999999999e-01   4.8200000000000000e-02  -9.1000000000000003e-01  -8.8900000000000007e-02   3.2212000000000001e+00   2.5050000000000000e-01   3.8500000000000000e-02   1.8579999999999999e-01
  -2.4249999999999999e-01  -2.6379999999999998e-01   1.9730000000000001e+00   2.0050000000000001e-01   1.3320000000000001e-01   8.3299999999999999e-02  -7.5460000000000005e-01   2.2239999999999999e-01   3.4824000000000002e+00   2.1190000000000001e-01   1.1550000000000001e-01   2.1229999999999999e-01
  -2.2040000000000001e-01  -4.3969999999999998e-01   1.3725000000000001e+00   2.7689999999999998e-01   1.5229999999999999e-01   3.9500000000000000e-02  -7.3240000000000005e-01   6.6699999999999995e-02   3.0470999999999999e+00   3.1790000000000002e-01   5.7700000000000001e-02   2.1679999999999999e-01
  -1.7630000000000001e-01  -4.1770000000000002e-01   6.0050000000000003e-01   2.0050000000000001e-01   1.9980000000000001e-01   1.3200000000000000e-02  -5.7709999999999995e-01   1.3339999999999999e-01   3.2212000000000001e+00   2.1190000000000001e-01   1.8279999999999999e-01   1.9460000000000000e-01
  -2.2040000000000001e-01  -4.1770000000000002e-01   1.0294000000000001e+00   2.4820000000000000e-01   1.9030000000000000e-01   6.1400000000000003e-02  -6.2150000000000005e-01   3.7800000000000000e-01   3.4824000000000002e+00   1.8300000000000000e-01   1.2509999999999999e-01   1.9020000000000001e-01
  -1.5429999999999999e-01  -1.7590000000000000e-01   7.7210000000000001e-01   1.6230000000000000e-01   1.4269999999999999e-01   2.1899999999999999e-02  -8.2120000000000004e-01   4.0020000000000000e-01   3.8306000000000000e+00   2.0230000000000001e-01   1.9199999999999998e-02   1.8579999999999999e-01
  -1.9839999999999999e-01  -2.8580000000000000e-01  -3.4310000000000002e-01   2.6729999999999998e-01   2.3790000000000000e-01  -2.1899999999999999e-02  -6.6579999999999995e-01   1.1119999999999999e-01   2.8730000000000002e+00   3.2750000000000001e-01   9.6199999999999994e-02   2.1229999999999999e-01
  -2.8649999999999998e-01  -2.6379999999999998e-01  -5.1470000000000005e-01   1.9089999999999999e-01   1.6180000000000000e-01  -3.0700000000000002e-02  -6.2150000000000005e-01   2.0010000000000000e-01   2.9600000000000000e+00   2.6010000000000000e-01   7.6999999999999999e-02   1.9020000000000001e-01
  -3.5270000000000001e-01  -3.9570000000000000e-01   8.5780000000000001e-01   2.0999999999999999e-01   1.0470000000000000e-01   3.0700000000000002e-02  -8.4340000000000004e-01   1.7790000000000000e-01   2.9600000000000000e+00   3.2750000000000001e-01   4.8099999999999997e-02   2.0790000000000000e-01
  -2.6450000000000001e-01  -2.6379999999999998e-01   9.4359999999999999e-01   2.0050000000000001e-01   6.6600000000000006e-02   3.0700000000000002e-02  -9.3220000000000003e-01   4.4499999999999998e-02   3.1341999999999999e+00   2.5050000000000000e-01   4.8099999999999997e-02   2.0349999999999999e-01
   6.6100000000000006e-02  -3.0780000000000002e-01   1.7160000000000000e-01   1.1459999999999999e-01   1.1420000000000000e-01   2.6300000000000000e-02  -7.1020000000000005e-01   4.4499999999999998e-02   3.7435999999999998e+00   3.1790000000000002e-01   6.7400000000000002e-02   2.1229999999999999e-01
  -2.6450000000000001e-01  -3.9570000000000000e-01   1.8015000000000001e+00   8.5900000000000004e-02   1.2370000000000000e-01   5.2600000000000001e-02  -6.8799999999999994e-01   2.4460000000000001e-01   3.7435999999999998e+00   2.6970000000000000e-01   2.8899999999999999e-02   1.6810000000000000e-01
  -1.1020000000000001e-01  -5.2759999999999996e-01   8.5780000000000001e-01   2.2910000000000000e-01   1.0470000000000000e-01   3.9500000000000000e-02  -6.6579999999999995e-01  -2.2200000000000001e-02   3.3083000000000000e+00   2.2159999999999999e-01   2.8899999999999999e-02   1.9020000000000001e-01
  -1.9839999999999999e-01  -4.1770000000000002e-01   6.0050000000000003e-01   1.9089999999999999e-01   1.9980000000000001e-01   6.1400000000000003e-02  -8.6560000000000004e-01   2.4460000000000001e-01   2.7858999999999998e+00   2.6010000000000000e-01   4.8099999999999997e-02   2.2559999999999999e-01
  -6.6100000000000006e-02  -4.1770000000000002e-01  -2.5740000000000002e-01   1.9089999999999999e-01   1.6180000000000000e-01   1.3200000000000000e-02  -7.7680000000000005e-01   4.2249999999999999e-01   3.4824000000000002e+00   2.8899999999999998e-01   1.8279999999999999e-01   1.8140000000000001e-01
  -3.3060000000000000e-01  -3.7369999999999998e-01   7.7210000000000001e-01   1.9089999999999999e-01   7.6100000000000001e-02   5.7000000000000002e-02  -6.4370000000000005e-01   3.7800000000000000e-01   3.9177000000000000e+00   2.8899999999999998e-01   1.9239999999999999e-01   1.9020000000000001e-01
  -8.8200000000000001e-02  -2.4179999999999999e-01  -1.7160000000000000e-01   2.9599999999999999e-01   2.4740000000000001e-01  -5.2600000000000001e-02  -7.7680000000000005e-01   2.0010000000000000e-01   4.2659000000000002e+00   2.6010000000000000e-01  -1.9199999999999998e-02   2.1229999999999999e-01
  -1.5429999999999999e-01  -4.1770000000000002e-01   4.2890000000000000e-01   2.0050000000000001e-01   2.5690000000000002e-01   3.9500000000000000e-02  -7.1020000000000005e-01   2.0010000000000000e-01   3.8306000000000000e+00   2.5050000000000000e-01   2.8899999999999999e-02   1.7690000000000000e-01
  -3.3060000000000000e-01  -4.6170000000000000e-01   6.8630000000000002e-01   1.9089999999999999e-01   1.0470000000000000e-01   4.4000000000000003e-03  -7.5460000000000005e-01   2.0010000000000000e-01   2.7858999999999998e+00   2.5050000000000000e-01   1.0580000000000001e-01   1.7690000000000000e-01
  -2.2040000000000001e-01  -4.1770000000000002e-01   1.7160000000000000e-01   2.1959999999999999e-01   1.9030000000000000e-01   2.6300000000000000e-02  -9.3220000000000003e-01   8.8900000000000007e-02   3.2212000000000001e+00   2.2159999999999999e-01   1.2509999999999999e-01   2.2559999999999999e-01
   0.0000000000000000e+00  -5.0560000000000005e-01   7.7210000000000001e-01   2.8639999999999999e-01   4.7600000000000003e-02   3.0700000000000002e-02  -7.1020000000000005e-01   2.0010000000000000e-01   3.0470999999999999e+00   3.1790000000000002e-01   8.6599999999999996e-02   2.0349999999999999e-01
  -2.4249999999999999e-01  -4.3969999999999998e-01   8.5780000000000001e-01   1.3370000000000001e-01   1.9030000000000000e-01   4.3900000000000002e-02  -6.4370000000000005e-01   1.5559999999999999e-01   3.1341999999999999e+00   2.9859999999999998e-01   5.7700000000000001e-02   1.7249999999999999e-01
  -3.3060000000000000e-01  -4.6170000000000000e-01   5.1470000000000005e-01   1.2410000000000000e-01   8.5599999999999996e-02   1.7500000000000002e-02  -5.3269999999999995e-01   3.3350000000000002e-01   2.9600000000000000e+00   2.9859999999999998e-01   5.7700000000000001e-02   1.4160000000000000e-01
  -2.4249999999999999e-01  -3.9570000000000000e-01   8.5780000000000001e-01   1.8140000000000001e-01   1.8079999999999999e-01   1.3200000000000000e-02  -7.7680000000000005e-01   2.4460000000000001e-01   4.3529999999999998e+00   3.4680000000000000e-01   5.7700000000000001e-02   2.2120000000000001e-01
  -1.7630000000000001e-01  -3.2979999999999998e-01   6.0050000000000003e-01   2.0050000000000001e-01   1.7130000000000001e-01   3.0700000000000002e-02  -5.3269999999999995e-01   3.1130000000000002e-01   3.2212000000000001e+00   2.6010000000000000e-01   1.2509999999999999e-01   1.5040000000000001e-01
  -1.9839999999999999e-01  -4.8359999999999997e-01   5.1470000000000005e-01   1.6230000000000000e-01   2.8500000000000001e-02   4.3900000000000002e-02  -5.3269999999999995e-01   3.1130000000000002e-01   3.3953000000000002e+00   2.3119999999999999e-01   1.3469999999999999e-01   1.6370000000000001e-01
  -8.8200000000000001e-02  -2.6379999999999998e-01   0.0000000000000000e+00   2.0050000000000001e-01   2.0930000000000001e-01   2.6300000000000000e-02  -8.8780000000000003e-01   2.0010000000000000e-01   2.7858999999999998e+00   3.3710000000000001e-01   4.8099999999999997e-02   2.2559999999999999e-01
  -1.3230000000000000e-01  -3.5170000000000001e-01   4.2890000000000000e-01   2.2910000000000000e-01   1.9980000000000001e-01   0.0000000000000000e+00  -7.7680000000000005e-01   2.0010000000000000e-01   2.8730000000000002e+00   2.8899999999999998e-01   1.4430000000000001e-01   2.0790000000000000e-01
  -6.6100000000000006e-02  -2.1980000000000000e-01   6.0050000000000003e-01   2.0999999999999999e-01   1.2370000000000000e-01   2.1899999999999999e-02  -7.5460000000000005e-01   4.2249999999999999e-01   3.1341999999999999e+00   2.4079999999999999e-01   4.8099999999999997e-02   1.4599999999999999e-01
  -3.3060000000000000e-01  -3.5170000000000001e-01   4.2890000000000000e-01   1.8140000000000001e-01   1.1420000000000000e-01  -4.4000000000000003e-03  -7.9900000000000004e-01   1.7790000000000000e-01   3.4824000000000002e+00   3.3710000000000001e-01   6.7400000000000002e-02   2.0790000000000000e-01
  -2.8649999999999998e-01  -2.1980000000000000e-01   3.4310000000000002e-01   1.7190000000000000e-01   1.2370000000000000e-01   4.8200000000000000e-02  -7.5460000000000005e-01  -1.1119999999999999e-01   2.8730000000000002e+00   2.8899999999999998e-01   3.8500000000000000e-02   1.8579999999999999e-01
  -1.7630000000000001e-01  -3.9570000000000000e-01   1.2867999999999999e+00   1.1459999999999999e-01   5.7099999999999998e-02   7.8899999999999998e-02  -6.8799999999999994e-01   6.6699999999999995e-02   2.7858999999999998e+00   2.7939999999999998e-01   1.3469999999999999e-01   2.1679999999999999e-01
  -2.2040000000000001e-01  -7.0350000000000001e-01   6.0050000000000003e-01   1.1459999999999999e-01   9.5200000000000007e-02   3.0700000000000002e-02  -5.3269999999999995e-01   1.5559999999999999e-01   3.5695000000000001e+00   2.9859999999999998e-01   8.6599999999999996e-02   2.1229999999999999e-01
  -6.6100000000000006e-02  -7.0350000000000001e-01   5.1470000000000005e-01   3.0549999999999999e-01   1.1420000000000000e-01   1.7500000000000002e-02  -7.7680000000000005e-01   1.3339999999999999e-01   3.3083000000000000e+00   2.8899999999999998e-01   7.6999999999999999e-02   2.0349999999999999e-01
  -2.2040000000000001e-01  -4.1770000000000002e-01   8.5800000000000001e-02   1.8140000000000001e-01   2.7600000000000002e-01   1.7500000000000002e-02  -4.4390000000000002e-01   4.6689999999999998e-01   4.4401000000000002e+00   3.4680000000000000e-01   1.5400000000000000e-01   1.7249999999999999e-01
  -1.9839999999999999e-01  -5.2759999999999996e-01   7.7210000000000001e-01   1.6230000000000000e-01   1.5229999999999999e-01   6.5799999999999997e-02  -6.6579999999999995e-01   1.1119999999999999e-01   4.2659000000000002e+00   2.4079999999999999e-01   5.7700000000000001e-02   1.8140000000000001e-01
  -2.4249999999999999e-01  -2.6379999999999998e-01   2.5740000000000002e-01   2.9599999999999999e-01   2.6640000000000003e-01  -1.7500000000000002e-02  -7.5460000000000005e-01   0.0000000000000000e+00   3.5695000000000001e+00   3.4680000000000000e-01   6.7400000000000002e-02   1.9460000000000000e-01
  -4.4100000000000000e-02  -3.5170000000000001e-01   3.4310000000000002e-01   1.5279999999999999e-01   1.7130000000000001e-01   0.0000000000000000e+00  -7.5460000000000005e-01   4.4499999999999998e-02   2.9600000000000000e+00   2.1190000000000001e-01   7.6999999999999999e-02   2.0790000000000000e-01
  -1.5429999999999999e-01  -3.7369999999999998e-01   5.1470000000000005e-01   1.3370000000000001e-01   1.5229999999999999e-01   5.2600000000000001e-02  -6.2150000000000005e-01   1.3339999999999999e-01   4.2659000000000002e+00   3.5639999999999999e-01   2.2130000000000000e-01   1.6810000000000000e-01
  -2.2040000000000001e-01  -4.8359999999999997e-01   8.5780000000000001e-01   1.9089999999999999e-01   1.0470000000000000e-01   1.7500000000000002e-02  -8.4340000000000004e-01  -1.1119999999999999e-01   2.2635999999999998e+00   2.6970000000000000e-01   0.0000000000000000e+00   1.8140000000000001e-01
  -1.5429999999999999e-01  -1.9789999999999999e-01   6.8630000000000002e-01   1.0500000000000000e-01   1.4269999999999999e-01   3.5099999999999999e-02  -7.1020000000000005e-01   0.0000000000000000e+00   2.7858999999999998e+00   3.6599999999999999e-01   4.8099999999999997e-02   2.0349999999999999e-01
  -2.2040000000000001e-01  -4.8359999999999997e-01   8.5780000000000001e-01   1.7190000000000000e-01   0.0000000000000000e+00   4.3900000000000002e-02  -7.3240000000000005e-01   2.4460000000000001e-01   3.3953000000000002e+00   1.9270000000000001e-01   7.6999999999999999e-02   1.9020000000000001e-01
  -1.7630000000000001e-01  -1.9789999999999999e-01   6.0050000000000003e-01   1.9089999999999999e-01   8.5599999999999996e-02   7.4499999999999997e-02  -6.2150000000000005e-01   2.2239999999999999e-01   2.9600000000000000e+00   2.2159999999999999e-01   9.6199999999999994e-02   1.9460000000000000e-01
  -2.4249999999999999e-01  -4.1770000000000002e-01   8.5780000000000001e-01   1.6230000000000000e-01   1.6180000000000000e-01   2.6300000000000000e-02  -7.9900000000000004e-01   2.2239999999999999e-01   3.0470999999999999e+00   2.7939999999999998e-01   5.7700000000000001e-02   1.8579999999999999e-01
  -2.2040000000000001e-01  -2.4179999999999999e-01   4.2890000000000000e-01   1.0500000000000000e-01   1.8079999999999999e-01   2.6300000000000000e-02  -7.3240000000000005e-01   0.0000000000000000e+00   3.4824000000000002e+00   3.1790000000000002e-01   1.0580000000000001e-01   1.9910000000000000e-01
  -1.9839999999999999e-01  -5.2759999999999996e-01   1.7160000000000000e-01   1.6230000000000000e-01   1.2370000000000000e-01   3.9500000000000000e-02  -7.1020000000000005e-01   2.6679999999999998e-01   3.4824000000000002e+00   3.0819999999999997e-01   1.2509999999999999e-01   1.6810000000000000e-01
  -3.3060000000000000e-01  -1.7590000000000000e-01   1.7160000000000000e-01   2.6729999999999998e-01   2.2839999999999999e-01   2.1899999999999999e-02  -8.6560000000000004e-01   1.3339999999999999e-01   3.9177000000000000e+00   2.8899999999999998e-01   9.6199999999999994e-02   1.9460000000000000e-01
  -6.6100000000000006e-02  -3.0780000000000002e-01   6.8630000000000002e-01   1.8140000000000001e-01   1.4269999999999999e-01   0.0000000000000000e+00  -7.3240000000000005e-01   2.2239999999999999e-01   3.4824000000000002e+00   2.8899999999999998e-01   2.8899999999999999e-02   2.2120000000000001e-01
  -1.7630000000000001e-01  -1.9789999999999999e-01   9.4359999999999999e-01   1.6230000000000000e-01   1.7130000000000001e-01   6.1400000000000003e-02  -7.5460000000000005e-01   1.3339999999999999e-01   3.3083000000000000e+00   2.6010000000000000e-01   4.8099999999999997e-02   1.9910000000000000e-01
  -2.4249999999999999e-01  -3.9570000000000000e-01   4.2890000000000000e-01   1.5279999999999999e-01   1.2370000000000000e-01   1.3200000000000000e-02  -7.1020000000000005e-01   8.8900000000000007e-02   2.9600000000000000e+00   3.0819999999999997e-01  -9.5999999999999992e-03   2.1229999999999999e-01
  -2.2040000000000001e-01  -3.7369999999999998e-01   3.4310000000000002e-01   1.7190000000000000e-01   1.0470000000000000e-01   8.8000000000000005e-03  -8.6560000000000004e-01   1.3339999999999999e-01   2.8730000000000002e+00   2.6970000000000000e-01   6.7400000000000002e-02   2.5209999999999999e-01
  -4.4080000000000003e-01  -3.7369999999999998e-01   1.2010000000000001e+00   1.9089999999999999e-01   6.6600000000000006e-02   3.5099999999999999e-02  -5.1049999999999995e-01   1.7790000000000000e-01   3.0470999999999999e+00   2.6010000000000000e-01   9.6199999999999994e-02   2.1229999999999999e-01
  -6.6100000000000006e-02  -2.8580000000000000e-01   1.4582999999999999e+00   2.0050000000000001e-01   1.9030000000000000e-01   3.9500000000000000e-02  -7.3240000000000005e-01   2.6679999999999998e-01   3.3083000000000000e+00   2.9859999999999998e-01   1.7319999999999999e-01   2.4770000000000000e-01
   4.4100000000000000e-02  -2.6379999999999998e-01   2.5740000000000002e-01   1.3370000000000001e-01   2.2839999999999999e-01  -1.7500000000000002e-02  -7.9900000000000004e-01   1.5559999999999999e-01   3.0470999999999999e+00   3.8529999999999998e-01   4.8099999999999997e-02   2.2120000000000001e-01
  -1.3230000000000000e-01  -2.6379999999999998e-01   5.1470000000000005e-01   1.9089999999999999e-01   1.3320000000000001e-01   2.6300000000000000e-02  -6.2150000000000005e-01   3.3350000000000002e-01   3.3953000000000002e+00   1.6380000000000000e-01   1.2509999999999999e-01   1.7690000000000000e-01
  -1.9839999999999999e-01  -3.9570000000000000e-01   2.5740000000000002e-01   1.3370000000000001e-01   1.2370000000000000e-01  -8.8000000000000005e-03  -7.1020000000000005e-01   1.7790000000000000e-01   3.6564999999999999e+00   1.7340000000000000e-01   1.3469999999999999e-01   1.7690000000000000e-01
  -2.2040000000000001e-01  -3.5170000000000001e-01   0.0000000000000000e+00   2.4820000000000000e-01   1.8079999999999999e-01  -3.0700000000000002e-02  -8.8780000000000003e-01   8.8900000000000007e-02   3.1341999999999999e+00   2.1190000000000001e-01   6.7400000000000002e-02   1.9020000000000001e-01
  -2.8649999999999998e-01  -1.0990000000000000e-01  -2.5740000000000002e-01   6.6799999999999998e-02   2.0930000000000001e-01  -1.7500000000000002e-02  -7.3240000000000005e-01   1.7790000000000000e-01   3.1341999999999999e+00   2.5050000000000000e-01   9.5999999999999992e-03   2.0349999999999999e-01
  -8.8200000000000001e-02  -3.0780000000000002e-01   5.1470000000000005e-01   1.9089999999999999e-01   1.0470000000000000e-01   2.1899999999999999e-02  -6.4370000000000005e-01   2.0010000000000000e-01   2.8730000000000002e+00   2.7939999999999998e-01   5.7700000000000001e-02   1.6810000000000000e-01
  -1.1020000000000001e-01  -1.0990000000000000e-01   3.4310000000000002e-01   2.0050000000000001e-01   1.4269999999999999e-01  -1.3200000000000000e-02  -9.3220000000000003e-01  -8.8900000000000007e-02   2.6989000000000001e+00   2.3119999999999999e-01   0.0000000000000000e+00   1.8140000000000001e-01
  -1.7630000000000001e-01  -2.1980000000000000e-01   3.4310000000000002e-01   2.0050000000000001e-01   1.8079999999999999e-01   7.0199999999999999e-02  -5.9930000000000005e-01   0.0000000000000000e+00   3.6564999999999999e+00   1.9270000000000001e-01  -4.8099999999999997e-02   2.5659999999999999e-01
  -1.7630000000000001e-01  -2.4179999999999999e-01   1.5441000000000000e+00   6.6799999999999998e-02   5.7099999999999998e-02   6.5799999999999997e-02  -7.7680000000000005e-01   1.7790000000000000e-01   3.1341999999999999e+00   2.2159999999999999e-01   1.2509999999999999e-01   1.9020000000000001e-01
  -6.6100000000000006e-02  -4.8359999999999997e-01   9.4359999999999999e-01   1.8140000000000001e-01   9.5200000000000007e-02   8.7700000000000000e-02  -6.4370000000000005e-01   1.7790000000000000e-01   3.9177000000000000e+00   2.6970000000000000e-01   9.6199999999999994e-02   2.1679999999999999e-01
  -1.9839999999999999e-01  -2.4179999999999999e-01  -1.7160000000000000e-01   2.0999999999999999e-01   4.7600000000000003e-02   4.4000000000000003e-03  -7.3240000000000005e-01   1.5559999999999999e-01   4.3529999999999998e+00   2.6010000000000000e-01   7.6999999999999999e-02   1.7249999999999999e-01
  -2.6450000000000001e-01  -4.1770000000000002e-01   0.0000000000000000e+00   1.8140000000000001e-01   3.8100000000000002e-02   5.2600000000000001e-02  -5.9930000000000005e-01   4.6689999999999998e-01   3.3953000000000002e+00   2.5050000000000000e-01   1.2509999999999999e-01   1.9460000000000000e-01
  -3.5270000000000001e-01  -3.5170000000000001e-01   6.8630000000000002e-01   2.3870000000000000e-01   1.4269999999999999e-01  -8.8000000000000005e-03  -4.6610000000000001e-01   1.1119999999999999e-01   3.2212000000000001e+00   3.1790000000000002e-01   1.4430000000000001e-01   1.5040000000000001e-01
  -1.5429999999999999e-01  -1.3189999999999999e-01   0.0000000000000000e+00   2.8639999999999999e-01   1.4269999999999999e-01  -1.7500000000000002e-02  -5.5489999999999995e-01  -2.2200000000000001e-02   3.3953000000000002e+00   2.4079999999999999e-01   4.8099999999999997e-02   2.0790000000000000e-01
  -3.3060000000000000e-01  -3.2979999999999998e-01   0.0000000000000000e+00   2.0050000000000001e-01   1.6180000000000000e-01   5.7000000000000002e-02  -9.3220000000000003e-01  -6.6699999999999995e-02   2.6118000000000001e+00   3.2750000000000001e-01   1.3469999999999999e-01   2.2120000000000001e-01
  -2.2040000000000001e-01  -3.0780000000000002e-01   2.5740000000000002e-01   1.9089999999999999e-01   4.7600000000000003e-02   6.5799999999999997e-02  -5.7709999999999995e-01   1.3339999999999999e-01   3.0470999999999999e+00   1.9270000000000001e-01   7.6999999999999999e-02   2.1679999999999999e-01
  -8.8200000000000001e-02  -6.6000000000000003e-02   1.0294000000000001e+00   1.8140000000000001e-01   1.2370000000000000e-01   1.0090000000000000e-01  -7.1020000000000005e-01   1.1119999999999999e-01   2.7858999999999998e+00   2.8899999999999998e-01   1.4430000000000001e-01   2.3890000000000000e-01
  -1.9839999999999999e-01  -3.9570000000000000e-01  -8.5800000000000001e-02   1.9089999999999999e-01   7.6100000000000001e-02   3.0700000000000002e-02  -6.8799999999999994e-01  -4.4499999999999998e-02   2.9600000000000000e+00   3.0819999999999997e-01  -9.6199999999999994e-02   2.3000000000000001e-01
  -1.5429999999999999e-01  -4.3969999999999998e-01   1.3725000000000001e+00   1.0500000000000000e-01   3.8100000000000002e-02   3.9500000000000000e-02  -8.2120000000000004e-01   2.2239999999999999e-01   2.8730000000000002e+00   2.3119999999999999e-01   1.0580000000000001e-01   1.9910000000000000e-01
  -8.8200000000000001e-02  -4.3969999999999998e-01   9.4359999999999999e-01   1.1459999999999999e-01   2.8500000000000001e-02   5.7000000000000002e-02  -5.5489999999999995e-01   1.7790000000000000e-01   3.7435999999999998e+00   3.0819999999999997e-01   1.0580000000000001e-01   2.3000000000000001e-01
  -2.2040000000000001e-01  -1.7590000000000000e-01   0.0000000000000000e+00   2.0999999999999999e-01   1.1420000000000000e-01   1.7500000000000002e-02  -6.4370000000000005e-01   1.3339999999999999e-01   3.3953000000000002e+00   2.8899999999999998e-01   6.7400000000000002e-02   1.9020000000000001e-01
  -1.1020000000000001e-01  -3.0780000000000002e-01   7.7210000000000001e-01   1.8140000000000001e-01   1.5229999999999999e-01   2.6300000000000000e-02  -7.5460000000000005e-01   2.0010000000000000e-01   2.8730000000000002e+00   2.6010000000000000e-01   8.6599999999999996e-02   1.9020000000000001e-01
  -2.1999999999999999e-02  -4.1770000000000002e-01   5.1470000000000005e-01   1.2410000000000000e-01   1.6180000000000000e-01   3.9500000000000000e-02  -5.9930000000000005e-01   2.6679999999999998e-01   4.1788999999999996e+00   2.5050000000000000e-01   2.4060000000000001e-01   1.9910000000000000e-01
  -1.1020000000000001e-01  -8.7900000000000006e-02  -4.2890000000000000e-01   3.2460000000000000e-01   1.6180000000000000e-01  -3.0700000000000002e-02  -7.9900000000000004e-01   1.1119999999999999e-01   3.1341999999999999e+00   3.7569999999999998e-01   8.6599999999999996e-02   1.9460000000000000e-01
  -2.2040000000000001e-01  -1.7590000000000000e-01  -4.2890000000000000e-01   1.9089999999999999e-01   1.7130000000000001e-01  -4.3900000000000002e-02  -9.1000000000000003e-01   1.5559999999999999e-01   2.6118000000000001e+00   2.6970000000000000e-01   4.8099999999999997e-02   2.3000000000000001e-01
  -1.5429999999999999e-01  -2.6379999999999998e-01   2.5740000000000002e-01   1.1459999999999999e-01   8.5599999999999996e-02   7.8899999999999998e-02  -7.5460000000000005e-01   8.8900000000000007e-02   2.8730000000000002e+00   2.9859999999999998e-01   4.8099999999999997e-02   2.2120000000000001e-01
  -1.7630000000000001e-01  -2.6379999999999998e-01   1.2867999999999999e+00   1.0500000000000000e-01   1.2370000000000000e-01   4.3900000000000002e-02  -9.1000000000000003e-01   2.8910000000000002e-01   3.1341999999999999e+00   2.6010000000000000e-01   5.7700000000000001e-02   2.1229999999999999e-01
   2.1999999999999999e-02  -1.5390000000000001e-01   9.4359999999999999e-01   2.6729999999999998e-01   1.7130000000000001e-01   7.8899999999999998e-02  -7.3240000000000005e-01  -4.4499999999999998e-02   3.0470999999999999e+00   3.2750000000000001e-01  -9.5999999999999992e-03   2.1229999999999999e-01
  -5.2900000000000003e-01  -3.9570000000000000e-01   1.7157000000000000e+00   1.7190000000000000e-01   7.6100000000000001e-02   4.8200000000000000e-02  -7.9900000000000004e-01   2.0010000000000000e-01   3.0470999999999999e+00   2.4079999999999999e-01   1.1550000000000001e-01   1.8579999999999999e-01
  -3.0859999999999999e-01  -3.9570000000000000e-01   4.2890000000000000e-01   1.4319999999999999e-01   4.7600000000000003e-02   4.8200000000000000e-02  -5.9930000000000005e-01  -4.4499999999999998e-02   3.5695000000000001e+00   2.7939999999999998e-01   7.6999999999999999e-02   1.8579999999999999e-01
  -3.9679999999999999e-01  -2.8580000000000000e-01   6.0050000000000003e-01   1.5279999999999999e-01   2.0930000000000001e-01   6.1400000000000003e-02  -6.4370000000000005e-01   8.8900000000000007e-02   3.6564999999999999e+00   1.9270000000000001e-01   1.4430000000000001e-01   2.0349999999999999e-01
  -8.8200000000000001e-02  -4.3969999999999998e-01   5.1470000000000005e-01   2.0999999999999999e-01   8.5599999999999996e-02   3.5099999999999999e-02  -6.8799999999999994e-01   2.6679999999999998e-01   3.2212000000000001e+00   2.8899999999999998e-01   1.9239999999999999e-01   1.8579999999999999e-01
  -3.0859999999999999e-01  -2.8580000000000000e-01   8.5800000000000001e-02   9.5500000000000002e-02   1.8079999999999999e-01   2.1899999999999999e-02  -8.8780000000000003e-01   2.6679999999999998e-01   3.5695000000000001e+00   2.4079999999999999e-01   1.3469999999999999e-01   1.9460000000000000e-01
   1.1020000000000001e-01  -2.1980000000000000e-01   1.7160000000000000e-01   1.8140000000000001e-01   1.1420000000000000e-01  -4.4000000000000003e-03  -5.7709999999999995e-01   1.1119999999999999e-01   3.5695000000000001e+00   3.6599999999999999e-01   1.1550000000000001e-01   2.1229999999999999e-01
  -3.3060000000000000e-01  -3.0780000000000002e-01   7.7210000000000001e-01   1.3370000000000001e-01   1.5229999999999999e-01   3.0700000000000002e-02  -9.5440000000000003e-01  -1.1119999999999999e-01   3.8306000000000000e+00   1.8300000000000000e-01   1.1550000000000001e-01   2.0349999999999999e-01
  -2.6450000000000001e-01  -2.1980000000000000e-01   3.4310000000000002e-01   2.7689999999999998e-01   1.1420000000000000e-01   1.3200000000000000e-02  -7.1020000000000005e-01   2.6679999999999998e-01   3.5695000000000001e+00   3.1790000000000002e-01   4.8099999999999997e-02   2.3000000000000001e-01
  -3.0859999999999999e-01  -4.8359999999999997e-01   6.8630000000000002e-01   2.1959999999999999e-01   9.5200000000000007e-02   6.5799999999999997e-02  -7.5460000000000005e-01  -2.2200000000000001e-02   2.7858999999999998e+00   2.7939999999999998e-01   3.8500000000000000e-02   2.3000000000000001e-01
  -4.4100000000000000e-02  -2.6379999999999998e-01   6.0050000000000003e-01   1.1459999999999999e-01   1.3320000000000001e-01   3.0700000000000002e-02  -7.9900000000000004e-01   1.1119999999999999e-01   3.3953000000000002e+00   2.6970000000000000e-01   8.6599999999999996e-02   1.9020000000000001e-01
  -2.6450000000000001e-01  -4.8359999999999997e-01   1.2867999999999999e+00   1.0500000000000000e-01  -9.4999999999999998e-03   7.4499999999999997e-02  -6.6579999999999995e-01   2.0010000000000000e-01   3.2212000000000001e+00   2.6010000000000000e-01   4.8099999999999997e-02   2.1229999999999999e-01
  -2.6450000000000001e-01  -4.1770000000000002e-01   1.0294000000000001e+00   1.8140000000000001e-01   3.8100000000000002e-02   3.0700000000000002e-02  -5.7709999999999995e-01  -4.4499999999999998e-02   2.9600000000000000e+00   2.2159999999999999e-01   1.2509999999999999e-01   1.5040000000000001e-01
  -3.3060000000000000e-01  -3.2979999999999998e-01   1.6298999999999999e+00   9.5500000000000002e-02   1.3320000000000001e-01   4.8200000000000000e-02  -7.1020000000000005e-01   1.3339999999999999e-01   3.8306000000000000e+00   2.4079999999999999e-01   1.5400000000000000e-01   2.1679999999999999e-01
  -8.8200000000000001e-02  -2.6379999999999998e-01  -8.5800000000000001e-02   2.3870000000000000e-01   8.5599999999999996e-02  -4.4000000000000003e-03  -6.8799999999999994e-01   3.3350000000000002e-01   2.5247000000000002e+00   2.4079999999999999e-01   1.1550000000000001e-01   1.9910000000000000e-01
  -2.4249999999999999e-01  -2.6379999999999998e-01   6.0050000000000003e-01   5.7299999999999997e-02   1.3320000000000001e-01   2.1899999999999999e-02  -5.5489999999999995e-01   2.0010000000000000e-01   4.1788999999999996e+00   2.6010000000000000e-01   1.7319999999999999e-01   1.9910000000000000e-01
  -2.1999999999999999e-02  -2.8580000000000000e-01  -6.0050000000000003e-01   2.6729999999999998e-01   1.8079999999999999e-01   4.4000000000000003e-03  -5.9930000000000005e-01  -1.7790000000000000e-01   2.8730000000000002e+00   2.6010000000000000e-01   1.9199999999999998e-02   1.9020000000000001e-01
   2.1999999999999999e-02  -8.7900000000000006e-02   6.8630000000000002e-01   1.9089999999999999e-01   1.4269999999999999e-01   2.1899999999999999e-02  -8.4340000000000004e-01   1.7790000000000000e-01   3.0470999999999999e+00   2.1190000000000001e-01   3.8500000000000000e-02   1.6810000000000000e-01
  -2.8649999999999998e-01  -3.7369999999999998e-01   1.1152000000000000e+00   2.0999999999999999e-01   1.1420000000000000e-01   2.6300000000000000e-02  -5.1049999999999995e-01   8.8900000000000007e-02   3.0470999999999999e+00   2.5050000000000000e-01   3.8500000000000000e-02   2.2559999999999999e-01
  -8.8200000000000001e-02  -3.7369999999999998e-01   3.4310000000000002e-01   1.5279999999999999e-01   1.4269999999999999e-01   4.8200000000000000e-02  -7.5460000000000005e-01   8.8900000000000007e-02   3.2212000000000001e+00   2.7939999999999998e-01   1.5400000000000000e-01   2.0349999999999999e-01
  -1.1020000000000001e-01  -2.6379999999999998e-01   5.1470000000000005e-01   2.1959999999999999e-01   2.0930000000000001e-01   2.1899999999999999e-02  -4.6610000000000001e-01  -2.2200000000000001e-02   2.6118000000000001e+00   2.8899999999999998e-01   1.9199999999999998e-02   2.0790000000000000e-01
  -5.0700000000000001e-01  -5.0560000000000005e-01   1.2010000000000001e+00   7.6399999999999996e-02   5.7099999999999998e-02   1.0090000000000000e-01  -7.1020000000000005e-01   2.2239999999999999e-01   3.1341999999999999e+00   3.1790000000000002e-01   8.6599999999999996e-02   2.3000000000000001e-01
  -1.1020000000000001e-01  -3.5170000000000001e-01   1.7160000000000000e-01   2.0050000000000001e-01   1.7130000000000001e-01   3.9500000000000000e-02  -4.6610000000000001e-01   2.6679999999999998e-01   3.0470999999999999e+00   2.1190000000000001e-01   4.8099999999999997e-02   1.5920000000000001e-01
  -6.6100000000000006e-02  -3.5170000000000001e-01   8.5800000000000001e-02   2.1959999999999999e-01   1.2370000000000000e-01   2.1899999999999999e-02  -7.1020000000000005e-01   1.5559999999999999e-01   3.7435999999999998e+00   1.7340000000000000e-01   3.8500000000000000e-02   2.2559999999999999e-01
  -2.4249999999999999e-01  -2.4179999999999999e-01   8.5800000000000001e-02   1.6230000000000000e-01   1.6180000000000000e-01  -4.4000000000000003e-03  -5.7709999999999995e-01   1.7790000000000000e-01   3.3083000000000000e+00   2.2159999999999999e-01   1.6360000000000000e-01   1.5040000000000001e-01
  -3.0859999999999999e-01  -2.1980000000000000e-01   4.2890000000000000e-01   1.2410000000000000e-01   1.6180000000000000e-01   3.5099999999999999e-02  -6.8799999999999994e-01   3.7800000000000000e-01   3.5695000000000001e+00   2.3119999999999999e-01   9.6199999999999994e-02   1.9460000000000000e-01
  -1.1020000000000001e-01  -4.3999999999999997e-02  -3.4310000000000002e-01   2.2910000000000000e-01   1.6180000000000000e-01   1.7500000000000002e-02  -5.5489999999999995e-01   8.8900000000000007e-02   3.6564999999999999e+00   3.0819999999999997e-01   8.6599999999999996e-02   2.2120000000000001e-01
  -1.3230000000000000e-01  -3.9570000000000000e-01   5.1470000000000005e-01   1.6230000000000000e-01   1.6180000000000000e-01   3.5099999999999999e-02  -7.3240000000000005e-01  -1.7790000000000000e-01   3.4824000000000002e+00   2.5050000000000000e-01   3.8500000000000000e-02   2.1679999999999999e-01
  -2.8649999999999998e-01  -1.9789999999999999e-01   1.3725000000000001e+00   2.0050000000000001e-01   1.9030000000000000e-01   4.3900000000000002e-02  -5.5489999999999995e-01   6.6699999999999995e-02   3.8306000000000000e+00   2.7939999999999998e-01   1.2509999999999999e-01   1.9460000000000000e-01
  -1.3230000000000000e-01  -5.0560000000000005e-01   5.1470000000000005e-01   1.7190000000000000e-01   3.8100000000000002e-02   6.5799999999999997e-02  -7.7680000000000005e-01  -1.1119999999999999e-01   2.7858999999999998e+00   2.6010000000000000e-01   9.5999999999999992e-03   2.4770000000000000e-01
  -1.7630000000000001e-01  -2.6379999999999998e-01   0.0000000000000000e+00   1.7190000000000000e-01   1.0470000000000000e-01  -4.4000000000000003e-03  -8.4340000000000004e-01   2.0010000000000000e-01   2.9600000000000000e+00   2.6970000000000000e-01   1.1550000000000001e-01   2.3440000000000000e-01
  -4.6289999999999998e-01  -5.9360000000000002e-01   9.4359999999999999e-01   1.4319999999999999e-01  -9.4999999999999998e-03   5.7000000000000002e-02  -9.1000000000000003e-01   1.7790000000000000e-01   2.9600000000000000e+00   2.7939999999999998e-01   9.6199999999999994e-02   2.3000000000000001e-01
  -3.7469999999999998e-01  -3.0780000000000002e-01   6.0050000000000003e-01   2.0999999999999999e-01   1.5229999999999999e-01   5.7000000000000002e-02  -5.3269999999999995e-01   1.3339999999999999e-01   2.6118000000000001e+00   3.1790000000000002e-01   2.8899999999999999e-02   1.9460000000000000e-01
  -1.7630000000000001e-01  -3.2979999999999998e-01  -4.2890000000000000e-01   2.2910000000000000e-01   9.5200000000000007e-02   2.6300000000000000e-02  -8.2120000000000004e-01   2.2200000000000001e-02   3.2212000000000001e+00   2.8899999999999998e-01   2.8899999999999999e-02   1.8140000000000001e-01
  -2.4249999999999999e-01  -2.4179999999999999e-01  -4.2890000000000000e-01   2.1959999999999999e-01   1.6180000000000000e-01   1.7500000000000002e-02  -5.7709999999999995e-01   6.6699999999999995e-02   2.5247000000000002e+00   1.6380000000000000e-01   9.6199999999999994e-02   1.9460000000000000e-01
  -2.6450000000000001e-01  -3.2979999999999998e-01   4.2890000000000000e-01   1.5279999999999999e-01   1.3320000000000001e-01   3.0700000000000002e-02  -4.4390000000000002e-01   2.2200000000000001e-02   3.8306000000000000e+00   2.2159999999999999e-01   9.6199999999999994e-02   2.1229999999999999e-01
  -2.1999999999999999e-02  -2.8580000000000000e-01  -4.2890000000000000e-01   1.7190000000000000e-01   1.5229999999999999e-01   8.8000000000000005e-03  -5.7709999999999995e-01   1.1119999999999999e-01   2.7858999999999998e+00   1.3489999999999999e-01   7.6999999999999999e-02   2.1679999999999999e-01
  -1.9839999999999999e-01  -2.6379999999999998e-01   1.2867999999999999e+00   1.3370000000000001e-01   1.9030000000000000e-01   3.5099999999999999e-02  -8.6560000000000004e-01   4.4499999999999998e-02   3.5695000000000001e+00   2.6970000000000000e-01   0.0000000000000000e+00   2.0790000000000000e-01
  -1.9839999999999999e-01  -8.7900000000000006e-02   1.0294000000000001e+00   6.6799999999999998e-02   1.1420000000000000e-01   6.5799999999999997e-02  -8.2120000000000004e-01   8.8900000000000007e-02   2.6989000000000001e+00   1.8300000000000000e-01   8.6599999999999996e-02   1.7249999999999999e-01
  -1.7630000000000001e-01  -2.4179999999999999e-01   9.4359999999999999e-01   2.0050000000000001e-01   1.1420000000000000e-01   3.0700000000000002e-02  -7.7680000000000005e-01  -6.6699999999999995e-02   2.6989000000000001e+00   3.4680000000000000e-01   5.7700000000000001e-02   1.8579999999999999e-01
  -2.6450000000000001e-01  -1.5390000000000001e-01   4.2890000000000000e-01   9.5500000000000002e-02   1.7130000000000001e-01   5.2600000000000001e-02  -8.4340000000000004e-01   6.6699999999999995e-02   2.2635999999999998e+00   2.4079999999999999e-01   1.0580000000000001e-01   2.1229999999999999e-01
  -2.6450000000000001e-01  -3.5170000000000001e-01   1.8015000000000001e+00   1.0500000000000000e-01   2.8500000000000001e-02   8.7700000000000000e-02  -5.9930000000000005e-01   0.0000000000000000e+00   3.4824000000000002e+00   1.9270000000000001e-01   1.4430000000000001e-01   1.8140000000000001e-01
  -3.7469999999999998e-01  -2.1980000000000000e-01   9.4359999999999999e-01   1.4319999999999999e-01   7.6100000000000001e-02   5.7000000000000002e-02  -8.6560000000000004e-01   2.2239999999999999e-01   2.6118000000000001e+00   2.3119999999999999e-01   1.8279999999999999e-01   2.0349999999999999e-01
  -4.4100000000000000e-02  -1.9789999999999999e-01   8.5800000000000001e-02   1.2410000000000000e-01   1.2370000000000000e-01   3.0700000000000002e-02  -7.9900000000000004e-01  -1.3339999999999999e-01   3.8306000000000000e+00   2.6970000000000000e-01   2.8899999999999999e-02   2.1229999999999999e-01
  -2.8649999999999998e-01  -1.7590000000000000e-01   5.1470000000000005e-01   1.8140000000000001e-01   1.9030000000000000e-01   3.9500000000000000e-02  -6.2150000000000005e-01   8.8900000000000007e-02   3.8306000000000000e+00   1.8300000000000000e-01   8.6599999999999996e-02   1.9460000000000000e-01
  -4.6289999999999998e-01  -1.3189999999999999e-01   4.2890000000000000e-01   1.6230000000000000e-01   1.2370000000000000e-01  -1.3200000000000000e-02  -6.4370000000000005e-01   1.5559999999999999e-01   3.8306000000000000e+00   3.2750000000000001e-01   1.0580000000000001e-01   1.9460000000000000e-01
  -1.5429999999999999e-01  -1.9789999999999999e-01  -1.7160000000000000e-01   2.4820000000000000e-01   1.2370000000000000e-01   1.3200000000000000e-02  -9.3220000000000003e-01   2.0010000000000000e-01   3.4824000000000002e+00   2.7939999999999998e-01   1.5400000000000000e-01   2.0349999999999999e-01
  -1.7630000000000001e-01  -2.8580000000000000e-01  -8.5780000000000001e-01   1.2410000000000000e-01   1.9980000000000001e-01  -4.8200000000000000e-02  -7.5460000000000005e-01   6.6699999999999995e-02   3.3953000000000002e+00   2.1190000000000001e-01  -1.9199999999999998e-02   1.9460000000000000e-01
  -3.0859999999999999e-01  -3.0780000000000002e-01   8.5780000000000001e-01   1.2410000000000000e-01   1.6180000000000000e-01   4.3900000000000002e-02  -6.4370000000000005e-01   2.0010000000000000e-01   3.7435999999999998e+00   3.2750000000000001e-01   1.1550000000000001e-01   2.2120000000000001e-01
  -2.6450000000000001e-01  -1.7590000000000000e-01   4.2890000000000000e-01   1.1459999999999999e-01   4.7600000000000003e-02   4.4000000000000003e-03  -8.4340000000000004e-01  -1.5559999999999999e-01   2.7858999999999998e+00   3.5639999999999999e-01   7.6999999999999999e-02   2.0790000000000000e-01
  -2.8649999999999998e-01  -2.4179999999999999e-01   1.0294000000000001e+00   2.3870000000000000e-01   1.6180000000000000e-01   3.0700000000000002e-02  -6.4370000000000005e-01  -8.8900000000000007e-02   2.8730000000000002e+00   3.2750000000000001e-01   9.5999999999999992e-03   2.1229999999999999e-01
  -1.9839999999999999e-01  -5.0560000000000005e-01   4.2890000000000000e-01   3.8199999999999998e-02  -2.8500000000000001e-02   5.2600000000000001e-02  -5.5489999999999995e-01   1.1119999999999999e-01   2.6118000000000001e+00   2.5050000000000000e-01   8.6599999999999996e-02   1.9460000000000000e-01
  -8.8200000000000001e-02  -2.8580000000000000e-01   1.3725000000000001e+00   1.4319999999999999e-01   8.5599999999999996e-02   8.3299999999999999e-02  -7.5460000000000005e-01   2.0010000000000000e-01   3.8306000000000000e+00   2.4079999999999999e-01   3.8500000000000000e-02   1.5479999999999999e-01
  -1.7630000000000001e-01  -6.6000000000000003e-02  -3.4310000000000002e-01   2.1959999999999999e-01   1.7130000000000001e-01   4.3900000000000002e-02  -4.4390000000000002e-01   6.6699999999999995e-02   2.0893999999999999e+00   2.6010000000000000e-01   5.7700000000000001e-02   1.8140000000000001e-01
  -1.1020000000000001e-01  -2.8580000000000000e-01   5.1470000000000005e-01   1.7190000000000000e-01   2.1890000000000001e-01   1.7500000000000002e-02  -5.7709999999999995e-01   3.5580000000000001e-01   3.4824000000000002e+00   2.1190000000000001e-01   1.4430000000000001e-01   1.9910000000000000e-01
  -3.0859999999999999e-01  -2.6379999999999998e-01  -2.5740000000000002e-01   9.5500000000000002e-02   9.4999999999999998e-03   5.7000000000000002e-02  -4.8830000000000001e-01   0.0000000000000000e+00   3.7435999999999998e+00   2.3119999999999999e-01   1.1550000000000001e-01   1.8579999999999999e-01
  -2.4249999999999999e-01  -6.6000000000000003e-02  -6.8630000000000002e-01   2.6729999999999998e-01   2.2839999999999999e-01   0.0000000000000000e+00  -6.4370000000000005e-01   2.2239999999999999e-01   3.3083000000000000e+00   2.1190000000000001e-01   3.8500000000000000e-02   2.0790000000000000e-01
  -2.8649999999999998e-01  -2.1980000000000000e-01   2.5740000000000002e-01   1.2410000000000000e-01   1.7130000000000001e-01   3.0700000000000002e-02  -7.9900000000000004e-01   2.2200000000000001e-02   3.3083000000000000e+00   2.4079999999999999e-01   8.6599999999999996e-02   2.3440000000000000e-01
  -2.4249999999999999e-01  -1.7590000000000000e-01   1.2010000000000001e+00   2.2910000000000000e-01   7.6100000000000001e-02   5.2600000000000001e-02  -7.9900000000000004e-01   1.3339999999999999e-01   4.4401000000000002e+00   2.5050000000000000e-01   4.8099999999999997e-02   1.9460000000000000e-01
  -2.4249999999999999e-01  -4.8359999999999997e-01   6.8630000000000002e-01   1.3370000000000001e-01   9.4999999999999998e-03   4.4000000000000003e-03  -7.5460000000000005e-01  -8.8900000000000007e-02   2.7858999999999998e+00   2.6970000000000000e-01   7.6999999999999999e-02   2.3890000000000000e-01
  -1.7630000000000001e-01  -1.9789999999999999e-01   4.2890000000000000e-01   1.8140000000000001e-01   1.5229999999999999e-01   3.0700000000000002e-02  -7.9900000000000004e-01  -6.6699999999999995e-02   3.0470999999999999e+00   2.9859999999999998e-01   1.4430000000000001e-01   1.9020000000000001e-01
  -3.5270000000000001e-01  -3.2979999999999998e-01   1.8015000000000001e+00   9.5500000000000002e-02   2.8500000000000001e-02   9.2100000000000001e-02  -5.9930000000000005e-01   3.7800000000000000e-01   3.1341999999999999e+00   2.1190000000000001e-01   3.8500000000000000e-02   2.3440000000000000e-01
  -1.7630000000000001e-01  -2.1980000000000000e-01   1.2010000000000001e+00   1.3370000000000001e-01   1.9000000000000000e-02   6.1400000000000003e-02  -6.6579999999999995e-01   1.1119999999999999e-01   3.6564999999999999e+00   2.5050000000000000e-01   1.2509999999999999e-01   2.3000000000000001e-01
  -2.2040000000000001e-01  -2.8580000000000000e-01  -6.8630000000000002e-01   2.4820000000000000e-01   2.0930000000000001e-01   6.1400000000000003e-02  -8.2120000000000004e-01   1.5559999999999999e-01   3.5695000000000001e+00   2.4079999999999999e-01   3.8500000000000000e-02   2.0349999999999999e-01
  -1.3230000000000000e-01  -3.0780000000000002e-01  -2.5740000000000002e-01   1.8140000000000001e-01   1.1420000000000000e-01   3.5099999999999999e-02  -7.5460000000000005e-01   2.6679999999999998e-01   4.0048000000000004e+00   3.1790000000000002e-01   1.7319999999999999e-01   1.6370000000000001e-01
  -1.1020000000000001e-01  -4.3969999999999998e-01   1.2010000000000001e+00   1.7190000000000000e-01   1.5229999999999999e-01   0.0000000000000000e+00  -5.7709999999999995e-01   1.3339999999999999e-01   3.2212000000000001e+00   2.3119999999999999e-01   1.0580000000000001e-01   2.3000000000000001e-01
  -2.6450000000000001e-01  -4.1770000000000002e-01   0.0000000000000000e+00   2.4820000000000000e-01   2.0930000000000001e-01   2.1899999999999999e-02  -7.1020000000000005e-01  -6.6699999999999995e-02   2.8730000000000002e+00   2.9859999999999998e-01  -9.5999999999999992e-03   2.0790000000000000e-01
  -1.5429999999999999e-01  -4.6170000000000000e-01   4.2890000000000000e-01   1.8140000000000001e-01   1.3320000000000001e-01   3.9500000000000000e-02  -5.7709999999999995e-01   6.6699999999999995e-02   3.0470999999999999e+00   2.8899999999999998e-01   9.6199999999999994e-02   2.2120000000000001e-01
  -2.4249999999999999e-01  -3.7369999999999998e-01   2.5740000000000002e-01   1.5279999999999999e-01   9.5200000000000007e-02   5.2600000000000001e-02  -8.2120000000000004e-01   8.8900000000000007e-02   4.4401000000000002e+00   3.1790000000000002e-01   1.1550000000000001e-01   1.9910000000000000e-01
  -6.6100000000000006e-02  -1.5390000000000001e-01   1.2010000000000001e+00   1.0500000000000000e-01   3.8100000000000002e-02   7.0199999999999999e-02  -6.8799999999999994e-01   6.6699999999999995e-02   2.6989000000000001e+00   2.4079999999999999e-01   4.8099999999999997e-02   2.4329999999999999e-01
  -6.6100000000000006e-02  -1.5390000000000001e-01   8.5780000000000001e-01   1.4319999999999999e-01   1.4269999999999999e-01   1.7500000000000002e-02  -6.6579999999999995e-01  -2.0010000000000000e-01   3.2212000000000001e+00   2.5050000000000000e-01   7.6999999999999999e-02   2.2120000000000001e-01
  -3.0859999999999999e-01  -1.9789999999999999e-01   6.8630000000000002e-01   1.0500000000000000e-01   8.5599999999999996e-02   8.7700000000000000e-02  -6.6579999999999995e-01   8.8900000000000007e-02   2.8730000000000002e+00   2.9859999999999998e-01   6.7400000000000002e-02   2.1679999999999999e-01
  -1.9839999999999999e-01  -4.1770000000000002e-01   8.5780000000000001e-01   2.5779999999999997e-01   0.0000000000000000e+00   4.3900000000000002e-02  -6.4370000000000005e-01  -1.7790000000000000e-01   3.6564999999999999e+00   2.3119999999999999e-01   1.5400000000000000e-01   1.8579999999999999e-01
  -3.5270000000000001e-01  -2.8580000000000000e-01   4.2890000000000000e-01   1.5279999999999999e-01   1.9030000000000000e-01   8.8000000000000005e-03  -6.8799999999999994e-01   1.7790000000000000e-01   3.4824000000000002e+00   2.7939999999999998e-01   4.8099999999999997e-02   1.9910000000000000e-01
  -1.1020000000000001e-01  -1.0990000000000000e-01  -4.2890000000000000e-01   2.0999999999999999e-01   2.0930000000000001e-01   3.9500000000000000e-02  -3.9950000000000002e-01   2.0010000000000000e-01   3.6564999999999999e+00   3.4680000000000000e-01   2.1170000000000000e-01   1.9460000000000000e-01
  -1.7630000000000001e-01  -1.5390000000000001e-01   1.7160000000000000e-01   2.3870000000000000e-01   1.4269999999999999e-01   5.7000000000000002e-02  -7.7680000000000005e-01   2.0010000000000000e-01   3.5695000000000001e+00   2.2159999999999999e-01   1.6360000000000000e-01   1.9460000000000000e-01
  -6.6100000000000006e-02  -3.7369999999999998e-01  -6.0050000000000003e-01   2.0050000000000001e-01   1.5229999999999999e-01   4.4000000000000003e-03  -5.9930000000000005e-01   1.3339999999999999e-01   3.9177000000000000e+00   3.3710000000000001e-01   9.6199999999999994e-02   2.1679999999999999e-01
  -2.6450000000000001e-01  -3.0780000000000002e-01   4.2890000000000000e-01   2.1959999999999999e-01   1.8079999999999999e-01   8.8000000000000005e-03  -6.6579999999999995e-01  -4.4499999999999998e-02   3.2212000000000001e+00   2.6970000000000000e-01   1.9239999999999999e-01   2.3440000000000000e-01
  -3.5270000000000001e-01  -3.0780000000000002e-01   1.7160000000000000e-01   8.5900000000000004e-02   5.7099999999999998e-02   4.3900000000000002e-02  -6.2150000000000005e-01   4.4499999999999998e-02   3.3083000000000000e+00   2.6010000000000000e-01   1.0580000000000001e-01   1.8140000000000001e-01
  -1.3230000000000000e-01  -2.4179999999999999e-01   1.7160000000000000e-01   2.2910000000000000e-01   9.5200000000000007e-02   6.5799999999999997e-02  -7.3240000000000005e-01   2.0010000000000000e-01   2.6118000000000001e+00   2.8899999999999998e-01   8.6599999999999996e-02   2.4329999999999999e-01
   0.0000000000000000e+00  -2.6379999999999998e-01   6.0050000000000003e-01   1.8140000000000001e-01   8.5599999999999996e-02   6.1400000000000003e-02  -6.8799999999999994e-01   8.8900000000000007e-02   2.5247000000000002e+00   2.6010000000000000e-01   8.6599999999999996e-02   2.2120000000000001e-01
  -3.0859999999999999e-01  -2.4179999999999999e-01   1.3725000000000001e+00   1.4319999999999999e-01   6.6600000000000006e-02   8.3299999999999999e-02  -7.7680000000000005e-01   2.2200000000000001e-02   3.0470999999999999e+00   1.6380000000000000e-01   3.8500000000000000e-02   2.2559999999999999e-01
  -2.8649999999999998e-01  -4.3969999999999998e-01   4.2890000000000000e-01   1.4319999999999999e-01   3.8100000000000002e-02   6.5799999999999997e-02  -5.1049999999999995e-01   1.1119999999999999e-01   3.3083000000000000e+00   2.6010000000000000e-01   5.7700000000000001e-02   2.0349999999999999e-01
  -2.4249999999999999e-01  -1.3189999999999999e-01   1.7160000000000000e-01   1.8140000000000001e-01   1.8079999999999999e-01   4.8200000000000000e-02  -8.2120000000000004e-01   1.1119999999999999e-01   2.5247000000000002e+00   2.6010000000000000e-01   9.6199999999999994e-02   2.2120000000000001e-01
  -1.1020000000000001e-01  -2.4179999999999999e-01  -4.2890000000000000e-01   2.0050000000000001e-01   2.5690000000000002e-01   3.5099999999999999e-02  -6.4370000000000005e-01   3.1130000000000002e-01   3.4824000000000002e+00   2.9859999999999998e-01   1.0580000000000001e-01   1.4599999999999999e-01
  -1.5429999999999999e-01  -4.8359999999999997e-01   4.2890000000000000e-01   2.0050000000000001e-01   5.7099999999999998e-02   5.2600000000000001e-02  -7.1020000000000005e-01   2.4460000000000001e-01   3.6564999999999999e+00   2.8899999999999998e-01   2.2130000000000000e-01   2.2120000000000001e-01
  -2.1999999999999999e-02  -2.1980000000000000e-01  -6.8630000000000002e-01   3.3420000000000000e-01   1.7130000000000001e-01  -3.0700000000000002e-02  -7.3240000000000005e-01   2.8910000000000002e-01   3.5695000000000001e+00   2.3119999999999999e-01   7.6999999999999999e-02   1.8140000000000001e-01
  -2.1999999999999999e-02  -3.9570000000000000e-01   3.4310000000000002e-01   2.3870000000000000e-01   1.4269999999999999e-01   1.7500000000000002e-02  -8.4340000000000004e-01   2.4460000000000001e-01   3.3953000000000002e+00   3.7569999999999998e-01   1.0580000000000001e-01   2.0349999999999999e-01
  -1.3230000000000000e-01  -2.4179999999999999e-01   4.2890000000000000e-01   1.8140000000000001e-01   1.3320000000000001e-01   2.1899999999999999e-02  -8.4340000000000004e-01   2.6679999999999998e-01   3.2212000000000001e+00   2.9859999999999998e-01   6.7400000000000002e-02   1.8140000000000001e-01
  -6.6100000000000006e-02  -3.7369999999999998e-01   1.2867999999999999e+00   1.4319999999999999e-01   5.7099999999999998e-02   7.0199999999999999e-02  -8.4340000000000004e-01   1.7790000000000000e-01   2.3506000000000000e+00   1.9270000000000001e-01   2.8899999999999999e-02   2.4329999999999999e-01
  -2.1999999999999999e-02  -2.1980000000000000e-01   3.4310000000000002e-01   1.2410000000000000e-01   1.6180000000000000e-01   3.0700000000000002e-02  -7.7680000000000005e-01  -2.2200000000000001e-02   3.1341999999999999e+00   2.5050000000000000e-01   7.6999999999999999e-02   1.8140000000000001e-01
  -2.6450000000000001e-01  -4.1770000000000002e-01   8.5780000000000001e-01   1.6230000000000000e-01  -3.8100000000000002e-02   7.4499999999999997e-02  -4.8830000000000001e-01   2.8910000000000002e-01   3.3083000000000000e+00   2.6970000000000000e-01   1.3469999999999999e-01   2.1229999999999999e-01
  -6.6100000000000006e-02  -1.9789999999999999e-01   3.4310000000000002e-01   1.8140000000000001e-01   1.1420000000000000e-01   4.3900000000000002e-02  -4.2170000000000002e-01   2.6679999999999998e-01   3.3083000000000000e+00   2.5050000000000000e-01   1.1550000000000001e-01   1.5040000000000001e-01
  -1.7630000000000001e-01  -2.8580000000000000e-01   8.5800000000000001e-02   2.0050000000000001e-01   1.1420000000000000e-01   3.9500000000000000e-02  -7.9900000000000004e-01   8.8900000000000007e-02   3.3953000000000002e+00   2.8899999999999998e-01   1.2509999999999999e-01   1.9020000000000001e-01
  -2.2040000000000001e-01  -3.0780000000000002e-01   6.0050000000000003e-01   1.8140000000000001e-01   1.1420000000000000e-01   0.0000000000000000e+00  -7.3240000000000005e-01   1.7790000000000000e-01   3.1341999999999999e+00   3.0819999999999997e-01   1.0580000000000001e-01   1.9020000000000001e-01
  -1.9839999999999999e-01  -4.8359999999999997e-01   5.1470000000000005e-01   1.5279999999999999e-01   8.5599999999999996e-02   3.5099999999999999e-02  -6.6579999999999995e-01   2.8910000000000002e-01   4.0918000000000001e+00   2.5050000000000000e-01   7.6999999999999999e-02   2.3440000000000000e-01
  -4.4100000000000000e-02  -3.9570000000000000e-01  -2.5740000000000002e-01   3.0549999999999999e-01   1.5229999999999999e-01   4.3900000000000002e-02  -5.3269999999999995e-01   4.4499999999999998e-02   3.3083000000000000e+00   2.1190000000000001e-01   1.0580000000000001e-01   1.8140000000000001e-01
  -8.8200000000000001e-02  -2.4179999999999999e-01   4.2890000000000000e-01   1.5279999999999999e-01   1.2370000000000000e-01   5.7000000000000002e-02  -9.1000000000000003e-01  -1.5559999999999999e-01   2.5247000000000002e+00   3.2750000000000001e-01   5.7700000000000001e-02   2.2120000000000001e-01
  -2.4249999999999999e-01  -2.6379999999999998e-01   2.5740000000000002e-01   1.7190000000000000e-01   1.6180000000000000e-01   3.0700000000000002e-02  -6.6579999999999995e-01   1.5559999999999999e-01   2.8730000000000002e+00   2.6010000000000000e-01   2.1170000000000000e-01   1.9460000000000000e-01
  -2.4249999999999999e-01  -3.5170000000000001e-01   8.5780000000000001e-01   1.2410000000000000e-01   9.5200000000000007e-02   3.9500000000000000e-02  -8.2120000000000004e-01   0.0000000000000000e+00   2.4377000000000000e+00   2.9859999999999998e-01  -2.8899999999999999e-02   2.1679999999999999e-01
  -4.4100000000000000e-02  -3.0780000000000002e-01   2.5740000000000002e-01   2.3870000000000000e-01   2.8500000000000001e-02   3.9500000000000000e-02  -8.6560000000000004e-01  -4.4499999999999998e-02   2.7858999999999998e+00   3.2750000000000001e-01   2.8899999999999999e-02   2.0790000000000000e-01
  -4.1880000000000001e-01  -4.3969999999999998e-01   1.1152000000000000e+00   1.6230000000000000e-01   3.8100000000000002e-02   6.5799999999999997e-02  -8.4340000000000004e-01   1.5559999999999999e-01   2.8730000000000002e+00   1.9270000000000001e-01   1.2509999999999999e-01   2.0790000000000000e-01
  -2.1999999999999999e-02  -2.6379999999999998e-01  -8.5800000000000001e-02   7.6399999999999996e-02   8.5599999999999996e-02   2.1899999999999999e-02  -5.1049999999999995e-01   2.6679999999999998e-01   3.3083000000000000e+00   2.9859999999999998e-01   1.4430000000000001e-01   2.3890000000000000e-01
  -1.5429999999999999e-01  -5.0560000000000005e-01   8.5780000000000001e-01   8.5900000000000004e-02   1.0470000000000000e-01   3.0700000000000002e-02  -9.7660000000000002e-01   4.4499999999999998e-02   3.4824000000000002e+00   1.8300000000000000e-01   2.8899999999999999e-02   2.1679999999999999e-01
  -1.5429999999999999e-01  -6.6000000000000003e-02  -1.7160000000000000e-01   2.9599999999999999e-01   1.5229999999999999e-01   1.7500000000000002e-02  -4.8830000000000001e-01   4.2249999999999999e-01   4.0048000000000004e+00   3.0819999999999997e-01   1.6360000000000000e-01   2.1679999999999999e-01
  -2.4249999999999999e-01  -3.7369999999999998e-01  -1.7160000000000000e-01   1.9089999999999999e-01   5.7099999999999998e-02   4.3900000000000002e-02  -6.2150000000000005e-01  -6.6699999999999995e-02   4.2659000000000002e+00   2.5050000000000000e-01   4.8099999999999997e-02   2.2559999999999999e-01
  -1.5429999999999999e-01  -2.4179999999999999e-01  -6.0050000000000003e-01   1.8140000000000001e-01   1.4269999999999999e-01   4.4000000000000003e-03  -6.6579999999999995e-01   2.2200000000000001e-02   3.0470999999999999e+00   2.5050000000000000e-01   9.6199999999999994e-02   2.2559999999999999e-01
  -1.5429999999999999e-01  -1.9789999999999999e-01   6.8630000000000002e-01   1.6230000000000000e-01   1.6180000000000000e-01  -3.0700000000000002e-02  -9.1000000000000003e-01  -4.4499999999999998e-02   3.4824000000000002e+00   2.3119999999999999e-01  -9.5999999999999992e-03   2.3890000000000000e-01
  -1.9839999999999999e-01  -2.8580000000000000e-01   1.0294000000000001e+00   7.6399999999999996e-02   9.5200000000000007e-02   5.7000000000000002e-02  -6.4370000000000005e-01   2.2239999999999999e-01   3.4824000000000002e+00   3.1790000000000002e-01   1.1550000000000001e-01   1.8140000000000001e-01
  -2.4249999999999999e-01  -3.7369999999999998e-01   1.7160000000000000e-01   2.4820000000000000e-01   0.0000000000000000e+00   7.4499999999999997e-02  -7.5460000000000005e-01  -4.4499999999999998e-02   3.3083000000000000e+00   2.3119999999999999e-01   1.9199999999999998e-02   2.6540000000000002e-01
  -6.6100000000000006e-02  -2.8580000000000000e-01   4.2890000000000000e-01   9.5500000000000002e-02   1.5229999999999999e-01   5.7000000000000002e-02  -7.3240000000000005e-01   8.8900000000000007e-02   2.3506000000000000e+00   2.9859999999999998e-01   9.6199999999999994e-02   2.3890000000000000e-01
  -2.6450000000000001e-01  -3.9570000000000000e-01   1.5441000000000000e+00   1.2410000000000000e-01   1.9000000000000000e-02   7.0199999999999999e-02  -7.7680000000000005e-01   1.3339999999999999e-01   3.6564999999999999e+00   2.5050000000000000e-01   1.5400000000000000e-01   2.4329999999999999e-01
  -2.6450000000000001e-01  -3.2979999999999998e-01   8.5800000000000001e-02   1.4319999999999999e-01   6.6600000000000006e-02   3.0700000000000002e-02  -6.4370000000000005e-01   1.7790000000000000e-01   3.3953000000000002e+00   2.6010000000000000e-01   1.0580000000000001e-01   1.9910000000000000e-01
  -1.1020000000000001e-01  -4.1770000000000002e-01  -4.2890000000000000e-01   1.6230000000000000e-01   9.5200000000000007e-02  -4.4000000000000003e-03  -6.4370000000000005e-01   1.3339999999999999e-01   3.7435999999999998e+00   2.9859999999999998e-01   1.3469999999999999e-01   2.3890000000000000e-01
  -6.6100000000000006e-02  -1.9789999999999999e-01  -3.4310000000000002e-01   1.9089999999999999e-01   1.6180000000000000e-01  -2.1899999999999999e-02  -6.2150000000000005e-01   3.5580000000000001e-01   3.8306000000000000e+00   2.7939999999999998e-01   7.6999999999999999e-02   1.8140000000000001e-01
  -1.1020000000000001e-01  -3.7369999999999998e-01   5.1470000000000005e-01   1.7190000000000000e-01   9.5200000000000007e-02   6.5799999999999997e-02  -6.4370000000000005e-01   1.7790000000000000e-01   3.2212000000000001e+00   2.1190000000000001e-01   1.4430000000000001e-01   1.9910000000000000e-01
  -1.1020000000000001e-01  -1.3189999999999999e-01  -8.5800000000000001e-02   1.8140000000000001e-01   1.7130000000000001e-01   4.4000000000000003e-03  -8.4340000000000004e-01   0.0000000000000000e+00   2.9600000000000000e+00   1.8300000000000000e-01   5.7700000000000001e-02   2.1679999999999999e-01
  -2.2040000000000001e-01  -3.0780000000000002e-01   3.4310000000000002e-01   9.5500000000000002e-02   1.4269999999999999e-01   8.8000000000000005e-03  -7.3240000000000005e-01   0.0000000000000000e+00   3.2212000000000001e+00   2.8899999999999998e-01   1.9199999999999998e-02   2.1679999999999999e-01
  -3.7469999999999998e-01  -4.6170000000000000e-01   4.2890000000000000e-01   1.3370000000000001e-01   4.7600000000000003e-02   4.8200000000000000e-02  -8.2120000000000004e-01   1.5559999999999999e-01   3.2212000000000001e+00   2.5050000000000000e-01   2.0210000000000000e-01   1.4599999999999999e-01
  -1.9839999999999999e-01  -3.5170000000000001e-01  -8.5800000000000001e-02   2.1959999999999999e-01   6.6600000000000006e-02   4.4000000000000003e-03  -9.5440000000000003e-01   6.6699999999999995e-02   3.5695000000000001e+00   2.5050000000000000e-01   9.5999999999999992e-03   1.9460000000000000e-01
  -1.3230000000000000e-01  -6.3749999999999996e-01   0.0000000000000000e+00   2.0050000000000001e-01   8.5599999999999996e-02   1.7500000000000002e-02  -7.5460000000000005e-01   2.2200000000000001e-02   2.5247000000000002e+00   2.5050000000000000e-01   0.0000000000000000e+00   2.0790000000000000e-01
  -2.8649999999999998e-01  -2.8580000000000000e-01   1.2867999999999999e+00   1.8140000000000001e-01   0.0000000000000000e+00   7.0199999999999999e-02  -6.6579999999999995e-01   1.1119999999999999e-01   2.5247000000000002e+00   3.1790000000000002e-01   6.7400000000000002e-02   1.8140000000000001e-01
  -1.5429999999999999e-01  -2.4179999999999999e-01   5.1470000000000005e-01   2.3870000000000000e-01   5.7099999999999998e-02   6.5799999999999997e-02  -5.3269999999999995e-01   2.0010000000000000e-01   3.2212000000000001e+00   3.0819999999999997e-01   6.7400000000000002e-02   1.9460000000000000e-01
  -1.7630000000000001e-01  -3.2979999999999998e-01   0.0000000000000000e+00   1.2410000000000000e-01   1.7130000000000001e-01   3.5099999999999999e-02  -5.3269999999999995e-01   0.0000000000000000e+00   2.4377000000000000e+00   2.5050000000000000e-01   4.8099999999999997e-02   1.9020000000000001e-01
  -3.0859999999999999e-01  -1.7590000000000000e-01   4.2890000000000000e-01   1.6230000000000000e-01   1.8079999999999999e-01  -2.1899999999999999e-02  -7.3240000000000005e-01   1.3339999999999999e-01   3.0470999999999999e+00   2.4079999999999999e-01   2.0210000000000000e-01   1.8140000000000001e-01
  -8.8200000000000001e-02  -2.6379999999999998e-01   2.5740000000000002e-01   1.9089999999999999e-01   1.1420000000000000e-01   5.2600000000000001e-02  -7.3240000000000005e-01   6.6699999999999995e-02   3.7435999999999998e+00   2.6970000000000000e-01   1.1550000000000001e-01   2.0349999999999999e-01
  -2.2040000000000001e-01  -3.2979999999999998e-01  -1.7160000000000000e-01   2.0999999999999999e-01   1.3320000000000001e-01  -8.8000000000000005e-03  -7.5460000000000005e-01   4.4499999999999998e-02   3.0470999999999999e+00   2.5050000000000000e-01   8.6599999999999996e-02   2.2559999999999999e-01
  -1.1020000000000001e-01  -3.2979999999999998e-01   1.7160000000000000e-01   2.6729999999999998e-01   8.5599999999999996e-02  -2.1899999999999999e-02  -9.5440000000000003e-01  -4.4499999999999998e-02   2.5247000000000002e+00   2.6970000000000000e-01   9.5999999999999992e-03   2.1229999999999999e-01
  -1.5429999999999999e-01  -2.8580000000000000e-01   1.0294000000000001e+00   1.9089999999999999e-01   1.4269999999999999e-01   5.2600000000000001e-02  -6.8799999999999994e-01   1.1119999999999999e-01   3.2212000000000001e+00   2.8899999999999998e-01   7.6999999999999999e-02   2.0790000000000000e-01
  -2.4249999999999999e-01  -1.9789999999999999e-01   8.5780000000000001e-01   2.0050000000000001e-01   6.6600000000000006e-02   7.4499999999999997e-02  -8.4340000000000004e-01  -4.4499999999999998e-02   2.6989000000000001e+00   2.8899999999999998e-01   1.0580000000000001e-01   2.2120000000000001e-01
  -1.1020000000000001e-01  -3.2979999999999998e-01  -2.5740000000000002e-01   1.9089999999999999e-01   1.4269999999999999e-01   8.3299999999999999e-02  -7.3240000000000005e-01   1.7790000000000000e-01   2.6989000000000001e+00   2.4079999999999999e-01   1.2509999999999999e-01   2.2120000000000001e-01
  -2.8649999999999998e-01  -3.0780000000000002e-01   8.5780000000000001e-01   9.5500000000000002e-02   9.4999999999999998e-03   5.7000000000000002e-02  -7.3240000000000005e-01   1.3339999999999999e-01   3.5695000000000001e+00   2.4079999999999999e-01   2.8899999999999999e-02   1.7249999999999999e-01
  -1.1020000000000001e-01  -2.6379999999999998e-01  -4.2890000000000000e-01   2.0050000000000001e-01   9.4999999999999998e-03   6.5799999999999997e-02  -6.8799999999999994e-01   0.0000000000000000e+00   2.6989000000000001e+00   3.3710000000000001e-01   2.0210000000000000e-01   2.0349999999999999e-01
  -1.7630000000000001e-01  -1.9789999999999999e-01  -6.0050000000000003e-01   2.0999999999999999e-01   1.1420000000000000e-01   2.6300000000000000e-02  -5.7709999999999995e-01   1.3339999999999999e-01   3.6564999999999999e+00   2.8899999999999998e-01   1.6360000000000000e-01   2.2120000000000001e-01
  -4.4100000000000000e-02  -3.7369999999999998e-01   8.5800000000000001e-02   1.9089999999999999e-01   1.5229999999999999e-01   3.9500000000000000e-02  -6.2150000000000005e-01   2.4460000000000001e-01   3.3953000000000002e+00   3.2750000000000001e-01   1.1550000000000001e-01   1.8579999999999999e-01
  -2.2040000000000001e-01  -6.1550000000000005e-01  -8.5800000000000001e-02   2.0999999999999999e-01   1.1420000000000000e-01   7.0199999999999999e-02  -5.5489999999999995e-01   2.2239999999999999e-01   2.8730000000000002e+00   2.3119999999999999e-01   1.0580000000000001e-01   2.1679999999999999e-01
   0.0000000000000000e+00  -3.7369999999999998e-01   1.7160000000000000e-01   2.6729999999999998e-01   9.5200000000000007e-02  -3.0700000000000002e-02  -9.5440000000000003e-01  -1.7790000000000000e-01   2.8730000000000002e+00   2.0230000000000001e-01   1.9199999999999998e-02   1.6810000000000000e-01
  -2.1999999999999999e-02  -3.7369999999999998e-01  -8.5800000000000001e-02   1.9089999999999999e-01   9.5200000000000007e-02   8.8000000000000005e-03  -7.5460000000000005e-01   2.8910000000000002e-01   2.8730000000000002e+00   2.9859999999999998e-01   1.0580000000000001e-01   2.0790000000000000e-01
  -1.9839999999999999e-01  -4.6170000000000000e-01   5.1470000000000005e-01   1.2410000000000000e-01  -9.4999999999999998e-03   7.0199999999999999e-02  -1.0653999999999999e+00   6.6699999999999995e-02   2.5247000000000002e+00   3.3710000000000001e-01   9.5999999999999992e-03   2.3000000000000001e-01
  -8.8200000000000001e-02  -1.3189999999999999e-01   8.5780000000000001e-01   1.8140000000000001e-01   7.6100000000000001e-02   5.2600000000000001e-02  -7.5460000000000005e-01  -6.6699999999999995e-02   2.6118000000000001e+00   3.0819999999999997e-01   3.8500000000000000e-02   2.1229999999999999e-01
  -1.1020000000000001e-01  -4.1770000000000002e-01   4.2890000000000000e-01   2.0999999999999999e-01   2.8500000000000001e-02   4.8200000000000000e-02  -8.2120000000000004e-01   2.2200000000000001e-02   2.8730000000000002e+00   2.8899999999999998e-01  -3.8500000000000000e-02   1.5479999999999999e-01
  -2.2040000000000001e-01  -3.9570000000000000e-01   6.8630000000000002e-01   1.7190000000000000e-01   2.8500000000000001e-02   8.3299999999999999e-02  -6.2150000000000005e-01  -8.8900000000000007e-02   2.8730000000000002e+00   2.4079999999999999e-01   1.0580000000000001e-01   1.8140000000000001e-01
  -3.0859999999999999e-01  -4.1770000000000002e-01   4.2890000000000000e-01   2.0050000000000001e-01   7.6100000000000001e-02   4.3900000000000002e-02  -4.6610000000000001e-01   1.1119999999999999e-01   3.3083000000000000e+00   1.0600000000000000e-01   1.0580000000000001e-01   2.0349999999999999e-01
  -1.7630000000000001e-01  -2.8580000000000000e-01   1.7160000000000000e-01   2.0999999999999999e-01   1.4269999999999999e-01   3.0700000000000002e-02  -7.5460000000000005e-01   1.5559999999999999e-01   2.8730000000000002e+00   2.4079999999999999e-01   7.6999999999999999e-02   1.9460000000000000e-01
   0.0000000000000000e+00  -3.2979999999999998e-01   1.7160000000000000e-01   2.4820000000000000e-01   1.5229999999999999e-01   8.8000000000000005e-03  -5.1049999999999995e-01   0.0000000000000000e+00   3.4824000000000002e+00   2.0230000000000001e-01   1.6360000000000000e-01   1.9020000000000001e-01
  -3.9679999999999999e-01  -3.0780000000000002e-01  -8.5800000000000001e-02   1.3370000000000001e-01   3.8100000000000002e-02   5.7000000000000002e-02  -5.9930000000000005e-01   1.5559999999999999e-01   3.6564999999999999e+00   2.6010000000000000e-01   1.1550000000000001e-01   2.0349999999999999e-01
   1.9839999999999999e-01  -3.0780000000000002e-01  -8.5800000000000001e-02   2.0050000000000001e-01   1.6180000000000000e-01  -1.3200000000000000e-02  -7.5460000000000005e-01   1.3339999999999999e-01   2.9600000000000000e+00   2.7939999999999998e-01   1.4430000000000001e-01   2.3440000000000000e-01
  -4.1880000000000001e-01  -1.7590000000000000e-01   8.5800000000000001e-02   1.5279999999999999e-01   1.9030000000000000e-01   1.7500000000000002e-02  -7.7680000000000005e-01  -6.6699999999999995e-02   2.6989000000000001e+00   2.7939999999999998e-01   1.0580000000000001e-01   2.2120000000000001e-01
  -1.3230000000000000e-01  -1.3189999999999999e-01   6.0050000000000003e-01   1.8140000000000001e-01   1.3320000000000001e-01   6.5799999999999997e-02  -6.2150000000000005e-01   8.8900000000000007e-02   2.6989000000000001e+00   2.5050000000000000e-01   1.6360000000000000e-01   1.9020000000000001e-01
  -3.9679999999999999e-01  -3.9570000000000000e-01   6.8630000000000002e-01   1.6230000000000000e-01   1.0470000000000000e-01   1.0090000000000000e-01  -8.4340000000000004e-01   6.6699999999999995e-02   2.3506000000000000e+00   2.8899999999999998e-01   8.6599999999999996e-02   2.1229999999999999e-01
  -3.3060000000000000e-01  -3.2979999999999998e-01   7.7210000000000001e-01   2.0999999999999999e-01   1.4269999999999999e-01   3.5099999999999999e-02  -7.7680000000000005e-01   1.3339999999999999e-01   2.9600000000000000e+00   2.7939999999999998e-01   2.1170000000000000e-01   2.2559999999999999e-01
  -2.4249999999999999e-01  -4.8359999999999997e-01   1.1152000000000000e+00   1.2410000000000000e-01   1.9000000000000000e-02   1.0090000000000000e-01  -6.6579999999999995e-01   1.1119999999999999e-01   3.6564999999999999e+00   3.0819999999999997e-01   7.6999999999999999e-02   1.6810000000000000e-01
  -2.8649999999999998e-01  -4.1770000000000002e-01   1.0294000000000001e+00   1.6230000000000000e-01   8.5599999999999996e-02   7.4499999999999997e-02  -6.8799999999999994e-01   3.1130000000000002e-01   3.1341999999999999e+00   3.6599999999999999e-01   1.3469999999999999e-01   2.0790000000000000e-01
  -2.6450000000000001e-01  -2.1980000000000000e-01  -3.4310000000000002e-01   1.7190000000000000e-01   1.0470000000000000e-01   2.1899999999999999e-02  -8.4340000000000004e-01  -4.4499999999999998e-02   3.4824000000000002e+00   2.0230000000000001e-01   1.5400000000000000e-01   2.0349999999999999e-01
  -1.3230000000000000e-01  -2.1980000000000000e-01  -5.1470000000000005e-01   2.0999999999999999e-01   1.7130000000000001e-01  -1.3200000000000000e-02  -5.9930000000000005e-01   3.1130000000000002e-01   3.1341999999999999e+00   3.1790000000000002e-01   1.8279999999999999e-01   1.7249999999999999e-01
  -5.0700000000000001e-01  -2.6379999999999998e-01   8.5780000000000001e-01   2.2910000000000000e-01   7.6100000000000001e-02   4.8200000000000000e-02  -7.3240000000000005e-01   3.1130000000000002e-01   3.7435999999999998e+00   2.6970000000000000e-01   6.7400000000000002e-02   2.0790000000000000e-01
   0.0000000000000000e+00  -1.9789999999999999e-01  -7.7210000000000001e-01   2.7689999999999998e-01   1.9030000000000000e-01  -4.4000000000000003e-03  -7.1020000000000005e-01   4.4499999999999998e-02   3.5695000000000001e+00   2.7939999999999998e-01  -9.5999999999999992e-03   2.1679999999999999e-01
  -1.5429999999999999e-01  -1.7590000000000000e-01   4.2890000000000000e-01   1.2410000000000000e-01   9.5200000000000007e-02   3.9500000000000000e-02  -9.9880000000000002e-01   4.4499999999999998e-02   3.0470999999999999e+00   2.4079999999999999e-01   1.9199999999999998e-02   2.4770000000000000e-01
  -4.1880000000000001e-01  -4.3969999999999998e-01   7.7210000000000001e-01   1.0500000000000000e-01   5.7099999999999998e-02   3.9500000000000000e-02  -7.3240000000000005e-01   1.3339999999999999e-01   2.2635999999999998e+00   2.6970000000000000e-01   6.7400000000000002e-02   2.1679999999999999e-01
  -5.2900000000000003e-01  -3.0780000000000002e-01   1.0294000000000001e+00   1.7190000000000000e-01   4.7600000000000003e-02   7.4499999999999997e-02  -8.2120000000000004e-01   2.2200000000000001e-02   3.1341999999999999e+00   2.6010000000000000e-01   1.9199999999999998e-02   2.4329999999999999e-01
  -2.2040000000000001e-01  -3.0780000000000002e-01   3.4310000000000002e-01   1.8140000000000001e-01   5.7099999999999998e-02  -1.3200000000000000e-02  -8.6560000000000004e-01   6.6699999999999995e-02   3.2212000000000001e+00   3.0819999999999997e-01   5.7700000000000001e-02   1.8579999999999999e-01
  -3.3060000000000000e-01  -3.7369999999999998e-01   1.3725000000000001e+00   1.0500000000000000e-01  -2.8500000000000001e-02   7.0199999999999999e-02  -5.7709999999999995e-01   2.0010000000000000e-01   4.1788999999999996e+00   2.7939999999999998e-01   6.7400000000000002e-02   1.7690000000000000e-01
  -1.5429999999999999e-01  -2.8580000000000000e-01   0.0000000000000000e+00   1.9089999999999999e-01   3.8100000000000002e-02   3.5099999999999999e-02  -5.3269999999999995e-01   3.1130000000000002e-01   2.8730000000000002e+00   3.4680000000000000e-01   1.5400000000000000e-01   1.6810000000000000e-01
  -1.1020000000000001e-01  -2.8580000000000000e-01   1.7160000000000000e-01   2.3870000000000000e-01   1.8079999999999999e-01   3.9500000000000000e-02  -6.2150000000000005e-01   8.8900000000000007e-02   2.7858999999999998e+00   3.2750000000000001e-01   8.6599999999999996e-02   1.8579999999999999e-01
  -2.6450000000000001e-01   0.0000000000000000e+00  -6.8630000000000002e-01   2.7689999999999998e-01   1.7130000000000001e-01   4.4000000000000003e-03  -5.7709999999999995e-01   1.7790000000000000e-01   2.8730000000000002e+00   3.3710000000000001e-01   2.3089999999999999e-01   1.7690000000000000e-01
  -3.0859999999999999e-01  -3.5170000000000001e-01   6.0050000000000003e-01   1.4319999999999999e-01   9.5200000000000007e-02   1.3200000000000000e-02  -5.3269999999999995e-01   2.4460000000000001e-01   3.4824000000000002e+00   2.0230000000000001e-01   1.0580000000000001e-01   2.1229999999999999e-01
  -1.9839999999999999e-01  -2.4179999999999999e-01  -8.5780000000000001e-01   2.4820000000000000e-01   1.5229999999999999e-01  -8.8000000000000005e-03  -7.7680000000000005e-01   2.2239999999999999e-01   3.2212000000000001e+00   2.6970000000000000e-01   1.0580000000000001e-01   1.7249999999999999e-01
  -3.5270000000000001e-01  -2.1980000000000000e-01   6.0050000000000003e-01   1.7190000000000000e-01   1.0470000000000000e-01   3.0700000000000002e-02  -7.5460000000000005e-01   0.0000000000000000e+00   3.7435999999999998e+00   2.0230000000000001e-01   1.2509999999999999e-01   2.1679999999999999e-01
  -1.7630000000000001e-01  -1.7590000000000000e-01   8.5800000000000001e-02   1.4319999999999999e-01   1.0470000000000000e-01   7.0199999999999999e-02  -7.3240000000000005e-01   1.1119999999999999e-01   2.0893999999999999e+00   2.9859999999999998e-01   2.8899999999999999e-02   1.7690000000000000e-01
  -1.3230000000000000e-01  -4.1770000000000002e-01   8.5780000000000001e-01   4.7699999999999999e-02  -9.4999999999999998e-03   5.7000000000000002e-02  -7.9900000000000004e-01  -4.4499999999999998e-02   4.0048000000000004e+00   2.6970000000000000e-01   9.5999999999999992e-03   2.5209999999999999e-01
  -1.1020000000000001e-01  -1.0990000000000000e-01   9.4359999999999999e-01   2.0050000000000001e-01   5.7099999999999998e-02   2.6300000000000000e-02  -7.5460000000000005e-01  -2.0010000000000000e-01   1.9153000000000000e+00   2.4079999999999999e-01   4.8099999999999997e-02   1.9460000000000000e-01
  -3.7469999999999998e-01  -3.9570000000000000e-01   1.0294000000000001e+00   1.7190000000000000e-01   7.6100000000000001e-02   5.2600000000000001e-02  -5.9930000000000005e-01   2.2239999999999999e-01   3.3083000000000000e+00   2.6970000000000000e-01   6.7400000000000002e-02   1.9020000000000001e-01
  -1.5429999999999999e-01  -3.0780000000000002e-01   1.2010000000000001e+00   1.8140000000000001e-01   4.7600000000000003e-02   1.0520000000000000e-01  -5.1049999999999995e-01   2.4460000000000001e-01   3.3083000000000000e+00   2.1190000000000001e-01   1.3469999999999999e-01   1.7690000000000000e-01
  -1.1020000000000001e-01  -4.8359999999999997e-01  -6.0050000000000003e-01   1.6230000000000000e-01   1.6180000000000000e-01   8.8000000000000005e-03  -6.6579999999999995e-01   1.3339999999999999e-01   3.4824000000000002e+00   2.5050000000000000e-01   7.6999999999999999e-02   2.0790000000000000e-01
  -1.3230000000000000e-01  -1.5390000000000001e-01  -1.1152000000000000e+00   2.4820000000000000e-01   1.5229999999999999e-01  -8.8000000000000005e-03  -4.8830000000000001e-01   8.8900000000000007e-02   3.4824000000000002e+00   3.0819999999999997e-01   1.5400000000000000e-01   1.7690000000000000e-01
  -2.4249999999999999e-01  -2.4179999999999999e-01   1.2010000000000001e+00   2.0999999999999999e-01   1.7130000000000001e-01   3.5099999999999999e-02  -6.4370000000000005e-01   1.7790000000000000e-01   2.8730000000000002e+00   2.5050000000000000e-01   1.1550000000000001e-01   1.9460000000000000e-01
  -1.7630000000000001e-01  -2.1980000000000000e-01  -2.5740000000000002e-01   2.3870000000000000e-01   1.2370000000000000e-01  -4.4000000000000003e-03  -5.3269999999999995e-01   1.3339999999999999e-01   3.7435999999999998e+00   2.3119999999999999e-01   7.6999999999999999e-02   2.1229999999999999e-01
  -1.3230000000000000e-01  -4.6170000000000000e-01  -1.7160000000000000e-01   2.5779999999999997e-01  -1.9000000000000000e-02   1.3200000000000000e-02  -8.4340000000000004e-01  -1.7790000000000000e-01   2.6989000000000001e+00   2.6970000000000000e-01   6.7400000000000002e-02   2.4329999999999999e-01
  -2.4249999999999999e-01  -1.9789999999999999e-01   6.0050000000000003e-01   2.5779999999999997e-01   3.8100000000000002e-02   6.5799999999999997e-02  -7.7680000000000005e-01   8.8900000000000007e-02   3.0470999999999999e+00   2.6970000000000000e-01   1.9199999999999998e-02   1.9460000000000000e-01
  -3.9679999999999999e-01  -4.6170000000000000e-01   1.1152000000000000e+00   2.1959999999999999e-01   2.8500000000000001e-02   6.5799999999999997e-02  -7.9900000000000004e-01  -1.7790000000000000e-01   2.6989000000000001e+00   2.5050000000000000e-01   0.0000000000000000e+00   2.3890000000000000e-01
   2.1999999999999999e-02  -1.7590000000000000e-01   2.5740000000000002e-01   1.9089999999999999e-01   1.9030000000000000e-01   1.7500000000000002e-02  -7.5460000000000005e-01   2.2200000000000001e-02   2.8730000000000002e+00   2.5050000000000000e-01   1.9199999999999998e-02   2.2559999999999999e-01
  -3.0859999999999999e-01  -5.9360000000000002e-01   9.4359999999999999e-01   1.5279999999999999e-01  -1.9000000000000000e-02   6.5799999999999997e-02  -7.3240000000000005e-01  -1.5559999999999999e-01   3.8306000000000000e+00   3.0819999999999997e-01   1.2509999999999999e-01   1.7249999999999999e-01
  -1.9839999999999999e-01  -2.4179999999999999e-01   8.5780000000000001e-01   1.7190000000000000e-01   6.6600000000000006e-02   9.2100000000000001e-02  -6.8799999999999994e-01   1.7790000000000000e-01   3.6564999999999999e+00   2.9859999999999998e-01   9.6199999999999994e-02   1.9020000000000001e-01
  -8.8200000000000001e-02  -3.2979999999999998e-01   3.4310000000000002e-01   3.1509999999999999e-01   2.0930000000000001e-01   2.6300000000000000e-02  -7.7680000000000005e-01  -2.2200000000000001e-02   3.4824000000000002e+00   2.7939999999999998e-01   4.8099999999999997e-02   2.1679999999999999e-01
  -8.8200000000000001e-02  -3.2979999999999998e-01  -8.5780000000000001e-01   1.3370000000000001e-01   1.9030000000000000e-01  -4.3900000000000002e-02  -4.4390000000000002e-01   2.2239999999999999e-01   2.9600000000000000e+00   2.3119999999999999e-01   2.0210000000000000e-01   1.8579999999999999e-01
  -2.4249999999999999e-01  -1.9789999999999999e-01  -6.0050000000000003e-01   1.8140000000000001e-01   9.5200000000000007e-02   6.1400000000000003e-02  -6.8799999999999994e-01   1.1119999999999999e-01   3.3083000000000000e+00   2.5050000000000000e-01   1.9199999999999998e-02   1.8140000000000001e-01
  -1.7630000000000001e-01  -8.7900000000000006e-02  -8.5800000000000001e-02   1.8140000000000001e-01   1.5229999999999999e-01  -8.8000000000000005e-03  -7.7680000000000005e-01  -4.4499999999999998e-02   2.2635999999999998e+00   2.1190000000000001e-01   6.7400000000000002e-02   1.9460000000000000e-01
   4.4100000000000000e-02  -2.6379999999999998e-01   0.0000000000000000e+00   1.7190000000000000e-01   6.6600000000000006e-02   2.6300000000000000e-02  -8.2120000000000004e-01   8.8900000000000007e-02   2.9600000000000000e+00   2.9859999999999998e-01   8.6599999999999996e-02   2.0790000000000000e-01
  -1.3230000000000000e-01  -3.2979999999999998e-01   1.1152000000000000e+00   1.0500000000000000e-01   9.4999999999999998e-03   5.2600000000000001e-02  -6.6579999999999995e-01  -1.3339999999999999e-01   2.7858999999999998e+00   2.9859999999999998e-01   3.8500000000000000e-02   1.9460000000000000e-01
  -1.9839999999999999e-01  -4.3969999999999998e-01   1.4582999999999999e+00   9.5500000000000002e-02   9.4999999999999998e-03   7.0199999999999999e-02  -7.3240000000000005e-01  -1.5559999999999999e-01   2.6118000000000001e+00   2.7939999999999998e-01   9.5999999999999992e-03   2.5209999999999999e-01
  -1.7630000000000001e-01  -2.8580000000000000e-01   5.1470000000000005e-01   1.7190000000000000e-01   1.4269999999999999e-01   3.5099999999999999e-02  -7.3240000000000005e-01  -4.4499999999999998e-02   2.6118000000000001e+00   2.9859999999999998e-01   1.1550000000000001e-01   2.0349999999999999e-01
  -2.6450000000000001e-01  -2.8580000000000000e-01   1.3725000000000001e+00   1.3370000000000001e-01   6.6600000000000006e-02   8.7700000000000000e-02  -6.8799999999999994e-01   2.2200000000000001e-02   3.4824000000000002e+00   3.6599999999999999e-01   1.3469999999999999e-01   1.6810000000000000e-01
  -4.4100000000000000e-02  -1.9789999999999999e-01   6.8630000000000002e-01   1.6230000000000000e-01   1.0470000000000000e-01   5.7000000000000002e-02  -6.6579999999999995e-01   2.2239999999999999e-01   3.3953000000000002e+00   1.6380000000000000e-01   1.3469999999999999e-01   1.9910000000000000e-01
  -2.4249999999999999e-01  -4.1770000000000002e-01   0.0000000000000000e+00   2.0050000000000001e-01   1.4269999999999999e-01   2.1899999999999999e-02  -7.1020000000000005e-01   2.0010000000000000e-01   3.2212000000000001e+00   2.0230000000000001e-01   1.1550000000000001e-01   1.9910000000000000e-01
  -1.9839999999999999e-01  -6.6000000000000003e-02  -1.7160000000000000e-01   1.7190000000000000e-01   1.0470000000000000e-01  -4.4000000000000003e-03  -7.5460000000000005e-01   2.6679999999999998e-01   3.6564999999999999e+00   2.5050000000000000e-01   6.7400000000000002e-02   1.5479999999999999e-01
  -1.7630000000000001e-01  -2.8580000000000000e-01   9.4359999999999999e-01   1.6230000000000000e-01   1.3320000000000001e-01   4.8200000000000000e-02  -8.2120000000000004e-01   0.0000000000000000e+00   3.5695000000000001e+00   2.4079999999999999e-01   7.6999999999999999e-02   2.0790000000000000e-01
  -6.6100000000000006e-02  -4.3999999999999997e-02  -2.5740000000000002e-01   1.8140000000000001e-01   1.2370000000000000e-01  -4.3900000000000002e-02  -7.5460000000000005e-01   1.3339999999999999e-01   2.6989000000000001e+00   2.7939999999999998e-01   1.9199999999999998e-02   2.1679999999999999e-01
  -2.6450000000000001e-01  -2.6379999999999998e-01  -3.4310000000000002e-01   1.2410000000000000e-01   7.6100000000000001e-02   1.3200000000000000e-02  -8.4340000000000004e-01   1.1119999999999999e-01   3.3953000000000002e+00   3.0819999999999997e-01   8.6599999999999996e-02   2.2120000000000001e-01
  -4.1880000000000001e-01  -3.7369999999999998e-01   1.1152000000000000e+00   1.4319999999999999e-01   9.4999999999999998e-03   4.3900000000000002e-02  -5.9930000000000005e-01   1.1119999999999999e-01   2.7858999999999998e+00   2.3119999999999999e-01   6.7400000000000002e-02   1.9460000000000000e-01
  -8.8200000000000001e-02  -4.1770000000000002e-01   9.4359999999999999e-01   1.3370000000000001e-01   2.8500000000000001e-02   4.8200000000000000e-02  -8.6560000000000004e-01  -1.3339999999999999e-01   2.6989000000000001e+00   3.4680000000000000e-01   1.4430000000000001e-01   2.4770000000000000e-01
  -1.3230000000000000e-01  -3.0780000000000002e-01   1.0294000000000001e+00   2.3870000000000000e-01   1.5229999999999999e-01   3.9500000000000000e-02  -5.9930000000000005e-01   1.3339999999999999e-01   2.0024000000000002e+00   3.2750000000000001e-01   7.6999999999999999e-02   2.1229999999999999e-01
  -2.2040000000000001e-01  -5.2759999999999996e-01   0.0000000000000000e+00   1.8140000000000001e-01   6.6600000000000006e-02   8.8000000000000005e-03  -7.3240000000000005e-01   2.6679999999999998e-01   3.5695000000000001e+00   3.4680000000000000e-01   7.6999999999999999e-02   2.1679999999999999e-01
  -1.5429999999999999e-01  -1.7590000000000000e-01   4.2890000000000000e-01   1.9089999999999999e-01   9.5200000000000007e-02   4.8200000000000000e-02  -5.9930000000000005e-01   2.0010000000000000e-01   2.5247000000000002e+00   3.1790000000000002e-01   2.1170000000000000e-01   2.2120000000000001e-01
  -4.4100000000000000e-02  -3.2979999999999998e-01  -7.7210000000000001e-01   2.1959999999999999e-01   1.9980000000000001e-01  -2.6300000000000000e-02  -7.3240000000000005e-01   2.2200000000000001e-02   2.6989000000000001e+00   2.8899999999999998e-01   1.1550000000000001e-01   1.8140000000000001e-01
  -3.9679999999999999e-01  -1.3189999999999999e-01  -5.1470000000000005e-01   2.1959999999999999e-01   1.5229999999999999e-01   4.4000000000000003e-03  -6.2150000000000005e-01   2.6679999999999998e-01   2.9600000000000000e+00   2.6970000000000000e-01   1.5400000000000000e-01   1.6370000000000001e-01
  -1.1020000000000001e-01  -2.4179999999999999e-01   0.0000000000000000e+00   1.7190000000000000e-01   4.7600000000000003e-02   7.4499999999999997e-02  -5.3269999999999995e-01  -4.4499999999999998e-02   3.1341999999999999e+00   2.6970000000000000e-01   9.5999999999999992e-03   1.8579999999999999e-01
  -8.8200000000000001e-02  -1.7590000000000000e-01  -6.0050000000000003e-01   2.1959999999999999e-01   1.9980000000000001e-01   1.3200000000000000e-02  -7.5460000000000005e-01   2.2200000000000001e-02   2.0893999999999999e+00   2.0230000000000001e-01   8.6599999999999996e-02   1.9910000000000000e-01
  -1.7630000000000001e-01  -3.0780000000000002e-01   6.0050000000000003e-01   9.5500000000000002e-02   1.5229999999999999e-01  -4.4000000000000003e-03  -5.9930000000000005e-01   1.1119999999999999e-01   2.6989000000000001e+00   2.6970000000000000e-01   2.8899999999999999e-02   2.3440000000000000e-01
  -1.5429999999999999e-01  -4.6170000000000000e-01  -3.4310000000000002e-01   1.6230000000000000e-01  -2.8500000000000001e-02   7.0199999999999999e-02  -6.2150000000000005e-01   4.4499999999999998e-02   3.0470999999999999e+00   2.4079999999999999e-01   7.6999999999999999e-02   1.9020000000000001e-01
  -3.3060000000000000e-01  -4.6170000000000000e-01   5.1470000000000005e-01   1.4319999999999999e-01   3.8100000000000002e-02   5.7000000000000002e-02  -5.7709999999999995e-01  -2.2200000000000001e-02   2.8730000000000002e+00   3.3710000000000001e-01   3.8500000000000000e-02   2.2120000000000001e-01
  -1.3230000000000000e-01  -2.4179999999999999e-01   8.5780000000000001e-01   1.6230000000000000e-01   9.4999999999999998e-03   3.5099999999999999e-02  -6.8799999999999994e-01   2.2200000000000001e-02   3.0470999999999999e+00   3.0819999999999997e-01   1.1550000000000001e-01   2.2120000000000001e-01
  -2.6450000000000001e-01  -2.1980000000000000e-01   6.0050000000000003e-01   9.5500000000000002e-02   9.5200000000000007e-02   5.2600000000000001e-02  -5.9930000000000005e-01   1.5559999999999999e-01   2.7858999999999998e+00   3.0819999999999997e-01   1.2509999999999999e-01   1.8579999999999999e-01
  -1.9839999999999999e-01  -4.1770000000000002e-01   4.2890000000000000e-01   2.1959999999999999e-01   5.7099999999999998e-02   4.8200000000000000e-02  -5.5489999999999995e-01   6.6699999999999995e-02   3.3083000000000000e+00   3.4680000000000000e-01   1.0580000000000001e-01   1.9020000000000001e-01
  -6.6100000000000006e-02  -3.9570000000000000e-01  -4.2890000000000000e-01   2.7689999999999998e-01   1.6180000000000000e-01   3.0700000000000002e-02  -4.6610000000000001e-01   1.7790000000000000e-01   3.4824000000000002e+00   3.3710000000000001e-01   7.6999999999999999e-02   2.4329999999999999e-01
  -6.6100000000000006e-02  -3.0780000000000002e-01  -8.5800000000000001e-02   2.0050000000000001e-01   1.8079999999999999e-01   1.7500000000000002e-02  -6.2150000000000005e-01   2.2200000000000001e-02   2.9600000000000000e+00   2.2159999999999999e-01   1.0580000000000001e-01   1.7249999999999999e-01
  -2.2040000000000001e-01  -2.6379999999999998e-01   8.5800000000000001e-02   1.7190000000000000e-01   1.5229999999999999e-01   1.7500000000000002e-02  -6.8799999999999994e-01   8.8900000000000007e-02   3.3083000000000000e+00   2.6010000000000000e-01   1.4430000000000001e-01   2.5659999999999999e-01
  -8.8200000000000001e-02  -3.2979999999999998e-01  -9.4359999999999999e-01   2.2910000000000000e-01   8.5599999999999996e-02   1.3200000000000000e-02  -7.5460000000000005e-01   0.0000000000000000e+00   2.6989000000000001e+00   2.7939999999999998e-01   5.7700000000000001e-02   1.8140000000000001e-01
  -6.6100000000000006e-02  -3.0780000000000002e-01   0.0000000000000000e+00   1.6230000000000000e-01   1.4269999999999999e-01   0.0000000000000000e+00  -9.3220000000000003e-01  -1.5559999999999999e-01   3.1341999999999999e+00   2.5050000000000000e-01   1.3469999999999999e-01   2.2120000000000001e-01
  -2.8649999999999998e-01  -5.0560000000000005e-01   8.5800000000000001e-02   0.0000000000000000e+00  -9.4999999999999998e-03   2.6300000000000000e-02  -6.4370000000000005e-01   0.0000000000000000e+00   2.7858999999999998e+00   3.2750000000000001e-01   6.7400000000000002e-02   2.1229999999999999e-01
  -1.1020000000000001e-01  -4.3969999999999998e-01   8.5780000000000001e-01   1.6230000000000000e-01   1.3320000000000001e-01   6.1400000000000003e-02  -6.4370000000000005e-01   4.4499999999999998e-02   2.6118000000000001e+00   3.5639999999999999e-01   4.8099999999999997e-02   2.5659999999999999e-01
  -1.5429999999999999e-01  -2.4179999999999999e-01   4.2890000000000000e-01   1.4319999999999999e-01   1.9000000000000000e-02   3.0700000000000002e-02  -4.4390000000000002e-01   6.6699999999999995e-02   3.4824000000000002e+00   2.3119999999999999e-01   9.6199999999999994e-02   2.3000000000000001e-01
  -2.4249999999999999e-01  -3.7369999999999998e-01   7.7210000000000001e-01   1.4319999999999999e-01   9.4999999999999998e-03   8.7700000000000000e-02  -5.9930000000000005e-01   1.1119999999999999e-01   4.0048000000000004e+00   2.9859999999999998e-01   7.6999999999999999e-02   2.3890000000000000e-01
  -2.6450000000000001e-01  -5.4959999999999998e-01   5.1470000000000005e-01   1.3370000000000001e-01   1.2370000000000000e-01   4.3900000000000002e-02  -4.4390000000000002e-01   1.5559999999999999e-01   3.4824000000000002e+00   2.9859999999999998e-01   1.6360000000000000e-01   1.7249999999999999e-01
  -1.3230000000000000e-01  -1.3189999999999999e-01   5.1470000000000005e-01   1.3370000000000001e-01   1.5229999999999999e-01   5.2600000000000001e-02  -7.7680000000000005e-01   4.4499999999999998e-02   3.3953000000000002e+00   2.1190000000000001e-01   1.3469999999999999e-01   2.0790000000000000e-01
  -1.3230000000000000e-01  -2.1980000000000000e-01  -6.0050000000000003e-01   2.0050000000000001e-01   1.6180000000000000e-01   1.3200000000000000e-02  -4.4390000000000002e-01   2.2239999999999999e-01   4.0048000000000004e+00   2.6010000000000000e-01   1.1550000000000001e-01   1.9020000000000001e-01
  -2.8649999999999998e-01  -3.9570000000000000e-01   4.2890000000000000e-01   1.9099999999999999e-02   1.2370000000000000e-01   4.3900000000000002e-02  -5.9930000000000005e-01   1.7790000000000000e-01   3.6564999999999999e+00   1.9270000000000001e-01   1.9199999999999998e-02   1.9460000000000000e-01
  -6.6100000000000006e-02  -2.4179999999999999e-01  -6.8630000000000002e-01   2.6729999999999998e-01   2.1890000000000001e-01   3.9500000000000000e-02  -7.3240000000000005e-01   0.0000000000000000e+00   3.1341999999999999e+00   2.4079999999999999e-01   8.6599999999999996e-02   1.9910000000000000e-01
  -3.7469999999999998e-01  -2.4179999999999999e-01  -3.4310000000000002e-01   1.1459999999999999e-01   9.5200000000000007e-02   4.3900000000000002e-02  -7.9900000000000004e-01  -6.6699999999999995e-02   2.9600000000000000e+00   2.9859999999999998e-01   8.6599999999999996e-02   1.7249999999999999e-01
  -2.8649999999999998e-01  -1.9789999999999999e-01   1.7160000000000000e-01   1.8140000000000001e-01   3.8100000000000002e-02   8.3299999999999999e-02  -7.1020000000000005e-01  -2.2200000000000001e-02   2.8730000000000002e+00   3.8529999999999998e-01   9.6199999999999994e-02   2.2120000000000001e-01
  -2.8649999999999998e-01  -3.0780000000000002e-01   8.5780000000000001e-01   9.5500000000000002e-02  -2.8500000000000001e-02   9.2100000000000001e-02  -6.8799999999999994e-01  -2.2200000000000001e-02   2.9600000000000000e+00   2.6970000000000000e-01   9.5999999999999992e-03   2.4329999999999999e-01
  -2.2040000000000001e-01  -1.9789999999999999e-01  -1.7160000000000000e-01   1.9089999999999999e-01   1.1420000000000000e-01   7.0199999999999999e-02  -7.3240000000000005e-01   6.6699999999999995e-02   3.3953000000000002e+00   2.9859999999999998e-01   4.8099999999999997e-02   2.1679999999999999e-01
  -2.2040000000000001e-01  -2.8580000000000000e-01   1.6298999999999999e+00   1.3370000000000001e-01   2.8500000000000001e-02   6.5799999999999997e-02  -6.2150000000000005e-01   2.0010000000000000e-01   2.5247000000000002e+00   2.1190000000000001e-01   1.4430000000000001e-01   2.3000000000000001e-01
  -3.3060000000000000e-01  -3.9570000000000000e-01  -8.5800000000000001e-02   8.5900000000000004e-02   3.8100000000000002e-02   4.4000000000000003e-03  -5.7709999999999995e-01   2.0010000000000000e-01   2.8730000000000002e+00   2.8899999999999998e-01   1.8279999999999999e-01   1.9910000000000000e-01
  -3.5270000000000001e-01  -1.9789999999999999e-01  -5.1470000000000005e-01   2.2910000000000000e-01   2.0930000000000001e-01   5.7000000000000002e-02  -7.5460000000000005e-01   1.1119999999999999e-01   3.4824000000000002e+00   2.1190000000000001e-01   1.1550000000000001e-01   1.8579999999999999e-01
  -4.4100000000000000e-02  -4.1770000000000002e-01  -5.1470000000000005e-01   2.7689999999999998e-01   1.7130000000000001e-01  -6.5799999999999997e-02  -5.9930000000000005e-01   2.2239999999999999e-01   2.6989000000000001e+00   2.1190000000000001e-01   1.4430000000000001e-01   1.9460000000000000e-01
  -2.8649999999999998e-01  -3.7369999999999998e-01   6.0050000000000003e-01   6.6799999999999998e-02   8.5599999999999996e-02   4.8200000000000000e-02  -7.7680000000000005e-01   2.6679999999999998e-01   3.7435999999999998e+00   2.4079999999999999e-01   1.0580000000000001e-01   1.9460000000000000e-01
  -2.2040000000000001e-01  -2.8580000000000000e-01  -6.0050000000000003e-01   1.9089999999999999e-01   2.3790000000000000e-01  -3.9500000000000000e-02  -7.1020000000000005e-01   1.1119999999999999e-01   3.3083000000000000e+00   2.2159999999999999e-01   6.7400000000000002e-02   2.1229999999999999e-01
  -2.8649999999999998e-01  -3.7369999999999998e-01   6.0050000000000003e-01   1.5279999999999999e-01   4.7600000000000003e-02   7.8899999999999998e-02  -7.7680000000000005e-01  -6.6699999999999995e-02   3.4824000000000002e+00   2.5050000000000000e-01  -9.5999999999999992e-03   2.1679999999999999e-01
  -3.3060000000000000e-01  -1.7590000000000000e-01   6.0050000000000003e-01   3.8199999999999998e-02   1.9000000000000000e-02   2.6300000000000000e-02  -6.6579999999999995e-01  -1.5559999999999999e-01   3.3083000000000000e+00   2.8899999999999998e-01   6.7400000000000002e-02   2.1229999999999999e-01
  -3.5270000000000001e-01  -3.7369999999999998e-01   2.5740000000000002e-01   1.9089999999999999e-01   7.6100000000000001e-02   9.6500000000000002e-02  -8.4340000000000004e-01  -8.8900000000000007e-02   2.8730000000000002e+00   3.2750000000000001e-01   1.0580000000000001e-01   1.8140000000000001e-01
  -1.9839999999999999e-01  -1.7590000000000000e-01  -5.1470000000000005e-01   1.6230000000000000e-01   8.5599999999999996e-02   3.9500000000000000e-02  -8.2120000000000004e-01  -4.4499999999999998e-02   2.2635999999999998e+00   3.2750000000000001e-01  -9.5999999999999992e-03   1.9910000000000000e-01
  -2.6450000000000001e-01  -2.4179999999999999e-01   5.1470000000000005e-01   1.7190000000000000e-01   4.7600000000000003e-02   5.7000000000000002e-02  -5.7709999999999995e-01   3.1130000000000002e-01   3.3083000000000000e+00   2.7939999999999998e-01   1.4430000000000001e-01   2.2559999999999999e-01
  -8.8200000000000001e-02  -2.8580000000000000e-01   8.5800000000000001e-02   1.7190000000000000e-01   5.7099999999999998e-02   4.3900000000000002e-02  -6.2150000000000005e-01   2.2239999999999999e-01   3.4824000000000002e+00   3.3710000000000001e-01   1.4430000000000001e-01   1.2390000000000000e-01
  -4.4100000000000000e-02  -4.6170000000000000e-01  -5.1470000000000005e-01   2.4820000000000000e-01   1.0470000000000000e-01   3.0700000000000002e-02  -5.5489999999999995e-01   1.5559999999999999e-01   3.4824000000000002e+00   2.2159999999999999e-01   1.0580000000000001e-01   2.2120000000000001e-01
  -1.5429999999999999e-01   4.3999999999999997e-02  -8.5800000000000001e-02   2.6729999999999998e-01   1.5229999999999999e-01  -4.4000000000000003e-03  -7.1020000000000005e-01   1.7790000000000000e-01   3.5695000000000001e+00   2.6010000000000000e-01   2.1170000000000000e-01   1.7249999999999999e-01
  -2.2040000000000001e-01  -3.2979999999999998e-01  -1.7160000000000000e-01   2.3870000000000000e-01   1.3320000000000001e-01   3.9500000000000000e-02  -6.8799999999999994e-01   6.6699999999999995e-02   3.3953000000000002e+00   2.8899999999999998e-01   5.7700000000000001e-02   1.9460000000000000e-01
   6.6100000000000006e-02  -1.3189999999999999e-01   3.4310000000000002e-01   2.4820000000000000e-01   1.8079999999999999e-01  -8.8000000000000005e-03  -7.3240000000000005e-01   1.5559999999999999e-01   3.2212000000000001e+00   3.4680000000000000e-01   1.5400000000000000e-01   1.9460000000000000e-01
  -3.3060000000000000e-01  -3.7369999999999998e-01   1.7160000000000000e-01   2.1959999999999999e-01   1.6180000000000000e-01   1.3200000000000000e-02  -8.6560000000000004e-01  -4.4499999999999998e-02   2.7858999999999998e+00   3.6599999999999999e-01   2.8899999999999999e-02   2.4329999999999999e-01
  -3.0859999999999999e-01  -3.0780000000000002e-01   2.5740000000000002e-01   8.5900000000000004e-02   4.7600000000000003e-02   5.7000000000000002e-02  -6.8799999999999994e-01   2.6679999999999998e-01   1.9153000000000000e+00   2.6970000000000000e-01   1.2509999999999999e-01   1.7249999999999999e-01
  -4.4100000000000000e-02  -2.6379999999999998e-01   5.1470000000000005e-01   2.0050000000000001e-01  -9.4999999999999998e-03   9.2100000000000001e-02  -7.7680000000000005e-01   1.1119999999999999e-01   3.3083000000000000e+00   1.6380000000000000e-01   5.7700000000000001e-02   2.2120000000000001e-01
   2.1999999999999999e-02  -1.7590000000000000e-01   1.7160000000000000e-01   2.1959999999999999e-01   5.7099999999999998e-02   3.0700000000000002e-02  -6.2150000000000005e-01   1.7790000000000000e-01   2.7858999999999998e+00   2.0230000000000001e-01   9.6199999999999994e-02   1.9910000000000000e-01
  -2.2040000000000001e-01  -5.7160000000000000e-01   1.7160000000000000e-01   1.6230000000000000e-01  -4.7600000000000003e-02   7.8899999999999998e-02  -5.5489999999999995e-01   8.8900000000000007e-02   2.8730000000000002e+00   2.2159999999999999e-01   1.4430000000000001e-01   2.0349999999999999e-01
  -2.4249999999999999e-01  -4.6170000000000000e-01  -1.7160000000000000e-01   2.0999999999999999e-01   9.4999999999999998e-03   3.9500000000000000e-02  -5.3269999999999995e-01   1.7790000000000000e-01   3.3083000000000000e+00   2.8899999999999998e-01   1.4430000000000001e-01   2.0349999999999999e-01
  -1.7630000000000001e-01  -2.8580000000000000e-01   3.4310000000000002e-01   1.9089999999999999e-01   4.7600000000000003e-02   2.1899999999999999e-02  -6.6579999999999995e-01  -2.2200000000000001e-02   3.2212000000000001e+00   2.0230000000000001e-01   6.7400000000000002e-02   1.6810000000000000e-01
  -1.3230000000000000e-01  -1.3189999999999999e-01  -2.5740000000000002e-01   2.2910000000000000e-01   1.3320000000000001e-01  -8.8000000000000005e-03  -5.7709999999999995e-01   2.2239999999999999e-01   3.2212000000000001e+00   2.8899999999999998e-01   7.6999999999999999e-02   1.8579999999999999e-01
  -2.8649999999999998e-01  -3.9570000000000000e-01  -8.5800000000000001e-02   2.0050000000000001e-01   1.4269999999999999e-01   5.7000000000000002e-02  -6.2150000000000005e-01   6.6699999999999995e-02   3.5695000000000001e+00   2.3119999999999999e-01  -2.8899999999999999e-02   1.9910000000000000e-01
  -1.3230000000000000e-01  -2.1980000000000000e-01   0.0000000000000000e+00   2.1959999999999999e-01   1.8079999999999999e-01   3.0700000000000002e-02  -6.2150000000000005e-01   2.2200000000000001e-02   3.3083000000000000e+00   2.3119999999999999e-01   7.6999999999999999e-02   1.7249999999999999e-01
  -1.7630000000000001e-01  -5.0560000000000005e-01  -8.5800000000000001e-02   1.5279999999999999e-01   4.7600000000000003e-02   6.1400000000000003e-02  -9.5440000000000003e-01  -2.8910000000000002e-01   2.8730000000000002e+00   1.9270000000000001e-01   5.7700000000000001e-02   2.0790000000000000e-01
  -8.8200000000000001e-02  -3.7369999999999998e-01   1.0294000000000001e+00   1.1459999999999999e-01   5.7099999999999998e-02   3.0700000000000002e-02  -5.5489999999999995e-01   2.2239999999999999e-01   3.3953000000000002e+00   3.4680000000000000e-01   8.6599999999999996e-02   1.9020000000000001e-01
  -6.6100000000000006e-02  -3.0780000000000002e-01   5.1470000000000005e-01   2.0999999999999999e-01   1.9000000000000000e-02   1.1400000000000000e-01  -8.2120000000000004e-01  -2.2200000000000001e-02   3.0470999999999999e+00   2.6010000000000000e-01   2.8899999999999999e-02   2.5659999999999999e-01
  -1.9839999999999999e-01  -1.9789999999999999e-01   5.1470000000000005e-01   1.4319999999999999e-01   7.6100000000000001e-02   2.1899999999999999e-02  -5.7709999999999995e-01   0.0000000000000000e+00   2.7858999999999998e+00   3.2750000000000001e-01   9.6199999999999994e-02   1.8140000000000001e-01
   1.1020000000000001e-01  -3.7369999999999998e-01   2.5740000000000002e-01   2.0050000000000001e-01   2.8500000000000001e-02   7.8899999999999998e-02  -6.2150000000000005e-01   1.5559999999999999e-01   3.5695000000000001e+00   2.9859999999999998e-01   6.7400000000000002e-02   1.9460000000000000e-01
  -2.4249999999999999e-01  -2.6379999999999998e-01   1.1152000000000000e+00   2.0999999999999999e-01   4.7600000000000003e-02   5.7000000000000002e-02  -6.4370000000000005e-01   2.0010000000000000e-01   3.9177000000000000e+00   2.7939999999999998e-01   1.3469999999999999e-01   1.5920000000000001e-01
  -2.2040000000000001e-01  -1.3189999999999999e-01   2.5740000000000002e-01   1.3370000000000001e-01   1.4269999999999999e-01   2.6300000000000000e-02  -6.6579999999999995e-01  -4.4499999999999998e-02   3.2212000000000001e+00   2.6970000000000000e-01   5.7700000000000001e-02   2.2120000000000001e-01
  -1.5429999999999999e-01  -2.4179999999999999e-01  -5.1470000000000005e-01   1.8140000000000001e-01   1.5229999999999999e-01  -1.3200000000000000e-02  -6.6579999999999995e-01   0.0000000000000000e+00   3.3083000000000000e+00   2.5050000000000000e-01   1.5400000000000000e-01   2.1229999999999999e-01
  -2.2040000000000001e-01  -1.9789999999999999e-01   0.0000000000000000e+00   2.2910000000000000e-01   3.8100000000000002e-02   4.8200000000000000e-02  -7.3240000000000005e-01   8.8900000000000007e-02   3.4824000000000002e+00   2.1190000000000001e-01   2.8899999999999999e-02   2.2120000000000001e-01
  -1.1020000000000001e-01  -2.4179999999999999e-01  -4.2890000000000000e-01   2.0050000000000001e-01   2.0930000000000001e-01   4.8200000000000000e-02  -7.3240000000000005e-01   1.5559999999999999e-01   3.2212000000000001e+00   2.0230000000000001e-01   8.6599999999999996e-02   2.4770000000000000e-01
  -1.5429999999999999e-01  -3.5170000000000001e-01   8.5800000000000001e-02   2.1959999999999999e-01   1.0470000000000000e-01   3.0700000000000002e-02  -9.9880000000000002e-01  -6.6699999999999995e-02   3.1341999999999999e+00   2.4079999999999999e-01   1.9199999999999998e-02   2.1229999999999999e-01
  -1.1020000000000001e-01  -3.9570000000000000e-01   5.1470000000000005e-01   1.0500000000000000e-01   9.5200000000000007e-02   7.0199999999999999e-02  -7.1020000000000005e-01   6.6699999999999995e-02   3.6564999999999999e+00   1.7340000000000000e-01   7.6999999999999999e-02   1.7249999999999999e-01
  -3.5270000000000001e-01  -2.4179999999999999e-01   7.7210000000000001e-01   1.5279999999999999e-01   1.9000000000000000e-02   3.9500000000000000e-02  -7.7680000000000005e-01  -4.4499999999999998e-02   3.2212000000000001e+00   2.0230000000000001e-01   1.9199999999999998e-02   2.0349999999999999e-01
  -1.3230000000000000e-01  -3.9570000000000000e-01   4.2890000000000000e-01   2.0050000000000001e-01   1.1420000000000000e-01   2.6300000000000000e-02  -8.8780000000000003e-01   2.0010000000000000e-01   2.1764999999999999e+00   3.2750000000000001e-01   1.2509999999999999e-01   2.1229999999999999e-01
  -3.5270000000000001e-01  -4.3969999999999998e-01   7.7210000000000001e-01   1.2410000000000000e-01   1.5229999999999999e-01   3.9500000000000000e-02  -6.4370000000000005e-01   1.3339999999999999e-01   3.2212000000000001e+00   2.1190000000000001e-01   7.6999999999999999e-02   1.9910000000000000e-01
  -1.7630000000000001e-01  -3.0780000000000002e-01   1.2010000000000001e+00   6.6799999999999998e-02   1.4269999999999999e-01   3.0700000000000002e-02  -6.6579999999999995e-01   1.7790000000000000e-01   3.0470999999999999e+00   2.8899999999999998e-01   1.5400000000000000e-01   1.9460000000000000e-01
  -2.1999999999999999e-02  -1.5390000000000001e-01  -7.7210000000000001e-01   1.1459999999999999e-01   1.8079999999999999e-01  -2.6300000000000000e-02  -5.9930000000000005e-01   1.3339999999999999e-01   2.7858999999999998e+00   2.9859999999999998e-01   1.0580000000000001e-01   1.8579999999999999e-01
  -2.4249999999999999e-01  -2.6379999999999998e-01  -5.1470000000000005e-01   1.2410000000000000e-01   1.7130000000000001e-01   3.5099999999999999e-02  -5.7709999999999995e-01   2.2200000000000001e-02   3.1341999999999999e+00   2.1190000000000001e-01   1.2509999999999999e-01   1.9910000000000000e-01
  -1.9839999999999999e-01  -3.5170000000000001e-01   2.5740000000000002e-01   2.2910000000000000e-01   8.5599999999999996e-02  -8.8000000000000005e-03  -7.1020000000000005e-01   6.6699999999999995e-02   3.4824000000000002e+00   1.9270000000000001e-01   1.5400000000000000e-01   1.9910000000000000e-01
  -8.8200000000000001e-02  -6.6000000000000003e-02  -6.0050000000000003e-01   1.9089999999999999e-01   1.1420000000000000e-01   1.7500000000000002e-02  -7.7680000000000005e-01   2.0010000000000000e-01   3.3083000000000000e+00   2.8899999999999998e-01   1.1550000000000001e-01   1.9910000000000000e-01
   4.4100000000000000e-02  -3.5170000000000001e-01  -2.5740000000000002e-01   2.0050000000000001e-01   1.6180000000000000e-01  -8.8000000000000005e-03  -9.3220000000000003e-01  -6.6699999999999995e-02   2.6118000000000001e+00   3.0819999999999997e-01   0.0000000000000000e+00   2.2559999999999999e-01
  -3.0859999999999999e-01  -3.2979999999999998e-01   6.0050000000000003e-01   1.7190000000000000e-01   7.6100000000000001e-02   8.7700000000000000e-02  -7.7680000000000005e-01   1.3339999999999999e-01   3.3953000000000002e+00   3.4680000000000000e-01   6.7400000000000002e-02   1.9910000000000000e-01
  -2.2040000000000001e-01  -2.4179999999999999e-01   5.1470000000000005e-01   1.1459999999999999e-01  -1.9000000000000000e-02   5.2600000000000001e-02  -5.9930000000000005e-01  -6.6699999999999995e-02   2.9600000000000000e+00   2.2159999999999999e-01   1.2509999999999999e-01   2.1229999999999999e-01
  -3.0859999999999999e-01  -1.9789999999999999e-01   6.0050000000000003e-01   1.3370000000000001e-01   1.8079999999999999e-01   5.2600000000000001e-02  -6.4370000000000005e-01   8.8900000000000007e-02   3.6564999999999999e+00   2.6970000000000000e-01   7.6999999999999999e-02   1.9910000000000000e-01
  -2.4249999999999999e-01  -2.4179999999999999e-01   4.2890000000000000e-01   2.0050000000000001e-01   9.4999999999999998e-03   3.9500000000000000e-02  -6.8799999999999994e-01   2.6679999999999998e-01   3.0470999999999999e+00   2.4079999999999999e-01   1.4430000000000001e-01   1.7690000000000000e-01
  -3.5270000000000001e-01  -4.8359999999999997e-01   5.1470000000000005e-01   2.0999999999999999e-01   1.5229999999999999e-01   3.5099999999999999e-02  -5.1049999999999995e-01   1.3339999999999999e-01   3.1341999999999999e+00   1.8300000000000000e-01   1.8279999999999999e-01   2.1229999999999999e-01
   0.0000000000000000e+00  -5.0560000000000005e-01   8.5800000000000001e-02   2.2910000000000000e-01   1.3320000000000001e-01   1.3200000000000000e-02  -5.3269999999999995e-01   1.1119999999999999e-01   3.2212000000000001e+00   2.7939999999999998e-01   1.5400000000000000e-01   1.9020000000000001e-01
  -2.1999999999999999e-02  -5.7160000000000000e-01  -7.7210000000000001e-01   1.5279999999999999e-01   1.9980000000000001e-01   3.0700000000000002e-02  -7.5460000000000005e-01   2.2239999999999999e-01   3.7435999999999998e+00   2.6970000000000000e-01   1.6360000000000000e-01   2.0349999999999999e-01
  -1.5429999999999999e-01  -3.7369999999999998e-01   1.7160000000000000e-01   1.5279999999999999e-01   5.7099999999999998e-02   4.8200000000000000e-02  -8.8780000000000003e-01   8.8900000000000007e-02   3.1341999999999999e+00   3.0819999999999997e-01   7.6999999999999999e-02   2.3890000000000000e-01
  -2.6450000000000001e-01  -2.6379999999999998e-01   0.0000000000000000e+00   2.3870000000000000e-01   1.5229999999999999e-01   1.7500000000000002e-02  -8.6560000000000004e-01   1.1119999999999999e-01   2.6989000000000001e+00   2.6970000000000000e-01   7.6999999999999999e-02   2.2120000000000001e-01
  -4.4080000000000003e-01  -2.6379999999999998e-01   7.7210000000000001e-01   1.9089999999999999e-01   1.1420000000000000e-01   0.0000000000000000e+00  -8.4340000000000004e-01   0.0000000000000000e+00   2.3506000000000000e+00   2.6010000000000000e-01   2.8899999999999999e-02   2.1679999999999999e-01
  -3.0859999999999999e-01  -3.9570000000000000e-01   1.2010000000000001e+00   9.5500000000000002e-02   4.7600000000000003e-02   5.2600000000000001e-02  -6.8799999999999994e-01   3.7800000000000000e-01   2.9600000000000000e+00   3.6599999999999999e-01   9.5999999999999992e-03   2.0349999999999999e-01
  -6.6100000000000006e-02  -3.2979999999999998e-01   6.0050000000000003e-01   1.2410000000000000e-01   7.6100000000000001e-02   8.3299999999999999e-02  -6.8799999999999994e-01  -4.4499999999999998e-02   3.6564999999999999e+00   1.9270000000000001e-01   2.8899999999999999e-02   2.2559999999999999e-01
  -1.3230000000000000e-01  -4.6170000000000000e-01  -2.5740000000000002e-01   2.0050000000000001e-01   7.6100000000000001e-02   3.9500000000000000e-02  -5.9930000000000005e-01  -1.1119999999999999e-01   3.5695000000000001e+00   3.0819999999999997e-01   9.6199999999999994e-02   2.2120000000000001e-01
  -3.0859999999999999e-01  -1.9789999999999999e-01   1.1152000000000000e+00   1.4319999999999999e-01   9.5200000000000007e-02   7.0199999999999999e-02  -3.5510000000000003e-01   2.4460000000000001e-01   3.3083000000000000e+00   2.6010000000000000e-01   1.1550000000000001e-01   1.9460000000000000e-01
  -3.0859999999999999e-01  -4.3969999999999998e-01  -8.5800000000000001e-02   1.6230000000000000e-01   4.7600000000000003e-02   7.0199999999999999e-02  -5.1049999999999995e-01   1.7790000000000000e-01   3.0470999999999999e+00   2.9859999999999998e-01   1.0580000000000001e-01   1.7690000000000000e-01
  -1.5429999999999999e-01  -2.8580000000000000e-01   0.0000000000000000e+00   2.3870000000000000e-01   1.6180000000000000e-01  -8.8000000000000005e-03  -7.7680000000000005e-01   1.5559999999999999e-01   3.9177000000000000e+00   2.5050000000000000e-01   1.3469999999999999e-01   1.8579999999999999e-01
  -1.5429999999999999e-01  -4.3969999999999998e-01  -4.2890000000000000e-01   2.3870000000000000e-01   1.6180000000000000e-01   4.3900000000000002e-02  -6.2150000000000005e-01   6.6699999999999995e-02   3.3083000000000000e+00   2.4079999999999999e-01   1.7319999999999999e-01   1.8579999999999999e-01
  -1.3230000000000000e-01  -2.1980000000000000e-01   1.7160000000000000e-01   1.7190000000000000e-01   9.5200000000000007e-02   3.0700000000000002e-02  -7.1020000000000005e-01   2.6679999999999998e-01   2.4377000000000000e+00   2.6970000000000000e-01   8.6599999999999996e-02   1.7690000000000000e-01
  -1.5429999999999999e-01  -2.1980000000000000e-01   1.7160000000000000e-01   2.0999999999999999e-01   1.0470000000000000e-01  -2.6300000000000000e-02  -7.9900000000000004e-01  -1.5559999999999999e-01   3.0470999999999999e+00   2.3119999999999999e-01   9.6199999999999994e-02   2.0790000000000000e-01
  -1.5429999999999999e-01  -3.7369999999999998e-01   1.7160000000000000e-01   1.6230000000000000e-01   2.8500000000000001e-02  -3.0700000000000002e-02  -7.5460000000000005e-01  -4.4499999999999998e-02   2.7858999999999998e+00   3.1790000000000002e-01   4.8099999999999997e-02   2.3890000000000000e-01
  -1.7630000000000001e-01  -2.4179999999999999e-01  -4.2890000000000000e-01   8.5900000000000004e-02   8.5599999999999996e-02   7.8899999999999998e-02  -7.9900000000000004e-01   8.8900000000000007e-02   2.9600000000000000e+00   2.4079999999999999e-01   1.3469999999999999e-01   1.8579999999999999e-01
  -1.3230000000000000e-01  -2.8580000000000000e-01   5.1470000000000005e-01   1.8140000000000001e-01   9.4999999999999998e-03   5.7000000000000002e-02  -7.3240000000000005e-01  -6.6699999999999995e-02   2.8730000000000002e+00   2.9859999999999998e-01   1.4430000000000001e-01   2.1229999999999999e-01
  -2.1999999999999999e-02  -2.4179999999999999e-01   2.5740000000000002e-01   1.9089999999999999e-01   4.7600000000000003e-02   3.9500000000000000e-02  -9.1000000000000003e-01   1.1119999999999999e-01   2.2635999999999998e+00   2.6970000000000000e-01   9.6199999999999994e-02   2.1229999999999999e-01
  -3.0859999999999999e-01  -1.9789999999999999e-01   1.2867999999999999e+00   5.7299999999999997e-02   2.8500000000000001e-02   6.1400000000000003e-02  -6.6579999999999995e-01   1.7790000000000000e-01   3.8306000000000000e+00   3.2750000000000001e-01   1.4430000000000001e-01   2.0349999999999999e-01
  -1.5429999999999999e-01  -2.8580000000000000e-01   4.2890000000000000e-01   2.4820000000000000e-01   1.3320000000000001e-01   3.9500000000000000e-02  -6.6579999999999995e-01   4.2249999999999999e-01   3.9177000000000000e+00   2.6970000000000000e-01   1.5400000000000000e-01   1.9020000000000001e-01
  -3.7469999999999998e-01  -3.7369999999999998e-01  -1.7160000000000000e-01   1.1459999999999999e-01   1.8079999999999999e-01   1.3200000000000000e-02  -7.5460000000000005e-01   8.8900000000000007e-02   3.7435999999999998e+00   2.1190000000000001e-01   7.6999999999999999e-02   1.8140000000000001e-01
  -1.3230000000000000e-01  -3.7369999999999998e-01  -1.3725000000000001e+00   2.0999999999999999e-01   1.8079999999999999e-01   3.5099999999999999e-02  -6.6579999999999995e-01   1.3339999999999999e-01   3.3953000000000002e+00   2.6010000000000000e-01   1.2509999999999999e-01   1.8140000000000001e-01
  -3.7469999999999998e-01  -1.9789999999999999e-01  -8.5800000000000001e-02   1.5279999999999999e-01   1.4269999999999999e-01   7.4499999999999997e-02  -8.4340000000000004e-01   4.4499999999999998e-02   3.4824000000000002e+00   2.6010000000000000e-01   9.5999999999999992e-03   2.0790000000000000e-01
  -2.6450000000000001e-01  -8.7900000000000006e-02  -5.1470000000000005e-01   2.0999999999999999e-01   1.4269999999999999e-01   1.3200000000000000e-02  -6.4370000000000005e-01   0.0000000000000000e+00   2.9600000000000000e+00   2.6970000000000000e-01   5.7700000000000001e-02   1.9460000000000000e-01
  -1.9839999999999999e-01  -3.9570000000000000e-01  -1.7160000000000000e-01   2.4820000000000000e-01   5.7099999999999998e-02   4.8200000000000000e-02  -7.9900000000000004e-01   4.4499999999999998e-02   3.0470999999999999e+00   2.6970000000000000e-01   7.6999999999999999e-02   2.2120000000000001e-01
  -2.8649999999999998e-01  -3.5170000000000001e-01   6.0050000000000003e-01   1.7190000000000000e-01   1.9000000000000000e-02   4.8200000000000000e-02  -7.1020000000000005e-01  -8.8900000000000007e-02   3.3083000000000000e+00   2.6970000000000000e-01   6.7400000000000002e-02   1.9910000000000000e-01
  -3.0859999999999999e-01  -6.1550000000000005e-01   6.0050000000000003e-01   1.3370000000000001e-01  -2.8500000000000001e-02   7.4499999999999997e-02  -7.1020000000000005e-01  -4.4499999999999998e-02   3.0470999999999999e+00   2.9859999999999998e-01   9.6199999999999994e-02   2.4770000000000000e-01
  -2.4249999999999999e-01  -3.7369999999999998e-01  -8.5800000000000001e-02   1.8140000000000001e-01   1.3320000000000001e-01   1.7500000000000002e-02  -6.6579999999999995e-01  -6.6699999999999995e-02   2.8730000000000002e+00   3.1790000000000002e-01   9.5999999999999992e-03   2.0790000000000000e-01
  -3.7469999999999998e-01  -3.7369999999999998e-01   6.0050000000000003e-01   1.3370000000000001e-01   1.1420000000000000e-01   5.7000000000000002e-02  -5.9930000000000005e-01   1.5559999999999999e-01   3.4824000000000002e+00   2.7939999999999998e-01   1.2509999999999999e-01   1.6810000000000000e-01
  -1.3230000000000000e-01  -5.0560000000000005e-01  -3.4310000000000002e-01   1.3370000000000001e-01   9.5200000000000007e-02   1.3200000000000000e-02  -6.4370000000000005e-01   3.3350000000000002e-01   3.0470999999999999e+00   2.6970000000000000e-01  -3.8500000000000000e-02   1.6810000000000000e-01
  -2.1999999999999999e-02  -2.6379999999999998e-01   0.0000000000000000e+00   1.7190000000000000e-01   1.2370000000000000e-01   3.0700000000000002e-02  -8.6560000000000004e-01   1.7790000000000000e-01   3.3953000000000002e+00   2.4079999999999999e-01   1.6360000000000000e-01   2.2120000000000001e-01
  -8.8200000000000001e-02  -1.5390000000000001e-01  -1.4582999999999999e+00   1.9089999999999999e-01   1.8079999999999999e-01  -3.5099999999999999e-02  -5.9930000000000005e-01   6.6699999999999995e-02   3.4824000000000002e+00   3.2750000000000001e-01   1.1550000000000001e-01   1.9020000000000001e-01
  -2.2040000000000001e-01  -1.7590000000000000e-01  -6.8630000000000002e-01   1.6230000000000000e-01   9.5200000000000007e-02   4.3900000000000002e-02  -6.2150000000000005e-01   4.4499999999999998e-02   2.6989000000000001e+00   2.9859999999999998e-01   2.8899999999999999e-02   1.9460000000000000e-01
  -1.7630000000000001e-01  -2.6379999999999998e-01  -2.5740000000000002e-01   1.2410000000000000e-01   1.7130000000000001e-01  -8.8000000000000005e-03  -7.3240000000000005e-01   6.6699999999999995e-02   2.5247000000000002e+00   1.9270000000000001e-01   2.8899999999999999e-02   1.6810000000000000e-01
  -1.5429999999999999e-01  -3.7369999999999998e-01   6.8630000000000002e-01   2.0999999999999999e-01   1.1420000000000000e-01   1.7500000000000002e-02  -8.4340000000000004e-01   4.4499999999999998e-02   2.5247000000000002e+00   2.6970000000000000e-01  -2.8899999999999999e-02   2.2559999999999999e-01
  -2.1999999999999999e-02  -3.0780000000000002e-01  -2.5740000000000002e-01   1.1459999999999999e-01   4.7600000000000003e-02   2.6300000000000000e-02  -5.9930000000000005e-01   1.1119999999999999e-01   3.2212000000000001e+00   2.5050000000000000e-01   9.6199999999999994e-02   1.8579999999999999e-01
  -1.1020000000000001e-01  -2.4179999999999999e-01   1.0294000000000001e+00   1.3370000000000001e-01   0.0000000000000000e+00   1.1400000000000000e-01  -7.7680000000000005e-01   2.2200000000000001e-02   3.3083000000000000e+00   2.3119999999999999e-01   1.9199999999999998e-02   2.1229999999999999e-01
  -1.3230000000000000e-01  -3.9570000000000000e-01   7.7210000000000001e-01   1.9089999999999999e-01   1.2370000000000000e-01   2.1899999999999999e-02  -6.8799999999999994e-01   2.2239999999999999e-01   2.1764999999999999e+00   2.9859999999999998e-01   4.8099999999999997e-02   1.5920000000000001e-01
  -3.0859999999999999e-01  -2.8580000000000000e-01   4.2890000000000000e-01   1.4319999999999999e-01   1.9000000000000000e-02   6.5799999999999997e-02  -6.8799999999999994e-01   2.4460000000000001e-01   3.3953000000000002e+00   2.1190000000000001e-01   1.7319999999999999e-01   1.7249999999999999e-01
  -2.1999999999999999e-02  -3.2979999999999998e-01   6.8630000000000002e-01   2.0999999999999999e-01   4.7600000000000003e-02   3.0700000000000002e-02  -4.8830000000000001e-01   1.5559999999999999e-01   3.4824000000000002e+00   2.3119999999999999e-01   1.2509999999999999e-01   1.9460000000000000e-01
  -8.8200000000000001e-02  -2.4179999999999999e-01   8.5800000000000001e-02   1.7190000000000000e-01   9.5200000000000007e-02   4.4000000000000003e-03  -7.9900000000000004e-01   2.0010000000000000e-01   3.6564999999999999e+00   3.3710000000000001e-01   7.6999999999999999e-02   2.5209999999999999e-01
  -8.8200000000000001e-02  -2.4179999999999999e-01  -8.5780000000000001e-01   2.1959999999999999e-01   1.3320000000000001e-01   3.0700000000000002e-02  -5.7709999999999995e-01   2.0010000000000000e-01   2.6118000000000001e+00   2.7939999999999998e-01   1.0580000000000001e-01   1.8140000000000001e-01
  -3.3060000000000000e-01  -4.3969999999999998e-01   8.5780000000000001e-01   1.5279999999999999e-01   1.0470000000000000e-01   4.8200000000000000e-02  -6.2150000000000005e-01   2.2239999999999999e-01   3.0470999999999999e+00   2.6010000000000000e-01   8.6599999999999996e-02   1.9020000000000001e-01
  -2.4249999999999999e-01  -1.9789999999999999e-01  -8.5800000000000001e-02   1.6230000000000000e-01   1.1420000000000000e-01  -2.6300000000000000e-02  -8.4340000000000004e-01   0.0000000000000000e+00   3.2212000000000001e+00   2.9859999999999998e-01   1.0580000000000001e-01   2.3890000000000000e-01
  -8.8200000000000001e-02  -4.8359999999999997e-01  -1.7160000000000000e-01   1.5279999999999999e-01   3.8100000000000002e-02   6.5799999999999997e-02  -8.2120000000000004e-01   4.4499999999999998e-02   2.9600000000000000e+00   3.9489999999999997e-01   8.6599999999999996e-02   2.3890000000000000e-01
  -3.3060000000000000e-01  -2.4179999999999999e-01   6.0050000000000003e-01   1.4319999999999999e-01   2.8500000000000001e-02   4.8200000000000000e-02  -4.4390000000000002e-01   2.2239999999999999e-01   2.9600000000000000e+00   2.8899999999999998e-01   1.4430000000000001e-01   2.2559999999999999e-01
  -2.8649999999999998e-01  -4.3969999999999998e-01   4.2890000000000000e-01   1.4319999999999999e-01   2.8500000000000001e-02   8.3299999999999999e-02  -7.3240000000000005e-01   8.8900000000000007e-02   2.8730000000000002e+00   2.3119999999999999e-01   8.6599999999999996e-02   2.3440000000000000e-01
  -1.5429999999999999e-01  -1.5390000000000001e-01   1.2867999999999999e+00   2.0050000000000001e-01   1.7130000000000001e-01   3.0700000000000002e-02  -6.6579999999999995e-01   8.8900000000000007e-02   3.1341999999999999e+00   2.0230000000000001e-01   7.6999999999999999e-02   1.9020000000000001e-01
  -3.7469999999999998e-01  -4.3969999999999998e-01   4.2890000000000000e-01   1.0500000000000000e-01   1.0470000000000000e-01   5.2600000000000001e-02  -7.1020000000000005e-01   4.4499999999999998e-02   3.6564999999999999e+00   3.4680000000000000e-01   1.4430000000000001e-01   2.4770000000000000e-01
  -2.4249999999999999e-01  -3.7369999999999998e-01   4.2890000000000000e-01   2.1959999999999999e-01   1.1420000000000000e-01   4.8200000000000000e-02  -6.2150000000000005e-01   1.7790000000000000e-01   2.6118000000000001e+00   1.5409999999999999e-01   2.0210000000000000e-01   1.9460000000000000e-01
  -1.5429999999999999e-01  -3.9570000000000000e-01  -8.5800000000000001e-02   2.5779999999999997e-01   9.5200000000000007e-02   4.8200000000000000e-02  -8.8780000000000003e-01   2.2200000000000001e-02   3.8306000000000000e+00   2.7939999999999998e-01  -1.9199999999999998e-02   2.0790000000000000e-01
  -3.3060000000000000e-01  -4.3969999999999998e-01  -4.2890000000000000e-01   1.3370000000000001e-01   1.3320000000000001e-01   0.0000000000000000e+00  -6.4370000000000005e-01  -8.8900000000000007e-02   2.7858999999999998e+00   2.8899999999999998e-01   2.8899999999999999e-02   2.3000000000000001e-01
  -1.7630000000000001e-01  -4.1770000000000002e-01   1.2010000000000001e+00   2.1959999999999999e-01   1.2370000000000000e-01   3.9500000000000000e-02  -5.7709999999999995e-01   0.0000000000000000e+00   3.2212000000000001e+00   2.1190000000000001e-01   9.5999999999999992e-03   2.3000000000000001e-01
  -3.3060000000000000e-01  -1.7590000000000000e-01  -3.4310000000000002e-01   2.3870000000000000e-01   1.2370000000000000e-01   3.0700000000000002e-02  -6.2150000000000005e-01   1.7790000000000000e-01   3.6564999999999999e+00   2.6010000000000000e-01   1.2509999999999999e-01   1.9910000000000000e-01
  -1.1020000000000001e-01  -3.9570000000000000e-01   2.5740000000000002e-01   1.5279999999999999e-01   9.5200000000000007e-02   2.6300000000000000e-02  -7.7680000000000005e-01  -2.2200000000000001e-02   2.5247000000000002e+00   3.0819999999999997e-01   4.8099999999999997e-02   2.3890000000000000e-01
  -1.7630000000000001e-01  -2.4179999999999999e-01   6.0050000000000003e-01   1.3370000000000001e-01   0.0000000000000000e+00   6.1400000000000003e-02  -5.9930000000000005e-01   2.4460000000000001e-01   2.2635999999999998e+00   1.9270000000000001e-01   1.1550000000000001e-01   1.7690000000000000e-01
  -1.5429999999999999e-01  -5.0560000000000005e-01   1.1152000000000000e+00   1.3370000000000001e-01  -6.6600000000000006e-02   8.3299999999999999e-02  -6.6579999999999995e-01   2.2200000000000001e-02   3.8306000000000000e+00   2.6970000000000000e-01   1.5400000000000000e-01   2.4329999999999999e-01
  -3.0859999999999999e-01  -1.0990000000000000e-01   0.0000000000000000e+00   8.5900000000000004e-02   7.6100000000000001e-02   4.4000000000000003e-03  -5.3269999999999995e-01   8.8900000000000007e-02   3.0470999999999999e+00   2.0230000000000001e-01   1.0580000000000001e-01   2.2120000000000001e-01
  -2.2040000000000001e-01  -6.1550000000000005e-01   1.1152000000000000e+00   1.8140000000000001e-01   7.6100000000000001e-02   6.1400000000000003e-02  -7.3240000000000005e-01   4.4499999999999998e-02   3.0470999999999999e+00   3.3710000000000001e-01   9.6199999999999994e-02   2.0790000000000000e-01
  -2.4249999999999999e-01  -3.9570000000000000e-01   3.4310000000000002e-01   1.7190000000000000e-01   9.5200000000000007e-02   5.7000000000000002e-02  -7.3240000000000005e-01   2.2200000000000001e-02   2.9600000000000000e+00   2.1190000000000001e-01   1.4430000000000001e-01   1.8140000000000001e-01
  -8.8200000000000001e-02  -2.8580000000000000e-01  -6.0050000000000003e-01   1.3370000000000001e-01   2.1890000000000001e-01  -2.6300000000000000e-02  -5.1049999999999995e-01   1.5559999999999999e-01   3.0470999999999999e+00   2.9859999999999998e-01   5.7700000000000001e-02   2.2559999999999999e-01
  -2.8649999999999998e-01  -1.9789999999999999e-01  -1.7157000000000000e+00   2.1959999999999999e-01   1.7130000000000001e-01   4.4000000000000003e-03  -5.1049999999999995e-01   2.0010000000000000e-01   2.6989000000000001e+00   2.4079999999999999e-01   1.0580000000000001e-01   1.9020000000000001e-01
  -3.0859999999999999e-01  -4.1770000000000002e-01   1.7160000000000000e-01   1.3370000000000001e-01   9.4999999999999998e-03   5.2600000000000001e-02  -7.5460000000000005e-01   2.2239999999999999e-01   3.9177000000000000e+00   3.0819999999999997e-01   2.8899999999999999e-02   1.8140000000000001e-01
  -1.5429999999999999e-01  -1.3189999999999999e-01  -1.7160000000000000e-01   1.9089999999999999e-01   1.2370000000000000e-01   2.6300000000000000e-02  -8.2120000000000004e-01  -2.2200000000000001e-02   3.1341999999999999e+00   2.6010000000000000e-01   1.6360000000000000e-01   2.2120000000000001e-01
  -1.7630000000000001e-01  -2.4179999999999999e-01   2.5740000000000002e-01   1.6230000000000000e-01   3.8100000000000002e-02   4.4000000000000003e-03  -8.2120000000000004e-01  -4.4499999999999998e-02   3.4824000000000002e+00   2.6970000000000000e-01   6.7400000000000002e-02   2.3440000000000000e-01
  -2.6450000000000001e-01  -1.9789999999999999e-01   8.5780000000000001e-01   2.2910000000000000e-01   3.8100000000000002e-02   7.8899999999999998e-02  -7.9900000000000004e-01   4.4499999999999998e-02   2.9600000000000000e+00   2.4079999999999999e-01   1.4430000000000001e-01   1.9460000000000000e-01
  -1.5429999999999999e-01  -4.8359999999999997e-01  -3.4310000000000002e-01   1.2410000000000000e-01   3.8100000000000002e-02   3.0700000000000002e-02  -7.1020000000000005e-01   6.6699999999999995e-02   4.0048000000000004e+00   2.6970000000000000e-01   5.7700000000000001e-02   2.1679999999999999e-01
  -2.6450000000000001e-01  -2.8580000000000000e-01   0.0000000000000000e+00   2.3870000000000000e-01   1.0470000000000000e-01   4.8200000000000000e-02  -8.2120000000000004e-01   4.4499999999999998e-02   3.3083000000000000e+00   3.1790000000000002e-01   7.6999999999999999e-02   2.2559999999999999e-01
  -1.5429999999999999e-01  -4.6170000000000000e-01   5.1470000000000005e-01   1.3370000000000001e-01   9.4999999999999998e-03   8.8000000000000005e-03  -5.9930000000000005e-01   2.0010000000000000e-01   2.4377000000000000e+00   2.2159999999999999e-01   1.2509999999999999e-01   1.8579999999999999e-01
  -1.5429999999999999e-01  -4.8359999999999997e-01   8.5800000000000001e-02   1.5279999999999999e-01   1.6180000000000000e-01   2.1899999999999999e-02  -6.2150000000000005e-01   2.4460000000000001e-01   3.7435999999999998e+00   2.6010000000000000e-01   9.6199999999999994e-02   1.8579999999999999e-01
  -2.1999999999999999e-02  -2.1980000000000000e-01  -1.1152000000000000e+00   2.0999999999999999e-01   1.6180000000000000e-01  -1.7500000000000002e-02  -6.8799999999999994e-01   4.4499999999999998e-02   2.6118000000000001e+00   2.4079999999999999e-01   8.6599999999999996e-02   2.3440000000000000e-01
  -2.1999999999999999e-02  -1.3189999999999999e-01  -2.5740000000000002e-01   2.0999999999999999e-01   2.0930000000000001e-01   5.7000000000000002e-02  -7.7680000000000005e-01   2.0010000000000000e-01   3.3083000000000000e+00   2.6010000000000000e-01   6.7400000000000002e-02   1.9020000000000001e-01
  -2.8649999999999998e-01  -2.1980000000000000e-01   7.7210000000000001e-01   2.0999999999999999e-01   3.8100000000000002e-02   3.0700000000000002e-02  -7.3240000000000005e-01   0.0000000000000000e+00   2.7858999999999998e+00   2.5050000000000000e-01   1.6360000000000000e-01   1.9910000000000000e-01
  -1.3230000000000000e-01  -4.3969999999999998e-01   8.5800000000000001e-02   2.1959999999999999e-01   1.6180000000000000e-01   8.8000000000000005e-03  -5.1049999999999995e-01   8.8900000000000007e-02   3.6564999999999999e+00   2.6970000000000000e-01   5.7700000000000001e-02   2.1229999999999999e-01
  -4.4100000000000000e-02  -2.8580000000000000e-01   7.7210000000000001e-01   2.0999999999999999e-01   4.7600000000000003e-02   3.5099999999999999e-02  -7.5460000000000005e-01  -8.8900000000000007e-02   2.9600000000000000e+00   2.8899999999999998e-01   1.1550000000000001e-01   2.4329999999999999e-01
  -3.5270000000000001e-01  -3.2979999999999998e-01   2.5740000000000002e-01   8.5900000000000004e-02   1.9000000000000000e-02   2.6300000000000000e-02  -8.8780000000000003e-01  -2.2200000000000001e-02   2.6989000000000001e+00   3.1790000000000002e-01   9.6199999999999994e-02   1.7249999999999999e-01
  -2.8649999999999998e-01  -3.5170000000000001e-01   7.7210000000000001e-01   1.6230000000000000e-01   0.0000000000000000e+00   9.6500000000000002e-02  -7.3240000000000005e-01   2.2200000000000001e-02   2.0893999999999999e+00   2.6970000000000000e-01  -9.5999999999999992e-03   2.0790000000000000e-01
  -1.7630000000000001e-01  -1.9789999999999999e-01  -8.5800000000000001e-02   1.9089999999999999e-01   8.5599999999999996e-02   3.9500000000000000e-02  -7.7680000000000005e-01   2.2200000000000001e-02   2.8730000000000002e+00   2.8899999999999998e-01   8.6599999999999996e-02   1.8140000000000001e-01
  -1.9839999999999999e-01  -4.6170000000000000e-01   8.5800000000000001e-02   1.6230000000000000e-01   8.5599999999999996e-02   2.6300000000000000e-02  -6.4370000000000005e-01   2.4460000000000001e-01   4.1788999999999996e+00   2.7939999999999998e-01   1.2509999999999999e-01   2.0349999999999999e-01
  -8.8200000000000001e-02  -4.3969999999999998e-01   1.0294000000000001e+00   1.6230000000000000e-01  -9.4999999999999998e-03   3.5099999999999999e-02  -5.5489999999999995e-01   1.1119999999999999e-01   3.5695000000000001e+00   1.9270000000000001e-01   1.0580000000000001e-01   2.1229999999999999e-01
  -3.0859999999999999e-01  -2.4179999999999999e-01   1.7160000000000000e-01   2.7689999999999998e-01   2.6640000000000003e-01   8.8000000000000005e-03  -5.9930000000000005e-01   2.8910000000000002e-01   3.6564999999999999e+00   2.0230000000000001e-01  -9.5999999999999992e-03   2.2559999999999999e-01
  -1.5429999999999999e-01  -4.1770000000000002e-01  -7.7210000000000001e-01   1.5279999999999999e-01   2.2839999999999999e-01   3.9500000000000000e-02  -4.2170000000000002e-01  -4.4499999999999998e-02   3.1341999999999999e+00   2.6970000000000000e-01   1.2509999999999999e-01   1.8579999999999999e-01
  -3.0859999999999999e-01  -3.2979999999999998e-01   6.0050000000000003e-01   1.2410000000000000e-01   8.5599999999999996e-02   4.3900000000000002e-02  -8.2120000000000004e-01   0.0000000000000000e+00   3.4824000000000002e+00   2.4079999999999999e-01   7.6999999999999999e-02   1.6370000000000001e-01
  -1.9839999999999999e-01  -4.1770000000000002e-01  -3.4310000000000002e-01   1.3370000000000001e-01   8.5599999999999996e-02   4.4000000000000003e-03  -6.8799999999999994e-01  -4.4499999999999998e-02   2.7858999999999998e+00   2.2159999999999999e-01   0.0000000000000000e+00   2.0790000000000000e-01
  -2.8649999999999998e-01  -4.8359999999999997e-01   1.7160000000000000e-01   1.7190000000000000e-01   1.2370000000000000e-01   3.0700000000000002e-02  -6.2150000000000005e-01  -2.8910000000000002e-01   3.0470999999999999e+00   3.0819999999999997e-01   1.4430000000000001e-01   2.5659999999999999e-01
  -3.7469999999999998e-01  -4.3969999999999998e-01   5.1470000000000005e-01   1.9089999999999999e-01   3.8100000000000002e-02   6.5799999999999997e-02  -6.4370000000000005e-01   8.8900000000000007e-02   3.3953000000000002e+00   2.3119999999999999e-01   7.6999999999999999e-02   1.9910000000000000e-01
  -1.7630000000000001e-01  -2.8580000000000000e-01  -8.5800000000000001e-02   1.3370000000000001e-01   0.0000000000000000e+00   5.7000000000000002e-02  -5.9930000000000005e-01   2.0010000000000000e-01   2.9600000000000000e+00   3.0819999999999997e-01   0.0000000000000000e+00   2.1229999999999999e-01
  -1.5429999999999999e-01  -5.2759999999999996e-01   4.2890000000000000e-01   1.9089999999999999e-01   8.5599999999999996e-02   3.0700000000000002e-02  -5.9930000000000005e-01   4.4499999999999998e-02   3.3083000000000000e+00   3.0819999999999997e-01  -2.8899999999999999e-02   1.9910000000000000e-01
  -6.6100000000000006e-02  -3.5170000000000001e-01  -5.1470000000000005e-01   1.8140000000000001e-01  -9.4999999999999998e-03   6.1400000000000003e-02  -5.3269999999999995e-01   2.6679999999999998e-01   3.5695000000000001e+00   2.3119999999999999e-01   8.6599999999999996e-02   1.6370000000000001e-01
  -1.3230000000000000e-01  -3.0780000000000002e-01   6.8630000000000002e-01   1.8140000000000001e-01   1.9000000000000000e-02   5.7000000000000002e-02  -6.8799999999999994e-01   1.3339999999999999e-01   3.4824000000000002e+00   2.7939999999999998e-01   1.5400000000000000e-01   1.9910000000000000e-01
  -6.6100000000000006e-02  -2.1999999999999999e-02  -8.5800000000000001e-02   1.1459999999999999e-01   2.3790000000000000e-01   1.3200000000000000e-02  -6.8799999999999994e-01   1.3339999999999999e-01   3.1341999999999999e+00   2.6010000000000000e-01   9.5999999999999992e-03   2.0790000000000000e-01
  -8.8200000000000001e-02  -3.9570000000000000e-01  -6.0050000000000003e-01   2.1959999999999999e-01   1.9030000000000000e-01   3.9500000000000000e-02  -5.5489999999999995e-01   2.2239999999999999e-01   3.9177000000000000e+00   2.6970000000000000e-01   4.8099999999999997e-02   1.9460000000000000e-01
  -1.3230000000000000e-01  -3.9570000000000000e-01   0.0000000000000000e+00   8.5900000000000004e-02   1.0470000000000000e-01   1.3200000000000000e-02  -7.1020000000000005e-01   1.7790000000000000e-01   2.4377000000000000e+00   2.1190000000000001e-01   1.2509999999999999e-01   2.3890000000000000e-01
  -1.7630000000000001e-01  -1.9789999999999999e-01   5.1470000000000005e-01   2.0999999999999999e-01   8.5599999999999996e-02   8.8000000000000005e-03  -7.7680000000000005e-01   0.0000000000000000e+00   2.4377000000000000e+00   2.2159999999999999e-01   9.5999999999999992e-03   2.2120000000000001e-01
  -8.8200000000000001e-02  -3.0780000000000002e-01   4.2890000000000000e-01   5.7299999999999997e-02   6.6600000000000006e-02   3.9500000000000000e-02  -5.1049999999999995e-01  -1.5559999999999999e-01   2.6118000000000001e+00   2.1190000000000001e-01  -5.7700000000000001e-02   2.0349999999999999e-01
  -3.5270000000000001e-01  -2.8580000000000000e-01   6.0050000000000003e-01   7.6399999999999996e-02   9.5200000000000007e-02   6.1400000000000003e-02  -5.7709999999999995e-01   6.6699999999999995e-02   3.1341999999999999e+00   3.4680000000000000e-01   6.7400000000000002e-02   1.6810000000000000e-01
  -1.3230000000000000e-01  -2.8580000000000000e-01   8.5780000000000001e-01   9.5500000000000002e-02   1.0470000000000000e-01   7.8899999999999998e-02  -7.1020000000000005e-01  -6.6699999999999995e-02   2.5247000000000002e+00   2.3119999999999999e-01   1.7319999999999999e-01   2.1229999999999999e-01
  -2.2040000000000001e-01  -3.9570000000000000e-01  -8.5800000000000001e-02   2.3870000000000000e-01   9.4999999999999998e-03   3.0700000000000002e-02  -7.3240000000000005e-01   8.8900000000000007e-02   3.1341999999999999e+00   2.6970000000000000e-01   1.0580000000000001e-01   1.8579999999999999e-01
  -2.2040000000000001e-01  -4.6170000000000000e-01  -2.5740000000000002e-01   1.5279999999999999e-01   7.6100000000000001e-02   7.4499999999999997e-02  -4.6610000000000001e-01   1.7790000000000000e-01   3.3083000000000000e+00   2.4079999999999999e-01   1.1550000000000001e-01   1.8579999999999999e-01
  -2.4249999999999999e-01  -2.6379999999999998e-01   3.4310000000000002e-01   2.2910000000000000e-01   7.6100000000000001e-02   3.9500000000000000e-02  -5.3269999999999995e-01   2.2239999999999999e-01   2.6118000000000001e+00   2.0230000000000001e-01   4.8099999999999997e-02   2.0790000000000000e-01
  -1.5429999999999999e-01  -8.7900000000000006e-02  -6.0050000000000003e-01   1.9089999999999999e-01   1.3320000000000001e-01   8.8000000000000005e-03  -7.3240000000000005e-01   2.8910000000000002e-01   3.1341999999999999e+00   2.5050000000000000e-01   5.7700000000000001e-02   2.1679999999999999e-01
  -1.9839999999999999e-01  -1.5390000000000001e-01  -4.2890000000000000e-01   1.9089999999999999e-01   1.1420000000000000e-01  -8.8000000000000005e-03  -5.7709999999999995e-01   1.1119999999999999e-01   3.4824000000000002e+00   1.9270000000000001e-01   1.2509999999999999e-01   1.8579999999999999e-01
  -2.4249999999999999e-01  -1.5390000000000001e-01   1.2010000000000001e+00   1.6230000000000000e-01   1.4269999999999999e-01   9.2100000000000001e-02  -7.9900000000000004e-01   1.1119999999999999e-01   3.3953000000000002e+00   2.0230000000000001e-01   9.6199999999999994e-02   1.9910000000000000e-01
  -3.0859999999999999e-01  -3.5170000000000001e-01  -6.0050000000000003e-01   1.5279999999999999e-01   1.7130000000000001e-01  -2.6300000000000000e-02  -5.9930000000000005e-01   4.4499999999999998e-02   2.7858999999999998e+00   2.7939999999999998e-01   1.1550000000000001e-01   1.9460000000000000e-01
  -1.7630000000000001e-01  -2.8580000000000000e-01   0.0000000000000000e+00   1.5279999999999999e-01   1.4269999999999999e-01   4.8200000000000000e-02  -7.5460000000000005e-01  -1.7790000000000000e-01   2.5247000000000002e+00   2.9859999999999998e-01   5.7700000000000001e-02   2.0349999999999999e-01
  -2.2040000000000001e-01  -4.1770000000000002e-01   4.2890000000000000e-01   1.8140000000000001e-01   5.7099999999999998e-02   2.1899999999999999e-02  -6.8799999999999994e-01   2.2200000000000001e-02   3.2212000000000001e+00   2.4079999999999999e-01   1.5400000000000000e-01   1.8579999999999999e-01
  -2.2040000000000001e-01  -4.3969999999999998e-01   1.4582999999999999e+00   1.3370000000000001e-01   0.0000000000000000e+00   1.0090000000000000e-01  -6.6579999999999995e-01  -4.4499999999999998e-02   2.2635999999999998e+00   2.1190000000000001e-01   4.8099999999999997e-02   2.3000000000000001e-01
  -2.2040000000000001e-01  -5.2759999999999996e-01  -3.4310000000000002e-01   1.7190000000000000e-01   1.1420000000000000e-01   4.4000000000000003e-03  -6.2150000000000005e-01   8.8900000000000007e-02   2.7858999999999998e+00   2.6010000000000000e-01   1.9199999999999998e-02   1.6810000000000000e-01
  -2.4249999999999999e-01  -3.5170000000000001e-01   0.0000000000000000e+00   1.6230000000000000e-01   1.1420000000000000e-01   7.0199999999999999e-02  -5.1049999999999995e-01   2.4460000000000001e-01   3.3083000000000000e+00   2.1190000000000001e-01   1.2509999999999999e-01   1.8579999999999999e-01
  -1.9839999999999999e-01  -4.1770000000000002e-01   1.7160000000000000e-01   1.2410000000000000e-01   6.6600000000000006e-02   3.0700000000000002e-02  -6.8799999999999994e-01   2.8910000000000002e-01   3.2212000000000001e+00   2.4079999999999999e-01   1.7319999999999999e-01   1.5040000000000001e-01
  -8.8200000000000001e-02  -1.3189999999999999e-01  -7.7210000000000001e-01   1.9089999999999999e-01   9.5200000000000007e-02   3.0700000000000002e-02  -9.7660000000000002e-01   2.0010000000000000e-01   2.8730000000000002e+00   2.4079999999999999e-01   6.7400000000000002e-02   1.8140000000000001e-01
  -2.6450000000000001e-01  -3.5170000000000001e-01  -1.0294000000000001e+00   1.8140000000000001e-01   1.9980000000000001e-01  -1.7500000000000002e-02  -5.9930000000000005e-01   2.2200000000000001e-02   3.3083000000000000e+00   2.0230000000000001e-01   9.6199999999999994e-02   1.5040000000000001e-01
  -1.1020000000000001e-01  -2.8580000000000000e-01   4.2890000000000000e-01   1.9089999999999999e-01   1.6180000000000000e-01   6.5799999999999997e-02  -6.8799999999999994e-01   1.1119999999999999e-01   3.7435999999999998e+00   2.2159999999999999e-01   1.1550000000000001e-01   1.6810000000000000e-01
  -4.4100000000000000e-02  -2.8580000000000000e-01  -6.0050000000000003e-01   2.0999999999999999e-01   1.7130000000000001e-01  -8.8000000000000005e-03  -8.8780000000000003e-01   8.8900000000000007e-02   3.3083000000000000e+00   2.4079999999999999e-01   1.9199999999999998e-02   1.9460000000000000e-01
  -2.8649999999999998e-01  -2.4179999999999999e-01  -8.5800000000000001e-02   2.5779999999999997e-01   5.7099999999999998e-02   6.5799999999999997e-02  -7.9900000000000004e-01  -6.6699999999999995e-02   2.7858999999999998e+00   2.9859999999999998e-01   1.9199999999999998e-02   2.5209999999999999e-01
  -3.9679999999999999e-01  -3.9570000000000000e-01   1.0294000000000001e+00   9.5500000000000002e-02   4.7600000000000003e-02   6.5799999999999997e-02  -3.9950000000000002e-01   2.2200000000000001e-02   2.6989000000000001e+00   3.1790000000000002e-01   1.7319999999999999e-01   1.6810000000000000e-01
  -1.9839999999999999e-01  -3.0780000000000002e-01   7.7210000000000001e-01   2.0999999999999999e-01  -9.4999999999999998e-03   7.4499999999999997e-02  -6.2150000000000005e-01  -6.6699999999999995e-02   3.3953000000000002e+00   3.0819999999999997e-01   1.0580000000000001e-01   1.6370000000000001e-01
  -8.8200000000000001e-02  -5.0560000000000005e-01  -3.4310000000000002e-01   2.2910000000000000e-01   1.0470000000000000e-01   5.2600000000000001e-02  -6.4370000000000005e-01   4.4499999999999998e-02   2.3506000000000000e+00   2.5050000000000000e-01   1.2509999999999999e-01   1.8579999999999999e-01
  -2.4249999999999999e-01  -4.6170000000000000e-01   8.5800000000000001e-02   1.2410000000000000e-01   4.7600000000000003e-02   2.6300000000000000e-02  -6.8799999999999994e-01   6.6699999999999995e-02   3.9177000000000000e+00   2.7939999999999998e-01   9.6199999999999994e-02   2.1229999999999999e-01
  -3.0859999999999999e-01  -4.6170000000000000e-01   4.2890000000000000e-01   1.7190000000000000e-01   1.5229999999999999e-01   3.0700000000000002e-02  -5.5489999999999995e-01   1.3339999999999999e-01   3.4824000000000002e+00   3.1790000000000002e-01   1.2509999999999999e-01   2.2120000000000001e-01
   4.4100000000000000e-02  -3.5170000000000001e-01  -1.0294000000000001e+00   2.0999999999999999e-01   1.8079999999999999e-01   1.3200000000000000e-02  -6.2150000000000005e-01   0.0000000000000000e+00   3.0470999999999999e+00   1.5409999999999999e-01   2.8899999999999999e-02   2.2120000000000001e-01
  -4.4100000000000000e-02  -3.5170000000000001e-01  -2.5740000000000002e-01   2.1959999999999999e-01   1.4269999999999999e-01   2.1899999999999999e-02  -4.8830000000000001e-01   6.6699999999999995e-02   3.0470999999999999e+00   2.1190000000000001e-01   1.2509999999999999e-01   1.9020000000000001e-01
  -2.8649999999999998e-01  -5.4959999999999998e-01   3.4310000000000002e-01   1.8140000000000001e-01  -3.8100000000000002e-02   3.9500000000000000e-02  -6.4370000000000005e-01   1.5559999999999999e-01   3.7435999999999998e+00   1.9270000000000001e-01   6.7400000000000002e-02   1.5479999999999999e-01
  -2.6450000000000001e-01  -4.3969999999999998e-01   0.0000000000000000e+00   1.6230000000000000e-01   1.1420000000000000e-01   1.3200000000000000e-02  -8.2120000000000004e-01   1.3339999999999999e-01   2.8730000000000002e+00   2.8899999999999998e-01   5.7700000000000001e-02   2.2559999999999999e-01
  -2.2040000000000001e-01  -4.8359999999999997e-01  -3.4310000000000002e-01   9.5500000000000002e-02   1.5229999999999999e-01   4.8200000000000000e-02  -6.2150000000000005e-01  -1.3339999999999999e-01   2.6989000000000001e+00   3.1790000000000002e-01  -9.5999999999999992e-03   2.2559999999999999e-01
  -2.2040000000000001e-01  -4.6170000000000000e-01   9.4359999999999999e-01   5.7299999999999997e-02   1.6180000000000000e-01   5.2600000000000001e-02  -7.1020000000000005e-01   8.8900000000000007e-02   2.8730000000000002e+00   2.4079999999999999e-01   6.7400000000000002e-02   2.0349999999999999e-01
  -2.8649999999999998e-01  -4.3969999999999998e-01   3.4310000000000002e-01   1.9089999999999999e-01   5.7099999999999998e-02   8.7700000000000000e-02  -5.7709999999999995e-01  -2.2200000000000001e-02   3.1341999999999999e+00   2.8899999999999998e-01   1.2509999999999999e-01   2.1679999999999999e-01
  -3.5270000000000001e-01  -2.6379999999999998e-01  -3.4310000000000002e-01   2.8639999999999999e-01  -9.4999999999999998e-03   4.3900000000000002e-02  -5.7709999999999995e-01  -4.4499999999999998e-02   3.5695000000000001e+00   2.1190000000000001e-01   1.5400000000000000e-01   2.5659999999999999e-01
  -1.3230000000000000e-01  -2.6379999999999998e-01  -4.2890000000000000e-01   2.1959999999999999e-01   2.8500000000000001e-02   3.9500000000000000e-02  -5.3269999999999995e-01   1.3339999999999999e-01   3.6564999999999999e+00   1.8300000000000000e-01   5.7700000000000001e-02   1.6370000000000001e-01
  -1.9839999999999999e-01  -2.8580000000000000e-01   1.7160000000000000e-01   1.9089999999999999e-01   1.9000000000000000e-02   6.1400000000000003e-02  -6.2150000000000005e-01   1.7790000000000000e-01   3.3083000000000000e+00   3.3710000000000001e-01   7.6999999999999999e-02   1.5040000000000001e-01
  -2.4249999999999999e-01  -2.1980000000000000e-01  -3.4310000000000002e-01   2.0050000000000001e-01   2.5690000000000002e-01   8.8000000000000005e-03  -8.2120000000000004e-01   6.6699999999999995e-02   3.3953000000000002e+00   2.2159999999999999e-01   1.2509999999999999e-01   2.1229999999999999e-01
  -1.5429999999999999e-01  -1.3189999999999999e-01  -4.2890000000000000e-01   1.9089999999999999e-01   1.0470000000000000e-01   8.8000000000000005e-03  -7.5460000000000005e-01   2.4460000000000001e-01   2.7858999999999998e+00   1.6380000000000000e-01   1.2509999999999999e-01   1.7249999999999999e-01
  -1.9839999999999999e-01  -4.1770000000000002e-01   2.5740000000000002e-01   1.5279999999999999e-01   7.6100000000000001e-02   5.2600000000000001e-02  -9.1000000000000003e-01   8.8900000000000007e-02   3.3083000000000000e+00   2.0230000000000001e-01   8.6599999999999996e-02   1.9020000000000001e-01
  -4.6289999999999998e-01  -2.4179999999999999e-01   0.0000000000000000e+00   1.7190000000000000e-01   4.7600000000000003e-02   2.6300000000000000e-02  -6.8799999999999994e-01   8.8900000000000007e-02   2.9600000000000000e+00   1.7340000000000000e-01   3.8500000000000000e-02   2.1679999999999999e-01
  -1.7630000000000001e-01  -5.0560000000000005e-01   8.5800000000000001e-02   2.3870000000000000e-01   1.3320000000000001e-01   4.3900000000000002e-02  -8.2120000000000004e-01   1.1119999999999999e-01   2.7858999999999998e+00   2.3119999999999999e-01  -9.5999999999999992e-03   2.0349999999999999e-01
  -1.7630000000000001e-01  -1.7590000000000000e-01   7.7210000000000001e-01   1.6230000000000000e-01   4.7600000000000003e-02   9.6500000000000002e-02  -3.9950000000000002e-01   8.8900000000000007e-02   2.5247000000000002e+00   2.7939999999999998e-01   8.6599999999999996e-02   1.8579999999999999e-01
  -3.3060000000000000e-01  -4.8359999999999997e-01   3.4310000000000002e-01   1.3370000000000001e-01   0.0000000000000000e+00   6.5799999999999997e-02  -6.6579999999999995e-01   2.2239999999999999e-01   3.3953000000000002e+00   2.6010000000000000e-01   1.1550000000000001e-01   2.0790000000000000e-01
  -2.1999999999999999e-02  -2.6379999999999998e-01   2.5740000000000002e-01   1.1459999999999999e-01   9.5200000000000007e-02   2.6300000000000000e-02  -6.4370000000000005e-01   2.2200000000000001e-02   3.1341999999999999e+00   1.7340000000000000e-01   9.6199999999999994e-02   1.8579999999999999e-01
  -3.0859999999999999e-01  -3.5170000000000001e-01   0.0000000000000000e+00   2.0050000000000001e-01   1.1420000000000000e-01   8.8000000000000005e-03  -5.9930000000000005e-01   0.0000000000000000e+00   3.5695000000000001e+00   3.0819999999999997e-01   4.8099999999999997e-02   1.8579999999999999e-01
  -1.5429999999999999e-01  -4.8359999999999997e-01  -2.5740000000000002e-01   2.0999999999999999e-01   7.6100000000000001e-02   1.7500000000000002e-02  -6.6579999999999995e-01   2.6679999999999998e-01   3.1341999999999999e+00   2.0230000000000001e-01   1.6360000000000000e-01   2.1679999999999999e-01
  -4.4100000000000000e-02  -2.1980000000000000e-01  -4.2890000000000000e-01   2.7689999999999998e-01   1.9030000000000000e-01  -4.4000000000000003e-03  -5.9930000000000005e-01  -1.1119999999999999e-01   3.2212000000000001e+00   2.6970000000000000e-01   9.5999999999999992e-03   2.0790000000000000e-01
  -1.7630000000000001e-01  -1.5390000000000001e-01  -6.8630000000000002e-01   1.9089999999999999e-01   9.5200000000000007e-02   0.0000000000000000e+00  -6.2150000000000005e-01   2.0010000000000000e-01   2.6118000000000001e+00   2.0230000000000001e-01   7.6999999999999999e-02   2.1679999999999999e-01
  -2.2040000000000001e-01  -4.6170000000000000e-01  -1.7160000000000000e-01   1.4319999999999999e-01   7.6100000000000001e-02   1.3200000000000000e-02  -6.2150000000000005e-01   8.8900000000000007e-02   3.1341999999999999e+00   2.4079999999999999e-01   6.7400000000000002e-02   1.8140000000000001e-01
  -8.8200000000000001e-02  -1.7590000000000000e-01   5.1470000000000005e-01   1.5279999999999999e-01   2.8500000000000001e-02   1.7500000000000002e-02  -7.7680000000000005e-01   1.5559999999999999e-01   3.0470999999999999e+00   2.8899999999999998e-01   2.8899999999999999e-02   2.2559999999999999e-01
  -1.5429999999999999e-01  -4.1770000000000002e-01  -1.7160000000000000e-01   2.2910000000000000e-01   7.6100000000000001e-02   0.0000000000000000e+00  -7.3240000000000005e-01  -6.6699999999999995e-02   3.1341999999999999e+00   3.5639999999999999e-01   3.8500000000000000e-02   1.9910000000000000e-01
  -3.9679999999999999e-01  -3.0780000000000002e-01   7.7210000000000001e-01   1.6230000000000000e-01  -9.4999999999999998e-03   6.5799999999999997e-02  -6.4370000000000005e-01   8.8900000000000007e-02   3.1341999999999999e+00   2.9859999999999998e-01   1.0580000000000001e-01   2.1229999999999999e-01
  -1.7630000000000001e-01  -3.0780000000000002e-01   6.8630000000000002e-01   1.4319999999999999e-01   4.7600000000000003e-02   5.7000000000000002e-02  -7.1020000000000005e-01  -4.4499999999999998e-02   2.7858999999999998e+00   1.8300000000000000e-01   1.4430000000000001e-01   2.3890000000000000e-01
  -1.3230000000000000e-01  -2.8580000000000000e-01  -4.2890000000000000e-01   1.6230000000000000e-01   9.5200000000000007e-02   5.2600000000000001e-02  -5.7709999999999995e-01  -6.6699999999999995e-02   2.6989000000000001e+00   1.9270000000000001e-01   1.9199999999999998e-02   2.2120000000000001e-01
  -3.3060000000000000e-01  -2.8580000000000000e-01   2.5740000000000002e-01   1.2410000000000000e-01   1.5229999999999999e-01   3.9500000000000000e-02  -5.3269999999999995e-01   2.2200000000000001e-02   2.9600000000000000e+00   2.4079999999999999e-01   4.8099999999999997e-02   1.5920000000000001e-01
  -2.2040000000000001e-01  -2.4179999999999999e-01   0.0000000000000000e+00   1.3370000000000001e-01   8.5599999999999996e-02   3.5099999999999999e-02  -6.4370000000000005e-01   3.5580000000000001e-01   2.5247000000000002e+00   1.9270000000000001e-01   1.9239999999999999e-01   1.9910000000000000e-01
  -1.5429999999999999e-01  -3.5170000000000001e-01  -6.0050000000000003e-01   2.3870000000000000e-01   1.6180000000000000e-01   2.1899999999999999e-02  -6.4370000000000005e-01   1.1119999999999999e-01   3.2212000000000001e+00   2.6970000000000000e-01   9.6199999999999994e-02   2.0790000000000000e-01
  -1.9839999999999999e-01  -1.0990000000000000e-01  -1.7160000000000000e-01   3.0549999999999999e-01   1.7130000000000001e-01   4.4000000000000003e-03  -6.2150000000000005e-01   4.4499999999999998e-02   2.8730000000000002e+00   1.7340000000000000e-01   9.6199999999999994e-02   2.3000000000000001e-01
  -1.9839999999999999e-01  -1.7590000000000000e-01   8.5800000000000001e-02   1.5279999999999999e-01   1.4269999999999999e-01   0.0000000000000000e+00  -7.3240000000000005e-01   1.5559999999999999e-01   3.1341999999999999e+00   2.0230000000000001e-01   1.1550000000000001e-01   2.1229999999999999e-01
  -1.9839999999999999e-01  -2.4179999999999999e-01   4.2890000000000000e-01   1.8140000000000001e-01   3.8100000000000002e-02   3.9500000000000000e-02  -6.2150000000000005e-01   2.2200000000000001e-02   2.5247000000000002e+00   1.4449999999999999e-01   1.2509999999999999e-01   2.2120000000000001e-01
  -2.4249999999999999e-01  -1.9789999999999999e-01   8.5800000000000001e-02   2.0050000000000001e-01   1.6180000000000000e-01   6.1400000000000003e-02  -7.3240000000000005e-01  -6.6699999999999995e-02   2.7858999999999998e+00   3.3710000000000001e-01   3.8500000000000000e-02   2.2559999999999999e-01
  -2.4249999999999999e-01  -3.9570000000000000e-01   0.0000000000000000e+00   1.0500000000000000e-01  -2.8500000000000001e-02   4.8200000000000000e-02  -5.3269999999999995e-01   6.6699999999999995e-02   2.8730000000000002e+00   2.9859999999999998e-01   1.5400000000000000e-01   1.9020000000000001e-01
  -1.3230000000000000e-01  -3.0780000000000002e-01   9.4359999999999999e-01   1.8140000000000001e-01   0.0000000000000000e+00   1.1400000000000000e-01  -5.9930000000000005e-01  -6.6699999999999995e-02   2.4377000000000000e+00   2.9859999999999998e-01   1.5400000000000000e-01   2.2559999999999999e-01
  -2.6450000000000001e-01  -4.6170000000000000e-01   4.2890000000000000e-01   2.0999999999999999e-01   2.8500000000000001e-02   3.5099999999999999e-02  -7.1020000000000005e-01   1.3339999999999999e-01   3.0470999999999999e+00   2.3119999999999999e-01   6.7400000000000002e-02   2.0790000000000000e-01
  -3.9679999999999999e-01  -4.1770000000000002e-01  -4.2890000000000000e-01   1.8140000000000001e-01   1.4269999999999999e-01   8.7700000000000000e-02  -4.8830000000000001e-01   1.7790000000000000e-01   3.5695000000000001e+00   2.2159999999999999e-01   1.5400000000000000e-01   1.7249999999999999e-01
  -1.9839999999999999e-01  -5.0560000000000005e-01   2.5740000000000002e-01   1.9089999999999999e-01   1.5229999999999999e-01   2.6300000000000000e-02  -6.2150000000000005e-01   1.1119999999999999e-01   3.1341999999999999e+00   2.1190000000000001e-01   1.4430000000000001e-01   1.8579999999999999e-01
  -1.3230000000000000e-01  -2.8580000000000000e-01  -4.2890000000000000e-01   2.3870000000000000e-01   1.4269999999999999e-01   4.4000000000000003e-03  -6.2150000000000005e-01   1.1119999999999999e-01   3.5695000000000001e+00   2.7939999999999998e-01   2.1170000000000000e-01   1.8140000000000001e-01
  -3.0859999999999999e-01  -4.6170000000000000e-01  -8.5800000000000001e-02   2.0999999999999999e-01   1.7130000000000001e-01   2.1899999999999999e-02  -6.6579999999999995e-01  -2.2200000000000001e-02   2.6118000000000001e+00   2.6970000000000000e-01   8.6599999999999996e-02   2.1229999999999999e-01
  -2.4249999999999999e-01  -4.8359999999999997e-01   3.4310000000000002e-01   1.5279999999999999e-01   3.8100000000000002e-02   8.3299999999999999e-02  -7.5460000000000005e-01   2.2239999999999999e-01   2.8730000000000002e+00   2.5050000000000000e-01   3.8500000000000000e-02   1.7690000000000000e-01
  -1.1020000000000001e-01  -3.7369999999999998e-01   2.5740000000000002e-01   1.1459999999999999e-01   7.6100000000000001e-02   4.8200000000000000e-02  -7.1020000000000005e-01  -1.1119999999999999e-01   3.3083000000000000e+00   2.1190000000000001e-01   8.6599999999999996e-02   2.1679999999999999e-01
  -3.0859999999999999e-01  -2.6379999999999998e-01   3.4310000000000002e-01   1.8140000000000001e-01   8.5599999999999996e-02   4.3900000000000002e-02  -8.8780000000000003e-01  -2.0010000000000000e-01   2.3506000000000000e+00   2.6970000000000000e-01   2.8899999999999999e-02   2.2559999999999999e-01
  -3.7469999999999998e-01  -4.1770000000000002e-01   5.1470000000000005e-01   1.3370000000000001e-01   3.8100000000000002e-02   8.3299999999999999e-02  -5.7709999999999995e-01   2.4460000000000001e-01   3.1341999999999999e+00   2.9859999999999998e-01   3.8500000000000000e-02   1.8579999999999999e-01
  -3.7469999999999998e-01  -4.8359999999999997e-01  -2.5740000000000002e-01   1.4319999999999999e-01   1.1420000000000000e-01   1.1400000000000000e-01  -6.4370000000000005e-01   1.7790000000000000e-01   3.6564999999999999e+00   2.3119999999999999e-01   8.6599999999999996e-02   2.1679999999999999e-01
   8.8200000000000001e-02  -2.1980000000000000e-01  -5.1470000000000005e-01   2.0050000000000001e-01   8.5599999999999996e-02   8.7700000000000000e-02  -6.6579999999999995e-01  -6.6699999999999995e-02   3.3953000000000002e+00   3.0819999999999997e-01   8.6599999999999996e-02   2.1229999999999999e-01
  -4.4100000000000000e-02  -2.8580000000000000e-01   1.7160000000000000e-01   6.6799999999999998e-02   5.7099999999999998e-02   3.5099999999999999e-02  -5.1049999999999995e-01   2.2239999999999999e-01   3.8306000000000000e+00   3.1790000000000002e-01   6.7400000000000002e-02   2.1229999999999999e-01
