# Supplementary material for: Footwear and Foam Surface Alter Gait Initiation of Typical Subjects
Source: PLoS One. 2015 Aug 13;10(8):e0135821. doi: 10.1371/journal.pone.0135821 (PMC4536224; doi:10.1371/journal.pone.0135821)
Supplement: S1 Dataset — (ZIP) [file pone.0135821.s001.zip › 15_shod_av1_04.txt]

   1.9727699999999999e+01   2.1764000000000001e+00   3.0581920000000002e+02  -3.6566999999999998e+00   2.7148700000000002e+01  -9.7350000000000003e-01  -2.1129600000000000e+01  -3.3350000000000002e-01   3.0000940000000003e+02  -9.8351000000000006e+00  -2.6912800000000001e+01   6.5029999999999999e-01
   1.9507300000000001e+01   2.0005000000000002e+00   3.0641969999999998e+02  -3.7044000000000001e+00   2.7101099999999999e+01  -9.6909999999999996e-01  -2.1529100000000000e+01  -1.1119999999999999e-01   3.0018349999999998e+02  -9.7868999999999993e+00  -2.6922499999999999e+01   6.5469999999999995e-01
   1.9419100000000000e+01   1.9126000000000001e+00   3.0633390000000003e+02  -3.7808000000000002e+00   2.7062999999999999e+01  -9.4279999999999997e-01  -2.1085200000000000e+01  -2.2200000000000001e-02   2.9992239999999998e+02  -9.8157999999999994e+00  -2.6970600000000001e+01   6.5029999999999999e-01
   1.9308900000000001e+01   2.0445000000000002e+00   3.0616230000000002e+02  -3.7140000000000000e+00   2.6977399999999999e+01  -9.3840000000000001e-01  -2.1307099999999998e+01  -3.7800000000000000e-01   2.9992239999999998e+02  -9.7579999999999991e+00  -2.6970600000000001e+01   6.9450000000000001e-01
   1.9441199999999998e+01   1.8246000000000000e+00   3.0539030000000002e+02  -3.7140000000000000e+00   2.6986899999999999e+01  -9.1649999999999998e-01  -2.1395900000000001e+01  -5.5589999999999995e-01   2.9974820000000000e+02  -9.8254000000000001e+00  -2.6951300000000000e+01   6.2370000000000003e-01
   1.9264800000000001e+01   1.7586999999999999e+00   3.0521870000000001e+02  -3.7902999999999998e+00   2.6901299999999999e+01  -9.1210000000000002e-01  -2.1173999999999999e+01  -2.6679999999999998e-01   3.0061890000000000e+02  -9.7773000000000003e+00  -2.6912800000000001e+01   6.6349999999999998e-01
   1.9353000000000002e+01   1.7806999999999999e+00   3.0436090000000002e+02  -3.8190000000000000e+00   2.6815600000000000e+01  -9.0339999999999998e-01  -2.1329300000000000e+01  -1.7790000000000000e-01   3.0070589999999999e+02  -9.8157999999999994e+00  -2.6960999999999999e+01   6.4139999999999997e-01
   1.9220700000000001e+01   1.5828000000000000e+00   3.0324570000000000e+02  -3.8190000000000000e+00   2.6787099999999999e+01  -9.0339999999999998e-01  -2.1395900000000001e+01  -4.0020000000000000e-01   3.0096710000000002e+02  -9.9314000000000000e+00  -2.6970600000000001e+01   6.4139999999999997e-01
   1.9242799999999999e+01   1.7586999999999999e+00   3.0170159999999998e+02  -3.7808000000000002e+00   2.6748999999999999e+01  -9.3410000000000004e-01  -2.1262799999999999e+01  -8.8900000000000007e-02   3.0131529999999998e+02  -9.9024999999999999e+00  -2.6932099999999998e+01   6.8559999999999999e-01
   1.9198699999999999e+01   1.4509000000000001e+00   3.0092950000000002e+02  -3.9430999999999998e+00   2.6577700000000000e+01  -8.9900000000000002e-01  -2.1351500000000001e+01  -4.2249999999999999e-01   3.0148950000000002e+02  -9.8928999999999991e+00  -2.7018699999999999e+01   6.0160000000000002e-01
   1.8978300000000001e+01   1.8027000000000000e+00   2.9904230000000001e+02  -3.8380999999999998e+00   2.6568200000000001e+01  -9.1210000000000002e-01  -2.1506900000000002e+01  -4.6689999999999998e-01   3.0218590000000000e+02  -9.9699000000000009e+00  -2.7085999999999999e+01   6.5910000000000002e-01
   1.8801900000000000e+01   1.4729000000000001e+00   2.9835599999999999e+02  -3.8858000000000001e+00   2.6473099999999999e+01  -8.9019999999999999e-01  -2.1839800000000000e+01  -5.1139999999999997e-01   3.0175060000000002e+02  -9.9506999999999994e+00  -2.7047599999999999e+01   6.5910000000000002e-01
   1.8581499999999998e+01   1.2311000000000001e+00   2.9784129999999999e+02  -3.8763000000000001e+00   2.6330300000000001e+01  -9.0339999999999998e-01  -2.1728800000000000e+01  -5.1139999999999997e-01   3.0270830000000001e+02  -1.0037400000000000e+01  -2.7085999999999999e+01   6.5029999999999999e-01
   1.8890100000000000e+01   1.2531000000000001e+00   2.9646879999999999e+02  -3.9525999999999999e+00   2.6225600000000000e+01  -8.4630000000000005e-01  -2.1950800000000001e+01  -6.2260000000000004e-01   3.0323070000000001e+02  -1.0018100000000000e+01  -2.7201499999999999e+01   6.6349999999999998e-01
   1.8757899999999999e+01   1.4069000000000000e+00   2.9543939999999998e+02  -3.8190000000000000e+00   2.6158999999999999e+01  -8.6829999999999996e-01  -2.2128399999999999e+01  -4.8920000000000002e-01   3.0418830000000003e+02  -1.0104799999999999e+01  -2.7297699999999999e+01   6.4139999999999997e-01
   1.8361100000000000e+01   1.3190000000000000e+00   2.9475310000000002e+02  -3.9908000000000001e+00   2.5930700000000002e+01  -8.8580000000000003e-01  -2.2350300000000001e+01  -5.7809999999999995e-01   3.0462360000000001e+02  -1.0249300000000000e+01  -2.7288100000000000e+01   6.0160000000000002e-01
   1.8339099999999998e+01   9.4530000000000003e-01   2.9183640000000003e+02  -4.0289999999999999e+00   2.5835500000000000e+01  -8.1569999999999998e-01  -2.2239300000000000e+01  -4.4469999999999998e-01   3.0514600000000002e+02  -1.0249300000000000e+01  -2.7403600000000001e+01   5.9270000000000000e-01
   1.8339099999999998e+01   1.3630000000000000e+00   2.8986340000000001e+02  -3.9813000000000001e+00   2.5702300000000001e+01  -8.5070000000000001e-01  -2.2771999999999998e+01  -7.1150000000000002e-01   3.0723540000000003e+02  -1.0413000000000000e+01  -2.7480499999999999e+01   6.1929999999999996e-01
   1.8030500000000000e+01   1.2749999999999999e+00   2.8874820000000000e+02  -4.1627000000000001e+00   2.5673700000000000e+01  -8.2440000000000002e-01  -2.2927399999999999e+01  -4.6689999999999998e-01   3.0915069999999997e+02  -1.0432300000000000e+01  -2.7528700000000001e+01   5.7060000000000000e-01
   1.7920300000000001e+01   9.6730000000000005e-01   2.8703250000000003e+02  -4.1150000000000002e+00   2.5559500000000000e+01  -8.1130000000000002e-01  -2.3149300000000000e+01  -6.4480000000000004e-01   3.0967309999999998e+02  -1.0605700000000001e+01  -2.7586400000000001e+01   5.6179999999999997e-01
   1.7898199999999999e+01   1.2969999999999999e+00   2.8428750000000002e+02  -4.0959000000000003e+00   2.5359700000000000e+01  -8.2879999999999998e-01  -2.3349100000000000e+01  -7.1150000000000002e-01   3.1054370000000000e+02  -1.0702000000000000e+01  -2.7778800000000000e+01   5.6179999999999997e-01
   1.7765999999999998e+01   1.3190000000000000e+00   2.8265760000000000e+02  -4.0959000000000003e+00   2.5331199999999999e+01  -8.5950000000000004e-01  -2.3748600000000000e+01  -8.2269999999999999e-01   3.1176260000000002e+02  -1.0740600000000001e+01  -2.7846200000000000e+01   5.7060000000000000e-01
   1.7589600000000001e+01   1.3190000000000000e+00   2.8137079999999997e+02  -4.1436000000000002e+00   2.5093299999999999e+01  -7.7180000000000004e-01  -2.4392199999999999e+01  -1.0894999999999999e+00   3.1306849999999997e+02  -1.1010300000000001e+01  -2.7865400000000001e+01   5.0870000000000004e-01
   1.7435300000000002e+01   1.0771999999999999e+00   2.8016980000000001e+02  -4.1054000000000004e+00   2.4998100000000001e+01  -7.8500000000000003e-01  -2.4547599999999999e+01  -1.3786000000000000e+00   3.1411320000000001e+02  -1.1077700000000000e+01  -2.8048200000000001e+01   4.8220000000000002e-01
   1.7413300000000000e+01   1.0771999999999999e+00   2.7759629999999999e+02  -4.2103999999999999e+00   2.4969600000000000e+01  -7.9369999999999996e-01  -2.4791699999999999e+01  -1.4676000000000000e+00   3.1628969999999998e+02  -1.1308900000000000e+01  -2.8125200000000000e+01   4.3790000000000001e-01
   1.7016500000000001e+01   1.4069000000000000e+00   2.7759629999999999e+02  -4.2868000000000004e+00   2.4636500000000002e+01  -7.6739999999999997e-01  -2.5169100000000000e+01  -1.4231000000000000e+00   3.1759559999999999e+02  -1.1405200000000001e+01  -2.8240700000000000e+01   3.9369999999999999e-01
   1.7104700000000001e+01   1.1431000000000000e+00   2.7673849999999999e+02  -4.2582000000000004e+00   2.4588899999999999e+01  -7.6300000000000001e-01  -2.5324400000000001e+01  -1.7121000000000000e+00   3.1959800000000001e+02  -1.1597899999999999e+01  -2.8221399999999999e+01   3.8929999999999998e-01
   1.6818100000000001e+01   1.0331999999999999e+00   2.7365030000000002e+02  -4.1627000000000001e+00   2.4522300000000001e+01  -7.7620000000000000e-01  -2.5857099999999999e+01  -2.0011999999999999e+00   3.2151330000000002e+02  -1.1809799999999999e+01  -2.8529299999999999e+01   3.6270000000000002e-01
   1.6619800000000001e+01   1.2311000000000001e+00   2.7270670000000001e+02  -4.2485999999999997e+00   2.4417600000000000e+01  -7.8500000000000003e-01  -2.6256599999999999e+01  -1.8232999999999999e+00   3.2368979999999999e+02  -1.2002500000000000e+01  -2.8635200000000001e+01   3.4949999999999998e-01
   1.6663900000000002e+01   1.2091000000000001e+00   2.7176299999999998e+02  -4.1913000000000000e+00   2.4370100000000001e+01  -8.1130000000000002e-01  -2.6456399999999999e+01  -2.1345999999999998e+00   3.2534390000000002e+02  -1.2204700000000001e+01  -2.8702500000000001e+01   2.2120000000000001e-01
   1.6641800000000000e+01   1.4948999999999999e+00   2.7021890000000002e+02  -4.2199999999999998e+00   2.4341500000000000e+01  -8.1999999999999995e-01  -2.7188800000000001e+01  -2.4237000000000002e+00   3.2656279999999998e+02  -1.2387800000000000e+01  -2.8972000000000001e+01   2.2120000000000001e-01
   1.6487500000000001e+01   1.4729000000000001e+00   2.6953269999999998e+02  -4.1627000000000001e+00   2.4255900000000000e+01  -8.4199999999999997e-01  -2.7233200000000000e+01  -2.5125999999999999e+00   3.2856520000000000e+02  -1.2638199999999999e+01  -2.9077800000000000e+01   1.4160000000000000e-01
   1.6156900000000000e+01   1.4729000000000001e+00   2.6816010000000000e+02  -4.1722000000000001e+00   2.4132200000000001e+01  -7.4550000000000005e-01  -2.7810300000000002e+01  -2.8683999999999998e+00   3.3021929999999998e+02  -1.2792299999999999e+01  -2.9202900000000000e+01   7.0800000000000002e-02
   1.6112800000000000e+01   1.5828000000000000e+00   2.6773120000000000e+02  -4.2773000000000003e+00   2.4113099999999999e+01  -8.5950000000000004e-01  -2.8010000000000002e+01  -3.2909000000000002e+00   3.3135109999999997e+02  -1.2927199999999999e+01  -2.9289500000000000e+01   4.4200000000000003e-02
   1.6024600000000000e+01   1.7586999999999999e+00   2.6721650000000000e+02  -4.2582000000000004e+00   2.4046500000000002e+01  -8.1569999999999998e-01  -2.8453900000000001e+01  -3.3130999999999999e+00   3.3387580000000003e+02  -1.3235500000000000e+01  -2.9520399999999999e+01  -3.1000000000000000e-02
   1.6178899999999999e+01   1.4729000000000001e+00   2.6661599999999999e+02  -4.2676999999999996e+00   2.3875200000000000e+01  -8.2440000000000002e-01  -2.8764600000000002e+01  -3.5354999999999999e+00   3.3474639999999999e+02  -1.3428100000000001e+01  -2.9539700000000000e+01  -8.8499999999999995e-02
   1.5914400000000001e+01   1.4289000000000001e+00   2.6601549999999997e+02  -4.2390999999999996e+00   2.3865700000000000e+01  -7.8059999999999996e-01  -2.9030999999999999e+01  -3.8022999999999998e+00   3.3666180000000003e+02  -1.3688200000000000e+01  -2.9655100000000001e+01  -1.6810000000000000e-01
   1.5958500000000001e+01   1.4069000000000000e+00   2.6455720000000002e+02  -4.1722000000000001e+00   2.3837199999999999e+01  -8.2879999999999998e-01  -2.9252900000000000e+01  -4.2248000000000001e+00   3.3761939999999998e+02  -1.3929000000000000e+01  -2.9809100000000001e+01  -2.3000000000000001e-01
   1.5914400000000001e+01   1.4729000000000001e+00   2.6292730000000000e+02  -4.2390999999999996e+00   2.3646899999999999e+01  -8.4630000000000005e-01  -2.9430499999999999e+01  -4.2469999999999999e+00   3.3866419999999999e+02  -1.4121700000000001e+01  -2.9828299999999999e+01  -2.8749999999999998e-01
   1.5914400000000001e+01   1.3190000000000000e+00   2.6249840000000000e+02  -4.2008999999999999e+00   2.3542200000000001e+01  -8.2879999999999998e-01  -2.9918800000000001e+01  -4.6695000000000002e+00   3.3953480000000002e+02  -1.4372100000000000e+01  -2.9895700000000001e+01  -4.0699999999999997e-01
   1.6002600000000001e+01   1.4948999999999999e+00   2.6026799999999997e+02  -4.1818000000000000e+00   2.3437500000000000e+01  -8.3320000000000005e-01  -3.0384899999999998e+01  -4.7807000000000004e+00   3.4118889999999999e+02  -1.4584000000000000e+01  -2.9982299999999999e+01  -4.2020000000000002e-01
   1.6024600000000000e+01   1.5168999999999999e+00   2.5872390000000001e+02  -4.1722000000000001e+00   2.3266200000000001e+01  -8.5950000000000004e-01  -3.0895399999999999e+01  -5.2031000000000001e+00   3.4118889999999999e+02  -1.4661099999999999e+01  -3.0030400000000000e+01  -5.3520000000000001e-01
   1.5958500000000001e+01   1.1871000000000000e+00   2.5812340000000000e+02  -4.1627000000000001e+00   2.3075900000000001e+01  -7.9369999999999996e-01  -3.1139500000000002e+01  -5.4922000000000004e+00   3.4118889999999999e+02  -1.4959700000000000e+01  -3.0097700000000000e+01  -5.6620000000000004e-01
   1.5870300000000000e+01   1.1651000000000000e+00   2.5700819999999999e+02  -4.0768000000000004e+00   2.3037800000000001e+01  -7.4550000000000005e-01  -3.1450199999999999e+01  -5.8034999999999997e+00   3.4223360000000002e+02  -1.5162000000000001e+01  -3.0059300000000000e+01  -6.1040000000000005e-01
   1.5870300000000000e+01   9.0129999999999999e-01   2.5554990000000001e+02  -4.1627000000000001e+00   2.2876100000000001e+01  -7.5429999999999997e-01  -3.1494599999999998e+01  -6.0480999999999998e+00   3.4293009999999998e+02  -1.5354699999999999e+01  -3.0213200000000001e+01  -7.2099999999999997e-01
   1.5914400000000001e+01   1.0551999999999999e+00   2.5529249999999999e+02  -4.2008999999999999e+00   2.2790400000000002e+01  -7.1479999999999999e-01  -3.1716600000000000e+01  -6.1369999999999996e+00   3.4353949999999998e+02  -1.5585900000000001e+01  -3.0165099999999999e+01  -7.8739999999999999e-01
   1.5870300000000000e+01   7.4739999999999995e-01   2.5323370000000000e+02  -4.1818000000000000e+00   2.2638200000000001e+01  -6.9730000000000003e-01  -3.2116100000000003e+01  -6.1593000000000000e+00   3.4501949999999999e+02  -1.5672499999999999e+01  -3.0213200000000001e+01  -8.2720000000000005e-01
   1.5848300000000000e+01   1.0331999999999999e+00   2.5229010000000000e+02  -4.0768000000000004e+00   2.2571600000000000e+01  -7.1919999999999995e-01  -3.2560000000000002e+01  -6.3815999999999997e+00   3.4632549999999998e+02  -1.5855600000000001e+01  -3.0299800000000001e+01  -8.8029999999999997e-01
   1.5738099999999999e+01   7.6939999999999997e-01   2.5168960000000001e+02  -4.0862999999999996e+00   2.2428799999999999e+01  -6.6659999999999997e-01  -3.2892899999999997e+01  -6.4706000000000001e+00   3.4754430000000002e+02  -1.6163799999999998e+01  -3.0299800000000001e+01  -9.6870000000000001e-01
   1.5848300000000000e+01   7.6939999999999997e-01   2.5057440000000000e+02  -4.1531000000000002e+00   2.2381200000000000e+01  -7.1040000000000003e-01  -3.3070500000000003e+01  -6.5594999999999999e+00   3.4763139999999999e+02  -1.6231300000000001e+01  -3.0290199999999999e+01  -9.9970000000000003e-01
   1.5958500000000001e+01   6.5949999999999998e-01   2.4928770000000000e+02  -4.0194999999999999e+00   2.2419300000000000e+01  -7.0599999999999996e-01  -3.3469999999999999e+01  -6.7595999999999998e+00   3.4858900000000000e+02  -1.6395000000000000e+01  -3.0482600000000001e+01  -1.0085999999999999e+00
   1.5694000000000001e+01   8.3540000000000003e-01   2.4885880000000000e+02  -4.0768000000000004e+00   2.2257500000000000e+01  -6.9289999999999996e-01  -3.3603099999999998e+01  -6.7819000000000003e+00   3.4980790000000002e+02  -1.6568400000000000e+01  -3.0444099999999999e+01  -1.0350999999999999e+00
   1.5473599999999999e+01   5.9360000000000002e-01   2.4860140000000001e+02  -4.2485999999999997e+00   2.2143400000000000e+01  -6.5339999999999998e-01  -3.3958300000000001e+01  -6.9598000000000004e+00   3.5015609999999998e+02  -1.6722500000000000e+01  -3.0607700000000001e+01  -1.0792999999999999e+00
   1.5495600000000000e+01   4.1770000000000002e-01   2.4791510000000000e+02  -4.1245000000000003e+00   2.2076699999999999e+01  -6.1829999999999996e-01  -3.4313400000000001e+01  -6.9598000000000004e+00   3.5093959999999998e+02  -1.6867000000000001e+01  -3.0723199999999999e+01  -1.1368000000000000e+00
   1.5782200000000000e+01   4.6170000000000000e-01   2.4628520000000000e+02  -4.0576999999999996e+00   2.2133800000000001e+01  -6.7090000000000005e-01  -3.4601900000000001e+01  -7.0932000000000004e+00   3.5198439999999999e+02  -1.6915199999999999e+01  -3.0723199999999999e+01  -1.1855000000000000e+00
   1.5429500000000001e+01   1.7590000000000000e-01   2.4628520000000000e+02  -4.2294999999999998e+00   2.1781700000000001e+01  -5.9640000000000004e-01  -3.4912599999999998e+01  -7.0042000000000000e+00   3.5294200000000001e+02  -1.7165600000000001e+01  -3.0771300000000000e+01  -1.2784000000000000e+00
   1.5363400000000000e+01   6.6000000000000003e-02   2.4525579999999999e+02  -4.0671999999999997e+00   2.1715100000000000e+01  -5.7450000000000001e-01  -3.5045800000000000e+01  -7.3822000000000001e+00   3.5355140000000000e+02  -1.7233100000000000e+01  -3.0877099999999999e+01  -1.3005000000000000e+00
   1.5517700000000000e+01   4.3999999999999997e-02   2.4405490000000000e+02  -4.2390999999999996e+00   2.1838799999999999e+01  -6.0950000000000004e-01  -3.5356499999999997e+01  -7.5601000000000003e+00   3.5433499999999998e+02  -1.7396799999999999e+01  -3.0925200000000000e+01  -1.3713000000000000e+00
   1.5539700000000000e+01  -1.3189999999999999e-01   2.4336859999999999e+02  -4.2868000000000004e+00   2.1772200000000002e+01  -5.4820000000000002e-01  -3.5356499999999997e+01  -7.4489000000000001e+00   3.5581500000000000e+02  -1.7541300000000000e+01  -3.0954100000000000e+01  -1.3934000000000000e+00
   1.5209099999999999e+01   0.0000000000000000e+00   2.4362600000000000e+02  -4.2964000000000002e+00   2.1781700000000001e+01  -5.8320000000000005e-01  -3.5844799999999999e+01  -7.4711999999999996e+00   3.5659859999999998e+02  -1.7714700000000001e+01  -3.1002199999999998e+01  -1.4553000000000000e+00
   1.5517700000000000e+01   2.1999999999999999e-02   2.4302549999999999e+02  -4.1913000000000000e+00   2.1734200000000001e+01  -6.0080000000000000e-01  -3.6199900000000000e+01  -7.7824999999999998e+00   3.5746920000000000e+02  -1.7820699999999999e+01  -3.1136900000000001e+01  -1.4774000000000000e+00
   1.5341300000000000e+01  -1.9789999999999999e-01   2.4328280000000001e+02  -4.2390999999999996e+00   2.1781700000000001e+01  -5.9199999999999997e-01  -3.6754800000000003e+01  -7.9825999999999997e+00   3.5894920000000002e+02  -1.7907399999999999e+01  -3.1233100000000000e+01  -1.5526000000000000e+00
   1.5164999999999999e+01  -1.5390000000000001e-01   2.4319700000000000e+02  -4.3250000000000002e+00   2.1658000000000001e+01  -5.7450000000000001e-01  -3.7176499999999997e+01  -8.0493000000000006e+00   3.5947149999999999e+02  -1.8042200000000001e+01  -3.1271599999999999e+01  -1.5969000000000000e+00
   1.5429500000000001e+01  -2.1980000000000000e-01   2.4336859999999999e+02  -4.3632000000000000e+00   2.1658000000000001e+01  -5.3500000000000003e-01  -3.7620399999999997e+01  -8.2050000000000001e+00   3.6051630000000000e+02  -1.8100000000000001e+01  -3.1416000000000000e+01  -1.6455000000000000e+00
   1.5297200000000000e+01   0.0000000000000000e+00   2.4354020000000000e+02  -4.2773000000000003e+00   2.1477200000000000e+01  -5.7450000000000001e-01  -3.7931199999999997e+01  -8.3161000000000005e+00   3.6156099999999998e+02  -1.8360099999999999e+01  -3.1473700000000001e+01  -1.6986000000000001e+00
   1.5142899999999999e+01  -2.6379999999999998e-01   2.4388329999999999e+02  -4.4490999999999996e+00   2.1572399999999998e+01  -5.0429999999999997e-01  -3.8397199999999998e+01  -8.2493999999999996e+00   3.6208330000000001e+02  -1.8417899999999999e+01  -3.1396699999999999e+01  -1.7915000000000001e+00
   1.5010700000000000e+01  -2.8580000000000000e-01   2.4276810000000000e+02  -4.2485999999999997e+00   2.1562899999999999e+01  -5.6569999999999998e-01  -3.8463799999999999e+01  -8.6941000000000006e+00   3.6347629999999998e+02  -1.8610600000000002e+01  -3.1473700000000001e+01  -1.8402000000000001e+00
   1.5253200000000000e+01  -1.3189999999999999e-01   2.4233920000000001e+02  -4.2582000000000004e+00   2.1553400000000000e+01  -5.6130000000000002e-01  -3.9040900000000001e+01  -8.8942999999999994e+00   3.6434690000000001e+02  -1.8591300000000000e+01  -3.1444800000000001e+01  -1.9020999999999999e+00
   1.5010700000000000e+01  -2.4179999999999999e-01   2.4191030000000001e+02  -4.3250000000000002e+00   2.1591400000000000e+01  -5.7450000000000001e-01  -3.9240699999999997e+01  -8.9387000000000008e+00   3.6443400000000003e+02  -1.8706900000000001e+01  -3.1473700000000001e+01  -1.9773000000000001e+00
   1.4878399999999999e+01  -4.3999999999999997e-02   2.4173869999999999e+02  -4.3345000000000002e+00   2.1553400000000000e+01  -5.4820000000000002e-01  -3.9640200000000000e+01  -9.2056000000000004e+00   3.6513049999999998e+02  -1.8793600000000001e+01  -3.1656500000000001e+01  -1.9994000000000001e+00
   1.5098900000000000e+01   1.3189999999999999e-01   2.4130980000000000e+02  -4.2964000000000002e+00   2.1505800000000001e+01  -6.2709999999999999e-01  -3.9995300000000000e+01  -9.6724999999999994e+00   3.6591399999999999e+02  -1.8832100000000001e+01  -3.1541000000000000e+01  -2.0613000000000001e+00
   1.5032700000000000e+01   2.1999999999999999e-02   2.4165289999999999e+02  -4.3154000000000003e+00   2.1591400000000000e+01  -5.3939999999999999e-01  -4.0439200000000000e+01  -9.6058000000000003e+00   3.6556580000000002e+02  -1.8928400000000000e+01  -3.1502600000000001e+01  -2.1454000000000000e+00
   1.4834400000000000e+01   2.1999999999999999e-02   2.4113820000000001e+02  -4.3441000000000001e+00   2.1420100000000001e+01  -5.9199999999999997e-01  -4.0505800000000001e+01  -1.0006000000000000e+01   3.6608810000000000e+02  -1.9005500000000001e+01  -3.1550699999999999e+01  -2.1808000000000001e+00
   1.4812300000000000e+01   1.5390000000000001e-01   2.4182450000000000e+02  -4.3727000000000000e+00   2.1524799999999999e+01  -5.3059999999999996e-01  -4.1238199999999999e+01  -1.0206200000000001e+01   3.6573989999999998e+02  -1.9082599999999999e+01  -3.1598800000000001e+01  -2.2029000000000001e+00
   1.4724100000000000e+01   2.1980000000000000e-01   2.4242500000000001e+02  -4.3632000000000000e+00   2.1505800000000001e+01  -5.5689999999999995e-01  -4.1127200000000002e+01  -1.0384100000000000e+01   3.6573989999999998e+02  -1.9072900000000001e+01  -3.1579499999999999e+01  -2.2250000000000001e+00
   1.4790300000000000e+01  -2.1999999999999999e-02   2.4319700000000000e+02  -4.4587000000000003e+00   2.1505800000000001e+01  -4.9550000000000000e-01  -4.1282600000000002e+01  -1.0295100000000000e+01   3.6669749999999999e+02  -1.9140400000000000e+01  -3.1512200000000000e+01  -2.2913999999999999e+00
   1.4613899999999999e+01  -1.7590000000000000e-01   2.4396910000000000e+02  -4.4968000000000004e+00   2.1620000000000001e+01  -4.8680000000000001e-01  -4.1415799999999997e+01  -1.0428500000000000e+01   3.6695870000000002e+02  -1.9265599999999999e+01  -3.1608400000000000e+01  -2.3355999999999999e+00
   1.4856400000000001e+01  -3.0780000000000002e-01   2.4319700000000000e+02  -4.6496000000000004e+00   2.1591400000000000e+01  -4.5169999999999999e-01  -4.1904000000000003e+01  -1.0739800000000001e+01   3.6687169999999998e+02  -1.9255900000000000e+01  -3.1704599999999999e+01  -2.3489000000000000e+00
   1.4922499999999999e+01  -5.7160000000000000e-01   2.4396910000000000e+02  -4.6592000000000002e+00   2.1715100000000000e+01  -4.6920000000000001e-01  -4.2059399999999997e+01  -1.0561900000000000e+01   3.6687169999999998e+02  -1.9352300000000000e+01  -3.1560300000000002e+01  -2.4860000000000002e+00
   1.4812300000000000e+01  -6.1550000000000005e-01   2.4474109999999999e+02  -4.9550999999999998e+00   2.1629500000000000e+01  -4.5169999999999999e-01  -4.2414499999999997e+01  -1.0762100000000000e+01   3.6730700000000002e+02  -1.9352300000000000e+01  -3.1502600000000001e+01  -2.4683000000000002e+00
   1.4724100000000000e+01  -8.5740000000000005e-01   2.4448380000000000e+02  -4.8787000000000003e+00   2.1753200000000000e+01  -4.6479999999999999e-01  -4.2814000000000000e+01  -1.1073399999999999e+01   3.6652339999999998e+02  -1.9410100000000000e+01  -3.1464099999999998e+01  -2.4948000000000001e+00
   1.4834400000000000e+01  -1.0551999999999999e+00   2.4525579999999999e+02  -5.1364999999999998e+00   2.1829300000000000e+01  -4.4729999999999998e-01  -4.2880600000000001e+01  -1.1251200000000001e+01   3.6652339999999998e+02  -1.9400400000000001e+01  -3.1358200000000000e+01  -2.5611999999999999e+00
   1.4790300000000000e+01  -9.4530000000000003e-01   2.4645679999999999e+02  -5.1555999999999997e+00   2.1838799999999999e+01  -3.7269999999999998e-01  -4.2924999999999997e+01  -1.1251200000000001e+01   3.6565280000000001e+02  -1.9419699999999999e+01  -3.1367799999999999e+01  -2.6274999999999999e+00
   1.4569800000000001e+01  -9.2330000000000001e-01   2.4637100000000001e+02  -5.1938000000000004e+00   2.1753200000000000e+01  -3.6399999999999999e-01  -4.3413300000000000e+01  -1.1673700000000000e+01   3.6573989999999998e+02  -1.9400400000000001e+01  -3.1387100000000000e+01  -2.6585000000000001e+00
   1.4702100000000000e+01  -1.0771999999999999e+00   2.4774359999999999e+02  -5.2797000000000001e+00   2.1962499999999999e+01  -3.4200000000000003e-01  -4.3435499999999998e+01  -1.1740399999999999e+01   3.6495630000000000e+02  -1.9419699999999999e+01  -3.1377500000000001e+01  -2.6541000000000001e+00
   1.4680099999999999e+01  -1.3190000000000000e+00   2.4868719999999999e+02  -5.3560999999999996e+00   2.1819800000000001e+01  -3.1569999999999998e-01  -4.3746200000000002e+01  -1.1873799999999999e+01   3.6452100000000002e+02  -1.9410100000000000e+01  -3.1300500000000000e+01  -2.7071999999999998e+00
   1.4856400000000001e+01  -1.0112000000000001e+00   2.4945920000000001e+02  -5.3657000000000004e+00   2.1943500000000000e+01  -2.8499999999999998e-01  -4.3768400000000000e+01  -1.1784900000000000e+01   3.6347629999999998e+02  -1.9410100000000000e+01  -3.1108100000000000e+01  -2.7602000000000002e+00
   1.4922499999999999e+01  -1.0992000000000000e+00   2.4928770000000000e+02  -5.4325000000000001e+00   2.2010100000000001e+01  -3.0259999999999998e-01  -4.3923800000000000e+01  -1.2029500000000001e+01   3.6365039999999999e+02  -1.9410100000000000e+01  -3.1136900000000001e+01  -2.7734999999999999e+00
   1.4878399999999999e+01  -1.0112000000000001e+00   2.5074600000000001e+02  -5.3848000000000003e+00   2.2057700000000001e+01  -3.4200000000000003e-01  -4.4190100000000001e+01  -1.1873799999999999e+01   3.6304100000000000e+02  -1.9410100000000000e+01  -3.0963699999999999e+01  -2.8001000000000000e+00
   1.4746200000000000e+01  -9.8929999999999996e-01   2.4997399999999999e+02  -5.5374999999999996e+00   2.2124300000000002e+01  -2.5000000000000000e-01  -4.4500900000000001e+01  -1.2029500000000001e+01   3.6304100000000000e+02  -1.9448599999999999e+01  -3.0934899999999999e+01  -2.8222000000000000e+00
   1.5076800000000000e+01  -9.6730000000000005e-01   2.5074600000000001e+02  -5.5471000000000004e+00   2.2190899999999999e+01  -3.3770000000000000e-01  -4.5011299999999999e+01  -1.2096200000000000e+01   3.6190920000000000e+02  -1.9332999999999998e+01  -3.0877099999999999e+01  -2.8353999999999999e+00
   1.4812300000000000e+01  -9.8929999999999996e-01   2.5263319999999999e+02  -5.5948000000000002e+00   2.2238499999999998e+01  -2.8939999999999999e-01  -4.5366500000000002e+01  -1.2296300000000000e+01   3.6173509999999999e+02  -1.9294499999999999e+01  -3.0819400000000002e+01  -2.9150999999999998e+00
   1.4988600000000000e+01  -8.7929999999999997e-01   2.5357689999999999e+02  -5.6234000000000002e+00   2.2238499999999998e+01  -2.5869999999999999e-01  -4.5433000000000000e+01  -1.2363000000000000e+01   3.6095159999999998e+02  -1.9352300000000000e+01  -3.0751999999999999e+01  -2.9283000000000001e+00
   1.5142899999999999e+01  -1.0331999999999999e+00   2.5589300000000000e+02  -5.6997999999999998e+00   2.2267099999999999e+01  -2.4120000000000000e-01  -4.5965699999999998e+01  -1.2807700000000001e+01   3.5938450000000000e+02  -1.9198200000000000e+01  -3.0742400000000000e+01  -2.9903000000000000e+00
   1.5583800000000000e+01  -1.1431000000000000e+00   2.5683670000000001e+02  -5.8811999999999998e+00   2.2457400000000000e+01  -2.3680000000000001e-01  -4.6121099999999998e+01  -1.2718800000000000e+01   3.5903620000000001e+02  -1.9313700000000001e+01  -3.0646200000000000e+01  -3.0211999999999999e+00
   1.5517700000000000e+01  -1.2531000000000001e+00   2.5949599999999998e+02  -6.0339999999999998e+00   2.2600100000000001e+01  -1.4470000000000000e-01  -4.6076700000000002e+01  -1.3230200000000000e+01   3.5921039999999999e+02  -1.9342600000000001e+01  -3.0598099999999999e+01  -3.0655000000000001e+00
   1.5738099999999999e+01  -1.5388999999999999e+00   2.6198370000000000e+02  -6.2248999999999999e+00   2.2866599999999998e+01  -1.3159999999999999e-01  -4.6276499999999999e+01  -1.3341400000000000e+01   3.5894920000000002e+02  -1.9342600000000001e+01  -3.0578800000000001e+01  -3.1141000000000001e+00
   1.6134799999999998e+01  -1.4289000000000001e+00   2.6541500000000002e+02  -6.4541000000000004e+00   2.3114000000000001e+01  -1.4910000000000001e-01  -4.6609400000000001e+01  -1.3852800000000000e+01   3.5781740000000002e+02  -1.9342600000000001e+01  -3.0492200000000000e+01  -3.1848999999999998e+00
   1.6509599999999999e+01  -1.6268000000000000e+00   2.6910370000000000e+02  -6.6067999999999998e+00   2.3399400000000000e+01  -1.4030000000000001e-01  -4.6897900000000000e+01  -1.3941800000000001e+01   3.5703390000000002e+02  -1.9429300000000001e+01  -3.0415299999999998e+01  -3.2999000000000001e+00
   1.7016500000000001e+01  -2.0665000000000000e+00   2.7244929999999999e+02  -6.8742000000000001e+00   2.3665900000000001e+01  -9.6500000000000002e-02  -4.7031100000000002e+01  -1.4186400000000001e+01   3.5572800000000001e+02  -1.9361899999999999e+01  -3.0338300000000000e+01  -3.3088000000000002e+00
   1.7413300000000000e+01  -2.0005000000000002e+00   2.7682429999999999e+02  -7.1605999999999996e+00   2.4103600000000000e+01  -1.0960000000000000e-01  -4.7297400000000003e+01  -1.4675500000000000e+01   3.5381259999999997e+02  -1.9313700000000001e+01  -3.0299800000000001e+01  -3.3441000000000001e+00
   1.8162700000000001e+01  -2.2423000000000002e+00   2.8240019999999998e+02  -7.4756999999999998e+00   2.4350999999999999e+01  -2.6300000000000000e-02  -4.7363999999999997e+01  -1.4831200000000001e+01   3.5276790000000000e+02  -1.9352300000000000e+01  -3.0165099999999999e+01  -3.4369999999999998e+00
   1.8647600000000001e+01  -2.4841000000000002e+00   2.8686099999999999e+02  -7.7716000000000003e+00   2.4655500000000000e+01   9.6500000000000002e-02  -4.7563800000000001e+01  -1.5053500000000000e+01   3.5146199999999999e+02  -1.9275200000000002e+01  -2.9905300000000000e+01  -3.4857000000000000e+00
   1.9529299999999999e+01  -2.7479000000000000e+00   2.9217959999999999e+02  -7.9339000000000004e+00   2.5083700000000000e+01   5.2600000000000001e-02  -4.7608100000000000e+01  -1.5520500000000000e+01   3.4850200000000001e+02  -1.9217400000000001e+01  -2.9934200000000001e+01  -3.4680000000000000e+00
   1.9815899999999999e+01  -2.9458000000000002e+00   2.9809870000000001e+02  -8.1534999999999993e+00   2.5530999999999999e+01   1.0090000000000000e-01  -4.7830100000000002e+01  -1.5720599999999999e+01   3.4676080000000002e+02  -1.9217400000000001e+01  -2.9780200000000001e+01  -3.5388000000000002e+00
   2.0477100000000000e+01  -3.0337000000000001e+00   3.0376040000000000e+02  -8.4971999999999994e+00   2.5816500000000001e+01   1.4470000000000000e-01  -4.7386200000000002e+01  -1.5742800000000001e+01   3.4441010000000000e+02  -1.9130700000000001e+01  -2.9462700000000002e+01  -3.6272000000000002e+00
   2.1380900000000000e+01  -3.1876000000000002e+00   3.1019420000000002e+02  -8.6882000000000001e+00   2.6273199999999999e+01   2.0610000000000001e-01  -4.7363999999999997e+01  -1.5943000000000000e+01   3.4127600000000001e+02  -1.8793600000000001e+01  -2.9222100000000001e+01  -3.6095999999999999e+00
   2.2394800000000000e+01  -3.0556999999999999e+00   3.1611320000000001e+02  -8.8981999999999992e+00   2.6758500000000002e+01   1.7540000000000000e-01  -4.7164200000000001e+01  -1.6387699999999999e+01   3.3857709999999997e+02  -1.8735800000000001e+01  -2.8933499999999999e+01  -3.6758999999999999e+00
   2.3254400000000000e+01  -3.4293999999999998e+00   3.2220389999999998e+02  -9.2609999999999992e+00   2.7234300000000001e+01   2.4120000000000000e-01  -4.6853499999999997e+01  -1.6454400000000000e+01   3.3413700000000000e+02  -1.8571999999999999e+01  -2.8644800000000000e+01  -3.7334000000000001e+00
   2.3915700000000001e+01  -3.8910999999999998e+00   3.2880919999999998e+02  -9.5952000000000002e+00   2.7605399999999999e+01   2.8499999999999998e-01  -4.6609400000000001e+01  -1.6943600000000000e+01   3.3039339999999999e+02  -1.8417899999999999e+01  -2.8346499999999999e+01  -3.7423000000000002e+00
   2.5106000000000002e+01  -3.6713000000000000e+00   3.3541460000000001e+02  -9.8529999999999998e+00   2.8309600000000000e+01   3.5080000000000000e-01  -4.6298600000000000e+01  -1.7143699999999999e+01   3.2708510000000001e+02  -1.8234900000000000e+01  -2.8038599999999999e+01  -3.6980000000000000e+00
   2.5811299999999999e+01  -4.1989000000000001e+00   3.4176260000000002e+02  -1.0063000000000001e+01   2.8699800000000000e+01   4.0780000000000000e-01  -4.5854700000000001e+01  -1.7566199999999998e+01   3.2186149999999998e+02  -1.7878499999999999e+01  -2.7596000000000000e+01  -3.8086000000000002e+00
   2.6340299999999999e+01  -4.7484999999999999e+00   3.4785320000000002e+02  -1.0359000000000000e+01   2.9156500000000001e+01   5.4379999999999995e-01  -4.5455199999999998e+01  -1.7855200000000000e+01   3.1733440000000002e+02  -1.7743600000000001e+01  -2.7172599999999999e+01  -3.7997999999999998e+00
   2.7133900000000001e+01  -5.2541000000000002e+00   3.5300029999999998e+02  -1.0760000000000000e+01   2.9460999999999999e+01   6.2270000000000003e-01  -4.4900399999999998e+01  -1.8233200000000000e+01   3.1219790000000000e+02  -1.7445000000000000e+01  -2.6816600000000001e+01  -3.7599999999999998e+00
   2.7684899999999999e+01  -5.5399000000000003e+00   3.5814729999999997e+02  -1.1132300000000001e+01   2.9879700000000000e+01   7.0160000000000000e-01  -4.4367699999999999e+01  -1.8233200000000000e+01   3.0680009999999999e+02  -1.7146400000000000e+01  -2.6268200000000000e+01  -3.7467000000000001e+00
   2.7971499999999999e+01  -6.4192000000000000e+00   3.6415219999999999e+02  -1.1390100000000000e+01   3.0269900000000000e+01   8.1999999999999995e-01  -4.3435499999999998e+01  -1.8411100000000001e+01   3.0053179999999998e+02  -1.6703299999999999e+01  -2.5767800000000001e+01  -3.7820999999999998e+00
   2.8654800000000002e+01  -6.5071000000000003e+00   3.6895609999999999e+02  -1.1609700000000000e+01   3.0650500000000001e+01   8.8580000000000003e-01  -4.2769599999999997e+01  -1.8678000000000001e+01   2.9478579999999999e+02  -1.6346800000000002e+01  -2.5180900000000001e+01  -3.7467000000000001e+00
   2.8897200000000002e+01  -6.9908000000000001e+00   3.7221580000000000e+02  -1.1915200000000000e+01   3.1078700000000001e+01   9.2090000000000005e-01  -4.1926200000000001e+01  -1.8966999999999999e+01   2.8782100000000003e+02  -1.6077100000000002e+01  -2.4641999999999999e+01  -3.7157000000000000e+00
   2.9139700000000001e+01  -7.8041999999999998e+00   3.7650500000000000e+02  -1.2182499999999999e+01   3.1373699999999999e+01   1.0348999999999999e+00  -4.1038400000000003e+01  -1.9167100000000001e+01   2.8129149999999998e+02  -1.5634000000000000e+01  -2.4103200000000001e+01  -3.7334000000000001e+00
   2.9249900000000000e+01  -8.2438000000000002e+00   3.8199520000000001e+02  -1.2526300000000001e+01   3.1744800000000001e+01   1.1137999999999999e+00  -4.0172800000000002e+01  -1.9078199999999999e+01   2.7528429999999997e+02  -1.5248699999999999e+01  -2.3554800000000000e+01  -3.7201000000000000e+00
   2.9999300000000002e+01  -9.1890999999999998e+00   3.8654169999999999e+02  -1.2812700000000000e+01   3.2134999999999998e+01   1.2059000000000000e+00  -3.9329400000000000e+01  -1.9767499999999998e+01   2.6936419999999998e+02  -1.4882700000000000e+01  -2.3112100000000002e+01  -3.6404999999999998e+00
   3.0263800000000000e+01  -9.8485999999999994e+00   3.9134559999999999e+02  -1.3099100000000000e+01   3.2572699999999998e+01   1.2673000000000001e+00  -3.8619199999999999e+01  -1.9611899999999999e+01   2.6335710000000000e+02  -1.4516600000000000e+01  -2.2631000000000000e+01  -3.6316999999999999e+00
   3.0572399999999998e+01  -1.0596100000000000e+01   3.9614949999999999e+02  -1.3328200000000001e+01   3.2715400000000002e+01   1.3989000000000000e+00  -3.7775799999999997e+01  -1.9789700000000000e+01   2.5769819999999999e+02  -1.4131300000000000e+01  -2.2073000000000000e+01  -3.6227999999999998e+00
   3.0881000000000000e+01  -1.0925800000000001e+01   4.0061030000000000e+02  -1.3566900000000000e+01   3.3048499999999997e+01   1.4646999999999999e+00  -3.7354100000000003e+01  -2.0056600000000000e+01   2.5212629999999999e+02  -1.3794200000000000e+01  -2.1688099999999999e+01  -3.5388000000000002e+00
   3.1343900000000001e+01  -1.1519399999999999e+01   4.0447050000000002e+02  -1.3757899999999999e+01   3.3438600000000001e+01   1.5787000000000000e+00  -3.6555100000000003e+01  -2.0256699999999999e+01   2.4611920000000001e+02  -1.3312500000000000e+01  -2.1178100000000001e+01  -3.5741999999999998e+00
   3.1564299999999999e+01  -1.1739200000000000e+01   4.0875970000000001e+02  -1.4092000000000001e+01   3.3686100000000003e+01   1.6795000000000000e+00  -3.5578499999999998e+01  -2.0145499999999998e+01   2.4098259999999999e+02  -1.2956099999999999e+01  -2.0745100000000001e+01  -3.5388000000000002e+00
   3.1652500000000000e+01  -1.2266800000000000e+01   4.1390679999999998e+02  -1.4197100000000001e+01   3.4114300000000000e+01   1.6882999999999999e+00  -3.5045800000000000e+01  -2.0345600000000001e+01   2.3584610000000001e+02  -1.2609299999999999e+01  -2.0283300000000001e+01  -3.5299000000000000e+00
   3.1718599999999999e+01  -1.2838400000000000e+01   4.1768130000000002e+02  -1.4473900000000000e+01   3.4542499999999997e+01   1.6927000000000001e+00  -3.4335599999999999e+01  -2.0145499999999998e+01   2.3097069999999999e+02  -1.2185499999999999e+01  -1.9734800000000000e+01  -3.4990000000000001e+00
   3.1674499999999998e+01  -1.3563900000000000e+01   4.2257089999999999e+02  -1.4607600000000000e+01   3.4932600000000001e+01   1.7716000000000001e+00  -3.3580900000000000e+01  -2.0478999999999999e+01   2.2505060000000000e+02  -1.1829100000000000e+01  -1.9244100000000000e+01  -3.4767999999999999e+00
   3.1674499999999998e+01  -1.3585900000000001e+01   4.2823270000000002e+02  -1.4884499999999999e+01   3.5494100000000003e+01   1.7585000000000000e+00  -3.2737499999999997e+01  -2.0367899999999999e+01   2.1869520000000000e+02  -1.1299300000000001e+01  -1.8782200000000000e+01  -3.4636000000000000e+00
   3.1872900000000001e+01  -1.4201400000000000e+01   4.3380860000000001e+02  -1.4903600000000001e+01   3.6084099999999999e+01   1.8110999999999999e+00  -3.2271400000000000e+01  -2.0212199999999999e+01   2.1329750000000001e+02  -1.0865800000000000e+01  -1.8301100000000002e+01  -3.4238000000000000e+00
   3.1696600000000000e+01  -1.4838900000000001e+01   4.3981349999999998e+02  -1.5237700000000000e+01   3.6597900000000003e+01   1.8549000000000000e+00  -3.1672200000000000e+01  -2.0256699999999999e+01   2.0641970000000001e+02  -1.0326400000000000e+01  -1.7685300000000002e+01  -3.3883999999999999e+00
   3.2159500000000001e+01  -1.5674300000000001e+01   4.4727670000000001e+02  -1.5562300000000000e+01   3.7216400000000000e+01   1.9558000000000000e+00  -3.0850999999999999e+01  -2.0412299999999998e+01   1.9954200000000000e+02  -9.7868999999999993e+00  -1.7108000000000001e+01  -3.3397000000000001e+00
   3.2203600000000002e+01  -1.6465699999999998e+01   4.5311000000000001e+02  -1.5753299999999999e+01   3.7739800000000002e+01   2.0522999999999998e+00  -3.0074100000000001e+01  -2.0301200000000001e+01   1.9196770000000001e+02  -9.2475000000000005e+00  -1.6463300000000000e+01  -3.3353000000000002e+00
   3.2666400000000003e+01  -1.7191199999999998e+01   4.6014420000000001e+02  -1.5992000000000001e+01   3.8339300000000001e+01   2.0785999999999998e+00  -2.9252900000000000e+01  -2.0100999999999999e+01   1.8535120000000001e+02  -8.7369000000000003e+00  -1.5885999999999999e+01  -3.2822000000000000e+00
   3.2975000000000001e+01  -1.7960599999999999e+01   4.6769319999999999e+02  -1.6412099999999999e+01   3.8957799999999999e+01   2.2189000000000001e+00  -2.8032200000000000e+01  -1.9567399999999999e+01   1.7716749999999999e+02  -8.0625999999999998e+00  -1.5193199999999999e+01  -3.2113999999999998e+00
   3.3393799999999999e+01  -1.8883900000000001e+01   4.7515640000000002e+02  -1.6564800000000002e+01   3.9623899999999999e+01   2.2671999999999999e+00  -2.6878100000000000e+01  -1.9256100000000000e+01   1.7011560000000000e+02  -7.3209000000000000e+00  -1.4577400000000001e+01  -3.0920000000000001e+00
   3.3944899999999997e+01  -1.9587399999999999e+01   4.8296269999999998e+02  -1.6822600000000001e+01   4.0546999999999997e+01   2.3022000000000000e+00  -2.5701699999999999e+01  -1.8766900000000000e+01   1.6019080000000000e+02  -6.5984999999999996e+00  -1.3595900000000000e+01  -2.9769999999999999e+00
   3.4694299999999998e+01  -2.0312799999999999e+01   4.9231310000000002e+02  -1.7109000000000002e+01   4.1403399999999998e+01   2.3723999999999998e+00  -2.4170300000000001e+01  -1.8122100000000000e+01   1.5148470000000000e+02  -5.8471000000000002e+00  -1.2903200000000000e+01  -2.8178000000000001e+00
   3.5069000000000003e+01  -2.0906400000000001e+01   5.0226409999999998e+02  -1.7443200000000001e+01   4.2221800000000002e+01   2.4512999999999998e+00  -2.2638800000000000e+01  -1.7077000000000002e+01   1.4182110000000000e+02  -5.0378999999999996e+00  -1.1931300000000000e+01  -2.6274999999999999e+00
   3.6149099999999997e+01  -2.1324100000000001e+01   5.1195760000000001e+02  -1.7710500000000000e+01   4.3173299999999998e+01   2.4645000000000001e+00  -2.0974200000000000e+01  -1.6498899999999999e+01   1.3093850000000000e+02  -4.1902999999999997e+00  -1.1123100000000001e+01  -2.4152000000000000e+00
   3.6612000000000002e+01  -2.1829699999999999e+01   5.2276639999999998e+02  -1.8082899999999999e+01   4.4010700000000000e+01   2.5215000000000001e+00  -1.9043299999999999e+01  -1.5520500000000000e+01   1.1979480000000000e+02  -3.2269999999999999e+00  -1.0112800000000000e+01  -2.1631000000000000e+00
   3.7162999999999997e+01  -2.2225400000000000e+01   5.3125900000000001e+02  -1.8226099999999999e+01   4.4781500000000001e+01   2.5215000000000001e+00  -1.7178899999999999e+01  -1.4097400000000000e+01   1.0838990000000000e+02  -2.3119000000000001e+00  -9.1793999999999993e+00  -1.9065000000000001e+00
   3.7581800000000001e+01  -2.2774999999999999e+01   5.4060940000000005e+02  -1.8522099999999998e+01   4.5666499999999999e+01   2.6092000000000000e+00  -1.5492100000000001e+01  -1.3074600000000000e+01   9.7942700000000002e+01  -1.2907999999999999e+00  -8.1691000000000003e+00  -1.6146000000000000e+00
   3.8132899999999999e+01  -2.3346599999999999e+01   5.4807259999999997e+02  -1.8617500000000000e+01   4.6342100000000002e+01   2.6267000000000000e+00  -1.3294800000000000e+01  -1.1851599999999999e+01   8.6886099999999999e+01  -4.1420000000000001e-01  -7.2549999999999999e+00  -1.3092999999999999e+00
   3.8221100000000000e+01  -2.4006100000000000e+01   5.5665099999999995e+02  -1.8913499999999999e+01   4.6903599999999997e+01   2.7012999999999998e+00  -1.1608000000000001e+01  -1.0628600000000000e+01   7.5742400000000004e+01   5.1049999999999995e-01  -6.2542999999999997e+00  -1.0528000000000000e+00
   3.8617800000000003e+01  -2.4071999999999999e+01   5.6325630000000001e+02  -1.8808499999999999e+01   4.7588700000000003e+01   2.7583000000000002e+00  -1.0209700000000000e+01  -9.7392000000000003e+00   6.8429299999999998e+01   9.9219999999999997e-01  -5.5327000000000002e+00  -8.7139999999999995e-01
   3.8639899999999997e+01  -2.4643599999999999e+01   5.6917539999999997e+02  -1.8837100000000000e+01   4.8188200000000002e+01   2.8416000000000001e+00  -1.0254099999999999e+01  -9.8282000000000007e+00   6.2335099999999997e+01   1.6087000000000000e+00  -4.9554000000000000e+00  -7.6970000000000005e-01
   3.9256999999999998e+01  -2.4709599999999998e+01   5.7595230000000004e+02  -1.8827600000000000e+01   4.8721100000000000e+01   2.8241000000000001e+00  -9.2331000000000003e+00  -9.2500000000000000e+00   5.9462100000000000e+01   1.8688000000000000e+00  -4.6859000000000002e+00  -8.0510000000000004e-01
   3.9389299999999999e+01  -2.5127199999999998e+01   5.8341549999999995e+02  -1.8951699999999999e+01   4.9187399999999997e+01   2.9205999999999999e+00  -7.8792000000000000e+00  -8.8942999999999994e+00   5.8591500000000003e+01   1.7532000000000001e+00  -4.7533000000000003e+00  -6.5029999999999999e-01
   4.0050600000000003e+01  -2.5566900000000000e+01   5.8890570000000002e+02  -1.8837100000000000e+01   4.9863000000000000e+01   2.9249000000000001e+00  -6.9470000000000001e+00  -6.9820000000000002e+00   5.6589100000000002e+01   2.0325000000000002e+00  -4.8494999999999999e+00  -3.5830000000000001e-01
   4.0623600000000003e+01  -2.5808700000000002e+01   5.9602570000000003e+02  -1.8913499999999999e+01   5.0215100000000000e+01   2.9906999999999999e+00  -6.3255999999999997e+00  -4.4249000000000001e+00   5.5979700000000001e+01   2.3311000000000002e+00  -4.8879999999999999e+00  -1.7700000000000000e-02
   4.1174700000000001e+01  -2.6182500000000001e+01   6.0263109999999995e+02  -1.8865800000000000e+01   5.0747999999999998e+01   3.1091000000000002e+00  -5.3490000000000002e+00  -3.2909000000000002e+00   5.5457299999999996e+01   2.3504000000000000e+00  -4.8975999999999997e+00   1.2830000000000000e-01
   4.1946199999999997e+01  -2.7193700000000000e+01   6.0966539999999998e+02  -1.8808499999999999e+01   5.1242800000000003e+01   3.1574000000000000e+00  -4.5278000000000000e+00  -3.2242000000000002e+00   5.1974899999999998e+01   2.3599999999999999e+00  -4.7918000000000003e+00   2.3440000000000000e-01
   4.2431100000000001e+01  -2.7369599999999998e+01   6.1498400000000004e+02  -1.8732099999999999e+01   5.1747100000000003e+01   3.2713999999999999e+00  -3.1516999999999999e+00  -3.2019000000000002e+00   4.9189000000000000e+01   2.3119000000000001e+00  -4.6763000000000003e+00   2.2559999999999999e-01
   4.2893999999999998e+01  -2.7809200000000001e+01   6.2158929999999998e+02  -1.8722500000000000e+01   5.2118200000000002e+01   3.3679000000000001e+00  -2.4413999999999998e+00  -2.7349999999999999e+00   4.6664299999999997e+01   2.3408000000000002e+00  -4.3973000000000004e+00   2.5659999999999999e-01
   4.3026200000000003e+01  -2.8490700000000000e+01   6.2725099999999998e+02  -1.8493400000000001e+01   5.2584499999999998e+01   3.4336000000000002e+00  -2.6412000000000000e+00  -2.4681999999999999e+00   4.4139499999999998e+01   2.2637000000000000e+00  -4.0701000000000001e+00   2.0790000000000000e-01
   4.3224600000000002e+01  -2.9062300000000000e+01   6.3205489999999998e+02  -1.8359700000000000e+01   5.3012700000000002e+01   3.4906000000000001e+00  -2.3083000000000000e+00  -2.4015000000000000e+00   4.0744199999999999e+01   2.2252000000000001e+00  -3.8584000000000001e+00   1.7249999999999999e-01
   4.3268700000000003e+01  -2.9501999999999999e+01   6.3788819999999998e+02  -1.8168800000000001e+01   5.3364800000000002e+01   3.5169000000000001e+00  -1.9532000000000000e+00  -3.1130000000000000e+00   3.6478200000000001e+01   2.0518000000000001e+00  -3.4253999999999998e+00   7.0800000000000002e-02
   4.3334800000000001e+01  -3.0161500000000000e+01   6.4192010000000005e+02  -1.8082899999999999e+01   5.3612200000000001e+01   3.5871000000000000e+00  -1.7534000000000001e+00  -3.3130999999999999e+00   3.2821700000000000e+01   1.8879999999999999e+00  -3.0406000000000000e+00   6.6400000000000001e-02
   4.3136400000000002e+01  -3.0535200000000000e+01   6.4535140000000001e+02  -1.7777400000000000e+01   5.4030900000000003e+01   3.5958999999999999e+00  -1.6424000000000001e+00  -3.3797999999999999e+00   2.9513400000000001e+01   1.7724000000000000e+00  -2.7711000000000001e+00   8.8000000000000005e-03
   4.2938099999999999e+01  -3.1150700000000001e+01   6.4766759999999999e+02  -1.7634100000000000e+01   5.4192700000000002e+01   3.6440999999999999e+00  -1.4871000000000001e+00  -2.6459999999999999e+00   2.7162800000000001e+01   1.5508999999999999e+00  -2.5497999999999998e+00  -2.6499999999999999e-02
   4.2453099999999999e+01  -3.1480499999999999e+01   6.5084159999999997e+02  -1.7357299999999999e+01   5.4383000000000003e+01   3.6617000000000002e+00  -1.2206999999999999e+00  -1.8455999999999999e+00   2.3854500000000002e+01   1.5123000000000000e+00  -2.2804000000000002e+00  -3.5400000000000001e-02
   4.2078400000000002e+01  -3.2095999999999997e+01   6.5281460000000004e+02  -1.7185400000000001e+01   5.4478200000000001e+01   3.7494000000000001e+00  -9.3220000000000003e-01  -1.1563000000000001e+00   2.1068600000000000e+01   1.5605000000000000e+00  -2.0590999999999999e+00   1.1060000000000000e-01
   4.1637599999999999e+01  -3.2491700000000002e+01   6.5410140000000001e+02  -1.7013600000000000e+01   5.4582799999999999e+01   3.7888000000000002e+00  -1.2873000000000001e+00   6.6699999999999995e-02   1.9588500000000000e+01   1.4159999999999999e+00  -1.7607999999999999e+00   2.4770000000000000e-01
   4.1262900000000002e+01  -3.3173200000000001e+01   6.5392980000000000e+02  -1.6707999999999998e+01   5.4630400000000002e+01   3.8809000000000000e+00  -1.0431999999999999e+00   1.3564000000000001e+00   1.7150900000000000e+01   1.4159999999999999e+00  -1.5490999999999999e+00   3.6709999999999998e-01
   4.0910200000000003e+01  -3.3481000000000002e+01   6.5332929999999999e+02  -1.6393000000000001e+01   5.4611400000000003e+01   3.8633999999999999e+00  -6.8799999999999994e-01   2.5792999999999999e+00   1.6193200000000001e+01   1.4064000000000001e+00  -1.3855999999999999e+00   4.5560000000000000e-01
   4.0667700000000004e+01  -3.4074599999999997e+01   6.5204259999999999e+02  -1.6087499999999999e+01   5.4525700000000001e+01   3.8896999999999999e+00  -4.2170000000000002e-01   2.9573000000000000e+00   1.4016700000000000e+01   1.1656000000000000e+00  -1.1546000000000001e+00   5.3080000000000005e-01
   4.0226900000000001e+01  -3.4338400000000000e+01   6.5015530000000001e+02  -1.5829700000000001e+01   5.4411600000000000e+01   3.9116000000000000e+00  -1.1100000000000000e-01   3.6688999999999998e+00   1.2623699999999999e+01   1.0981000000000001e+00  -9.1410000000000002e-01   5.1749999999999996e-01
   4.0160800000000002e+01  -3.4822000000000003e+01   6.4852539999999999e+02  -1.5457300000000000e+01   5.4040399999999998e+01   3.9685999999999999e+00  -3.3289999999999997e-01   3.8022999999999998e+00   1.0447200000000000e+01   8.8619999999999999e-01  -6.9279999999999997e-01   5.3969999999999996e-01
   3.9719900000000003e+01  -3.5019900000000000e+01   6.4346420000000001e+02  -1.5056300000000000e+01   5.3926200000000001e+01   3.9992999999999999e+00  -6.4370000000000005e-01   2.3792000000000000e+00   6.4424999999999999e+00   6.0690000000000000e-01  -2.9830000000000001e-01   4.4679999999999997e-01
   3.9786000000000001e+01  -3.5767299999999999e+01   6.4089070000000004e+02  -1.4750800000000000e+01   5.3574199999999998e+01   4.0651000000000002e+00  -9.3220000000000003e-01   4.6689999999999998e-01   4.0048000000000004e+00   3.6599999999999999e-01   8.6599999999999996e-02   1.9910000000000000e-01
   3.9146799999999999e+01  -3.5965200000000003e+01   6.3763090000000000e+02  -1.4483499999999999e+01   5.3098399999999998e+01   4.1132999999999997e+00  -7.7680000000000005e-01   2.0010000000000000e-01   3.0470999999999999e+00   1.3489999999999999e-01   6.7400000000000002e-02   1.6810000000000000e-01
   3.8728000000000002e+01  -3.6228999999999999e+01   6.3291279999999995e+02  -1.4120699999999999e+01   5.2736800000000002e+01   4.1483999999999996e+00  -9.9880000000000002e-01   2.6679999999999998e-01   4.0048000000000004e+00   3.2750000000000001e-01   5.7700000000000001e-02   1.9460000000000000e-01
   3.8529600000000002e+01  -3.6470799999999997e+01   6.2767999999999995e+02  -1.3738799999999999e+01   5.2318100000000001e+01   4.1616000000000000e+00  -9.3220000000000003e-01   1.1119999999999999e-01   3.5695000000000001e+00   2.7939999999999998e-01   1.9199999999999998e-02   2.0790000000000000e-01
   3.8154899999999998e+01  -3.7196199999999997e+01   6.2279030000000000e+02  -1.3461900000000000e+01   5.1737600000000000e+01   4.2229999999999999e+00  -7.3240000000000005e-01   2.2239999999999999e-01   3.6564999999999999e+00   2.6970000000000000e-01   1.5400000000000000e-01   1.5040000000000001e-01
   3.7846299999999999e+01  -3.7328099999999999e+01   6.1627070000000003e+02  -1.3156400000000000e+01   5.1299900000000001e+01   4.2449000000000003e+00  -1.0431999999999999e+00   2.0010000000000000e-01   3.7435999999999998e+00   2.2159999999999999e-01   4.8099999999999997e-02   2.1229999999999999e-01
   3.7251199999999997e+01  -3.8053600000000003e+01   6.1026580000000001e+02  -1.2650399999999999e+01   5.0890700000000002e+01   4.2667999999999999e+00  -9.1000000000000003e-01   8.8900000000000007e-02   3.4824000000000002e+00   3.0819999999999997e-01   5.7700000000000001e-02   1.7249999999999999e-01
   3.6986699999999999e+01  -3.8339399999999998e+01   6.0529039999999998e+02  -1.2478500000000000e+01   5.0462499999999999e+01   4.3281999999999998e+00  -8.8780000000000003e-01   3.3350000000000002e-01   4.2659000000000002e+00   2.0230000000000001e-01   1.2509999999999999e-01   1.9910000000000000e-01
   3.6391599999999997e+01  -3.8866999999999997e+01   5.9911400000000003e+02  -1.2144399999999999e+01   5.0053300000000000e+01   4.3369999999999997e+00  -4.4390000000000002e-01   1.7790000000000000e-01   3.6564999999999999e+00   2.6010000000000000e-01   2.1170000000000000e-01   1.8140000000000001e-01
   3.5730300000000000e+01  -3.9658400000000000e+01   5.9276599999999996e+02  -1.1915200000000000e+01   4.9720199999999998e+01   4.3632999999999997e+00  -6.8799999999999994e-01   3.1130000000000002e-01   3.3953000000000002e+00   2.0230000000000001e-01   1.2509999999999999e-01   2.0349999999999999e-01
   3.5024900000000002e+01  -4.0405799999999999e+01   5.8787630000000001e+02  -1.1695600000000001e+01   4.9320599999999999e+01   4.3632999999999997e+00  -8.2120000000000004e-01   2.6679999999999998e-01   2.6989000000000001e+00   2.9859999999999998e-01   3.8500000000000000e-02   1.9020000000000001e-01
   3.4121200000000002e+01  -4.1153300000000002e+01   5.8230029999999999e+02  -1.1581099999999999e+01   4.8939900000000002e+01   4.4992000000000001e+00  -7.7680000000000005e-01   2.2239999999999999e-01   4.0918000000000001e+00   2.8899999999999998e-01   4.8099999999999997e-02   1.9910000000000000e-01
   3.3437899999999999e+01  -4.1856800000000000e+01   5.7801110000000006e+02  -1.1361499999999999e+01   4.8464199999999998e+01   4.4949000000000003e+00  -1.0875999999999999e+00   4.4499999999999998e-02   2.8730000000000002e+00   2.7939999999999998e-01   4.8099999999999997e-02   1.9020000000000001e-01
   3.2600299999999997e+01  -4.2472299999999997e+01   5.7312149999999997e+02  -1.1189600000000000e+01   4.8350000000000001e+01   4.5475000000000003e+00  -9.5440000000000003e-01   1.1119999999999999e-01   3.3953000000000002e+00   2.7939999999999998e-01   7.6999999999999999e-02   2.4329999999999999e-01
   3.1850899999999999e+01  -4.3483499999999999e+01   5.6934699999999998e+02  -1.1094099999999999e+01   4.7988399999999999e+01   4.5913000000000004e+00  -9.3220000000000003e-01   2.0010000000000000e-01   3.3083000000000000e+00   2.6010000000000000e-01   2.8899999999999999e-02   1.6810000000000000e-01
   3.1145499999999998e+01  -4.4121099999999998e+01   5.6540089999999998e+02  -1.1027300000000000e+01   4.7874200000000002e+01   4.6790000000000003e+00  -7.3240000000000005e-01   2.6679999999999998e-01   3.7435999999999998e+00   2.3119999999999999e-01   6.7400000000000002e-02   2.3000000000000001e-01
   3.0374099999999999e+01  -4.5198300000000003e+01   5.6085440000000006e+02  -1.0836399999999999e+01   4.7750500000000002e+01   4.7053000000000003e+00  -7.1020000000000005e-01   1.7790000000000000e-01   3.3953000000000002e+00   2.8899999999999998e-01   6.7400000000000002e-02   1.8579999999999999e-01
   2.9624600000000001e+01  -4.6077599999999997e+01   5.5793769999999995e+02  -1.0788600000000001e+01   4.7569699999999997e+01   4.7887000000000004e+00  -7.9900000000000004e-01   1.7790000000000000e-01   4.3529999999999998e+00   2.5050000000000000e-01   9.6199999999999994e-02   1.6370000000000001e-01
   2.8919300000000000e+01  -4.7286700000000003e+01   5.5467800000000000e+02  -1.0740900000000000e+01   4.7426900000000003e+01   4.9508999999999999e+00  -5.7709999999999995e-01   3.7800000000000000e-01   3.4824000000000002e+00   2.4079999999999999e-01   1.2509999999999999e-01   1.3710000000000000e-01
   2.8765000000000001e+01  -4.7858300000000000e+01   5.5013139999999999e+02  -1.0588100000000001e+01   4.7217599999999997e+01   4.9596999999999998e+00  -8.8780000000000003e-01   2.6679999999999998e-01   3.7435999999999998e+00   2.9859999999999998e-01   5.7700000000000001e-02   2.1229999999999999e-01
   2.8324100000000001e+01  -4.8737600000000000e+01   5.4781529999999998e+02  -1.0588100000000001e+01   4.7055799999999998e+01   5.0693000000000001e+00  -9.1000000000000003e-01   1.3339999999999999e-01   2.6118000000000001e+00   2.5050000000000000e-01   1.1550000000000001e-01   1.9460000000000000e-01
   2.7971499999999999e+01  -4.9573000000000000e+01   5.4481280000000004e+02  -1.0559500000000000e+01   4.6875000000000000e+01   5.1965000000000003e+00  -7.1020000000000005e-01   3.7800000000000000e-01   3.9177000000000000e+00   1.8300000000000000e-01   8.6599999999999996e-02   2.0349999999999999e-01
   2.8015499999999999e+01  -5.0672199999999997e+01   5.4326869999999997e+02  -1.0502200000000000e+01   4.6675199999999997e+01   5.3193000000000001e+00  -9.3220000000000003e-01   2.2200000000000001e-02   3.3083000000000000e+00   2.6010000000000000e-01   4.8099999999999997e-02   2.0790000000000000e-01
   2.8103700000000000e+01  -5.1551499999999997e+01   5.4112410000000000e+02  -1.0416300000000000e+01   4.6627600000000001e+01   5.3894000000000002e+00  -9.7660000000000002e-01   2.2200000000000001e-02   3.1341999999999999e+00   2.6010000000000000e-01   1.2509999999999999e-01   2.2120000000000001e-01
   2.7773099999999999e+01  -5.2210999999999999e+01   5.4060940000000005e+02  -1.0311199999999999e+01   4.6589500000000001e+01   5.5077999999999996e+00  -8.6560000000000004e-01   2.0010000000000000e-01   3.6564999999999999e+00   3.3710000000000001e-01   4.8099999999999997e-02   1.8140000000000001e-01
   2.8147800000000000e+01  -5.3024400000000000e+01   5.3983740000000000e+02  -1.0215800000000000e+01   4.6589500000000001e+01   5.5560999999999998e+00  -7.9900000000000004e-01   8.8900000000000007e-02   3.8306000000000000e+00   2.5050000000000000e-01   7.6999999999999999e-02   1.7249999999999999e-01
   2.7971499999999999e+01  -5.3881799999999998e+01   5.3897950000000003e+02  -1.0091699999999999e+01   4.6760800000000003e+01   5.6525999999999996e+00  -7.5460000000000005e-01   0.0000000000000000e+00   3.8306000000000000e+00   2.5050000000000000e-01   8.6599999999999996e-02   2.1229999999999999e-01
   2.8081700000000001e+01  -5.4717199999999998e+01   5.3897950000000003e+02  -9.9483999999999995e+00   4.6875000000000000e+01   5.7840999999999996e+00  -7.3240000000000005e-01   2.2239999999999999e-01   3.7435999999999998e+00   2.3119999999999999e-01   9.6199999999999994e-02   1.7690000000000000e-01
   2.7993500000000001e+01  -5.5376700000000000e+01   5.3923689999999999e+02  -9.9483999999999995e+00   4.7093899999999998e+01   5.8718000000000004e+00  -7.7680000000000005e-01   1.5559999999999999e-01   4.0918000000000001e+00   2.5050000000000000e-01   3.8500000000000000e-02   1.8140000000000001e-01
   2.8257999999999999e+01  -5.6497799999999998e+01   5.3915110000000004e+02  -9.8434000000000008e+00   4.7255600000000001e+01   5.9771000000000001e+00  -8.4340000000000004e-01   4.4499999999999998e-02   3.2212000000000001e+00   1.9270000000000001e-01   6.7400000000000002e-02   1.9910000000000000e-01
   2.8346200000000000e+01  -5.7333199999999998e+01   5.4112410000000000e+02  -9.9007000000000005e+00   4.7569699999999997e+01   6.0690999999999997e+00  -6.6579999999999995e-01   1.1119999999999999e-01   3.5695000000000001e+00   2.5050000000000000e-01  -5.7700000000000001e-02   1.8579999999999999e-01
   2.8412299999999998e+01  -5.8410400000000003e+01   5.4344029999999998e+02  -9.8051999999999992e+00   4.7674300000000002e+01   6.2446000000000002e+00  -7.9900000000000004e-01  -6.6699999999999995e-02   3.7435999999999998e+00   1.6380000000000000e-01   9.6199999999999994e-02   1.8140000000000001e-01
   2.8368200000000002e+01  -5.9179800000000000e+01   5.4618539999999996e+02  -9.6524999999999999e+00   4.7931300000000000e+01   6.3190999999999997e+00  -9.3220000000000003e-01  -2.2200000000000001e-02   3.1341999999999999e+00   3.1790000000000002e-01   3.8500000000000000e-02   2.4770000000000000e-01
   2.8280100000000001e+01  -6.0147100000000002e+01   5.4875890000000004e+02  -9.5473999999999997e+00   4.8340400000000002e+01   6.4419000000000004e+00  -9.3220000000000003e-01  -6.6699999999999995e-02   3.5695000000000001e+00   2.3119999999999999e-01   2.8899999999999999e-02   1.4599999999999999e-01
   2.7949400000000001e+01  -6.1180300000000003e+01   5.5219020000000000e+02  -9.3469999999999995e+00   4.8730600000000003e+01   6.5647000000000002e+00  -6.4370000000000005e-01   2.2200000000000001e-02   3.5695000000000001e+00   2.0230000000000001e-01   5.7700000000000001e-02   1.9460000000000000e-01
   2.7773099999999999e+01  -6.1532100000000000e+01   5.5390589999999997e+02  -9.0413999999999994e+00   4.9082700000000003e+01   6.5953999999999997e+00  -9.5440000000000003e-01   1.5559999999999999e-01   3.1341999999999999e+00   2.5050000000000000e-01   7.6999999999999999e-02   2.0790000000000000e-01
   2.7574700000000000e+01  -6.2103600000000000e+01   5.5785199999999998e+02  -8.8408999999999995e+00   4.9587000000000003e+01   6.5690999999999997e+00  -7.1020000000000005e-01   1.3339999999999999e-01   3.0470999999999999e+00   1.8300000000000000e-01   2.8899999999999999e-02   1.9910000000000000e-01
   2.7310199999999998e+01  -6.2477400000000003e+01   5.6145489999999995e+02  -8.3157999999999994e+00   5.0024799999999999e+01   6.6612000000000000e+00  -7.3240000000000005e-01   2.6679999999999998e-01   3.6564999999999999e+00   2.5050000000000000e-01   4.8099999999999997e-02   1.9460000000000000e-01
   2.7155899999999999e+01  -6.3378700000000002e+01   5.6428570000000002e+02  -8.1152999999999995e+00   5.0443399999999997e+01   6.6875000000000000e+00  -8.8780000000000003e-01   1.5559999999999999e-01   3.1341999999999999e+00   2.6970000000000000e-01   9.6199999999999994e-02   1.7690000000000000e-01
   2.6957500000000000e+01  -6.3884300000000003e+01   5.6711659999999995e+02  -7.6284000000000001e+00   5.0824100000000001e+01   6.6917999999999997e+00  -9.9880000000000002e-01   2.2200000000000001e-02   3.8306000000000000e+00   2.6010000000000000e-01   8.6599999999999996e-02   2.3000000000000001e-01
   2.6825299999999999e+01  -6.4917500000000004e+01   5.6960429999999997e+02  -7.3802000000000003e+00   5.1318899999999999e+01   6.7664000000000000e+00  -9.9880000000000002e-01   1.5559999999999999e-01   3.1341999999999999e+00   2.4079999999999999e-01   5.7700000000000001e-02   1.9020000000000001e-01
   2.7067699999999999e+01  -6.5862799999999993e+01   5.7415089999999998e+02  -6.9028000000000000e+00   5.1518700000000003e+01   6.8673000000000002e+00  -7.1020000000000005e-01   2.2239999999999999e-01   3.0470999999999999e+00   2.9859999999999998e-01   8.6599999999999996e-02   2.1679999999999999e-01
   2.7155899999999999e+01  -6.6654200000000003e+01   5.7586659999999995e+02  -6.5781999999999998e+00   5.1737600000000000e+01   6.9066999999999998e+00  -8.8780000000000003e-01   1.1119999999999999e-01   3.4824000000000002e+00   1.8300000000000000e-01   9.6199999999999994e-02   2.1229999999999999e-01
   2.7530600000000000e+01  -6.7489599999999996e+01   5.7792539999999997e+02  -6.0148999999999999e+00   5.2042099999999998e+01   6.9374000000000002e+00  -7.9900000000000004e-01  -8.8900000000000007e-02   3.3953000000000002e+00   3.4680000000000000e-01   8.6599999999999996e-02   2.1229999999999999e-01
   2.7817200000000000e+01  -6.8412899999999993e+01   5.8101360000000000e+02  -5.6234000000000002e+00   5.2251500000000000e+01   7.0777000000000001e+00  -8.4340000000000004e-01   3.1130000000000002e-01   2.6118000000000001e+00   3.4680000000000000e-01   1.6360000000000000e-01   2.1679999999999999e-01
   2.8147800000000000e+01  -6.9292299999999997e+01   5.8367290000000003e+02  -5.0220000000000002e+00   5.2555999999999997e+01   7.0865000000000000e+00  -7.9900000000000004e-01   2.0010000000000000e-01   3.4824000000000002e+00   2.6010000000000000e-01   6.7400000000000002e-02   1.8579999999999999e-01
   2.8588600000000000e+01  -6.9797899999999998e+01   5.8624639999999999e+02  -4.4778000000000002e+00   5.2879500000000000e+01   7.1083999999999996e+00  -8.4340000000000004e-01   1.5559999999999999e-01   3.3953000000000002e+00   2.6010000000000000e-01   2.8899999999999999e-02   1.8140000000000001e-01
   2.9139700000000001e+01  -7.0545299999999997e+01   5.8976350000000002e+02  -3.9144999999999999e+00   5.3117400000000004e+01   7.1215999999999999e+00  -7.5460000000000005e-01   2.4460000000000001e-01   3.2212000000000001e+00   2.5050000000000000e-01   9.6199999999999994e-02   2.1229999999999999e-01
   2.9602599999999999e+01  -7.1358699999999999e+01   5.9225130000000001e+02  -3.3130000000000002e+00   5.3478999999999999e+01   7.1654999999999998e+00  -9.3220000000000003e-01   1.5559999999999999e-01   4.0048000000000004e+00   1.5409999999999999e-01   7.6999999999999999e-02   1.9020000000000001e-01
   3.0065500000000000e+01  -7.1688500000000005e+01   5.9516790000000003e+02  -2.5205000000000002e+00   5.3631300000000003e+01   7.1260000000000003e+00  -6.6579999999999995e-01   2.0010000000000000e-01   3.3953000000000002e+00   2.5050000000000000e-01   1.9199999999999998e-02   1.8140000000000001e-01
   3.0484300000000001e+01  -7.2501900000000006e+01   5.9834190000000001e+02  -1.7854000000000001e+00   5.3802500000000002e+01   7.1348000000000003e+00  -8.8780000000000003e-01   6.6699999999999995e-02   3.3953000000000002e+00   2.6970000000000000e-01   4.8099999999999997e-02   2.1229999999999999e-01
   3.1057400000000001e+01  -7.3073400000000007e+01   6.0031489999999997e+02  -1.1266000000000000e+00   5.4040399999999998e+01   7.1829999999999998e+00  -9.3220000000000003e-01   0.0000000000000000e+00   3.0470999999999999e+00   2.8899999999999998e-01   9.6199999999999994e-02   1.6810000000000000e-01
   3.1498200000000001e+01  -7.3623000000000005e+01   6.0348889999999994e+02  -3.6280000000000001e-01   5.4040399999999998e+01   7.1829999999999998e+00  -7.1020000000000005e-01   2.2200000000000001e-02   2.7858999999999998e+00   2.5050000000000000e-01   1.0580000000000001e-01   2.2559999999999999e-01
   3.2159500000000001e+01  -7.4348500000000001e+01   6.0494730000000004e+02   6.3009999999999999e-01   5.4240299999999998e+01   7.2049000000000003e+00  -7.3240000000000005e-01   4.4499999999999998e-02   2.9600000000000000e+00   2.7939999999999998e-01   1.5400000000000000e-01   1.5920000000000001e-01
   3.2886899999999997e+01  -7.4656300000000002e+01   6.0640560000000005e+02   1.3080000000000001e+00   5.4192700000000002e+01   7.2092999999999998e+00  -8.8780000000000003e-01   8.8900000000000007e-02   3.8306000000000000e+00   2.6010000000000000e-01   1.4430000000000001e-01   1.9020000000000001e-01
   3.3503999999999998e+01  -7.5249799999999993e+01   6.0726340000000005e+02   2.2627000000000002e+00   5.4392499999999998e+01   7.1348000000000003e+00  -6.6579999999999995e-01   4.4499999999999998e-02   3.5695000000000001e+00   3.0819999999999997e-01   1.0580000000000001e-01   1.7690000000000000e-01
   3.4033000000000001e+01  -7.5205900000000000e+01   6.0794970000000001e+02   3.2843000000000000e+00   5.4268799999999999e+01   7.0382999999999996e+00  -8.2120000000000004e-01   2.0010000000000000e-01   3.9177000000000000e+00   2.1190000000000001e-01   1.3469999999999999e-01   1.7690000000000000e-01
   3.4760399999999997e+01  -7.5469700000000003e+01   6.0855020000000002e+02   4.3822999999999999e+00   5.4316400000000002e+01   7.0076000000000001e+00  -6.6579999999999995e-01   3.3350000000000002e-01   3.6564999999999999e+00   2.5050000000000000e-01   2.1170000000000000e-01   1.7249999999999999e-01
   3.5289499999999997e+01  -7.5425700000000006e+01   6.0812130000000002e+02   5.4802000000000000e+00   5.4192700000000002e+01   6.8497000000000003e+00  -7.3240000000000005e-01   2.6679999999999998e-01   4.7882999999999996e+00   2.5050000000000000e-01   8.6599999999999996e-02   2.0349999999999999e-01
   3.5818500000000000e+01  -7.5425700000000006e+01   6.0674869999999999e+02   6.7404999999999999e+00   5.4287799999999997e+01   6.6742999999999997e+00  -6.6579999999999995e-01  -4.4499999999999998e-02   2.8730000000000002e+00   3.2750000000000001e-01   1.9199999999999998e-02   2.6100000000000001e-01
   3.5796399999999998e+01  -7.5161900000000003e+01   6.0700609999999995e+02   7.8479999999999999e+00   5.4059500000000000e+01   6.4988999999999999e+00  -1.0209999999999999e+00   1.3339999999999999e-01   3.7435999999999998e+00   3.2750000000000001e-01   1.3469999999999999e-01   2.3890000000000000e-01
   3.5906599999999997e+01  -7.4766199999999998e+01   6.0623400000000004e+02   9.0795999999999992e+00   5.3983300000000000e+01   6.3761000000000001e+00  -7.5460000000000005e-01   4.4499999999999998e-02   3.6564999999999999e+00   2.9859999999999998e-01   7.6999999999999999e-02   2.0349999999999999e-01
   3.6104999999999997e+01  -7.4568299999999994e+01   6.0434680000000003e+02   1.0359000000000000e+01   5.3735900000000001e+01   6.1656000000000004e+00  -8.6560000000000004e-01  -2.2200000000000001e-02   3.9177000000000000e+00   2.5050000000000000e-01   1.9199999999999998e-02   2.0790000000000000e-01
   3.5840499999999999e+01  -7.4194599999999994e+01   6.0168750000000000e+02   1.1714700000000001e+01   5.3678800000000003e+01   5.9946000000000002e+00  -7.5460000000000005e-01   1.7790000000000000e-01   2.8730000000000002e+00   2.2159999999999999e-01   0.0000000000000000e+00   2.1229999999999999e-01
   3.6038899999999998e+01  -7.4150599999999997e+01   6.0125860000000000e+02   1.2745799999999999e+01   5.3488500000000002e+01   5.8367000000000004e+00  -7.9900000000000004e-01   6.6699999999999995e-02   3.0470999999999999e+00   2.2159999999999999e-01   1.0580000000000001e-01   1.5479999999999999e-01
   3.6237299999999998e+01  -7.3886799999999994e+01   5.9799879999999996e+02   1.4063400000000000e+01   5.3203000000000003e+01   5.7096000000000000e+00  -5.9930000000000005e-01   2.8910000000000002e-01   3.2212000000000001e+00   2.3119999999999999e-01  -3.8500000000000000e-02   2.2120000000000001e-01
   3.6678100000000001e+01  -7.3667000000000002e+01   5.9576840000000004e+02   1.5371400000000000e+01   5.3079300000000003e+01   5.5429000000000004e+00  -7.7680000000000005e-01  -8.8900000000000007e-02   3.8306000000000000e+00   2.6010000000000000e-01  -4.8099999999999997e-02   2.0790000000000000e-01
   3.6589900000000000e+01  -7.3293300000000002e+01   5.9353800000000001e+02   1.6612600000000000e+01   5.2908000000000001e+01   5.4114000000000004e+00  -5.9930000000000005e-01   2.2239999999999999e-01   3.3953000000000002e+00   2.5050000000000000e-01   1.7319999999999999e-01   1.9460000000000000e-01
   3.6876500000000000e+01  -7.3095399999999998e+01   5.9233699999999999e+02   1.7853700000000000e+01   5.2679699999999997e+01   5.2972999999999999e+00  -7.5460000000000005e-01   8.8900000000000007e-02   3.1341999999999999e+00   2.6970000000000000e-01   1.3469999999999999e-01   1.8579999999999999e-01
   3.7030799999999999e+01  -7.2611800000000002e+01   5.8933460000000002e+02   1.9266800000000000e+01   5.2622599999999998e+01   5.0824999999999996e+00  -7.7680000000000005e-01   2.2239999999999999e-01   3.9177000000000000e+00   3.3710000000000001e-01  -4.8099999999999997e-02   1.9910000000000000e-01
   3.7251199999999997e+01  -7.2172100000000000e+01   5.8779049999999995e+02   2.0565200000000001e+01   5.2403700000000001e+01   4.9245999999999999e+00  -9.1000000000000003e-01   1.3339999999999999e-01   2.6118000000000001e+00   2.5050000000000000e-01   6.7400000000000002e-02   1.9020000000000001e-01
   3.7185099999999998e+01  -7.1666499999999999e+01   5.8573170000000005e+02   2.1720400000000001e+01   5.2146799999999999e+01   4.7624000000000004e+00  -7.7680000000000005e-01   2.0010000000000000e-01   2.1764999999999999e+00   2.2159999999999999e-01   2.1170000000000000e-01   1.8140000000000001e-01
   3.7096899999999998e+01  -7.1446700000000007e+01   5.8401599999999996e+02   2.3076200000000000e+01   5.1851799999999997e+01   4.6264000000000003e+00  -7.9900000000000004e-01   2.2200000000000001e-02   3.5695000000000001e+00   2.6010000000000000e-01   6.7400000000000002e-02   1.9460000000000000e-01
   3.7185099999999998e+01  -7.1182900000000004e+01   5.8101360000000000e+02   2.4250499999999999e+01   5.1737600000000000e+01   4.5124000000000004e+00  -7.3240000000000005e-01   1.7790000000000000e-01   3.3953000000000002e+00   2.4079999999999999e-01   1.4430000000000001e-01   1.6370000000000001e-01
   3.7096899999999998e+01  -7.1248800000000003e+01   5.8032730000000004e+02   2.5463000000000001e+01   5.1604399999999998e+01   4.4335000000000004e+00  -6.2150000000000005e-01   1.3339999999999999e-01   3.4824000000000002e+00   3.1790000000000002e-01   7.6999999999999999e-02   1.8579999999999999e-01
   3.7273200000000003e+01  -7.0875100000000003e+01   5.7749639999999999e+02   2.6732900000000001e+01   5.1423600000000000e+01   4.2492999999999999e+00  -6.8799999999999994e-01  -4.4499999999999998e-02   3.3083000000000000e+00   2.6010000000000000e-01   1.2509999999999999e-01   1.7690000000000000e-01
   3.7317300000000003e+01  -7.0765199999999993e+01   5.7543759999999997e+02   2.7926300000000001e+01   5.1347499999999997e+01   4.1571999999999996e+00  -7.1020000000000005e-01  -2.2200000000000001e-02   4.0918000000000001e+00   2.4079999999999999e-01   2.8899999999999999e-02   2.2559999999999999e-01
   3.7207099999999997e+01  -7.0369500000000002e+01   5.7294989999999996e+02   2.9177000000000000e+01   5.1204700000000003e+01   4.0300000000000002e+00  -7.1020000000000005e-01   2.0010000000000000e-01   3.5695000000000001e+00   1.9270000000000001e-01   5.7700000000000001e-02   1.8140000000000001e-01
   3.7780200000000001e+01  -7.0611300000000000e+01   5.7080529999999999e+02   3.0332200000000000e+01   5.0995399999999997e+01   3.9510999999999998e+00  -7.7680000000000005e-01   3.5580000000000001e-01   3.3083000000000000e+00   3.2750000000000001e-01   1.1550000000000001e-01   2.2559999999999999e-01
   3.8022700000000000e+01  -7.0984999999999999e+01   5.6977589999999998e+02   3.1430199999999999e+01   5.1081000000000003e+01   3.8590000000000000e+00  -1.0875999999999999e+00   1.7790000000000000e-01   3.4824000000000002e+00   1.8300000000000000e-01   4.8099999999999997e-02   1.9910000000000000e-01
   3.8198999999999998e+01  -7.1556600000000003e+01   5.6969010000000003e+02   3.2537700000000001e+01   5.1109600000000000e+01   3.8809000000000000e+00  -8.8780000000000003e-01  -2.2200000000000001e-02   3.4824000000000002e+00   2.2159999999999999e-01   4.8099999999999997e-02   1.9910000000000000e-01
   3.8750100000000003e+01  -7.3293300000000002e+01   5.7132000000000005e+02   3.3244199999999999e+01   5.1128599999999999e+01   4.0388000000000002e+00  -7.1020000000000005e-01   1.1119999999999999e-01   2.6118000000000001e+00   1.8300000000000000e-01   1.2509999999999999e-01   1.7690000000000000e-01
   3.9102699999999999e+01  -7.4238600000000005e+01   5.7286410000000001e+02   3.4132100000000001e+01   5.1423600000000000e+01   4.0869999999999997e+00  -7.7680000000000005e-01   1.3339999999999999e-01   3.5695000000000001e+00   3.2750000000000001e-01   2.8899999999999999e-02   1.7690000000000000e-01
   3.9609699999999997e+01  -7.5315799999999996e+01   5.7355039999999997e+02   3.4991399999999999e+01   5.1585299999999997e+01   4.1132999999999997e+00  -7.1020000000000005e-01   1.5559999999999999e-01   2.9600000000000000e+00   3.3710000000000001e-01   8.6599999999999996e-02   1.5040000000000001e-01
   3.9234999999999999e+01  -7.7228300000000004e+01   5.7578080000000000e+02   3.5783799999999999e+01   5.1813699999999997e+01   4.2009999999999996e+00  -9.5440000000000003e-01  -1.5559999999999999e-01   3.8306000000000000e+00   2.9859999999999998e-01   8.6599999999999996e-02   2.1679999999999999e-01
   3.8221100000000000e+01  -7.9404700000000005e+01   5.7904060000000004e+02   3.6499899999999997e+01   5.2517899999999997e+01   4.3457999999999997e+00  -7.1020000000000005e-01   8.8900000000000007e-02   3.1341999999999999e+00   2.4079999999999999e-01   2.8899999999999999e-02   1.9020000000000001e-01
   3.7890400000000000e+01  -8.1185400000000001e+01   5.8264350000000002e+02   3.7282800000000002e+01   5.3098399999999998e+01   4.4070999999999998e+00  -6.6579999999999995e-01   4.4499999999999998e-02   3.4824000000000002e+00   1.8300000000000000e-01   5.7700000000000001e-02   2.1229999999999999e-01
   3.7802300000000002e+01  -8.3207899999999995e+01   5.8598900000000003e+02   3.8075200000000002e+01   5.3659799999999997e+01   4.5343000000000000e+00  -6.4370000000000005e-01   2.4460000000000001e-01   3.3953000000000002e+00   2.5050000000000000e-01   1.1550000000000001e-01   1.9020000000000001e-01
   3.8044699999999999e+01  -8.5757999999999996e+01   5.8984929999999997e+02   3.8667200000000001e+01   5.4078499999999998e+01   4.6921999999999997e+00  -7.1020000000000005e-01   2.2200000000000001e-02   3.5695000000000001e+00   2.6010000000000000e-01   1.3469999999999999e-01   1.8140000000000001e-01
   3.8022700000000000e+01  -8.7868399999999994e+01   5.9413850000000002e+02   3.9583700000000000e+01   5.4820700000000002e+01   4.8236999999999997e+00  -6.2150000000000005e-01   2.2200000000000001e-02   3.2212000000000001e+00   2.3119999999999999e-01   1.0580000000000001e-01   2.1229999999999999e-01
   3.8706000000000003e+01  -8.9912899999999993e+01   5.9902819999999997e+02   4.0376199999999997e+01   5.5372700000000002e+01   4.9114000000000004e+00  -9.5440000000000003e-01   6.6699999999999995e-02   2.6118000000000001e+00   2.1190000000000001e-01   1.9199999999999998e-02   1.9460000000000000e-01
   3.9345199999999998e+01  -9.1979299999999995e+01   6.0477570000000003e+02   4.1264099999999999e+01   5.5934100000000001e+01   5.1570000000000000e+00  -1.0209999999999999e+00   2.6679999999999998e-01   3.5695000000000001e+00   2.7939999999999998e-01   2.0210000000000000e-01   1.9910000000000000e-01
   4.0248899999999999e+01  -9.4221699999999998e+01   6.0872170000000006e+02   4.2132899999999999e+01   5.6428899999999999e+01   5.3499999999999996e+00  -7.9900000000000004e-01  -1.1119999999999999e-01   2.8730000000000002e+00   3.0819999999999997e-01   1.9199999999999998e-02   1.9460000000000000e-01
   4.1284900000000000e+01  -9.6617900000000006e+01   6.1241039999999998e+02   4.2906199999999998e+01   5.6819099999999999e+01   5.4991000000000003e+00  -8.8780000000000003e-01   4.4499999999999998e-02   3.2212000000000001e+00   2.8899999999999998e-01   6.7400000000000002e-02   2.1679999999999999e-01
   4.2298800000000000e+01  -9.9102000000000004e+01   6.1678539999999998e+02   4.3612800000000000e+01   5.7275799999999997e+01   5.7403000000000004e+00  -8.6560000000000004e-01   6.6699999999999995e-02   3.3083000000000000e+00   3.1790000000000002e-01   9.6199999999999994e-02   1.5040000000000001e-01
   4.3290700000000001e+01  -1.0176200000000000e+02   6.2133199999999999e+02   4.4462499999999999e+01   5.7856299999999997e+01   5.9507000000000003e+00  -8.4340000000000004e-01   2.0010000000000000e-01   3.5695000000000001e+00   2.7939999999999998e-01   6.7400000000000002e-02   2.1229999999999999e-01
   4.4216500000000003e+01  -1.0442200000000000e+02   6.2527800000000002e+02   4.5226300000000002e+01   5.8389200000000002e+01   6.1569000000000003e+00  -7.7680000000000005e-01  -6.6699999999999995e-02   3.8306000000000000e+00   1.9270000000000001e-01   6.7400000000000002e-02   2.0790000000000000e-01
   4.5362699999999997e+01  -1.0725790000000001e+02   6.2819470000000001e+02   4.5904100000000000e+01   5.8741300000000003e+01   6.3761000000000001e+00  -6.6579999999999995e-01   3.3350000000000002e-01   4.1788999999999996e+00   2.7939999999999998e-01   9.5999999999999992e-03   1.9020000000000001e-01
   4.6310499999999998e+01  -1.0991790000000000e+02   6.3128290000000004e+02   4.6410200000000003e+01   5.9007700000000000e+01   6.6348000000000003e+00  -6.4370000000000005e-01   1.5559999999999999e-01   4.0918000000000001e+00   2.4079999999999999e-01   1.2509999999999999e-01   1.7249999999999999e-01
   4.7214199999999998e+01  -1.1308360000000000e+02   6.3239810000000000e+02   4.7116700000000002e+01   5.9416899999999998e+01   6.8803999999999998e+00  -7.1020000000000005e-01   1.7790000000000000e-01   3.3953000000000002e+00   2.3119999999999999e-01   3.8500000000000000e-02   2.1679999999999999e-01
   4.8118000000000002e+01  -1.1576560000000001e+02   6.3462840000000006e+02   4.7708599999999997e+01   5.9768999999999998e+01   7.0382999999999996e+00  -8.2120000000000004e-01   2.6679999999999998e-01   4.2659000000000002e+00   2.6970000000000000e-01   9.6199999999999994e-02   1.8579999999999999e-01
   4.8735199999999999e+01  -1.1879930000000000e+02   6.3797400000000005e+02   4.8195500000000003e+01   5.9902200000000001e+01   7.2618999999999998e+00  -7.5460000000000005e-01   6.6699999999999995e-02   3.5695000000000001e+00   3.3710000000000001e-01   7.6999999999999999e-02   2.1679999999999999e-01
   4.9242100000000001e+01  -1.2132740000000000e+02   6.3891759999999999e+02   4.8701500000000003e+01   6.0149600000000000e+01   7.4680000000000000e+00  -9.3220000000000003e-01   8.8900000000000007e-02   3.5695000000000001e+00   2.2159999999999999e-01   2.8899999999999999e-02   2.0790000000000000e-01
   4.9594799999999999e+01  -1.2414130000000000e+02   6.3891759999999999e+02   4.9188499999999998e+01   6.0406500000000001e+01   7.6829000000000001e+00  -9.5440000000000003e-01   6.6699999999999995e-02   3.3083000000000000e+00   3.0819999999999997e-01   9.6199999999999994e-02   2.2120000000000001e-01
   4.9859299999999998e+01  -1.2675740000000000e+02   6.3900340000000006e+02   4.9465299999999999e+01   6.0568300000000001e+01   7.8890000000000002e+00  -6.8799999999999994e-01   1.7790000000000000e-01   3.0470999999999999e+00   3.4680000000000000e-01   1.6360000000000000e-01   2.0790000000000000e-01
   4.9991599999999998e+01  -1.2950530000000001e+02   6.3857449999999994e+02   4.9828099999999999e+01   6.0692000000000000e+01   8.0643999999999991e+00  -5.7709999999999995e-01  -6.6699999999999995e-02   4.1788999999999996e+00   2.5050000000000000e-01   1.1550000000000001e-01   2.2559999999999999e-01
   4.9837299999999999e+01  -1.3174760000000001e+02   6.3617259999999999e+02   5.0038200000000003e+01   6.0787199999999999e+01   8.2310999999999996e+00  -9.3220000000000003e-01   8.8900000000000007e-02   4.0048000000000004e+00   2.7939999999999998e-01   6.7400000000000002e-02   1.9910000000000000e-01
   5.0079700000000003e+01  -1.3418780000000001e+02   6.3291279999999995e+02   5.0152799999999999e+01   6.0530200000000001e+01   8.5380000000000003e+00  -6.6579999999999995e-01   8.8900000000000007e-02   4.0918000000000001e+00   1.9270000000000001e-01   3.8500000000000000e-02   2.0790000000000000e-01
   5.0189900000000002e+01  -1.3697970000000001e+02   6.2870939999999996e+02   5.0076400000000000e+01   6.0301900000000003e+01   8.7924000000000007e+00  -6.6579999999999995e-01   1.7790000000000000e-01   3.5695000000000001e+00   2.1190000000000001e-01   7.6999999999999999e-02   2.0790000000000000e-01
   4.9903399999999998e+01  -1.3884829999999999e+02   6.2210400000000004e+02   5.0038200000000003e+01   5.9968800000000002e+01   8.9896999999999991e+00  -7.5460000000000005e-01   6.6699999999999995e-02   3.1341999999999999e+00   1.8300000000000000e-01   1.3469999999999999e-01   2.3890000000000000e-01
   4.9616799999999998e+01  -1.4040920000000000e+02   6.1712860000000001e+02   4.9885399999999997e+01   5.9483499999999999e+01   9.1869999999999994e+00  -8.4340000000000004e-01  -4.4499999999999998e-02   2.8730000000000002e+00   2.0230000000000001e-01   9.5999999999999992e-03   1.9910000000000000e-01
   4.9198000000000000e+01  -1.4210190000000000e+02   6.1103790000000004e+02   4.9704000000000001e+01   5.8922100000000000e+01   9.4939999999999998e+00  -8.4340000000000004e-01  -1.1119999999999999e-01   3.0470999999999999e+00   2.6010000000000000e-01   3.8500000000000000e-02   2.1679999999999999e-01
   4.8735199999999999e+01  -1.4339890000000000e+02   6.0357470000000001e+02   4.9331699999999998e+01   5.8351100000000002e+01   9.5861000000000001e+00  -9.3220000000000003e-01   4.4499999999999998e-02   3.1341999999999999e+00   2.7939999999999998e-01   5.7700000000000001e-02   2.3000000000000001e-01
   4.8228200000000001e+01  -1.4458609999999999e+02   5.9405269999999996e+02   4.8978400000000001e+01   5.7694499999999998e+01   9.8447999999999993e+00  -1.0209999999999999e+00  -2.6679999999999998e-01   1.9153000000000000e+00   2.8899999999999998e-01   6.7400000000000002e-02   1.9910000000000000e-01
   4.7324500000000000e+01  -1.4526759999999999e+02   5.8393020000000001e+02   4.8271900000000002e+01   5.6581200000000003e+01   9.9763999999999999e+00  -6.8799999999999994e-01   1.3339999999999999e-01   3.6564999999999999e+00   2.9859999999999998e-01   7.6999999999999999e-02   1.7249999999999999e-01
   4.6552999999999997e+01  -1.4577320000000000e+02   5.7312149999999997e+02   4.7823200000000000e+01   5.5696199999999997e+01   1.0112299999999999e+01  -6.4370000000000005e-01   1.7790000000000000e-01   3.5695000000000001e+00   2.6970000000000000e-01   1.0580000000000001e-01   1.7249999999999999e-01
   4.5803500000000000e+01  -1.4572919999999999e+02   5.6033969999999999e+02   4.7097600000000000e+01   5.4706499999999998e+01   1.0103600000000000e+01  -9.3220000000000003e-01   1.3339999999999999e-01   3.3083000000000000e+00   1.5409999999999999e-01   9.5999999999999992e-03   1.9460000000000000e-01
   4.4569200000000002e+01  -1.4568520000000001e+02   5.4747209999999995e+02   4.6228800000000000e+01   5.3497999999999998e+01   1.0213200000000001e+01  -5.3269999999999995e-01   3.5580000000000001e-01   3.9177000000000000e+00   2.4079999999999999e-01   1.6360000000000000e-01   1.4160000000000000e-01
   4.3158499999999997e+01  -1.4513560000000001e+02   5.3220259999999996e+02   4.5140300000000003e+01   5.2061100000000003e+01   1.0243900000000000e+01  -7.9900000000000004e-01   4.6689999999999998e-01   3.8306000000000000e+00   3.2750000000000001e-01   1.2509999999999999e-01   2.3890000000000000e-01
   4.2144599999999997e+01  -1.4386060000000001e+02   5.1367330000000004e+02   4.3899200000000000e+01   5.0319699999999997e+01   1.0173700000000000e+01  -7.9900000000000004e-01  -6.6699999999999995e-02   3.8306000000000000e+00   2.4079999999999999e-01   1.5400000000000000e-01   2.4329999999999999e-01
   4.0381200000000000e+01  -1.4210190000000000e+02   4.9454349999999999e+02   4.2467100000000002e+01   4.8521200000000000e+01   1.0147399999999999e+01  -8.4340000000000004e-01   2.2200000000000001e-02   3.1341999999999999e+00   2.6010000000000000e-01   1.4430000000000001e-01   2.4329999999999999e-01
   3.9213000000000001e+01  -1.3955179999999999e+02   4.7472750000000002e+02   4.0748500000000000e+01   4.6294499999999999e+01   1.0029000000000000e+01  -7.7680000000000005e-01   1.1119999999999999e-01   3.4824000000000002e+00   2.9859999999999998e-01   1.4430000000000001e-01   1.9910000000000000e-01
   3.7295299999999997e+01  -1.3610040000000001e+02   4.5079379999999998e+02   3.8963099999999997e+01   4.3944099999999999e+01   9.8491999999999997e+00  -8.2120000000000004e-01   2.2200000000000001e-02   3.0470999999999999e+00   1.6380000000000000e-01   1.8279999999999999e-01   2.1229999999999999e-01
   3.5597999999999999e+01  -1.3148380000000000e+02   4.2445819999999998e+02   3.6986800000000002e+01   4.1403399999999998e+01   9.5335000000000001e+00  -9.3220000000000003e-01   2.0010000000000000e-01   2.3506000000000000e+00   2.6010000000000000e-01   6.7400000000000002e-02   1.8579999999999999e-01
   3.3371800000000000e+01  -1.2532840000000000e+02   3.9735050000000001e+02   3.4704999999999998e+01   3.8548699999999997e+01   9.2002000000000006e+00  -5.5489999999999995e-01   2.2239999999999999e-01   3.7435999999999998e+00   2.2159999999999999e-01   9.6199999999999994e-02   1.8140000000000001e-01
   3.1432099999999998e+01  -1.1767810000000000e+02   3.6655410000000001e+02   3.2528199999999998e+01   3.5570200000000000e+01   8.5642999999999994e+00  -6.6579999999999995e-01   2.2200000000000001e-02   3.7435999999999998e+00   2.2159999999999999e-01   7.6999999999999999e-02   1.9020000000000001e-01
   2.9205800000000000e+01  -1.0910450000000000e+02   3.3429939999999999e+02   3.0103100000000001e+01   3.2477499999999999e+01   7.9284999999999997e+00  -7.1020000000000005e-01   1.3339999999999999e-01   3.7435999999999998e+00   3.1790000000000002e-01   9.6199999999999994e-02   1.9910000000000000e-01
   2.7640799999999999e+01  -9.9805499999999995e+01   3.0127269999999999e+02   2.7678100000000001e+01   2.9128000000000000e+01   7.1961000000000004e+00  -3.9950000000000002e-01   6.6699999999999995e-02   3.0470999999999999e+00   2.7939999999999998e-01   8.6599999999999996e-02   1.8579999999999999e-01
   2.5789300000000001e+01  -8.9781000000000006e+01   2.6927530000000002e+02   2.5176600000000001e+01   2.5873600000000000e+01   6.4462999999999999e+00  -5.1049999999999995e-01   2.4460000000000001e-01   3.7435999999999998e+00   1.7340000000000000e-01   4.8099999999999997e-02   2.1229999999999999e-01
   2.4114100000000001e+01  -7.8635300000000001e+01   2.3684899999999999e+02   2.2980699999999999e+01   2.2828499999999998e+01   5.5342000000000002e+00  -9.1000000000000003e-01   2.0010000000000000e-01   3.5695000000000001e+00   2.4079999999999999e-01   4.8099999999999997e-02   1.9460000000000000e-01
   2.1843800000000002e+01  -6.8456900000000005e+01   2.0836879999999999e+02   2.0794300000000000e+01   1.9916599999999999e+01   4.6745999999999999e+00  -7.7680000000000005e-01   2.6679999999999998e-01   2.6989000000000001e+00   2.0230000000000001e-01   1.0580000000000001e-01   2.2559999999999999e-01
   1.9771799999999999e+01  -5.9047899999999998e+01   1.8220480000000001e+02   1.8741599999999998e+01   1.7385400000000001e+01   3.9422999999999999e+00  -9.1000000000000003e-01  -2.2200000000000001e-02   2.8730000000000002e+00   2.8899999999999998e-01   1.1550000000000001e-01   1.8579999999999999e-01
   1.7214900000000000e+01  -5.0408400000000000e+01   1.5930050000000000e+02   1.6755800000000001e+01   1.5111100000000000e+01   3.2757999999999998e+00  -9.5440000000000003e-01  -2.2200000000000001e-02   3.8306000000000000e+00   2.2159999999999999e-01   6.7400000000000002e-02   2.4329999999999999e-01
   1.4724100000000000e+01  -4.2868000000000002e+01   1.3536680000000001e+02   1.4750800000000000e+01   1.2979600000000000e+01   2.6311000000000000e+00  -7.3240000000000005e-01  -2.4460000000000001e-01   2.4377000000000000e+00   2.9859999999999998e-01   9.6199999999999994e-02   2.0790000000000000e-01
   1.2145200000000001e+01  -3.6492800000000003e+01   1.1546500000000000e+02   1.2736300000000000e+01   1.1028900000000000e+01   2.2934999999999999e+00  -7.7680000000000005e-01   1.3339999999999999e-01   3.1341999999999999e+00   2.5050000000000000e-01   1.2509999999999999e-01   1.8140000000000001e-01
   9.5442000000000000e+00  -3.1260700000000000e+01   9.7192999999999998e+01   1.1180099999999999e+01   9.5539000000000005e+00   1.9558000000000000e+00  -5.7709999999999995e-01   4.4499999999999998e-02   2.8730000000000002e+00   2.1190000000000001e-01   8.6599999999999996e-02   1.9460000000000000e-01
   7.1417000000000002e+00  -2.4401800000000001e+01   8.3210300000000004e+01   9.9771000000000001e+00   8.3263999999999996e+00   1.5524000000000000e+00  -5.7709999999999995e-01   1.1119999999999999e-01   2.8730000000000002e+00   3.8529999999999998e-01   1.1550000000000001e-01   1.9910000000000000e-01
   5.6207000000000003e+00  -1.8839900000000000e+01   7.1028999999999996e+01   8.7550000000000008e+00   7.4127999999999998e+00   1.1577000000000000e+00  -8.2120000000000004e-01   2.2239999999999999e-01   3.5695000000000001e+00   2.3119999999999999e-01   1.2509999999999999e-01   1.9460000000000000e-01
   4.3643000000000001e+00  -1.5806200000000000e+01   6.0048600000000000e+01   7.5998000000000001e+00   6.1566999999999998e+00   1.0085999999999999e+00  -5.3269999999999995e-01   2.2239999999999999e-01   4.1788999999999996e+00   2.6010000000000000e-01   1.0580000000000001e-01   2.0349999999999999e-01
   3.5488000000000000e+00  -1.3036300000000001e+01   4.8038899999999998e+01   6.5114000000000001e+00   5.1765999999999996e+00   7.7620000000000000e-01  -6.4370000000000005e-01   6.6699999999999995e-02   3.4824000000000002e+00   2.3119999999999999e-01   6.7400000000000002e-02   2.0790000000000000e-01
   2.8214000000000001e+00  -9.8705999999999996e+00   4.0318399999999997e+01   5.3752000000000004e+00   4.1965000000000003e+00   5.8320000000000005e-01  -7.3240000000000005e-01   2.0010000000000000e-01   3.6564999999999999e+00   3.0819999999999997e-01   9.6199999999999994e-02   2.2559999999999999e-01
   1.8735999999999999e+00  -7.5842999999999998e+00   3.1482600000000001e+01   4.3250000000000002e+00   3.3591000000000002e+00   4.6039999999999998e-01  -7.7680000000000005e-01   2.6679999999999998e-01   3.1341999999999999e+00   2.3119999999999999e-01   1.2509999999999999e-01   1.9910000000000000e-01
   1.6311000000000000e+00  -5.8037000000000001e+00   2.4619900000000001e+01   3.2938999999999998e+00   2.4931000000000001e+00   3.6399999999999999e-01  -9.3220000000000003e-01  -6.6699999999999995e-02   2.5247000000000002e+00   2.7939999999999998e-01   1.0580000000000001e-01   2.0349999999999999e-01
   1.1902999999999999e+00  -2.5061000000000000e+00   1.8014600000000002e+01   2.7210000000000001e+00   1.8936999999999999e+00   8.3299999999999999e-02  -6.8799999999999994e-01   8.8900000000000007e-02   3.0470999999999999e+00   2.9859999999999998e-01   3.8500000000000000e-02   1.9020000000000001e-01
   2.4249999999999999e-01   2.8580000000000000e-01   1.3639600000000000e+01   2.1004000000000000e+00   1.4559000000000000e+00  -1.3589999999999999e-01  -6.6579999999999995e-01   0.0000000000000000e+00   3.6564999999999999e+00   2.6970000000000000e-01   3.8500000000000000e-02   1.9910000000000000e-01
   1.9839999999999999e-01   2.7479000000000000e+00   9.0073000000000008e+00   1.5752999999999999e+00   9.2300000000000004e-01  -2.8939999999999999e-01  -6.6579999999999995e-01   2.0010000000000000e-01   4.0048000000000004e+00   2.6970000000000000e-01   1.0580000000000001e-01   1.7690000000000000e-01
  -3.7469999999999998e-01   1.3630000000000000e+00   1.7157000000000000e+00   5.0600000000000001e-01   2.7600000000000002e-01  -3.9500000000000000e-02  -7.5460000000000005e-01  -4.4499999999999998e-02   4.0918000000000001e+00   3.0819999999999997e-01   6.7400000000000002e-02   2.2120000000000001e-01
   4.4080000000000003e-01  -1.5608000000000000e+00   2.5740000000000002e-01   1.5279999999999999e-01   1.7130000000000001e-01   4.4000000000000003e-03  -5.9930000000000005e-01   1.7790000000000000e-01   3.2212000000000001e+00   1.8300000000000000e-01   1.5400000000000000e-01   1.7249999999999999e-01
  -5.0700000000000001e-01   3.0780000000000002e-01   8.5800000000000001e-02   2.4820000000000000e-01   2.3790000000000000e-01   3.9500000000000000e-02  -5.5489999999999995e-01   2.6679999999999998e-01   3.0470999999999999e+00   2.7939999999999998e-01   1.6360000000000000e-01   2.1679999999999999e-01
  -1.3230000000000000e-01  -3.5170000000000001e-01  -3.4310000000000002e-01   2.0999999999999999e-01   2.0930000000000001e-01   1.3200000000000000e-02  -6.2150000000000005e-01   6.6699999999999995e-02   3.2212000000000001e+00   1.8300000000000000e-01   9.6199999999999994e-02   2.2120000000000001e-01
   1.9839999999999999e-01  -4.3969999999999998e-01   1.7160000000000000e-01   2.1959999999999999e-01   1.8079999999999999e-01  -3.9500000000000000e-02  -9.1000000000000003e-01   1.3339999999999999e-01   3.0470999999999999e+00   3.1790000000000002e-01   5.7700000000000001e-02   2.3000000000000001e-01
  -3.7469999999999998e-01  -2.1980000000000000e-01   2.5740000000000002e-01   1.3370000000000001e-01   1.6180000000000000e-01   4.3900000000000002e-02  -7.9900000000000004e-01   1.5559999999999999e-01   3.4824000000000002e+00   3.1790000000000002e-01   6.7400000000000002e-02   2.0790000000000000e-01
   0.0000000000000000e+00  -5.0560000000000005e-01   2.5740000000000002e-01   2.3870000000000000e-01   5.7099999999999998e-02   4.3900000000000002e-02  -8.2120000000000004e-01  -2.2200000000000001e-02   3.0470999999999999e+00   3.1790000000000002e-01   5.7700000000000001e-02   2.3440000000000000e-01
  -1.1020000000000001e-01  -3.5170000000000001e-01   0.0000000000000000e+00   2.5779999999999997e-01   4.7600000000000003e-02   4.8200000000000000e-02  -8.4340000000000004e-01  -1.5559999999999999e-01   3.6564999999999999e+00   2.3119999999999999e-01   1.3469999999999999e-01   1.9020000000000001e-01
  -2.4249999999999999e-01  -4.3969999999999998e-01   8.5780000000000001e-01   7.6399999999999996e-02   6.6600000000000006e-02   3.5099999999999999e-02  -5.7709999999999995e-01   1.7790000000000000e-01   3.3953000000000002e+00   2.2159999999999999e-01   1.4430000000000001e-01   2.2559999999999999e-01
  -1.5429999999999999e-01  -4.1770000000000002e-01   7.7210000000000001e-01   1.9089999999999999e-01   1.4269999999999999e-01   5.7000000000000002e-02  -7.3240000000000005e-01   0.0000000000000000e+00   3.4824000000000002e+00   2.0230000000000001e-01   8.6599999999999996e-02   1.8579999999999999e-01
  -2.2040000000000001e-01  -3.5170000000000001e-01  -8.5800000000000001e-02   2.0050000000000001e-01   1.6180000000000000e-01  -8.8000000000000005e-03  -7.9900000000000004e-01   8.8900000000000007e-02   4.1788999999999996e+00   3.3710000000000001e-01   1.0580000000000001e-01   2.0349999999999999e-01
  -1.5429999999999999e-01  -2.8580000000000000e-01  -8.5800000000000001e-02   2.7689999999999998e-01   7.6100000000000001e-02   1.3200000000000000e-02  -7.5460000000000005e-01   2.4460000000000001e-01   3.5695000000000001e+00   1.9270000000000001e-01   1.1550000000000001e-01   1.7690000000000000e-01
  -1.1020000000000001e-01  -6.1550000000000005e-01   6.0050000000000003e-01   1.5279999999999999e-01   1.9030000000000000e-01   2.6300000000000000e-02  -6.2150000000000005e-01   2.4460000000000001e-01   3.5695000000000001e+00   2.6970000000000000e-01   9.6199999999999994e-02   2.1229999999999999e-01
  -6.6100000000000006e-02  -2.1980000000000000e-01   1.7160000000000000e-01   2.0999999999999999e-01   1.9030000000000000e-01  -4.4000000000000003e-03  -7.5460000000000005e-01   0.0000000000000000e+00   3.8306000000000000e+00   2.3119999999999999e-01   5.7700000000000001e-02   2.3890000000000000e-01
  -1.7630000000000001e-01  -2.6379999999999998e-01   5.1470000000000005e-01   2.1959999999999999e-01   1.9980000000000001e-01  -3.5099999999999999e-02  -8.4340000000000004e-01  -1.7790000000000000e-01   3.1341999999999999e+00   2.9859999999999998e-01   0.0000000000000000e+00   2.2120000000000001e-01
  -2.1999999999999999e-02  -3.2979999999999998e-01   3.4310000000000002e-01   1.8140000000000001e-01   8.5599999999999996e-02   6.1400000000000003e-02  -6.8799999999999994e-01   1.7790000000000000e-01   4.0048000000000004e+00   3.0819999999999997e-01   9.6199999999999994e-02   2.1679999999999999e-01
  -2.2040000000000001e-01  -3.2979999999999998e-01   1.7160000000000000e-01   1.6230000000000000e-01   1.3320000000000001e-01   0.0000000000000000e+00  -7.5460000000000005e-01   2.2200000000000001e-02   3.0470999999999999e+00   2.6970000000000000e-01   9.6199999999999994e-02   2.3890000000000000e-01
  -2.1999999999999999e-02  -5.4959999999999998e-01   7.7210000000000001e-01   2.4820000000000000e-01   1.3320000000000001e-01   0.0000000000000000e+00  -8.6560000000000004e-01   1.1119999999999999e-01   2.6989000000000001e+00   3.5639999999999999e-01   2.8899999999999999e-02   2.0790000000000000e-01
  -2.4249999999999999e-01  -4.1770000000000002e-01   6.8630000000000002e-01   1.9089999999999999e-01   8.5599999999999996e-02   7.0199999999999999e-02  -7.7680000000000005e-01   1.3339999999999999e-01   3.3083000000000000e+00   2.4079999999999999e-01   9.6199999999999994e-02   1.5920000000000001e-01
   2.1999999999999999e-02  -4.3969999999999998e-01   1.1152000000000000e+00   1.6230000000000000e-01   1.4269999999999999e-01   7.0199999999999999e-02  -6.2150000000000005e-01   4.4499999999999998e-02   3.2212000000000001e+00   2.3119999999999999e-01   9.6199999999999994e-02   2.4770000000000000e-01
  -2.4249999999999999e-01  -1.7590000000000000e-01  -1.7160000000000000e-01   1.2410000000000000e-01   1.0470000000000000e-01   0.0000000000000000e+00  -6.6579999999999995e-01  -1.1119999999999999e-01   3.4824000000000002e+00   2.8899999999999998e-01   8.6599999999999996e-02   2.0349999999999999e-01
  -1.7630000000000001e-01  -1.5390000000000001e-01   5.1470000000000005e-01   2.0999999999999999e-01   1.9980000000000001e-01   2.6300000000000000e-02  -5.7709999999999995e-01   3.7800000000000000e-01   3.3953000000000002e+00   2.2159999999999999e-01   6.7400000000000002e-02   1.5920000000000001e-01
  -2.6450000000000001e-01  -4.6170000000000000e-01   3.4310000000000002e-01   2.0050000000000001e-01   2.0930000000000001e-01   2.1899999999999999e-02  -6.4370000000000005e-01   8.8900000000000007e-02   3.8306000000000000e+00   3.0819999999999997e-01   6.7400000000000002e-02   1.8140000000000001e-01
  -1.7630000000000001e-01  -1.3189999999999999e-01  -8.5800000000000001e-02   2.9599999999999999e-01   1.9980000000000001e-01   2.1899999999999999e-02  -6.2150000000000005e-01   8.8900000000000007e-02   3.7435999999999998e+00   2.4079999999999999e-01   2.8899999999999999e-02   2.2559999999999999e-01
   1.7630000000000001e-01  -2.6379999999999998e-01   5.1470000000000005e-01   1.9089999999999999e-01   2.4740000000000001e-01   1.7500000000000002e-02  -1.0209999999999999e+00   1.1119999999999999e-01   3.5695000000000001e+00   3.0819999999999997e-01   1.0580000000000001e-01   1.8140000000000001e-01
  -4.8490000000000000e-01  -1.9789999999999999e-01   2.5740000000000002e-01   1.7190000000000000e-01   6.6600000000000006e-02   8.8000000000000005e-03  -5.1049999999999995e-01   2.4460000000000001e-01   3.1341999999999999e+00   2.2159999999999999e-01   3.8500000000000000e-02   1.9020000000000001e-01
   0.0000000000000000e+00  -3.0780000000000002e-01   8.5780000000000001e-01   2.0050000000000001e-01   1.6180000000000000e-01   7.0199999999999999e-02  -7.3240000000000005e-01  -2.2200000000000001e-02   2.8730000000000002e+00   2.6970000000000000e-01   6.7400000000000002e-02   2.1229999999999999e-01
  -8.8200000000000001e-02  -3.0780000000000002e-01   8.5780000000000001e-01   1.7190000000000000e-01   1.3320000000000001e-01   2.6300000000000000e-02  -9.1000000000000003e-01   1.5559999999999999e-01   3.0470999999999999e+00   4.1420000000000001e-01   1.5400000000000000e-01   2.3890000000000000e-01
  -1.9839999999999999e-01  -2.4179999999999999e-01   1.2867999999999999e+00   1.6230000000000000e-01   6.6600000000000006e-02   7.0199999999999999e-02  -6.8799999999999994e-01   6.6699999999999995e-02   2.7858999999999998e+00   3.5639999999999999e-01   1.4430000000000001e-01   1.8140000000000001e-01
  -2.1999999999999999e-02  -3.5170000000000001e-01   3.4310000000000002e-01   1.6230000000000000e-01   1.0470000000000000e-01   3.0700000000000002e-02  -6.8799999999999994e-01   6.6699999999999995e-02   2.9600000000000000e+00   2.4079999999999999e-01   2.8899999999999999e-02   2.2559999999999999e-01
  -1.9839999999999999e-01  -3.2979999999999998e-01   0.0000000000000000e+00   2.3870000000000000e-01   1.1420000000000000e-01  -1.7500000000000002e-02  -8.4340000000000004e-01   1.3339999999999999e-01   2.6118000000000001e+00   3.1790000000000002e-01   8.6599999999999996e-02   2.2559999999999999e-01
  -8.8200000000000001e-02  -3.9570000000000000e-01   6.0050000000000003e-01   2.2910000000000000e-01   1.5229999999999999e-01   4.4000000000000003e-03  -6.6579999999999995e-01   1.7790000000000000e-01   3.1341999999999999e+00   3.1790000000000002e-01   1.2509999999999999e-01   1.9020000000000001e-01
  -1.7630000000000001e-01  -3.0780000000000002e-01   5.1470000000000005e-01   1.0500000000000000e-01   1.5229999999999999e-01   4.3900000000000002e-02  -5.1049999999999995e-01   3.1130000000000002e-01   3.3953000000000002e+00   2.4079999999999999e-01   1.8279999999999999e-01   1.9020000000000001e-01
   4.4100000000000000e-02  -3.2979999999999998e-01  -6.0050000000000003e-01   2.0999999999999999e-01   1.9980000000000001e-01  -2.1899999999999999e-02  -7.3240000000000005e-01   2.4460000000000001e-01   3.0470999999999999e+00   2.4079999999999999e-01   6.7400000000000002e-02   2.2559999999999999e-01
  -1.9839999999999999e-01  -1.0990000000000000e-01   7.7210000000000001e-01   1.5279999999999999e-01   2.3790000000000000e-01   3.0700000000000002e-02  -8.4340000000000004e-01   1.7790000000000000e-01   2.9600000000000000e+00   3.6599999999999999e-01   1.6360000000000000e-01   2.1679999999999999e-01
  -1.5429999999999999e-01  -3.2979999999999998e-01   9.4359999999999999e-01   1.9089999999999999e-01   1.1420000000000000e-01   3.9500000000000000e-02  -7.3240000000000005e-01   2.0010000000000000e-01   2.7858999999999998e+00   2.8899999999999998e-01   1.2509999999999999e-01   2.1679999999999999e-01
  -6.6100000000000006e-02  -3.9570000000000000e-01   6.8630000000000002e-01   2.4820000000000000e-01   9.5200000000000007e-02   3.9500000000000000e-02  -7.5460000000000005e-01  -6.6699999999999995e-02   2.7858999999999998e+00   2.7939999999999998e-01   7.6999999999999999e-02   2.1679999999999999e-01
  -1.3230000000000000e-01  -4.1770000000000002e-01  -4.2890000000000000e-01   1.5279999999999999e-01   4.7600000000000003e-02   2.1899999999999999e-02  -8.4340000000000004e-01  -1.5559999999999999e-01   3.5695000000000001e+00   2.5050000000000000e-01   1.9199999999999998e-02   2.3440000000000000e-01
  -3.3060000000000000e-01  -3.9570000000000000e-01   1.3725000000000001e+00   1.0500000000000000e-01   1.4269999999999999e-01   6.5799999999999997e-02  -4.4390000000000002e-01   4.4499999999999998e-02   3.3083000000000000e+00   3.3710000000000001e-01   3.8500000000000000e-02   1.9460000000000000e-01
   6.6100000000000006e-02  -2.8580000000000000e-01   6.0050000000000003e-01   2.1959999999999999e-01   2.8500000000000001e-02   4.8200000000000000e-02  -6.6579999999999995e-01  -6.6699999999999995e-02   3.7435999999999998e+00   2.6970000000000000e-01   7.6999999999999999e-02   2.1229999999999999e-01
  -1.5429999999999999e-01  -6.6000000000000003e-02  -8.5800000000000001e-02   2.0050000000000001e-01   1.9030000000000000e-01   2.1899999999999999e-02  -7.1020000000000005e-01   1.1119999999999999e-01   3.7435999999999998e+00   3.3710000000000001e-01   5.7700000000000001e-02   2.3890000000000000e-01
  -1.7630000000000001e-01  -3.2979999999999998e-01  -8.5800000000000001e-02   2.2910000000000000e-01   1.7130000000000001e-01   6.5799999999999997e-02  -5.5489999999999995e-01   1.7790000000000000e-01   3.7435999999999998e+00   2.9859999999999998e-01   1.7319999999999999e-01   1.7249999999999999e-01
  -1.3230000000000000e-01  -3.7369999999999998e-01   1.0294000000000001e+00   1.3370000000000001e-01   1.8079999999999999e-01   3.9500000000000000e-02  -7.7680000000000005e-01  -2.2200000000000001e-02   3.8306000000000000e+00   3.1790000000000002e-01   1.7319999999999999e-01   2.0349999999999999e-01
  -1.3230000000000000e-01  -4.6170000000000000e-01  -1.7160000000000000e-01   2.6729999999999998e-01   1.9030000000000000e-01  -2.1899999999999999e-02  -9.5440000000000003e-01   8.8900000000000007e-02   3.0470999999999999e+00   2.6970000000000000e-01   7.6999999999999999e-02   2.2559999999999999e-01
  -1.3230000000000000e-01  -5.4959999999999998e-01   1.7160000000000000e-01   2.1959999999999999e-01   1.9030000000000000e-01   3.5099999999999999e-02  -7.3240000000000005e-01   2.2200000000000001e-02   3.3083000000000000e+00   2.1190000000000001e-01   2.8899999999999999e-02   2.3440000000000000e-01
  -1.1020000000000001e-01  -4.6170000000000000e-01   1.1152000000000000e+00   1.6230000000000000e-01   1.0470000000000000e-01   9.6500000000000002e-02  -7.9900000000000004e-01   2.4460000000000001e-01   3.0470999999999999e+00   3.2750000000000001e-01   7.6999999999999999e-02   1.8579999999999999e-01
  -2.8649999999999998e-01  -2.1980000000000000e-01   1.3725000000000001e+00   1.8140000000000001e-01   2.8500000000000001e-02   3.0700000000000002e-02  -8.2120000000000004e-01   8.8900000000000007e-02   2.8730000000000002e+00   2.6970000000000000e-01   6.7400000000000002e-02   1.9910000000000000e-01
  -8.8200000000000001e-02  -1.5390000000000001e-01   3.4310000000000002e-01   2.0999999999999999e-01   7.6100000000000001e-02   8.8000000000000005e-03  -5.7709999999999995e-01   2.2200000000000001e-02   2.6989000000000001e+00   2.2159999999999999e-01   4.8099999999999997e-02   2.4329999999999999e-01
  -1.7630000000000001e-01  -3.5170000000000001e-01   1.2010000000000001e+00   1.2410000000000000e-01   1.0470000000000000e-01   6.5799999999999997e-02  -5.9930000000000005e-01   2.2239999999999999e-01   3.1341999999999999e+00   1.8300000000000000e-01   7.6999999999999999e-02   2.4329999999999999e-01
  -1.9839999999999999e-01  -3.9570000000000000e-01   8.5800000000000001e-02   1.6230000000000000e-01   1.4269999999999999e-01   3.9500000000000000e-02  -5.3269999999999995e-01  -6.6699999999999995e-02   2.7858999999999998e+00   2.4079999999999999e-01   1.8279999999999999e-01   1.9910000000000000e-01
  -1.5429999999999999e-01  -3.2979999999999998e-01   1.7160000000000000e-01   1.7190000000000000e-01   1.2370000000000000e-01   5.2600000000000001e-02  -7.1020000000000005e-01   8.8900000000000007e-02   3.3083000000000000e+00   2.5050000000000000e-01   3.8500000000000000e-02   1.8579999999999999e-01
  -1.5429999999999999e-01  -3.5170000000000001e-01   0.0000000000000000e+00   1.8140000000000001e-01   1.0470000000000000e-01  -4.4000000000000003e-03  -6.4370000000000005e-01   2.4460000000000001e-01   3.3953000000000002e+00   2.7939999999999998e-01   1.7319999999999999e-01   1.9910000000000000e-01
  -2.2040000000000001e-01  -2.8580000000000000e-01   1.7160000000000000e-01   1.4319999999999999e-01   1.6180000000000000e-01   8.8000000000000005e-03  -7.3240000000000005e-01   2.0010000000000000e-01   3.7435999999999998e+00   2.0230000000000001e-01   1.2509999999999999e-01   1.9460000000000000e-01
  -1.7630000000000001e-01  -2.6379999999999998e-01  -4.2890000000000000e-01   2.1959999999999999e-01   2.2839999999999999e-01  -5.7000000000000002e-02  -7.3240000000000005e-01   1.5559999999999999e-01   3.7435999999999998e+00   2.1190000000000001e-01   9.6199999999999994e-02   2.2120000000000001e-01
  -1.9839999999999999e-01  -3.7369999999999998e-01   3.4310000000000002e-01   1.8140000000000001e-01   9.5200000000000007e-02  -1.7500000000000002e-02  -9.7660000000000002e-01   4.4499999999999998e-02   3.4824000000000002e+00   3.3710000000000001e-01   5.7700000000000001e-02   2.0790000000000000e-01
  -1.9839999999999999e-01  -3.7369999999999998e-01   4.2890000000000000e-01   2.0050000000000001e-01   1.0470000000000000e-01  -4.4000000000000003e-03  -6.6579999999999995e-01   6.6699999999999995e-02   3.0470999999999999e+00   2.3119999999999999e-01   8.6599999999999996e-02   1.8579999999999999e-01
  -4.4100000000000000e-02  -1.5390000000000001e-01   1.2010000000000001e+00   1.8140000000000001e-01   6.6600000000000006e-02   3.0700000000000002e-02  -7.7680000000000005e-01   1.3339999999999999e-01   2.6989000000000001e+00   2.2159999999999999e-01   1.2509999999999999e-01   2.4770000000000000e-01
  -1.5429999999999999e-01  -1.0990000000000000e-01   2.5740000000000002e-01   2.2910000000000000e-01   9.5200000000000007e-02   8.8000000000000005e-03  -6.8799999999999994e-01   1.7790000000000000e-01   3.3083000000000000e+00   3.0819999999999997e-01   5.7700000000000001e-02   1.7690000000000000e-01
  -1.3230000000000000e-01  -3.2979999999999998e-01   1.7157000000000000e+00   1.8140000000000001e-01   2.8500000000000001e-02   5.7000000000000002e-02  -3.9950000000000002e-01   1.7790000000000000e-01   3.5695000000000001e+00   2.8899999999999998e-01   1.2509999999999999e-01   1.9910000000000000e-01
  -6.6100000000000006e-02  -4.8359999999999997e-01   7.7210000000000001e-01   2.0999999999999999e-01   1.3320000000000001e-01   6.5799999999999997e-02  -5.3269999999999995e-01   2.2200000000000001e-02   3.3953000000000002e+00   2.0230000000000001e-01   1.0580000000000001e-01   1.6370000000000001e-01
   0.0000000000000000e+00  -5.2759999999999996e-01   3.4310000000000002e-01   1.6230000000000000e-01   2.8500000000000001e-02   2.6300000000000000e-02  -8.6560000000000004e-01   1.3339999999999999e-01   4.7012999999999998e+00   2.4079999999999999e-01   1.1550000000000001e-01   1.9020000000000001e-01
  -2.6450000000000001e-01  -2.8580000000000000e-01   4.2890000000000000e-01   1.2410000000000000e-01   1.0470000000000000e-01   1.3200000000000000e-02  -4.8830000000000001e-01   1.3339999999999999e-01   3.7435999999999998e+00   2.1190000000000001e-01   8.6599999999999996e-02   1.5920000000000001e-01
  -2.4249999999999999e-01  -5.7160000000000000e-01   6.8630000000000002e-01   1.9089999999999999e-01   8.5599999999999996e-02   4.3900000000000002e-02  -7.7680000000000005e-01   2.4460000000000001e-01   4.0048000000000004e+00   2.3119999999999999e-01   8.6599999999999996e-02   2.2120000000000001e-01
  -6.6100000000000006e-02  -3.0780000000000002e-01   6.0050000000000003e-01   2.4820000000000000e-01   2.3790000000000000e-01   4.4000000000000003e-03  -9.5440000000000003e-01   1.7790000000000000e-01   3.3953000000000002e+00   2.6010000000000000e-01   9.5999999999999992e-03   2.3890000000000000e-01
  -1.9839999999999999e-01  -3.0780000000000002e-01   3.4310000000000002e-01   1.4319999999999999e-01   1.2370000000000000e-01   3.0700000000000002e-02  -7.7680000000000005e-01   2.0010000000000000e-01   3.9177000000000000e+00   2.5050000000000000e-01   9.6199999999999994e-02   2.3440000000000000e-01
  -8.8200000000000001e-02  -5.7160000000000000e-01   1.1152000000000000e+00   1.9089999999999999e-01   1.6180000000000000e-01   4.8200000000000000e-02  -6.6579999999999995e-01   2.0010000000000000e-01   3.2212000000000001e+00   3.0819999999999997e-01   1.1550000000000001e-01   2.0790000000000000e-01
  -2.4249999999999999e-01  -3.7369999999999998e-01   6.8630000000000002e-01   1.7190000000000000e-01   9.4999999999999998e-03   6.1400000000000003e-02  -7.3240000000000005e-01   2.2200000000000001e-02   2.9600000000000000e+00   1.8300000000000000e-01   6.7400000000000002e-02   2.5209999999999999e-01
  -8.8200000000000001e-02  -2.4179999999999999e-01   5.1470000000000005e-01   2.4820000000000000e-01   1.2370000000000000e-01   2.1899999999999999e-02  -8.2120000000000004e-01   0.0000000000000000e+00   2.5247000000000002e+00   3.2750000000000001e-01  -1.9199999999999998e-02   2.0790000000000000e-01
  -2.2040000000000001e-01  -6.3749999999999996e-01   1.1152000000000000e+00   1.6230000000000000e-01   5.7099999999999998e-02   7.8899999999999998e-02  -6.2150000000000005e-01   1.3339999999999999e-01   3.3953000000000002e+00   2.3119999999999999e-01   5.7700000000000001e-02   1.8140000000000001e-01
  -1.1020000000000001e-01  -2.4179999999999999e-01   1.3725000000000001e+00   1.7190000000000000e-01   1.1420000000000000e-01   4.4000000000000003e-03  -4.2170000000000002e-01   2.0010000000000000e-01   2.9600000000000000e+00   2.8899999999999998e-01   1.6360000000000000e-01   1.8579999999999999e-01
  -2.6450000000000001e-01  -2.6379999999999998e-01  -5.1470000000000005e-01   2.0050000000000001e-01   8.5599999999999996e-02  -4.4000000000000003e-03  -5.9930000000000005e-01   2.2200000000000001e-02   3.1341999999999999e+00   2.3119999999999999e-01   5.7700000000000001e-02   2.0349999999999999e-01
  -2.1999999999999999e-02  -4.3969999999999998e-01   0.0000000000000000e+00   2.0050000000000001e-01   1.4269999999999999e-01   2.6300000000000000e-02  -6.2150000000000005e-01   1.7790000000000000e-01   4.0918000000000001e+00   2.2159999999999999e-01   1.3469999999999999e-01   1.9020000000000001e-01
  -3.9679999999999999e-01  -3.7369999999999998e-01  -1.7160000000000000e-01   1.6230000000000000e-01   1.1420000000000000e-01   1.3200000000000000e-02  -6.8799999999999994e-01   4.4499999999999998e-02   3.7435999999999998e+00   1.5409999999999999e-01   1.4430000000000001e-01   1.9460000000000000e-01
  -2.8649999999999998e-01  -1.7590000000000000e-01  -2.5740000000000002e-01   2.2910000000000000e-01   1.6180000000000000e-01  -2.6300000000000000e-02  -7.1020000000000005e-01   1.7790000000000000e-01   2.6118000000000001e+00   2.7939999999999998e-01   8.6599999999999996e-02   2.0790000000000000e-01
  -1.7630000000000001e-01  -3.7369999999999998e-01   1.4582999999999999e+00   2.0050000000000001e-01   1.2370000000000000e-01   3.0700000000000002e-02  -8.8780000000000003e-01  -8.8900000000000007e-02   3.6564999999999999e+00   3.0819999999999997e-01   2.8899999999999999e-02   2.2120000000000001e-01
  -8.8200000000000001e-02  -3.7369999999999998e-01   6.8630000000000002e-01   1.7190000000000000e-01   6.6600000000000006e-02   5.2600000000000001e-02  -7.1020000000000005e-01   1.5559999999999999e-01   3.4824000000000002e+00   3.0819999999999997e-01   1.0580000000000001e-01   2.1679999999999999e-01
  -2.4249999999999999e-01  -1.7590000000000000e-01   1.1152000000000000e+00   1.3370000000000001e-01   4.7600000000000003e-02   1.7500000000000002e-02  -9.3220000000000003e-01  -4.4499999999999998e-02   3.3953000000000002e+00   2.7939999999999998e-01   8.6599999999999996e-02   2.3890000000000000e-01
  -1.5429999999999999e-01  -1.5390000000000001e-01   8.5800000000000001e-02   1.4319999999999999e-01   7.6100000000000001e-02   4.8200000000000000e-02  -6.2150000000000005e-01  -1.1119999999999999e-01   2.6118000000000001e+00   3.2750000000000001e-01   8.6599999999999996e-02   2.3440000000000000e-01
  -3.7469999999999998e-01  -3.2979999999999998e-01   1.0294000000000001e+00   1.7190000000000000e-01   1.3320000000000001e-01   8.3299999999999999e-02  -6.4370000000000005e-01   6.6699999999999995e-02   3.4824000000000002e+00   2.3119999999999999e-01   8.6599999999999996e-02   2.1679999999999999e-01
  -1.1020000000000001e-01  -2.8580000000000000e-01   6.0050000000000003e-01   4.7699999999999999e-02   5.7099999999999998e-02   4.8200000000000000e-02  -7.1020000000000005e-01   1.7790000000000000e-01   3.1341999999999999e+00   2.6970000000000000e-01   1.3469999999999999e-01   1.5920000000000001e-01
  -1.9839999999999999e-01  -5.9360000000000002e-01   1.2010000000000001e+00   2.1959999999999999e-01   1.1420000000000000e-01   2.6300000000000000e-02  -7.1020000000000005e-01   1.1119999999999999e-01   3.7435999999999998e+00   2.8899999999999998e-01   4.8099999999999997e-02   2.4770000000000000e-01
  -2.4249999999999999e-01  -2.6379999999999998e-01  -8.5800000000000001e-02   1.8140000000000001e-01   1.7130000000000001e-01   8.8000000000000005e-03  -6.6579999999999995e-01   4.0020000000000000e-01   2.4377000000000000e+00   2.7939999999999998e-01   1.1550000000000001e-01   2.0349999999999999e-01
  -3.7469999999999998e-01  -3.2979999999999998e-01   4.2890000000000000e-01   1.4319999999999999e-01   1.6180000000000000e-01   4.8200000000000000e-02  -5.1049999999999995e-01   1.7790000000000000e-01   3.2212000000000001e+00   2.5050000000000000e-01   9.6199999999999994e-02   2.0790000000000000e-01
  -8.8200000000000001e-02  -2.4179999999999999e-01   3.4310000000000002e-01   1.4319999999999999e-01   1.7130000000000001e-01  -3.9500000000000000e-02  -8.6560000000000004e-01   4.4499999999999998e-02   3.7435999999999998e+00   2.2159999999999999e-01   9.5999999999999992e-03   1.8579999999999999e-01
  -1.1020000000000001e-01  -1.9789999999999999e-01   0.0000000000000000e+00   1.2410000000000000e-01   1.3320000000000001e-01   2.1899999999999999e-02  -1.0653999999999999e+00   8.8900000000000007e-02   2.8730000000000002e+00   2.7939999999999998e-01   5.7700000000000001e-02   2.2559999999999999e-01
  -4.4100000000000000e-02  -1.7590000000000000e-01   8.5780000000000001e-01   1.4319999999999999e-01   1.3320000000000001e-01   3.0700000000000002e-02  -8.8780000000000003e-01   4.4499999999999998e-02   3.3953000000000002e+00   2.5050000000000000e-01   1.2509999999999999e-01   1.9460000000000000e-01
  -3.0859999999999999e-01  -3.0780000000000002e-01   5.1470000000000005e-01   1.8140000000000001e-01   1.4269999999999999e-01   6.1400000000000003e-02  -8.4340000000000004e-01   0.0000000000000000e+00   3.3083000000000000e+00   3.2750000000000001e-01   4.8099999999999997e-02   2.4770000000000000e-01
  -8.8200000000000001e-02  -1.0990000000000000e-01   4.2890000000000000e-01   1.2410000000000000e-01   5.7099999999999998e-02   2.6300000000000000e-02  -7.9900000000000004e-01   4.4499999999999998e-02   3.1341999999999999e+00   3.9489999999999997e-01   9.5999999999999992e-03   2.0349999999999999e-01
  -1.9839999999999999e-01  -5.4959999999999998e-01   1.1152000000000000e+00   1.0500000000000000e-01   7.6100000000000001e-02   5.7000000000000002e-02  -9.7660000000000002e-01   8.8900000000000007e-02   3.2212000000000001e+00   3.1790000000000002e-01   1.9199999999999998e-02   1.9020000000000001e-01
  -1.9839999999999999e-01  -3.5170000000000001e-01   9.4359999999999999e-01   2.2910000000000000e-01   1.0470000000000000e-01   4.8200000000000000e-02  -5.3269999999999995e-01   1.5559999999999999e-01   4.0048000000000004e+00   2.5050000000000000e-01   1.8279999999999999e-01   1.9020000000000001e-01
  -1.3230000000000000e-01  -3.5170000000000001e-01   1.7160000000000000e-01   1.7190000000000000e-01   1.2370000000000000e-01  -3.5099999999999999e-02  -7.3240000000000005e-01   1.5559999999999999e-01   3.4824000000000002e+00   2.6010000000000000e-01   8.6599999999999996e-02   1.8579999999999999e-01
  -4.4100000000000000e-02  -2.6379999999999998e-01   8.5800000000000001e-02   2.2910000000000000e-01   1.7130000000000001e-01   4.8200000000000000e-02  -6.4370000000000005e-01   2.6679999999999998e-01   3.8306000000000000e+00   2.6010000000000000e-01   1.1550000000000001e-01   2.0349999999999999e-01
  -1.1020000000000001e-01  -1.7590000000000000e-01   8.5780000000000001e-01   1.7190000000000000e-01   6.6600000000000006e-02   1.7500000000000002e-02  -8.6560000000000004e-01   3.1130000000000002e-01   2.9600000000000000e+00   2.6010000000000000e-01   1.6360000000000000e-01   1.9910000000000000e-01
  -1.3230000000000000e-01  -3.5170000000000001e-01   4.2890000000000000e-01   2.4820000000000000e-01   1.6180000000000000e-01   2.1899999999999999e-02  -5.9930000000000005e-01   3.7800000000000000e-01   3.3953000000000002e+00   2.2159999999999999e-01   1.0580000000000001e-01   2.2559999999999999e-01
  -1.5429999999999999e-01  -3.0780000000000002e-01  -6.0050000000000003e-01   2.2910000000000000e-01   1.5229999999999999e-01   1.7500000000000002e-02  -8.4340000000000004e-01   0.0000000000000000e+00   2.8730000000000002e+00   2.6970000000000000e-01   9.5999999999999992e-03   2.1229999999999999e-01
  -1.7630000000000001e-01  -2.6379999999999998e-01   1.5441000000000000e+00   1.2410000000000000e-01   9.5200000000000007e-02   3.5099999999999999e-02  -8.4340000000000004e-01   1.7790000000000000e-01   3.4824000000000002e+00   2.7939999999999998e-01   1.1550000000000001e-01   2.1679999999999999e-01
  -1.3230000000000000e-01  -2.6379999999999998e-01   8.5780000000000001e-01   1.4319999999999999e-01   1.9000000000000000e-02   4.8200000000000000e-02  -8.8780000000000003e-01  -2.4460000000000001e-01   3.2212000000000001e+00   3.1790000000000002e-01   7.6999999999999999e-02   2.1679999999999999e-01
  -2.1999999999999999e-02  -3.7369999999999998e-01   1.7160000000000000e-01   1.7190000000000000e-01   1.3320000000000001e-01   1.7500000000000002e-02  -8.6560000000000004e-01  -6.6699999999999995e-02   3.0470999999999999e+00   3.1790000000000002e-01   0.0000000000000000e+00   1.9020000000000001e-01
  -2.8649999999999998e-01  -4.1770000000000002e-01   8.5780000000000001e-01   1.3370000000000001e-01   5.7099999999999998e-02   3.5099999999999999e-02  -4.8830000000000001e-01   2.4460000000000001e-01   2.8730000000000002e+00   2.8899999999999998e-01   1.2509999999999999e-01   1.9460000000000000e-01
  -1.7630000000000001e-01  -3.5170000000000001e-01   8.5780000000000001e-01   1.5279999999999999e-01   2.8500000000000001e-02   8.7700000000000000e-02  -7.1020000000000005e-01   6.6699999999999995e-02   3.3083000000000000e+00   3.5639999999999999e-01   9.6199999999999994e-02   1.9020000000000001e-01
   2.1999999999999999e-02  -1.0990000000000000e-01   0.0000000000000000e+00   2.7689999999999998e-01   1.9030000000000000e-01   0.0000000000000000e+00  -7.9900000000000004e-01  -2.2200000000000001e-02   2.6989000000000001e+00   2.6970000000000000e-01   1.5400000000000000e-01   2.0790000000000000e-01
  -1.7630000000000001e-01  -3.0780000000000002e-01  -1.7160000000000000e-01   1.6230000000000000e-01   9.5200000000000007e-02   1.3200000000000000e-02  -6.6579999999999995e-01   1.7790000000000000e-01   3.6564999999999999e+00   2.0230000000000001e-01   1.3469999999999999e-01   1.5479999999999999e-01
  -1.1020000000000001e-01  -3.0780000000000002e-01   6.8630000000000002e-01   1.4319999999999999e-01   1.1420000000000000e-01   5.2600000000000001e-02  -7.3240000000000005e-01   1.7790000000000000e-01   3.1341999999999999e+00   2.2159999999999999e-01   1.5400000000000000e-01   1.7249999999999999e-01
  -2.1999999999999999e-02  -3.5170000000000001e-01  -1.7160000000000000e-01   2.0999999999999999e-01   1.5229999999999999e-01  -3.5099999999999999e-02  -5.9930000000000005e-01   0.0000000000000000e+00   3.5695000000000001e+00   2.5050000000000000e-01   3.8500000000000000e-02   1.9460000000000000e-01
  -2.6450000000000001e-01  -4.8359999999999997e-01   0.0000000000000000e+00   2.4820000000000000e-01   1.4269999999999999e-01   4.4000000000000003e-03  -8.6560000000000004e-01  -8.8900000000000007e-02   3.3083000000000000e+00   2.8899999999999998e-01  -9.5999999999999992e-03   2.0790000000000000e-01
  -3.3060000000000000e-01  -2.4179999999999999e-01   5.1470000000000005e-01   2.0050000000000001e-01   7.6100000000000001e-02   3.9500000000000000e-02  -8.4340000000000004e-01  -6.6699999999999995e-02   3.3083000000000000e+00   3.0819999999999997e-01   1.3469999999999999e-01   1.9460000000000000e-01
  -1.1020000000000001e-01  -3.0780000000000002e-01   7.7210000000000001e-01   1.8140000000000001e-01   1.0470000000000000e-01   4.3900000000000002e-02  -8.6560000000000004e-01  -2.2200000000000001e-02   2.6989000000000001e+00   3.1790000000000002e-01   2.8899999999999999e-02   2.0790000000000000e-01
  -2.4249999999999999e-01  -3.5170000000000001e-01   6.8630000000000002e-01   2.3870000000000000e-01   1.2370000000000000e-01   4.8200000000000000e-02  -8.2120000000000004e-01  -1.5559999999999999e-01   2.9600000000000000e+00   2.8899999999999998e-01   3.8500000000000000e-02   2.2559999999999999e-01
  -1.3230000000000000e-01  -3.2979999999999998e-01   1.3725000000000001e+00   1.3370000000000001e-01   8.5599999999999996e-02   9.6500000000000002e-02  -7.5460000000000005e-01   0.0000000000000000e+00   3.5695000000000001e+00   2.9859999999999998e-01   1.3469999999999999e-01   1.9020000000000001e-01
   1.3230000000000000e-01  -5.0560000000000005e-01   7.7210000000000001e-01   1.6230000000000000e-01   1.5229999999999999e-01   7.0199999999999999e-02  -7.3240000000000005e-01  -2.2200000000000001e-02   2.9600000000000000e+00   1.8300000000000000e-01   9.6199999999999994e-02   2.3440000000000000e-01
  -4.4100000000000000e-02  -4.1770000000000002e-01  -2.5740000000000002e-01   1.9089999999999999e-01   1.2370000000000000e-01   2.1899999999999999e-02  -5.7709999999999995e-01  -6.6699999999999995e-02   2.8730000000000002e+00   2.8899999999999998e-01   7.6999999999999999e-02   2.4329999999999999e-01
  -8.8200000000000001e-02  -4.3969999999999998e-01   6.0050000000000003e-01   2.2910000000000000e-01   1.8079999999999999e-01   8.8000000000000005e-03  -6.8799999999999994e-01   2.0010000000000000e-01   2.9600000000000000e+00   2.6970000000000000e-01   8.6599999999999996e-02   2.0349999999999999e-01
  -2.4249999999999999e-01  -3.0780000000000002e-01   1.7160000000000000e-01   7.6399999999999996e-02   1.7130000000000001e-01   5.7000000000000002e-02  -6.4370000000000005e-01   1.5559999999999999e-01   3.8306000000000000e+00   2.6010000000000000e-01   1.2509999999999999e-01   1.9910000000000000e-01
   4.4100000000000000e-02  -4.3969999999999998e-01  -8.5800000000000001e-02   2.0999999999999999e-01   1.9030000000000000e-01  -3.5099999999999999e-02  -7.7680000000000005e-01   4.4499999999999998e-02   3.8306000000000000e+00   2.2159999999999999e-01   5.7700000000000001e-02   1.9910000000000000e-01
  -1.3230000000000000e-01  -3.5170000000000001e-01  -1.7160000000000000e-01   1.9089999999999999e-01   1.1420000000000000e-01   2.1899999999999999e-02  -7.9900000000000004e-01  -4.4499999999999998e-02   3.2212000000000001e+00   2.0230000000000001e-01   1.1550000000000001e-01   2.1679999999999999e-01
  -1.5429999999999999e-01  -1.9789999999999999e-01   0.0000000000000000e+00   1.9089999999999999e-01   1.3320000000000001e-01   6.1400000000000003e-02  -6.4370000000000005e-01   0.0000000000000000e+00   2.8730000000000002e+00   2.2159999999999999e-01   1.2509999999999999e-01   1.6370000000000001e-01
  -2.4249999999999999e-01  -3.5170000000000001e-01   5.1470000000000005e-01   1.8140000000000001e-01   0.0000000000000000e+00   3.9500000000000000e-02  -7.9900000000000004e-01   4.4499999999999998e-02   3.4824000000000002e+00   2.2159999999999999e-01   7.6999999999999999e-02   2.5659999999999999e-01
  -1.7630000000000001e-01  -3.0780000000000002e-01   1.7160000000000000e-01   1.7190000000000000e-01   6.6600000000000006e-02   2.6300000000000000e-02  -7.3240000000000005e-01   1.1119999999999999e-01   2.0893999999999999e+00   3.2750000000000001e-01  -9.5999999999999992e-03   2.6540000000000002e-01
  -2.1999999999999999e-02  -2.1980000000000000e-01   8.5780000000000001e-01   1.0500000000000000e-01   4.7600000000000003e-02   7.8899999999999998e-02  -7.1020000000000005e-01   2.0010000000000000e-01   2.5247000000000002e+00   3.0819999999999997e-01   1.0580000000000001e-01   1.5920000000000001e-01
   0.0000000000000000e+00  -4.3969999999999998e-01   6.0050000000000003e-01   2.0050000000000001e-01   6.6600000000000006e-02   3.5099999999999999e-02  -5.7709999999999995e-01  -4.4499999999999998e-02   3.2212000000000001e+00   3.0819999999999997e-01   1.7319999999999999e-01   2.1679999999999999e-01
  -3.5270000000000001e-01  -4.3969999999999998e-01   1.2010000000000001e+00   1.8140000000000001e-01   1.2370000000000000e-01   2.6300000000000000e-02  -8.4340000000000004e-01   2.4460000000000001e-01   3.1341999999999999e+00   2.4079999999999999e-01   4.8099999999999997e-02   2.2120000000000001e-01
  -2.2040000000000001e-01  -2.6379999999999998e-01   1.7160000000000000e-01   2.0999999999999999e-01   7.6100000000000001e-02  -4.4000000000000003e-03  -4.8830000000000001e-01   1.1119999999999999e-01   4.1788999999999996e+00   1.8300000000000000e-01   3.8500000000000000e-02   1.8140000000000001e-01
  -2.2040000000000001e-01  -2.4179999999999999e-01   5.1470000000000005e-01   1.5279999999999999e-01   1.3320000000000001e-01   6.1400000000000003e-02  -6.6579999999999995e-01   2.8910000000000002e-01   4.2659000000000002e+00   1.9270000000000001e-01   9.6199999999999994e-02   2.1229999999999999e-01
  -6.6100000000000006e-02  -1.9789999999999999e-01  -8.5800000000000001e-02   2.0050000000000001e-01   2.1890000000000001e-01  -1.7500000000000002e-02  -7.9900000000000004e-01   1.5559999999999999e-01   3.7435999999999998e+00   2.4079999999999999e-01   1.2509999999999999e-01   2.1229999999999999e-01
  -3.3060000000000000e-01  -3.5170000000000001e-01  -8.5800000000000001e-02   1.5279999999999999e-01   9.5200000000000007e-02   8.8000000000000005e-03  -7.5460000000000005e-01   2.2200000000000001e-02   3.3083000000000000e+00   2.6010000000000000e-01   4.8099999999999997e-02   2.3000000000000001e-01
  -2.1999999999999999e-02  -3.5170000000000001e-01   5.1470000000000005e-01   1.8140000000000001e-01   9.5200000000000007e-02   8.8000000000000005e-03  -7.5460000000000005e-01  -2.2200000000000001e-02   2.9600000000000000e+00   2.6010000000000000e-01   1.6360000000000000e-01   2.0790000000000000e-01
  -1.7630000000000001e-01  -1.9789999999999999e-01   3.4310000000000002e-01   1.8140000000000001e-01   3.8100000000000002e-02   5.7000000000000002e-02  -9.5440000000000003e-01   2.2200000000000001e-02   3.2212000000000001e+00   2.8899999999999998e-01   8.6599999999999996e-02   2.3440000000000000e-01
  -4.4100000000000000e-02  -3.2979999999999998e-01   8.5800000000000001e-02   2.1959999999999999e-01   5.7099999999999998e-02  -2.1899999999999999e-02  -9.5440000000000003e-01   1.3339999999999999e-01   2.4377000000000000e+00   2.6010000000000000e-01   3.8500000000000000e-02   1.9910000000000000e-01
  -4.4080000000000003e-01  -4.3969999999999998e-01   1.3725000000000001e+00   1.8140000000000001e-01   1.9000000000000000e-02   4.3900000000000002e-02  -6.2150000000000005e-01   1.1119999999999999e-01   3.5695000000000001e+00   2.7939999999999998e-01   9.5999999999999992e-03   2.1679999999999999e-01
  -1.5429999999999999e-01  -4.1770000000000002e-01   9.4359999999999999e-01   2.3870000000000000e-01   7.6100000000000001e-02   5.7000000000000002e-02  -7.9900000000000004e-01  -4.4499999999999998e-02   2.9600000000000000e+00   2.7939999999999998e-01   4.8099999999999997e-02   2.1679999999999999e-01
  -3.5270000000000001e-01  -2.1980000000000000e-01   2.5740000000000002e-01   2.0050000000000001e-01   7.6100000000000001e-02   7.4499999999999997e-02  -7.1020000000000005e-01   1.1119999999999999e-01   3.5695000000000001e+00   1.8300000000000000e-01   1.2509999999999999e-01   1.9910000000000000e-01
  -1.7630000000000001e-01  -3.7369999999999998e-01  -1.4582999999999999e+00   1.7190000000000000e-01   7.6100000000000001e-02  -1.7500000000000002e-02  -4.6610000000000001e-01   2.2239999999999999e-01   3.3953000000000002e+00   2.6970000000000000e-01   9.6199999999999994e-02   1.4599999999999999e-01
  -3.5270000000000001e-01  -3.7369999999999998e-01  -3.4310000000000002e-01   1.2410000000000000e-01   1.0470000000000000e-01   1.7500000000000002e-02  -6.4370000000000005e-01   2.4460000000000001e-01   4.4401000000000002e+00   2.9859999999999998e-01   1.3469999999999999e-01   1.6370000000000001e-01
  -1.5429999999999999e-01   8.7900000000000006e-02  -1.0294000000000001e+00   2.0050000000000001e-01   2.1890000000000001e-01  -3.0700000000000002e-02  -6.8799999999999994e-01   1.7790000000000000e-01   2.1764999999999999e+00   2.3119999999999999e-01   1.1550000000000001e-01   1.7690000000000000e-01
  -1.9839999999999999e-01  -1.7590000000000000e-01   8.5800000000000001e-02   2.0050000000000001e-01   2.0930000000000001e-01   5.2600000000000001e-02  -6.4370000000000005e-01   2.2200000000000001e-02   2.9600000000000000e+00   2.5050000000000000e-01   9.6199999999999994e-02   1.8140000000000001e-01
  -1.1020000000000001e-01  -3.5170000000000001e-01   6.8630000000000002e-01   1.4319999999999999e-01  -5.7099999999999998e-02   6.5799999999999997e-02  -6.6579999999999995e-01   6.6699999999999995e-02   3.5695000000000001e+00   3.0819999999999997e-01   1.2509999999999999e-01   1.7249999999999999e-01
  -1.3230000000000000e-01  -1.3189999999999999e-01   8.5780000000000001e-01   1.9089999999999999e-01   9.5200000000000007e-02   7.0199999999999999e-02  -8.8780000000000003e-01   1.3339999999999999e-01   2.6118000000000001e+00   2.5050000000000000e-01  -7.6999999999999999e-02   2.1679999999999999e-01
  -1.3230000000000000e-01  -3.5170000000000001e-01   7.7210000000000001e-01   2.8639999999999999e-01   7.6100000000000001e-02   3.9500000000000000e-02  -7.5460000000000005e-01   1.5559999999999999e-01   2.3506000000000000e+00   4.0460000000000002e-01   1.1550000000000001e-01   2.3000000000000001e-01
  -1.3230000000000000e-01  -5.0560000000000005e-01   7.7210000000000001e-01   1.7190000000000000e-01   4.7600000000000003e-02   7.0199999999999999e-02  -9.3220000000000003e-01   3.1130000000000002e-01   2.4377000000000000e+00   2.4079999999999999e-01   1.1550000000000001e-01   1.7690000000000000e-01
  -1.1020000000000001e-01  -4.8359999999999997e-01   6.8630000000000002e-01   2.1959999999999999e-01   1.9000000000000000e-02   5.7000000000000002e-02  -7.5460000000000005e-01   2.4460000000000001e-01   2.9600000000000000e+00   2.3119999999999999e-01   7.6999999999999999e-02   2.0790000000000000e-01
  -2.6450000000000001e-01  -3.9570000000000000e-01   3.4310000000000002e-01   2.4820000000000000e-01   1.0470000000000000e-01   1.7500000000000002e-02  -6.6579999999999995e-01  -2.2200000000000001e-02   4.0048000000000004e+00   2.6010000000000000e-01   1.4430000000000001e-01   2.1229999999999999e-01
  -2.1999999999999999e-02  -4.6170000000000000e-01   4.2890000000000000e-01   2.1959999999999999e-01   1.0470000000000000e-01  -4.4000000000000003e-03  -5.9930000000000005e-01   2.4460000000000001e-01   4.4401000000000002e+00   2.7939999999999998e-01   9.6199999999999994e-02   1.9910000000000000e-01
  -3.9679999999999999e-01  -4.8359999999999997e-01   6.8630000000000002e-01   2.0050000000000001e-01   9.5200000000000007e-02   8.3299999999999999e-02  -6.2150000000000005e-01   1.3339999999999999e-01   3.6564999999999999e+00   2.7939999999999998e-01   1.2509999999999999e-01   1.9020000000000001e-01
   2.1999999999999999e-02  -2.4179999999999999e-01  -8.5800000000000001e-02   2.9599999999999999e-01   9.5200000000000007e-02   8.8000000000000005e-03  -7.9900000000000004e-01  -1.3339999999999999e-01   2.6118000000000001e+00   2.4079999999999999e-01   1.3469999999999999e-01   1.8140000000000001e-01
  -1.9839999999999999e-01  -4.1770000000000002e-01   2.5740000000000002e-01   1.9089999999999999e-01   1.3320000000000001e-01   0.0000000000000000e+00  -9.5440000000000003e-01  -1.5559999999999999e-01   4.0918000000000001e+00   2.9859999999999998e-01   5.7700000000000001e-02   1.9910000000000000e-01
  -1.1020000000000001e-01  -3.2979999999999998e-01   7.7210000000000001e-01   2.0050000000000001e-01   7.6100000000000001e-02   2.6300000000000000e-02  -6.4370000000000005e-01   1.5559999999999999e-01   3.2212000000000001e+00   2.9859999999999998e-01   1.1550000000000001e-01   2.2559999999999999e-01
  -2.2040000000000001e-01  -2.1980000000000000e-01   7.7210000000000001e-01   1.8140000000000001e-01  -9.4999999999999998e-03   3.5099999999999999e-02  -7.3240000000000005e-01  -1.3339999999999999e-01   3.1341999999999999e+00   2.9859999999999998e-01   7.6999999999999999e-02   2.1229999999999999e-01
  -1.7630000000000001e-01  -4.1770000000000002e-01   6.8630000000000002e-01   2.6729999999999998e-01   1.4269999999999999e-01   4.3900000000000002e-02  -7.7680000000000005e-01  -1.5559999999999999e-01   2.4377000000000000e+00   3.0819999999999997e-01   1.9199999999999998e-02   2.1679999999999999e-01
  -2.2040000000000001e-01  -3.2979999999999998e-01   1.2010000000000001e+00   1.8140000000000001e-01   2.8500000000000001e-02   5.2600000000000001e-02  -7.3240000000000005e-01  -1.1119999999999999e-01   3.5695000000000001e+00   3.5639999999999999e-01   1.9199999999999998e-02   2.1679999999999999e-01
  -1.5429999999999999e-01  -1.9789999999999999e-01   2.5740000000000002e-01   1.8140000000000001e-01   0.0000000000000000e+00   5.7000000000000002e-02  -4.6610000000000001e-01   3.5580000000000001e-01   2.5247000000000002e+00   2.9859999999999998e-01   1.7319999999999999e-01   1.8579999999999999e-01
  -1.3230000000000000e-01  -3.7369999999999998e-01   6.0050000000000003e-01   2.6729999999999998e-01   1.4269999999999999e-01  -2.1899999999999999e-02  -6.8799999999999994e-01   1.1119999999999999e-01   2.9600000000000000e+00   2.6970000000000000e-01   5.7700000000000001e-02   2.4329999999999999e-01
  -2.2040000000000001e-01  -3.9570000000000000e-01   0.0000000000000000e+00   2.3870000000000000e-01   1.1420000000000000e-01   8.8000000000000005e-03  -4.6610000000000001e-01   2.2239999999999999e-01   2.9600000000000000e+00   2.7939999999999998e-01   1.4430000000000001e-01   1.9910000000000000e-01
  -1.3230000000000000e-01  -2.1980000000000000e-01   0.0000000000000000e+00   1.3370000000000001e-01   5.7099999999999998e-02   4.8200000000000000e-02  -7.9900000000000004e-01   0.0000000000000000e+00   3.3083000000000000e+00   2.3119999999999999e-01   5.7700000000000001e-02   2.4329999999999999e-01
   6.6100000000000006e-02  -3.2979999999999998e-01  -5.1470000000000005e-01   1.5279999999999999e-01   2.8549999999999998e-01  -1.7500000000000002e-02  -6.4370000000000005e-01   4.4499999999999998e-02   3.0470999999999999e+00   2.5050000000000000e-01   8.6599999999999996e-02   2.0790000000000000e-01
  -1.7630000000000001e-01  -4.1770000000000002e-01   6.8630000000000002e-01   2.1959999999999999e-01   7.6100000000000001e-02   1.3200000000000000e-02  -6.2150000000000005e-01   2.2200000000000001e-02   3.3083000000000000e+00   2.5050000000000000e-01   9.6199999999999994e-02   2.2120000000000001e-01
  -3.0859999999999999e-01  -2.8580000000000000e-01   1.1152000000000000e+00   2.2910000000000000e-01   1.2370000000000000e-01   5.7000000000000002e-02  -6.4370000000000005e-01   6.6699999999999995e-02   3.6564999999999999e+00   2.2159999999999999e-01   1.4430000000000001e-01   2.4329999999999999e-01
  -4.4100000000000000e-02  -1.7590000000000000e-01   1.0294000000000001e+00   2.0050000000000001e-01   9.5200000000000007e-02   5.2600000000000001e-02  -7.5460000000000005e-01  -2.2200000000000001e-02   2.2635999999999998e+00   2.5050000000000000e-01  -9.5999999999999992e-03   2.2559999999999999e-01
  -1.7630000000000001e-01  -4.1770000000000002e-01   1.0294000000000001e+00   1.7190000000000000e-01   1.9030000000000000e-01   3.5099999999999999e-02  -9.1000000000000003e-01   6.6699999999999995e-02   2.5247000000000002e+00   2.8899999999999998e-01   1.0580000000000001e-01   1.9020000000000001e-01
  -2.4249999999999999e-01  -1.9789999999999999e-01   4.2890000000000000e-01   1.2410000000000000e-01   1.2370000000000000e-01   1.0960000000000000e-01  -5.3269999999999995e-01   1.3339999999999999e-01   3.3083000000000000e+00   2.6010000000000000e-01   8.6599999999999996e-02   2.0349999999999999e-01
  -8.8200000000000001e-02  -5.7160000000000000e-01  -1.7160000000000000e-01   1.8140000000000001e-01   9.4999999999999998e-03   3.9500000000000000e-02  -6.6579999999999995e-01   1.5559999999999999e-01   3.3083000000000000e+00   3.1790000000000002e-01   5.7700000000000001e-02   1.9020000000000001e-01
   0.0000000000000000e+00  -3.7369999999999998e-01   4.2890000000000000e-01   1.9089999999999999e-01   2.1890000000000001e-01   2.6300000000000000e-02  -6.4370000000000005e-01   1.1119999999999999e-01   4.0918000000000001e+00   3.1790000000000002e-01   9.6199999999999994e-02   1.9910000000000000e-01
  -6.6100000000000006e-02  -4.1770000000000002e-01   6.8630000000000002e-01   2.3870000000000000e-01   2.0930000000000001e-01   2.6300000000000000e-02  -6.8799999999999994e-01   2.2239999999999999e-01   3.4824000000000002e+00   2.8899999999999998e-01   1.3469999999999999e-01   2.2120000000000001e-01
  -2.1999999999999999e-02  -4.1770000000000002e-01   7.7210000000000001e-01   2.0050000000000001e-01   9.5200000000000007e-02   8.8000000000000005e-03  -6.2150000000000005e-01   1.3339999999999999e-01   3.3083000000000000e+00   2.9859999999999998e-01   9.6199999999999994e-02   1.9020000000000001e-01
  -8.8200000000000001e-02  -1.5390000000000001e-01  -8.5800000000000001e-02   1.8140000000000001e-01   1.6180000000000000e-01   2.6300000000000000e-02  -7.5460000000000005e-01   2.2200000000000001e-02   2.1764999999999999e+00   2.4079999999999999e-01   3.8500000000000000e-02   1.8579999999999999e-01
  -4.4080000000000003e-01  -3.0780000000000002e-01  -1.7160000000000000e-01   1.3370000000000001e-01   7.6100000000000001e-02   8.8000000000000005e-03  -6.6579999999999995e-01  -6.6699999999999995e-02   3.1341999999999999e+00   2.1190000000000001e-01  -9.5999999999999992e-03   2.2120000000000001e-01
  -1.7630000000000001e-01  -3.7369999999999998e-01   9.4359999999999999e-01   1.4319999999999999e-01   6.6600000000000006e-02   4.8200000000000000e-02  -7.1020000000000005e-01   2.4460000000000001e-01   3.5695000000000001e+00   2.8899999999999998e-01   1.3469999999999999e-01   1.8140000000000001e-01
  -2.2040000000000001e-01  -2.4179999999999999e-01   0.0000000000000000e+00   1.9089999999999999e-01   1.0470000000000000e-01   3.9500000000000000e-02  -9.3220000000000003e-01  -1.3339999999999999e-01   3.3083000000000000e+00   3.0819999999999997e-01   4.8099999999999997e-02   2.1679999999999999e-01
  -8.8200000000000001e-02  -2.8580000000000000e-01   1.7160000000000000e-01   1.8140000000000001e-01   1.8079999999999999e-01   5.2600000000000001e-02  -8.6560000000000004e-01   4.4499999999999998e-02   1.9153000000000000e+00   2.6010000000000000e-01   7.6999999999999999e-02   1.9910000000000000e-01
  -3.5270000000000001e-01  -2.1980000000000000e-01   1.0294000000000001e+00   1.0500000000000000e-01   5.7099999999999998e-02   3.9500000000000000e-02  -7.9900000000000004e-01   1.5559999999999999e-01   2.6989000000000001e+00   2.2159999999999999e-01   3.8500000000000000e-02   1.8579999999999999e-01
  -1.1020000000000001e-01  -2.1980000000000000e-01   3.4310000000000002e-01   1.6230000000000000e-01   1.5229999999999999e-01   3.9500000000000000e-02  -5.7709999999999995e-01  -4.4499999999999998e-02   2.7858999999999998e+00   2.9859999999999998e-01   1.5400000000000000e-01   2.2120000000000001e-01
  -1.7630000000000001e-01  -3.9570000000000000e-01  -8.5780000000000001e-01   2.0999999999999999e-01   2.0930000000000001e-01   3.5099999999999999e-02  -7.5460000000000005e-01  -8.8900000000000007e-02   2.8730000000000002e+00   2.0230000000000001e-01   7.6999999999999999e-02   1.9020000000000001e-01
  -1.9839999999999999e-01  -2.1980000000000000e-01   0.0000000000000000e+00   1.6230000000000000e-01   1.9980000000000001e-01  -2.6300000000000000e-02  -7.1020000000000005e-01   1.5559999999999999e-01   3.2212000000000001e+00   2.6970000000000000e-01   8.6599999999999996e-02   1.9020000000000001e-01
  -3.7469999999999998e-01  -2.6379999999999998e-01   4.2890000000000000e-01   2.7689999999999998e-01   2.8500000000000001e-02   5.2600000000000001e-02  -6.8799999999999994e-01   2.2239999999999999e-01   3.4824000000000002e+00   2.1190000000000001e-01   1.3469999999999999e-01   1.7690000000000000e-01
  -1.9839999999999999e-01  -3.5170000000000001e-01  -8.5800000000000001e-02   2.3870000000000000e-01   1.4269999999999999e-01   4.4000000000000003e-03  -8.2120000000000004e-01   6.6699999999999995e-02   2.8730000000000002e+00   1.8300000000000000e-01   6.7400000000000002e-02   2.1679999999999999e-01
  -8.8200000000000001e-02  -2.8580000000000000e-01   1.7160000000000000e-01   1.4319999999999999e-01   1.2370000000000000e-01   8.8000000000000005e-03  -8.8780000000000003e-01   8.8900000000000007e-02   2.8730000000000002e+00   3.1790000000000002e-01   3.8500000000000000e-02   1.9460000000000000e-01
  -1.3230000000000000e-01  -2.6379999999999998e-01   6.0050000000000003e-01   1.3370000000000001e-01   2.8500000000000001e-02   4.3900000000000002e-02  -7.3240000000000005e-01   8.8900000000000007e-02   2.5247000000000002e+00   2.4079999999999999e-01   4.8099999999999997e-02   1.6810000000000000e-01
  -1.3230000000000000e-01  -4.1770000000000002e-01   4.2890000000000000e-01   1.5279999999999999e-01   6.6600000000000006e-02   4.3900000000000002e-02  -9.3220000000000003e-01   0.0000000000000000e+00   1.8283000000000000e+00   3.4680000000000000e-01   3.8500000000000000e-02   2.1679999999999999e-01
  -1.7630000000000001e-01  -4.3969999999999998e-01   1.7160000000000000e-01   1.4319999999999999e-01   3.8100000000000002e-02   3.5099999999999999e-02  -7.3240000000000005e-01   1.1119999999999999e-01   2.4377000000000000e+00   3.2750000000000001e-01   1.0580000000000001e-01   2.1229999999999999e-01
  -1.3230000000000000e-01  -4.3969999999999998e-01   1.2010000000000001e+00   1.9089999999999999e-01   6.6600000000000006e-02   1.0090000000000000e-01  -4.8830000000000001e-01   2.2200000000000001e-02   2.9600000000000000e+00   1.7340000000000000e-01   1.1550000000000001e-01   1.6810000000000000e-01
  -3.7469999999999998e-01  -3.0780000000000002e-01   7.7210000000000001e-01   1.8140000000000001e-01   0.0000000000000000e+00   5.7000000000000002e-02  -5.7709999999999995e-01   2.0010000000000000e-01   3.6564999999999999e+00   2.4079999999999999e-01   1.1550000000000001e-01   2.2120000000000001e-01
  -2.4249999999999999e-01  -2.4179999999999999e-01  -4.2890000000000000e-01   2.1959999999999999e-01   4.7600000000000003e-02  -4.4000000000000003e-03  -6.4370000000000005e-01   1.7790000000000000e-01   4.0048000000000004e+00   2.6970000000000000e-01   1.1550000000000001e-01   2.3440000000000000e-01
  -1.3230000000000000e-01  -1.7590000000000000e-01   3.4310000000000002e-01   2.1959999999999999e-01   1.2370000000000000e-01   1.7500000000000002e-02  -5.5489999999999995e-01   3.1130000000000002e-01   3.3953000000000002e+00   1.8300000000000000e-01   1.4430000000000001e-01   1.9020000000000001e-01
  -4.6289999999999998e-01  -2.6379999999999998e-01   8.5800000000000001e-02   1.6230000000000000e-01   7.6100000000000001e-02   2.1899999999999999e-02  -8.6560000000000004e-01   2.2239999999999999e-01   3.6564999999999999e+00   2.2159999999999999e-01   8.6599999999999996e-02   2.2120000000000001e-01
   0.0000000000000000e+00  -3.9570000000000000e-01  -1.7160000000000000e-01   2.0050000000000001e-01   1.3320000000000001e-01  -2.1899999999999999e-02  -6.8799999999999994e-01  -8.8900000000000007e-02   2.8730000000000002e+00   2.7939999999999998e-01   6.7400000000000002e-02   2.1679999999999999e-01
  -2.6450000000000001e-01  -1.7590000000000000e-01   2.5740000000000002e-01   2.0999999999999999e-01   1.2370000000000000e-01   2.1899999999999999e-02  -5.7709999999999995e-01   2.0010000000000000e-01   3.1341999999999999e+00   2.3119999999999999e-01   8.6599999999999996e-02   2.3000000000000001e-01
  -3.7469999999999998e-01  -2.1980000000000000e-01   0.0000000000000000e+00   9.4999999999999998e-03   5.7099999999999998e-02   4.8200000000000000e-02  -7.9900000000000004e-01  -1.7790000000000000e-01   3.1341999999999999e+00   2.4079999999999999e-01   6.7400000000000002e-02   2.1679999999999999e-01
  -2.8649999999999998e-01  -3.0780000000000002e-01   1.2867999999999999e+00   1.1459999999999999e-01   9.4999999999999998e-03   5.2600000000000001e-02  -7.5460000000000005e-01  -2.2200000000000001e-02   2.8730000000000002e+00   3.2750000000000001e-01  -9.5999999999999992e-03   2.3440000000000000e-01
  -1.1020000000000001e-01  -3.9570000000000000e-01   0.0000000000000000e+00   2.3870000000000000e-01   1.2370000000000000e-01   5.2600000000000001e-02  -7.9900000000000004e-01  -8.8900000000000007e-02   2.9600000000000000e+00   3.2750000000000001e-01   9.5999999999999992e-03   2.2120000000000001e-01
  -6.6100000000000006e-02  -4.1770000000000002e-01   1.1152000000000000e+00   7.6399999999999996e-02   1.9000000000000000e-02   6.1400000000000003e-02  -5.7709999999999995e-01   1.5559999999999999e-01   3.2212000000000001e+00   3.1790000000000002e-01   9.6199999999999994e-02   1.8140000000000001e-01
  -2.2040000000000001e-01  -2.6379999999999998e-01   6.8630000000000002e-01   1.0500000000000000e-01   9.4999999999999998e-03   7.0199999999999999e-02  -3.5510000000000003e-01   0.0000000000000000e+00   3.9177000000000000e+00   3.0819999999999997e-01   9.6199999999999994e-02   2.4770000000000000e-01
  -1.9839999999999999e-01  -2.6379999999999998e-01  -2.5740000000000002e-01   1.3370000000000001e-01   1.7130000000000001e-01   2.6300000000000000e-02  -8.2120000000000004e-01   1.5559999999999999e-01   2.6989000000000001e+00   2.1190000000000001e-01   1.1550000000000001e-01   1.9460000000000000e-01
   1.1020000000000001e-01  -3.2979999999999998e-01  -4.2890000000000000e-01   1.0500000000000000e-01   1.3320000000000001e-01   0.0000000000000000e+00  -5.9930000000000005e-01   2.4460000000000001e-01   3.3953000000000002e+00   2.5050000000000000e-01   9.6199999999999994e-02   1.9460000000000000e-01
  -3.5270000000000001e-01  -2.6379999999999998e-01   6.0050000000000003e-01   1.0500000000000000e-01   1.3320000000000001e-01   1.3200000000000000e-02  -7.7680000000000005e-01   2.8910000000000002e-01   3.4824000000000002e+00   2.6970000000000000e-01   4.8099999999999997e-02   2.0790000000000000e-01
  -1.1020000000000001e-01  -3.5170000000000001e-01   1.7160000000000000e-01   3.2460000000000000e-01   1.3320000000000001e-01  -2.1899999999999999e-02  -7.9900000000000004e-01   1.7790000000000000e-01   3.2212000000000001e+00   2.9859999999999998e-01   6.7400000000000002e-02   2.1679999999999999e-01
  -1.9839999999999999e-01  -4.8359999999999997e-01   4.2890000000000000e-01   1.4319999999999999e-01   1.6180000000000000e-01   2.6300000000000000e-02  -9.7660000000000002e-01  -2.2200000000000001e-02   3.1341999999999999e+00   1.8300000000000000e-01   6.7400000000000002e-02   2.2120000000000001e-01
  -1.9839999999999999e-01  -4.1770000000000002e-01   3.4310000000000002e-01   2.0999999999999999e-01   1.0470000000000000e-01   4.8200000000000000e-02  -6.6579999999999995e-01   2.2239999999999999e-01   3.0470999999999999e+00   2.1190000000000001e-01   8.6599999999999996e-02   2.1679999999999999e-01
  -8.8200000000000001e-02  -3.0780000000000002e-01   6.0050000000000003e-01   3.8199999999999998e-02   9.4999999999999998e-03   6.1400000000000003e-02  -8.6560000000000004e-01  -1.3339999999999999e-01   2.7858999999999998e+00   2.7939999999999998e-01  -3.8500000000000000e-02   2.3000000000000001e-01
  -6.6100000000000006e-02  -5.2759999999999996e-01   1.7160000000000000e-01   2.8639999999999999e-01   4.7600000000000003e-02   1.3200000000000000e-02  -8.2120000000000004e-01   1.3339999999999999e-01   2.6989000000000001e+00   3.0819999999999997e-01  -1.9199999999999998e-02   1.9910000000000000e-01
  -4.6289999999999998e-01  -3.5170000000000001e-01   7.7210000000000001e-01   1.0500000000000000e-01  -9.4999999999999998e-03   4.3900000000000002e-02  -6.6579999999999995e-01   2.4460000000000001e-01   2.5247000000000002e+00   2.8899999999999998e-01   7.6999999999999999e-02   1.9020000000000001e-01
   6.6100000000000006e-02  -3.7369999999999998e-01   1.7160000000000000e-01   2.0050000000000001e-01   0.0000000000000000e+00   2.1899999999999999e-02  -7.9900000000000004e-01   2.0010000000000000e-01   3.6564999999999999e+00   2.9859999999999998e-01   6.7400000000000002e-02   1.9460000000000000e-01
  -1.9839999999999999e-01  -2.1980000000000000e-01   8.5780000000000001e-01   2.0050000000000001e-01   1.0470000000000000e-01   3.5099999999999999e-02  -7.7680000000000005e-01  -8.8900000000000007e-02   3.4824000000000002e+00   3.2750000000000001e-01   1.1550000000000001e-01   1.7690000000000000e-01
  -1.9839999999999999e-01  -1.0990000000000000e-01  -4.2890000000000000e-01   1.8140000000000001e-01   3.8100000000000002e-02  -1.3200000000000000e-02  -5.5489999999999995e-01   2.6679999999999998e-01   3.7435999999999998e+00   2.2159999999999999e-01   1.1550000000000001e-01   1.8579999999999999e-01
  -2.4249999999999999e-01  -3.2979999999999998e-01   2.5740000000000002e-01   2.0999999999999999e-01   1.3320000000000001e-01   4.4000000000000003e-03  -6.8799999999999994e-01   1.5559999999999999e-01   3.9177000000000000e+00   2.6970000000000000e-01   8.6599999999999996e-02   2.2559999999999999e-01
  -2.2040000000000001e-01  -1.3189999999999999e-01  -6.0050000000000003e-01   2.7689999999999998e-01   1.8079999999999999e-01  -3.0700000000000002e-02  -7.1020000000000005e-01   8.8900000000000007e-02   3.3953000000000002e+00   1.9270000000000001e-01   1.6360000000000000e-01   1.9020000000000001e-01
  -8.8200000000000001e-02  -3.0780000000000002e-01   0.0000000000000000e+00   8.5900000000000004e-02   9.5200000000000007e-02   2.6300000000000000e-02  -8.2120000000000004e-01  -6.6699999999999995e-02   3.7435999999999998e+00   2.7939999999999998e-01   5.7700000000000001e-02   1.9020000000000001e-01
  -3.0859999999999999e-01  -5.0560000000000005e-01   8.5780000000000001e-01   1.5279999999999999e-01   1.0470000000000000e-01   2.1899999999999999e-02  -7.1020000000000005e-01   2.6679999999999998e-01   2.8730000000000002e+00   3.0819999999999997e-01   5.7700000000000001e-02   1.9910000000000000e-01
  -3.5270000000000001e-01  -4.6170000000000000e-01   6.8630000000000002e-01   9.5500000000000002e-02   1.0470000000000000e-01   4.3900000000000002e-02  -9.7660000000000002e-01   2.2200000000000001e-02   2.8730000000000002e+00   2.4079999999999999e-01   1.0580000000000001e-01   2.1679999999999999e-01
  -1.1020000000000001e-01  -3.0780000000000002e-01  -2.5740000000000002e-01   2.0050000000000001e-01   1.2370000000000000e-01   2.6300000000000000e-02  -7.5460000000000005e-01   8.8900000000000007e-02   2.8730000000000002e+00   1.9270000000000001e-01   6.7400000000000002e-02   1.6370000000000001e-01
  -1.9839999999999999e-01  -5.0560000000000005e-01   8.5780000000000001e-01   1.0500000000000000e-01  -2.8500000000000001e-02   7.0199999999999999e-02  -6.6579999999999995e-01   4.4499999999999998e-02   3.8306000000000000e+00   2.9859999999999998e-01   6.7400000000000002e-02   1.8140000000000001e-01
  -1.7630000000000001e-01  -3.9570000000000000e-01  -5.1470000000000005e-01   2.1959999999999999e-01   3.8100000000000002e-02   4.8200000000000000e-02  -5.3269999999999995e-01   2.8910000000000002e-01   2.6989000000000001e+00   3.3710000000000001e-01   1.0580000000000001e-01   1.6810000000000000e-01
  -1.5429999999999999e-01  -1.3189999999999999e-01   8.5800000000000001e-02   1.6230000000000000e-01   9.5200000000000007e-02   3.0700000000000002e-02  -7.5460000000000005e-01   2.2200000000000001e-02   3.1341999999999999e+00   3.1790000000000002e-01   1.2509999999999999e-01   2.1679999999999999e-01
  -1.9839999999999999e-01  -5.2759999999999996e-01   2.5740000000000002e-01   2.0999999999999999e-01   8.5599999999999996e-02   3.5099999999999999e-02  -5.5489999999999995e-01   1.3339999999999999e-01   3.3953000000000002e+00   2.2159999999999999e-01   1.8279999999999999e-01   1.4599999999999999e-01
  -2.6450000000000001e-01  -4.8359999999999997e-01   0.0000000000000000e+00   2.0050000000000001e-01   1.2370000000000000e-01   3.9500000000000000e-02  -6.6579999999999995e-01   1.5559999999999999e-01   3.3953000000000002e+00   2.2159999999999999e-01   1.5400000000000000e-01   1.9020000000000001e-01
  -8.8200000000000001e-02  -4.3969999999999998e-01  -4.2890000000000000e-01   1.9089999999999999e-01   1.5229999999999999e-01   4.4000000000000003e-03  -8.2120000000000004e-01   4.4499999999999998e-02   3.4824000000000002e+00   2.6010000000000000e-01   6.7400000000000002e-02   2.2559999999999999e-01
  -3.0859999999999999e-01   0.0000000000000000e+00  -3.4310000000000002e-01   1.4319999999999999e-01   1.2370000000000000e-01   6.1400000000000003e-02  -6.2150000000000005e-01   1.1119999999999999e-01   3.3083000000000000e+00   2.5050000000000000e-01   4.8099999999999997e-02   2.2120000000000001e-01
  -1.3230000000000000e-01  -2.6379999999999998e-01   3.4310000000000002e-01   2.0999999999999999e-01   5.7099999999999998e-02   8.7700000000000000e-02  -6.4370000000000005e-01   3.1130000000000002e-01   3.2212000000000001e+00   1.9270000000000001e-01   4.8099999999999997e-02   2.0349999999999999e-01
  -2.2040000000000001e-01  -4.3969999999999998e-01   7.7210000000000001e-01   2.0999999999999999e-01  -1.9000000000000000e-02   6.5799999999999997e-02  -6.8799999999999994e-01   6.6699999999999995e-02   3.0470999999999999e+00   2.6010000000000000e-01   8.6599999999999996e-02   1.9910000000000000e-01
   8.8200000000000001e-02  -3.0780000000000002e-01   1.7160000000000000e-01   1.6230000000000000e-01   1.1420000000000000e-01   0.0000000000000000e+00  -6.6579999999999995e-01   2.6679999999999998e-01   2.7858999999999998e+00   2.7939999999999998e-01   4.8099999999999997e-02   2.1679999999999999e-01
  -2.6450000000000001e-01  -4.8359999999999997e-01   3.4310000000000002e-01   7.6399999999999996e-02   9.4999999999999998e-03   4.8200000000000000e-02  -5.7709999999999995e-01   2.2200000000000001e-02   3.1341999999999999e+00   2.1190000000000001e-01   5.7700000000000001e-02   2.4329999999999999e-01
  -1.5429999999999999e-01  -2.8580000000000000e-01   3.4310000000000002e-01   2.2910000000000000e-01   1.3320000000000001e-01   1.3200000000000000e-02  -4.6610000000000001e-01   2.2200000000000001e-02   3.0470999999999999e+00   3.1790000000000002e-01   2.8899999999999999e-02   1.7249999999999999e-01
  -1.1020000000000001e-01  -4.3969999999999998e-01   0.0000000000000000e+00   2.1959999999999999e-01   6.6600000000000006e-02   1.3200000000000000e-02  -8.2120000000000004e-01  -1.7790000000000000e-01   3.0470999999999999e+00   2.5050000000000000e-01   1.2509999999999999e-01   2.3000000000000001e-01
   4.4100000000000000e-02  -3.5170000000000001e-01   1.7160000000000000e-01   1.9089999999999999e-01   1.9980000000000001e-01   3.0700000000000002e-02  -6.6579999999999995e-01   2.0010000000000000e-01   3.7435999999999998e+00   3.0819999999999997e-01   1.8279999999999999e-01   1.9460000000000000e-01
  -1.7630000000000001e-01  -3.0780000000000002e-01   1.0294000000000001e+00   1.6230000000000000e-01   1.2370000000000000e-01   7.8899999999999998e-02  -7.5460000000000005e-01   2.2200000000000001e-02   3.4824000000000002e+00   1.7340000000000000e-01   9.6199999999999994e-02   2.1229999999999999e-01
   4.4100000000000000e-02  -1.7590000000000000e-01   8.5800000000000001e-02   2.4820000000000000e-01   1.9030000000000000e-01   4.4000000000000003e-03  -7.9900000000000004e-01   2.2200000000000001e-02   3.2212000000000001e+00   2.2159999999999999e-01   1.9199999999999998e-02   2.2559999999999999e-01
   4.4100000000000000e-02  -3.5170000000000001e-01   3.4310000000000002e-01   1.1459999999999999e-01   9.5200000000000007e-02   2.6300000000000000e-02  -9.3220000000000003e-01   6.6699999999999995e-02   3.5695000000000001e+00   2.7939999999999998e-01  -3.8500000000000000e-02   1.9910000000000000e-01
  -1.1020000000000001e-01  -3.7369999999999998e-01   5.1470000000000005e-01   4.7699999999999999e-02   1.2370000000000000e-01   8.8000000000000005e-03  -6.6579999999999995e-01   2.2200000000000001e-02   2.8730000000000002e+00   2.0230000000000001e-01   8.6599999999999996e-02   2.0349999999999999e-01
  -1.1020000000000001e-01  -3.0780000000000002e-01   1.7157000000000000e+00   1.4319999999999999e-01   7.6100000000000001e-02   4.3900000000000002e-02  -7.5460000000000005e-01   1.3339999999999999e-01   2.6989000000000001e+00   2.6970000000000000e-01   2.8899999999999999e-02   1.9460000000000000e-01
   2.1999999999999999e-02  -4.6170000000000000e-01  -2.5740000000000002e-01   1.7190000000000000e-01   8.5599999999999996e-02   3.9500000000000000e-02  -8.4340000000000004e-01   1.3339999999999999e-01   2.8730000000000002e+00   2.9859999999999998e-01   1.0580000000000001e-01   1.9910000000000000e-01
  -4.1880000000000001e-01  -4.3969999999999998e-01   1.1152000000000000e+00   2.0999999999999999e-01   2.8500000000000001e-02   7.4499999999999997e-02  -7.1020000000000005e-01   4.4499999999999998e-02   2.1764999999999999e+00   2.0230000000000001e-01   5.7700000000000001e-02   2.0790000000000000e-01
  -2.8649999999999998e-01  -2.8580000000000000e-01   1.1152000000000000e+00   7.6399999999999996e-02   9.5200000000000007e-02   3.9500000000000000e-02  -5.7709999999999995e-01   1.1119999999999999e-01   2.8730000000000002e+00   3.0819999999999997e-01   1.2509999999999999e-01   1.9910000000000000e-01
  -1.1020000000000001e-01  -3.5170000000000001e-01   4.2890000000000000e-01   1.7190000000000000e-01   1.2370000000000000e-01   0.0000000000000000e+00  -6.6579999999999995e-01   8.8900000000000007e-02   3.3083000000000000e+00   2.0230000000000001e-01   9.6199999999999994e-02   2.1679999999999999e-01
  -6.6100000000000006e-02  -3.0780000000000002e-01  -8.5800000000000001e-02   9.5500000000000002e-02   1.0470000000000000e-01   1.7500000000000002e-02  -5.7709999999999995e-01   2.4460000000000001e-01   3.8306000000000000e+00   1.7340000000000000e-01   5.7700000000000001e-02   1.5040000000000001e-01
  -1.9839999999999999e-01  -2.1980000000000000e-01  -5.1470000000000005e-01   7.6399999999999996e-02   7.6100000000000001e-02   6.1400000000000003e-02  -7.5460000000000005e-01   2.4460000000000001e-01   3.7435999999999998e+00   2.6010000000000000e-01   6.7400000000000002e-02   2.1229999999999999e-01
  -2.2040000000000001e-01  -2.1980000000000000e-01   6.0050000000000003e-01   2.0999999999999999e-01   1.1420000000000000e-01   3.0700000000000002e-02  -5.9930000000000005e-01   2.0010000000000000e-01   4.1788999999999996e+00   1.9270000000000001e-01   3.8500000000000000e-02   2.3440000000000000e-01
  -1.1020000000000001e-01  -3.0780000000000002e-01   0.0000000000000000e+00   2.4820000000000000e-01   7.6100000000000001e-02  -8.8000000000000005e-03  -8.4340000000000004e-01   4.4499999999999998e-02   3.2212000000000001e+00   2.9859999999999998e-01   9.5999999999999992e-03   2.4770000000000000e-01
  -2.8649999999999998e-01  -2.6379999999999998e-01   4.2890000000000000e-01   2.3870000000000000e-01   5.7099999999999998e-02   3.9500000000000000e-02  -7.1020000000000005e-01   1.3339999999999999e-01   2.6989000000000001e+00   1.8300000000000000e-01   0.0000000000000000e+00   1.9460000000000000e-01
  -3.5270000000000001e-01  -3.9570000000000000e-01   4.2890000000000000e-01   5.7299999999999997e-02   5.7099999999999998e-02   3.0700000000000002e-02  -6.8799999999999994e-01   1.3339999999999999e-01   3.2212000000000001e+00   2.3119999999999999e-01   3.8500000000000000e-02   2.3890000000000000e-01
  -1.7630000000000001e-01  -3.2979999999999998e-01   2.5740000000000002e-01   1.8140000000000001e-01   1.3320000000000001e-01   3.5099999999999999e-02  -8.6560000000000004e-01  -8.8900000000000007e-02   2.4377000000000000e+00   2.5050000000000000e-01   8.6599999999999996e-02   2.4329999999999999e-01
  -1.7630000000000001e-01  -3.7369999999999998e-01   7.7210000000000001e-01   1.2410000000000000e-01   6.6600000000000006e-02   3.0700000000000002e-02  -7.7680000000000005e-01   6.6699999999999995e-02   2.4377000000000000e+00   2.8899999999999998e-01   4.8099999999999997e-02   2.0790000000000000e-01
  -2.6450000000000001e-01  -3.9570000000000000e-01   1.2010000000000001e+00   2.0999999999999999e-01   4.7600000000000003e-02   4.8200000000000000e-02  -5.9930000000000005e-01   2.8910000000000002e-01   3.5695000000000001e+00   3.2750000000000001e-01   1.8279999999999999e-01   1.7690000000000000e-01
  -1.9839999999999999e-01  -5.2759999999999996e-01  -6.0050000000000003e-01   2.0050000000000001e-01   1.3320000000000001e-01   0.0000000000000000e+00  -5.3269999999999995e-01  -6.6699999999999995e-02   2.8730000000000002e+00   2.8899999999999998e-01   1.0580000000000001e-01   1.9910000000000000e-01
  -1.3230000000000000e-01  -2.4179999999999999e-01  -3.4310000000000002e-01   2.1959999999999999e-01   8.5599999999999996e-02   6.5799999999999997e-02  -7.5460000000000005e-01   2.2239999999999999e-01   3.3953000000000002e+00   2.2159999999999999e-01   1.4430000000000001e-01   1.9910000000000000e-01
   4.4100000000000000e-02  -4.6170000000000000e-01   0.0000000000000000e+00   1.7190000000000000e-01   1.3320000000000001e-01  -2.6300000000000000e-02  -6.6579999999999995e-01   2.0010000000000000e-01   4.0918000000000001e+00   2.5050000000000000e-01   1.4430000000000001e-01   2.2120000000000001e-01
  -4.4100000000000000e-02  -4.8359999999999997e-01  -6.0050000000000003e-01   2.4820000000000000e-01   1.9030000000000000e-01   1.3200000000000000e-02  -8.6560000000000004e-01   0.0000000000000000e+00   3.7435999999999998e+00   2.3119999999999999e-01   5.7700000000000001e-02   1.9460000000000000e-01
  -1.7630000000000001e-01  -2.8580000000000000e-01   8.5800000000000001e-02   1.2410000000000000e-01   1.7130000000000001e-01   8.8000000000000005e-03  -6.8799999999999994e-01   0.0000000000000000e+00   3.3953000000000002e+00   2.8899999999999998e-01   2.8899999999999999e-02   1.9020000000000001e-01
  -1.5429999999999999e-01  -3.2979999999999998e-01  -1.7160000000000000e-01   1.7190000000000000e-01   9.5200000000000007e-02   2.1899999999999999e-02  -6.8799999999999994e-01   2.2200000000000001e-02   2.1764999999999999e+00   2.4079999999999999e-01   1.2509999999999999e-01   2.0790000000000000e-01
  -1.7630000000000001e-01  -4.6170000000000000e-01   9.4359999999999999e-01   1.1459999999999999e-01   7.6100000000000001e-02   7.4499999999999997e-02  -8.6560000000000004e-01   2.2200000000000001e-02   2.5247000000000002e+00   3.4680000000000000e-01   1.4430000000000001e-01   1.8140000000000001e-01
   2.1999999999999999e-02  -3.9570000000000000e-01  -2.5740000000000002e-01   1.1459999999999999e-01   1.0470000000000000e-01   8.8000000000000005e-03  -5.7709999999999995e-01  -8.8900000000000007e-02   2.6118000000000001e+00   2.2159999999999999e-01   6.7400000000000002e-02   2.0790000000000000e-01
  -2.8649999999999998e-01  -3.7369999999999998e-01   5.1470000000000005e-01   1.0500000000000000e-01   5.7099999999999998e-02   7.8899999999999998e-02  -4.2170000000000002e-01  -1.3339999999999999e-01   2.5247000000000002e+00   1.5409999999999999e-01   7.6999999999999999e-02   1.4599999999999999e-01
  -3.3060000000000000e-01  -2.4179999999999999e-01   3.4310000000000002e-01   1.2410000000000000e-01   1.9000000000000000e-02   5.2600000000000001e-02  -6.2150000000000005e-01   3.1130000000000002e-01   2.6989000000000001e+00   2.6970000000000000e-01   1.7319999999999999e-01   1.8140000000000001e-01
  -1.1020000000000001e-01  -3.2979999999999998e-01   0.0000000000000000e+00   2.0050000000000001e-01   3.8100000000000002e-02   2.6300000000000000e-02  -6.4370000000000005e-01  -1.5559999999999999e-01   3.0470999999999999e+00   3.7569999999999998e-01   1.0580000000000001e-01   2.1679999999999999e-01
  -1.9839999999999999e-01  -3.5170000000000001e-01   1.7160000000000000e-01   2.0999999999999999e-01   6.6600000000000006e-02   5.7000000000000002e-02  -2.6629999999999998e-01   1.5559999999999999e-01   3.7435999999999998e+00   2.6010000000000000e-01   1.5400000000000000e-01   1.7249999999999999e-01
  -3.3060000000000000e-01  -2.1980000000000000e-01   0.0000000000000000e+00   8.5900000000000004e-02   1.5229999999999999e-01   4.4000000000000003e-03  -5.7709999999999995e-01   1.7790000000000000e-01   4.0048000000000004e+00   2.0230000000000001e-01   4.8099999999999997e-02   1.9910000000000000e-01
  -8.8200000000000001e-02  -4.6170000000000000e-01   0.0000000000000000e+00   1.7190000000000000e-01   1.8079999999999999e-01   4.4000000000000003e-03  -6.4370000000000005e-01   2.2200000000000001e-02   3.0470999999999999e+00   2.1190000000000001e-01   8.6599999999999996e-02   2.4329999999999999e-01
  -6.6100000000000006e-02  -3.7369999999999998e-01   8.5800000000000001e-02   1.2410000000000000e-01   1.4269999999999999e-01   2.1899999999999999e-02  -8.6560000000000004e-01   1.3339999999999999e-01   2.9600000000000000e+00   2.8899999999999998e-01   1.1550000000000001e-01   2.0349999999999999e-01
  -8.8200000000000001e-02  -5.9360000000000002e-01   4.2890000000000000e-01   1.4319999999999999e-01  -2.8500000000000001e-02   3.9500000000000000e-02  -7.1020000000000005e-01   6.6699999999999995e-02   2.6118000000000001e+00   2.6010000000000000e-01   6.7400000000000002e-02   2.3000000000000001e-01
  -1.9839999999999999e-01  -3.7369999999999998e-01   1.6298999999999999e+00   1.4319999999999999e-01   3.8100000000000002e-02   4.8200000000000000e-02  -8.8780000000000003e-01   6.6699999999999995e-02   2.7858999999999998e+00   2.3119999999999999e-01  -1.9199999999999998e-02   2.3890000000000000e-01
  -1.5429999999999999e-01  -3.7369999999999998e-01   6.0050000000000003e-01   1.6230000000000000e-01   5.7099999999999998e-02   2.1899999999999999e-02  -7.1020000000000005e-01  -1.1119999999999999e-01   2.0024000000000002e+00   2.6010000000000000e-01   4.8099999999999997e-02   2.0790000000000000e-01
  -8.8200000000000001e-02  -2.4179999999999999e-01   1.4582999999999999e+00   6.6799999999999998e-02  -9.4999999999999998e-03   6.5799999999999997e-02  -7.3240000000000005e-01  -1.1119999999999999e-01   2.5247000000000002e+00   2.6970000000000000e-01   2.8899999999999999e-02   1.9910000000000000e-01
  -2.4249999999999999e-01  -4.3969999999999998e-01   8.5780000000000001e-01   1.3370000000000001e-01   3.8100000000000002e-02   5.7000000000000002e-02  -5.3269999999999995e-01   3.3350000000000002e-01   3.4824000000000002e+00   3.0819999999999997e-01   4.8099999999999997e-02   2.1229999999999999e-01
   0.0000000000000000e+00  -4.8359999999999997e-01   4.2890000000000000e-01   1.8140000000000001e-01   1.0470000000000000e-01   2.1899999999999999e-02  -6.6579999999999995e-01   2.2200000000000001e-02   3.2212000000000001e+00   2.7939999999999998e-01   1.1550000000000001e-01   2.0349999999999999e-01
  -6.6100000000000006e-02  -2.1980000000000000e-01  -5.1470000000000005e-01   1.5279999999999999e-01   1.5229999999999999e-01   1.7500000000000002e-02  -5.1049999999999995e-01   8.8900000000000007e-02   3.3953000000000002e+00   2.1190000000000001e-01   1.5400000000000000e-01   2.1229999999999999e-01
  -1.9839999999999999e-01  -1.9789999999999999e-01   5.1470000000000005e-01   1.1459999999999999e-01   9.5200000000000007e-02   1.3200000000000000e-02  -6.4370000000000005e-01   8.8900000000000007e-02   4.0918000000000001e+00   2.5050000000000000e-01   1.4430000000000001e-01   1.9460000000000000e-01
  -1.7630000000000001e-01  -4.3969999999999998e-01  -8.5780000000000001e-01   2.8639999999999999e-01   1.2370000000000000e-01   2.6300000000000000e-02  -7.3240000000000005e-01   3.3350000000000002e-01   3.3083000000000000e+00   2.7939999999999998e-01   2.8899999999999999e-02   1.9460000000000000e-01
  -1.3230000000000000e-01  -1.0990000000000000e-01   0.0000000000000000e+00   8.5900000000000004e-02   1.4269999999999999e-01   0.0000000000000000e+00  -6.8799999999999994e-01  -2.2200000000000001e-02   3.5695000000000001e+00   2.6010000000000000e-01   1.4430000000000001e-01   2.7429999999999999e-01
  -2.4249999999999999e-01  -3.2979999999999998e-01   5.1470000000000005e-01   2.6729999999999998e-01   5.7099999999999998e-02   6.1400000000000003e-02  -7.7680000000000005e-01   1.5559999999999999e-01   3.3083000000000000e+00   2.6970000000000000e-01   1.0580000000000001e-01   2.1679999999999999e-01
  -3.0859999999999999e-01  -3.2979999999999998e-01   6.0050000000000003e-01   9.5500000000000002e-02   8.5599999999999996e-02   3.9500000000000000e-02  -8.2120000000000004e-01   8.8900000000000007e-02   3.0470999999999999e+00   2.1190000000000001e-01   7.6999999999999999e-02   2.2120000000000001e-01
  -3.0859999999999999e-01  -4.1770000000000002e-01  -8.5800000000000001e-02   1.6230000000000000e-01   1.5229999999999999e-01   2.6300000000000000e-02  -7.5460000000000005e-01  -6.6699999999999995e-02   2.4377000000000000e+00   3.1790000000000002e-01   3.8500000000000000e-02   2.4329999999999999e-01
  -1.9839999999999999e-01  -2.6379999999999998e-01   7.7210000000000001e-01   1.0500000000000000e-01   4.7600000000000003e-02   1.1840000000000001e-01  -8.4340000000000004e-01   2.8910000000000002e-01   2.4377000000000000e+00   1.4449999999999999e-01   1.3469999999999999e-01   2.0790000000000000e-01
  -3.7469999999999998e-01  -3.7369999999999998e-01   8.5800000000000001e-02   2.1959999999999999e-01   1.0470000000000000e-01   6.1400000000000003e-02  -6.2150000000000005e-01   8.8900000000000007e-02   3.3953000000000002e+00   1.9270000000000001e-01   4.8099999999999997e-02   1.8579999999999999e-01
  -1.9839999999999999e-01  -2.8580000000000000e-01   8.5800000000000001e-02   1.8140000000000001e-01   3.8100000000000002e-02   8.8000000000000005e-03  -6.4370000000000005e-01  -2.2200000000000001e-02   3.2212000000000001e+00   2.6010000000000000e-01   9.6199999999999994e-02   2.3440000000000000e-01
  -1.3230000000000000e-01  -2.6379999999999998e-01   7.7210000000000001e-01   2.5779999999999997e-01   8.5599999999999996e-02  -3.0700000000000002e-02  -5.3269999999999995e-01   1.3339999999999999e-01   3.0470999999999999e+00   3.3710000000000001e-01   1.2509999999999999e-01   1.9460000000000000e-01
  -1.9839999999999999e-01  -1.9789999999999999e-01   2.5740000000000002e-01   1.5279999999999999e-01   8.5599999999999996e-02   7.4499999999999997e-02  -6.2150000000000005e-01   2.8910000000000002e-01   2.8730000000000002e+00   2.1190000000000001e-01   1.0580000000000001e-01   2.0790000000000000e-01
  -6.6100000000000006e-02  -1.0990000000000000e-01  -8.5800000000000001e-02   2.0999999999999999e-01   1.4269999999999999e-01  -1.7500000000000002e-02  -6.8799999999999994e-01  -6.6699999999999995e-02   3.2212000000000001e+00   2.5050000000000000e-01   9.6199999999999994e-02   1.5479999999999999e-01
  -2.4249999999999999e-01  -1.9789999999999999e-01   3.4310000000000002e-01   1.8140000000000001e-01   1.0470000000000000e-01   2.1899999999999999e-02  -5.3269999999999995e-01   6.6699999999999995e-02   2.7858999999999998e+00   2.0230000000000001e-01   7.6999999999999999e-02   2.3890000000000000e-01
  -8.8200000000000001e-02  -2.1980000000000000e-01  -2.5740000000000002e-01   1.0500000000000000e-01   1.9000000000000000e-02   3.5099999999999999e-02  -5.9930000000000005e-01   1.5559999999999999e-01   2.9600000000000000e+00   2.4079999999999999e-01   1.2509999999999999e-01   1.7690000000000000e-01
  -2.1999999999999999e-02  -4.3969999999999998e-01   1.4582999999999999e+00   1.3370000000000001e-01   9.5200000000000007e-02   7.0199999999999999e-02  -8.8780000000000003e-01  -6.6699999999999995e-02   2.8730000000000002e+00   2.7939999999999998e-01   3.8500000000000000e-02   2.1679999999999999e-01
  -8.8200000000000001e-02  -3.9570000000000000e-01  -6.8630000000000002e-01   1.2410000000000000e-01   9.5200000000000007e-02   0.0000000000000000e+00  -7.3240000000000005e-01   1.1119999999999999e-01   2.4377000000000000e+00   2.8899999999999998e-01   3.8500000000000000e-02   1.9910000000000000e-01
  -2.8649999999999998e-01  -2.6379999999999998e-01   8.5780000000000001e-01   6.6799999999999998e-02   7.6100000000000001e-02   6.1400000000000003e-02  -5.9930000000000005e-01   0.0000000000000000e+00   2.7858999999999998e+00   2.4079999999999999e-01   1.7319999999999999e-01   2.5209999999999999e-01
  -2.4249999999999999e-01  -3.9570000000000000e-01   5.1470000000000005e-01   1.9089999999999999e-01   4.7600000000000003e-02   0.0000000000000000e+00  -7.7680000000000005e-01   6.6699999999999995e-02   3.5695000000000001e+00   2.3119999999999999e-01   1.9239999999999999e-01   1.6370000000000001e-01
  -1.1020000000000001e-01  -2.8580000000000000e-01  -1.7160000000000000e-01   2.6729999999999998e-01   1.1420000000000000e-01   2.6300000000000000e-02  -6.2150000000000005e-01   8.8900000000000007e-02   3.7435999999999998e+00   2.9859999999999998e-01   1.6360000000000000e-01   2.2120000000000001e-01
  -4.4100000000000000e-02  -2.6379999999999998e-01  -4.2890000000000000e-01   1.8140000000000001e-01   1.3320000000000001e-01   1.3200000000000000e-02  -2.4410000000000001e-01   3.5580000000000001e-01   3.5695000000000001e+00   2.8899999999999998e-01   1.7319999999999999e-01   1.9910000000000000e-01
  -2.2040000000000001e-01  -1.9789999999999999e-01   2.5740000000000002e-01   2.2910000000000000e-01   2.2839999999999999e-01   3.0700000000000002e-02  -7.7680000000000005e-01   1.5559999999999999e-01   4.1788999999999996e+00   2.6010000000000000e-01   1.5400000000000000e-01   1.9910000000000000e-01
  -2.1999999999999999e-02  -1.3189999999999999e-01  -8.5780000000000001e-01   2.9599999999999999e-01   1.9030000000000000e-01  -2.1899999999999999e-02  -7.1020000000000005e-01   1.1119999999999999e-01   2.8730000000000002e+00   3.0819999999999997e-01   9.5999999999999992e-03   1.9020000000000001e-01
  -3.5270000000000001e-01  -3.7369999999999998e-01  -4.2890000000000000e-01   1.9089999999999999e-01   1.0470000000000000e-01   7.4499999999999997e-02  -7.9900000000000004e-01   1.1119999999999999e-01   3.5695000000000001e+00   1.7340000000000000e-01   9.6199999999999994e-02   1.9910000000000000e-01
  -1.5429999999999999e-01  -3.0780000000000002e-01  -3.4310000000000002e-01   1.4319999999999999e-01   4.7600000000000003e-02   6.5799999999999997e-02  -8.2120000000000004e-01   6.6699999999999995e-02   2.3506000000000000e+00   2.6970000000000000e-01   1.2509999999999999e-01   2.2559999999999999e-01
  -1.5429999999999999e-01  -1.3189999999999999e-01   7.7210000000000001e-01   1.3370000000000001e-01   9.4999999999999998e-03   8.7700000000000000e-02  -6.4370000000000005e-01   1.1119999999999999e-01   2.2635999999999998e+00   2.4079999999999999e-01   9.6199999999999994e-02   2.3440000000000000e-01
  -1.1020000000000001e-01  -2.6379999999999998e-01   2.5740000000000002e-01   1.5279999999999999e-01   1.2370000000000000e-01   1.3200000000000000e-02  -7.1020000000000005e-01   2.2239999999999999e-01   2.6989000000000001e+00   3.5639999999999999e-01   9.6199999999999994e-02   2.1679999999999999e-01
  -2.6450000000000001e-01  -3.0780000000000002e-01   1.5441000000000000e+00   1.1459999999999999e-01  -9.4999999999999998e-03   1.0960000000000000e-01  -6.4370000000000005e-01   2.4460000000000001e-01   2.6989000000000001e+00   2.8899999999999998e-01   1.1550000000000001e-01   2.0349999999999999e-01
  -2.2040000000000001e-01  -2.6379999999999998e-01   2.5740000000000002e-01   2.6729999999999998e-01   4.7600000000000003e-02   4.8200000000000000e-02  -6.6579999999999995e-01   4.4499999999999998e-02   2.4377000000000000e+00   3.0819999999999997e-01   1.9239999999999999e-01   2.0349999999999999e-01
  -2.2040000000000001e-01  -4.6170000000000000e-01   1.7160000000000000e-01   1.6230000000000000e-01   1.0470000000000000e-01   4.3900000000000002e-02  -7.5460000000000005e-01   8.8900000000000007e-02   3.3083000000000000e+00   3.3710000000000001e-01   5.7700000000000001e-02   2.0790000000000000e-01
  -1.9839999999999999e-01  -3.5170000000000001e-01  -1.7160000000000000e-01   2.1959999999999999e-01   1.3320000000000001e-01  -4.4000000000000003e-03  -4.6610000000000001e-01   1.1119999999999999e-01   3.8306000000000000e+00   2.8899999999999998e-01   8.6599999999999996e-02   1.8140000000000001e-01
  -2.2040000000000001e-01  -6.5949999999999998e-01   8.5800000000000001e-02   1.5279999999999999e-01   1.1420000000000000e-01   2.6300000000000000e-02  -5.7709999999999995e-01   3.5580000000000001e-01   4.0918000000000001e+00   2.9859999999999998e-01   7.6999999999999999e-02   2.1679999999999999e-01
  -1.7630000000000001e-01  -3.5170000000000001e-01  -9.4359999999999999e-01   2.6729999999999998e-01   9.5200000000000007e-02   2.6300000000000000e-02  -8.2120000000000004e-01   1.5559999999999999e-01   3.3083000000000000e+00   3.2750000000000001e-01   3.8500000000000000e-02   2.2120000000000001e-01
  -2.6450000000000001e-01  -4.3969999999999998e-01  -8.5800000000000001e-02   1.1459999999999999e-01   1.9000000000000000e-02   2.6300000000000000e-02  -9.5440000000000003e-01  -6.6699999999999995e-02   2.4377000000000000e+00   2.1190000000000001e-01   0.0000000000000000e+00   2.1679999999999999e-01
  -2.4249999999999999e-01  -2.8580000000000000e-01   1.0294000000000001e+00   2.0999999999999999e-01   4.7600000000000003e-02   6.5799999999999997e-02  -7.7680000000000005e-01   2.0010000000000000e-01   2.9600000000000000e+00   3.2750000000000001e-01   7.6999999999999999e-02   1.6810000000000000e-01
  -3.9679999999999999e-01  -4.6170000000000000e-01  -1.7160000000000000e-01   1.6230000000000000e-01  -9.4999999999999998e-03   5.7000000000000002e-02  -8.8780000000000003e-01  -1.1119999999999999e-01   3.2212000000000001e+00   3.2750000000000001e-01  -2.8899999999999999e-02   2.2559999999999999e-01
  -1.5429999999999999e-01  -4.3969999999999998e-01   6.8630000000000002e-01   2.6729999999999998e-01   1.1420000000000000e-01   4.4000000000000003e-03  -7.5460000000000005e-01   2.2200000000000001e-02   2.6989000000000001e+00   3.0819999999999997e-01   1.9199999999999998e-02   2.1229999999999999e-01
  -1.5429999999999999e-01  -5.7160000000000000e-01   6.0050000000000003e-01   5.7299999999999997e-02   4.7600000000000003e-02   3.0700000000000002e-02  -7.3240000000000005e-01   2.0010000000000000e-01   3.5695000000000001e+00   2.5050000000000000e-01   8.6599999999999996e-02   2.1679999999999999e-01
  -2.2040000000000001e-01  -1.9789999999999999e-01  -2.5740000000000002e-01   2.0999999999999999e-01   9.5200000000000007e-02   3.5099999999999999e-02  -4.6610000000000001e-01   2.2239999999999999e-01   2.6118000000000001e+00   2.7939999999999998e-01   1.6360000000000000e-01   2.2559999999999999e-01
  -2.4249999999999999e-01  -2.4179999999999999e-01  -3.4310000000000002e-01   1.4319999999999999e-01   8.5599999999999996e-02   1.7500000000000002e-02  -6.8799999999999994e-01   2.2200000000000001e-02   3.2212000000000001e+00   2.3119999999999999e-01  -9.5999999999999992e-03   2.2559999999999999e-01
  -1.1020000000000001e-01  -2.6379999999999998e-01  -2.5740000000000002e-01   1.9089999999999999e-01   1.6180000000000000e-01   1.7500000000000002e-02  -5.1049999999999995e-01   2.2239999999999999e-01   3.3953000000000002e+00   2.8899999999999998e-01   7.6999999999999999e-02   1.9020000000000001e-01
  -3.0859999999999999e-01  -2.8580000000000000e-01   3.4310000000000002e-01   1.3370000000000001e-01   7.6100000000000001e-02   3.9500000000000000e-02  -4.4390000000000002e-01   4.4499999999999998e-02   3.1341999999999999e+00   2.1190000000000001e-01   1.3469999999999999e-01   2.0790000000000000e-01
  -2.1999999999999999e-02  -2.1999999999999999e-02  -4.2890000000000000e-01   1.8140000000000001e-01   1.2370000000000000e-01  -2.1899999999999999e-02  -7.5460000000000005e-01  -2.2200000000000001e-02   4.0048000000000004e+00   2.6970000000000000e-01   7.6999999999999999e-02   1.9020000000000001e-01
  -3.3060000000000000e-01  -8.7900000000000006e-02  -2.5740000000000002e-01   1.6230000000000000e-01   1.2370000000000000e-01   2.1899999999999999e-02  -6.4370000000000005e-01   8.8900000000000007e-02   3.0470999999999999e+00   2.5050000000000000e-01   4.8099999999999997e-02   2.2559999999999999e-01
  -8.8200000000000001e-02  -3.5170000000000001e-01  -6.8630000000000002e-01   1.3370000000000001e-01   1.0470000000000000e-01   5.7000000000000002e-02  -7.5460000000000005e-01   2.4460000000000001e-01   3.3083000000000000e+00   3.0819999999999997e-01   1.3469999999999999e-01   1.9020000000000001e-01
  -1.3230000000000000e-01  -3.2979999999999998e-01   9.4359999999999999e-01   1.7190000000000000e-01   2.8500000000000001e-02   5.7000000000000002e-02  -9.9880000000000002e-01   1.7790000000000000e-01   3.3953000000000002e+00   3.3710000000000001e-01   2.8899999999999999e-02   2.2120000000000001e-01
  -2.1999999999999999e-02  -2.4179999999999999e-01   2.5740000000000002e-01   1.5279999999999999e-01   8.5599999999999996e-02   4.8200000000000000e-02  -7.3240000000000005e-01   1.7790000000000000e-01   3.1341999999999999e+00   2.9859999999999998e-01   1.5400000000000000e-01   2.0790000000000000e-01
  -1.3230000000000000e-01  -4.6170000000000000e-01   1.0294000000000001e+00   1.0500000000000000e-01   5.7099999999999998e-02   8.3299999999999999e-02  -7.9900000000000004e-01   8.8900000000000007e-02   2.7858999999999998e+00   2.5050000000000000e-01   1.1550000000000001e-01   1.9910000000000000e-01
  -2.4249999999999999e-01  -3.2979999999999998e-01   8.5800000000000001e-02   1.0500000000000000e-01   9.5200000000000007e-02   3.9500000000000000e-02  -5.9930000000000005e-01   1.7790000000000000e-01   3.2212000000000001e+00   2.0230000000000001e-01   1.0580000000000001e-01   1.7690000000000000e-01
  -1.3230000000000000e-01  -4.6170000000000000e-01  -2.5740000000000002e-01   1.3370000000000001e-01   1.8079999999999999e-01   4.4000000000000003e-03  -7.5460000000000005e-01  -1.1119999999999999e-01   3.1341999999999999e+00   2.6970000000000000e-01   1.1550000000000001e-01   1.9460000000000000e-01
  -2.4249999999999999e-01  -4.1770000000000002e-01  -4.2890000000000000e-01   1.6230000000000000e-01   2.5690000000000002e-01  -4.4000000000000003e-03  -5.3269999999999995e-01   4.4499999999999998e-02   4.0048000000000004e+00   2.6010000000000000e-01   1.0580000000000001e-01   1.6810000000000000e-01
  -1.5429999999999999e-01  -2.1980000000000000e-01   6.8630000000000002e-01   1.5279999999999999e-01   1.3320000000000001e-01   3.9500000000000000e-02  -6.2150000000000005e-01   4.4499999999999998e-02   3.8306000000000000e+00   2.5050000000000000e-01   3.8500000000000000e-02   1.9910000000000000e-01
  -2.4249999999999999e-01  -8.7900000000000006e-02  -3.4310000000000002e-01   2.6729999999999998e-01   2.1890000000000001e-01   1.7500000000000002e-02  -7.3240000000000005e-01  -2.2200000000000001e-02   3.0470999999999999e+00   2.6010000000000000e-01   1.1550000000000001e-01   2.0790000000000000e-01
   1.7630000000000001e-01  -2.1980000000000000e-01   8.5800000000000001e-02   1.4319999999999999e-01   1.1420000000000000e-01  -4.8200000000000000e-02  -7.1020000000000005e-01   0.0000000000000000e+00   3.3083000000000000e+00   3.0819999999999997e-01   4.8099999999999997e-02   2.3440000000000000e-01
  -1.7630000000000001e-01  -2.6379999999999998e-01   6.0050000000000003e-01   2.0050000000000001e-01   9.5200000000000007e-02   1.3200000000000000e-02  -8.6560000000000004e-01   4.4499999999999998e-02   3.1341999999999999e+00   2.3119999999999999e-01   2.8899999999999999e-02   1.7690000000000000e-01
  -1.1020000000000001e-01  -3.7369999999999998e-01   8.5800000000000001e-02   1.2410000000000000e-01   5.7099999999999998e-02   4.4000000000000003e-03  -9.7660000000000002e-01   2.2200000000000001e-02   2.6118000000000001e+00   2.3119999999999999e-01   9.6199999999999994e-02   2.0790000000000000e-01
  -1.7630000000000001e-01  -1.9789999999999999e-01  -1.7160000000000000e-01   1.5279999999999999e-01   4.7600000000000003e-02   3.9500000000000000e-02  -6.8799999999999994e-01   2.2200000000000001e-02   2.5247000000000002e+00   3.3710000000000001e-01   7.6999999999999999e-02   2.1229999999999999e-01
  -2.2040000000000001e-01  -4.6170000000000000e-01   5.1470000000000005e-01   1.9089999999999999e-01   0.0000000000000000e+00   4.4000000000000003e-03  -7.5460000000000005e-01   1.3339999999999999e-01   3.1341999999999999e+00   3.2750000000000001e-01   1.3469999999999999e-01   1.7690000000000000e-01
  -1.5429999999999999e-01  -5.0560000000000005e-01   5.1470000000000005e-01   1.8140000000000001e-01   3.8100000000000002e-02   3.0700000000000002e-02  -6.6579999999999995e-01   1.7790000000000000e-01   3.4824000000000002e+00   3.5639999999999999e-01   1.3469999999999999e-01   2.0790000000000000e-01
  -6.6100000000000006e-02  -3.0780000000000002e-01  -5.1470000000000005e-01   2.0050000000000001e-01   1.0470000000000000e-01  -4.4000000000000003e-03  -6.2150000000000005e-01   8.8900000000000007e-02   2.6118000000000001e+00   2.4079999999999999e-01   4.8099999999999997e-02   2.0790000000000000e-01
  -2.1999999999999999e-02  -3.7369999999999998e-01  -2.5740000000000002e-01   2.2910000000000000e-01   8.5599999999999996e-02   3.0700000000000002e-02  -5.9930000000000005e-01   4.4469999999999998e-01   2.8730000000000002e+00   1.9270000000000001e-01   1.1550000000000001e-01   1.9460000000000000e-01
  -2.8649999999999998e-01  -3.2979999999999998e-01   4.2890000000000000e-01   2.0050000000000001e-01   1.0470000000000000e-01   4.3900000000000002e-02  -6.2150000000000005e-01   2.0010000000000000e-01   3.4824000000000002e+00   2.6970000000000000e-01   8.6599999999999996e-02   1.8579999999999999e-01
  -1.7630000000000001e-01  -2.4179999999999999e-01  -1.7160000000000000e-01   2.2910000000000000e-01   1.1420000000000000e-01   1.3200000000000000e-02  -7.3240000000000005e-01   1.3339999999999999e-01   3.4824000000000002e+00   2.2159999999999999e-01   9.6199999999999994e-02   2.3000000000000001e-01
  -1.3230000000000000e-01  -2.4179999999999999e-01   8.5800000000000001e-02   1.0500000000000000e-01   2.4740000000000001e-01   5.2600000000000001e-02  -6.8799999999999994e-01   4.4499999999999998e-02   2.9600000000000000e+00   2.8899999999999998e-01   1.5400000000000000e-01   1.9910000000000000e-01
  -8.8200000000000001e-02  -3.9570000000000000e-01   6.8630000000000002e-01   1.7190000000000000e-01   8.5599999999999996e-02   5.2600000000000001e-02  -8.2120000000000004e-01   6.6699999999999995e-02   3.2212000000000001e+00   2.6010000000000000e-01   8.6599999999999996e-02   2.1229999999999999e-01
  -1.9839999999999999e-01  -2.6379999999999998e-01   6.0050000000000003e-01   2.0999999999999999e-01   2.8500000000000001e-02   3.9500000000000000e-02  -8.6560000000000004e-01   8.8900000000000007e-02   2.6118000000000001e+00   2.8899999999999998e-01   0.0000000000000000e+00   2.0349999999999999e-01
  -1.5429999999999999e-01  -8.7900000000000006e-02   4.2890000000000000e-01   3.0549999999999999e-01   3.8100000000000002e-02   4.8200000000000000e-02  -6.8799999999999994e-01   6.6699999999999995e-02   2.3506000000000000e+00   2.7939999999999998e-01   4.8099999999999997e-02   2.3890000000000000e-01
  -3.3060000000000000e-01  -3.5170000000000001e-01   5.1470000000000005e-01   1.9089999999999999e-01   9.4999999999999998e-03   8.3299999999999999e-02  -5.5489999999999995e-01   1.7790000000000000e-01   3.0470999999999999e+00   3.1790000000000002e-01   5.7700000000000001e-02   1.5920000000000001e-01
  -2.6450000000000001e-01  -5.2759999999999996e-01   4.2890000000000000e-01   2.9599999999999999e-01   8.5599999999999996e-02   5.2600000000000001e-02  -5.1049999999999995e-01   1.7790000000000000e-01   3.1341999999999999e+00   2.9859999999999998e-01   1.8279999999999999e-01   1.8140000000000001e-01
  -1.7630000000000001e-01  -3.0780000000000002e-01   8.5800000000000001e-02   2.0999999999999999e-01   5.7099999999999998e-02   8.8000000000000005e-03  -7.5460000000000005e-01   0.0000000000000000e+00   3.7435999999999998e+00   2.5050000000000000e-01  -9.5999999999999992e-03   2.1679999999999999e-01
  -1.1020000000000001e-01  -4.8359999999999997e-01   4.2890000000000000e-01   1.2410000000000000e-01   9.5200000000000007e-02   0.0000000000000000e+00  -5.7709999999999995e-01   1.1119999999999999e-01   3.3083000000000000e+00   2.3119999999999999e-01   1.1550000000000001e-01   1.8140000000000001e-01
  -2.2040000000000001e-01  -2.6379999999999998e-01   2.5740000000000002e-01   1.2410000000000000e-01   1.1420000000000000e-01   3.5099999999999999e-02  -6.4370000000000005e-01   2.8910000000000002e-01   3.7435999999999998e+00   2.7939999999999998e-01   5.7700000000000001e-02   2.1229999999999999e-01
   1.3230000000000000e-01  -1.7590000000000000e-01  -2.5740000000000002e-01   1.9089999999999999e-01   1.6180000000000000e-01   8.8000000000000005e-03  -6.2150000000000005e-01   8.8900000000000007e-02   2.1764999999999999e+00   3.1790000000000002e-01   1.9199999999999998e-02   2.1229999999999999e-01
  -1.3230000000000000e-01  -1.9789999999999999e-01   8.5800000000000001e-02   2.3870000000000000e-01   1.6180000000000000e-01   3.0700000000000002e-02  -6.8799999999999994e-01  -6.6699999999999995e-02   3.0470999999999999e+00   2.3119999999999999e-01   8.6599999999999996e-02   2.3890000000000000e-01
  -2.2040000000000001e-01  -2.4179999999999999e-01   8.5800000000000001e-02   1.8140000000000001e-01   4.7600000000000003e-02   5.2600000000000001e-02  -7.9900000000000004e-01  -8.8900000000000007e-02   3.3953000000000002e+00   2.6970000000000000e-01   4.8099999999999997e-02   1.7690000000000000e-01
  -6.6100000000000006e-02  -3.2979999999999998e-01   9.4359999999999999e-01   2.0050000000000001e-01   5.7099999999999998e-02   6.5799999999999997e-02  -6.2150000000000005e-01  -1.3339999999999999e-01   2.6989000000000001e+00   2.7939999999999998e-01   2.8899999999999999e-02   2.3000000000000001e-01
  -2.2040000000000001e-01  -2.8580000000000000e-01   0.0000000000000000e+00   2.6729999999999998e-01   6.6600000000000006e-02   5.2600000000000001e-02  -6.6579999999999995e-01  -1.5559999999999999e-01   2.7858999999999998e+00   4.2380000000000001e-01   8.6599999999999996e-02   1.9460000000000000e-01
  -8.8200000000000001e-02  -3.9570000000000000e-01   8.5800000000000001e-02   9.5500000000000002e-02  -5.7099999999999998e-02   2.6300000000000000e-02  -6.8799999999999994e-01   4.4499999999999998e-02   3.0470999999999999e+00   2.7939999999999998e-01   8.6599999999999996e-02   2.1229999999999999e-01
  -3.5270000000000001e-01  -3.0780000000000002e-01   8.5780000000000001e-01   1.9089999999999999e-01   2.8500000000000001e-02   1.2280000000000001e-01  -6.8799999999999994e-01   2.6679999999999998e-01   3.2212000000000001e+00   2.0230000000000001e-01   8.6599999999999996e-02   1.6370000000000001e-01
  -1.1020000000000001e-01  -3.9570000000000000e-01  -2.5740000000000002e-01   1.6230000000000000e-01   1.1420000000000000e-01   8.8000000000000005e-03  -7.7680000000000005e-01   0.0000000000000000e+00   2.8730000000000002e+00   2.4079999999999999e-01   4.8099999999999997e-02   1.9910000000000000e-01
  -2.8649999999999998e-01  -1.9789999999999999e-01   2.5740000000000002e-01   2.7689999999999998e-01   1.2370000000000000e-01   2.1899999999999999e-02  -6.6579999999999995e-01   2.4460000000000001e-01   4.0048000000000004e+00   2.8899999999999998e-01   1.9239999999999999e-01   2.3000000000000001e-01
  -2.2040000000000001e-01  -3.5170000000000001e-01   3.4310000000000002e-01   1.2410000000000000e-01   1.0470000000000000e-01   0.0000000000000000e+00  -5.7709999999999995e-01   1.7790000000000000e-01   3.8306000000000000e+00   1.5409999999999999e-01   2.8899999999999999e-02   1.8579999999999999e-01
  -2.2040000000000001e-01  -2.4179999999999999e-01  -8.5800000000000001e-02   2.3870000000000000e-01   1.3320000000000001e-01   3.9500000000000000e-02  -8.4340000000000004e-01  -2.2200000000000001e-02   3.7435999999999998e+00   2.7939999999999998e-01   1.9199999999999998e-02   2.3000000000000001e-01
   2.1999999999999999e-02  -1.7590000000000000e-01   0.0000000000000000e+00   3.8199999999999998e-02   2.0930000000000001e-01   3.0700000000000002e-02  -6.6579999999999995e-01  -4.4499999999999998e-02   2.8730000000000002e+00   1.9270000000000001e-01   1.1550000000000001e-01   2.3440000000000000e-01
  -1.7630000000000001e-01  -3.7369999999999998e-01   6.8630000000000002e-01   1.8140000000000001e-01   4.7600000000000003e-02   7.4499999999999997e-02  -7.5460000000000005e-01   1.3339999999999999e-01   2.8730000000000002e+00   2.1190000000000001e-01   8.6599999999999996e-02   2.0349999999999999e-01
  -4.1880000000000001e-01  -3.9570000000000000e-01   4.2890000000000000e-01   1.2410000000000000e-01   1.6180000000000000e-01   6.5799999999999997e-02  -7.5460000000000005e-01  -1.7790000000000000e-01   2.6118000000000001e+00   1.0600000000000000e-01  -4.8099999999999997e-02   2.1229999999999999e-01
  -1.3230000000000000e-01  -3.2979999999999998e-01  -5.1470000000000005e-01   2.1959999999999999e-01   5.7099999999999998e-02   3.5099999999999999e-02  -8.6560000000000004e-01   2.2200000000000001e-02   2.7858999999999998e+00   3.3710000000000001e-01   3.8500000000000000e-02   1.8140000000000001e-01
  -2.2040000000000001e-01  -6.3749999999999996e-01   1.3725000000000001e+00   9.5500000000000002e-02   9.5200000000000007e-02   7.0199999999999999e-02  -7.5460000000000005e-01   2.2239999999999999e-01   3.3083000000000000e+00   1.9270000000000001e-01   7.6999999999999999e-02   1.7690000000000000e-01
  -2.1999999999999999e-02  -2.6379999999999998e-01   1.7160000000000000e-01   1.8140000000000001e-01   1.0470000000000000e-01   4.3900000000000002e-02  -8.2120000000000004e-01   8.8900000000000007e-02   3.3083000000000000e+00   3.2750000000000001e-01   1.7319999999999999e-01   2.0349999999999999e-01
  -1.9839999999999999e-01  -2.4179999999999999e-01   7.7210000000000001e-01   1.5279999999999999e-01   1.4269999999999999e-01   3.0700000000000002e-02  -5.3269999999999995e-01   2.8910000000000002e-01   3.7435999999999998e+00   2.2159999999999999e-01   2.8899999999999999e-02   1.7249999999999999e-01
  -1.3230000000000000e-01  -6.6000000000000003e-02  -1.7160000000000000e-01   2.0050000000000001e-01   1.0470000000000000e-01  -1.7500000000000002e-02  -5.7709999999999995e-01   0.0000000000000000e+00   3.1341999999999999e+00   1.7340000000000000e-01   1.0580000000000001e-01   2.2559999999999999e-01
   0.0000000000000000e+00  -1.9789999999999999e-01   2.5740000000000002e-01   1.8140000000000001e-01   4.7600000000000003e-02   4.3900000000000002e-02  -6.6579999999999995e-01   3.5580000000000001e-01   4.4401000000000002e+00   3.0819999999999997e-01   1.3469999999999999e-01   1.8140000000000001e-01
  -8.8200000000000001e-02  -1.0990000000000000e-01  -1.1152000000000000e+00   1.5279999999999999e-01   1.9030000000000000e-01  -4.3900000000000002e-02  -7.3240000000000005e-01   0.0000000000000000e+00   3.4824000000000002e+00   2.6010000000000000e-01   1.1550000000000001e-01   2.1679999999999999e-01
  -2.1999999999999999e-02  -8.7900000000000006e-02  -5.1470000000000005e-01   1.7190000000000000e-01   2.3790000000000000e-01  -8.8000000000000005e-03  -6.2150000000000005e-01   1.3339999999999999e-01   2.4377000000000000e+00   2.6010000000000000e-01   8.6599999999999996e-02   1.8579999999999999e-01
  -1.5429999999999999e-01  -2.1980000000000000e-01  -2.5740000000000002e-01   1.5279999999999999e-01   3.8100000000000002e-02  -1.7500000000000002e-02  -7.5460000000000005e-01  -6.6699999999999995e-02   2.8730000000000002e+00   3.1790000000000002e-01   6.7400000000000002e-02   1.7690000000000000e-01
  -3.0859999999999999e-01  -4.1770000000000002e-01   2.5740000000000002e-01   1.9089999999999999e-01   1.9000000000000000e-02   3.9500000000000000e-02  -8.2120000000000004e-01   0.0000000000000000e+00   2.6118000000000001e+00   1.8300000000000000e-01   9.6199999999999994e-02   2.3440000000000000e-01
  -1.9839999999999999e-01  -2.1980000000000000e-01  -2.5740000000000002e-01   2.0999999999999999e-01   4.7600000000000003e-02   3.5099999999999999e-02  -6.8799999999999994e-01   6.6699999999999995e-02   2.4377000000000000e+00   3.3710000000000001e-01   4.8099999999999997e-02   1.8579999999999999e-01
  -3.5270000000000001e-01  -3.5170000000000001e-01   3.4310000000000002e-01   1.2410000000000000e-01   1.9000000000000000e-02   7.8899999999999998e-02  -5.9930000000000005e-01   2.2200000000000001e-02   3.5695000000000001e+00   1.9270000000000001e-01   9.6199999999999994e-02   1.9910000000000000e-01
  -1.9839999999999999e-01  -2.1980000000000000e-01  -3.4310000000000002e-01   1.0500000000000000e-01   3.8100000000000002e-02   7.4499999999999997e-02  -4.4390000000000002e-01   1.3339999999999999e-01   2.5247000000000002e+00   3.0819999999999997e-01   1.4430000000000001e-01   1.7249999999999999e-01
  -1.1020000000000001e-01  -2.1980000000000000e-01  -4.2890000000000000e-01   1.7190000000000000e-01   1.9980000000000001e-01   1.3200000000000000e-02  -8.4340000000000004e-01   2.2200000000000001e-02   3.2212000000000001e+00   2.5050000000000000e-01   8.6599999999999996e-02   2.3890000000000000e-01
  -6.6100000000000006e-02  -2.8580000000000000e-01   2.5740000000000002e-01   2.8639999999999999e-01   1.2370000000000000e-01  -4.4000000000000003e-03  -5.5489999999999995e-01   1.7790000000000000e-01   2.4377000000000000e+00   2.5050000000000000e-01   1.3469999999999999e-01   2.1229999999999999e-01
  -3.0859999999999999e-01  -4.6170000000000000e-01   1.7160000000000000e-01   1.0500000000000000e-01   1.2370000000000000e-01   2.6300000000000000e-02  -7.3240000000000005e-01   2.4460000000000001e-01   4.4401000000000002e+00   2.7939999999999998e-01   3.8500000000000000e-02   2.0349999999999999e-01
   8.8200000000000001e-02  -1.7590000000000000e-01  -1.7160000000000000e-01   1.9089999999999999e-01   1.3320000000000001e-01   4.3900000000000002e-02  -9.7660000000000002e-01   6.6699999999999995e-02   3.5695000000000001e+00   2.6010000000000000e-01   3.8500000000000000e-02   2.3000000000000001e-01
  -2.6450000000000001e-01  -5.4959999999999998e-01  -1.7160000000000000e-01   2.2910000000000000e-01   1.3320000000000001e-01   3.9500000000000000e-02  -7.7680000000000005e-01   0.0000000000000000e+00   2.1764999999999999e+00   2.2159999999999999e-01   7.6999999999999999e-02   2.3000000000000001e-01
  -1.1020000000000001e-01  -2.1980000000000000e-01   3.4310000000000002e-01   1.3370000000000001e-01  -1.9000000000000000e-02   3.9500000000000000e-02  -8.6560000000000004e-01   0.0000000000000000e+00   2.9600000000000000e+00   2.4079999999999999e-01   1.3469999999999999e-01   2.1679999999999999e-01
  -1.9839999999999999e-01  -3.7369999999999998e-01   4.2890000000000000e-01   8.5900000000000004e-02   1.3320000000000001e-01   1.3200000000000000e-02  -8.4340000000000004e-01  -2.2239999999999999e-01   3.7435999999999998e+00   2.7939999999999998e-01   8.6599999999999996e-02   2.3890000000000000e-01
  -2.1999999999999999e-02  -2.6379999999999998e-01   0.0000000000000000e+00   1.8140000000000001e-01   1.1420000000000000e-01   3.9500000000000000e-02  -6.6579999999999995e-01   0.0000000000000000e+00   2.8730000000000002e+00   2.3119999999999999e-01   4.8099999999999997e-02   2.0790000000000000e-01
  -4.8490000000000000e-01  -5.4959999999999998e-01   4.2890000000000000e-01   1.2410000000000000e-01  -3.8100000000000002e-02   8.7700000000000000e-02  -5.7709999999999995e-01   2.2200000000000001e-02   3.4824000000000002e+00   2.6010000000000000e-01   2.8899999999999999e-02   1.9020000000000001e-01
  -2.2040000000000001e-01  -3.7369999999999998e-01   0.0000000000000000e+00   2.1959999999999999e-01   8.5599999999999996e-02   4.8200000000000000e-02  -5.9930000000000005e-01   2.0010000000000000e-01   3.0470999999999999e+00   2.0230000000000001e-01   5.7700000000000001e-02   2.2559999999999999e-01
  -2.4249999999999999e-01  -4.6170000000000000e-01   1.7160000000000000e-01   2.2910000000000000e-01   7.6100000000000001e-02   2.1899999999999999e-02  -7.1020000000000005e-01   8.8900000000000007e-02   3.9177000000000000e+00   2.2159999999999999e-01   8.6599999999999996e-02   2.2120000000000001e-01
  -2.4249999999999999e-01  -2.8580000000000000e-01  -2.5740000000000002e-01   2.5779999999999997e-01   1.1420000000000000e-01   1.7500000000000002e-02  -5.9930000000000005e-01   1.1119999999999999e-01   2.7858999999999998e+00   2.3119999999999999e-01   1.4430000000000001e-01   1.7249999999999999e-01
  -1.5429999999999999e-01  -5.2759999999999996e-01   1.1152000000000000e+00   1.7190000000000000e-01   1.3320000000000001e-01   2.1899999999999999e-02  -6.4370000000000005e-01   0.0000000000000000e+00   4.0918000000000001e+00   3.4680000000000000e-01   5.7700000000000001e-02   1.9910000000000000e-01
  -3.3060000000000000e-01  -2.8580000000000000e-01  -1.2867999999999999e+00   2.0999999999999999e-01   1.8079999999999999e-01  -1.3200000000000000e-02  -6.6579999999999995e-01   0.0000000000000000e+00   2.9600000000000000e+00   2.9859999999999998e-01   7.6999999999999999e-02   2.3000000000000001e-01
  -1.5429999999999999e-01  -1.5390000000000001e-01   3.4310000000000002e-01   8.5900000000000004e-02   1.1420000000000000e-01   8.8000000000000005e-03  -9.5440000000000003e-01  -6.6699999999999995e-02   2.9600000000000000e+00   3.2750000000000001e-01   7.6999999999999999e-02   2.3890000000000000e-01
  -2.6450000000000001e-01  -3.7369999999999998e-01   8.5800000000000001e-02   8.5900000000000004e-02   8.5599999999999996e-02   0.0000000000000000e+00  -5.3269999999999995e-01   8.8900000000000007e-02   3.1341999999999999e+00   3.4680000000000000e-01   1.6360000000000000e-01   2.2559999999999999e-01
  -3.3060000000000000e-01  -2.4179999999999999e-01   5.1470000000000005e-01   2.3870000000000000e-01  -9.4999999999999998e-03   4.8200000000000000e-02  -7.9900000000000004e-01   4.4499999999999998e-02   3.1341999999999999e+00   2.3119999999999999e-01   7.6999999999999999e-02   2.2559999999999999e-01
  -1.9839999999999999e-01  -2.4179999999999999e-01  -3.4310000000000002e-01   1.7190000000000000e-01   1.2370000000000000e-01   0.0000000000000000e+00  -7.7680000000000005e-01   2.2200000000000001e-02   2.1764999999999999e+00   3.2750000000000001e-01  -2.8899999999999999e-02   2.3000000000000001e-01
  -4.1880000000000001e-01  -5.0560000000000005e-01   2.5740000000000002e-01   1.3370000000000001e-01  -1.9000000000000000e-02   1.1400000000000000e-01  -6.6579999999999995e-01   4.4499999999999998e-02   2.7858999999999998e+00   2.6970000000000000e-01   1.9199999999999998e-02   1.9020000000000001e-01
  -6.6100000000000006e-02  -2.6379999999999998e-01   2.5740000000000002e-01   1.4319999999999999e-01   4.7600000000000003e-02   6.5799999999999997e-02  -6.4370000000000005e-01   2.8910000000000002e-01   3.3083000000000000e+00   2.3119999999999999e-01   7.6999999999999999e-02   1.9020000000000001e-01
  -3.5270000000000001e-01  -1.5390000000000001e-01   0.0000000000000000e+00   2.0999999999999999e-01   4.7600000000000003e-02   3.5099999999999999e-02  -5.3269999999999995e-01   2.2200000000000001e-02   3.3953000000000002e+00   2.6010000000000000e-01   4.8099999999999997e-02   2.0349999999999999e-01
  -1.9839999999999999e-01  -4.1770000000000002e-01  -6.8630000000000002e-01   2.2910000000000000e-01   6.6600000000000006e-02   0.0000000000000000e+00  -5.7709999999999995e-01   2.8910000000000002e-01   3.3083000000000000e+00   3.0819999999999997e-01   6.7400000000000002e-02   1.9020000000000001e-01
  -2.8649999999999998e-01  -4.1770000000000002e-01   6.0050000000000003e-01   2.5779999999999997e-01   1.0470000000000000e-01   1.0960000000000000e-01  -5.7709999999999995e-01   1.7790000000000000e-01   4.3529999999999998e+00   3.0819999999999997e-01   7.6999999999999999e-02   1.8140000000000001e-01
  -2.4249999999999999e-01  -4.3999999999999997e-02  -4.2890000000000000e-01   2.1959999999999999e-01   2.0930000000000001e-01   4.4000000000000003e-03  -7.9900000000000004e-01   8.8900000000000007e-02   3.1341999999999999e+00   1.5409999999999999e-01   1.0580000000000001e-01   2.0349999999999999e-01
  -8.8200000000000001e-02  -3.2979999999999998e-01   1.7160000000000000e-01   1.3370000000000001e-01   1.1420000000000000e-01   3.0700000000000002e-02  -8.2120000000000004e-01   6.6699999999999995e-02   2.7858999999999998e+00   2.1190000000000001e-01   5.7700000000000001e-02   2.2559999999999999e-01
  -3.7469999999999998e-01  -3.9570000000000000e-01   8.5780000000000001e-01   1.7190000000000000e-01   7.6100000000000001e-02   4.3900000000000002e-02  -7.3240000000000005e-01   6.6699999999999995e-02   2.8730000000000002e+00   2.2159999999999999e-01   9.6199999999999994e-02   2.3000000000000001e-01
  -1.5429999999999999e-01  -2.6379999999999998e-01   6.0050000000000003e-01   1.8140000000000001e-01  -2.8500000000000001e-02   6.5799999999999997e-02  -7.7680000000000005e-01   4.4499999999999998e-02   3.1341999999999999e+00   3.1790000000000002e-01   8.6599999999999996e-02   2.3440000000000000e-01
  -1.3230000000000000e-01  -2.6379999999999998e-01   5.1470000000000005e-01   2.0999999999999999e-01   9.5200000000000007e-02   4.8200000000000000e-02  -7.3240000000000005e-01   4.4499999999999998e-02   2.6118000000000001e+00   3.4680000000000000e-01   7.6999999999999999e-02   2.2559999999999999e-01
  -3.7469999999999998e-01  -2.8580000000000000e-01   5.1470000000000005e-01   1.5279999999999999e-01   1.9000000000000000e-02   3.9500000000000000e-02  -6.4370000000000005e-01   2.8910000000000002e-01   2.9600000000000000e+00   2.6970000000000000e-01   1.3469999999999999e-01   1.9910000000000000e-01
  -2.6450000000000001e-01  -3.2979999999999998e-01   8.5780000000000001e-01   1.7190000000000000e-01   7.6100000000000001e-02   6.5799999999999997e-02  -5.5489999999999995e-01   2.8910000000000002e-01   3.5695000000000001e+00   2.7939999999999998e-01   1.6360000000000000e-01   1.6370000000000001e-01
  -1.5429999999999999e-01  -2.8580000000000000e-01   2.5740000000000002e-01   2.0999999999999999e-01   1.1420000000000000e-01  -1.7500000000000002e-02  -8.6560000000000004e-01   0.0000000000000000e+00   3.1341999999999999e+00   2.9859999999999998e-01   1.9199999999999998e-02   1.8579999999999999e-01
  -6.6100000000000006e-02  -2.1980000000000000e-01   3.4310000000000002e-01   2.1959999999999999e-01   1.7130000000000001e-01   2.6300000000000000e-02  -5.1049999999999995e-01   2.6679999999999998e-01   2.8730000000000002e+00   2.2159999999999999e-01   1.9239999999999999e-01   1.6370000000000001e-01
  -6.6100000000000006e-02  -3.2979999999999998e-01  -1.1152000000000000e+00   1.0500000000000000e-01   1.0470000000000000e-01   3.5099999999999999e-02  -5.3269999999999995e-01   2.4460000000000001e-01   2.7858999999999998e+00   1.8300000000000000e-01   1.9199999999999998e-02   2.2120000000000001e-01
  -3.3060000000000000e-01  -8.7900000000000006e-02  -8.5780000000000001e-01   1.6230000000000000e-01   1.9030000000000000e-01   8.8000000000000005e-03  -7.7680000000000005e-01   4.4499999999999998e-02   3.2212000000000001e+00   1.5409999999999999e-01   7.6999999999999999e-02   2.3000000000000001e-01
  -1.1020000000000001e-01  -2.6379999999999998e-01  -3.4310000000000002e-01   2.4820000000000000e-01   7.6100000000000001e-02  -2.1899999999999999e-02  -7.9900000000000004e-01   8.8900000000000007e-02   2.9600000000000000e+00   3.6599999999999999e-01   1.9199999999999998e-02   1.9460000000000000e-01
  -3.5270000000000001e-01  -3.0780000000000002e-01   5.1470000000000005e-01   2.3870000000000000e-01   1.1420000000000000e-01   0.0000000000000000e+00  -5.9930000000000005e-01   0.0000000000000000e+00   2.6118000000000001e+00   2.5050000000000000e-01   9.6199999999999994e-02   2.2559999999999999e-01
  -8.8200000000000001e-02  -3.7369999999999998e-01   6.0050000000000003e-01   2.3870000000000000e-01   3.8100000000000002e-02   7.0199999999999999e-02  -8.8780000000000003e-01  -1.1119999999999999e-01   2.8730000000000002e+00   2.7939999999999998e-01   4.8099999999999997e-02   2.1229999999999999e-01
  -1.9839999999999999e-01  -2.8580000000000000e-01   4.2890000000000000e-01   2.7689999999999998e-01   1.6180000000000000e-01   7.0199999999999999e-02  -7.7680000000000005e-01   2.4460000000000001e-01   3.0470999999999999e+00   2.6970000000000000e-01   9.6199999999999994e-02   1.9020000000000001e-01
  -4.4080000000000003e-01  -5.0560000000000005e-01   4.2890000000000000e-01   1.8140000000000001e-01   6.6600000000000006e-02   5.2600000000000001e-02  -6.2150000000000005e-01  -2.2200000000000001e-02   2.7858999999999998e+00   1.9270000000000001e-01   4.8099999999999997e-02   1.9460000000000000e-01
  -1.5429999999999999e-01  -4.3969999999999998e-01   2.5740000000000002e-01   2.7689999999999998e-01   3.8100000000000002e-02   5.2600000000000001e-02  -5.3269999999999995e-01   6.6699999999999995e-02   1.7412000000000001e+00   2.6010000000000000e-01   1.6360000000000000e-01   1.6810000000000000e-01
  -1.9839999999999999e-01  -2.4179999999999999e-01  -8.5780000000000001e-01   2.5779999999999997e-01   1.8079999999999999e-01   4.4000000000000003e-03  -5.9930000000000005e-01   1.3339999999999999e-01   3.0470999999999999e+00   2.6970000000000000e-01   8.6599999999999996e-02   2.1229999999999999e-01
  -1.3230000000000000e-01  -4.1770000000000002e-01   7.7210000000000001e-01   1.4319999999999999e-01   1.2370000000000000e-01   3.0700000000000002e-02  -6.6579999999999995e-01   2.4460000000000001e-01   3.1341999999999999e+00   2.6010000000000000e-01   1.3469999999999999e-01   1.7690000000000000e-01
  -2.2040000000000001e-01  -2.4179999999999999e-01   6.0050000000000003e-01   1.7190000000000000e-01   9.5200000000000007e-02   1.3200000000000000e-02  -6.2150000000000005e-01   1.5559999999999999e-01   3.6564999999999999e+00   1.7340000000000000e-01   1.0580000000000001e-01   1.9020000000000001e-01
  -1.5429999999999999e-01  -2.8580000000000000e-01  -2.5740000000000002e-01   2.2910000000000000e-01   1.0470000000000000e-01  -1.7500000000000002e-02  -5.9930000000000005e-01   1.7790000000000000e-01   3.8306000000000000e+00   2.6970000000000000e-01   0.0000000000000000e+00   2.1229999999999999e-01
  -1.3230000000000000e-01  -2.8580000000000000e-01   4.2890000000000000e-01   1.4319999999999999e-01   6.6600000000000006e-02  -4.4000000000000003e-03  -7.7680000000000005e-01   1.7790000000000000e-01   2.3506000000000000e+00   2.9859999999999998e-01   5.7700000000000001e-02   2.0790000000000000e-01
  -3.3060000000000000e-01  -5.9360000000000002e-01   9.4359999999999999e-01   6.6799999999999998e-02   4.7600000000000003e-02   3.5099999999999999e-02  -7.7680000000000005e-01   1.5559999999999999e-01   2.9600000000000000e+00   2.6970000000000000e-01   2.8899999999999999e-02   1.9460000000000000e-01
  -2.4249999999999999e-01  -1.9789999999999999e-01   3.4310000000000002e-01   1.3370000000000001e-01   9.5200000000000007e-02   4.8200000000000000e-02  -6.6579999999999995e-01  -6.6699999999999995e-02   3.2212000000000001e+00   2.8899999999999998e-01   4.8099999999999997e-02   1.8140000000000001e-01
  -2.8649999999999998e-01  -3.5170000000000001e-01   3.4310000000000002e-01   2.3870000000000000e-01   5.7099999999999998e-02   5.7000000000000002e-02  -7.5460000000000005e-01   4.4499999999999998e-02   3.1341999999999999e+00   3.3710000000000001e-01   1.9199999999999998e-02   2.0790000000000000e-01
  -8.8200000000000001e-02  -4.8359999999999997e-01   1.2010000000000001e+00   1.5279999999999999e-01   7.6100000000000001e-02   9.2100000000000001e-02  -5.9930000000000005e-01   1.3339999999999999e-01   2.7858999999999998e+00   2.8899999999999998e-01   1.1550000000000001e-01   1.7249999999999999e-01
  -1.3230000000000000e-01  -4.1770000000000002e-01   6.0050000000000003e-01   2.0999999999999999e-01   2.8500000000000001e-02   6.5799999999999997e-02  -5.9930000000000005e-01   1.5559999999999999e-01   3.1341999999999999e+00   3.3710000000000001e-01   2.8899999999999999e-02   2.1679999999999999e-01
  -1.7630000000000001e-01  -3.2979999999999998e-01   7.7210000000000001e-01   1.6230000000000000e-01   1.6180000000000000e-01   3.9500000000000000e-02  -7.1020000000000005e-01  -6.6699999999999995e-02   3.7435999999999998e+00   1.8300000000000000e-01   9.5999999999999992e-03   2.1679999999999999e-01
  -8.8200000000000001e-02  -2.1980000000000000e-01  -3.4310000000000002e-01   1.9089999999999999e-01   1.5229999999999999e-01   3.9500000000000000e-02  -6.4370000000000005e-01   2.6679999999999998e-01   3.4824000000000002e+00   3.3710000000000001e-01   6.7400000000000002e-02   2.1679999999999999e-01
  -1.7630000000000001e-01  -2.8580000000000000e-01   3.4310000000000002e-01   1.2410000000000000e-01   1.0470000000000000e-01   7.4499999999999997e-02  -7.1020000000000005e-01   1.1119999999999999e-01   4.0918000000000001e+00   2.7939999999999998e-01   1.1550000000000001e-01   1.9020000000000001e-01
  -2.4249999999999999e-01  -3.9570000000000000e-01  -6.0050000000000003e-01   2.2910000000000000e-01   2.0930000000000001e-01  -4.4000000000000003e-03  -5.5489999999999995e-01   1.1119999999999999e-01   3.3953000000000002e+00   3.0819999999999997e-01   0.0000000000000000e+00   2.0349999999999999e-01
  -3.0859999999999999e-01  -3.5170000000000001e-01   1.7160000000000000e-01   1.2410000000000000e-01   1.5229999999999999e-01   3.5099999999999999e-02  -6.4370000000000005e-01   1.3339999999999999e-01   3.2212000000000001e+00   2.3119999999999999e-01   2.8899999999999999e-02   2.2559999999999999e-01
  -2.4249999999999999e-01  -4.6170000000000000e-01   1.7160000000000000e-01   1.0500000000000000e-01   5.7099999999999998e-02   3.9500000000000000e-02  -7.3240000000000005e-01   1.7790000000000000e-01   3.0470999999999999e+00   3.8529999999999998e-01   5.7700000000000001e-02   2.0790000000000000e-01
  -2.2040000000000001e-01  -1.9789999999999999e-01   4.2890000000000000e-01   9.5500000000000002e-02   7.6100000000000001e-02   2.6300000000000000e-02  -7.7680000000000005e-01   1.7790000000000000e-01   1.8283000000000000e+00   2.4079999999999999e-01   9.6199999999999994e-02   2.3440000000000000e-01
  -1.1020000000000001e-01  -3.7369999999999998e-01  -7.7210000000000001e-01   2.0050000000000001e-01   9.5200000000000007e-02   6.5799999999999997e-02  -6.4370000000000005e-01   1.3339999999999999e-01   2.5247000000000002e+00   3.3710000000000001e-01   6.7400000000000002e-02   2.1679999999999999e-01
  -2.6450000000000001e-01  -5.2759999999999996e-01   5.1470000000000005e-01   9.5500000000000002e-02  -5.7099999999999998e-02   6.1400000000000003e-02  -7.5460000000000005e-01   4.4499999999999998e-02   3.2212000000000001e+00   1.8300000000000000e-01   1.8279999999999999e-01   1.6370000000000001e-01
  -8.8200000000000001e-02  -3.7369999999999998e-01   4.2890000000000000e-01   1.7190000000000000e-01  -3.8100000000000002e-02   7.8899999999999998e-02  -6.4370000000000005e-01   1.5559999999999999e-01   2.7858999999999998e+00   2.4079999999999999e-01   4.8099999999999997e-02   1.6370000000000001e-01
  -2.8649999999999998e-01  -4.1770000000000002e-01  -6.0050000000000003e-01   1.8140000000000001e-01   1.3320000000000001e-01   3.9500000000000000e-02  -7.3240000000000005e-01   2.0010000000000000e-01   2.9600000000000000e+00   2.5050000000000000e-01   4.8099999999999997e-02   2.0349999999999999e-01
  -4.4100000000000000e-02  -2.8580000000000000e-01   8.5800000000000001e-02   1.4319999999999999e-01   1.0470000000000000e-01  -8.8000000000000005e-03  -5.1049999999999995e-01   2.4460000000000001e-01   3.5695000000000001e+00   2.1190000000000001e-01   1.6360000000000000e-01   1.6810000000000000e-01
  -3.3060000000000000e-01  -2.4179999999999999e-01   0.0000000000000000e+00   1.7190000000000000e-01   4.7600000000000003e-02   3.9500000000000000e-02  -5.9930000000000005e-01   2.0010000000000000e-01   4.5270999999999999e+00   1.2520000000000001e-01   9.6199999999999994e-02   2.0790000000000000e-01
  -1.7630000000000001e-01  -2.8580000000000000e-01  -6.0050000000000003e-01   1.8140000000000001e-01   6.6600000000000006e-02  -3.5099999999999999e-02  -6.6579999999999995e-01   6.6699999999999995e-02   3.3083000000000000e+00   2.8899999999999998e-01   7.6999999999999999e-02   2.0349999999999999e-01
  -2.8649999999999998e-01  -1.9789999999999999e-01  -8.5800000000000001e-02   1.8140000000000001e-01   1.2370000000000000e-01   1.3200000000000000e-02  -6.8799999999999994e-01   1.1119999999999999e-01   3.2212000000000001e+00   2.5050000000000000e-01   7.6999999999999999e-02   2.1679999999999999e-01
  -1.3230000000000000e-01  -3.5170000000000001e-01   8.5800000000000001e-02   1.2410000000000000e-01   5.7099999999999998e-02   6.5799999999999997e-02  -8.8780000000000003e-01  -2.2200000000000001e-02   2.8730000000000002e+00   2.6010000000000000e-01   4.8099999999999997e-02   2.0790000000000000e-01
  -1.7630000000000001e-01  -5.0560000000000005e-01   1.5441000000000000e+00   1.6230000000000000e-01   9.5200000000000007e-02   9.2100000000000001e-02  -6.2150000000000005e-01   4.4499999999999998e-02   2.9600000000000000e+00   2.6970000000000000e-01   1.0580000000000001e-01   2.3440000000000000e-01
  -1.3230000000000000e-01  -1.9789999999999999e-01   0.0000000000000000e+00   1.8140000000000001e-01   6.6600000000000006e-02  -3.5099999999999999e-02  -8.4340000000000004e-01   8.8900000000000007e-02   2.3506000000000000e+00   2.7939999999999998e-01   2.8899999999999999e-02   1.9460000000000000e-01
  -4.6289999999999998e-01  -3.9570000000000000e-01   1.2010000000000001e+00   1.0500000000000000e-01  -9.4999999999999998e-03   8.7700000000000000e-02  -3.1069999999999998e-01   6.6699999999999995e-02   3.1341999999999999e+00   2.7939999999999998e-01   1.6360000000000000e-01   1.9910000000000000e-01
  -6.6100000000000006e-02  -3.0780000000000002e-01  -1.7160000000000000e-01   1.4319999999999999e-01   1.4269999999999999e-01   0.0000000000000000e+00  -5.9930000000000005e-01   3.1130000000000002e-01   2.9600000000000000e+00   2.9859999999999998e-01   1.2509999999999999e-01   1.8140000000000001e-01
  -3.5270000000000001e-01  -2.1980000000000000e-01   3.4310000000000002e-01   2.7689999999999998e-01   1.5229999999999999e-01   8.8000000000000005e-03  -8.8780000000000003e-01   1.1119999999999999e-01   3.3083000000000000e+00   2.3119999999999999e-01   7.6999999999999999e-02   1.8140000000000001e-01
   6.6100000000000006e-02  -4.1770000000000002e-01  -2.5740000000000002e-01   1.4319999999999999e-01   1.1420000000000000e-01  -1.7500000000000002e-02  -5.5489999999999995e-01   2.2239999999999999e-01   3.9177000000000000e+00   2.2159999999999999e-01   1.6360000000000000e-01   1.6810000000000000e-01
  -1.1020000000000001e-01  -2.6379999999999998e-01   8.5800000000000001e-02   2.2910000000000000e-01   9.5200000000000007e-02   7.0199999999999999e-02  -7.5460000000000005e-01   1.5559999999999999e-01   4.0048000000000004e+00   1.7340000000000000e-01   1.5400000000000000e-01   1.9020000000000001e-01
  -1.7630000000000001e-01  -1.3189999999999999e-01  -3.4310000000000002e-01   9.5500000000000002e-02   1.1420000000000000e-01  -1.7500000000000002e-02  -7.9900000000000004e-01  -8.8900000000000007e-02   2.4377000000000000e+00   2.8899999999999998e-01   4.8099999999999997e-02   1.6370000000000001e-01
  -1.7630000000000001e-01  -1.0990000000000000e-01  -6.0050000000000003e-01   2.4820000000000000e-01   1.5229999999999999e-01   2.1899999999999999e-02  -7.5460000000000005e-01   1.5559999999999999e-01   3.1341999999999999e+00   3.3710000000000001e-01   1.0580000000000001e-01   2.1229999999999999e-01
  -1.7630000000000001e-01  -5.0560000000000005e-01   4.2890000000000000e-01   1.8140000000000001e-01   3.8100000000000002e-02   3.9500000000000000e-02  -7.9900000000000004e-01   1.5559999999999999e-01   2.6118000000000001e+00   2.5050000000000000e-01   2.8899999999999999e-02   1.5040000000000001e-01
  -2.2040000000000001e-01  -4.3969999999999998e-01   1.7160000000000000e-01   1.4319999999999999e-01  -1.9000000000000000e-02   6.1400000000000003e-02  -8.4340000000000004e-01  -4.2249999999999999e-01   2.7858999999999998e+00   2.8899999999999998e-01   3.8500000000000000e-02   1.9020000000000001e-01
   0.0000000000000000e+00  -3.9570000000000000e-01  -4.2890000000000000e-01   2.0999999999999999e-01   7.6100000000000001e-02   2.6300000000000000e-02  -6.2150000000000005e-01   1.3339999999999999e-01   2.4377000000000000e+00   3.1790000000000002e-01   0.0000000000000000e+00   1.9910000000000000e-01
  -3.7469999999999998e-01  -4.6170000000000000e-01   6.8630000000000002e-01   5.7299999999999997e-02   9.4999999999999998e-03   7.4499999999999997e-02  -5.1049999999999995e-01   1.3339999999999999e-01   3.0470999999999999e+00   2.4079999999999999e-01   7.6999999999999999e-02   2.2120000000000001e-01
  -1.7630000000000001e-01  -4.3969999999999998e-01   7.7210000000000001e-01   1.9089999999999999e-01   1.4269999999999999e-01   5.2600000000000001e-02  -5.9930000000000005e-01   1.3339999999999999e-01   2.8730000000000002e+00   2.3119999999999999e-01   5.7700000000000001e-02   2.3440000000000000e-01
  -1.1020000000000001e-01  -5.9360000000000002e-01  -4.2890000000000000e-01   1.1459999999999999e-01   7.6100000000000001e-02   3.0700000000000002e-02  -6.2150000000000005e-01  -4.4499999999999998e-02   3.3953000000000002e+00   2.8899999999999998e-01   0.0000000000000000e+00   1.9020000000000001e-01
  -4.4100000000000000e-02  -2.8580000000000000e-01  -1.1152000000000000e+00   2.5779999999999997e-01   8.5599999999999996e-02   1.3200000000000000e-02  -4.8830000000000001e-01   1.1119999999999999e-01   3.9177000000000000e+00   2.7939999999999998e-01   9.6199999999999994e-02   1.8140000000000001e-01
  -5.0700000000000001e-01  -4.1770000000000002e-01  -8.5800000000000001e-02   9.5500000000000002e-02   6.6600000000000006e-02   3.9500000000000000e-02  -6.6579999999999995e-01   4.4499999999999998e-02   3.1341999999999999e+00   2.6010000000000000e-01   9.6199999999999994e-02   1.7690000000000000e-01
  -1.5429999999999999e-01  -2.4179999999999999e-01  -4.2890000000000000e-01   2.1959999999999999e-01   1.9980000000000001e-01   1.7500000000000002e-02  -6.8799999999999994e-01  -6.6699999999999995e-02   3.0470999999999999e+00   3.2750000000000001e-01   1.0580000000000001e-01   2.1679999999999999e-01
  -2.4249999999999999e-01  -5.0560000000000005e-01   0.0000000000000000e+00   1.0500000000000000e-01   1.6180000000000000e-01   1.7500000000000002e-02  -8.6560000000000004e-01   6.6699999999999995e-02   3.0470999999999999e+00   2.6010000000000000e-01   1.0580000000000001e-01   2.0790000000000000e-01
  -3.0859999999999999e-01  -3.7369999999999998e-01   8.5800000000000001e-02   1.9089999999999999e-01   6.6600000000000006e-02   1.3200000000000000e-02  -8.6560000000000004e-01   2.2239999999999999e-01   2.8730000000000002e+00   2.8899999999999998e-01   9.6199999999999994e-02   1.9910000000000000e-01
  -3.0859999999999999e-01  -2.8580000000000000e-01   2.5740000000000002e-01   6.6799999999999998e-02   8.5599999999999996e-02   4.3900000000000002e-02  -7.7680000000000005e-01  -8.8900000000000007e-02   3.3083000000000000e+00   2.5050000000000000e-01   0.0000000000000000e+00   2.4329999999999999e-01
  -1.9839999999999999e-01  -3.5170000000000001e-01   2.5740000000000002e-01   1.8140000000000001e-01   1.2370000000000000e-01   4.4000000000000003e-03  -7.5460000000000005e-01   1.7790000000000000e-01   2.2635999999999998e+00   3.0819999999999997e-01   1.4430000000000001e-01   2.1679999999999999e-01
  -3.7469999999999998e-01  -5.0560000000000005e-01   1.3725000000000001e+00   1.4319999999999999e-01   1.9000000000000000e-02   9.2100000000000001e-02  -7.5460000000000005e-01  -4.4499999999999998e-02   3.4824000000000002e+00   2.5050000000000000e-01   4.8099999999999997e-02   2.0349999999999999e-01
  -2.4249999999999999e-01  -2.8580000000000000e-01  -2.5740000000000002e-01   1.7190000000000000e-01   1.1420000000000000e-01   3.5099999999999999e-02  -7.9900000000000004e-01   2.2239999999999999e-01   3.2212000000000001e+00   2.7939999999999998e-01   1.2509999999999999e-01   2.0790000000000000e-01
  -1.1020000000000001e-01  -1.5390000000000001e-01  -8.5800000000000001e-02   2.0050000000000001e-01   1.3320000000000001e-01   8.8000000000000005e-03  -8.6560000000000004e-01   1.3339999999999999e-01   2.9600000000000000e+00   2.6970000000000000e-01   6.7400000000000002e-02   1.8579999999999999e-01
  -3.0859999999999999e-01  -2.8580000000000000e-01  -7.7210000000000001e-01   9.5500000000000002e-02   2.1890000000000001e-01  -1.3200000000000000e-02  -5.5489999999999995e-01   3.1130000000000002e-01   2.7858999999999998e+00   1.9270000000000001e-01   4.8099999999999997e-02   1.9460000000000000e-01
  -3.5270000000000001e-01  -3.2979999999999998e-01   5.1470000000000005e-01   8.5900000000000004e-02   5.7099999999999998e-02   6.5799999999999997e-02  -6.2150000000000005e-01   2.4460000000000001e-01   3.6564999999999999e+00   2.7939999999999998e-01   4.8099999999999997e-02   1.9910000000000000e-01
  -1.1020000000000001e-01  -1.7590000000000000e-01  -7.7210000000000001e-01   2.9599999999999999e-01   1.1420000000000000e-01   1.3200000000000000e-02  -8.2120000000000004e-01  -6.6699999999999995e-02   3.0470999999999999e+00   2.6970000000000000e-01   8.6599999999999996e-02   2.2559999999999999e-01
  -6.6100000000000006e-02  -3.5170000000000001e-01   8.5800000000000001e-02   2.0050000000000001e-01   9.5200000000000007e-02   3.0700000000000002e-02  -8.8780000000000003e-01  -2.2200000000000001e-02   2.6118000000000001e+00   3.0819999999999997e-01   2.8899999999999999e-02   2.0349999999999999e-01
  -3.3060000000000000e-01  -4.1770000000000002e-01   2.5740000000000002e-01   1.3370000000000001e-01   9.5200000000000007e-02   5.7000000000000002e-02  -7.9900000000000004e-01   1.3339999999999999e-01   2.6989000000000001e+00   2.5050000000000000e-01   9.6199999999999994e-02   2.0790000000000000e-01
  -1.5429999999999999e-01  -3.9570000000000000e-01   4.2890000000000000e-01   1.9089999999999999e-01   1.0470000000000000e-01   9.2100000000000001e-02  -8.6560000000000004e-01  -2.2200000000000001e-02   2.6118000000000001e+00   2.6010000000000000e-01   5.7700000000000001e-02   2.3440000000000000e-01
  -8.8200000000000001e-02  -3.0780000000000002e-01   8.5800000000000001e-02   1.8140000000000001e-01   8.5599999999999996e-02   6.5799999999999997e-02  -8.2120000000000004e-01   0.0000000000000000e+00   1.8283000000000000e+00   2.8899999999999998e-01   5.7700000000000001e-02   1.9910000000000000e-01
  -3.9679999999999999e-01  -6.3749999999999996e-01   6.0050000000000003e-01   1.7190000000000000e-01  -1.9000000000000000e-02   5.2600000000000001e-02  -4.8830000000000001e-01   6.6699999999999995e-02   2.7858999999999998e+00   2.4079999999999999e-01   9.5999999999999992e-03   1.9020000000000001e-01
  -2.6450000000000001e-01  -3.5170000000000001e-01   1.7160000000000000e-01   2.2910000000000000e-01   5.7099999999999998e-02   7.4499999999999997e-02  -7.5460000000000005e-01   1.3339999999999999e-01   3.0470999999999999e+00   2.3119999999999999e-01   1.8279999999999999e-01   1.5920000000000001e-01
  -1.7630000000000001e-01  -3.5170000000000001e-01   8.5800000000000001e-02   2.1959999999999999e-01   2.0930000000000001e-01   3.5099999999999999e-02  -6.6579999999999995e-01  -8.8900000000000007e-02   3.9177000000000000e+00   2.6970000000000000e-01   8.6599999999999996e-02   2.5209999999999999e-01
  -2.6450000000000001e-01  -1.3189999999999999e-01  -4.2890000000000000e-01   2.1959999999999999e-01   1.1420000000000000e-01   8.8000000000000005e-03  -6.4370000000000005e-01   2.6679999999999998e-01   2.5247000000000002e+00   2.4079999999999999e-01   9.6199999999999994e-02   2.2559999999999999e-01
  -2.6450000000000001e-01  -1.9789999999999999e-01   3.4310000000000002e-01   1.3370000000000001e-01   2.8500000000000001e-02   1.7500000000000002e-02  -6.4370000000000005e-01   4.4499999999999998e-02   2.9600000000000000e+00   2.2159999999999999e-01   8.6599999999999996e-02   2.3440000000000000e-01
   1.1020000000000001e-01  -3.0780000000000002e-01  -5.1470000000000005e-01   2.0050000000000001e-01   1.4269999999999999e-01  -1.7500000000000002e-02  -6.4370000000000005e-01   2.0010000000000000e-01   3.4824000000000002e+00   2.6010000000000000e-01   3.8500000000000000e-02   2.1679999999999999e-01
  -2.2040000000000001e-01  -1.5390000000000001e-01   0.0000000000000000e+00   1.8140000000000001e-01   1.0470000000000000e-01   1.3200000000000000e-02  -9.1000000000000003e-01   2.2200000000000001e-02   3.7435999999999998e+00   2.6970000000000000e-01   3.8500000000000000e-02   1.9460000000000000e-01
  -3.3060000000000000e-01  -4.6170000000000000e-01   1.7160000000000000e-01   1.9089999999999999e-01   8.5599999999999996e-02   6.5799999999999997e-02  -7.3240000000000005e-01   8.8900000000000007e-02   2.6989000000000001e+00   2.5050000000000000e-01   9.6199999999999994e-02   1.8140000000000001e-01
  -1.7630000000000001e-01  -3.9570000000000000e-01   0.0000000000000000e+00   1.8140000000000001e-01   3.8100000000000002e-02   5.7000000000000002e-02  -8.4340000000000004e-01  -2.4460000000000001e-01   2.6118000000000001e+00   2.8899999999999998e-01   9.5999999999999992e-03   2.1229999999999999e-01
  -4.4100000000000000e-02  -3.7369999999999998e-01   4.2890000000000000e-01   1.8140000000000001e-01   9.5200000000000007e-02   7.0199999999999999e-02  -7.1020000000000005e-01   8.8900000000000007e-02   3.1341999999999999e+00   2.6010000000000000e-01   4.8099999999999997e-02   1.8140000000000001e-01
  -1.7630000000000001e-01  -3.9570000000000000e-01   4.2890000000000000e-01   1.0500000000000000e-01  -5.7099999999999998e-02   7.0199999999999999e-02  -6.8799999999999994e-01  -8.8900000000000007e-02   2.6989000000000001e+00   2.6010000000000000e-01   1.1550000000000001e-01   1.6810000000000000e-01
  -8.8200000000000001e-02  -3.9570000000000000e-01   4.2890000000000000e-01   1.9089999999999999e-01   8.5599999999999996e-02   2.6300000000000000e-02  -7.3240000000000005e-01   6.6699999999999995e-02   3.1341999999999999e+00   2.9859999999999998e-01   1.8279999999999999e-01   1.8579999999999999e-01
  -1.9839999999999999e-01  -3.5170000000000001e-01   2.5740000000000002e-01   1.7190000000000000e-01   1.0470000000000000e-01   4.8200000000000000e-02  -6.8799999999999994e-01  -2.2200000000000001e-02   3.3953000000000002e+00   2.8899999999999998e-01   1.9199999999999998e-02   2.1229999999999999e-01
  -1.9839999999999999e-01  -1.9789999999999999e-01  -3.4310000000000002e-01   2.5779999999999997e-01   1.9980000000000001e-01   1.7500000000000002e-02  -5.5489999999999995e-01   1.7790000000000000e-01   2.8730000000000002e+00   2.7939999999999998e-01   1.3469999999999999e-01   1.7690000000000000e-01
  -1.7630000000000001e-01  -2.6379999999999998e-01  -3.4310000000000002e-01   2.5779999999999997e-01   1.5229999999999999e-01   8.8000000000000005e-03  -6.6579999999999995e-01   1.1119999999999999e-01   3.0470999999999999e+00   2.2159999999999999e-01   1.3469999999999999e-01   1.9020000000000001e-01
  -2.1999999999999999e-02   0.0000000000000000e+00  -6.0050000000000003e-01   1.2410000000000000e-01   1.5229999999999999e-01  -1.7500000000000002e-02  -7.9900000000000004e-01   8.8900000000000007e-02   3.0470999999999999e+00   3.2750000000000001e-01  -1.9199999999999998e-02   2.1679999999999999e-01
  -2.8649999999999998e-01  -2.4179999999999999e-01   0.0000000000000000e+00   1.2410000000000000e-01   1.5229999999999999e-01   2.1899999999999999e-02  -7.5460000000000005e-01  -8.8900000000000007e-02   2.6118000000000001e+00   2.8899999999999998e-01   8.6599999999999996e-02   2.1679999999999999e-01
  -6.6100000000000006e-02  -4.3999999999999997e-02  -3.4310000000000002e-01   2.0999999999999999e-01  -4.7600000000000003e-02   5.7000000000000002e-02  -8.6560000000000004e-01   2.0010000000000000e-01   2.7858999999999998e+00   2.4079999999999999e-01   9.6199999999999994e-02   1.6370000000000001e-01
  -1.3230000000000000e-01  -3.9570000000000000e-01   0.0000000000000000e+00   1.8140000000000001e-01   6.6600000000000006e-02   6.5799999999999997e-02  -8.4340000000000004e-01  -1.3339999999999999e-01   2.6989000000000001e+00   3.2750000000000001e-01   6.7400000000000002e-02   2.6540000000000002e-01
  -1.5429999999999999e-01  -4.1770000000000002e-01   8.5800000000000001e-02   1.8140000000000001e-01   5.7099999999999998e-02   3.5099999999999999e-02  -6.2150000000000005e-01   6.6699999999999995e-02   2.4377000000000000e+00   3.3710000000000001e-01   9.6199999999999994e-02   2.1229999999999999e-01
  -2.2040000000000001e-01  -3.9570000000000000e-01   8.5780000000000001e-01   1.2410000000000000e-01   0.0000000000000000e+00   7.0199999999999999e-02  -7.5460000000000005e-01   1.5559999999999999e-01   2.9600000000000000e+00   3.1790000000000002e-01   6.7400000000000002e-02   2.3440000000000000e-01
  -2.2040000000000001e-01  -3.2979999999999998e-01   9.4359999999999999e-01   1.5279999999999999e-01   1.1420000000000000e-01   6.5799999999999997e-02  -6.2150000000000005e-01   2.0010000000000000e-01   3.2212000000000001e+00   2.6010000000000000e-01   1.0580000000000001e-01   2.1229999999999999e-01
  -6.6100000000000006e-02  -4.6170000000000000e-01   5.1470000000000005e-01   1.6230000000000000e-01   1.4269999999999999e-01  -4.4000000000000003e-03  -8.2120000000000004e-01   6.6699999999999995e-02   3.7435999999999998e+00   2.6010000000000000e-01   4.8099999999999997e-02   2.0349999999999999e-01
  -2.6450000000000001e-01  -3.5170000000000001e-01  -5.1470000000000005e-01   1.5279999999999999e-01   6.6600000000000006e-02   3.5099999999999999e-02  -6.4370000000000005e-01   2.0010000000000000e-01   3.7435999999999998e+00   3.2750000000000001e-01   1.7319999999999999e-01   2.0349999999999999e-01
  -8.8200000000000001e-02  -3.9570000000000000e-01   2.5740000000000002e-01   1.1459999999999999e-01   1.2370000000000000e-01   2.6300000000000000e-02  -7.3240000000000005e-01   2.6679999999999998e-01   3.3953000000000002e+00   2.4079999999999999e-01   7.6999999999999999e-02   2.0349999999999999e-01
  -6.6100000000000006e-02  -1.0990000000000000e-01   8.5800000000000001e-02   1.8140000000000001e-01   3.8100000000000002e-02   2.6300000000000000e-02  -8.4340000000000004e-01   4.4499999999999998e-02   3.1341999999999999e+00   3.0819999999999997e-01   7.6999999999999999e-02   2.2120000000000001e-01
  -2.6450000000000001e-01  -3.0780000000000002e-01   1.7160000000000000e-01   2.0999999999999999e-01   1.5229999999999999e-01   4.4000000000000003e-03  -7.3240000000000005e-01   6.6699999999999995e-02   2.8730000000000002e+00   2.8899999999999998e-01   9.6199999999999994e-02   2.0790000000000000e-01
  -1.9839999999999999e-01  -8.7900000000000006e-02   8.5780000000000001e-01   8.5900000000000004e-02   4.7600000000000003e-02   1.7500000000000002e-02  -7.3240000000000005e-01   1.7790000000000000e-01   2.8730000000000002e+00   2.5050000000000000e-01   7.6999999999999999e-02   2.0349999999999999e-01
  -1.9839999999999999e-01  -4.3969999999999998e-01   0.0000000000000000e+00   9.5500000000000002e-02   4.7600000000000003e-02   7.0199999999999999e-02  -9.3220000000000003e-01  -1.7790000000000000e-01   2.5247000000000002e+00   3.9489999999999997e-01   4.8099999999999997e-02   2.8749999999999998e-01
  -1.7630000000000001e-01  -2.1980000000000000e-01   4.2890000000000000e-01   2.0050000000000001e-01   1.0470000000000000e-01   7.8899999999999998e-02  -8.2120000000000004e-01  -1.7790000000000000e-01   2.3506000000000000e+00   2.6010000000000000e-01   5.7700000000000001e-02   1.8579999999999999e-01
  -1.5429999999999999e-01  -4.6170000000000000e-01   6.0050000000000003e-01   1.1459999999999999e-01   3.8100000000000002e-02   1.1840000000000001e-01  -5.3269999999999995e-01   8.8900000000000007e-02   3.9177000000000000e+00   2.2159999999999999e-01   1.1550000000000001e-01   2.0790000000000000e-01
  -6.6100000000000006e-02  -5.0560000000000005e-01   4.2890000000000000e-01   1.5279999999999999e-01   4.7600000000000003e-02   3.5099999999999999e-02  -5.9930000000000005e-01   2.8910000000000002e-01   3.0470999999999999e+00   3.3710000000000001e-01   1.6360000000000000e-01   1.6370000000000001e-01
  -2.4249999999999999e-01  -4.8359999999999997e-01   1.7160000000000000e-01   1.4319999999999999e-01   1.5229999999999999e-01  -4.4000000000000003e-03  -5.3269999999999995e-01   0.0000000000000000e+00   3.9177000000000000e+00   2.2159999999999999e-01   3.8500000000000000e-02   2.1679999999999999e-01
  -8.8200000000000001e-02  -2.1980000000000000e-01   3.4310000000000002e-01   2.0050000000000001e-01   1.1420000000000000e-01   2.1899999999999999e-02  -6.8799999999999994e-01   2.4460000000000001e-01   3.3083000000000000e+00   3.7569999999999998e-01   5.7700000000000001e-02   1.9460000000000000e-01
  -2.6450000000000001e-01  -2.1980000000000000e-01   1.7160000000000000e-01   1.7190000000000000e-01   1.2370000000000000e-01   6.1400000000000003e-02  -6.6579999999999995e-01   8.8900000000000007e-02   3.4824000000000002e+00   2.9859999999999998e-01   1.1550000000000001e-01   1.7690000000000000e-01
  -2.1999999999999999e-02  -3.7369999999999998e-01   8.5800000000000001e-02   2.3870000000000000e-01   8.5599999999999996e-02  -1.3200000000000000e-02  -7.1020000000000005e-01   1.5559999999999999e-01   2.8730000000000002e+00   2.8899999999999998e-01   1.0580000000000001e-01   2.2120000000000001e-01
  -1.7630000000000001e-01  -2.4179999999999999e-01  -1.7160000000000000e-01   1.4319999999999999e-01   1.0470000000000000e-01   8.8000000000000005e-03  -7.1020000000000005e-01  -6.6699999999999995e-02   2.6118000000000001e+00   2.6970000000000000e-01   4.8099999999999997e-02   2.2120000000000001e-01
  -1.7630000000000001e-01  -3.5170000000000001e-01   1.1152000000000000e+00   9.5500000000000002e-02   2.8500000000000001e-02   7.8899999999999998e-02  -6.2150000000000005e-01   4.4499999999999998e-02   2.6118000000000001e+00   3.1790000000000002e-01   1.3469999999999999e-01   1.8140000000000001e-01
  -3.0859999999999999e-01  -2.6379999999999998e-01   5.1470000000000005e-01   1.1459999999999999e-01   1.9000000000000000e-02   7.0199999999999999e-02  -8.8780000000000003e-01  -8.8900000000000007e-02   2.9600000000000000e+00   2.4079999999999999e-01  -1.9199999999999998e-02   2.0349999999999999e-01
  -2.1999999999999999e-02  -2.6379999999999998e-01   1.7160000000000000e-01   2.1959999999999999e-01   4.7600000000000003e-02   3.0700000000000002e-02  -6.6579999999999995e-01   8.8900000000000007e-02   2.6118000000000001e+00   3.1790000000000002e-01   9.6199999999999994e-02   2.1229999999999999e-01
  -4.1880000000000001e-01  -3.5170000000000001e-01   1.2867999999999999e+00   7.6399999999999996e-02   1.9000000000000000e-02   9.2100000000000001e-02  -7.3240000000000005e-01   8.8900000000000007e-02   2.7858999999999998e+00   2.3119999999999999e-01   1.4430000000000001e-01   2.2120000000000001e-01
  -3.5270000000000001e-01  -4.6170000000000000e-01  -5.1470000000000005e-01   1.3370000000000001e-01   1.1420000000000000e-01  -2.6300000000000000e-02  -6.6579999999999995e-01   8.8900000000000007e-02   3.2212000000000001e+00   3.0819999999999997e-01   9.6199999999999994e-02   2.1679999999999999e-01
  -3.0859999999999999e-01  -2.4179999999999999e-01  -3.4310000000000002e-01   3.0549999999999999e-01   9.5200000000000007e-02   6.5799999999999997e-02  -7.9900000000000004e-01   8.8900000000000007e-02   3.8306000000000000e+00   2.8899999999999998e-01   1.6360000000000000e-01   2.0349999999999999e-01
  -1.1020000000000001e-01  -1.9789999999999999e-01   0.0000000000000000e+00   1.1459999999999999e-01   1.8079999999999999e-01   8.8000000000000005e-03  -7.3240000000000005e-01   4.4499999999999998e-02   4.2659000000000002e+00   2.6010000000000000e-01   8.6599999999999996e-02   1.7690000000000000e-01
  -3.0859999999999999e-01  -2.6379999999999998e-01   7.7210000000000001e-01   1.6230000000000000e-01   4.7600000000000003e-02   4.8200000000000000e-02  -7.7680000000000005e-01   4.4499999999999998e-02   3.1341999999999999e+00   2.9859999999999998e-01   6.7400000000000002e-02   1.4599999999999999e-01
   0.0000000000000000e+00  -1.9789999999999999e-01  -1.1152000000000000e+00   2.4820000000000000e-01   5.7099999999999998e-02  -2.6300000000000000e-02  -7.3240000000000005e-01  -2.2200000000000001e-02   3.9177000000000000e+00   2.7939999999999998e-01   1.0580000000000001e-01   2.0790000000000000e-01
  -2.6450000000000001e-01  -2.1980000000000000e-01   2.5740000000000002e-01   2.1959999999999999e-01   1.2370000000000000e-01   3.5099999999999999e-02  -8.2120000000000004e-01   4.4499999999999998e-02   2.8730000000000002e+00   1.7340000000000000e-01   1.9199999999999998e-02   2.0349999999999999e-01
  -2.8649999999999998e-01  -2.8580000000000000e-01  -8.5800000000000001e-02   1.2410000000000000e-01   4.7600000000000003e-02   3.5099999999999999e-02  -8.2120000000000004e-01   1.7790000000000000e-01   2.9600000000000000e+00   2.5050000000000000e-01   7.6999999999999999e-02   1.9460000000000000e-01
  -1.3230000000000000e-01  -2.8580000000000000e-01   9.4359999999999999e-01   1.0500000000000000e-01   2.8500000000000001e-02   6.1400000000000003e-02  -7.5460000000000005e-01  -4.4499999999999998e-02   2.7858999999999998e+00   2.3119999999999999e-01   5.7700000000000001e-02   2.1229999999999999e-01
  -1.5429999999999999e-01  -1.9789999999999999e-01  -8.5800000000000001e-02   2.3870000000000000e-01   1.3320000000000001e-01   0.0000000000000000e+00  -5.7709999999999995e-01  -6.6699999999999995e-02   2.0024000000000002e+00   2.6970000000000000e-01   7.6999999999999999e-02   1.7249999999999999e-01
  -2.8649999999999998e-01  -4.6170000000000000e-01   9.4359999999999999e-01   2.4820000000000000e-01   9.4999999999999998e-03   5.2600000000000001e-02  -5.1049999999999995e-01   8.8900000000000007e-02   3.7435999999999998e+00   3.2750000000000001e-01   1.5400000000000000e-01   2.3000000000000001e-01
  -1.9839999999999999e-01  -3.9570000000000000e-01   5.1470000000000005e-01   1.3370000000000001e-01   3.8100000000000002e-02   3.9500000000000000e-02  -6.4370000000000005e-01   2.4460000000000001e-01   3.5695000000000001e+00   2.9859999999999998e-01   1.7319999999999999e-01   1.4160000000000000e-01
  -8.8200000000000001e-02  -1.3189999999999999e-01  -2.5740000000000002e-01   2.1959999999999999e-01   1.4269999999999999e-01   3.5099999999999999e-02  -7.3240000000000005e-01   2.4460000000000001e-01   3.3953000000000002e+00   2.6010000000000000e-01   1.9199999999999998e-02   2.0790000000000000e-01
   2.1999999999999999e-02  -2.4179999999999999e-01  -5.1470000000000005e-01   2.3870000000000000e-01   2.3790000000000000e-01  -4.4000000000000003e-03  -4.4390000000000002e-01   6.6699999999999995e-02   2.6118000000000001e+00   2.9859999999999998e-01   1.8279999999999999e-01   1.6370000000000001e-01
  -2.6450000000000001e-01  -4.3969999999999998e-01   4.2890000000000000e-01   1.1459999999999999e-01   6.6600000000000006e-02   0.0000000000000000e+00  -7.3240000000000005e-01   1.5559999999999999e-01   4.0048000000000004e+00   2.2159999999999999e-01   7.6999999999999999e-02   2.2559999999999999e-01
  -1.5429999999999999e-01  -2.1980000000000000e-01  -5.1470000000000005e-01   2.8639999999999999e-01   1.8079999999999999e-01  -4.4000000000000003e-03  -6.8799999999999994e-01  -1.1119999999999999e-01   3.6564999999999999e+00   2.6010000000000000e-01   1.0580000000000001e-01   1.9460000000000000e-01
  -3.3060000000000000e-01  -4.3969999999999998e-01   1.7160000000000000e-01   1.4319999999999999e-01   6.6600000000000006e-02   4.3900000000000002e-02  -7.5460000000000005e-01   0.0000000000000000e+00   2.4377000000000000e+00   2.3119999999999999e-01   9.5999999999999992e-03   1.9020000000000001e-01
  -1.1020000000000001e-01  -3.7369999999999998e-01   1.3725000000000001e+00   1.3370000000000001e-01   9.5200000000000007e-02   7.0199999999999999e-02  -6.6579999999999995e-01   1.3339999999999999e-01   2.4377000000000000e+00   2.6970000000000000e-01   6.7400000000000002e-02   1.9910000000000000e-01
  -2.2040000000000001e-01  -3.7369999999999998e-01   6.0050000000000003e-01   1.0500000000000000e-01  -9.4999999999999998e-03   1.7500000000000002e-02  -9.1000000000000003e-01  -1.3339999999999999e-01   2.0893999999999999e+00   2.5050000000000000e-01   3.8500000000000000e-02   2.2559999999999999e-01
  -2.2040000000000001e-01  -3.2979999999999998e-01   1.7160000000000000e-01   1.6230000000000000e-01   6.6600000000000006e-02   7.8899999999999998e-02  -7.3240000000000005e-01   0.0000000000000000e+00   2.4377000000000000e+00   2.9859999999999998e-01   9.6199999999999994e-02   2.2120000000000001e-01
  -1.9839999999999999e-01  -5.2759999999999996e-01   7.7210000000000001e-01   6.6799999999999998e-02  -9.4999999999999998e-03   7.0199999999999999e-02  -6.4370000000000005e-01  -2.2200000000000001e-02   3.0470999999999999e+00   3.4680000000000000e-01   1.0580000000000001e-01   2.5209999999999999e-01
  -2.1999999999999999e-02  -3.9570000000000000e-01   8.5800000000000001e-02   1.3370000000000001e-01  -2.8500000000000001e-02   6.1400000000000003e-02  -5.1049999999999995e-01   1.1119999999999999e-01   2.8730000000000002e+00   2.1190000000000001e-01   9.6199999999999994e-02   1.8579999999999999e-01
  -1.5429999999999999e-01  -1.9789999999999999e-01  -3.4310000000000002e-01   1.4319999999999999e-01   1.1420000000000000e-01   2.1899999999999999e-02  -6.6579999999999995e-01   2.0010000000000000e-01   3.6564999999999999e+00   1.9270000000000001e-01   7.6999999999999999e-02   1.9020000000000001e-01
  -2.2040000000000001e-01  -1.0990000000000000e-01  -8.5780000000000001e-01   2.4820000000000000e-01   1.2370000000000000e-01   1.7500000000000002e-02  -5.7709999999999995e-01   2.4460000000000001e-01   2.8730000000000002e+00   2.0230000000000001e-01   1.0580000000000001e-01   1.7249999999999999e-01
  -4.4100000000000000e-02  -3.5170000000000001e-01  -2.5740000000000002e-01   1.7190000000000000e-01   1.6180000000000000e-01   2.6300000000000000e-02  -8.8780000000000003e-01   6.6699999999999995e-02   4.2659000000000002e+00   2.9859999999999998e-01   7.6999999999999999e-02   2.6540000000000002e-01
  -2.4249999999999999e-01  -2.4179999999999999e-01  -4.2890000000000000e-01   1.9089999999999999e-01   1.6180000000000000e-01  -1.7500000000000002e-02  -6.2150000000000005e-01   1.5559999999999999e-01   2.8730000000000002e+00   2.6010000000000000e-01   5.7700000000000001e-02   2.5659999999999999e-01
  -3.3060000000000000e-01  -3.9570000000000000e-01   1.7160000000000000e-01   1.7190000000000000e-01   7.6100000000000001e-02   3.5099999999999999e-02  -8.6560000000000004e-01   4.4499999999999998e-02   2.9600000000000000e+00   2.6010000000000000e-01   8.6599999999999996e-02   1.9910000000000000e-01
  -2.4249999999999999e-01  -3.0780000000000002e-01   6.8630000000000002e-01   1.6230000000000000e-01   9.4999999999999998e-03   5.7000000000000002e-02  -7.7680000000000005e-01   8.8900000000000007e-02   3.1341999999999999e+00   2.8899999999999998e-01   9.6199999999999994e-02   1.9020000000000001e-01
  -2.2040000000000001e-01  -5.0560000000000005e-01   1.0294000000000001e+00   1.0500000000000000e-01  -1.9000000000000000e-02   7.8899999999999998e-02  -9.1000000000000003e-01  -1.1119999999999999e-01   3.0470999999999999e+00   2.1190000000000001e-01   0.0000000000000000e+00   2.6979999999999998e-01
   2.1999999999999999e-02  -3.5170000000000001e-01  -2.5740000000000002e-01   1.4319999999999999e-01   1.0470000000000000e-01   5.2600000000000001e-02  -7.1020000000000005e-01   8.8900000000000007e-02   2.9600000000000000e+00   3.2750000000000001e-01   4.8099999999999997e-02   2.3000000000000001e-01
  -1.5429999999999999e-01  -1.0990000000000000e-01   9.4359999999999999e-01   6.6799999999999998e-02  -9.4999999999999998e-03   9.2100000000000001e-02  -6.6579999999999995e-01   6.6699999999999995e-02   3.6564999999999999e+00   2.8899999999999998e-01   1.9199999999999998e-02   2.1229999999999999e-01
  -2.6450000000000001e-01  -2.8580000000000000e-01   2.5740000000000002e-01   1.6230000000000000e-01   1.2370000000000000e-01   6.1400000000000003e-02  -4.8830000000000001e-01   6.6699999999999995e-02   2.3506000000000000e+00   2.3119999999999999e-01   6.7400000000000002e-02   1.9910000000000000e-01
  -1.1020000000000001e-01  -3.2979999999999998e-01  -3.4310000000000002e-01   1.7190000000000000e-01   8.5599999999999996e-02   5.7000000000000002e-02  -7.5460000000000005e-01   6.6699999999999995e-02   3.5695000000000001e+00   2.4079999999999999e-01   9.6199999999999994e-02   2.2559999999999999e-01
  -2.8649999999999998e-01  -2.4179999999999999e-01  -7.7210000000000001e-01   1.3370000000000001e-01   1.4269999999999999e-01  -1.7500000000000002e-02  -3.7730000000000002e-01   6.6699999999999995e-02   2.8730000000000002e+00   2.2159999999999999e-01   1.4430000000000001e-01   1.9460000000000000e-01
  -2.6450000000000001e-01  -2.8580000000000000e-01   4.2890000000000000e-01   1.8140000000000001e-01   6.6600000000000006e-02   8.7700000000000000e-02  -6.4370000000000005e-01   8.8900000000000007e-02   3.3953000000000002e+00   2.8899999999999998e-01   7.6999999999999999e-02   2.2559999999999999e-01
  -1.1020000000000001e-01  -1.0990000000000000e-01  -8.5780000000000001e-01   1.7190000000000000e-01   4.7600000000000003e-02   4.4000000000000003e-03  -7.7680000000000005e-01  -2.2200000000000001e-02   3.8306000000000000e+00   2.1190000000000001e-01   1.3469999999999999e-01   2.3440000000000000e-01
  -1.7630000000000001e-01  -3.7369999999999998e-01  -2.5740000000000002e-01   1.8140000000000001e-01   1.5229999999999999e-01   6.1400000000000003e-02  -8.8780000000000003e-01   6.6699999999999995e-02   3.4824000000000002e+00   2.5050000000000000e-01   7.6999999999999999e-02   2.2559999999999999e-01
  -3.5270000000000001e-01  -3.5170000000000001e-01   3.4310000000000002e-01   1.3370000000000001e-01   9.5200000000000007e-02   7.0199999999999999e-02  -8.8780000000000003e-01  -8.8900000000000007e-02   2.2635999999999998e+00   2.1190000000000001e-01   8.6599999999999996e-02   2.1229999999999999e-01
  -3.3060000000000000e-01  -3.9570000000000000e-01   7.7210000000000001e-01   1.9089999999999999e-01   9.4999999999999998e-03   5.7000000000000002e-02  -7.9900000000000004e-01   0.0000000000000000e+00   3.5695000000000001e+00   2.4079999999999999e-01   0.0000000000000000e+00   2.1229999999999999e-01
  -1.5429999999999999e-01  -3.5170000000000001e-01   6.0050000000000003e-01   1.8140000000000001e-01   6.6600000000000006e-02   4.8200000000000000e-02  -7.7680000000000005e-01   2.0010000000000000e-01   3.3083000000000000e+00   3.0819999999999997e-01   6.7400000000000002e-02   2.1229999999999999e-01
  -3.0859999999999999e-01  -5.0560000000000005e-01  -8.5800000000000001e-02   1.2410000000000000e-01  -9.4999999999999998e-03  -4.4000000000000003e-03  -6.6579999999999995e-01   2.0010000000000000e-01   3.6564999999999999e+00   2.5050000000000000e-01   8.6599999999999996e-02   2.2120000000000001e-01
  -2.4249999999999999e-01  -3.5170000000000001e-01   5.1470000000000005e-01   2.5779999999999997e-01   6.6600000000000006e-02   5.7000000000000002e-02  -6.6579999999999995e-01   1.5559999999999999e-01   3.6564999999999999e+00   2.9859999999999998e-01   1.6360000000000000e-01   2.1229999999999999e-01
  -1.1020000000000001e-01  -3.0780000000000002e-01  -2.5740000000000002e-01   1.9089999999999999e-01   9.5200000000000007e-02   8.8000000000000005e-03  -7.7680000000000005e-01  -2.2200000000000001e-02   3.1341999999999999e+00   2.8899999999999998e-01   2.8899999999999999e-02   2.0790000000000000e-01
  -2.6450000000000001e-01  -3.0780000000000002e-01   2.5740000000000002e-01   1.6230000000000000e-01   1.4269999999999999e-01   1.3200000000000000e-02  -7.5460000000000005e-01   2.6679999999999998e-01   3.5695000000000001e+00   2.5050000000000000e-01   1.4430000000000001e-01   1.8140000000000001e-01
  -1.7630000000000001e-01  -4.3969999999999998e-01   5.1470000000000005e-01   1.4319999999999999e-01   1.7130000000000001e-01   3.5099999999999999e-02  -5.5489999999999995e-01   2.2200000000000001e-02   3.4824000000000002e+00   2.1190000000000001e-01   5.7700000000000001e-02   2.0349999999999999e-01
  -2.2040000000000001e-01  -1.0990000000000000e-01  -8.5780000000000001e-01   2.2910000000000000e-01   1.7130000000000001e-01   1.7500000000000002e-02  -7.7680000000000005e-01   1.5559999999999999e-01   3.2212000000000001e+00   2.8899999999999998e-01   1.1550000000000001e-01   2.1229999999999999e-01
  -1.9839999999999999e-01  -4.8359999999999997e-01   2.5740000000000002e-01   1.7190000000000000e-01   1.4269999999999999e-01   0.0000000000000000e+00  -7.9900000000000004e-01   4.4499999999999998e-02   3.1341999999999999e+00   2.5050000000000000e-01   7.6999999999999999e-02   1.6370000000000001e-01
  -3.0859999999999999e-01  -3.0780000000000002e-01   2.5740000000000002e-01   1.6230000000000000e-01   2.8500000000000001e-02   4.3900000000000002e-02  -7.5460000000000005e-01   4.4499999999999998e-02   2.9600000000000000e+00   2.7939999999999998e-01   8.6599999999999996e-02   1.9460000000000000e-01
  -2.2040000000000001e-01  -3.0780000000000002e-01   6.0050000000000003e-01   1.0500000000000000e-01  -5.7099999999999998e-02   7.8899999999999998e-02  -9.5440000000000003e-01   6.6699999999999995e-02   2.8730000000000002e+00   2.8899999999999998e-01   8.6599999999999996e-02   2.4770000000000000e-01
  -8.8200000000000001e-02  -2.6379999999999998e-01  -8.5780000000000001e-01   1.8140000000000001e-01  -9.4999999999999998e-03   3.0700000000000002e-02  -7.5460000000000005e-01  -2.2200000000000001e-02   3.2212000000000001e+00   3.4680000000000000e-01   7.6999999999999999e-02   2.0349999999999999e-01
  -1.7630000000000001e-01  -3.9570000000000000e-01   4.2890000000000000e-01   9.5500000000000002e-02   5.7099999999999998e-02   7.4499999999999997e-02  -7.5460000000000005e-01   8.8900000000000007e-02   3.0470999999999999e+00   2.4079999999999999e-01   1.1550000000000001e-01   1.9020000000000001e-01
  -3.3060000000000000e-01  -4.6170000000000000e-01   6.8630000000000002e-01   1.6230000000000000e-01  -1.9000000000000000e-02   7.0199999999999999e-02  -6.4370000000000005e-01   1.3339999999999999e-01   3.8306000000000000e+00   3.0819999999999997e-01   8.6599999999999996e-02   1.8579999999999999e-01
  -3.3060000000000000e-01  -3.5170000000000001e-01  -3.4310000000000002e-01   1.5279999999999999e-01   8.5599999999999996e-02   5.7000000000000002e-02  -6.2150000000000005e-01  -6.6699999999999995e-02   2.6989000000000001e+00   2.2159999999999999e-01   1.9199999999999998e-02   2.2559999999999999e-01
  -2.4249999999999999e-01  -3.5170000000000001e-01  -8.5800000000000001e-02   2.3870000000000000e-01   1.5229999999999999e-01   4.4000000000000003e-03  -5.7709999999999995e-01   2.6679999999999998e-01   2.8730000000000002e+00   1.9270000000000001e-01   1.3469999999999999e-01   1.7690000000000000e-01
  -1.3230000000000000e-01  -3.5170000000000001e-01   3.4310000000000002e-01   1.9089999999999999e-01   1.6180000000000000e-01   5.2600000000000001e-02  -6.2150000000000005e-01   6.6699999999999995e-02   3.1341999999999999e+00   2.3119999999999999e-01   1.2509999999999999e-01   2.1229999999999999e-01
  -4.4100000000000000e-02  -3.9570000000000000e-01  -1.7160000000000000e-01   1.3370000000000001e-01   1.1420000000000000e-01   1.3200000000000000e-02  -6.4370000000000005e-01  -1.1119999999999999e-01   2.3506000000000000e+00   2.4079999999999999e-01   9.5999999999999992e-03   1.9910000000000000e-01
  -2.2040000000000001e-01  -3.0780000000000002e-01  -3.4310000000000002e-01   1.0500000000000000e-01   1.3320000000000001e-01   2.1899999999999999e-02  -8.6560000000000004e-01   1.3339999999999999e-01   2.6989000000000001e+00   2.9859999999999998e-01   4.8099999999999997e-02   2.0349999999999999e-01
  -3.0859999999999999e-01  -4.1770000000000002e-01   7.7210000000000001e-01   1.3370000000000001e-01  -4.7600000000000003e-02   4.8200000000000000e-02  -6.8799999999999994e-01   1.3339999999999999e-01   3.3953000000000002e+00   2.2159999999999999e-01   8.6599999999999996e-02   2.0790000000000000e-01
  -3.0859999999999999e-01  -3.2979999999999998e-01  -8.5800000000000001e-02   1.7190000000000000e-01   1.9000000000000000e-02   5.7000000000000002e-02  -8.8780000000000003e-01   2.2200000000000001e-02   3.2212000000000001e+00   2.7939999999999998e-01   5.7700000000000001e-02   2.2559999999999999e-01
  -1.7630000000000001e-01  -3.7369999999999998e-01  -8.5800000000000001e-02   2.0999999999999999e-01   1.1420000000000000e-01   5.7000000000000002e-02  -7.7680000000000005e-01  -2.2200000000000001e-02   2.3506000000000000e+00   2.9859999999999998e-01   3.8500000000000000e-02   1.9460000000000000e-01
  -1.5429999999999999e-01  -3.2979999999999998e-01   7.7210000000000001e-01   1.9089999999999999e-01   1.9000000000000000e-02   1.0090000000000000e-01  -5.9930000000000005e-01   1.7790000000000000e-01   2.7858999999999998e+00   2.8899999999999998e-01   1.6360000000000000e-01   1.9020000000000001e-01
  -1.1020000000000001e-01  -3.5170000000000001e-01  -8.5800000000000001e-02   2.4820000000000000e-01   3.8100000000000002e-02   3.5099999999999999e-02  -6.6579999999999995e-01   2.2239999999999999e-01   3.0470999999999999e+00   2.6970000000000000e-01   9.6199999999999994e-02   1.8140000000000001e-01
  -1.5429999999999999e-01  -4.1770000000000002e-01  -2.5740000000000002e-01   1.8140000000000001e-01   1.0470000000000000e-01  -4.4000000000000003e-03  -5.9930000000000005e-01   1.3339999999999999e-01   3.9177000000000000e+00   3.3710000000000001e-01   5.7700000000000001e-02   2.0790000000000000e-01
  -8.8200000000000001e-02  -2.4179999999999999e-01   4.2890000000000000e-01   2.2910000000000000e-01   1.3320000000000001e-01  -4.4000000000000003e-03  -7.5460000000000005e-01   1.5559999999999999e-01   3.6564999999999999e+00   2.4079999999999999e-01   1.1550000000000001e-01   1.7249999999999999e-01
  -2.2040000000000001e-01  -3.0780000000000002e-01  -4.2890000000000000e-01   1.7190000000000000e-01   1.3320000000000001e-01   2.6300000000000000e-02  -5.7709999999999995e-01   2.6679999999999998e-01   3.5695000000000001e+00   2.7939999999999998e-01   1.0580000000000001e-01   2.4329999999999999e-01
  -1.3230000000000000e-01  -3.2979999999999998e-01  -1.5441000000000000e+00   1.6230000000000000e-01   1.8079999999999999e-01   4.3900000000000002e-02  -6.4370000000000005e-01  -8.8900000000000007e-02   3.1341999999999999e+00   2.9859999999999998e-01  -1.9199999999999998e-02   2.1679999999999999e-01
  -3.3060000000000000e-01  -1.5390000000000001e-01  -4.2890000000000000e-01   1.8140000000000001e-01   1.1420000000000000e-01   1.7500000000000002e-02  -7.7680000000000005e-01   6.6699999999999995e-02   3.3953000000000002e+00   2.9859999999999998e-01  -9.5999999999999992e-03   2.2120000000000001e-01
  -2.4249999999999999e-01  -4.6170000000000000e-01   3.4310000000000002e-01   1.5279999999999999e-01   0.0000000000000000e+00   5.7000000000000002e-02  -5.3269999999999995e-01   1.3339999999999999e-01   3.1341999999999999e+00   2.6970000000000000e-01   8.6599999999999996e-02   2.3440000000000000e-01
  -1.7630000000000001e-01  -5.2759999999999996e-01   7.7210000000000001e-01   2.8600000000000000e-02   3.8100000000000002e-02   6.1400000000000003e-02  -5.9930000000000005e-01  -8.8900000000000007e-02   2.9600000000000000e+00   2.4079999999999999e-01   7.6999999999999999e-02   2.4329999999999999e-01
  -2.8649999999999998e-01  -1.3189999999999999e-01   2.5740000000000002e-01   2.2910000000000000e-01   8.5599999999999996e-02   7.4499999999999997e-02  -8.6560000000000004e-01  -4.4499999999999998e-02   3.9177000000000000e+00   3.0819999999999997e-01   9.5999999999999992e-03   1.9020000000000001e-01
  -3.7469999999999998e-01  -5.4959999999999998e-01   1.0294000000000001e+00   1.5279999999999999e-01   1.0470000000000000e-01   9.2100000000000001e-02  -8.6560000000000004e-01   0.0000000000000000e+00   3.2212000000000001e+00   2.2159999999999999e-01   6.7400000000000002e-02   1.8579999999999999e-01
   4.4100000000000000e-02  -3.2979999999999998e-01  -4.2890000000000000e-01   2.6729999999999998e-01   1.1420000000000000e-01   5.2600000000000001e-02  -5.1049999999999995e-01   1.1119999999999999e-01   3.3953000000000002e+00   3.4680000000000000e-01   1.8279999999999999e-01   2.0790000000000000e-01
  -6.6100000000000006e-02  -2.8580000000000000e-01  -1.7160000000000000e-01   1.1459999999999999e-01   8.5599999999999996e-02   3.9500000000000000e-02  -8.4340000000000004e-01  -6.6699999999999995e-02   3.2212000000000001e+00   2.3119999999999999e-01   1.2509999999999999e-01   2.0790000000000000e-01
  -2.6450000000000001e-01  -3.2979999999999998e-01   0.0000000000000000e+00   2.2910000000000000e-01   1.3320000000000001e-01   4.4000000000000003e-03  -6.4370000000000005e-01   1.7790000000000000e-01   2.4377000000000000e+00   2.1190000000000001e-01   2.2130000000000000e-01   1.9910000000000000e-01
  -2.8649999999999998e-01  -2.8580000000000000e-01   5.1470000000000005e-01   1.2410000000000000e-01   1.0470000000000000e-01   2.6300000000000000e-02  -6.4370000000000005e-01   2.4460000000000001e-01   4.3529999999999998e+00   3.0819999999999997e-01   7.6999999999999999e-02   1.9460000000000000e-01
  -1.7630000000000001e-01  -2.6379999999999998e-01  -8.5780000000000001e-01   2.2910000000000000e-01   1.8079999999999999e-01  -3.0700000000000002e-02  -6.8799999999999994e-01   2.0010000000000000e-01   2.6989000000000001e+00   2.7939999999999998e-01   1.5400000000000000e-01   1.9460000000000000e-01
  -3.0859999999999999e-01  -2.6379999999999998e-01  -1.7160000000000000e-01   6.6799999999999998e-02   1.2370000000000000e-01   0.0000000000000000e+00  -7.9900000000000004e-01  -2.4460000000000001e-01   3.3083000000000000e+00   2.5050000000000000e-01   1.2509999999999999e-01   2.3440000000000000e-01
  -3.5270000000000001e-01  -3.2979999999999998e-01   7.7210000000000001e-01   2.7689999999999998e-01   2.8500000000000001e-02   3.0700000000000002e-02  -8.4340000000000004e-01   1.3339999999999999e-01   3.0470999999999999e+00   2.7939999999999998e-01   1.2509999999999999e-01   2.0790000000000000e-01
  -2.2040000000000001e-01  -4.8359999999999997e-01   4.2890000000000000e-01   2.3870000000000000e-01   6.6600000000000006e-02   6.1400000000000003e-02  -8.8780000000000003e-01   6.6699999999999995e-02   3.2212000000000001e+00   4.2380000000000001e-01   4.8099999999999997e-02   2.1229999999999999e-01
  -2.6450000000000001e-01  -3.2979999999999998e-01  -4.2890000000000000e-01   2.0999999999999999e-01   1.2370000000000000e-01  -2.1899999999999999e-02  -8.2120000000000004e-01   6.6699999999999995e-02   2.6118000000000001e+00   3.3710000000000001e-01   1.5400000000000000e-01   2.1679999999999999e-01
  -3.0859999999999999e-01  -2.6379999999999998e-01   1.2867999999999999e+00   5.7299999999999997e-02   3.8100000000000002e-02   1.2280000000000001e-01  -5.1049999999999995e-01   1.3339999999999999e-01   3.4824000000000002e+00   2.7939999999999998e-01   8.6599999999999996e-02   1.9460000000000000e-01
  -6.6100000000000006e-02  -3.2979999999999998e-01   6.0050000000000003e-01   1.6230000000000000e-01  -4.7600000000000003e-02   2.6300000000000000e-02  -4.8830000000000001e-01   2.0010000000000000e-01   2.8730000000000002e+00   2.7939999999999998e-01   2.8899999999999999e-02   1.9910000000000000e-01
  -3.0859999999999999e-01  -4.8359999999999997e-01  -3.4310000000000002e-01   1.2410000000000000e-01   1.2370000000000000e-01   3.9500000000000000e-02  -5.3269999999999995e-01   6.6699999999999995e-02   3.0470999999999999e+00   2.1190000000000001e-01   8.6599999999999996e-02   2.1229999999999999e-01
  -1.5429999999999999e-01  -2.1980000000000000e-01   0.0000000000000000e+00   2.9599999999999999e-01   1.8079999999999999e-01  -4.4000000000000003e-03  -6.4370000000000005e-01   2.2200000000000001e-02   2.6989000000000001e+00   2.0230000000000001e-01   1.4430000000000001e-01   1.7690000000000000e-01
  -2.8649999999999998e-01  -3.9570000000000000e-01   5.1470000000000005e-01   1.3370000000000001e-01   1.1420000000000000e-01   6.5799999999999997e-02  -4.6610000000000001e-01   2.0010000000000000e-01   3.7435999999999998e+00   2.8899999999999998e-01   8.6599999999999996e-02   2.5659999999999999e-01
  -1.5429999999999999e-01  -1.3189999999999999e-01  -1.5441000000000000e+00   2.4820000000000000e-01   8.5599999999999996e-02  -8.8000000000000005e-03  -6.8799999999999994e-01   1.5559999999999999e-01   2.6989000000000001e+00   2.5050000000000000e-01   1.2509999999999999e-01   1.9460000000000000e-01
  -1.9839999999999999e-01  -1.7590000000000000e-01  -8.5800000000000001e-02   1.9089999999999999e-01   1.5229999999999999e-01   4.3900000000000002e-02  -7.1020000000000005e-01  -2.2200000000000001e-02   3.2212000000000001e+00   2.9859999999999998e-01   6.7400000000000002e-02   2.2559999999999999e-01
  -6.6100000000000006e-02  -2.1980000000000000e-01   3.4310000000000002e-01   1.4319999999999999e-01   1.1420000000000000e-01   5.2600000000000001e-02  -7.9900000000000004e-01   2.6679999999999998e-01   2.3506000000000000e+00   2.6010000000000000e-01   8.6599999999999996e-02   1.6810000000000000e-01
  -2.4249999999999999e-01  -3.5170000000000001e-01   6.8630000000000002e-01   1.8140000000000001e-01   8.5599999999999996e-02   7.4499999999999997e-02  -9.7660000000000002e-01   6.6699999999999995e-02   2.5247000000000002e+00   2.5050000000000000e-01   5.7700000000000001e-02   2.3000000000000001e-01
  -1.9839999999999999e-01  -3.7369999999999998e-01   5.1470000000000005e-01   2.2910000000000000e-01   7.6100000000000001e-02   2.6300000000000000e-02  -7.1020000000000005e-01   1.3339999999999999e-01   2.4377000000000000e+00   3.7569999999999998e-01   8.6599999999999996e-02   2.3890000000000000e-01
  -1.1020000000000001e-01  -3.7369999999999998e-01   6.8630000000000002e-01   1.0500000000000000e-01  -3.8100000000000002e-02   1.0520000000000000e-01  -7.1020000000000005e-01   8.8900000000000007e-02   3.5695000000000001e+00   2.9859999999999998e-01   4.8099999999999997e-02   1.6370000000000001e-01
  -2.2040000000000001e-01  -3.7369999999999998e-01  -8.5800000000000001e-02   2.6729999999999998e-01   3.8100000000000002e-02   3.9500000000000000e-02  -5.7709999999999995e-01   4.4499999999999998e-02   3.1341999999999999e+00   2.2159999999999999e-01   3.8500000000000000e-02   1.9910000000000000e-01
  -6.6100000000000006e-02  -3.5170000000000001e-01   5.1470000000000005e-01   2.1959999999999999e-01   9.4999999999999998e-03   1.7500000000000002e-02  -8.4340000000000004e-01   1.1119999999999999e-01   3.6564999999999999e+00   2.0230000000000001e-01   1.1550000000000001e-01   2.5209999999999999e-01
   0.0000000000000000e+00  -2.6379999999999998e-01   1.7160000000000000e-01   1.9089999999999999e-01   1.4269999999999999e-01   1.3200000000000000e-02  -5.9930000000000005e-01   2.0010000000000000e-01   3.0470999999999999e+00   3.0819999999999997e-01   1.5400000000000000e-01   1.9460000000000000e-01
  -2.8649999999999998e-01  -4.8359999999999997e-01   0.0000000000000000e+00   2.0050000000000001e-01   3.8100000000000002e-02   5.2600000000000001e-02  -6.4370000000000005e-01   1.7790000000000000e-01   3.5695000000000001e+00   2.6010000000000000e-01   1.4430000000000001e-01   1.9460000000000000e-01
