# Supplementary material for: Footwear and Foam Surface Alter Gait Initiation of Typical Subjects
Source: PLoS One. 2015 Aug 13;10(8):e0135821. doi: 10.1371/journal.pone.0135821 (PMC4536224; doi:10.1371/journal.pone.0135821)
Supplement: S1 Dataset — (ZIP) [file pone.0135821.s001.zip › 16_barefoot_av1_01.txt]

   1.5341300000000000e+01  -4.6604999999999999e+00   2.4911609999999999e+02   1.2468999999999999e+01   2.7833800000000000e+01  -1.4164000000000001e+00  -1.5514300000000000e+01   1.3119000000000001e+00   2.4385560000000001e+02   1.3563000000000001e+01  -2.5152000000000001e+01   3.0345000000000000e+00
   1.4966600000000000e+01  -4.5726000000000004e+00   2.4637100000000001e+02   1.2220700000000001e+01   2.7500800000000002e+01  -1.3770000000000000e+00  -1.5403300000000000e+01   1.2452000000000001e+00   2.4542269999999999e+02   1.3428100000000001e+01  -2.5248200000000001e+01   2.9857999999999998e+00
   1.4680099999999999e+01  -4.7484999999999999e+00   2.4148140000000001e+02   1.1838800000000001e+01   2.6929800000000000e+01  -1.3200000000000001e+00  -1.5403300000000000e+01   8.4499999999999997e-01   2.4733799999999999e+02   1.3225800000000000e+01  -2.5363700000000001e+01   2.9592999999999998e+00
   1.4459600000000000e+01  -4.1109000000000000e+00   2.3333189999999999e+02   1.1619199999999999e+01   2.6101900000000001e+01  -1.3374999999999999e+00  -1.5669600000000001e+01   5.5589999999999995e-01   2.4907919999999999e+02   1.3042800000000000e+01  -2.5671600000000002e+01   2.9283000000000001e+00
   1.4261300000000000e+01  -3.9350999999999998e+00   2.2535400000000001e+02   1.1323300000000000e+01   2.5245500000000000e+01  -1.3945000000000001e+00  -1.5891600000000000e+01  -6.6699999999999995e-02   2.5264869999999999e+02   1.2734500000000001e+01  -2.6104600000000001e+01   2.8266000000000000e+00
   1.4393500000000000e+01  -3.7372000000000001e+00   2.1900600000000000e+02   1.0826800000000000e+01   2.4408100000000001e+01  -1.3682000000000001e+00  -1.6046900000000001e+01  -4.8920000000000002e-01   2.5560870000000000e+02   1.2387800000000000e+01  -2.6460599999999999e+01   2.7513999999999998e+00
   1.4547800000000001e+01  -3.2315999999999998e+00   2.1291540000000001e+02   1.0540400000000000e+01   2.3808599999999998e+01  -1.3682000000000001e+00  -1.6690600000000000e+01  -1.2007000000000001e+00   2.5769819999999999e+02   1.1954300000000000e+01  -2.6758900000000001e+01   2.6231000000000000e+00
   1.4106999999999999e+01  -3.2315999999999998e+00   2.0725360000000001e+02   1.0215800000000000e+01   2.3104399999999998e+01  -1.3770000000000000e+00  -1.7800300000000000e+01  -2.1124000000000001e+00   2.6213819999999998e+02   1.1559300000000000e+01  -2.7365100000000002e+01   2.4594999999999998e+00
   1.3776300000000001e+01  -3.0337000000000001e+00   2.0047669999999999e+02   9.8242999999999991e+00   2.2362200000000001e+01  -1.3770000000000000e+00  -1.9220800000000001e+01  -2.9350999999999998e+00   2.6701360000000000e+02   1.1010300000000001e+01  -2.7807700000000001e+01   2.4018999999999999e+00
   1.3600000000000000e+01  -2.6379999999999999e+00   1.9258459999999999e+02   9.6524999999999999e+00   2.1553400000000000e+01  -1.3463000000000001e+00  -2.0952000000000002e+01  -3.6911000000000000e+00   2.7302080000000001e+02   1.0509399999999999e+01  -2.8471599999999999e+01   2.2206000000000001e+00
   1.3489800000000001e+01  -2.3083000000000000e+00   1.8615080000000000e+02   9.1845999999999997e+00   2.0725500000000000e+01  -1.4252000000000000e+00  -2.2860800000000001e+01  -4.4249000000000001e+00   2.7859260000000000e+02   9.9603000000000002e+00  -2.9087399999999999e+01   2.0701999999999998e+00
   1.3379600000000000e+01  -2.2423000000000002e+00   1.8031750000000000e+02   8.9650999999999996e+00   2.0021300000000000e+01  -1.3900999999999999e+00  -2.4725200000000001e+01  -5.3143000000000002e+00   2.8451270000000000e+02   9.4111999999999991e+00  -2.9655100000000001e+01   1.9241999999999999e+00
   1.2960800000000001e+01  -1.6708000000000001e+00   1.7379790000000000e+02   8.5259000000000000e+00   1.9355200000000000e+01  -1.4119999999999999e+00  -2.6300999999999998e+01  -6.2927000000000000e+00   2.9069400000000002e+02   8.8718000000000004e+00  -3.0347899999999999e+01   1.7738000000000000e+00
   1.2674200000000001e+01  -1.4069000000000000e+00   1.6839359999999999e+02   8.2966999999999995e+00   1.8879400000000000e+01  -1.4646999999999999e+00  -2.7921199999999999e+01  -7.3155000000000001e+00   2.9783290000000000e+02   8.4382999999999999e+00  -3.1079200000000000e+01   1.6323000000000001e+00
   1.2145200000000001e+01  -1.4509000000000001e+00   1.6504800000000000e+02   7.9435000000000002e+00   1.8536799999999999e+01  -1.4339999999999999e+00  -3.0074100000000001e+01  -8.2939000000000007e+00   3.0427539999999999e+02   7.9278000000000004e+00  -3.1935600000000001e+01   1.5217000000000001e+00
   1.1814600000000000e+01  -1.8466000000000000e+00   1.6247450000000001e+02   7.5807000000000002e+00   1.8165700000000001e+01  -1.3945000000000001e+00  -3.1450199999999999e+01  -9.8282000000000007e+00   3.1097899999999998e+02   7.5810000000000004e+00  -3.2541699999999999e+01   1.3580000000000001e+00
   1.1461900000000000e+01  -2.0665000000000000e+00   1.5972940000000000e+02   7.3228999999999997e+00   1.7927800000000001e+01  -1.3726000000000000e+00  -3.2915100000000002e+01  -1.1140100000000000e+01   3.1637670000000003e+02   7.3787000000000003e+00  -3.2945900000000002e+01   1.2917000000000001e+00
   1.1506000000000000e+01  -2.2643000000000000e+00   1.5852840000000000e+02   7.0842000000000001e+00   1.7747000000000000e+01  -1.3024000000000000e+00  -3.4246800000000000e+01  -1.2029500000000001e+01   3.2029450000000003e+02   7.1090000000000000e+00  -3.3494300000000003e+01   1.2076000000000000e+00
   1.1550100000000000e+01  -2.4182000000000001e+00   1.5561179999999999e+02   6.7881999999999998e+00   1.7547200000000000e+01  -1.2805000000000000e+00  -3.5045800000000000e+01  -1.3074600000000000e+01   3.2516980000000001e+02   7.0415999999999999e+00  -3.3888800000000003e+01   1.0262000000000000e+00
   1.1439900000000000e+01  -2.7698999999999998e+00   1.5269510000000000e+02   6.7023000000000001e+00   1.7280799999999999e+01  -1.1709000000000001e+00  -3.6177799999999998e+01  -1.4030700000000000e+01   3.2778160000000003e+02   7.1668000000000003e+00  -3.4216000000000001e+01   9.9090000000000000e-01
   1.1241500000000000e+01  -3.4514000000000000e+00   1.5149420000000001e+02   6.4062999999999999e+00   1.7004799999999999e+01  -1.2146999999999999e+00  -3.7442900000000002e+01  -1.4631100000000000e+01   3.3256990000000002e+02   7.4653999999999998e+00  -3.4629700000000000e+01   9.6870000000000001e-01
   1.1439900000000000e+01  -3.3635000000000002e+00   1.4926380000000000e+02   6.2439999999999998e+00   1.6947700000000001e+01  -1.1620999999999999e+00  -3.7931199999999997e+01  -1.4853400000000001e+01   3.3587819999999999e+02   7.8411000000000000e+00  -3.4870300000000000e+01   1.0262000000000000e+00
   1.1153300000000000e+01  -3.3855000000000000e+00   1.4703340000000000e+02   6.0625999999999998e+00   1.6681300000000000e+01  -1.0656000000000001e+00  -3.9196300000000001e+01  -1.5009100000000000e+01   3.3857709999999997e+02   8.5923999999999996e+00  -3.4985700000000001e+01   1.0749000000000000e+00
   1.1131300000000000e+01  -3.6273000000000000e+00   1.4643289999999999e+02   5.8811999999999998e+00   1.6605100000000000e+01  -1.0919000000000001e+00  -4.0195000000000000e+01  -1.4742200000000000e+01   3.4188540000000000e+02   9.1799999999999997e+00  -3.5101199999999999e+01   1.1413000000000000e+00
   1.1241500000000000e+01  -3.7372000000000001e+00   1.4746230000000000e+02   5.7858000000000001e+00   1.6529000000000000e+01  -1.0042000000000000e+00  -4.0883099999999999e+01  -1.4453200000000001e+01   3.4327830000000000e+02   9.9603000000000002e+00  -3.5255200000000002e+01   1.2253000000000001e+00
   1.1307600000000001e+01  -4.1329000000000002e+00   1.4814859999999999e+02   5.4420000000000002e+00   1.6709800000000001e+01  -9.1649999999999998e-01  -4.1815300000000001e+01  -1.4253100000000000e+01   3.4536779999999999e+02   1.0653900000000000e+01  -3.5341799999999999e+01   1.3447000000000000e+00
   1.1550100000000000e+01  -4.5726000000000004e+00   1.5149420000000001e+02   5.4611000000000001e+00   1.6957200000000000e+01  -8.9459999999999995e-01  -4.2392299999999999e+01  -1.3964000000000000e+01   3.4728309999999999e+02   1.1328200000000001e+01  -3.5389899999999997e+01   1.4111000000000000e+00
   1.1638199999999999e+01  -5.2760999999999996e+00   1.5329560000000001e+02   5.3943000000000003e+00   1.7318800000000000e+01  -7.4109999999999998e-01  -4.3036000000000001e+01  -1.3341400000000000e+01   3.4850200000000001e+02   1.2195100000000000e+01  -3.5418700000000001e+01   1.5173000000000001e+00
   1.2101100000000001e+01  -5.6497999999999999e+00   1.5835690000000000e+02   5.2988000000000000e+00   1.7984900000000000e+01  -6.7969999999999997e-01  -4.3613100000000003e+01  -1.3052300000000001e+01   3.4850200000000001e+02   1.3042800000000000e+01  -3.5322499999999998e+01   1.6632000000000000e+00
   1.2497900000000000e+01  -6.4412000000000003e+00   1.6358969999999999e+02   5.1651999999999996e+00   1.8584399999999999e+01  -5.3059999999999996e-01  -4.4434300000000000e+01  -1.2696600000000000e+01   3.4737020000000001e+02   1.3717100000000000e+01  -3.5053100000000001e+01   1.7427999999999999e+00
   1.2960800000000001e+01  -6.9687999999999999e+00   1.6950880000000001e+02   5.0220000000000002e+00   1.9107800000000001e+01  -3.1569999999999998e-01  -4.4922600000000003e+01  -1.2363000000000000e+01   3.4571600000000001e+02   1.4593700000000000e+01  -3.4879899999999999e+01   1.8533999999999999e+00
   1.3930600000000000e+01  -8.4197000000000006e+00   1.7757239999999999e+02   5.0315000000000003e+00   2.0068899999999999e+01  -1.5790000000000001e-01  -4.5011299999999999e+01  -1.1740399999999999e+01   3.4197239999999999e+02   1.5412500000000000e+01  -3.4466099999999997e+01   1.9508000000000001e+00
   1.4129000000000000e+01  -9.4969000000000001e+00   1.8649390000000000e+02   4.8692000000000002e+00   2.1248899999999999e+01   1.7100000000000001e-01  -4.4944800000000001e+01  -1.1117800000000001e+01   3.3953480000000002e+02   1.6462399999999999e+01  -3.3879199999999997e+01   2.0922999999999998e+00
   1.5186999999999999e+01  -1.0881900000000000e+01   1.9936150000000001e+02   4.8883000000000001e+00   2.2666699999999999e+01   3.2890000000000003e-01  -4.4634000000000000e+01  -1.0095000000000001e+01   3.3370170000000002e+02   1.7252300000000002e+01  -3.3427000000000000e+01   2.2604000000000002e+00
   1.6090800000000002e+01  -1.2728500000000000e+01   2.1368740000000000e+02   4.6018999999999997e+00   2.4312999999999999e+01   6.5780000000000005e-01  -4.4634000000000000e+01  -8.7607999999999997e+00   3.2804280000000000e+02   1.8340800000000002e+01  -3.2849600000000002e+01   2.4639000000000002e+00
   1.7259000000000000e+01  -1.4641100000000000e+01   2.2964320000000001e+02   4.6783000000000001e+00   2.6206600000000002e+01   9.7350000000000003e-01  -4.3901600000000002e+01  -7.6268000000000002e+00   3.2229680000000002e+02   1.9265599999999999e+01  -3.2041400000000003e+01   2.6894999999999998e+00
   1.8647600000000001e+01  -1.6070000000000000e+01   2.4757200000000000e+02   4.7164000000000001e+00   2.8319099999999999e+01   1.3111999999999999e+00  -4.3280099999999997e+01  -6.6485000000000003e+00   3.1359080000000000e+02   2.0354099999999999e+01  -3.1098400000000002e+01   2.8753000000000002e+00
   2.0697600000000001e+01  -1.8114500000000000e+01   2.6558659999999998e+02   4.7736999999999998e+00   3.0288900000000002e+01   1.5654999999999999e+00  -4.2214799999999997e+01  -5.5589000000000004e+00   3.0244709999999998e+02   2.1384799999999998e+01  -3.0039999999999999e+01   3.0832000000000002e+00
   2.2086200000000002e+01  -1.9521400000000000e+01   2.8308650000000000e+02   4.9646999999999997e+00   3.2439500000000002e+01   1.8462000000000001e+00  -4.0971899999999998e+01  -4.0468999999999999e+00   2.8947510000000000e+02   2.2203600000000002e+01  -2.8635200000000001e+01   3.3043000000000000e+00
   2.4003900000000002e+01  -2.1258099999999999e+01   3.0178739999999999e+02   4.9837999999999996e+00   3.4694699999999997e+01   2.1619000000000002e+00  -3.9284999999999997e+01  -2.9796000000000000e+00   2.7537139999999999e+02   2.2945300000000000e+01  -2.7047599999999999e+01   3.5741999999999998e+00
   2.5723199999999999e+01  -2.3192699999999999e+01   3.2186079999999998e+02   5.2034000000000002e+00   3.6959499999999998e+01   2.4293999999999998e+00  -3.7176499999999997e+01  -9.7840000000000005e-01   2.5943939999999998e+02   2.3600300000000001e+01  -2.5402200000000001e+01   3.8527999999999998e+00
   2.7288200000000000e+01  -2.4863399999999999e+01   3.4039010000000002e+02   5.4230000000000000e+00   3.9214799999999997e+01   2.6749999999999998e+00  -3.4690700000000000e+01   6.4480000000000004e-01   2.4237559999999999e+02   2.4033799999999999e+01  -2.3670200000000001e+01   4.1359000000000004e+00
   2.8544599999999999e+01  -2.6094500000000000e+01   3.5660320000000002e+02   5.7667000000000002e+00   4.1165500000000002e+01   2.9030000000000000e+00  -3.2315800000000003e+01   1.9567000000000001e+00   2.2644360000000000e+02   2.4265000000000001e+01  -2.2130700000000001e+01   4.3571000000000000e+00
   2.9602599999999999e+01  -2.7435500000000001e+01   3.6947080000000000e+02   5.9958000000000000e+00   4.2783200000000001e+01   3.0390000000000001e+00  -2.9963200000000001e+01   3.0017999999999998e+00   2.1364570000000001e+02   2.4265000000000001e+01  -2.0908700000000000e+01   4.4854000000000003e+00
   3.0109600000000000e+01  -2.8446800000000000e+01   3.8148050000000001e+02   6.4062999999999999e+00   4.4124899999999997e+01   3.1705000000000001e+00  -2.8098800000000001e+01   2.8016999999999999e+00   2.0302440000000001e+02   2.3860399999999998e+01  -1.9859900000000000e+01   4.4500000000000002e+00
   2.9823000000000000e+01  -2.9941600000000001e+01   3.9469119999999998e+02   6.4827000000000004e+00   4.5828299999999999e+01   3.3151999999999999e+00  -2.6212199999999999e+01   2.0234000000000001e+00   1.9309950000000001e+02   2.3292100000000001e+01  -1.9099699999999999e+01   4.3792000000000000e+00
   2.9911200000000001e+01  -3.2030099999999997e+01   4.0815929999999997e+02   6.7881999999999998e+00   4.7674300000000002e+01   3.4291999999999998e+00  -2.4325700000000001e+01   1.1339999999999999e+00   1.8465469999999999e+02   2.2531099999999999e+01  -1.8541699999999999e+01   4.2156000000000002e+00
   3.0285900000000002e+01  -3.3942700000000002e+01   4.2377190000000002e+02   6.9218999999999999e+00   4.9472799999999999e+01   3.5958999999999999e+00  -2.3016200000000001e+01   2.1345999999999998e+00   1.7856049999999999e+02   2.1452200000000001e+01  -1.8041300000000000e+01   4.2244000000000002e+00
   3.0925100000000000e+01  -3.5921199999999999e+01   4.3621050000000002e+02   7.1605999999999996e+00   5.1185699999999997e+01   3.7494000000000001e+00  -2.0596900000000002e+01  -4.4916000000000000e+00   1.6271549999999999e+02   1.9728000000000002e+01  -1.6694199999999999e+01   3.3353000000000002e+00
   3.1872900000000001e+01  -3.7526000000000003e+01   4.4967860000000002e+02   7.4184000000000001e+00   5.2546399999999998e+01   3.8677999999999999e+00  -1.8976700000000001e+01  -2.2012999999999998e+00   1.4843760000000000e+02   1.8234900000000000e+01  -1.5424099999999999e+01   3.2246999999999999e+00
   3.2357799999999997e+01  -3.9042900000000003e+01   4.6100209999999998e+02   7.6570999999999998e+00   5.4011899999999997e+01   3.9159999999999999e+00  -1.6402100000000001e+01  -2.6459999999999999e+00   1.3146090000000001e+02   1.6433499999999999e+01  -1.3769100000000000e+01   3.0167999999999999e+00
   3.3437899999999999e+01  -4.0515799999999999e+01   4.7060980000000001e+02   7.9053000000000004e+00   5.5096699999999998e+01   3.9948999999999999e+00  -1.4360099999999999e+01  -1.5565000000000000e+00   1.1500650000000000e+02   1.4593700000000000e+01  -1.2325799999999999e+01   2.7248999999999999e+00
   3.3636299999999999e+01  -4.2032600000000002e+01   4.8056079999999997e+02   8.0485000000000007e+00   5.6428899999999999e+01   4.0388000000000002e+00  -1.2207200000000000e+01  -3.5580000000000001e-01   9.7942700000000002e+01   1.2676800000000000e+01  -1.0593900000000000e+01   2.4152000000000000e+00
   3.4319600000000001e+01  -4.3395600000000002e+01   4.8776659999999998e+02   8.4398999999999997e+00   5.7218699999999998e+01   4.1395999999999997e+00  -1.0387200000000000e+01  -6.4480000000000004e-01   7.9486000000000004e+01   1.0403400000000000e+01  -8.6310000000000002e+00   2.1055999999999999e+00
   3.5157200000000003e+01  -4.4516800000000003e+01   4.9145530000000002e+02   8.6594999999999995e+00   5.7646900000000002e+01   4.1177000000000001e+00  -8.0568000000000008e+00   3.5580000000000001e-01   6.0768000000000001e+01   8.0241000000000007e+00  -6.5430000000000001e+00   1.8136000000000001e+00
   3.5862499999999997e+01  -4.4934500000000000e+01   4.9325680000000000e+02   8.8696000000000002e+00   5.7523200000000003e+01   4.0563000000000002e+00  -5.7929000000000004e+00   1.1117999999999999e+00   4.2398299999999999e+01   5.6158999999999999e+00  -4.4358000000000004e+00   1.5924000000000000e+00
   3.6391599999999997e+01  -4.5527999999999999e+01   4.9025430000000000e+02   9.2133000000000003e+00   5.7408999999999999e+01   3.9554999999999998e+00  -4.3280000000000003e+00   3.4243000000000001e+00   2.5856900000000000e+01   3.6894000000000000e+00  -2.5594999999999999e+00   1.4509000000000001e+00
   3.6171100000000003e+01  -4.5857799999999997e+01   4.8708030000000002e+02   9.4806000000000008e+00   5.6961799999999997e+01   3.8721999999999999e+00  -3.1295000000000002e+00   6.0035999999999996e+00   1.6715599999999998e+01   2.3793000000000002e+00  -1.5106999999999999e+00   1.6190000000000000e+00
   3.5708300000000001e+01  -4.5088299999999997e+01   4.8424950000000001e+02   9.9674999999999994e+00   5.6609699999999997e+01   3.7273999999999998e+00  -2.0863000000000000e+00   7.6490999999999998e+00   1.1404900000000000e+01   1.7917000000000001e+00  -1.0103000000000000e+00   1.5835999999999999e+00
   3.4628200000000000e+01  -4.5110300000000002e+01   4.8004610000000002e+02   1.0273099999999999e+01   5.6181500000000000e+01   3.5213000000000001e+00  -3.9950000000000002e-01   3.3130999999999999e+00   4.2659000000000002e+00   4.4309999999999999e-01  -2.9830000000000001e-01   7.2989999999999999e-01
   3.3195399999999999e+01  -4.4758600000000001e+01   4.7687209999999999e+02   1.0845900000000000e+01   5.5762799999999999e+01   3.4117000000000002e+00   8.8800000000000004e-02  -2.7349999999999999e+00   2.0893999999999999e+00  -4.5269999999999999e-01   1.3469999999999999e-01   7.0800000000000002e-02
   3.1939000000000000e+01  -4.4274900000000002e+01   4.7404120000000000e+02   1.1256399999999999e+01   5.5420200000000001e+01   3.3195999999999999e+00   1.6646000000000001e+00   7.7820000000000000e-01   3.0470999999999999e+00  -1.9300000000000001e-02  -1.5400000000000000e-01   1.3710000000000000e-01
   3.0859000000000002e+01  -4.3703400000000002e+01   4.6923730000000000e+02   1.1848400000000000e+01   5.5030099999999997e+01   3.1309999999999998e+00   1.1984999999999999e+00   4.4499999999999998e-02   1.8283000000000000e+00  -2.0230000000000001e-01  -9.5999999999999992e-03   1.9020000000000001e-01
   2.9911200000000001e+01  -4.2780099999999997e+01   4.6743579999999997e+02   1.2373500000000000e+01   5.4649400000000000e+01   3.0432999999999999e+00   1.0209999999999999e+00  -6.4480000000000004e-01   2.3506000000000000e+00  -2.1190000000000001e-01  -2.8899999999999999e-02   7.5200000000000003e-02
   2.9404199999999999e+01  -4.2318399999999997e+01   4.6426179999999999e+02   1.2850899999999999e+01   5.4278300000000002e+01   2.9074000000000000e+00   1.6868000000000001e+00   4.8920000000000002e-01   2.4377000000000000e+00   1.9300000000000001e-02  -1.9239999999999999e-01   1.5040000000000001e-01
   2.9029499999999999e+01  -4.2098599999999998e+01   4.6117360000000002e+02   1.3232799999999999e+01   5.4011899999999997e+01   2.7934000000000001e+00   9.5440000000000003e-01  -8.0049999999999999e-01   1.6540999999999999e+00  -2.3119999999999999e-01  -9.5999999999999992e-03   7.5200000000000003e-02
   2.8147800000000000e+01  -4.2120600000000003e+01   4.5885750000000002e+02   1.3691000000000001e+01   5.3840600000000002e+01   2.7934000000000001e+00   1.5315000000000001e+00   2.2239999999999999e-01   1.9153000000000000e+00   9.5999999999999992e-03  -4.8099999999999997e-02   1.4599999999999999e-01
   2.7618800000000000e+01  -4.2538200000000003e+01   4.5834280000000001e+02   1.4015700000000001e+01   5.3774000000000001e+01   2.7450999999999999e+00   1.2206999999999999e+00  -6.6699999999999995e-02   2.3506000000000000e+00  -1.6380000000000000e-01  -1.9199999999999998e-02   1.1500000000000000e-01
   2.7376300000000001e+01  -4.2868000000000002e+01   4.5808539999999999e+02   1.4483499999999999e+01   5.3745399999999997e+01   2.6223999999999998e+00   1.2873000000000001e+00  -5.3369999999999995e-01   2.8730000000000002e+00  -1.4449999999999999e-01   0.0000000000000000e+00   8.8499999999999995e-02
   2.6693000000000001e+01  -4.2977899999999998e+01   4.5714179999999999e+02   1.5104100000000001e+01   5.3669300000000000e+01   2.5872999999999999e+00   1.0653999999999999e+00  -2.2200000000000001e-02   2.5247000000000002e+00  -6.7400000000000002e-02  -9.5999999999999992e-03   1.0620000000000000e-01
   2.6009699999999999e+01  -4.3395600000000002e+01   4.5825700000000001e+02   1.5600500000000000e+01   5.3878700000000002e+01   2.5083000000000002e+00   1.1540999999999999e+00  -5.3369999999999995e-01   2.6989000000000001e+00  -1.5409999999999999e-01  -5.7700000000000001e-02   1.4160000000000000e-01
   2.5679099999999998e+01  -4.4274900000000002e+01   4.6014420000000001e+02   1.6345199999999998e+01   5.4173699999999997e+01   2.4338000000000002e+00   1.3095000000000001e+00   8.8900000000000007e-02   2.5247000000000002e+00  -1.3489999999999999e-01   0.0000000000000000e+00   1.1500000000000000e-01
   2.5657000000000000e+01  -4.5242199999999997e+01   4.6486230000000000e+02   1.7118600000000001e+01   5.4563800000000001e+01   2.4512999999999998e+00   1.2206999999999999e+00  -2.2200000000000001e-02   2.6118000000000001e+00  -1.9270000000000001e-01  -9.5999999999999992e-03   1.1060000000000000e-01
   2.5767299999999999e+01  -4.6231499999999997e+01   4.6889420000000001e+02   1.7958800000000000e+01   5.5068100000000001e+01   2.3679999999999999e+00   1.2873000000000001e+00  -3.5580000000000001e-01   1.9153000000000000e+00  -1.6380000000000000e-01  -1.1550000000000001e-01   1.1060000000000000e-01
   2.5326400000000000e+01  -4.7176800000000000e+01   4.7095299999999997e+02   1.8818000000000001e+01   5.5353600000000000e+01   2.3329000000000000e+00   1.2206999999999999e+00  -1.1119999999999999e-01   3.0470999999999999e+00  -1.7340000000000000e-01   1.9199999999999998e-02   1.1500000000000000e-01
   2.5943600000000000e+01  -4.8715600000000002e+01   4.7429849999999999e+02   1.9868200000000002e+01   5.5705700000000000e+01   2.2803000000000000e+00   9.7660000000000002e-01  -3.7800000000000000e-01   2.2635999999999998e+00  -4.8200000000000000e-02  -2.8899999999999999e-02   1.2830000000000000e-01
   2.6318300000000001e+01  -4.9616999999999997e+01   4.7841620000000000e+02   2.1405400000000000e+01   5.6029200000000003e+01   2.2584000000000000e+00   1.3539000000000001e+00  -2.6679999999999998e-01   2.1764999999999999e+00  -2.0230000000000001e-01  -1.9199999999999998e-02   1.4599999999999999e-01
   2.7001600000000000e+01  -4.9726900000000001e+01   4.8124700000000001e+02   2.2971200000000000e+01   5.6333700000000000e+01   2.1181000000000001e+00   1.3761000000000001e+00  -2.4460000000000001e-01   2.9600000000000000e+00  -2.3119999999999999e-01   2.8899999999999999e-02   1.1940000000000001e-01
   2.7751000000000001e+01  -5.0342399999999998e+01   4.8339159999999998e+02   2.4937899999999999e+01   5.6485999999999997e+01   2.0040000000000000e+00   1.2428999999999999e+00  -1.5559999999999999e-01   1.5670999999999999e+00  -9.6299999999999997e-02  -6.7400000000000002e-02   1.0170000000000000e-01
   2.8588600000000000e+01  -5.0694200000000002e+01   4.8459260000000000e+02   2.7009699999999999e+01   5.6619199999999999e+01   1.9514000000000000e+00   1.1540999999999999e+00  -2.0010000000000000e-01   2.6118000000000001e+00  -1.9270000000000001e-01  -1.9199999999999998e-02   8.4000000000000005e-02
   2.9315999999999999e+01  -5.1001899999999999e+01   4.8862439999999998e+02   2.8995600000000000e+01   5.6838099999999997e+01   1.8154999999999999e+00   1.2428999999999999e+00  -4.4499999999999998e-02   2.0024000000000002e+00  -7.7100000000000002e-02  -6.7400000000000002e-02   1.3710000000000000e-01
   2.9911200000000001e+01  -5.0782100000000000e+01   4.9059750000000003e+02   3.1697500000000002e+01   5.7171100000000003e+01   1.6445000000000001e+00   1.2428999999999999e+00  -4.2249999999999999e-01   2.3506000000000000e+00  -1.5409999999999999e-01  -1.9199999999999998e-02   9.7299999999999998e-02
   2.9800999999999998e+01  -4.9968699999999998e+01   4.9411460000000000e+02   3.4494900000000001e+01   5.7371000000000002e+01   1.3989000000000000e+00   1.0653999999999999e+00  -8.8900000000000007e-02   2.6118000000000001e+00  -1.4449999999999999e-01  -5.7700000000000001e-02   1.1060000000000000e-01
   3.0087499999999999e+01  -4.8649700000000003e+01   4.9840379999999999e+02   3.7722000000000001e+01   5.7789700000000003e+01   1.2410000000000001e+00   1.3095000000000001e+00  -1.1119999999999999e-01   2.6989000000000001e+00  -5.7799999999999997e-02  -1.1550000000000001e-01   9.7299999999999998e-02
   3.0087499999999999e+01  -4.7220700000000001e+01   5.0226409999999998e+02   4.0882199999999997e+01   5.8151299999999999e+01   9.8670000000000002e-01   1.1540999999999999e+00  -1.1119999999999999e-01   1.8283000000000000e+00  -1.4449999999999999e-01  -1.9199999999999998e-02   3.5400000000000001e-02
   3.0329999999999998e+01  -4.5659900000000000e+01   5.0406549999999999e+02   4.4290599999999998e+01   5.8179800000000000e+01   7.9810000000000003e-01   1.1762999999999999e+00  -2.0010000000000000e-01   2.4377000000000000e+00  -2.6970000000000000e-01  -1.0580000000000001e-01   1.2830000000000000e-01
   3.0859000000000002e+01  -4.4406799999999997e+01   5.0586700000000002e+02   4.7536799999999999e+01   5.8484299999999998e+01   6.7090000000000005e-01   1.2428999999999999e+00  -2.8910000000000002e-01   2.6118000000000001e+00  -1.3489999999999999e-01   4.8099999999999997e-02   1.0170000000000000e-01
   3.0903099999999998e+01  -4.3571500000000000e+01   5.0818310000000002e+02   5.0677900000000001e+01   5.8598500000000001e+01   4.8680000000000001e-01   1.1540999999999999e+00  -1.3339999999999999e-01   2.2635999999999998e+00  -1.9270000000000001e-01  -6.7400000000000002e-02   1.2830000000000000e-01
   3.1167600000000000e+01  -4.3703400000000002e+01   5.1255809999999997e+02   5.3580300000000001e+01   5.9036200000000001e+01   5.0870000000000004e-01   1.2206999999999999e+00  -2.4460000000000001e-01   2.3506000000000000e+00  -1.4449999999999999e-01  -9.5999999999999992e-03   1.1940000000000001e-01
   3.0947199999999999e+01  -4.4714599999999997e+01   5.1761940000000004e+02   5.6053100000000001e+01   5.9578600000000002e+01   5.7450000000000001e-01   1.3761000000000001e+00  -2.6679999999999998e-01   2.2635999999999998e+00  -1.6380000000000000e-01  -8.6599999999999996e-02   1.2390000000000000e-01
   3.0814900000000002e+01  -4.7132800000000003e+01   5.2345270000000005e+02   5.8000799999999998e+01   6.0349400000000003e+01   8.0689999999999995e-01   1.2428999999999999e+00  -3.5580000000000001e-01   2.5247000000000002e+00  -5.7799999999999997e-02   9.5999999999999992e-03   1.3710000000000000e-01
   3.1321899999999999e+01  -5.0474299999999999e+01   5.3125900000000001e+02   5.9824300000000001e+01   6.1101199999999999e+01   1.0437000000000001e+00   1.2428999999999999e+00  -1.3339999999999999e-01   2.6118000000000001e+00  -7.7100000000000002e-02   0.0000000000000000e+00   1.4599999999999999e-01
   3.0814900000000002e+01  -5.4189500000000002e+01   5.3674910000000000e+02   6.1161000000000001e+01   6.1805399999999999e+01   1.2235000000000000e+00   1.1318999999999999e+00  -3.1130000000000002e-01   2.4377000000000000e+00  -2.6010000000000000e-01  -5.7700000000000001e-02   1.5479999999999999e-01
   3.5223300000000002e+01  -5.2826599999999999e+01   5.4172460000000001e+02   6.3204099999999997e+01   6.2585700000000003e+01   2.2359999999999999e-01   1.1318999999999999e+00  -6.6699999999999995e-02   2.4377000000000000e+00  -6.7400000000000002e-02  -3.8500000000000000e-02   1.1060000000000000e-01
   3.4495899999999999e+01  -6.8325000000000003e+01   5.4361180000000002e+02   6.2239800000000002e+01   6.3223199999999999e+01   2.5785000000000000e+00   1.0431999999999999e+00  -6.6699999999999995e-02   1.9153000000000000e+00  -1.3489999999999999e-01  -9.5999999999999992e-03   1.0620000000000000e-01
   3.8044699999999999e+01  -6.9336200000000005e+01   5.4833000000000004e+02   6.2554900000000004e+01   6.3156599999999997e+01   2.6355000000000000e+00   9.7660000000000002e-01  -2.8910000000000002e-01   2.1764999999999999e+00  -1.6380000000000000e-01   9.5999999999999992e-03   1.3710000000000000e-01
   3.7207099999999997e+01  -7.2875600000000006e+01   5.4541330000000005e+02   6.2726700000000001e+01   6.3204200000000000e+01   2.7627000000000002e+00   1.0431999999999999e+00  -3.5580000000000001e-01   2.0893999999999999e+00  -1.3489999999999999e-01  -8.6599999999999996e-02   8.8499999999999995e-02
   4.1086500000000001e+01  -7.6085200000000000e+01   5.4335450000000003e+02   6.2239800000000002e+01   6.2500000000000000e+01   3.1398000000000001e+00   1.2873000000000001e+00  -1.1119999999999999e-01   1.6540999999999999e+00  -1.4449999999999999e-01   2.8899999999999999e-02   1.0620000000000000e-01
   4.0138700000000000e+01  -7.9426699999999997e+01   5.3460450000000003e+02   6.1905700000000003e+01   6.1967100000000002e+01   3.4950000000000001e+00   7.5460000000000005e-01   2.2200000000000001e-02   2.6989000000000001e+00  -1.4449999999999999e-01   1.9199999999999998e-02   7.9600000000000004e-02
   4.2893999999999998e+01  -8.1691000000000003e+01   5.2859969999999998e+02   6.1227800000000002e+01   6.0968000000000004e+01   3.7844000000000002e+00   1.0653999999999999e+00  -4.0020000000000000e-01   2.9600000000000000e+00  -1.0600000000000000e-01   1.9199999999999998e-02   7.5200000000000003e-02
   4.0976300000000002e+01  -8.4812700000000007e+01   5.1684730000000002e+02   6.0196700000000000e+01   6.0064000000000000e+01   4.1265000000000001e+00   1.1762999999999999e+00  -4.0020000000000000e-01   2.7858999999999998e+00  -1.4449999999999999e-01  -2.8899999999999999e-02   1.2390000000000000e-01
   4.2166600000000003e+01  -8.6989099999999993e+01   5.0663900000000001e+02   5.9155999999999999e+01   5.8769799999999996e+01   4.4817000000000000e+00   1.1096999999999999e+00  -2.2200000000000001e-02   2.3506000000000000e+00  -5.7799999999999997e-02   3.8500000000000000e-02   1.4160000000000000e-01
   3.9764000000000003e+01  -8.9099500000000006e+01   4.9222739999999999e+02   5.7886200000000002e+01   5.7570799999999998e+01   4.8281000000000001e+00   1.0209999999999999e+00  -1.3339999999999999e-01   3.2212000000000001e+00  -1.6380000000000000e-01  -1.1550000000000001e-01   2.0349999999999999e-01
   3.9697899999999997e+01  -9.1187899999999999e+01   4.7807299999999998e+02   5.6234499999999997e+01   5.6124400000000001e+01   5.3411999999999997e+00   1.1096999999999999e+00  -2.2239999999999999e-01   2.6118000000000001e+00  -9.6299999999999997e-02  -1.0580000000000001e-01   1.4160000000000000e-01
   3.6700099999999999e+01  -9.1847399999999993e+01   4.5885750000000002e+02   5.4468200000000003e+01   5.4421100000000003e+01   5.7051999999999996e+00   1.1762999999999999e+00  -1.5559999999999999e-01   2.0024000000000002e+00  -9.6299999999999997e-02  -4.8099999999999997e-02   9.2899999999999996e-02
   3.5223300000000002e+01  -9.2528899999999993e+01   4.3852670000000001e+02   5.2186399999999999e+01   5.2194400000000002e+01   6.2182000000000004e+00   1.2873000000000001e+00  -2.2239999999999999e-01   2.5247000000000002e+00  -1.1559999999999999e-01  -2.8899999999999999e-02   1.0620000000000000e-01
   3.1850899999999999e+01  -9.1957300000000004e+01   4.1502199999999999e+02   4.9694499999999998e+01   4.9901000000000003e+01   6.5251999999999999e+00   9.3220000000000003e-01  -4.4499999999999998e-02   2.3506000000000000e+00  -1.5409999999999999e-01  -3.8500000000000000e-02   1.2830000000000000e-01
   3.0263800000000000e+01  -9.0704300000000003e+01   3.9074509999999998e+02   4.6878000000000000e+01   4.7255600000000001e+01   6.7708000000000004e+00   1.1540999999999999e+00  -3.1130000000000002e-01   2.8730000000000002e+00  -1.7340000000000000e-01  -7.6999999999999999e-02   8.8499999999999995e-02
   2.7728999999999999e+01  -8.8703800000000001e+01   3.6380900000000003e+02   4.3822800000000001e+01   4.4229599999999998e+01   7.0514000000000001e+00   1.3317000000000001e+00  -2.4460000000000001e-01   2.0024000000000002e+00  -1.1559999999999999e-01  -4.8099999999999997e-02   1.0620000000000000e-01
   2.5877500000000001e+01  -8.5626099999999994e+01   3.3421359999999999e+02   4.0586199999999998e+01   4.0975200000000001e+01   7.0119999999999996e+00   9.7660000000000002e-01  -2.8910000000000002e-01   2.0893999999999999e+00  -1.2520000000000001e-01  -5.7700000000000001e-02   6.6400000000000001e-02
   2.3585100000000001e+01  -8.1712999999999994e+01   3.0384620000000001e+02   3.6862699999999997e+01   3.7406799999999997e+01   6.8322000000000003e+00   1.1318999999999999e+00  -2.4460000000000001e-01   1.9153000000000000e+00  -1.6380000000000000e-01  -5.7700000000000001e-02   1.4160000000000000e-01
   2.1954000000000001e+01  -7.7074500000000000e+01   2.7176299999999998e+02   3.3253799999999998e+01   3.3505299999999998e+01   6.5953999999999997e+00   1.0431999999999999e+00  -2.0010000000000000e-01   2.5247000000000002e+00  -1.3489999999999999e-01   0.0000000000000000e+00   1.3270000000000001e-01
   2.0388999999999999e+01  -7.1930300000000003e+01   2.3753530000000001e+02   2.9387100000000000e+01   2.9299299999999999e+01   6.1612000000000000e+00   9.9880000000000002e-01  -1.7790000000000000e-01   1.8283000000000000e+00  -1.1559999999999999e-01  -9.6199999999999994e-02   1.3710000000000000e-01
   1.8625599999999999e+01  -6.5467100000000002e+01   2.0004780000000000e+02   2.5281600000000001e+01   2.4769700000000000e+01   5.6394000000000002e+00   1.1540999999999999e+00  -1.1119999999999999e-01   2.5247000000000002e+00  -1.5409999999999999e-01  -4.8099999999999997e-02   1.2830000000000000e-01
   1.5385400000000001e+01  -5.6761600000000001e+01   1.6213140000000001e+02   2.0889800000000001e+01   2.0011800000000001e+01   4.8369000000000000e+00   9.9880000000000002e-01  -2.2239999999999999e-01   2.6118000000000001e+00  -1.1559999999999999e-01  -3.8500000000000000e-02   7.0800000000000002e-02
   1.1241500000000000e+01  -4.4802599999999998e+01   1.2412909999999999e+02   1.6736699999999999e+01   1.5396599999999999e+01   3.6880000000000002e+00   1.0875999999999999e+00   2.2200000000000001e-02   2.7858999999999998e+00  -1.9270000000000001e-01  -1.9199999999999998e-02   1.0620000000000000e-01
   6.1938000000000004e+00  -2.7589400000000001e+01   9.5734700000000004e+01   1.3624200000000000e+01   1.2189800000000000e+01   1.9162999999999999e+00   1.2650999999999999e+00  -2.6679999999999998e-01   2.0893999999999999e+00  -9.6299999999999997e-02  -9.5999999999999992e-03   1.0170000000000000e-01
   4.3864000000000001e+00  -1.8048500000000001e+01   7.3173599999999993e+01   1.0588100000000001e+01   9.6014999999999997e+00   1.3024000000000000e+00   9.7660000000000002e-01  -8.8900000000000007e-02   3.2212000000000001e+00  -1.5409999999999999e-01   1.9199999999999998e-02   1.2830000000000000e-01
   3.4826999999999999e+00  -1.3190200000000001e+01   4.9068300000000001e+01   7.3802000000000003e+00   6.4326999999999996e+00   1.0611999999999999e+00   1.1540999999999999e+00  -2.2200000000000001e-02   2.6989000000000001e+00  -1.1559999999999999e-01   3.8500000000000000e-02   9.2899999999999996e-02
  -7.9349999999999998e-01  -1.4838900000000001e+01   3.0453199999999999e+01   4.0480999999999998e+00   4.1679000000000004e+00   1.1665000000000001e+00   1.1318999999999999e+00  -2.6679999999999998e-01   2.0024000000000002e+00  -1.0600000000000000e-01  -6.7400000000000002e-02   1.5479999999999999e-01
   1.9839999999999999e-01  -7.4305000000000003e+00   1.7585699999999999e+01   2.2532000000000001e+00   2.3980000000000001e+00   7.4990000000000001e-01   1.0209999999999999e+00  -4.4499999999999998e-02   2.3506000000000000e+00  -1.3489999999999999e-01  -4.8099999999999997e-02   1.3710000000000000e-01
  -8.5960000000000003e-01  -5.5399000000000003e+00   8.6641999999999992e+00   9.5469999999999999e-01   1.3512000000000000e+00   4.5610000000000001e-01   1.3095000000000001e+00  -3.3350000000000002e-01   2.5247000000000002e+00  -1.4449999999999999e-01   0.0000000000000000e+00   1.1940000000000001e-01
  -7.9349999999999998e-01  -2.2643000000000000e+00   2.2303999999999999e+00   2.5779999999999997e-01   6.1850000000000005e-01   1.5790000000000001e-01   1.1984999999999999e+00  -2.4460000000000001e-01   1.8283000000000000e+00  -1.2520000000000001e-01  -3.8500000000000000e-02   8.4000000000000005e-02
  -2.2040000000000001e-01  -2.8580000000000000e-01   8.5780000000000001e-01  -4.7699999999999999e-02   4.4719999999999999e-01  -2.5869999999999999e-01   1.2428999999999999e+00  -2.4460000000000001e-01   1.7412000000000001e+00  -7.7100000000000002e-02  -4.8099999999999997e-02   1.2830000000000000e-01
  -1.9839999999999999e-01  -8.7929999999999997e-01   8.5780000000000001e-01  -1.3370000000000001e-01   3.3310000000000001e-01  -2.1049999999999999e-01   1.0209999999999999e+00  -2.8910000000000002e-01   1.6540999999999999e+00  -1.3489999999999999e-01  -1.0580000000000001e-01   8.4000000000000005e-02
  -3.9679999999999999e-01  -3.0780000000000002e-01   7.7210000000000001e-01  -8.5900000000000004e-02   3.9010000000000000e-01  -2.7189999999999998e-01   9.1000000000000003e-01   4.4499999999999998e-02   2.2635999999999998e+00  -1.2520000000000001e-01  -3.8500000000000000e-02   1.4160000000000000e-01
  -1.7630000000000001e-01  -5.2759999999999996e-01   8.5800000000000001e-02  -8.5900000000000004e-02   3.9970000000000000e-01  -2.0169999999999999e-01   9.1000000000000003e-01   6.6699999999999995e-02   2.2635999999999998e+00  -9.6299999999999997e-02   3.8500000000000000e-02   1.0620000000000000e-01
  -4.4080000000000003e-01  -3.9570000000000000e-01   6.8630000000000002e-01  -5.7299999999999997e-02   3.1400000000000000e-01  -2.1049999999999999e-01   1.0653999999999999e+00  -4.4499999999999998e-02   2.3506000000000000e+00  -1.8300000000000000e-01  -8.6599999999999996e-02   1.1940000000000001e-01
  -1.1020000000000001e-01  -2.6379999999999998e-01   3.4310000000000002e-01  -2.8600000000000000e-02   3.4260000000000002e-01  -2.5869999999999999e-01   1.2873000000000001e+00  -3.3350000000000002e-01   2.6118000000000001e+00  -1.5409999999999999e-01  -1.9199999999999998e-02   1.3710000000000000e-01
  -3.0859999999999999e-01  -2.1980000000000000e-01   3.4310000000000002e-01  -7.6399999999999996e-02   4.5679999999999998e-01  -2.8499999999999998e-01   1.3317000000000001e+00  -2.4460000000000001e-01   2.1764999999999999e+00  -8.6699999999999999e-02  -8.6599999999999996e-02   1.1940000000000001e-01
  -2.2040000000000001e-01  -3.0780000000000002e-01   8.5780000000000001e-01   1.9099999999999999e-02   3.9010000000000000e-01  -2.5000000000000000e-01   1.2428999999999999e+00  -1.3339999999999999e-01   3.0470999999999999e+00  -1.1559999999999999e-01   9.5999999999999992e-03   1.4599999999999999e-01
  -2.8649999999999998e-01  -2.8580000000000000e-01   8.5780000000000001e-01   4.7699999999999999e-02   3.9970000000000000e-01  -1.9289999999999999e-01   9.1000000000000003e-01  -1.3339999999999999e-01   1.8283000000000000e+00  -1.1559999999999999e-01  -1.9199999999999998e-02   1.0620000000000000e-01
  -1.5429999999999999e-01  -5.7160000000000000e-01   8.5780000000000001e-01  -1.9089999999999999e-01   3.0449999999999999e-01  -2.5000000000000000e-01   1.1540999999999999e+00  -1.7790000000000000e-01   2.5247000000000002e+00  -1.1559999999999999e-01   3.8500000000000000e-02   8.4000000000000005e-02
   0.0000000000000000e+00  -3.9570000000000000e-01   1.3725000000000001e+00  -1.9099999999999999e-02   4.9480000000000002e-01  -2.9380000000000001e-01   1.1762999999999999e+00  -1.7790000000000000e-01   2.3506000000000000e+00  -8.6699999999999999e-02   3.8500000000000000e-02   9.2899999999999996e-02
  -1.5429999999999999e-01  -3.5170000000000001e-01   6.0050000000000003e-01  -9.5500000000000002e-02   3.7109999999999999e-01  -2.8499999999999998e-01   1.1318999999999999e+00  -2.8910000000000002e-01   1.8283000000000000e+00  -1.5409999999999999e-01  -9.5999999999999992e-03   1.0620000000000000e-01
  -1.9839999999999999e-01  -3.5170000000000001e-01   1.0294000000000001e+00  -1.0500000000000000e-01   2.9499999999999998e-01  -2.0610000000000001e-01   1.1096999999999999e+00  -4.0020000000000000e-01   2.5247000000000002e+00  -2.4079999999999999e-01   0.0000000000000000e+00   1.5040000000000001e-01
  -1.9839999999999999e-01  -4.3969999999999998e-01   1.2010000000000001e+00   0.0000000000000000e+00   3.9010000000000000e-01  -2.1490000000000001e-01   1.1984999999999999e+00  -1.1119999999999999e-01   3.1341999999999999e+00  -1.2520000000000001e-01  -9.5999999999999992e-03   1.3270000000000001e-01
  -1.3230000000000000e-01  -3.5170000000000001e-01   1.2010000000000001e+00  -1.7190000000000000e-01   3.5210000000000002e-01  -2.1929999999999999e-01   1.2428999999999999e+00  -2.8910000000000002e-01   2.6989000000000001e+00  -1.4449999999999999e-01  -1.0580000000000001e-01   1.2390000000000000e-01
  -8.8200000000000001e-02  -3.2979999999999998e-01   9.4359999999999999e-01   0.0000000000000000e+00   4.3769999999999998e-01  -2.2359999999999999e-01   1.0209999999999999e+00   2.2200000000000001e-02   2.0893999999999999e+00  -1.6380000000000000e-01   0.0000000000000000e+00   1.6370000000000001e-01
  -3.5270000000000001e-01  -1.9789999999999999e-01   1.3725000000000001e+00  -3.8199999999999998e-02   4.3769999999999998e-01  -2.5869999999999999e-01   1.1096999999999999e+00  -1.3339999999999999e-01   2.2635999999999998e+00  -1.3489999999999999e-01  -4.8099999999999997e-02   9.7299999999999998e-02
  -4.4100000000000000e-02  -6.1550000000000005e-01   3.4310000000000002e-01  -1.1459999999999999e-01   3.2350000000000001e-01  -2.6310000000000000e-01   1.1318999999999999e+00  -6.6699999999999995e-02   2.2635999999999998e+00  -1.5409999999999999e-01  -1.3469999999999999e-01   1.3710000000000000e-01
  -2.2040000000000001e-01  -4.8359999999999997e-01   1.2010000000000001e+00   0.0000000000000000e+00   3.9970000000000000e-01  -2.5000000000000000e-01   9.5440000000000003e-01  -3.5580000000000001e-01   1.1317999999999999e+00  -1.4449999999999999e-01  -5.7700000000000001e-02   1.4599999999999999e-01
  -3.5270000000000001e-01  -3.5170000000000001e-01   6.8630000000000002e-01  -7.6399999999999996e-02   4.7580000000000000e-01  -3.0700000000000000e-01   1.1540999999999999e+00  -1.7790000000000000e-01   2.1764999999999999e+00  -9.6299999999999997e-02  -1.9199999999999998e-02   1.3270000000000001e-01
  -2.2040000000000001e-01  -2.6379999999999998e-01   1.3725000000000001e+00  -1.2410000000000000e-01   4.2820000000000003e-01  -2.8070000000000001e-01   9.9880000000000002e-01  -2.2239999999999999e-01   2.3506000000000000e+00  -8.6699999999999999e-02   1.9199999999999998e-02   1.0170000000000000e-01
  -6.6100000000000006e-02  -1.9789999999999999e-01   5.1470000000000005e-01  -3.8199999999999998e-02   4.3769999999999998e-01  -1.8859999999999999e-01   9.9880000000000002e-01  -2.6679999999999998e-01   2.1764999999999999e+00  -7.7100000000000002e-02   0.0000000000000000e+00   9.7299999999999998e-02
  -8.8200000000000001e-02  -1.9789999999999999e-01   4.2890000000000000e-01  -1.4319999999999999e-01   2.8549999999999998e-01  -2.4120000000000000e-01   1.0431999999999999e+00  -4.4499999999999998e-02   3.1341999999999999e+00  -6.7400000000000002e-02  -9.6199999999999994e-02   1.6370000000000001e-01
  -2.6450000000000001e-01  -6.1550000000000005e-01   1.4582999999999999e+00  -7.6399999999999996e-02   3.9970000000000000e-01  -2.1490000000000001e-01   1.0875999999999999e+00  -8.8900000000000007e-02   2.1764999999999999e+00  -1.3489999999999999e-01  -2.8899999999999999e-02   9.7299999999999998e-02
  -2.6450000000000001e-01  -5.4959999999999998e-01   1.2010000000000001e+00  -1.0500000000000000e-01   2.6640000000000003e-01  -1.7979999999999999e-01   1.2206999999999999e+00  -1.3339999999999999e-01   1.8283000000000000e+00  -1.1559999999999999e-01  -5.7700000000000001e-02   1.1940000000000001e-01
  -1.9839999999999999e-01  -2.4179999999999999e-01   8.5780000000000001e-01  -6.6799999999999998e-02   3.4260000000000002e-01  -2.5000000000000000e-01   1.1984999999999999e+00  -2.8910000000000002e-01   2.6118000000000001e+00  -6.7400000000000002e-02  -1.9199999999999998e-02   1.1940000000000001e-01
   8.8200000000000001e-02  -4.3969999999999998e-01   8.5780000000000001e-01   2.8600000000000000e-02   3.8059999999999999e-01  -2.8939999999999999e-01   1.1984999999999999e+00  -1.1119999999999999e-01   2.0893999999999999e+00  -8.6699999999999999e-02  -9.6199999999999994e-02   5.3100000000000001e-02
  -2.6450000000000001e-01  -5.2759999999999996e-01   6.0050000000000003e-01  -1.7190000000000000e-01   2.4740000000000001e-01  -1.9289999999999999e-01   1.1096999999999999e+00  -3.1130000000000002e-01   1.6540999999999999e+00  -1.2520000000000001e-01  -2.8899999999999999e-02   7.9600000000000004e-02
  -1.3230000000000000e-01  -2.4179999999999999e-01   2.5740000000000002e-01  -7.6399999999999996e-02   3.3310000000000001e-01  -1.9289999999999999e-01   1.1096999999999999e+00  -1.3339999999999999e-01   2.0893999999999999e+00  -1.7340000000000000e-01  -6.7400000000000002e-02   1.1940000000000001e-01
  -1.5429999999999999e-01  -4.6170000000000000e-01   1.1152000000000000e+00  -1.1459999999999999e-01   3.0449999999999999e-01  -1.9289999999999999e-01   1.0875999999999999e+00  -2.2239999999999999e-01   2.3506000000000000e+00  -7.7100000000000002e-02  -1.0580000000000001e-01   1.2830000000000000e-01
  -3.3060000000000000e-01  -3.9570000000000000e-01   1.2867999999999999e+00  -9.4999999999999998e-03   4.4719999999999999e-01  -2.5869999999999999e-01   1.1318999999999999e+00  -1.3339999999999999e-01   2.4377000000000000e+00  -1.8300000000000000e-01  -4.8099999999999997e-02   8.8499999999999995e-02
  -2.1999999999999999e-02  -3.9570000000000000e-01   1.2867999999999999e+00  -9.5500000000000002e-02   3.3310000000000001e-01  -2.4560000000000001e-01   1.1318999999999999e+00  -8.8900000000000007e-02   1.5670999999999999e+00  -1.1559999999999999e-01  -3.8500000000000000e-02   1.1500000000000000e-01
  -1.9839999999999999e-01  -2.4179999999999999e-01   6.0050000000000003e-01  -1.0500000000000000e-01   2.6640000000000003e-01  -2.2800000000000001e-01   1.1540999999999999e+00  -2.2200000000000001e-02   1.9153000000000000e+00  -1.7340000000000000e-01  -3.8500000000000000e-02   1.3710000000000000e-01
  -1.9839999999999999e-01  -5.4959999999999998e-01   1.1152000000000000e+00  -1.4319999999999999e-01   4.4719999999999999e-01  -2.5430000000000003e-01   1.0653999999999999e+00  -1.3339999999999999e-01   2.0893999999999999e+00  -2.4079999999999999e-01  -1.3469999999999999e-01   1.1060000000000000e-01
  -2.4249999999999999e-01  -4.1770000000000002e-01   3.4310000000000002e-01  -1.0500000000000000e-01   3.4260000000000002e-01  -2.2800000000000001e-01   1.0209999999999999e+00  -2.6679999999999998e-01   1.7412000000000001e+00   0.0000000000000000e+00  -8.6599999999999996e-02   1.1060000000000000e-01
  -2.4249999999999999e-01  -3.5170000000000001e-01   5.1470000000000005e-01  -1.2410000000000000e-01   3.3310000000000001e-01  -2.3240000000000000e-01   1.1984999999999999e+00  -6.6699999999999995e-02   1.7412000000000001e+00  -6.7400000000000002e-02   9.5999999999999992e-03   1.0170000000000000e-01
  -1.7630000000000001e-01  -2.8580000000000000e-01   7.7210000000000001e-01  -9.5500000000000002e-02   3.4260000000000002e-01  -2.2359999999999999e-01   1.0653999999999999e+00  -2.2200000000000001e-02   1.8283000000000000e+00  -1.2520000000000001e-01  -5.7700000000000001e-02   7.9600000000000004e-02
  -1.3230000000000000e-01  -7.2550000000000003e-01   3.4310000000000002e-01  -7.6399999999999996e-02   4.1870000000000002e-01  -2.8499999999999998e-01   9.7660000000000002e-01  -1.3339999999999999e-01   2.7858999999999998e+00  -7.7100000000000002e-02  -1.9199999999999998e-02   1.3270000000000001e-01
  -2.2040000000000001e-01  -5.4959999999999998e-01  -1.7160000000000000e-01   0.0000000000000000e+00   4.4719999999999999e-01  -2.2800000000000001e-01   1.2206999999999999e+00  -1.5559999999999999e-01   2.0893999999999999e+00  -1.4449999999999999e-01  -4.8099999999999997e-02   8.8499999999999995e-02
  -1.9839999999999999e-01  -3.2979999999999998e-01   1.7160000000000000e-01  -1.3370000000000001e-01   4.0920000000000001e-01  -2.4120000000000000e-01   1.0875999999999999e+00  -2.4460000000000001e-01   2.7858999999999998e+00  -1.1559999999999999e-01  -6.7400000000000002e-02   8.4000000000000005e-02
  -1.7630000000000001e-01  -6.6000000000000003e-02   3.4310000000000002e-01  -9.4999999999999998e-03   3.7109999999999999e-01  -2.3240000000000000e-01   1.1540999999999999e+00  -2.6679999999999998e-01   2.1764999999999999e+00  -1.0600000000000000e-01  -3.8500000000000000e-02   9.7299999999999998e-02
  -1.9839999999999999e-01  -3.2979999999999998e-01   5.1470000000000005e-01  -5.7299999999999997e-02   2.7600000000000002e-01  -2.1490000000000001e-01   9.5440000000000003e-01  -4.0020000000000000e-01   2.5247000000000002e+00  -8.6699999999999999e-02   2.8899999999999999e-02   1.0170000000000000e-01
  -1.5429999999999999e-01  -4.1770000000000002e-01   2.5740000000000002e-01  -3.8199999999999998e-02   3.9010000000000000e-01  -2.6310000000000000e-01   9.9880000000000002e-01  -1.7790000000000000e-01   1.8283000000000000e+00  -6.7400000000000002e-02  -1.9199999999999998e-02   1.1060000000000000e-01
  -1.9839999999999999e-01  -3.2979999999999998e-01   9.4359999999999999e-01  -1.3370000000000001e-01   3.0449999999999999e-01  -2.0169999999999999e-01   1.2650999999999999e+00  -8.8900000000000007e-02   2.0024000000000002e+00  -8.6699999999999999e-02   9.5999999999999992e-03   7.9600000000000004e-02
  -1.3230000000000000e-01  -4.6170000000000000e-01   1.0294000000000001e+00  -7.6399999999999996e-02   2.9499999999999998e-01  -2.3680000000000001e-01   1.1318999999999999e+00  -4.4499999999999998e-02   1.7412000000000001e+00  -1.2520000000000001e-01  -5.7700000000000001e-02   1.0170000000000000e-01
   8.8200000000000001e-02  -4.6170000000000000e-01   1.5441000000000000e+00  -6.6799999999999998e-02   3.3310000000000001e-01  -2.3240000000000000e-01   1.0209999999999999e+00  -1.3339999999999999e-01   2.0024000000000002e+00  -3.8500000000000000e-02  -3.8500000000000000e-02   1.0170000000000000e-01
  -1.9839999999999999e-01  -2.1980000000000000e-01   6.8630000000000002e-01  -5.7299999999999997e-02   3.8059999999999999e-01  -2.7189999999999998e-01   1.0431999999999999e+00  -2.2239999999999999e-01   1.2188000000000001e+00  -1.9270000000000001e-01  -2.8899999999999999e-02   1.4160000000000000e-01
  -1.1020000000000001e-01  -2.1980000000000000e-01  -8.5800000000000001e-02  -1.6230000000000000e-01   3.7109999999999999e-01  -2.1929999999999999e-01   1.3095000000000001e+00  -2.4460000000000001e-01   2.3506000000000000e+00  -1.2520000000000001e-01  -3.8500000000000000e-02   8.8499999999999995e-02
  -4.4100000000000000e-02  -3.2979999999999998e-01   1.7160000000000000e-01  -1.6230000000000000e-01   3.7109999999999999e-01  -2.4560000000000001e-01   1.2873000000000001e+00  -1.3339999999999999e-01   3.2212000000000001e+00  -1.2520000000000001e-01   6.7400000000000002e-02   8.4000000000000005e-02
   1.5429999999999999e-01  -5.7160000000000000e-01   5.1470000000000005e-01  -1.0500000000000000e-01   3.6159999999999998e-01  -2.5000000000000000e-01   9.3220000000000003e-01  -2.6679999999999998e-01   2.3506000000000000e+00  -1.9270000000000001e-01  -1.1550000000000001e-01   7.9600000000000004e-02
  -2.1999999999999999e-02  -6.6000000000000003e-02  -3.4310000000000002e-01  -5.7299999999999997e-02   4.1870000000000002e-01  -2.1490000000000001e-01   1.0209999999999999e+00   4.4499999999999998e-02   1.5670999999999999e+00  -7.7100000000000002e-02  -1.9199999999999998e-02   1.0170000000000000e-01
  -2.2040000000000001e-01  -2.6379999999999998e-01   6.0050000000000003e-01   0.0000000000000000e+00   3.8059999999999999e-01  -2.5430000000000003e-01   9.9880000000000002e-01  -6.6699999999999995e-02   1.9153000000000000e+00  -7.7100000000000002e-02  -3.8500000000000000e-02   9.2899999999999996e-02
  -3.0859999999999999e-01  -3.7369999999999998e-01   2.5740000000000002e-01  -2.0050000000000001e-01   2.8549999999999998e-01  -2.4560000000000001e-01   9.9880000000000002e-01  -1.1119999999999999e-01   2.2635999999999998e+00  -2.0230000000000001e-01  -5.7700000000000001e-02   1.0170000000000000e-01
  -2.2040000000000001e-01  -6.6000000000000003e-02   1.7160000000000000e-01   0.0000000000000000e+00   2.8549999999999998e-01  -2.3240000000000000e-01   1.0875999999999999e+00  -2.2239999999999999e-01   2.6118000000000001e+00  -1.8300000000000000e-01  -1.1550000000000001e-01   7.5200000000000003e-02
  -2.8649999999999998e-01  -4.3969999999999998e-01   4.2890000000000000e-01  -1.5279999999999999e-01   3.8059999999999999e-01  -2.4120000000000000e-01   9.9880000000000002e-01  -2.2239999999999999e-01   2.6989000000000001e+00  -1.7340000000000000e-01  -9.5999999999999992e-03   9.7299999999999998e-02
  -6.6130000000000000e-01   4.3999999999999997e-02   8.5800000000000001e-02  -1.9099999999999999e-02   3.1400000000000000e-01  -2.3680000000000001e-01   9.1000000000000003e-01  -2.2239999999999999e-01   2.6118000000000001e+00  -2.0230000000000001e-01  -5.7700000000000001e-02   7.9600000000000004e-02
  -1.1020000000000001e-01  -5.2759999999999996e-01   6.0050000000000003e-01  -1.4319999999999999e-01   3.3310000000000001e-01  -2.3680000000000001e-01   1.1984999999999999e+00  -2.4460000000000001e-01   1.9153000000000000e+00  -2.0230000000000001e-01  -3.8500000000000000e-02   9.2899999999999996e-02
  -3.5270000000000001e-01  -1.0990000000000000e-01   6.8630000000000002e-01  -1.9089999999999999e-01   3.7109999999999999e-01  -2.4560000000000001e-01   1.0875999999999999e+00   0.0000000000000000e+00   2.0893999999999999e+00  -1.3489999999999999e-01  -3.8500000000000000e-02   1.2390000000000000e-01
   0.0000000000000000e+00  -2.6379999999999998e-01   1.1152000000000000e+00  -7.6399999999999996e-02   2.8549999999999998e-01  -2.3680000000000001e-01   1.3095000000000001e+00  -2.8910000000000002e-01   1.8283000000000000e+00  -1.7340000000000000e-01   5.7700000000000001e-02   1.0620000000000000e-01
  -3.0859999999999999e-01  -3.0780000000000002e-01   6.0050000000000003e-01  -1.0500000000000000e-01   3.4260000000000002e-01  -2.1490000000000001e-01   1.3317000000000001e+00  -2.2239999999999999e-01   2.5247000000000002e+00  -2.2159999999999999e-01  -2.1170000000000000e-01   1.1060000000000000e-01
   2.8649999999999998e-01  -2.4179999999999999e-01   9.4359999999999999e-01  -1.1459999999999999e-01   3.9970000000000000e-01  -2.4120000000000000e-01   1.0209999999999999e+00  -1.3339999999999999e-01   2.6118000000000001e+00  -1.5409999999999999e-01   9.5999999999999992e-03   8.8499999999999995e-02
  -3.3060000000000000e-01  -5.2759999999999996e-01   8.5780000000000001e-01  -1.6230000000000000e-01   3.0449999999999999e-01  -2.1929999999999999e-01   1.2873000000000001e+00   2.2200000000000001e-02   2.4377000000000000e+00  -8.6699999999999999e-02  -4.8099999999999997e-02   1.0620000000000000e-01
   2.1999999999999999e-02  -4.1770000000000002e-01   1.8015000000000001e+00  -8.5900000000000004e-02   2.5690000000000002e-01  -2.3240000000000000e-01   1.1318999999999999e+00  -2.4460000000000001e-01   2.0024000000000002e+00  -1.6380000000000000e-01   0.0000000000000000e+00   1.0170000000000000e-01
  -3.0859999999999999e-01  -1.0990000000000000e-01   8.5800000000000001e-02  -1.1459999999999999e-01   2.6640000000000003e-01  -2.5869999999999999e-01   1.2428999999999999e+00  -2.0010000000000000e-01   2.1764999999999999e+00  -1.3489999999999999e-01   9.5999999999999992e-03   1.0620000000000000e-01
   2.1999999999999999e-02  -5.0560000000000005e-01   1.2010000000000001e+00  -2.1959999999999999e-01   3.1400000000000000e-01  -1.9730000000000000e-01   9.3220000000000003e-01  -2.0010000000000000e-01   2.3506000000000000e+00  -2.0230000000000001e-01   5.7700000000000001e-02   1.1500000000000000e-01
  -2.8649999999999998e-01  -4.8359999999999997e-01   2.5740000000000002e-01  -1.2410000000000000e-01   3.7109999999999999e-01  -2.3680000000000001e-01   9.5440000000000003e-01  -3.3350000000000002e-01   2.3506000000000000e+00  -1.4449999999999999e-01   1.9199999999999998e-02   9.2899999999999996e-02
  -1.1020000000000001e-01  -2.8580000000000000e-01   7.7210000000000001e-01  -7.6399999999999996e-02   3.7109999999999999e-01  -2.4560000000000001e-01   1.0875999999999999e+00  -6.6699999999999995e-02   2.2635999999999998e+00  -2.4079999999999999e-01  -4.8099999999999997e-02   1.2830000000000000e-01
  -3.5270000000000001e-01  -8.7900000000000006e-02  -5.1470000000000005e-01  -1.4319999999999999e-01   3.6159999999999998e-01  -1.9289999999999999e-01   1.1540999999999999e+00  -2.2239999999999999e-01   2.7858999999999998e+00  -1.5409999999999999e-01  -1.9199999999999998e-02   1.0620000000000000e-01
  -6.6100000000000006e-02  -4.1770000000000002e-01   2.5740000000000002e-01  -9.5500000000000002e-02   3.5210000000000002e-01  -2.0169999999999999e-01   1.3095000000000001e+00  -6.0040000000000004e-01   2.8730000000000002e+00  -8.6699999999999999e-02  -8.6599999999999996e-02   1.4599999999999999e-01
  -3.7469999999999998e-01  -5.4959999999999998e-01  -8.5800000000000001e-02  -1.2410000000000000e-01   3.4260000000000002e-01  -2.0169999999999999e-01   8.8780000000000003e-01  -1.5559999999999999e-01   1.8283000000000000e+00  -2.1190000000000001e-01  -5.7700000000000001e-02   3.1000000000000000e-02
  -6.6100000000000006e-02  -4.6170000000000000e-01   8.5780000000000001e-01  -3.8199999999999998e-02   3.2350000000000001e-01  -2.7189999999999998e-01   1.0875999999999999e+00   2.2200000000000001e-02   2.2635999999999998e+00  -1.4449999999999999e-01   1.9199999999999998e-02   1.1500000000000000e-01
  -2.2040000000000001e-01  -1.5390000000000001e-01   5.1470000000000005e-01  -1.4319999999999999e-01   4.0920000000000001e-01  -2.1490000000000001e-01   1.2428999999999999e+00  -6.6699999999999995e-02   1.7412000000000001e+00  -1.0600000000000000e-01  -8.6599999999999996e-02   1.0620000000000000e-01
  -1.7630000000000001e-01  -5.9360000000000002e-01   1.4582999999999999e+00  -1.0500000000000000e-01   3.9010000000000000e-01  -2.1049999999999999e-01   1.0653999999999999e+00  -4.0020000000000000e-01   2.1764999999999999e+00  -1.1559999999999999e-01  -6.7400000000000002e-02   1.2830000000000000e-01
  -2.6450000000000001e-01  -3.7369999999999998e-01   3.4310000000000002e-01  -7.6399999999999996e-02   4.1870000000000002e-01  -2.3680000000000001e-01   1.0653999999999999e+00  -4.4499999999999998e-02   2.0024000000000002e+00  -9.6299999999999997e-02  -2.8899999999999999e-02   1.3710000000000000e-01
   4.4100000000000000e-02  -4.6170000000000000e-01   7.7210000000000001e-01  -1.0500000000000000e-01   3.1400000000000000e-01  -2.3240000000000000e-01   1.0209999999999999e+00  -1.1119999999999999e-01   2.3506000000000000e+00  -1.9270000000000001e-01  -3.8500000000000000e-02   1.2390000000000000e-01
  -2.4249999999999999e-01  -2.1980000000000000e-01  -2.5740000000000002e-01  -3.8199999999999998e-02   4.0920000000000001e-01  -2.5430000000000003e-01   1.1762999999999999e+00  -2.2200000000000001e-02   2.5247000000000002e+00  -1.3489999999999999e-01   1.9199999999999998e-02   1.2390000000000000e-01
  -1.9839999999999999e-01  -1.3189999999999999e-01   8.5800000000000001e-02  -5.7299999999999997e-02   3.6159999999999998e-01  -1.9730000000000000e-01   1.1096999999999999e+00  -2.0010000000000000e-01   2.4377000000000000e+00  -1.0600000000000000e-01  -7.6999999999999999e-02   8.8499999999999995e-02
  -3.7469999999999998e-01  -3.7369999999999998e-01   6.8630000000000002e-01  -1.0500000000000000e-01   2.9499999999999998e-01  -2.0169999999999999e-01   1.0431999999999999e+00   2.2200000000000001e-02   2.0024000000000002e+00  -1.2520000000000001e-01  -6.7400000000000002e-02   8.8499999999999995e-02
   1.1020000000000001e-01  -2.6379999999999998e-01   7.7210000000000001e-01  -8.5900000000000004e-02   3.3310000000000001e-01  -1.9289999999999999e-01   9.9880000000000002e-01  -8.8900000000000007e-02   2.1764999999999999e+00  -1.6380000000000000e-01  -9.5999999999999992e-03   9.2899999999999996e-02
  -1.7630000000000001e-01  -3.7369999999999998e-01   7.7210000000000001e-01  -2.3870000000000000e-01   3.0449999999999999e-01  -2.1049999999999999e-01   8.8780000000000003e-01   2.2200000000000001e-02   2.7858999999999998e+00  -1.3489999999999999e-01  -3.8500000000000000e-02   1.2830000000000000e-01
  -2.8649999999999998e-01  -1.7590000000000000e-01   2.5740000000000002e-01  -3.8199999999999998e-02   4.4719999999999999e-01  -2.4120000000000000e-01   1.2206999999999999e+00  -2.8910000000000002e-01   2.9600000000000000e+00  -1.3489999999999999e-01   1.9199999999999998e-02   8.8499999999999995e-02
  -1.5429999999999999e-01  -3.2979999999999998e-01   1.2010000000000001e+00  -3.8199999999999998e-02   3.4260000000000002e-01  -2.5430000000000003e-01   9.7660000000000002e-01   4.4499999999999998e-02   2.2635999999999998e+00  -1.0600000000000000e-01   9.5999999999999992e-03   1.3270000000000001e-01
  -8.8200000000000001e-02  -3.9570000000000000e-01   6.0050000000000003e-01  -1.3370000000000001e-01   2.9499999999999998e-01  -2.1049999999999999e-01   1.1096999999999999e+00  -6.6699999999999995e-02   1.2188000000000001e+00  -1.2520000000000001e-01   0.0000000000000000e+00   1.1060000000000000e-01
  -1.5429999999999999e-01  -2.4179999999999999e-01   8.5800000000000001e-02  -2.3870000000000000e-01   3.7109999999999999e-01  -2.3680000000000001e-01   1.0431999999999999e+00  -2.2239999999999999e-01   2.4377000000000000e+00  -1.7340000000000000e-01   9.5999999999999992e-03   1.1060000000000000e-01
   4.4100000000000000e-02  -3.5170000000000001e-01   3.4310000000000002e-01  -6.6799999999999998e-02   3.8059999999999999e-01  -1.7540000000000000e-01   1.0653999999999999e+00  -1.1119999999999999e-01   1.8283000000000000e+00  -9.6299999999999997e-02  -6.7400000000000002e-02   1.1060000000000000e-01
   2.1999999999999999e-02  -4.3969999999999998e-01   7.7210000000000001e-01  -9.5500000000000002e-02   3.3310000000000001e-01  -2.3680000000000001e-01   1.1762999999999999e+00  -4.4469999999999998e-01   1.8283000000000000e+00  -1.5409999999999999e-01  -3.8500000000000000e-02   7.5200000000000003e-02
   2.1999999999999999e-02  -5.4959999999999998e-01   1.2010000000000001e+00  -1.2410000000000000e-01   4.3769999999999998e-01  -2.7189999999999998e-01   1.1984999999999999e+00  -2.8910000000000002e-01   2.0893999999999999e+00  -1.6380000000000000e-01  -1.9199999999999998e-02   8.8499999999999995e-02
  -3.3060000000000000e-01  -3.7369999999999998e-01   1.1152000000000000e+00  -1.1459999999999999e-01   2.7600000000000002e-01  -1.7100000000000001e-01   1.0209999999999999e+00  -1.1119999999999999e-01   1.8283000000000000e+00  -1.6380000000000000e-01  -9.6199999999999994e-02   9.2899999999999996e-02
  -3.7469999999999998e-01  -1.9789999999999999e-01   6.8630000000000002e-01  -1.4319999999999999e-01   3.4260000000000002e-01  -2.2359999999999999e-01   1.1096999999999999e+00  -2.4460000000000001e-01   2.5247000000000002e+00  -1.1559999999999999e-01   1.9199999999999998e-02   1.0620000000000000e-01
  -3.3060000000000000e-01  -2.6379999999999998e-01   4.2890000000000000e-01  -4.7699999999999999e-02   3.6159999999999998e-01  -2.6750000000000002e-01   1.0653999999999999e+00   6.6699999999999995e-02   2.3506000000000000e+00  -1.5409999999999999e-01  -1.0580000000000001e-01   1.3270000000000001e-01
  -3.9679999999999999e-01  -1.3189999999999999e-01   2.5740000000000002e-01  -1.3370000000000001e-01   2.5690000000000002e-01  -2.5430000000000003e-01   1.1096999999999999e+00  -2.2200000000000001e-02   1.9153000000000000e+00  -1.1559999999999999e-01  -1.9199999999999998e-02   9.2899999999999996e-02
  -2.4249999999999999e-01  -3.7369999999999998e-01   9.4359999999999999e-01  -1.0500000000000000e-01   3.2350000000000001e-01  -2.1929999999999999e-01   1.0431999999999999e+00  -1.7790000000000000e-01   2.0893999999999999e+00  -7.7100000000000002e-02   2.8899999999999999e-02   9.7299999999999998e-02
  -2.6450000000000001e-01  -4.3969999999999998e-01  -8.5800000000000001e-02  -8.5900000000000004e-02   3.1400000000000000e-01  -2.1490000000000001e-01   1.1096999999999999e+00  -2.6679999999999998e-01   2.1764999999999999e+00  -1.3489999999999999e-01   1.9199999999999998e-02   9.7299999999999998e-02
  -2.6450000000000001e-01  -3.2979999999999998e-01   6.8630000000000002e-01   2.8600000000000000e-02   2.6640000000000003e-01  -1.9289999999999999e-01   1.1096999999999999e+00  -3.3350000000000002e-01   2.2635999999999998e+00  -1.8300000000000000e-01  -4.8099999999999997e-02   9.7299999999999998e-02
  -2.2040000000000001e-01  -3.0780000000000002e-01   1.7160000000000000e-01  -1.5279999999999999e-01   2.4740000000000001e-01  -2.0610000000000001e-01   1.1318999999999999e+00  -3.1130000000000002e-01   2.2635999999999998e+00  -3.8500000000000000e-02  -6.7400000000000002e-02   1.1500000000000000e-01
  -3.0859999999999999e-01  -4.3969999999999998e-01   8.5780000000000001e-01  -6.6799999999999998e-02   2.6640000000000003e-01  -1.9289999999999999e-01   1.0209999999999999e+00  -3.1130000000000002e-01   1.9153000000000000e+00  -7.7100000000000002e-02  -4.8099999999999997e-02   1.1500000000000000e-01
  -1.7630000000000001e-01  -4.1770000000000002e-01   2.5740000000000002e-01  -1.5279999999999999e-01   3.5210000000000002e-01  -2.4120000000000000e-01   1.1096999999999999e+00   0.0000000000000000e+00   1.4800000000000000e+00  -4.8200000000000000e-02  -5.7700000000000001e-02   8.8499999999999995e-02
  -1.1020000000000001e-01  -2.1980000000000000e-01   4.2890000000000000e-01  -1.3370000000000001e-01   2.8549999999999998e-01  -2.3240000000000000e-01   9.5440000000000003e-01   2.2200000000000001e-02   1.7412000000000001e+00  -1.7340000000000000e-01  -4.8099999999999997e-02   1.2390000000000000e-01
  -1.5429999999999999e-01  -1.0990000000000000e-01   9.4359999999999999e-01  -1.3370000000000001e-01   3.7109999999999999e-01  -2.3680000000000001e-01   9.3220000000000003e-01  -1.1119999999999999e-01   2.0893999999999999e+00  -1.4449999999999999e-01   7.6999999999999999e-02   8.4000000000000005e-02
  -1.9839999999999999e-01  -1.9789999999999999e-01   1.2010000000000001e+00  -1.0500000000000000e-01   2.8549999999999998e-01  -2.4120000000000000e-01   1.1318999999999999e+00  -1.5559999999999999e-01   2.5247000000000002e+00  -1.2520000000000001e-01  -4.8099999999999997e-02   1.1060000000000000e-01
  -8.8200000000000001e-02  -3.5170000000000001e-01   1.7160000000000000e-01  -2.8600000000000000e-02   3.5210000000000002e-01  -2.3240000000000000e-01   1.1540999999999999e+00   0.0000000000000000e+00   2.0893999999999999e+00  -2.0230000000000001e-01   9.5999999999999992e-03   1.1500000000000000e-01
  -2.2040000000000001e-01  -1.5390000000000001e-01   8.5800000000000001e-02  -7.6399999999999996e-02   3.8059999999999999e-01  -2.2359999999999999e-01   1.0209999999999999e+00  -2.2200000000000001e-02   2.0024000000000002e+00  -2.8899999999999999e-02  -1.3469999999999999e-01   1.0170000000000000e-01
  -8.8200000000000001e-02  -3.5170000000000001e-01   1.1152000000000000e+00  -2.0050000000000001e-01   2.9499999999999998e-01  -2.2800000000000001e-01   1.3095000000000001e+00  -1.3339999999999999e-01   2.6989000000000001e+00   9.5999999999999992e-03  -1.4430000000000001e-01   1.1940000000000001e-01
  -3.0859999999999999e-01  -3.0780000000000002e-01   9.4359999999999999e-01  -1.9099999999999999e-02   3.3310000000000001e-01  -1.7540000000000000e-01   1.0431999999999999e+00  -2.8910000000000002e-01   2.1764999999999999e+00  -8.6699999999999999e-02  -5.7700000000000001e-02   9.2899999999999996e-02
  -4.6289999999999998e-01  -3.9570000000000000e-01   1.1152000000000000e+00  -2.0050000000000001e-01   3.2350000000000001e-01  -2.3680000000000001e-01   1.1318999999999999e+00  -4.4499999999999998e-02   2.4377000000000000e+00  -1.6380000000000000e-01  -9.5999999999999992e-03   7.0800000000000002e-02
  -3.3060000000000000e-01  -3.5170000000000001e-01   1.7160000000000000e-01  -7.6399999999999996e-02   3.0449999999999999e-01  -2.2359999999999999e-01   1.2650999999999999e+00  -2.2200000000000001e-02   2.6118000000000001e+00  -8.6699999999999999e-02  -3.8500000000000000e-02   1.3270000000000001e-01
  -3.0859999999999999e-01  -4.3969999999999998e-01   9.4359999999999999e-01  -9.5500000000000002e-02   3.9970000000000000e-01  -2.9380000000000001e-01   1.0431999999999999e+00  -2.4460000000000001e-01   2.1764999999999999e+00  -1.5409999999999999e-01  -7.6999999999999999e-02   1.1940000000000001e-01
  -6.6100000000000006e-02  -1.3189999999999999e-01   4.2890000000000000e-01  -1.7190000000000000e-01   3.5210000000000002e-01  -2.0169999999999999e-01   1.2428999999999999e+00   4.4499999999999998e-02   2.0024000000000002e+00  -1.8300000000000000e-01  -2.8899999999999999e-02   1.4160000000000000e-01
  -6.6100000000000006e-02  -4.6170000000000000e-01   6.0050000000000003e-01  -1.1459999999999999e-01   3.3310000000000001e-01  -2.6310000000000000e-01   9.7660000000000002e-01  -2.4460000000000001e-01   2.3506000000000000e+00  -1.2520000000000001e-01  -5.7700000000000001e-02   7.5200000000000003e-02
  -8.8200000000000001e-02  -2.8580000000000000e-01   6.0050000000000003e-01  -9.5500000000000002e-02   3.5210000000000002e-01  -2.5430000000000003e-01   1.1318999999999999e+00  -2.2239999999999999e-01   2.1764999999999999e+00  -1.4449999999999999e-01  -1.0580000000000001e-01   9.2899999999999996e-02
  -1.5429999999999999e-01  -4.8359999999999997e-01   4.2890000000000000e-01  -1.9099999999999999e-02   3.3310000000000001e-01  -2.6750000000000002e-01   1.1318999999999999e+00  -1.5559999999999999e-01   2.5247000000000002e+00  -1.4449999999999999e-01   5.7700000000000001e-02   1.1500000000000000e-01
  -3.7469999999999998e-01  -4.3999999999999997e-02   5.1470000000000005e-01  -1.4319999999999999e-01   3.3310000000000001e-01  -2.1929999999999999e-01   1.1762999999999999e+00  -3.5580000000000001e-01   2.1764999999999999e+00  -1.2520000000000001e-01  -4.8099999999999997e-02   8.4000000000000005e-02
  -1.1020000000000001e-01  -4.1770000000000002e-01   9.4359999999999999e-01  -9.5500000000000002e-02   2.7600000000000002e-01  -2.5869999999999999e-01   9.9880000000000002e-01  -1.1119999999999999e-01   1.9153000000000000e+00  -9.6299999999999997e-02  -5.7700000000000001e-02   8.8499999999999995e-02
  -6.3919999999999999e-01  -2.8580000000000000e-01   1.6298999999999999e+00  -1.2410000000000000e-01   3.2350000000000001e-01  -2.4120000000000000e-01   1.0875999999999999e+00  -2.8910000000000002e-01   1.7412000000000001e+00  -1.4449999999999999e-01  -8.6599999999999996e-02   1.1940000000000001e-01
  -1.5429999999999999e-01   0.0000000000000000e+00   9.4359999999999999e-01  -1.0500000000000000e-01   3.5210000000000002e-01  -1.8859999999999999e-01   1.0431999999999999e+00  -1.5559999999999999e-01   2.1764999999999999e+00  -1.2520000000000001e-01  -7.6999999999999999e-02   1.2390000000000000e-01
  -2.8649999999999998e-01  -3.7369999999999998e-01   6.0050000000000003e-01  -1.1459999999999999e-01   3.9970000000000000e-01  -2.7189999999999998e-01   9.5440000000000003e-01  -2.2239999999999999e-01   1.7412000000000001e+00  -1.1559999999999999e-01   0.0000000000000000e+00   1.1060000000000000e-01
   1.7630000000000001e-01  -7.6939999999999997e-01   8.5780000000000001e-01  -1.5279999999999999e-01   3.9970000000000000e-01  -2.3240000000000000e-01   1.2650999999999999e+00  -4.4499999999999998e-02   3.1341999999999999e+00  -1.4449999999999999e-01  -9.5999999999999992e-03   9.7299999999999998e-02
  -2.2040000000000001e-01  -1.7590000000000000e-01   4.2890000000000000e-01  -6.6799999999999998e-02   2.6640000000000003e-01  -2.3680000000000001e-01   1.1540999999999999e+00   2.2200000000000001e-02   9.5770000000000000e-01  -1.9270000000000001e-01  -1.0580000000000001e-01   7.5200000000000003e-02
  -4.4100000000000000e-02  -1.5390000000000001e-01   1.3725000000000001e+00  -5.7299999999999997e-02   3.2350000000000001e-01  -2.1490000000000001e-01   1.2428999999999999e+00   1.1119999999999999e-01   3.3083000000000000e+00  -3.8500000000000000e-02   5.7700000000000001e-02   1.4599999999999999e-01
  -2.2040000000000001e-01  -4.1770000000000002e-01   4.2890000000000000e-01  -8.5900000000000004e-02   3.7109999999999999e-01  -2.1490000000000001e-01   1.7534000000000001e+00  -8.8939999999999997e-01   2.0893999999999999e+00  -1.9270000000000001e-01  -1.6360000000000000e-01   5.3100000000000001e-02
  -4.4100000000000000e-02  -2.1980000000000000e-01   8.5780000000000001e-01  -1.0500000000000000e-01   3.1400000000000000e-01  -2.4560000000000001e-01   1.1540999999999999e+00  -1.3339999999999999e-01   5.2239999999999998e-01  -1.8300000000000000e-01   4.8099999999999997e-02   3.9800000000000002e-02
  -5.5110000000000003e-01  -5.9360000000000002e-01   6.0050000000000003e-01  -1.2410000000000000e-01   2.3790000000000000e-01  -2.6310000000000000e-01   7.5460000000000005e-01   9.5609999999999995e-01   2.1764999999999999e+00  -1.0600000000000000e-01   1.9199999999999998e-02   1.6370000000000001e-01
  -1.7630000000000001e-01  -2.6379999999999998e-01   9.4359999999999999e-01  -1.5279999999999999e-01   2.8549999999999998e-01  -2.2800000000000001e-01   1.4427000000000001e+00  -1.0005999999999999e+00   1.6540999999999999e+00  -1.4449999999999999e-01  -1.1550000000000001e-01   6.1899999999999997e-02
  -3.5270000000000001e-01  -3.5170000000000001e-01   1.0294000000000001e+00  -9.5500000000000002e-02   2.8549999999999998e-01  -2.4560000000000001e-01   1.5758000000000001e+00  -4.6689999999999998e-01   2.6118000000000001e+00  -3.8500000000000000e-02  -4.8099999999999997e-02   1.1940000000000001e-01
  -1.7630000000000001e-01  -3.7369999999999998e-01   6.8630000000000002e-01  -2.0999999999999999e-01   3.3310000000000001e-01  -2.3680000000000001e-01   1.1762999999999999e+00   5.1139999999999997e-01   1.9153000000000000e+00  -1.8300000000000000e-01   3.8500000000000000e-02   6.1899999999999997e-02
  -8.8200000000000001e-02  -4.8359999999999997e-01   1.0294000000000001e+00  -7.6399999999999996e-02   3.2350000000000001e-01  -2.5000000000000000e-01   8.2120000000000004e-01  -1.3339999999999999e-01   1.3059000000000001e+00  -1.3489999999999999e-01   8.6599999999999996e-02   8.4000000000000005e-02
  -2.1999999999999999e-02  -3.0780000000000002e-01   3.4310000000000002e-01  -7.6399999999999996e-02   3.8059999999999999e-01  -2.1929999999999999e-01   1.0875999999999999e+00   1.1119999999999999e-01   2.3506000000000000e+00  -1.2520000000000001e-01   3.8500000000000000e-02   1.5479999999999999e-01
  -2.6450000000000001e-01  -3.9570000000000000e-01   4.2890000000000000e-01  -1.4319999999999999e-01   3.0449999999999999e-01  -2.2800000000000001e-01   1.2650999999999999e+00  -6.8930000000000002e-01   1.6540999999999999e+00  -6.7400000000000002e-02  -1.9199999999999998e-02   9.2899999999999996e-02
   4.4100000000000000e-02  -1.7590000000000000e-01   4.2890000000000000e-01  -6.6799999999999998e-02   2.1890000000000001e-01  -2.0610000000000001e-01   1.1318999999999999e+00  -2.6679999999999998e-01   1.7412000000000001e+00  -1.8300000000000000e-01  -3.8500000000000000e-02   1.3270000000000001e-01
  -3.3060000000000000e-01  -3.0780000000000002e-01   5.1470000000000005e-01  -2.0999999999999999e-01   3.4260000000000002e-01  -2.3240000000000000e-01   9.7660000000000002e-01   4.2249999999999999e-01   2.4377000000000000e+00  -1.0600000000000000e-01   0.0000000000000000e+00   1.5040000000000001e-01
   0.0000000000000000e+00  -4.3969999999999998e-01   8.5780000000000001e-01  -1.4319999999999999e-01   3.1400000000000000e-01  -2.3680000000000001e-01   1.0431999999999999e+00  -4.0020000000000000e-01   2.4377000000000000e+00  -1.5409999999999999e-01   1.9199999999999998e-02   4.8700000000000000e-02
  -1.7630000000000001e-01  -3.2979999999999998e-01   2.5740000000000002e-01  -9.5500000000000002e-02   2.8549999999999998e-01  -1.4910000000000001e-01   9.7660000000000002e-01  -2.2200000000000001e-02   2.1764999999999999e+00  -1.7340000000000000e-01   9.5999999999999992e-03   1.0620000000000000e-01
  -1.7630000000000001e-01  -3.9570000000000000e-01   9.4359999999999999e-01  -7.6399999999999996e-02   2.5690000000000002e-01  -2.0169999999999999e-01   1.2428999999999999e+00  -2.0010000000000000e-01   3.2212000000000001e+00  -1.1559999999999999e-01  -8.6599999999999996e-02   9.7299999999999998e-02
  -2.8649999999999998e-01  -3.7369999999999998e-01   1.0294000000000001e+00  -9.5500000000000002e-02   3.3310000000000001e-01  -2.3240000000000000e-01   7.5460000000000005e-01  -2.0010000000000000e-01   2.0024000000000002e+00  -2.5050000000000000e-01  -9.5999999999999992e-03   1.2390000000000000e-01
  -1.1020000000000001e-01  -3.0780000000000002e-01   7.7210000000000001e-01  -9.5500000000000002e-02   2.7600000000000002e-01  -2.0169999999999999e-01   9.7660000000000002e-01   1.5559999999999999e-01   2.3506000000000000e+00  -9.6299999999999997e-02  -7.6999999999999999e-02   1.5479999999999999e-01
  -2.6450000000000001e-01  -3.7369999999999998e-01   2.5740000000000002e-01  -4.7699999999999999e-02   3.3310000000000001e-01  -2.1929999999999999e-01   1.1762999999999999e+00  -4.2249999999999999e-01   2.6118000000000001e+00  -1.1559999999999999e-01  -1.9199999999999998e-02   1.1500000000000000e-01
  -2.4249999999999999e-01  -1.3189999999999999e-01   3.4310000000000002e-01   9.4999999999999998e-03   4.0920000000000001e-01  -2.2359999999999999e-01   1.2428999999999999e+00  -4.4499999999999998e-02   2.0893999999999999e+00   0.0000000000000000e+00  -4.8099999999999997e-02   1.1500000000000000e-01
  -1.5429999999999999e-01  -4.1770000000000002e-01   4.2890000000000000e-01  -7.6399999999999996e-02   2.5690000000000002e-01  -1.9730000000000000e-01   9.9880000000000002e-01   1.1119999999999999e-01   2.1764999999999999e+00  -1.5409999999999999e-01  -1.1550000000000001e-01   9.2899999999999996e-02
  -6.6100000000000006e-02  -3.7369999999999998e-01   2.5740000000000002e-01  -9.5500000000000002e-02   2.9499999999999998e-01  -2.5430000000000003e-01   9.3220000000000003e-01  -2.6679999999999998e-01   1.5670999999999999e+00  -1.2520000000000001e-01  -5.7700000000000001e-02   6.6400000000000001e-02
  -4.4100000000000000e-02  -3.5170000000000001e-01   5.1470000000000005e-01  -1.7190000000000000e-01   3.7109999999999999e-01  -2.2359999999999999e-01   1.0209999999999999e+00  -1.1119999999999999e-01   3.0470999999999999e+00   9.5999999999999992e-03  -8.6599999999999996e-02   8.8499999999999995e-02
  -6.6100000000000006e-02  -3.5170000000000001e-01   6.0050000000000003e-01  -5.7299999999999997e-02   3.2350000000000001e-01  -1.8859999999999999e-01   9.1000000000000003e-01  -2.2239999999999999e-01   1.4800000000000000e+00  -1.5409999999999999e-01  -4.8099999999999997e-02   1.1060000000000000e-01
  -3.3060000000000000e-01  -3.2979999999999998e-01   3.4310000000000002e-01  -1.3370000000000001e-01   3.1400000000000000e-01  -2.1049999999999999e-01   9.7660000000000002e-01  -1.7790000000000000e-01   2.5247000000000002e+00  -3.8500000000000000e-02  -1.1550000000000001e-01   1.3710000000000000e-01
  -2.4249999999999999e-01  -2.6379999999999998e-01   7.7210000000000001e-01  -1.8140000000000001e-01   3.1400000000000000e-01  -2.1929999999999999e-01   1.0653999999999999e+00   4.4499999999999998e-02   2.4377000000000000e+00  -1.0600000000000000e-01  -3.8500000000000000e-02   1.4160000000000000e-01
  -2.6450000000000001e-01  -4.6170000000000000e-01   1.2867999999999999e+00  -1.6230000000000000e-01   3.9010000000000000e-01  -2.5430000000000003e-01   1.0875999999999999e+00  -4.8920000000000002e-01   2.3506000000000000e+00  -9.6299999999999997e-02  -9.6199999999999994e-02   1.3270000000000001e-01
  -4.4100000000000000e-02  -3.7369999999999998e-01   5.1470000000000005e-01  -9.5500000000000002e-02   2.2839999999999999e-01  -1.8859999999999999e-01   1.0653999999999999e+00  -2.4460000000000001e-01   2.0024000000000002e+00  -1.6380000000000000e-01  -5.7700000000000001e-02   1.5040000000000001e-01
  -2.4249999999999999e-01  -3.9570000000000000e-01   0.0000000000000000e+00  -1.3370000000000001e-01   3.7109999999999999e-01  -2.1929999999999999e-01   1.1318999999999999e+00  -1.7790000000000000e-01   2.0024000000000002e+00  -9.6299999999999997e-02   0.0000000000000000e+00   7.9600000000000004e-02
  -2.4249999999999999e-01  -1.9789999999999999e-01   1.0294000000000001e+00  -7.6399999999999996e-02   4.0920000000000001e-01  -2.5869999999999999e-01   1.2650999999999999e+00  -3.1130000000000002e-01   2.3506000000000000e+00  -1.2520000000000001e-01  -2.8899999999999999e-02   1.1500000000000000e-01
  -1.9839999999999999e-01  -1.3189999999999999e-01   7.7210000000000001e-01  -1.1459999999999999e-01   2.9499999999999998e-01  -2.1490000000000001e-01   1.1096999999999999e+00   1.5559999999999999e-01   2.2635999999999998e+00  -1.4449999999999999e-01   3.8500000000000000e-02   8.8499999999999995e-02
  -8.8200000000000001e-02  -3.9570000000000000e-01   6.8630000000000002e-01  -2.3870000000000000e-01   3.1400000000000000e-01  -2.0610000000000001e-01   1.2650999999999999e+00  -2.0010000000000000e-01   1.9153000000000000e+00  -1.0600000000000000e-01  -1.2509999999999999e-01   1.0620000000000000e-01
  -6.6100000000000006e-02  -2.8580000000000000e-01   5.1470000000000005e-01  -1.3370000000000001e-01   3.1400000000000000e-01  -2.1929999999999999e-01   1.0875999999999999e+00  -1.5559999999999999e-01   2.3506000000000000e+00  -9.6299999999999997e-02  -9.5999999999999992e-03   9.2899999999999996e-02
  -1.9839999999999999e-01  -4.1770000000000002e-01   6.0050000000000003e-01  -9.5500000000000002e-02   3.0449999999999999e-01  -2.2800000000000001e-01   1.1540999999999999e+00  -2.2200000000000001e-02   1.9153000000000000e+00  -1.1559999999999999e-01   0.0000000000000000e+00   1.3710000000000000e-01
  -1.3230000000000000e-01  -4.1770000000000002e-01   6.8630000000000002e-01  -9.5500000000000002e-02   4.1870000000000002e-01  -2.7629999999999999e-01   9.9880000000000002e-01  -2.6679999999999998e-01   2.3506000000000000e+00  -5.7799999999999997e-02  -1.9199999999999998e-02   9.2899999999999996e-02
  -1.7630000000000001e-01  -2.4179999999999999e-01   1.7160000000000000e-01  -1.1459999999999999e-01   3.4260000000000002e-01  -1.9730000000000000e-01   8.6560000000000004e-01  -1.3339999999999999e-01   1.6540999999999999e+00  -1.7340000000000000e-01  -4.8099999999999997e-02   9.2899999999999996e-02
  -1.5429999999999999e-01  -5.4959999999999998e-01   5.1470000000000005e-01  -1.3370000000000001e-01   3.2350000000000001e-01  -1.5790000000000001e-01   1.0875999999999999e+00  -1.5559999999999999e-01   1.7412000000000001e+00  -1.4449999999999999e-01   1.9199999999999998e-02   1.2390000000000000e-01
  -1.9839999999999999e-01  -4.3969999999999998e-01   8.5780000000000001e-01  -2.3870000000000000e-01   4.0920000000000001e-01  -2.2359999999999999e-01   1.2873000000000001e+00  -2.6679999999999998e-01   2.0893999999999999e+00  -1.6380000000000000e-01  -7.6999999999999999e-02   1.0620000000000000e-01
  -2.4249999999999999e-01  -4.3969999999999998e-01   6.8630000000000002e-01  -1.0500000000000000e-01   3.0449999999999999e-01  -2.5430000000000003e-01   1.3095000000000001e+00  -2.4460000000000001e-01   1.8283000000000000e+00  -1.0600000000000000e-01   9.5999999999999992e-03   1.2390000000000000e-01
  -2.1999999999999999e-02  -3.5170000000000001e-01   5.1470000000000005e-01  -3.8199999999999998e-02   3.4260000000000002e-01  -2.4560000000000001e-01   1.1762999999999999e+00  -2.4460000000000001e-01   2.1764999999999999e+00  -1.9270000000000001e-01   3.8500000000000000e-02   1.0170000000000000e-01
  -6.6100000000000006e-02  -4.3969999999999998e-01   1.2010000000000001e+00  -1.2410000000000000e-01   2.5690000000000002e-01  -2.4120000000000000e-01   1.1540999999999999e+00   0.0000000000000000e+00   2.0024000000000002e+00  -1.8300000000000000e-01  -3.8500000000000000e-02   1.1500000000000000e-01
  -1.7630000000000001e-01  -3.7369999999999998e-01  -8.5800000000000001e-02  -4.7699999999999999e-02   3.2350000000000001e-01  -2.5000000000000000e-01   8.8780000000000003e-01  -1.5559999999999999e-01   2.2635999999999998e+00  -1.0600000000000000e-01  -9.5999999999999992e-03   8.4000000000000005e-02
  -1.7630000000000001e-01  -1.5390000000000001e-01   3.4310000000000002e-01  -1.5279999999999999e-01   3.4260000000000002e-01  -2.7629999999999999e-01   9.7660000000000002e-01  -3.3350000000000002e-01   1.3930000000000000e+00  -1.3489999999999999e-01  -5.7700000000000001e-02   1.2830000000000000e-01
  -1.9839999999999999e-01  -2.4179999999999999e-01   8.5780000000000001e-01  -1.5279999999999999e-01   4.1870000000000002e-01  -2.7629999999999999e-01   1.2428999999999999e+00  -2.2239999999999999e-01   1.5670999999999999e+00  -1.6380000000000000e-01  -8.6599999999999996e-02   1.1060000000000000e-01
  -6.6100000000000006e-02  -4.3969999999999998e-01   7.7210000000000001e-01  -4.7699999999999999e-02   4.1870000000000002e-01  -2.1490000000000001e-01   1.1762999999999999e+00  -1.1119999999999999e-01   1.9153000000000000e+00  -7.7100000000000002e-02  -6.7400000000000002e-02   8.8499999999999995e-02
  -2.2040000000000001e-01  -3.5170000000000001e-01   5.1470000000000005e-01  -1.7190000000000000e-01   3.7109999999999999e-01  -2.3680000000000001e-01   1.0209999999999999e+00  -2.2239999999999999e-01   2.2635999999999998e+00  -7.7100000000000002e-02  -6.7400000000000002e-02   1.4160000000000000e-01
  -3.3060000000000000e-01  -3.7369999999999998e-01   5.1470000000000005e-01  -1.7190000000000000e-01   3.3310000000000001e-01  -2.1049999999999999e-01   1.1318999999999999e+00  -3.5580000000000001e-01   1.9153000000000000e+00  -1.4449999999999999e-01  -1.9199999999999998e-02   9.7299999999999998e-02
  -2.6450000000000001e-01  -4.1770000000000002e-01   7.7210000000000001e-01  -2.3870000000000000e-01   3.9010000000000000e-01  -2.3680000000000001e-01   9.3220000000000003e-01  -1.5559999999999999e-01   2.2635999999999998e+00  -9.6299999999999997e-02  -1.3469999999999999e-01   1.2390000000000000e-01
  -4.4100000000000000e-02  -2.1980000000000000e-01   9.4359999999999999e-01  -9.5500000000000002e-02   3.6159999999999998e-01  -2.1490000000000001e-01   1.0209999999999999e+00  -2.6679999999999998e-01   2.3506000000000000e+00  -1.9270000000000001e-01   2.8899999999999999e-02   1.1940000000000001e-01
  -6.6100000000000006e-02  -4.6170000000000000e-01   6.8630000000000002e-01  -3.8199999999999998e-02   3.1400000000000000e-01  -2.4120000000000000e-01   1.3095000000000001e+00  -1.5559999999999999e-01   1.4800000000000000e+00  -1.5409999999999999e-01  -5.7700000000000001e-02   1.0170000000000000e-01
  -1.1020000000000001e-01  -3.5170000000000001e-01   6.8630000000000002e-01  -1.9089999999999999e-01   3.7109999999999999e-01  -2.2800000000000001e-01   1.0209999999999999e+00  -1.5559999999999999e-01   1.9153000000000000e+00  -2.3119999999999999e-01  -1.1550000000000001e-01   1.0620000000000000e-01
  -1.7630000000000001e-01  -5.4959999999999998e-01   1.0294000000000001e+00  -1.1459999999999999e-01   2.8549999999999998e-01  -2.3240000000000000e-01   1.2206999999999999e+00  -2.4460000000000001e-01   2.4377000000000000e+00  -8.6699999999999999e-02  -1.1550000000000001e-01   1.2390000000000000e-01
  -3.0859999999999999e-01  -2.8580000000000000e-01   8.5800000000000001e-02  -1.6230000000000000e-01   4.4719999999999999e-01  -2.5869999999999999e-01   7.9900000000000004e-01  -4.0020000000000000e-01   2.4377000000000000e+00  -3.8500000000000000e-02  -6.7400000000000002e-02   1.1500000000000000e-01
  -1.7630000000000001e-01  -2.4179999999999999e-01   7.7210000000000001e-01  -4.7699999999999999e-02   3.5210000000000002e-01  -2.6310000000000000e-01   1.2873000000000001e+00  -2.2239999999999999e-01   1.7412000000000001e+00  -1.7340000000000000e-01   0.0000000000000000e+00   4.8700000000000000e-02
  -3.3060000000000000e-01  -1.7590000000000000e-01   6.8630000000000002e-01  -9.5500000000000002e-02   3.1400000000000000e-01  -2.4560000000000001e-01   9.5440000000000003e-01  -3.5580000000000001e-01   2.2635999999999998e+00  -1.3489999999999999e-01   9.5999999999999992e-03   1.4160000000000000e-01
  -2.4249999999999999e-01  -1.9789999999999999e-01   1.1152000000000000e+00  -5.7299999999999997e-02   2.9499999999999998e-01  -2.0610000000000001e-01   1.0431999999999999e+00   8.8900000000000007e-02   1.8283000000000000e+00  -1.2520000000000001e-01  -3.8500000000000000e-02   1.5920000000000001e-01
  -2.8649999999999998e-01  -5.2759999999999996e-01   7.7210000000000001e-01  -6.6799999999999998e-02   2.4740000000000001e-01  -2.4120000000000000e-01   1.2650999999999999e+00  -2.0010000000000000e-01   2.6989000000000001e+00  -1.4449999999999999e-01  -1.0580000000000001e-01   9.2899999999999996e-02
  -1.5429999999999999e-01  -1.7590000000000000e-01   3.4310000000000002e-01  -1.5279999999999999e-01   2.5690000000000002e-01  -2.3240000000000000e-01   1.1540999999999999e+00  -2.4460000000000001e-01   2.0024000000000002e+00  -1.3489999999999999e-01  -1.1550000000000001e-01   8.8499999999999995e-02
  -2.1999999999999999e-02  -2.4179999999999999e-01   2.5740000000000002e-01  -6.6799999999999998e-02   3.7109999999999999e-01  -2.6750000000000002e-01   1.1762999999999999e+00  -2.6679999999999998e-01   2.3506000000000000e+00  -8.6699999999999999e-02  -1.9199999999999998e-02   1.2830000000000000e-01
  -4.4080000000000003e-01  -3.0780000000000002e-01   1.1152000000000000e+00  -5.7299999999999997e-02   3.6159999999999998e-01  -2.5430000000000003e-01   9.7660000000000002e-01  -1.3339999999999999e-01   2.2635999999999998e+00  -2.0230000000000001e-01   0.0000000000000000e+00   7.9600000000000004e-02
  -2.4249999999999999e-01  -4.1770000000000002e-01  -3.4310000000000002e-01  -1.4319999999999999e-01   3.0449999999999999e-01  -2.0610000000000001e-01   7.7680000000000005e-01  -8.8900000000000007e-02   1.7412000000000001e+00  -1.7340000000000000e-01  -7.6999999999999999e-02   6.6400000000000001e-02
  -2.8649999999999998e-01  -3.7369999999999998e-01   6.0050000000000003e-01  -1.5279999999999999e-01   3.4260000000000002e-01  -1.9730000000000000e-01   9.3220000000000003e-01  -2.8910000000000002e-01   2.4377000000000000e+00  -1.8300000000000000e-01  -5.7700000000000001e-02   8.8499999999999995e-02
  -4.4100000000000000e-02  -2.1980000000000000e-01   8.5800000000000001e-02  -1.5279999999999999e-01   3.9010000000000000e-01  -2.4120000000000000e-01   1.0875999999999999e+00  -1.5559999999999999e-01   1.9153000000000000e+00  -1.2520000000000001e-01  -1.9199999999999998e-02   1.0170000000000000e-01
   2.1999999999999999e-02  -3.9570000000000000e-01   6.8630000000000002e-01  -9.5500000000000002e-02   3.6159999999999998e-01  -2.5000000000000000e-01   1.3095000000000001e+00  -1.7790000000000000e-01   2.1764999999999999e+00  -9.6299999999999997e-02  -2.8899999999999999e-02   4.4200000000000003e-02
  -2.8649999999999998e-01  -3.9570000000000000e-01  -3.4310000000000002e-01  -1.0500000000000000e-01   3.1400000000000000e-01  -2.0169999999999999e-01   1.1762999999999999e+00  -3.3350000000000002e-01   2.8730000000000002e+00  -1.6380000000000000e-01  -6.7400000000000002e-02   7.9600000000000004e-02
  -3.0859999999999999e-01  -2.8580000000000000e-01   6.8630000000000002e-01  -1.3370000000000001e-01   3.3310000000000001e-01  -1.9289999999999999e-01   1.0209999999999999e+00  -1.1119999999999999e-01   2.1764999999999999e+00  -1.5409999999999999e-01   5.7700000000000001e-02   1.1940000000000001e-01
  -2.2040000000000001e-01  -4.3969999999999998e-01   6.8630000000000002e-01  -8.5900000000000004e-02   3.6159999999999998e-01  -2.3680000000000001e-01   9.9880000000000002e-01  -8.8900000000000007e-02   2.0893999999999999e+00  -1.1559999999999999e-01  -1.0580000000000001e-01   1.3270000000000001e-01
  -4.1880000000000001e-01  -1.7590000000000000e-01   0.0000000000000000e+00  -9.5500000000000002e-02   2.2839999999999999e-01  -2.2800000000000001e-01   9.9880000000000002e-01  -2.2239999999999999e-01   1.9153000000000000e+00  -7.7100000000000002e-02  -7.6999999999999999e-02   1.3710000000000000e-01
  -2.2040000000000001e-01  -4.6170000000000000e-01   6.0050000000000003e-01  -1.2410000000000000e-01   3.8059999999999999e-01  -2.6310000000000000e-01   9.3220000000000003e-01  -4.4499999999999998e-02   1.8283000000000000e+00  -1.2520000000000001e-01   6.7400000000000002e-02   7.5200000000000003e-02
  -8.8200000000000001e-02  -2.1980000000000000e-01   9.4359999999999999e-01  -2.8600000000000000e-02   3.0449999999999999e-01  -1.8420000000000000e-01   1.1984999999999999e+00   6.6699999999999995e-02   1.5670999999999999e+00  -1.3489999999999999e-01   1.9199999999999998e-02   9.2899999999999996e-02
  -4.6289999999999998e-01  -2.1980000000000000e-01   8.5800000000000001e-02  -7.6399999999999996e-02   2.6640000000000003e-01  -2.4560000000000001e-01   9.7660000000000002e-01  -8.8900000000000007e-02   2.6118000000000001e+00  -1.8300000000000000e-01  -1.9199999999999998e-02   1.1500000000000000e-01
  -2.1999999999999999e-02  -4.3969999999999998e-01   6.8630000000000002e-01  -1.1459999999999999e-01   2.2839999999999999e-01  -2.2359999999999999e-01   1.1318999999999999e+00  -2.6679999999999998e-01   3.0470999999999999e+00  -1.1559999999999999e-01  -1.9199999999999998e-02   1.1940000000000001e-01
  -3.3060000000000000e-01  -2.4179999999999999e-01  -7.7210000000000001e-01  -1.3370000000000001e-01   2.6640000000000003e-01  -2.1490000000000001e-01   1.0431999999999999e+00  -2.8910000000000002e-01   1.5670999999999999e+00  -1.2520000000000001e-01  -2.8899999999999999e-02   1.2390000000000000e-01
   0.0000000000000000e+00  -2.1980000000000000e-01   7.7210000000000001e-01  -8.5900000000000004e-02   2.4740000000000001e-01  -2.6750000000000002e-01   1.1540999999999999e+00   8.8900000000000007e-02   2.1764999999999999e+00  -1.1559999999999999e-01  -1.9199999999999998e-02   1.1940000000000001e-01
  -7.7149999999999996e-01  -1.5390000000000001e-01  -6.8630000000000002e-01  -1.1459999999999999e-01   3.7109999999999999e-01  -2.6310000000000000e-01   9.9880000000000002e-01  -1.5559999999999999e-01   2.0893999999999999e+00  -1.0600000000000000e-01  -3.8500000000000000e-02   1.1060000000000000e-01
   1.1020000000000001e-01  -6.6000000000000003e-02   1.3725000000000001e+00  -1.6230000000000000e-01   3.1400000000000000e-01  -2.3680000000000001e-01   1.0653999999999999e+00  -3.1130000000000002e-01   2.5247000000000002e+00  -1.4449999999999999e-01  -1.0580000000000001e-01   1.5920000000000001e-01
  -7.7149999999999996e-01  -5.2759999999999996e-01  -5.1470000000000005e-01  -1.8140000000000001e-01   3.2350000000000001e-01  -2.3240000000000000e-01   1.1096999999999999e+00  -1.1119999999999999e-01   1.6540999999999999e+00  -8.6699999999999999e-02  -8.6599999999999996e-02   1.2390000000000000e-01
  -4.4100000000000000e-02  -5.4959999999999998e-01   6.8630000000000002e-01  -2.1959999999999999e-01   2.8549999999999998e-01  -2.1490000000000001e-01   9.1000000000000003e-01  -3.1130000000000002e-01   1.9153000000000000e+00  -1.5409999999999999e-01  -8.6599999999999996e-02   1.0170000000000000e-01
  -3.3060000000000000e-01  -3.0780000000000002e-01  -3.4310000000000002e-01  -4.7699999999999999e-02   4.0920000000000001e-01  -2.8939999999999999e-01   9.1000000000000003e-01  -1.5559999999999999e-01   1.7412000000000001e+00  -8.6699999999999999e-02  -9.5999999999999992e-03   1.3270000000000001e-01
   6.6100000000000006e-02  -2.6379999999999998e-01   4.2890000000000000e-01  -1.2410000000000000e-01   2.5690000000000002e-01  -2.4560000000000001e-01   1.0209999999999999e+00  -1.1119999999999999e-01   2.0893999999999999e+00  -1.0600000000000000e-01  -6.7400000000000002e-02   8.4000000000000005e-02
  -4.4080000000000003e-01  -3.2979999999999998e-01  -3.4310000000000002e-01  -1.5279999999999999e-01   1.8079999999999999e-01  -2.4120000000000000e-01   1.1540999999999999e+00  -1.3339999999999999e-01   3.1341999999999999e+00  -1.5409999999999999e-01   2.8899999999999999e-02   1.1500000000000000e-01
   1.1020000000000001e-01  -3.0780000000000002e-01   1.7160000000000000e-01  -9.5500000000000002e-02   2.9499999999999998e-01  -2.4120000000000000e-01   1.0209999999999999e+00  -1.3339999999999999e-01   1.7412000000000001e+00  -1.5409999999999999e-01  -7.6999999999999999e-02   9.2899999999999996e-02
  -3.9679999999999999e-01  -2.1980000000000000e-01   0.0000000000000000e+00  -8.5900000000000004e-02   2.7600000000000002e-01  -2.1049999999999999e-01   1.1984999999999999e+00  -1.7790000000000000e-01   2.6118000000000001e+00  -2.0230000000000001e-01  -1.1550000000000001e-01   1.1940000000000001e-01
   4.4100000000000000e-02  -4.3969999999999998e-01   8.5780000000000001e-01  -1.0500000000000000e-01   3.3310000000000001e-01  -2.4560000000000001e-01   1.0431999999999999e+00  -1.3339999999999999e-01   2.0893999999999999e+00  -8.6699999999999999e-02  -1.3469999999999999e-01   1.1500000000000000e-01
  -3.7469999999999998e-01  -1.7590000000000000e-01  -4.2890000000000000e-01  -1.9099999999999999e-02   2.5690000000000002e-01  -1.8859999999999999e-01   1.1318999999999999e+00  -1.3339999999999999e-01   1.7412000000000001e+00  -1.8300000000000000e-01  -9.5999999999999992e-03   8.8499999999999995e-02
  -1.5429999999999999e-01  -3.2979999999999998e-01   5.1470000000000005e-01  -1.3370000000000001e-01   1.9030000000000000e-01  -2.0169999999999999e-01   1.1096999999999999e+00  -3.3350000000000002e-01   1.8283000000000000e+00  -9.6299999999999997e-02   0.0000000000000000e+00   9.2899999999999996e-02
  -1.9839999999999999e-01  -2.8580000000000000e-01   1.7160000000000000e-01  -1.0500000000000000e-01   2.9499999999999998e-01  -2.0610000000000001e-01   1.1318999999999999e+00  -6.6699999999999995e-02   1.9153000000000000e+00  -1.2520000000000001e-01  -2.8899999999999999e-02   1.0170000000000000e-01
  -1.7630000000000001e-01  -1.9789999999999999e-01   2.5740000000000002e-01  -1.0500000000000000e-01   3.0449999999999999e-01  -1.9289999999999999e-01   1.2206999999999999e+00  -8.8900000000000007e-02   2.3506000000000000e+00  -1.1559999999999999e-01  -1.2509999999999999e-01   1.2390000000000000e-01
  -2.4249999999999999e-01  -2.1999999999999999e-02   8.5800000000000001e-02  -3.8199999999999998e-02   3.1400000000000000e-01  -1.6660000000000000e-01   1.1984999999999999e+00  -2.6679999999999998e-01   2.1764999999999999e+00  -1.9270000000000001e-01  -1.9199999999999998e-02   8.8499999999999995e-02
  -3.0859999999999999e-01  -1.3189999999999999e-01   1.7160000000000000e-01  -1.6230000000000000e-01   2.7600000000000002e-01  -2.6310000000000000e-01   1.0875999999999999e+00  -1.5559999999999999e-01   2.0893999999999999e+00  -5.7799999999999997e-02  -9.6199999999999994e-02   6.1899999999999997e-02
  -1.5429999999999999e-01  -3.2979999999999998e-01   3.4310000000000002e-01  -1.1459999999999999e-01   3.6159999999999998e-01  -2.3680000000000001e-01   9.3220000000000003e-01  -6.6699999999999995e-02   2.0893999999999999e+00  -8.6699999999999999e-02  -3.8500000000000000e-02   1.4599999999999999e-01
  -2.4249999999999999e-01  -4.6170000000000000e-01   2.5740000000000002e-01  -1.5279999999999999e-01   2.6640000000000003e-01  -2.1490000000000001e-01   7.9900000000000004e-01  -2.2239999999999999e-01   1.5670999999999999e+00  -1.3489999999999999e-01  -5.7700000000000001e-02   1.3710000000000000e-01
  -2.6450000000000001e-01  -3.2979999999999998e-01   3.4310000000000002e-01  -1.1459999999999999e-01   2.1890000000000001e-01  -1.9289999999999999e-01   1.0431999999999999e+00  -1.3339999999999999e-01   3.3083000000000000e+00  -1.8300000000000000e-01  -9.5999999999999992e-03   1.4599999999999999e-01
  -2.6450000000000001e-01  -3.0780000000000002e-01   4.2890000000000000e-01  -1.7190000000000000e-01   3.8059999999999999e-01  -1.9289999999999999e-01   9.5440000000000003e-01  -1.7790000000000000e-01   1.3059000000000001e+00  -2.0230000000000001e-01   0.0000000000000000e+00   8.4000000000000005e-02
  -1.7630000000000001e-01  -3.7369999999999998e-01   7.7210000000000001e-01  -9.4999999999999998e-03   3.1400000000000000e-01  -2.3680000000000001e-01   1.0209999999999999e+00   4.4499999999999998e-02   2.3506000000000000e+00  -1.0600000000000000e-01   5.7700000000000001e-02   7.5200000000000003e-02
  -8.8200000000000001e-02  -3.9570000000000000e-01   1.0294000000000001e+00  -1.7190000000000000e-01   2.6640000000000003e-01  -2.5430000000000003e-01   8.4340000000000004e-01  -2.4460000000000001e-01   2.0024000000000002e+00  -1.8300000000000000e-01  -7.6999999999999999e-02   1.4160000000000000e-01
  -6.6100000000000006e-02  -7.0350000000000001e-01   6.0050000000000003e-01  -9.5500000000000002e-02   2.4740000000000001e-01  -2.3240000000000000e-01   9.1000000000000003e-01   1.7790000000000000e-01   2.0024000000000002e+00  -1.2520000000000001e-01  -1.2509999999999999e-01   1.3270000000000001e-01
  -2.8649999999999998e-01  -1.9789999999999999e-01   9.4359999999999999e-01  -2.0050000000000001e-01   3.3310000000000001e-01  -2.2359999999999999e-01   7.7680000000000005e-01   6.6699999999999995e-02   2.5247000000000002e+00  -1.7340000000000000e-01  -4.8099999999999997e-02   1.5479999999999999e-01
  -8.8200000000000001e-02  -4.1770000000000002e-01  -8.5800000000000001e-02  -5.7299999999999997e-02   2.8549999999999998e-01  -2.2359999999999999e-01   1.0209999999999999e+00  -6.6699999999999995e-02   2.0893999999999999e+00  -1.8300000000000000e-01  -4.8099999999999997e-02   1.1060000000000000e-01
  -2.8649999999999998e-01  -2.6379999999999998e-01   4.2890000000000000e-01  -7.6399999999999996e-02   2.8549999999999998e-01  -2.4560000000000001e-01   1.1318999999999999e+00  -1.5559999999999999e-01   2.1764999999999999e+00  -1.1559999999999999e-01   3.8500000000000000e-02   1.3270000000000001e-01
  -1.7630000000000001e-01  -4.1770000000000002e-01   1.7160000000000000e-01  -1.4319999999999999e-01   3.0449999999999999e-01  -2.2800000000000001e-01   9.7660000000000002e-01  -1.5559999999999999e-01   2.0893999999999999e+00  -5.7799999999999997e-02  -9.6199999999999994e-02   9.7299999999999998e-02
  -2.6450000000000001e-01  -1.3189999999999999e-01   0.0000000000000000e+00  -1.9099999999999999e-02   2.3790000000000000e-01  -2.1490000000000001e-01   8.8780000000000003e-01  -1.3339999999999999e-01   1.8283000000000000e+00  -1.2520000000000001e-01  -2.8899999999999999e-02   1.8140000000000001e-01
  -1.3230000000000000e-01  -3.2979999999999998e-01   8.5800000000000001e-02  -2.0999999999999999e-01   3.5210000000000002e-01  -2.0610000000000001e-01   1.0431999999999999e+00  -3.7800000000000000e-01   2.0024000000000002e+00  -1.7340000000000000e-01  -8.6599999999999996e-02   1.2390000000000000e-01
  -2.6450000000000001e-01  -2.1980000000000000e-01   7.7210000000000001e-01  -6.6799999999999998e-02   3.3310000000000001e-01  -2.5430000000000003e-01   1.1540999999999999e+00   2.2200000000000001e-02   2.0024000000000002e+00  -9.6299999999999997e-02  -9.5999999999999992e-03   7.5200000000000003e-02
  -2.1999999999999999e-02  -3.2979999999999998e-01  -1.7160000000000000e-01  -8.5900000000000004e-02   3.5210000000000002e-01  -2.0610000000000001e-01   8.6560000000000004e-01  -4.4499999999999998e-02   2.0893999999999999e+00  -8.6699999999999999e-02   4.8099999999999997e-02   6.1899999999999997e-02
  -1.9839999999999999e-01  -3.0780000000000002e-01  -1.7160000000000000e-01  -1.3370000000000001e-01   2.6640000000000003e-01  -2.4560000000000001e-01   1.1318999999999999e+00  -2.8910000000000002e-01   1.6540999999999999e+00  -2.1190000000000001e-01  -9.6199999999999994e-02   1.2830000000000000e-01
  -2.6450000000000001e-01  -3.5170000000000001e-01  -7.7210000000000001e-01  -1.3370000000000001e-01   2.5690000000000002e-01  -2.6310000000000000e-01   9.9880000000000002e-01  -2.0010000000000000e-01   2.5247000000000002e+00  -1.1559999999999999e-01  -5.7700000000000001e-02   9.2899999999999996e-02
   2.1999999999999999e-02  -3.0780000000000002e-01   8.5780000000000001e-01  -2.8600000000000000e-02   2.3790000000000000e-01  -1.7979999999999999e-01   9.7660000000000002e-01  -1.7790000000000000e-01   2.1764999999999999e+00  -1.1559999999999999e-01  -5.7700000000000001e-02   1.2830000000000000e-01
  -2.8649999999999998e-01  -3.5170000000000001e-01   9.4359999999999999e-01  -8.5900000000000004e-02   2.8549999999999998e-01  -2.1929999999999999e-01   1.0875999999999999e+00   4.4499999999999998e-02   2.1764999999999999e+00  -1.8300000000000000e-01  -3.8500000000000000e-02   1.0620000000000000e-01
  -8.8200000000000001e-02  -4.1770000000000002e-01   4.2890000000000000e-01   1.9099999999999999e-02   3.8059999999999999e-01  -1.8859999999999999e-01   1.1762999999999999e+00  -4.4499999999999998e-02   2.6989000000000001e+00  -8.6699999999999999e-02  -6.7400000000000002e-02   7.0800000000000002e-02
  -1.3230000000000000e-01  -2.6379999999999998e-01   9.4359999999999999e-01  -1.1459999999999999e-01   2.9499999999999998e-01  -2.0610000000000001e-01   9.3220000000000003e-01  -1.5559999999999999e-01   1.7412000000000001e+00  -1.0600000000000000e-01   2.8899999999999999e-02   7.5200000000000003e-02
  -3.9679999999999999e-01  -2.1980000000000000e-01   5.1470000000000005e-01  -1.9099999999999999e-02   3.0449999999999999e-01  -2.5000000000000000e-01   1.0431999999999999e+00  -1.1119999999999999e-01   2.0024000000000002e+00  -1.6380000000000000e-01  -8.6599999999999996e-02   1.3710000000000000e-01
  -2.8649999999999998e-01  -2.6379999999999998e-01   5.1470000000000005e-01  -1.5279999999999999e-01   3.4260000000000002e-01  -2.2800000000000001e-01   8.2120000000000004e-01  -4.4499999999999998e-02   2.3506000000000000e+00  -1.1559999999999999e-01  -4.8099999999999997e-02   1.0170000000000000e-01
  -3.7469999999999998e-01  -3.0780000000000002e-01  -3.4310000000000002e-01  -9.5500000000000002e-02   2.8549999999999998e-01  -2.0610000000000001e-01   1.1984999999999999e+00  -6.6699999999999995e-02   2.1764999999999999e+00  -1.2520000000000001e-01  -5.7700000000000001e-02   1.3710000000000000e-01
  -8.8200000000000001e-02  -4.3969999999999998e-01  -6.0050000000000003e-01  -1.9099999999999999e-02   3.7109999999999999e-01  -2.6750000000000002e-01   1.1096999999999999e+00   4.4499999999999998e-02   2.0024000000000002e+00  -1.3489999999999999e-01   9.5999999999999992e-03   1.0620000000000000e-01
  -1.3230000000000000e-01  -3.9570000000000000e-01   7.7210000000000001e-01  -9.5500000000000002e-02   3.3310000000000001e-01  -2.5000000000000000e-01   1.1096999999999999e+00  -1.5559999999999999e-01   1.3059000000000001e+00  -1.1559999999999999e-01   9.5999999999999992e-03   1.1500000000000000e-01
  -2.4249999999999999e-01  -3.7369999999999998e-01   1.3725000000000001e+00  -1.5279999999999999e-01   3.7109999999999999e-01  -2.1929999999999999e-01   1.1540999999999999e+00  -3.1130000000000002e-01   2.1764999999999999e+00  -2.2159999999999999e-01  -9.6199999999999994e-02   1.1500000000000000e-01
  -1.7630000000000001e-01  -2.8580000000000000e-01   5.1470000000000005e-01  -1.4319999999999999e-01   2.7600000000000002e-01  -2.4120000000000000e-01   9.9880000000000002e-01  -1.5559999999999999e-01   2.0024000000000002e+00  -1.6380000000000000e-01  -3.8500000000000000e-02   1.1500000000000000e-01
  -2.2040000000000001e-01  -3.7369999999999998e-01   9.4359999999999999e-01  -1.3370000000000001e-01   3.2350000000000001e-01  -1.9289999999999999e-01   9.9880000000000002e-01  -4.4499999999999998e-02   1.6540999999999999e+00  -1.6380000000000000e-01  -7.6999999999999999e-02   9.2899999999999996e-02
  -4.4080000000000003e-01  -1.7590000000000000e-01   6.8630000000000002e-01  -1.0500000000000000e-01   3.5210000000000002e-01  -2.3240000000000000e-01   9.3220000000000003e-01  -2.2200000000000001e-02   1.9153000000000000e+00  -1.6380000000000000e-01   0.0000000000000000e+00   7.0800000000000002e-02
  -3.7469999999999998e-01  -1.3189999999999999e-01   6.8630000000000002e-01  -1.0500000000000000e-01   3.2350000000000001e-01  -2.3240000000000000e-01   9.9880000000000002e-01  -2.2239999999999999e-01   1.7412000000000001e+00  -7.7100000000000002e-02  -2.8899999999999999e-02   1.3710000000000000e-01
  -2.8649999999999998e-01  -2.4179999999999999e-01   8.5780000000000001e-01  -1.3370000000000001e-01   3.2350000000000001e-01  -2.1490000000000001e-01   1.0653999999999999e+00  -2.2200000000000001e-02   1.8283000000000000e+00  -1.0600000000000000e-01   1.9199999999999998e-02   8.4000000000000005e-02
  -1.9839999999999999e-01  -5.4959999999999998e-01   9.4359999999999999e-01  -2.0050000000000001e-01   2.3790000000000000e-01  -2.2359999999999999e-01   9.5440000000000003e-01  -3.1130000000000002e-01   1.2188000000000001e+00  -1.9270000000000001e-01  -9.5999999999999992e-03   1.3710000000000000e-01
  -1.7630000000000001e-01  -1.9789999999999999e-01   7.7210000000000001e-01   9.4999999999999998e-03   3.4260000000000002e-01  -2.4120000000000000e-01   1.1318999999999999e+00  -3.3350000000000002e-01   2.5247000000000002e+00  -1.2520000000000001e-01  -4.8099999999999997e-02   1.0620000000000000e-01
  -1.3230000000000000e-01   0.0000000000000000e+00   2.5740000000000002e-01  -1.9099999999999999e-02   2.9499999999999998e-01  -2.4120000000000000e-01   9.9880000000000002e-01   2.2200000000000001e-02   2.1764999999999999e+00  -7.7100000000000002e-02  -6.7400000000000002e-02   1.2390000000000000e-01
  -2.4249999999999999e-01  -3.2979999999999998e-01   6.0050000000000003e-01  -1.9089999999999999e-01   3.5210000000000002e-01  -2.2359999999999999e-01   1.0653999999999999e+00  -2.0010000000000000e-01   1.9153000000000000e+00  -1.4449999999999999e-01  -1.9199999999999998e-02   1.1940000000000001e-01
   2.8649999999999998e-01  -1.0331999999999999e+00   6.8630000000000002e-01  -2.0050000000000001e-01   3.0449999999999999e-01  -2.3240000000000000e-01   1.1540999999999999e+00  -8.8900000000000007e-02   2.4377000000000000e+00  -8.6699999999999999e-02  -1.1550000000000001e-01   1.6370000000000001e-01
  -3.7469999999999998e-01  -3.7369999999999998e-01   5.1470000000000005e-01  -7.6399999999999996e-02   2.7600000000000002e-01  -1.9289999999999999e-01   9.1000000000000003e-01  -2.6679999999999998e-01   1.9153000000000000e+00  -1.3489999999999999e-01  -3.8500000000000000e-02   1.5479999999999999e-01
  -1.5429999999999999e-01  -5.2759999999999996e-01   6.0050000000000003e-01  -1.6230000000000000e-01   2.8549999999999998e-01  -2.0610000000000001e-01   1.0209999999999999e+00  -1.3339999999999999e-01   2.3506000000000000e+00  -1.7340000000000000e-01   1.9199999999999998e-02   1.3710000000000000e-01
  -2.6450000000000001e-01  -2.1980000000000000e-01   2.5740000000000002e-01  -1.4319999999999999e-01   3.4260000000000002e-01  -2.3680000000000001e-01   9.9880000000000002e-01   0.0000000000000000e+00   1.3059000000000001e+00  -1.7340000000000000e-01   0.0000000000000000e+00   1.4599999999999999e-01
  -3.3060000000000000e-01  -3.2979999999999998e-01   1.0294000000000001e+00  -6.6799999999999998e-02   2.7600000000000002e-01  -2.5000000000000000e-01   8.8780000000000003e-01   2.2200000000000001e-02   2.0893999999999999e+00  -7.7100000000000002e-02  -7.6999999999999999e-02   1.2830000000000000e-01
  -2.6450000000000001e-01  -3.9570000000000000e-01   3.4310000000000002e-01  -6.6799999999999998e-02   2.0930000000000001e-01  -1.2280000000000001e-01   1.0653999999999999e+00   4.4499999999999998e-02   1.6540999999999999e+00  -2.8899999999999999e-02  -4.8099999999999997e-02   9.7299999999999998e-02
  -2.8649999999999998e-01  -2.8580000000000000e-01  -5.1470000000000005e-01  -1.4319999999999999e-01   3.3310000000000001e-01  -2.3240000000000000e-01   1.1096999999999999e+00  -2.0010000000000000e-01   2.5247000000000002e+00  -1.7340000000000000e-01  -6.7400000000000002e-02   7.5200000000000003e-02
  -2.4249999999999999e-01  -2.6379999999999998e-01   8.5800000000000001e-02  -8.5900000000000004e-02   2.8549999999999998e-01  -2.4560000000000001e-01   1.1096999999999999e+00  -8.8900000000000007e-02   2.0893999999999999e+00  -6.7400000000000002e-02  -6.7400000000000002e-02   1.2390000000000000e-01
  -1.9839999999999999e-01  -3.9570000000000000e-01   1.1152000000000000e+00  -1.8140000000000001e-01   4.1870000000000002e-01  -2.8939999999999999e-01   8.8780000000000003e-01  -3.1130000000000002e-01   2.0024000000000002e+00  -1.4449999999999999e-01  -9.5999999999999992e-03   1.1500000000000000e-01
  -2.8649999999999998e-01  -1.7590000000000000e-01   9.4359999999999999e-01  -1.4319999999999999e-01   3.2350000000000001e-01  -1.8420000000000000e-01   7.9900000000000004e-01  -1.7790000000000000e-01   1.5670999999999999e+00  -2.1190000000000001e-01   8.6599999999999996e-02   8.8499999999999995e-02
  -3.9679999999999999e-01  -3.2979999999999998e-01   3.4310000000000002e-01  -6.6799999999999998e-02   2.3790000000000000e-01  -2.1929999999999999e-01   9.5440000000000003e-01   0.0000000000000000e+00   1.5670999999999999e+00  -1.4449999999999999e-01  -2.8899999999999999e-02   1.1500000000000000e-01
  -4.4100000000000000e-02  -3.0780000000000002e-01   9.4359999999999999e-01  -9.5500000000000002e-02   1.6180000000000000e-01  -2.4120000000000000e-01   1.1096999999999999e+00  -2.0010000000000000e-01   2.6989000000000001e+00  -2.0230000000000001e-01  -2.8899999999999999e-02   1.2390000000000000e-01
  -2.6450000000000001e-01  -4.3969999999999998e-01   2.5740000000000002e-01  -1.7190000000000000e-01   2.6640000000000003e-01  -2.3240000000000000e-01   1.1096999999999999e+00  -2.8910000000000002e-01   2.5247000000000002e+00  -2.1190000000000001e-01  -5.7700000000000001e-02   1.0620000000000000e-01
  -1.7630000000000001e-01  -3.9570000000000000e-01   1.2010000000000001e+00  -1.9089999999999999e-01   3.7109999999999999e-01  -1.9289999999999999e-01   1.2873000000000001e+00  -2.4460000000000001e-01   2.2635999999999998e+00  -8.6699999999999999e-02   0.0000000000000000e+00   1.2830000000000000e-01
  -2.4249999999999999e-01  -3.5170000000000001e-01   1.2867999999999999e+00  -1.4319999999999999e-01   2.2839999999999999e-01  -1.9289999999999999e-01   7.5460000000000005e-01  -6.6699999999999995e-02   2.4377000000000000e+00  -1.2520000000000001e-01   1.9199999999999998e-02   1.1500000000000000e-01
  -2.4249999999999999e-01  -1.9789999999999999e-01   1.1152000000000000e+00  -9.5500000000000002e-02   3.2350000000000001e-01  -1.6660000000000000e-01   1.2206999999999999e+00  -3.1130000000000002e-01   2.2635999999999998e+00  -1.1559999999999999e-01  -3.8500000000000000e-02   5.3100000000000001e-02
  -2.2040000000000001e-01  -3.7369999999999998e-01   8.5800000000000001e-02  -1.1459999999999999e-01   3.5210000000000002e-01  -2.2359999999999999e-01   1.0209999999999999e+00  -1.5559999999999999e-01   2.2635999999999998e+00  -1.0600000000000000e-01  -7.6999999999999999e-02   1.6810000000000000e-01
  -3.3060000000000000e-01  -2.4179999999999999e-01   1.7160000000000000e-01  -2.2910000000000000e-01   3.3310000000000001e-01  -1.9730000000000000e-01   1.0431999999999999e+00  -1.3339999999999999e-01   1.5670999999999999e+00  -9.6299999999999997e-02  -1.0580000000000001e-01   8.8499999999999995e-02
  -3.5270000000000001e-01  -2.4179999999999999e-01  -1.7160000000000000e-01   8.5900000000000004e-02   3.4260000000000002e-01  -2.4120000000000000e-01   1.0875999999999999e+00  -2.4460000000000001e-01   1.3059000000000001e+00  -1.9300000000000001e-02  -5.7700000000000001e-02   8.4000000000000005e-02
  -4.4100000000000000e-02  -5.4959999999999998e-01   3.4310000000000002e-01  -1.1459999999999999e-01   2.9499999999999998e-01  -1.9289999999999999e-01   1.1096999999999999e+00  -8.8900000000000007e-02   2.0024000000000002e+00  -1.1559999999999999e-01  -1.9199999999999998e-02   1.2390000000000000e-01
  -2.8649999999999998e-01  -2.6379999999999998e-01   2.5740000000000002e-01  -9.5500000000000002e-02   2.6640000000000003e-01  -2.0610000000000001e-01   9.5440000000000003e-01  -1.5559999999999999e-01   2.1764999999999999e+00  -2.1190000000000001e-01  -7.6999999999999999e-02   1.2390000000000000e-01
  -1.5429999999999999e-01  -2.1980000000000000e-01  -5.1470000000000005e-01  -1.7190000000000000e-01   2.9499999999999998e-01  -2.6310000000000000e-01   1.0431999999999999e+00  -1.7790000000000000e-01   1.8283000000000000e+00  -1.5409999999999999e-01  -4.8099999999999997e-02   1.2390000000000000e-01
  -2.8649999999999998e-01  -3.2979999999999998e-01  -3.4310000000000002e-01  -1.3370000000000001e-01   3.4260000000000002e-01  -2.7189999999999998e-01   1.1540999999999999e+00  -3.1130000000000002e-01   2.6989000000000001e+00  -1.9300000000000001e-02  -6.7400000000000002e-02   1.0170000000000000e-01
  -1.7630000000000001e-01  -1.3189999999999999e-01   2.5740000000000002e-01   4.7699999999999999e-02   2.9499999999999998e-01  -1.8420000000000000e-01   9.3220000000000003e-01  -1.5559999999999999e-01   2.4377000000000000e+00  -7.7100000000000002e-02  -9.5999999999999992e-03   8.8499999999999995e-02
  -1.7630000000000001e-01  -8.7900000000000006e-02   1.7160000000000000e-01  -1.8140000000000001e-01   1.9980000000000001e-01  -2.3680000000000001e-01   9.9880000000000002e-01  -2.0010000000000000e-01   2.0893999999999999e+00  -1.8300000000000000e-01  -8.6599999999999996e-02   1.1940000000000001e-01
  -3.0859999999999999e-01   0.0000000000000000e+00  -1.0294000000000001e+00  -6.6799999999999998e-02   1.7130000000000001e-01  -2.0610000000000001e-01   9.3220000000000003e-01  -2.2239999999999999e-01   1.6540999999999999e+00  -1.2520000000000001e-01  -3.8500000000000000e-02   8.8499999999999995e-02
  -4.1880000000000001e-01  -4.6170000000000000e-01   1.7160000000000000e-01  -5.7299999999999997e-02   2.9499999999999998e-01  -2.3240000000000000e-01   1.0875999999999999e+00  -4.4499999999999998e-02   1.5670999999999999e+00  -8.6699999999999999e-02  -5.7700000000000001e-02   9.7299999999999998e-02
  -3.0859999999999999e-01  -1.5390000000000001e-01   4.2890000000000000e-01  -2.3870000000000000e-01   3.0449999999999999e-01  -2.6310000000000000e-01   8.8780000000000003e-01  -2.2239999999999999e-01   1.9153000000000000e+00  -1.4449999999999999e-01   3.8500000000000000e-02   7.5200000000000003e-02
  -3.3060000000000000e-01  -2.6379999999999998e-01   2.5740000000000002e-01  -1.9099999999999999e-02   3.8059999999999999e-01  -2.8939999999999999e-01   1.1762999999999999e+00  -6.6699999999999995e-02   2.0024000000000002e+00  -1.5409999999999999e-01  -9.5999999999999992e-03   7.0800000000000002e-02
  -1.1020000000000001e-01  -3.7369999999999998e-01   4.2890000000000000e-01  -9.5500000000000002e-02   2.2839999999999999e-01  -2.5000000000000000e-01   1.1096999999999999e+00  -2.2200000000000001e-02   2.0893999999999999e+00  -1.4449999999999999e-01  -5.7700000000000001e-02   9.7299999999999998e-02
  -2.4249999999999999e-01  -3.2979999999999998e-01   6.0050000000000003e-01  -1.3370000000000001e-01   2.8549999999999998e-01  -2.1490000000000001e-01   1.0653999999999999e+00  -2.2200000000000001e-02   2.3506000000000000e+00  -8.6699999999999999e-02  -8.6599999999999996e-02   1.0170000000000000e-01
  -1.7630000000000001e-01  -5.0560000000000005e-01   5.1470000000000005e-01  -1.6230000000000000e-01   2.6640000000000003e-01  -2.1049999999999999e-01   9.7660000000000002e-01  -1.5559999999999999e-01   1.7412000000000001e+00  -1.2520000000000001e-01  -1.9199999999999998e-02   9.7299999999999998e-02
  -1.9839999999999999e-01  -3.2979999999999998e-01   5.1470000000000005e-01  -2.8600000000000000e-02   2.2839999999999999e-01  -1.5350000000000000e-01   1.1096999999999999e+00  -1.5559999999999999e-01   2.3506000000000000e+00  -1.2520000000000001e-01  -2.8899999999999999e-02   1.1500000000000000e-01
  -6.6100000000000006e-02  -3.2979999999999998e-01   8.5780000000000001e-01  -9.5500000000000002e-02   1.9980000000000001e-01  -2.2359999999999999e-01   1.0431999999999999e+00  -8.8900000000000007e-02   2.0024000000000002e+00  -6.7400000000000002e-02   4.8099999999999997e-02   7.0800000000000002e-02
  -1.3230000000000000e-01  -2.1980000000000000e-01   2.5740000000000002e-01  -1.1459999999999999e-01   3.2350000000000001e-01  -2.7189999999999998e-01   1.0875999999999999e+00  -1.3339999999999999e-01   1.5670999999999999e+00  -3.8500000000000000e-02   4.8099999999999997e-02   1.2390000000000000e-01
  -8.8200000000000001e-02  -3.9570000000000000e-01   0.0000000000000000e+00  -1.6230000000000000e-01   2.6640000000000003e-01  -2.1929999999999999e-01   1.0431999999999999e+00  -2.0010000000000000e-01   2.0024000000000002e+00  -1.2520000000000001e-01   0.0000000000000000e+00   5.7500000000000002e-02
  -3.0859999999999999e-01  -5.2759999999999996e-01   8.5800000000000001e-02  -2.0999999999999999e-01   2.3790000000000000e-01  -2.1929999999999999e-01   8.8780000000000003e-01  -4.4499999999999998e-02   2.0024000000000002e+00  -1.8300000000000000e-01  -5.7700000000000001e-02   9.2899999999999996e-02
  -1.1020000000000001e-01  -2.6379999999999998e-01   4.2890000000000000e-01  -1.5279999999999999e-01   2.7600000000000002e-01  -2.5430000000000003e-01   1.0209999999999999e+00  -1.3339999999999999e-01   2.0893999999999999e+00  -1.8300000000000000e-01  -9.5999999999999992e-03   1.2830000000000000e-01
   2.1999999999999999e-02  -3.7369999999999998e-01   4.2890000000000000e-01  -1.6230000000000000e-01   3.4260000000000002e-01  -2.2359999999999999e-01   1.0653999999999999e+00  -3.1130000000000002e-01   2.5247000000000002e+00  -1.5409999999999999e-01  -2.8899999999999999e-02   1.3270000000000001e-01
  -1.9839999999999999e-01  -1.9789999999999999e-01   4.2890000000000000e-01  -1.2410000000000000e-01   3.4260000000000002e-01  -1.8859999999999999e-01   9.9880000000000002e-01  -3.1130000000000002e-01   2.1764999999999999e+00  -1.3489999999999999e-01  -4.8099999999999997e-02   1.0620000000000000e-01
  -5.0700000000000001e-01  -3.0780000000000002e-01   5.1470000000000005e-01  -1.1459999999999999e-01   2.1890000000000001e-01  -2.0610000000000001e-01   1.1318999999999999e+00  -2.6679999999999998e-01   2.4377000000000000e+00  -1.5409999999999999e-01  -7.6999999999999999e-02   1.1500000000000000e-01
  -1.5429999999999999e-01  -3.9570000000000000e-01   9.4359999999999999e-01  -2.0050000000000001e-01   3.5210000000000002e-01  -2.0610000000000001e-01   1.1318999999999999e+00  -2.4460000000000001e-01   2.0893999999999999e+00  -1.6380000000000000e-01  -1.1550000000000001e-01   1.1500000000000000e-01
  -3.0859999999999999e-01  -1.5390000000000001e-01   4.2890000000000000e-01  -8.5900000000000004e-02   3.3310000000000001e-01  -2.1049999999999999e-01   9.7660000000000002e-01  -1.3339999999999999e-01   2.0024000000000002e+00  -1.0600000000000000e-01   3.8500000000000000e-02   1.0170000000000000e-01
  -3.3060000000000000e-01  -2.4179999999999999e-01   5.1470000000000005e-01  -1.0500000000000000e-01   3.1400000000000000e-01  -2.1049999999999999e-01   1.0209999999999999e+00  -2.4460000000000001e-01   2.4377000000000000e+00  -2.0230000000000001e-01  -1.9199999999999998e-02   7.9600000000000004e-02
  -1.7630000000000001e-01  -3.9570000000000000e-01   3.4310000000000002e-01  -1.5279999999999999e-01   2.6640000000000003e-01  -2.2800000000000001e-01   9.3220000000000003e-01  -1.7790000000000000e-01   2.2635999999999998e+00  -1.6380000000000000e-01  -9.5999999999999992e-03   9.7299999999999998e-02
  -4.4100000000000000e-02  -2.1980000000000000e-01   3.4310000000000002e-01  -1.2410000000000000e-01   2.6640000000000003e-01  -1.8859999999999999e-01   1.0431999999999999e+00  -8.8900000000000007e-02   2.0024000000000002e+00  -1.6380000000000000e-01  -4.8099999999999997e-02   1.1940000000000001e-01
  -2.6450000000000001e-01  -1.7590000000000000e-01   0.0000000000000000e+00  -1.9089999999999999e-01   3.3310000000000001e-01  -2.3680000000000001e-01   1.0431999999999999e+00  -1.1119999999999999e-01   1.3930000000000000e+00  -8.6699999999999999e-02  -1.3469999999999999e-01   9.7299999999999998e-02
  -1.9839999999999999e-01  -2.8580000000000000e-01   4.2890000000000000e-01  -1.3370000000000001e-01   3.1400000000000000e-01  -2.0169999999999999e-01   1.0209999999999999e+00  -3.1130000000000002e-01   1.6540999999999999e+00  -1.7340000000000000e-01  -1.0580000000000001e-01   9.2899999999999996e-02
  -1.5429999999999999e-01  -2.1980000000000000e-01  -5.1470000000000005e-01  -6.6799999999999998e-02   3.1400000000000000e-01  -2.5430000000000003e-01   1.0209999999999999e+00  -1.1119999999999999e-01   1.8283000000000000e+00  -6.7400000000000002e-02  -3.8500000000000000e-02   8.8499999999999995e-02
  -2.8649999999999998e-01  -3.7369999999999998e-01   6.8630000000000002e-01  -1.7190000000000000e-01   3.2350000000000001e-01  -2.0610000000000001e-01   9.5440000000000003e-01  -8.8900000000000007e-02   1.9153000000000000e+00  -2.5050000000000000e-01  -3.8500000000000000e-02   7.9600000000000004e-02
  -1.1020000000000001e-01  -2.1980000000000000e-01   6.8630000000000002e-01  -1.5279999999999999e-01   2.7600000000000002e-01  -2.1929999999999999e-01   1.0431999999999999e+00  -3.7800000000000000e-01   2.6989000000000001e+00  -6.7400000000000002e-02   1.9199999999999998e-02   1.0170000000000000e-01
  -1.9839999999999999e-01  -3.5170000000000001e-01   6.0050000000000003e-01  -1.8140000000000001e-01   3.6159999999999998e-01  -1.9730000000000000e-01   1.0875999999999999e+00  -1.1119999999999999e-01   2.0893999999999999e+00  -1.5409999999999999e-01  -3.8500000000000000e-02   1.1500000000000000e-01
  -1.1020000000000001e-01  -4.3969999999999998e-01   3.4310000000000002e-01  -3.8199999999999998e-02   2.1890000000000001e-01  -2.1049999999999999e-01   9.3220000000000003e-01  -2.2200000000000001e-02   1.5670999999999999e+00  -1.4449999999999999e-01  -4.8099999999999997e-02   1.1060000000000000e-01
  -2.8649999999999998e-01  -2.4179999999999999e-01   1.7160000000000000e-01   1.9099999999999999e-02   3.5210000000000002e-01  -2.5000000000000000e-01   1.1540999999999999e+00  -1.7790000000000000e-01   2.1764999999999999e+00  -5.7799999999999997e-02  -9.5999999999999992e-03   6.1899999999999997e-02
  -1.9839999999999999e-01  -2.6379999999999998e-01   0.0000000000000000e+00  -1.0500000000000000e-01   2.4740000000000001e-01  -1.7540000000000000e-01   9.9880000000000002e-01  -4.4499999999999998e-02   1.8283000000000000e+00  -1.2520000000000001e-01  -3.8500000000000000e-02   1.0620000000000000e-01
  -2.8649999999999998e-01  -3.5170000000000001e-01  -8.5800000000000001e-02  -1.4319999999999999e-01   3.3310000000000001e-01  -2.7629999999999999e-01   8.8780000000000003e-01  -2.6679999999999998e-01   2.6118000000000001e+00  -4.8200000000000000e-02  -6.7400000000000002e-02   1.4599999999999999e-01
  -6.6100000000000006e-02  -2.6379999999999998e-01   6.8630000000000002e-01  -2.2910000000000000e-01   2.2839999999999999e-01  -2.4120000000000000e-01   1.0875999999999999e+00  -8.8900000000000007e-02   2.0893999999999999e+00  -1.3489999999999999e-01  -1.0580000000000001e-01   1.1060000000000000e-01
