# Supplementary material for: Footwear and Foam Surface Alter Gait Initiation of Typical Subjects
Source: PLoS One. 2015 Aug 13;10(8):e0135821. doi: 10.1371/journal.pone.0135821 (PMC4536224; doi:10.1371/journal.pone.0135821)
Supplement: S1 Dataset — (ZIP) [file pone.0135821.s001.zip › 16_barefoot_av1_02.txt]

   1.1594200000000001e+01  -3.5173999999999999e+00   2.4293969999999999e+02   1.6889399999999998e+01   2.5293099999999999e+01  -2.2452000000000001e+00  -1.1696700000000000e+01  -1.4008000000000000e+00   2.5055920000000000e+02   1.5730300000000000e+01  -2.8442699999999999e+01   2.9416000000000002e+00
   1.1417800000000000e+01  -3.9790000000000001e+00   2.4096670000000000e+02   1.6612600000000000e+01   2.5159900000000000e+01  -2.1838000000000002e+00  -1.1541399999999999e+01  -1.7565999999999999e+00   2.5108160000000001e+02   1.5460599999999999e+01  -2.8481200000000001e+01   2.7955999999999999e+00
   1.1373699999999999e+01  -4.1548999999999996e+00   2.3959410000000000e+02   1.6306999999999999e+01   2.4979099999999999e+01  -2.1049000000000002e+00  -1.1718900000000000e+01  -2.1791000000000000e+00   2.5247460000000001e+02   1.5142700000000000e+01  -2.8644800000000000e+01   2.7602000000000002e+00
   1.1197400000000000e+01  -4.1989000000000001e+00   2.3650590000000000e+02   1.5963300000000000e+01   2.4750699999999998e+01  -2.0830000000000002e+00  -1.1940899999999999e+01  -2.8462000000000001e+00   2.5290989999999999e+02   1.4805600000000000e+01  -2.8856500000000000e+01   2.6187000000000000e+00
   1.1329700000000001e+01  -4.4406999999999996e+00   2.3436130000000000e+02   1.5724600000000001e+01   2.4541300000000000e+01  -2.0830000000000002e+00  -1.2273800000000000e+01  -3.1575000000000002e+00   2.5465110000000001e+02   1.4391400000000001e+01  -2.8962299999999999e+01   2.5568000000000000e+00
   1.1329700000000001e+01  -4.4847000000000001e+00   2.3101570000000001e+02   1.5295000000000000e+01   2.4160699999999999e+01  -1.9690000000000001e+00  -1.2606700000000000e+01  -3.9802000000000000e+00   2.5578290000000001e+02   1.3986800000000001e+01  -2.9202900000000000e+01   2.4064000000000001e+00
   1.1109200000000000e+01  -4.1768999999999998e+00   2.2921430000000001e+02   1.4903600000000001e+01   2.3989400000000000e+01  -1.9908999999999999e+00  -1.3206000000000000e+01  -4.1802999999999999e+00   2.5734989999999999e+02   1.3630400000000000e+01  -2.9530000000000001e+01   2.3710000000000000e+00
   1.0910900000000000e+01  -5.0561999999999996e+00   2.2638339999999999e+02   1.4626700000000000e+01   2.3504100000000001e+01  -1.8813000000000000e+00  -1.3738700000000000e+01  -5.1809000000000003e+00   2.5970060000000001e+02   1.3139099999999999e+01  -2.9703199999999999e+01   2.1896000000000000e+00
   1.0690400000000000e+01  -5.0342000000000002e+00   2.2312360000000001e+02   1.4292500000000000e+01   2.3370899999999999e+01  -1.8855999999999999e+00  -1.4049400000000000e+01  -5.2253999999999996e+00   2.6170290000000000e+02   1.2821199999999999e+01  -2.9953399999999998e+01   2.1454000000000000e+00
   1.0734500000000001e+01  -5.0122999999999998e+00   2.2063589999999999e+02   1.3929700000000000e+01   2.3037800000000001e+01  -1.8549000000000000e+00  -1.4582100000000001e+01  -5.5811999999999999e+00   2.6274770000000001e+02   1.2513000000000000e+01  -3.0155500000000000e+01   2.0657999999999999e+00
   1.0888800000000000e+01  -5.3200000000000003e+00   2.1737610000000001e+02   1.3576499999999999e+01   2.2838000000000001e+01  -1.7585000000000000e+00  -1.4981600000000000e+01  -5.9592000000000001e+00   2.6535950000000003e+02   1.2243300000000000e+01  -3.0453800000000001e+01   1.9683999999999999e+00
   1.0602300000000000e+01  -5.2321000000000000e+00   2.1282960000000000e+02   1.3366400000000001e+01   2.2343200000000000e+01  -1.7541000000000000e+00  -1.6002600000000001e+01  -6.4482999999999997e+00   2.6927719999999999e+02   1.2089200000000000e+01  -3.0848299999999998e+01   1.9950000000000001e+00
   1.0866800000000000e+01  -5.4519000000000002e+00   2.1145699999999999e+02   1.2946300000000001e+01   2.2114799999999999e+01  -1.7453000000000001e+00  -1.6779399999999999e+01  -6.8486000000000002e+00   2.7136660000000001e+02   1.1867599999999999e+01  -3.1088799999999999e+01   1.8932000000000000e+00
   1.0734500000000001e+01  -5.8916000000000004e+00   2.0905510000000001e+02   1.2650399999999999e+01   2.1952999999999999e+01  -1.7145999999999999e+00  -1.7422999999999998e+01  -7.3155000000000001e+00   2.7458789999999999e+02   1.1674899999999999e+01  -3.1464099999999998e+01   1.8357000000000001e+00
   1.0910900000000000e+01  -5.6058000000000003e+00   2.0733940000000001e+02   1.2440300000000001e+01   2.1743700000000000e+01  -1.7145999999999999e+00  -1.8044499999999999e+01  -7.6712999999999996e+00   2.7815730000000002e+02   1.1549700000000000e+01  -3.1695000000000000e+01   1.7517000000000000e+00
   1.0712500000000000e+01  -5.4080000000000004e+00   2.0407960000000000e+02   1.2325799999999999e+01   2.1467700000000001e+01  -1.7101999999999999e+00  -1.8732500000000002e+01  -7.9825999999999997e+00   2.8050790000000001e+02   1.1414899999999999e+01  -3.2156900000000000e+01   1.6765000000000001e+00
   1.0470000000000001e+01  -4.7704000000000004e+00   2.0270710000000000e+02   1.2153900000000000e+01   2.1277400000000000e+01  -1.7541000000000000e+00  -1.9376200000000001e+01  -8.2050000000000001e+00   2.8311980000000000e+02   1.1385999999999999e+01  -3.2387799999999999e+01   1.6765000000000001e+00
   1.0271599999999999e+01  -4.2648000000000001e+00   2.0013360000000000e+02   1.2058400000000001e+01   2.0925300000000000e+01  -1.7453000000000001e+00  -2.0352799999999998e+01  -8.5385000000000009e+00   2.8651510000000002e+02   1.1299300000000001e+01  -3.2686100000000003e+01   1.6056999999999999e+00
   1.0448000000000000e+01  -4.1548999999999996e+00   1.9893260000000001e+02   1.1934300000000000e+01   2.0839700000000001e+01  -1.7936000000000001e+00  -2.1018599999999999e+01  -8.8719999999999999e+00   2.8738569999999999e+02   1.1164400000000001e+01  -3.3013199999999998e+01   1.5835999999999999e+00
   1.0315700000000000e+01  -3.7372000000000001e+00   1.9824629999999999e+02   1.1915200000000000e+01   2.0820599999999999e+01  -1.8418000000000001e+00  -2.1240600000000001e+01  -9.0053999999999998e+00   2.8938810000000001e+02   1.1193300000000001e+01  -3.3157499999999999e+01   1.5348999999999999e+00
   1.0029199999999999e+01  -3.7591999999999999e+00   1.9730269999999999e+02   1.1877000000000001e+01   2.0887300000000000e+01  -1.8154999999999999e+00  -2.2217099999999999e+01  -9.2722999999999995e+00   2.9130340000000001e+02   1.1251099999999999e+01  -3.3273000000000003e+01   1.5127999999999999e+00
   9.8308000000000000e+00  -3.6273000000000000e+00   1.9627330000000001e+02   1.1819699999999999e+01   2.0687400000000000e+01  -1.7234000000000000e+00  -2.2527899999999999e+01  -9.6058000000000003e+00   2.9234809999999999e+02   1.1328200000000001e+01  -3.3638700000000000e+01   1.5084000000000000e+00
   1.0205500000000001e+01  -4.0229999999999997e+00   1.9567280000000000e+02   1.1647900000000000e+01   2.0497100000000000e+01  -1.7716000000000001e+00  -2.2994000000000000e+01  -9.4946000000000002e+00   2.9461169999999998e+02   1.1357100000000001e+01  -3.3725200000000001e+01   1.5438000000000001e+00
   9.8969000000000005e+00  -4.2427999999999999e+00   1.9430029999999999e+02   1.1514200000000001e+01   2.0325800000000001e+01  -1.7364999999999999e+00  -2.3526599999999998e+01  -9.7614999999999998e+00   2.9600470000000001e+02   1.1472700000000000e+01  -3.3869599999999998e+01   1.5659000000000001e+00
   1.0227499999999999e+01  -4.3967000000000001e+00   1.9249879999999999e+02   1.1418799999999999e+01   2.0335300000000000e+01  -1.7804000000000000e+00  -2.3460100000000001e+01  -9.6502999999999997e+00   2.9652699999999999e+02   1.1588200000000001e+01  -3.3994700000000002e+01   1.5084000000000000e+00
   1.0117300000000000e+01  -4.5506000000000002e+00   1.9104050000000001e+02   1.1285100000000000e+01   2.0068899999999999e+01  -1.6576000000000000e+00  -2.4281300000000002e+01  -1.0095000000000001e+01   2.9835530000000000e+02   1.1626799999999999e+01  -3.4139000000000003e+01   1.5748000000000000e+00
   1.0051200000000000e+01  -4.9023000000000003e+00   1.8941059999999999e+02   1.1180099999999999e+01   1.9878599999999999e+01  -1.6664000000000001e+00  -2.4725200000000001e+01  -1.0161700000000000e+01   3.0044470000000001e+02   1.1703799999999999e+01  -3.4321800000000003e+01   1.5791999999999999e+00
   9.8528000000000002e+00  -5.1222000000000003e+00   1.8872430000000000e+02   1.1094099999999999e+01   1.9764399999999998e+01  -1.5787000000000000e+00  -2.5213500000000000e+01  -1.0428500000000000e+01   3.0114120000000003e+02   1.1809799999999999e+01  -3.4417999999999999e+01   1.6056999999999999e+00
   9.8308000000000000e+00  -5.3200000000000003e+00   1.8700870000000000e+02   1.0960500000000000e+01   1.9555000000000000e+01  -1.5128999999999999e+00  -2.5635200000000001e+01  -1.0939900000000000e+01   3.0183769999999998e+02   1.1896500000000000e+01  -3.4543100000000003e+01   1.6190000000000000e+00
   9.5442000000000000e+00  -5.4519000000000002e+00   1.8589349999999999e+02   1.0960500000000000e+01   1.9536000000000001e+01  -1.4778000000000000e+00  -2.6101199999999999e+01  -1.1184500000000000e+01   3.0349180000000001e+02   1.2069900000000001e+01  -3.4725900000000003e+01   1.6146000000000000e+00
   9.7646999999999995e+00  -5.6497999999999999e+00   1.8649390000000000e+02   1.0731299999999999e+01   1.9478899999999999e+01  -1.4339999999999999e+00  -2.6744900000000001e+01  -1.1740399999999999e+01   3.0592950000000002e+02   1.2118000000000000e+01  -3.4899099999999997e+01   1.6277999999999999e+00
   9.8308000000000000e+00  -5.7157000000000000e+00   1.8572190000000001e+02   1.0635899999999999e+01   1.9545500000000001e+01  -1.4559000000000000e+00  -2.7321999999999999e+01  -1.2229600000000000e+01   3.0688720000000001e+02   1.2233599999999999e+01  -3.5014600000000002e+01   1.6234000000000000e+00
   9.9410000000000007e+00  -5.8475999999999999e+00   1.8520720000000000e+02   1.0645400000000000e+01   1.9317100000000000e+01  -1.3989000000000000e+00  -2.8032200000000000e+01  -1.2718800000000000e+01   3.0793189999999998e+02   1.2310700000000001e+01  -3.5139699999999998e+01   1.6012999999999999e+00
   1.0117300000000000e+01  -5.9794999999999998e+00   1.8340570000000000e+02   1.0559500000000000e+01   1.9183900000000001e+01  -1.2717000000000001e+00  -2.8920000000000002e+01  -1.3141299999999999e+01   3.0854129999999998e+02   1.2493700000000000e+01  -3.5082000000000001e+01   1.5526000000000000e+00
   1.0183500000000000e+01  -6.2652999999999999e+00   1.8237629999999999e+02   1.0530799999999999e+01   1.9107800000000001e+01  -1.2365999999999999e+00  -2.9674600000000002e+01  -1.3808299999999999e+01   3.0958609999999999e+02   1.2551500000000001e+01  -3.5245500000000000e+01   1.5348999999999999e+00
   1.0205500000000001e+01  -6.2432999999999996e+00   1.8211900000000000e+02   1.0378100000000000e+01   1.9012599999999999e+01  -1.1665000000000001e+00  -3.0051900000000000e+01  -1.4319800000000001e+01   3.0976020000000000e+02   1.2696000000000000e+01  -3.5207000000000001e+01   1.5173000000000001e+00
   1.0249599999999999e+01  -6.6170999999999998e+00   1.8246209999999999e+02   1.0473599999999999e+01   1.8946000000000002e+01  -1.1709000000000001e+00  -3.0629000000000001e+01  -1.4808900000000000e+01   3.1115309999999999e+02   1.2936800000000000e+01  -3.5207000000000001e+01   1.5217000000000001e+00
   1.0425900000000000e+01  -6.5071000000000003e+00   1.8160429999999999e+02   1.0311199999999999e+01   1.8936499999999999e+01  -1.1007000000000000e+00  -3.1494599999999998e+01  -1.5253700000000000e+01   3.1193669999999997e+02   1.3302899999999999e+01  -3.5389899999999997e+01   1.5127999999999999e+00
   1.0492100000000001e+01  -7.0347000000000000e+00   1.8203319999999999e+02   1.0349399999999999e+01   1.8727200000000000e+01  -1.0305000000000000e+00  -3.2315800000000003e+01  -1.5565000000000000e+01   3.1228489999999999e+02   1.3620799999999999e+01  -3.5360999999999997e+01   1.5438000000000001e+00
   1.0536099999999999e+01  -7.0128000000000004e+00   1.8246209999999999e+02   1.0464000000000000e+01   1.8927000000000000e+01  -9.5160000000000000e-01  -3.3048299999999998e+01  -1.5831799999999999e+01   3.1350380000000001e+02   1.4054200000000000e+01  -3.5197400000000002e+01   1.5615000000000001e+00
   1.0910900000000000e+01  -7.6063000000000001e+00   1.8357730000000001e+02   1.0330299999999999e+01   1.9117300000000000e+01  -8.1130000000000002e-01  -3.3647500000000001e+01  -1.5631700000000000e+01   3.1350380000000001e+02   1.4564800000000000e+01  -3.5293599999999998e+01   1.6411000000000000e+00
   1.1065099999999999e+01  -8.0020000000000007e+00   1.8640819999999999e+02   1.0559500000000000e+01   1.9355200000000000e+01  -7.3229999999999995e-01  -3.4424399999999999e+01  -1.5565000000000000e+01   3.1272019999999998e+02   1.5113799999999999e+01  -3.5255200000000002e+01   1.7383999999999999e+00
   1.1836600000000001e+01  -8.7494999999999994e+00   1.8923900000000000e+02   1.0597700000000000e+01   1.9631200000000000e+01  -6.3149999999999995e-01  -3.4912599999999998e+01  -1.5298100000000000e+01   3.1359080000000000e+02   1.5682200000000000e+01  -3.5024200000000000e+01   1.8091999999999999e+00
   1.2519900000000000e+01  -9.3650000000000002e+00   1.9490080000000000e+02   1.0760000000000000e+01   2.0097400000000000e+01  -4.9990000000000001e-01  -3.5866999999999997e+01  -1.5275900000000000e+01   3.1176260000000002e+02   1.6529900000000001e+01  -3.4850999999999999e+01   1.9375000000000000e+00
   1.3093000000000000e+01  -1.0024500000000000e+01   2.0116300000000001e+02   1.1017799999999999e+01   2.0754000000000001e+01  -3.5080000000000000e-01  -3.6066800000000001e+01  -1.4986800000000001e+01   3.1054370000000000e+02   1.7223400000000002e+01  -3.4649000000000001e+01   2.0171000000000001e+00
   1.4040800000000001e+01  -1.0881900000000000e+01   2.0828299999999999e+02   1.1361499999999999e+01   2.1553400000000000e+01  -1.0960000000000000e-01  -3.6665999999999997e+01  -1.4519900000000000e+01   3.0871539999999999e+02   1.8003699999999998e+01  -3.4273699999999998e+01   2.1055999999999999e+00
   1.5275200000000000e+01  -1.2398700000000000e+01   2.1806240000000000e+02   1.1752900000000000e+01   2.2638200000000001e+01   1.2720000000000001e-01  -3.7087699999999998e+01  -1.4297499999999999e+01   3.0488479999999998e+02   1.8909199999999998e+01  -3.3811799999999998e+01   2.1808000000000001e+00
   1.6663900000000002e+01  -1.3673800000000000e+01   2.2938579999999999e+02   1.2153900000000000e+01   2.3713500000000000e+01   3.2010000000000000e-01  -3.7442900000000002e+01  -1.3652699999999999e+01   3.0044470000000001e+02   1.9766500000000001e+01  -3.3186399999999999e+01   2.3797999999999999e+00
   1.8625599999999999e+01  -1.5190700000000000e+01   2.4208179999999999e+02   1.2593100000000000e+01   2.4836300000000001e+01   5.9199999999999997e-01  -3.7642600000000002e+01  -1.2807700000000001e+01   2.9400229999999999e+02   2.0739400000000000e+01  -3.2474400000000003e+01   2.5611999999999999e+00
   1.9970199999999998e+01  -1.6949300000000001e+01   2.5615039999999999e+02   1.3185000000000000e+01   2.6416000000000000e+01   8.7270000000000003e-01  -3.7087699999999998e+01  -1.1540300000000000e+01   2.8651510000000002e+02   2.1510000000000002e+01  -3.1435199999999998e+01   2.7381000000000002e+00
   2.1292700000000000e+01  -1.9345600000000001e+01   2.7304980000000000e+02   1.3605100000000000e+01   2.8224000000000000e+01   1.1883999999999999e+00  -3.6910200000000003e+01  -1.0161700000000000e+01   2.7667730000000000e+02   2.2444400000000002e+01  -3.0444099999999999e+01   2.9592999999999998e+00
   2.3298500000000001e+01  -2.1609900000000000e+01   2.9012079999999997e+02   1.4168400000000000e+01   2.9974900000000002e+01   1.5173000000000001e+00  -3.5866999999999997e+01  -8.6273999999999997e+00   2.6631709999999998e+02   2.3205400000000001e+01  -2.9039300000000001e+01   3.2159000000000000e+00
   2.4819400000000002e+01  -2.4006100000000000e+01   3.0813540000000000e+02   1.4894000000000000e+01   3.1782900000000001e+01   1.7979000000000001e+00  -3.4468699999999998e+01  -6.7152000000000003e+00   2.5386750000000001e+02   2.4082000000000001e+01  -2.7615300000000001e+01   3.5167000000000002e+00
   2.6164000000000001e+01  -2.6072500000000002e+01   3.2563520000000000e+02   1.5590999999999999e+01   3.3724100000000000e+01   2.0127999999999999e+00  -3.3203600000000002e+01  -4.5583000000000000e+00   2.4072139999999999e+02   2.4717700000000001e+01  -2.6018000000000001e+01   3.7688000000000001e+00
   2.7288200000000000e+01  -2.8138999999999999e+01   3.4476499999999999e+02   1.6526599999999998e+01   3.5741500000000002e+01   2.2847000000000000e+00  -3.1539000000000001e+01  -2.0678999999999998e+00   2.2522470000000001e+02   2.5286100000000001e+01  -2.4314900000000002e+01   4.1006000000000000e+00
   2.8280100000000001e+01  -3.0601199999999999e+01   3.6235070000000002e+02   1.7252199999999998e+01   3.7673200000000001e+01   2.4908000000000001e+00  -2.9652400000000000e+01   2.2239999999999999e-01   2.1155629999999999e+02   2.5729199999999999e+01  -2.2736899999999999e+01   4.3968999999999996e+00
   2.8897200000000002e+01  -3.2997399999999999e+01   3.8148050000000001e+02   1.8130600000000001e+01   3.9804699999999997e+01   2.7408000000000001e+00  -2.7432900000000000e+01   2.0457000000000001e+00   1.9780080000000001e+02   2.5815899999999999e+01  -2.1101099999999999e+01   4.7022000000000004e+00
   3.0374099999999999e+01  -3.4931899999999999e+01   3.9675000000000000e+02   1.9161700000000000e+01   4.1346299999999999e+01   2.9820000000000002e+00  -2.5346599999999999e+01   3.0463000000000000e+00   1.8491589999999999e+02   2.5748400000000000e+01  -1.9821400000000001e+01   4.7728999999999999e+00
   3.1872900000000001e+01  -3.6734600000000000e+01   4.0987490000000003e+02   2.0202400000000001e+01   4.2878399999999999e+01   3.1179000000000001e+00  -2.3215900000000001e+01   2.9573000000000000e+00   1.7560040000000001e+02   2.5295700000000000e+01  -1.8772600000000001e+01   4.7065999999999999e+00
   3.3327700000000000e+01  -3.8097600000000000e+01   4.2394349999999997e+02   2.1195300000000000e+01   4.4229599999999998e+01   3.2187999999999999e+00  -2.1240600000000001e+01   2.2012999999999998e+00   1.6715559999999999e+02   2.4544300000000000e+01  -1.8099100000000000e+01   4.4234999999999998e+00
   3.4143300000000004e+01  -3.9526499999999999e+01   4.3578160000000003e+02   2.2274200000000000e+01   4.5504700000000000e+01   3.3591000000000002e+00  -1.9598099999999999e+01   9.5609999999999995e-01   1.5984250000000000e+02   2.3407699999999998e+01  -1.7367799999999999e+01   4.1935000000000002e+00
   3.4650199999999998e+01  -4.0999400000000001e+01   4.4719090000000000e+02   2.3524899999999999e+01   4.6741799999999998e+01   3.4468000000000001e+00  -1.6446500000000000e+01  -2.2200000000000001e-02   1.5035300000000001e+02   2.1972400000000000e+01  -1.6655799999999999e+01   3.6272000000000002e+00
   3.4848599999999998e+01  -4.2406300000000002e+01   4.5731340000000000e+02   2.4832899999999999e+01   4.7798000000000002e+01   3.4731000000000001e+00  -1.5980399999999999e+01  -4.6028000000000002e+00   1.3563980000000001e+02   1.9766500000000001e+01  -1.5183600000000000e+01   3.2423999999999999e+00
   3.4650199999999998e+01  -4.3483499999999999e+01   4.6726429999999999e+02   2.6112300000000001e+01   4.8892400000000002e+01   3.4424000000000001e+00  -1.3738700000000000e+01  -2.6015999999999999e+00   1.2231959999999999e+02   1.8148199999999999e+01  -1.3826900000000000e+01   2.9813999999999998e+00
   3.4606099999999998e+01  -4.3967199999999998e+01   4.7438430000000000e+02   2.7620799999999999e+01   4.9729799999999997e+01   3.3591000000000002e+00  -1.2384800000000000e+01  -1.8232999999999999e+00   1.0682290000000000e+02   1.5961499999999999e+01  -1.2171900000000001e+01   2.7204000000000002e+00
   3.4738399999999999e+01  -4.4253000000000000e+01   4.8030340000000001e+02   2.9234300000000001e+01   5.0357799999999997e+01   3.3239999999999998e+00  -9.9655000000000005e+00  -1.5565000000000000e+00   9.0020200000000003e+01   1.3736400000000000e+01  -1.0507300000000001e+01   2.4860000000000002e+00
   3.4870699999999999e+01  -4.4055100000000003e+01   4.8579360000000003e+02   3.0905100000000001e+01   5.0814599999999999e+01   3.0213999999999999e+00  -8.3452999999999999e+00   6.6710000000000003e-01   7.3304699999999997e+01   1.1251099999999999e+01  -8.6501999999999999e+00   2.2383000000000002e+00
   3.5465800000000002e+01  -4.3483499999999999e+01   4.8905340000000001e+02   3.2747799999999998e+01   5.1090499999999999e+01   2.7627000000000002e+00  -6.4809000000000001e+00   9.7840000000000005e-01   5.5631500000000003e+01   8.7080000000000002e+00  -6.6295999999999999e+00   1.9508000000000001e+00
   3.5642099999999999e+01  -4.2516300000000001e+01   4.9119799999999998e+02   3.4695399999999999e+01   5.1299900000000001e+01   2.4601000000000002e+00  -4.8829000000000002e+00   2.8239000000000001e+00   4.0482999999999997e+01   6.4347000000000003e+00  -4.7244000000000002e+00   1.7870999999999999e+00
   3.5730300000000000e+01  -4.1768799999999999e+01   4.9102640000000002e+02   3.6709899999999998e+01   5.1280799999999999e+01   2.1530999999999998e+00  -3.5068000000000001e+00   4.5361000000000002e+00   2.6901599999999998e+01   4.4600000000000000e+00  -2.9925000000000002e+00   1.7030000000000001e+00
   3.5465800000000002e+01  -4.0977400000000003e+01   4.9094060000000002e+02   3.8390300000000003e+01   5.1052500000000002e+01   1.7891999999999999e+00  -3.2627000000000002e+00   6.9375000000000000e+00   1.8195599999999999e+01   3.0535999999999999e+00  -2.0590999999999999e+00   1.8711000000000000e+00
   3.4914700000000003e+01  -3.9328600000000002e+01   4.8802400000000000e+02   4.0700800000000001e+01   5.0728900000000003e+01   1.3856999999999999e+00  -7.1020000000000005e-01   6.7819000000000003e+00   1.1927199999999999e+01   2.0613999999999999e+00  -1.2412000000000001e+00   1.5880000000000001e+00
   3.4363700000000001e+01  -3.8119500000000002e+01   4.8587939999999998e+02   4.2505200000000002e+01   5.0433900000000001e+01   9.2090000000000005e-01  -1.6202000000000001e+00   3.9802000000000000e+00   7.4001000000000001e+00   9.2469999999999997e-01  -5.3879999999999995e-01   1.2032000000000000e+00
   3.3658299999999997e+01  -3.6668599999999998e+01   4.8322010000000000e+02   4.4519799999999996e+01   4.9977200000000003e+01   4.9990000000000001e-01   1.9088000000000001e+00  -1.3341000000000001e+00   9.5770000000000000e-01  -2.2159999999999999e-01  -1.0580000000000001e-01   5.3100000000000001e-02
   3.3283600000000000e+01  -3.5195700000000002e+01   4.8107549999999998e+02   4.6620199999999997e+01   4.9834400000000002e+01   3.5099999999999999e-02   2.2200000000000001e-02   7.1150000000000002e-01   3.5695000000000001e+00  -1.3489999999999999e-01   2.1170000000000000e-01   1.3270000000000001e-01
   3.2732599999999998e+01  -3.3283200000000001e+01   4.8030340000000001e+02   4.8396000000000001e+01   4.9472799999999999e+01  -3.9029999999999998e-01   2.2860999999999998e+00  -3.7800000000000000e-01   1.8283000000000000e+00  -8.6699999999999999e-02  -2.9830000000000001e-01   1.1060000000000000e-01
   3.2401899999999998e+01  -3.1634399999999999e+01   4.7884510000000000e+02   5.0248199999999997e+01   4.9349100000000000e+01  -8.1130000000000002e-01   5.9930000000000005e-01  -7.1150000000000002e-01   2.6989000000000001e+00  -2.6010000000000000e-01  -9.5999999999999992e-03   1.1500000000000000e-01
   3.2159500000000001e+01  -3.0469300000000000e+01   4.7790150000000000e+02   5.1899900000000002e+01   4.9101700000000001e+01  -1.1094999999999999e+00   1.3539000000000001e+00   4.2249999999999999e-01   3.2212000000000001e+00  -1.6380000000000000e-01  -4.8099999999999997e-02   1.1060000000000000e-01
   3.1740700000000000e+01  -2.9172200000000000e+01   4.7755829999999997e+02   5.3628000000000000e+01   4.8997000000000000e+01  -1.3726000000000000e+00   1.2650999999999999e+00  -6.0040000000000004e-01   1.8283000000000000e+00  -9.6299999999999997e-02  -1.9199999999999998e-02   1.1940000000000001e-01
   3.1299800000000001e+01  -2.8754500000000000e+01   4.7592840000000001e+02   5.4888300000000001e+01   4.8911400000000000e+01  -1.6708000000000001e+00   8.4340000000000004e-01   0.0000000000000000e+00   2.8730000000000002e+00  -1.7340000000000000e-01  -2.8899999999999999e-02   1.1500000000000000e-01
   3.1057400000000001e+01  -2.8248899999999999e+01   4.7549950000000001e+02   5.6110399999999998e+01   4.8844799999999999e+01  -1.7497000000000000e+00   1.4871000000000001e+00  -4.2249999999999999e-01   2.6989000000000001e+00  -1.0600000000000000e-01  -1.3469999999999999e-01   1.2390000000000000e-01
   3.1299800000000001e+01  -2.8094999999999999e+01   4.7489900000000000e+02   5.7065100000000001e+01   4.8825800000000001e+01  -1.9076000000000000e+00   9.3220000000000003e-01  -5.1139999999999997e-01   2.4377000000000000e+00  -2.1190000000000001e-01  -1.9199999999999998e-02   8.4000000000000005e-02
   3.0506300000000000e+01  -2.8314900000000002e+01   4.7455590000000001e+02   5.8000799999999998e+01   4.8787700000000001e+01  -1.9690000000000001e+00   1.2206999999999999e+00   4.0020000000000000e-01   2.0893999999999999e+00  -4.8200000000000000e-02  -7.6999999999999999e-02   1.1940000000000001e-01
   3.0329999999999998e+01  -2.8688600000000001e+01   4.7567110000000002e+02   5.8945999999999998e+01   4.8968499999999999e+01  -2.0215999999999998e+00   1.3095000000000001e+00  -6.2260000000000004e-01   1.3930000000000000e+00  -2.0230000000000001e-01  -1.2509999999999999e-01   1.2830000000000000e-01
   3.0285900000000002e+01  -2.9589900000000000e+01   4.7695780000000002e+02   5.9623800000000003e+01   4.9234900000000003e+01  -2.1267999999999998e+00   1.1318999999999999e+00  -4.4499999999999998e-02   2.4377000000000000e+00  -1.1559999999999999e-01  -4.8099999999999997e-02   8.4000000000000005e-02
   3.0065500000000000e+01  -3.0754999999999999e+01   4.7764409999999998e+02   6.0158499999999997e+01   4.9273000000000003e+01  -2.1312000000000002e+00   1.1762999999999999e+00  -1.7790000000000000e-01   2.2635999999999998e+00  -1.2520000000000001e-01  -5.7700000000000001e-02   9.2899999999999996e-02
   2.9999300000000002e+01  -3.1480499999999999e+01   4.7833040000000000e+02   6.0903199999999998e+01   4.9539400000000001e+01  -2.2364999999999999e+00   1.1762999999999999e+00  -3.3350000000000002e-01   1.9153000000000000e+00  -1.6380000000000000e-01  -6.7400000000000002e-02   1.1060000000000000e-01
   3.0285900000000002e+01  -3.3019300000000001e+01   4.7944560000000001e+02   6.1285100000000000e+01   4.9767800000000001e+01  -2.2671999999999999e+00   1.1096999999999999e+00   6.6699999999999995e-02   3.3083000000000000e+00  -1.8300000000000000e-01   0.0000000000000000e+00   1.3710000000000000e-01
   3.0748799999999999e+01  -3.3876700000000000e+01   4.8124700000000001e+02   6.1819699999999997e+01   5.0081800000000001e+01  -2.2890999999999999e+00   1.1318999999999999e+00  -1.3339999999999999e-01   2.7858999999999998e+00  -1.9300000000000001e-02   2.8899999999999999e-02   1.1060000000000000e-01
   3.4606099999999998e+01  -3.8515200000000000e+01   4.8356319999999999e+02   6.1638300000000001e+01   5.0481499999999997e+01  -1.2454000000000001e+00   1.2206999999999999e+00  -2.6679999999999998e-01   3.2212000000000001e+00  -6.7400000000000002e-02  -7.6999999999999999e-02   1.1060000000000000e-01
   3.1652500000000000e+01  -3.1304600000000001e+01   4.8442099999999999e+02   6.2783999999999999e+01   5.1128599999999999e+01  -2.3635999999999999e+00   1.2206999999999999e+00  -2.0010000000000000e-01   2.9600000000000000e+00  -1.0600000000000000e-01   6.7400000000000002e-02   1.1500000000000000e-01
   3.2445999999999998e+01  -4.1329099999999997e+01   4.8828129999999999e+02   6.2344799999999999e+01   5.1547300000000000e+01  -1.8681000000000001e+00   1.2206999999999999e+00  -4.0020000000000000e-01   2.4377000000000000e+00  -2.8899999999999998e-01  -5.7700000000000001e-02   1.2390000000000000e-01
   2.9095600000000001e+01  -4.3593499999999999e+01   4.8793819999999999e+02   6.2898600000000002e+01   5.2099200000000003e+01  -2.0478999999999998e+00   1.1762999999999999e+00  -4.4499999999999998e-02   3.1341999999999999e+00  -1.1559999999999999e-01  -4.8099999999999997e-02   1.7249999999999999e-01
   3.1432099999999998e+01  -4.1856800000000000e+01   4.9119799999999998e+02   6.3566899999999997e+01   5.2498899999999999e+01  -1.7891999999999999e+00   1.0653999999999999e+00  -1.7790000000000000e-01   3.0470999999999999e+00  -1.1559999999999999e-01  -8.6599999999999996e-02   8.4000000000000005e-02
   3.0153600000000001e+01  -4.3681399999999996e+01   4.9282780000000002e+02   6.4149299999999997e+01   5.3069800000000001e+01  -1.7497000000000000e+00   1.1762999999999999e+00  -8.8900000000000007e-02   2.5247000000000002e+00  -1.3489999999999999e-01  -9.6199999999999994e-02   1.2390000000000000e-01
   3.0197700000000001e+01  -4.6935000000000002e+01   4.9514400000000001e+02   6.4550299999999993e+01   5.3659799999999997e+01  -1.5610999999999999e+00   1.0875999999999999e+00  -1.7790000000000000e-01   2.8730000000000002e+00  -1.8300000000000000e-01  -5.7700000000000001e-02   1.1940000000000001e-01
   2.9844999999999999e+01  -4.9858800000000002e+01   4.9926159999999999e+02   6.5084999999999994e+01   5.4306899999999999e+01  -1.4077000000000000e+00   1.1540999999999999e+00  -4.2249999999999999e-01   1.8283000000000000e+00  -8.6699999999999999e-02   0.0000000000000000e+00   7.5200000000000003e-02
   3.0153600000000001e+01  -5.1903300000000002e+01   5.0114890000000003e+02   6.5619600000000005e+01   5.4906399999999998e+01  -1.2102999999999999e+00   1.1762999999999999e+00   1.3339999999999999e-01   2.8730000000000002e+00  -8.6699999999999999e-02   9.5999999999999992e-03   1.4160000000000000e-01
   3.0881000000000000e+01  -5.3749899999999997e+01   5.0449439999999998e+02   6.6326099999999997e+01   5.5505899999999997e+01  -9.9980000000000002e-01   1.0431999999999999e+00   3.7800000000000000e-01   2.0893999999999999e+00  -1.7340000000000000e-01   4.8099999999999997e-02   7.9600000000000004e-02
   3.1233699999999999e+01  -5.6387900000000002e+01   5.0578120000000001e+02   6.6851200000000006e+01   5.5991199999999999e+01  -7.7180000000000004e-01   1.1540999999999999e+00  -4.2249999999999999e-01   2.4377000000000000e+00  -1.6380000000000000e-01  -1.3469999999999999e-01   1.0620000000000000e-01
   3.1917000000000002e+01  -5.9575499999999998e+01   5.0955570000000000e+02   6.7175899999999999e+01   5.6400399999999998e+01  -5.3059999999999996e-01   1.5536000000000001e+00  -7.1150000000000002e-01   2.6118000000000001e+00  -1.3489999999999999e-01   9.5999999999999992e-03   7.5200000000000003e-02
   3.2291699999999999e+01  -6.2653199999999998e+01   5.1144290000000001e+02   6.7691400000000002e+01   5.6790500000000002e+01  -1.5790000000000001e-01   1.2428999999999999e+00  -2.2239999999999999e-01   2.8730000000000002e+00  -9.6299999999999997e-02   6.7400000000000002e-02   1.0170000000000000e-01
   3.3327700000000000e+01  -6.5752899999999997e+01   5.1401639999999998e+02   6.8035100000000000e+01   5.7285299999999999e+01   1.0960000000000000e-01   9.7660000000000002e-01  -1.3339999999999999e-01   2.6989000000000001e+00  -1.8300000000000000e-01   9.5999999999999992e-03   1.1060000000000000e-01
   3.3437899999999999e+01  -6.9534099999999995e+01   5.1341600000000005e+02   6.8292900000000003e+01   5.7580300000000001e+01   5.2180000000000004e-01   1.1984999999999999e+00  -3.5580000000000001e-01   2.5247000000000002e+00  -1.7340000000000000e-01  -7.6999999999999999e-02   1.2830000000000000e-01
   3.4319600000000001e+01  -7.3007499999999993e+01   5.1530319999999995e+02   6.8617500000000007e+01   5.7827700000000000e+01   9.8670000000000002e-01   1.1318999999999999e+00  -3.3350000000000002e-01   1.6540999999999999e+00  -2.8899999999999999e-02  -1.9199999999999998e-02   1.1060000000000000e-01
   3.4716400000000000e+01  -7.6964500000000001e+01   5.1470270000000005e+02   6.8588899999999995e+01   5.7922899999999998e+01   1.4646999999999999e+00   1.1096999999999999e+00  -1.5559999999999999e-01   2.2635999999999998e+00  -5.7799999999999997e-02  -2.8899999999999999e-02   1.2830000000000000e-01
   3.5421700000000001e+01  -8.0503900000000002e+01   5.1453110000000004e+02   6.8569800000000001e+01   5.7932400000000001e+01   1.8855999999999999e+00   7.7680000000000005e-01  -8.8900000000000007e-02   1.6540999999999999e+00  -3.8500000000000000e-02   2.8899999999999999e-02   7.0800000000000002e-02
   3.5554000000000002e+01  -8.4219099999999997e+01   5.1195760000000001e+02   6.8397900000000007e+01   5.7732599999999998e+01   2.3504999999999998e+00   1.0209999999999999e+00  -2.0010000000000000e-01   2.1764999999999999e+00  -1.2520000000000001e-01  -4.8099999999999997e-02   1.1500000000000000e-01
   3.6457700000000003e+01  -8.7296800000000005e+01   5.0663900000000001e+02   6.8025599999999997e+01   5.7475600000000000e+01   2.8241000000000001e+00   9.9880000000000002e-01  -8.8900000000000007e-02   3.2212000000000001e+00  -1.0600000000000000e-01   3.8500000000000000e-02   1.2390000000000000e-01
   3.6589900000000000e+01  -9.0682299999999998e+01   5.0063420000000002e+02   6.7175899999999999e+01   5.6980800000000002e+01   3.3984999999999999e+00   1.1096999999999999e+00  -3.7800000000000000e-01   1.9153000000000000e+00  -2.0230000000000001e-01   2.8899999999999999e-02   1.1940000000000001e-01
   3.6060899999999997e+01  -9.3298299999999998e+01   4.9102640000000002e+02   6.6077900000000000e+01   5.5934100000000001e+01   3.8940999999999999e+00   9.9880000000000002e-01  -2.2200000000000001e-02   2.3506000000000000e+00  -1.5409999999999999e-01  -5.7700000000000001e-02   9.2899999999999996e-02
   3.4848599999999998e+01  -9.5167000000000002e+01   4.7730099999999999e+02   6.4388000000000005e+01   5.4830199999999998e+01   4.4378000000000002e+00   1.0209999999999999e+00  -3.3350000000000002e-01   2.4377000000000000e+00  -2.0230000000000001e-01  -9.6199999999999994e-02   1.1060000000000000e-01
   3.3526100000000000e+01  -9.6244100000000003e+01   4.5988690000000003e+02   6.2125300000000003e+01   5.3031799999999997e+01   5.0736999999999997e+00   1.1540999999999999e+00  -2.8910000000000002e-01   2.4377000000000000e+00  -1.1559999999999999e-01   2.8899999999999999e-02   1.1940000000000001e-01
   3.0792899999999999e+01  -9.6002300000000005e+01   4.3895560000000000e+02   5.9661999999999999e+01   5.1128599999999999e+01   5.4640000000000004e+00   1.1762999999999999e+00  -2.4460000000000001e-01   1.3059000000000001e+00   2.8899999999999999e-02  -1.9199999999999998e-02   1.1500000000000000e-01
   2.8434300000000000e+01  -9.5364800000000002e+01   4.1699500000000000e+02   5.6769100000000002e+01   4.8920900000000003e+01   5.8806000000000003e+00   1.2650999999999999e+00  -3.7800000000000000e-01   2.3506000000000000e+00  -1.7340000000000000e-01  -5.7700000000000001e-02   5.7500000000000002e-02
   2.6693000000000001e+01  -9.4001800000000003e+01   3.9177449999999999e+02   5.3389299999999999e+01   4.6199399999999997e+01   6.2796000000000003e+00   1.2873000000000001e+00  -1.7790000000000000e-01   2.6118000000000001e+00  -7.7100000000000002e-02  -1.9199999999999998e-02   1.2830000000000000e-01
   2.3562999999999999e+01  -8.9692999999999998e+01   3.6929919999999998e+02   5.0486899999999999e+01   4.3915599999999998e+01   6.4156000000000004e+00   1.1540999999999999e+00  -3.5580000000000001e-01   1.4800000000000000e+00  -2.8899999999999999e-02  -5.7700000000000001e-02   1.1940000000000001e-01
   2.1028199999999998e+01  -8.8505899999999997e+01   3.4236309999999997e+02   4.6763399999999997e+01   4.0765799999999999e+01   6.6524000000000001e+00   1.1318999999999999e+00  -1.3339999999999999e-01   2.6118000000000001e+00  -6.7400000000000002e-02  -2.8899999999999999e-02   1.1060000000000000e-01
   1.9110499999999998e+01  -8.3779499999999999e+01   3.1251029999999997e+02   4.3211799999999997e+01   3.7673200000000001e+01   6.5602999999999998e+00   1.1984999999999999e+00  -2.4460000000000001e-01   2.8730000000000002e+00  -1.1559999999999999e-01   0.0000000000000000e+00   1.1500000000000000e-01
   1.7170800000000000e+01  -7.8261600000000001e+01   2.8068450000000001e+02   3.9297300000000000e+01   3.4000100000000003e+01   6.4462999999999999e+00   1.2873000000000001e+00  -2.8910000000000002e-01   2.6118000000000001e+00  -1.4449999999999999e-01   1.9199999999999998e-02   1.5040000000000001e-01
   1.6421399999999998e+01  -7.2545800000000000e+01   2.4628520000000000e+02   3.4466299999999997e+01   2.9794100000000000e+01   5.9463999999999997e+00   9.7660000000000002e-01   6.6699999999999995e-02   1.9153000000000000e+00  -1.1559999999999999e-01  -6.7400000000000002e-02   1.2390000000000000e-01
   1.5054800000000000e+01  -6.4609800000000007e+01   2.0871190000000001e+02   2.9673500000000001e+01   2.5388300000000001e+01   5.3060999999999998e+00   9.5440000000000003e-01  -2.2239999999999999e-01   2.0893999999999999e+00  -9.6299999999999997e-02  -7.6999999999999999e-02   1.1060000000000000e-01
   1.3181200000000000e+01  -5.5728400000000001e+01   1.7019499999999999e+02   2.4431899999999999e+01   2.0716000000000001e+01   4.5124000000000004e+00   1.1540999999999999e+00  -1.1119999999999999e-01   3.2212000000000001e+00  -6.7400000000000002e-02  -6.7400000000000002e-02   1.2390000000000000e-01
   1.0624300000000000e+01  -4.3967199999999998e+01   1.3330799999999999e+02   1.9715499999999999e+01   1.6319700000000001e+01   3.4512000000000000e+00   1.1540999999999999e+00  -8.8900000000000007e-02   1.3059000000000001e+00  -1.3489999999999999e-01  -9.5999999999999992e-03   1.3270000000000001e-01
   6.7668999999999997e+00  -2.9282100000000000e+01   1.0294050000000000e+02   1.6030200000000001e+01   1.2694100000000001e+01   2.1488000000000000e+00   1.0431999999999999e+00  -6.6699999999999995e-02   2.4377000000000000e+00  -1.3489999999999999e-01  -9.5999999999999992e-03   4.4200000000000003e-02
   2.8654999999999999e+00  -1.8070499999999999e+01   7.7033799999999999e+01   1.2583500000000001e+01   1.0067800000000000e+01   1.5831000000000000e+00   1.0653999999999999e+00  -2.4460000000000001e-01   2.0024000000000002e+00  -2.0230000000000001e-01  -4.8099999999999997e-02   1.6370000000000001e-01
   1.5208999999999999e+00  -1.6707500000000000e+01   5.9104999999999997e+01   9.3087999999999997e+00   7.3653000000000004e+00   1.2016000000000000e+00   1.1762999999999999e+00  -2.2239999999999999e-01   2.2635999999999998e+00  -1.4449999999999999e-01   5.7700000000000001e-02   1.7700000000000000e-02
  -5.7310000000000005e-01  -1.4838900000000001e+01   4.0061000000000000e+01   6.3872000000000000e+00   5.3669000000000002e+00   1.2805000000000000e+00   1.0431999999999999e+00  -3.7800000000000000e-01   2.7858999999999998e+00  -1.2520000000000001e-01  -1.1550000000000001e-01   9.7299999999999998e-02
   0.0000000000000000e+00  -8.2658000000000005e+00   2.6507200000000001e+01   4.5922999999999998e+00   3.7397000000000000e+00   7.7620000000000000e-01   1.3095000000000001e+00  -2.2239999999999999e-01   1.4800000000000000e+00  -7.7100000000000002e-02  -9.6199999999999994e-02   1.2830000000000000e-01
  -4.4100000000000000e-02  -6.5510999999999999e+00   1.6813600000000001e+01   3.0265000000000000e+00   2.5312000000000001e+00   4.1660000000000003e-01   1.0653999999999999e+00  -3.3350000000000002e-01   1.3930000000000000e+00  -1.8300000000000000e-01  -9.6199999999999994e-02   7.5200000000000003e-02
  -8.8200000000000001e-02  -2.3521999999999998e+00   1.0637200000000000e+01   1.8140000000000001e+00   1.6938000000000000e+00  -8.7700000000000000e-02   9.5440000000000003e-01  -1.7790000000000000e-01   2.1764999999999999e+00  -5.7799999999999997e-02   0.0000000000000000e+00   1.3270000000000001e-01
   3.0859999999999999e-01  -2.6379999999999998e-01   6.0049000000000001e+00   8.6880000000000002e-01   1.0752999999999999e+00  -3.0700000000000000e-01   1.1540999999999999e+00  -3.7800000000000000e-01   2.7858999999999998e+00  -1.8300000000000000e-01  -3.8500000000000000e-02   1.4599999999999999e-01
  -1.7630000000000001e-01   0.0000000000000000e+00   2.0588000000000002e+00   2.2910000000000000e-01   5.4239999999999999e-01  -4.1220000000000001e-01   1.1096999999999999e+00  -3.5580000000000001e-01   2.0893999999999999e+00  -5.7799999999999997e-02  -8.6599999999999996e-02   1.2830000000000000e-01
  -2.6450000000000001e-01   2.1999999999999999e-02   0.0000000000000000e+00   8.5900000000000004e-02   4.6629999999999999e-01  -2.1049999999999999e-01   8.8780000000000003e-01  -1.7790000000000000e-01   1.8283000000000000e+00  -9.6299999999999997e-02   2.8899999999999999e-02   1.2390000000000000e-01
  -3.5270000000000001e-01   4.3999999999999997e-02   0.0000000000000000e+00   4.7699999999999999e-02   3.9970000000000000e-01  -2.1490000000000001e-01   9.7660000000000002e-01  -1.5559999999999999e-01   2.3506000000000000e+00  -1.3489999999999999e-01   9.5999999999999992e-03   6.1899999999999997e-02
  -2.6450000000000001e-01  -5.2759999999999996e-01   1.1152000000000000e+00  -5.7299999999999997e-02   3.9970000000000000e-01  -2.1049999999999999e-01   1.1762999999999999e+00  -1.7790000000000000e-01   2.6989000000000001e+00  -1.9270000000000001e-01  -4.8099999999999997e-02   7.9600000000000004e-02
   2.1999999999999999e-02  -2.6379999999999998e-01   1.7160000000000000e-01  -1.9099999999999999e-02   3.5210000000000002e-01  -2.3680000000000001e-01   1.0653999999999999e+00   0.0000000000000000e+00   1.8283000000000000e+00  -1.1559999999999999e-01  -2.8899999999999999e-02   1.5040000000000001e-01
  -2.8649999999999998e-01  -6.1550000000000005e-01   7.7210000000000001e-01  -6.6799999999999998e-02   3.4260000000000002e-01  -2.3680000000000001e-01   1.1540999999999999e+00  -3.1130000000000002e-01   1.9153000000000000e+00  -1.6380000000000000e-01  -1.3469999999999999e-01   1.1500000000000000e-01
  -3.7469999999999998e-01  -5.4959999999999998e-01   8.5780000000000001e-01  -1.3370000000000001e-01   4.9480000000000002e-01  -2.3680000000000001e-01   1.1318999999999999e+00  -1.7790000000000000e-01   2.3506000000000000e+00  -1.8300000000000000e-01   0.0000000000000000e+00   1.1060000000000000e-01
  -6.6100000000000006e-02  -2.8580000000000000e-01   1.0294000000000001e+00   2.8600000000000000e-02   4.6629999999999999e-01  -2.3240000000000000e-01   1.1540999999999999e+00   0.0000000000000000e+00   2.2635999999999998e+00  -1.0600000000000000e-01   1.9199999999999998e-02   6.6400000000000001e-02
  -3.7469999999999998e-01  -5.9360000000000002e-01   1.7160000000000000e-01  -2.8600000000000000e-02   2.7600000000000002e-01  -2.0169999999999999e-01   1.1318999999999999e+00  -1.7790000000000000e-01   1.6540999999999999e+00  -1.3489999999999999e-01  -9.5999999999999992e-03   9.2899999999999996e-02
  -3.0859999999999999e-01  -4.3969999999999998e-01  -8.5800000000000001e-02   1.9099999999999999e-02   4.2820000000000003e-01  -2.5430000000000003e-01   9.7660000000000002e-01  -1.7790000000000000e-01   1.5670999999999999e+00  -5.7799999999999997e-02  -4.8099999999999997e-02   1.1060000000000000e-01
  -1.5429999999999999e-01  -1.3189999999999999e-01   2.5740000000000002e-01   9.4999999999999998e-03   3.1400000000000000e-01  -1.8859999999999999e-01   1.0431999999999999e+00  -1.3339999999999999e-01   2.3506000000000000e+00  -2.1190000000000001e-01  -3.8500000000000000e-02   1.0170000000000000e-01
  -1.7630000000000001e-01  -3.9570000000000000e-01   1.1152000000000000e+00  -5.7299999999999997e-02   3.4260000000000002e-01  -2.0610000000000001e-01   1.1984999999999999e+00  -6.6699999999999995e-02   2.3506000000000000e+00  -1.1559999999999999e-01  -5.7700000000000001e-02   8.4000000000000005e-02
  -1.9839999999999999e-01  -5.2759999999999996e-01   8.5780000000000001e-01  -2.8600000000000000e-02   4.4719999999999999e-01  -2.3680000000000001e-01   1.0653999999999999e+00  -3.5580000000000001e-01   2.2635999999999998e+00  -8.6699999999999999e-02  -9.5999999999999992e-03   8.4000000000000005e-02
  -3.3060000000000000e-01  -4.6170000000000000e-01   8.5780000000000001e-01  -1.2410000000000000e-01   3.0449999999999999e-01  -1.9730000000000000e-01   1.1762999999999999e+00  -1.1119999999999999e-01   2.3506000000000000e+00  -1.8300000000000000e-01  -5.7700000000000001e-02   1.1940000000000001e-01
  -2.6450000000000001e-01  -3.0780000000000002e-01   1.2010000000000001e+00  -8.5900000000000004e-02   3.3310000000000001e-01  -2.2800000000000001e-01   1.2650999999999999e+00  -6.6699999999999995e-02   2.7858999999999998e+00  -1.0600000000000000e-01   1.9199999999999998e-02   1.1940000000000001e-01
  -5.0700000000000001e-01  -4.1770000000000002e-01   2.5740000000000002e-01  -6.6799999999999998e-02   3.5210000000000002e-01  -1.9730000000000000e-01   1.3317000000000001e+00  -1.5559999999999999e-01   2.5247000000000002e+00  -1.6380000000000000e-01  -3.8500000000000000e-02   1.3710000000000000e-01
  -3.0859999999999999e-01  -2.8580000000000000e-01   1.0294000000000001e+00  -9.4999999999999998e-03   3.8059999999999999e-01  -2.4560000000000001e-01   1.2206999999999999e+00  -8.8900000000000007e-02   1.9153000000000000e+00  -1.9270000000000001e-01  -3.8500000000000000e-02   8.8499999999999995e-02
  -2.8649999999999998e-01  -3.7369999999999998e-01   1.1152000000000000e+00   7.6399999999999996e-02   3.1400000000000000e-01  -2.4560000000000001e-01   1.3317000000000001e+00  -3.3350000000000002e-01   2.5247000000000002e+00  -1.9300000000000001e-02   3.8500000000000000e-02   1.0170000000000000e-01
  -2.6450000000000001e-01  -4.1770000000000002e-01   6.8630000000000002e-01  -8.5900000000000004e-02   3.7109999999999999e-01  -2.4120000000000000e-01   1.0875999999999999e+00  -3.5580000000000001e-01   2.7858999999999998e+00  -1.9270000000000001e-01  -5.7700000000000001e-02   1.0620000000000000e-01
  -1.1020000000000001e-01  -1.9789999999999999e-01   6.0050000000000003e-01   9.4999999999999998e-03   3.6159999999999998e-01  -2.1929999999999999e-01   1.3317000000000001e+00  -1.7790000000000000e-01   1.6540999999999999e+00  -7.7100000000000002e-02   0.0000000000000000e+00   1.4599999999999999e-01
  -2.6450000000000001e-01  -3.2979999999999998e-01   6.0050000000000003e-01  -1.7190000000000000e-01   3.3310000000000001e-01  -2.7629999999999999e-01   1.2428999999999999e+00  -4.4499999999999998e-02   2.1764999999999999e+00  -8.6699999999999999e-02   9.5999999999999992e-03   9.7299999999999998e-02
  -1.5429999999999999e-01  -3.7369999999999998e-01   6.8630000000000002e-01   3.8199999999999998e-02   3.7109999999999999e-01  -2.3680000000000001e-01   1.2206999999999999e+00  -2.6679999999999998e-01   2.4377000000000000e+00  -1.2520000000000001e-01  -5.7700000000000001e-02   1.2390000000000000e-01
  -1.3230000000000000e-01  -2.1980000000000000e-01   3.4310000000000002e-01  -1.9099999999999999e-02   3.4260000000000002e-01  -2.0610000000000001e-01   1.1762999999999999e+00  -6.6699999999999995e-02   2.3506000000000000e+00  -8.6699999999999999e-02   6.7400000000000002e-02   1.4160000000000000e-01
  -1.7630000000000001e-01  -3.7369999999999998e-01   6.0050000000000003e-01   2.8600000000000000e-02   3.6159999999999998e-01  -2.0169999999999999e-01   1.0431999999999999e+00  -1.3339999999999999e-01   2.7858999999999998e+00  -1.4449999999999999e-01  -6.7400000000000002e-02   7.9600000000000004e-02
  -3.0859999999999999e-01  -3.0780000000000002e-01   1.0294000000000001e+00  -1.1459999999999999e-01   4.3769999999999998e-01  -2.1490000000000001e-01   1.3539000000000001e+00  -2.6679999999999998e-01   1.8283000000000000e+00  -1.4449999999999999e-01  -7.6999999999999999e-02   1.1940000000000001e-01
  -6.6100000000000006e-02  -4.6170000000000000e-01   9.4359999999999999e-01  -1.0500000000000000e-01   3.3310000000000001e-01  -2.5869999999999999e-01   1.0875999999999999e+00  -1.1119999999999999e-01   2.5247000000000002e+00  -1.8300000000000000e-01  -1.9199999999999998e-02   1.2830000000000000e-01
  -2.2040000000000001e-01  -3.7369999999999998e-01   1.1152000000000000e+00  -1.8140000000000001e-01   4.3769999999999998e-01  -2.6750000000000002e-01   1.0653999999999999e+00   8.8900000000000007e-02   2.1764999999999999e+00  -1.9270000000000001e-01  -3.8500000000000000e-02   8.8499999999999995e-02
  -1.7630000000000001e-01  -4.8359999999999997e-01   7.7210000000000001e-01   2.8600000000000000e-02   3.8059999999999999e-01  -2.4120000000000000e-01   1.2873000000000001e+00  -2.6679999999999998e-01   2.6118000000000001e+00  -1.2520000000000001e-01   2.8899999999999999e-02   1.0620000000000000e-01
  -4.1880000000000001e-01  -6.6000000000000003e-02   1.2867999999999999e+00  -1.4319999999999999e-01   3.5210000000000002e-01  -2.4120000000000000e-01   1.1318999999999999e+00  -1.1119999999999999e-01   2.3506000000000000e+00  -1.2520000000000001e-01  -3.8500000000000000e-02   1.4160000000000000e-01
  -3.7469999999999998e-01  -3.5170000000000001e-01   1.2867999999999999e+00  -9.5500000000000002e-02   3.8059999999999999e-01  -2.4560000000000001e-01   1.1096999999999999e+00  -2.6679999999999998e-01   2.0024000000000002e+00  -1.7340000000000000e-01  -8.6599999999999996e-02   1.1940000000000001e-01
  -1.7630000000000001e-01  -3.9570000000000000e-01   3.4310000000000002e-01  -1.7190000000000000e-01   3.0449999999999999e-01  -2.5430000000000003e-01   1.2650999999999999e+00  -1.1119999999999999e-01   2.0893999999999999e+00  -8.6699999999999999e-02  -4.8099999999999997e-02   1.5040000000000001e-01
  -4.6289999999999998e-01  -3.7369999999999998e-01   1.7160000000000000e-01  -5.7299999999999997e-02   4.2820000000000003e-01  -2.4560000000000001e-01   1.1096999999999999e+00  -3.1130000000000002e-01   2.8730000000000002e+00  -8.6699999999999999e-02  -6.7400000000000002e-02   1.2390000000000000e-01
  -1.1020000000000001e-01  -4.3969999999999998e-01   6.0050000000000003e-01  -7.6399999999999996e-02   3.2350000000000001e-01  -2.5000000000000000e-01   1.2873000000000001e+00  -2.2239999999999999e-01   2.7858999999999998e+00  -1.4449999999999999e-01  -1.2509999999999999e-01   8.4000000000000005e-02
  -3.0859999999999999e-01  -5.2759999999999996e-01   7.7210000000000001e-01  -1.6230000000000000e-01   3.8059999999999999e-01  -2.1490000000000001e-01   1.1096999999999999e+00  -1.5559999999999999e-01   2.3506000000000000e+00  -3.8500000000000000e-02  -1.0580000000000001e-01   1.5040000000000001e-01
  -2.8649999999999998e-01  -1.5390000000000001e-01   4.2890000000000000e-01  -1.9099999999999999e-02   3.0449999999999999e-01  -2.0610000000000001e-01   1.3317000000000001e+00  -2.6679999999999998e-01   2.4377000000000000e+00  -1.1559999999999999e-01  -9.5999999999999992e-03   1.0170000000000000e-01
  -2.6450000000000001e-01  -2.8580000000000000e-01   2.5740000000000002e-01  -6.6799999999999998e-02   2.7600000000000002e-01  -2.0610000000000001e-01   1.1540999999999999e+00  -1.7790000000000000e-01   2.6989000000000001e+00  -2.2159999999999999e-01  -3.8500000000000000e-02   1.3270000000000001e-01
  -1.3230000000000000e-01  -2.8580000000000000e-01   1.4582999999999999e+00  -1.0500000000000000e-01   3.3310000000000001e-01  -2.9380000000000001e-01   1.2428999999999999e+00  -8.8900000000000007e-02   2.3506000000000000e+00  -5.7799999999999997e-02  -3.8500000000000000e-02   1.3270000000000001e-01
  -8.8200000000000001e-02  -3.7369999999999998e-01   6.0050000000000003e-01  -1.9099999999999999e-02   3.1400000000000000e-01  -2.1929999999999999e-01   1.1540999999999999e+00   0.0000000000000000e+00   3.3953000000000002e+00  -2.4079999999999999e-01  -2.8899999999999999e-02   1.0620000000000000e-01
  -2.2040000000000001e-01  -5.4959999999999998e-01   6.8630000000000002e-01  -1.0500000000000000e-01   3.1400000000000000e-01  -2.2800000000000001e-01   9.5440000000000003e-01   2.2200000000000001e-02   2.0024000000000002e+00  -2.2159999999999999e-01   0.0000000000000000e+00   9.2899999999999996e-02
  -3.3060000000000000e-01  -3.2979999999999998e-01   6.0050000000000003e-01  -4.7699999999999999e-02   4.4719999999999999e-01  -2.7629999999999999e-01   1.0653999999999999e+00  -4.0020000000000000e-01   1.4800000000000000e+00  -9.6299999999999997e-02   0.0000000000000000e+00   1.3270000000000001e-01
  -3.7469999999999998e-01  -5.2759999999999996e-01   6.8630000000000002e-01  -1.5279999999999999e-01   3.3310000000000001e-01  -2.1490000000000001e-01   1.0875999999999999e+00  -1.3339999999999999e-01   2.5247000000000002e+00  -1.3489999999999999e-01  -8.6599999999999996e-02   1.2390000000000000e-01
  -2.4249999999999999e-01  -1.7590000000000000e-01   6.8630000000000002e-01  -1.2410000000000000e-01   3.5210000000000002e-01  -2.9380000000000001e-01   1.3317000000000001e+00  -3.3350000000000002e-01   2.6989000000000001e+00  -8.6699999999999999e-02   9.5999999999999992e-03   1.0620000000000000e-01
  -1.1020000000000001e-01  -5.2759999999999996e-01   1.2010000000000001e+00  -1.2410000000000000e-01   3.9010000000000000e-01  -2.0610000000000001e-01   1.3317000000000001e+00  -1.7790000000000000e-01   1.3930000000000000e+00  -1.5409999999999999e-01   0.0000000000000000e+00   1.1940000000000001e-01
  -1.9839999999999999e-01  -4.8359999999999997e-01   6.0050000000000003e-01  -1.8140000000000001e-01   3.5210000000000002e-01  -2.3680000000000001e-01   1.1096999999999999e+00  -8.8900000000000007e-02   2.0893999999999999e+00  -1.1559999999999999e-01  -1.9199999999999998e-02   1.3270000000000001e-01
  -1.7630000000000001e-01  -4.6170000000000000e-01   1.6298999999999999e+00  -1.3370000000000001e-01   3.2350000000000001e-01  -2.3680000000000001e-01   1.1762999999999999e+00  -2.0010000000000000e-01   2.3506000000000000e+00  -1.2520000000000001e-01  -7.6999999999999999e-02   1.4160000000000000e-01
  -2.6450000000000001e-01  -2.1980000000000000e-01   5.1470000000000005e-01  -9.5500000000000002e-02   2.9499999999999998e-01  -2.0610000000000001e-01   1.3317000000000001e+00  -2.2239999999999999e-01   2.8730000000000002e+00  -4.8200000000000000e-02   9.5999999999999992e-03   8.8499999999999995e-02
  -2.6450000000000001e-01  -5.9360000000000002e-01   1.0294000000000001e+00  -1.1459999999999999e-01   4.1870000000000002e-01  -2.4560000000000001e-01   1.2428999999999999e+00  -2.2239999999999999e-01   2.0024000000000002e+00  -5.7799999999999997e-02  -2.8899999999999999e-02   1.5920000000000001e-01
  -2.2040000000000001e-01  -4.3969999999999998e-01  -3.4310000000000002e-01   6.6799999999999998e-02   3.5210000000000002e-01  -2.3680000000000001e-01   1.1096999999999999e+00  -2.4460000000000001e-01   2.6118000000000001e+00  -1.5409999999999999e-01   9.5999999999999992e-03   9.2899999999999996e-02
  -1.3230000000000000e-01  -2.1980000000000000e-01   9.4359999999999999e-01  -7.6399999999999996e-02   3.4260000000000002e-01  -2.4120000000000000e-01   9.7660000000000002e-01  -3.1130000000000002e-01   2.2635999999999998e+00  -1.4449999999999999e-01  -4.8099999999999997e-02   1.1500000000000000e-01
  -3.5270000000000001e-01  -5.2759999999999996e-01   8.5780000000000001e-01  -1.5279999999999999e-01   3.0449999999999999e-01  -2.5000000000000000e-01   1.3095000000000001e+00  -3.1130000000000002e-01   2.7858999999999998e+00  -2.1190000000000001e-01   9.5999999999999992e-03   8.8499999999999995e-02
  -5.2900000000000003e-01  -3.5170000000000001e-01   1.3725000000000001e+00  -1.4319999999999999e-01   3.7109999999999999e-01  -1.8420000000000000e-01   1.1318999999999999e+00  -2.2239999999999999e-01   1.5670999999999999e+00  -9.6299999999999997e-02  -5.7700000000000001e-02   1.2390000000000000e-01
  -1.7630000000000001e-01  -3.5170000000000001e-01   7.7210000000000001e-01   0.0000000000000000e+00   4.0920000000000001e-01  -2.7629999999999999e-01   1.0875999999999999e+00  -4.4499999999999998e-02   2.3506000000000000e+00  -9.6299999999999997e-02  -8.6599999999999996e-02   7.0800000000000002e-02
  -2.2040000000000001e-01  -3.0780000000000002e-01   9.4359999999999999e-01  -7.6399999999999996e-02   3.8059999999999999e-01  -2.0169999999999999e-01   1.0653999999999999e+00  -1.7790000000000000e-01   2.1764999999999999e+00  -6.7400000000000002e-02  -2.8899999999999999e-02   4.8700000000000000e-02
   2.1999999999999999e-02  -1.7590000000000000e-01   6.0050000000000003e-01  -1.4319999999999999e-01   3.8059999999999999e-01  -2.8939999999999999e-01   1.0653999999999999e+00  -8.8900000000000007e-02   2.3506000000000000e+00  -1.2520000000000001e-01  -3.8500000000000000e-02   1.4599999999999999e-01
  -5.5110000000000003e-01  -4.1770000000000002e-01  -8.5800000000000001e-02  -5.7299999999999997e-02   3.7109999999999999e-01  -2.1049999999999999e-01   1.0653999999999999e+00  -2.0010000000000000e-01   2.2635999999999998e+00  -1.3489999999999999e-01  -4.8099999999999997e-02   1.6370000000000001e-01
  -2.1999999999999999e-02  -4.6170000000000000e-01   6.8630000000000002e-01  -1.3370000000000001e-01   2.9499999999999998e-01  -2.6310000000000000e-01   1.0875999999999999e+00  -8.8900000000000007e-02   2.1764999999999999e+00  -1.0600000000000000e-01  -1.0580000000000001e-01   1.1060000000000000e-01
  -3.0859999999999999e-01  -1.9789999999999999e-01   7.7210000000000001e-01  -1.1459999999999999e-01   3.9010000000000000e-01  -2.6310000000000000e-01   1.1984999999999999e+00  -2.4460000000000001e-01   2.0024000000000002e+00  -2.2159999999999999e-01  -4.8099999999999997e-02   1.0170000000000000e-01
   0.0000000000000000e+00  -3.9570000000000000e-01   5.1470000000000005e-01  -1.9099999999999999e-02   3.1400000000000000e-01  -2.0169999999999999e-01   1.2206999999999999e+00  -1.5559999999999999e-01   2.8730000000000002e+00  -1.4449999999999999e-01  -7.6999999999999999e-02   5.7500000000000002e-02
  -5.9509999999999996e-01  -3.7369999999999998e-01   6.8630000000000002e-01  -1.1459999999999999e-01   2.6640000000000003e-01  -2.6310000000000000e-01   1.0875999999999999e+00  -3.1130000000000002e-01   1.9153000000000000e+00  -6.7400000000000002e-02  -1.0580000000000001e-01   1.8140000000000001e-01
  -1.3230000000000000e-01  -1.0990000000000000e-01   4.2890000000000000e-01  -2.8600000000000000e-02   1.8079999999999999e-01  -1.8859999999999999e-01   9.5440000000000003e-01   4.4499999999999998e-02   1.2188000000000001e+00  -1.4449999999999999e-01  -6.7400000000000002e-02   1.0620000000000000e-01
  -5.0700000000000001e-01  -3.7369999999999998e-01   7.7210000000000001e-01  -1.6230000000000000e-01   3.0449999999999999e-01  -2.7629999999999999e-01   1.1762999999999999e+00  -1.5559999999999999e-01   2.4377000000000000e+00  -1.7340000000000000e-01   7.6999999999999999e-02   1.1500000000000000e-01
   1.5429999999999999e-01  -3.5170000000000001e-01   9.4359999999999999e-01  -1.8140000000000001e-01   3.9970000000000000e-01  -2.7189999999999998e-01   1.2873000000000001e+00  -4.4469999999999998e-01   2.2635999999999998e+00  -1.6380000000000000e-01  -2.8899999999999999e-02   1.5040000000000001e-01
  -2.4249999999999999e-01  -2.8580000000000000e-01  -4.2890000000000000e-01  -7.6399999999999996e-02   4.1870000000000002e-01  -2.0610000000000001e-01   9.7660000000000002e-01  -1.5559999999999999e-01   1.7412000000000001e+00  -3.8500000000000000e-02  -1.9199999999999998e-02   1.0170000000000000e-01
  -4.4100000000000000e-02  -2.6379999999999998e-01   9.4359999999999999e-01  -1.7190000000000000e-01   3.3310000000000001e-01  -2.5869999999999999e-01   1.1540999999999999e+00  -8.8900000000000007e-02   2.2635999999999998e+00  -1.0600000000000000e-01  -4.8099999999999997e-02   1.1060000000000000e-01
  -4.8490000000000000e-01  -4.6170000000000000e-01   4.2890000000000000e-01  -7.6399999999999996e-02   4.1870000000000002e-01  -2.2359999999999999e-01   1.0875999999999999e+00  -1.1119999999999999e-01   1.6540999999999999e+00  -1.5409999999999999e-01  -4.8099999999999997e-02   1.1060000000000000e-01
  -3.3060000000000000e-01  -1.9789999999999999e-01   5.1470000000000005e-01  -1.7190000000000000e-01   3.6159999999999998e-01  -2.7189999999999998e-01   9.5440000000000003e-01  -1.5559999999999999e-01   2.6989000000000001e+00  -1.5409999999999999e-01  -3.8500000000000000e-02   9.7299999999999998e-02
  -3.5270000000000001e-01  -3.7369999999999998e-01   3.4310000000000002e-01  -5.7299999999999997e-02   3.9970000000000000e-01  -2.0610000000000001e-01   1.2428999999999999e+00  -8.8900000000000007e-02   2.1764999999999999e+00  -7.7100000000000002e-02  -1.9199999999999998e-02   1.1500000000000000e-01
  -2.2040000000000001e-01  -3.2979999999999998e-01   5.1470000000000005e-01  -8.5900000000000004e-02   3.3310000000000001e-01  -2.8070000000000001e-01   1.1096999999999999e+00  -2.4460000000000001e-01   2.9600000000000000e+00  -1.5409999999999999e-01   3.8500000000000000e-02   1.1940000000000001e-01
  -2.8649999999999998e-01  -2.4179999999999999e-01   8.5780000000000001e-01  -1.1459999999999999e-01   3.6159999999999998e-01  -2.0610000000000001e-01   1.1318999999999999e+00  -6.6699999999999995e-02   2.2635999999999998e+00  -1.7340000000000000e-01   0.0000000000000000e+00   1.3270000000000001e-01
  -2.4249999999999999e-01  -4.3969999999999998e-01   1.3725000000000001e+00  -1.6230000000000000e-01   3.3310000000000001e-01  -2.8070000000000001e-01   1.0875999999999999e+00  -6.6699999999999995e-02   1.4800000000000000e+00  -9.6299999999999997e-02  -8.6599999999999996e-02   1.1940000000000001e-01
  -2.8649999999999998e-01  -4.1770000000000002e-01   2.5740000000000002e-01  -2.8600000000000000e-02   2.3790000000000000e-01  -2.0610000000000001e-01   1.1096999999999999e+00  -2.0010000000000000e-01   2.6118000000000001e+00  -1.8300000000000000e-01  -9.6199999999999994e-02   9.2899999999999996e-02
  -2.6450000000000001e-01  -1.9789999999999999e-01   7.7210000000000001e-01  -1.3370000000000001e-01   3.3310000000000001e-01  -2.1490000000000001e-01   1.1318999999999999e+00  -1.7790000000000000e-01   2.6118000000000001e+00  -1.1559999999999999e-01   3.8500000000000000e-02   8.4000000000000005e-02
  -1.9839999999999999e-01  -5.0560000000000005e-01   8.5780000000000001e-01  -8.5900000000000004e-02   3.5210000000000002e-01  -2.4120000000000000e-01   1.1318999999999999e+00  -1.1119999999999999e-01   2.2635999999999998e+00  -5.7799999999999997e-02  -7.6999999999999999e-02   8.4000000000000005e-02
  -5.5110000000000003e-01  -2.8580000000000000e-01   5.1470000000000005e-01  -1.6230000000000000e-01   3.4260000000000002e-01  -2.4120000000000000e-01   1.2206999999999999e+00   8.8900000000000007e-02   1.9153000000000000e+00  -1.5409999999999999e-01  -6.7400000000000002e-02   1.1940000000000001e-01
  -8.8200000000000001e-02  -6.1550000000000005e-01   6.0050000000000003e-01  -1.1459999999999999e-01   3.6159999999999998e-01  -2.3680000000000001e-01   1.1540999999999999e+00  -3.1130000000000002e-01   2.0024000000000002e+00  -1.8300000000000000e-01  -3.8500000000000000e-02   1.2830000000000000e-01
  -1.9839999999999999e-01  -3.9570000000000000e-01   1.7160000000000000e-01  -1.6230000000000000e-01   2.5690000000000002e-01  -2.1490000000000001e-01   1.1984999999999999e+00  -2.2200000000000001e-02   2.6989000000000001e+00  -2.3119999999999999e-01   0.0000000000000000e+00   9.7299999999999998e-02
  -1.1020000000000001e-01  -3.2979999999999998e-01  -1.7160000000000000e-01  -9.5500000000000002e-02   4.1870000000000002e-01  -2.1049999999999999e-01   1.0875999999999999e+00  -1.7790000000000000e-01   1.8283000000000000e+00  -1.1559999999999999e-01   9.5999999999999992e-03   8.8499999999999995e-02
  -3.5270000000000001e-01  -2.4179999999999999e-01   5.1470000000000005e-01  -1.9099999999999999e-02   4.2820000000000003e-01  -2.7629999999999999e-01   8.8780000000000003e-01  -2.2200000000000001e-02   2.1764999999999999e+00  -9.6299999999999997e-02   5.7700000000000001e-02   1.1940000000000001e-01
  -1.9839999999999999e-01  -3.9570000000000000e-01   4.2890000000000000e-01  -1.1459999999999999e-01   3.2350000000000001e-01  -2.3240000000000000e-01   8.6560000000000004e-01  -2.2239999999999999e-01   2.4377000000000000e+00  -1.4449999999999999e-01  -9.6199999999999994e-02   1.3270000000000001e-01
  -2.2040000000000001e-01  -3.5170000000000001e-01  -2.5740000000000002e-01  -5.7299999999999997e-02   2.9499999999999998e-01  -2.6310000000000000e-01   1.1318999999999999e+00  -2.2239999999999999e-01   2.0893999999999999e+00  -1.6380000000000000e-01  -4.8099999999999997e-02   1.5040000000000001e-01
  -2.4249999999999999e-01  -3.5170000000000001e-01   5.1470000000000005e-01  -1.7190000000000000e-01   2.6640000000000003e-01  -2.1049999999999999e-01   1.1762999999999999e+00  -6.6699999999999995e-02   2.2635999999999998e+00  -9.6299999999999997e-02  -1.9199999999999998e-02   1.3710000000000000e-01
  -1.7630000000000001e-01  -1.3189999999999999e-01   1.2010000000000001e+00  -1.2410000000000000e-01   3.5210000000000002e-01  -2.5430000000000003e-01   1.3761000000000001e+00  -3.1130000000000002e-01   2.3506000000000000e+00  -1.0600000000000000e-01  -3.8500000000000000e-02   1.2830000000000000e-01
  -3.7469999999999998e-01  -3.5170000000000001e-01   4.2890000000000000e-01  -2.8600000000000000e-02   3.3310000000000001e-01  -2.1929999999999999e-01   1.1762999999999999e+00  -1.7790000000000000e-01   1.1317999999999999e+00  -9.6299999999999997e-02  -1.0580000000000001e-01   1.0620000000000000e-01
  -1.3230000000000000e-01  -3.5170000000000001e-01   2.5740000000000002e-01   9.4999999999999998e-03   3.0449999999999999e-01  -2.8070000000000001e-01   1.0653999999999999e+00  -2.0010000000000000e-01   1.7412000000000001e+00  -1.7340000000000000e-01  -3.8500000000000000e-02   1.1500000000000000e-01
  -3.5270000000000001e-01  -2.6379999999999998e-01   9.4359999999999999e-01  -7.6399999999999996e-02   2.9499999999999998e-01  -2.3240000000000000e-01   1.0209999999999999e+00  -4.2249999999999999e-01   2.3506000000000000e+00  -2.0230000000000001e-01   4.8099999999999997e-02   9.2899999999999996e-02
  -4.4100000000000000e-02  -3.9570000000000000e-01   6.8630000000000002e-01  -3.8199999999999998e-02   3.6159999999999998e-01  -2.5430000000000003e-01   1.1540999999999999e+00  -2.4460000000000001e-01   2.1764999999999999e+00  -1.3489999999999999e-01  -4.8099999999999997e-02   1.3270000000000001e-01
  -3.0859999999999999e-01  -2.4179999999999999e-01   7.7210000000000001e-01  -1.3370000000000001e-01   3.7109999999999999e-01  -2.5430000000000003e-01   1.0875999999999999e+00  -2.0010000000000000e-01   3.0470999999999999e+00  -1.7340000000000000e-01  -5.7700000000000001e-02   7.9600000000000004e-02
  -1.7630000000000001e-01  -3.7369999999999998e-01   1.0294000000000001e+00  -9.4999999999999998e-03   3.3310000000000001e-01  -2.3240000000000000e-01   1.1096999999999999e+00   2.2200000000000001e-02   1.5670999999999999e+00  -1.5409999999999999e-01  -2.8899999999999999e-02   1.1060000000000000e-01
  -2.6450000000000001e-01  -3.7369999999999998e-01   6.0050000000000003e-01  -9.5500000000000002e-02   3.0449999999999999e-01  -2.0610000000000001e-01   1.1540999999999999e+00  -4.4499999999999998e-02   2.6118000000000001e+00  -1.7340000000000000e-01  -3.8500000000000000e-02   1.3270000000000001e-01
  -4.1880000000000001e-01  -4.1770000000000002e-01   1.2010000000000001e+00  -1.1459999999999999e-01   3.9010000000000000e-01  -2.2359999999999999e-01   1.1540999999999999e+00  -8.8900000000000007e-02   1.7412000000000001e+00  -1.8300000000000000e-01  -9.6199999999999994e-02   1.0170000000000000e-01
  -1.7630000000000001e-01  -3.2979999999999998e-01  -4.2890000000000000e-01  -1.4319999999999999e-01   2.3790000000000000e-01  -2.1490000000000001e-01   1.0875999999999999e+00  -4.0020000000000000e-01   2.7858999999999998e+00  -1.8300000000000000e-01   0.0000000000000000e+00   1.0170000000000000e-01
  -3.9679999999999999e-01  -2.1980000000000000e-01   6.8630000000000002e-01  -3.8199999999999998e-02   3.5210000000000002e-01  -1.9289999999999999e-01   9.7660000000000002e-01  -1.3339999999999999e-01   1.5670999999999999e+00  -1.7340000000000000e-01  -2.8899999999999999e-02   1.1060000000000000e-01
  -4.6289999999999998e-01  -2.8580000000000000e-01   1.0294000000000001e+00  -9.4999999999999998e-03   3.7109999999999999e-01  -2.3680000000000001e-01   1.3317000000000001e+00  -1.5559999999999999e-01   2.3506000000000000e+00  -1.0600000000000000e-01  -4.8099999999999997e-02   1.2830000000000000e-01
  -4.1880000000000001e-01  -3.5170000000000001e-01   2.5740000000000002e-01  -1.0500000000000000e-01   2.6640000000000003e-01  -2.4560000000000001e-01   1.1762999999999999e+00  -2.2239999999999999e-01   2.4377000000000000e+00  -1.3489999999999999e-01  -2.8899999999999999e-02   7.5200000000000003e-02
  -3.3060000000000000e-01  -2.4179999999999999e-01   6.0050000000000003e-01  -5.7299999999999997e-02   2.9499999999999998e-01  -2.2359999999999999e-01   1.0875999999999999e+00  -2.8910000000000002e-01   1.9153000000000000e+00  -1.7340000000000000e-01   9.5999999999999992e-03   1.1060000000000000e-01
  -1.7630000000000001e-01  -4.1770000000000002e-01   4.2890000000000000e-01  -1.0500000000000000e-01   3.5210000000000002e-01  -2.0610000000000001e-01   1.1096999999999999e+00  -8.8900000000000007e-02   2.2635999999999998e+00  -1.4449999999999999e-01  -3.8500000000000000e-02   8.4000000000000005e-02
  -2.4249999999999999e-01  -2.1980000000000000e-01   6.8630000000000002e-01  -2.0050000000000001e-01   3.8059999999999999e-01  -2.6750000000000002e-01   1.1096999999999999e+00   2.2200000000000001e-02   1.8283000000000000e+00  -1.1559999999999999e-01   0.0000000000000000e+00   9.2899999999999996e-02
  -3.3060000000000000e-01  -1.5390000000000001e-01   5.1470000000000005e-01   2.8600000000000000e-02   3.4260000000000002e-01  -2.3680000000000001e-01   1.0875999999999999e+00  -1.1119999999999999e-01   2.0893999999999999e+00  -1.0600000000000000e-01   3.8500000000000000e-02   6.6400000000000001e-02
  -1.7630000000000001e-01  -2.8580000000000000e-01   7.7210000000000001e-01  -1.7190000000000000e-01   3.4260000000000002e-01  -1.9730000000000000e-01   1.0209999999999999e+00  -4.4499999999999998e-02   2.5247000000000002e+00  -9.6299999999999997e-02  -3.8500000000000000e-02   9.7299999999999998e-02
  -3.5270000000000001e-01  -4.8359999999999997e-01   5.1470000000000005e-01  -3.8199999999999998e-02   3.1400000000000000e-01  -2.2800000000000001e-01   1.1984999999999999e+00  -1.3339999999999999e-01   2.4377000000000000e+00  -8.6699999999999999e-02  -1.1550000000000001e-01   8.8499999999999995e-02
  -1.7630000000000001e-01  -3.7369999999999998e-01   1.2010000000000001e+00  -1.4319999999999999e-01   3.2350000000000001e-01  -2.5430000000000003e-01   1.0875999999999999e+00  -2.2200000000000001e-02   2.0893999999999999e+00  -8.6699999999999999e-02  -1.3469999999999999e-01   1.3270000000000001e-01
  -2.8649999999999998e-01  -1.7590000000000000e-01   2.5740000000000002e-01  -7.6399999999999996e-02   3.2350000000000001e-01  -2.1490000000000001e-01   1.1762999999999999e+00  -3.5580000000000001e-01   2.4377000000000000e+00  -1.1559999999999999e-01  -9.5999999999999992e-03   9.2899999999999996e-02
  -1.9839999999999999e-01  -6.1550000000000005e-01   1.3725000000000001e+00  -1.2410000000000000e-01   4.7580000000000000e-01  -2.9820000000000002e-01   1.1984999999999999e+00  -1.3339999999999999e-01   2.3506000000000000e+00  -9.6299999999999997e-02   1.9199999999999998e-02   7.0800000000000002e-02
  -4.1880000000000001e-01  -1.9789999999999999e-01   1.7160000000000000e-01  -1.5279999999999999e-01   2.9499999999999998e-01  -2.3680000000000001e-01   1.2428999999999999e+00   2.2200000000000001e-02   2.3506000000000000e+00  -8.6699999999999999e-02  -1.4430000000000001e-01   1.2390000000000000e-01
  -3.0859999999999999e-01  -5.4959999999999998e-01   5.1470000000000005e-01  -6.6799999999999998e-02   2.9499999999999998e-01  -2.2359999999999999e-01   8.6560000000000004e-01   1.1119999999999999e-01   1.3930000000000000e+00  -1.2520000000000001e-01  -9.5999999999999992e-03   9.2899999999999996e-02
  -1.9839999999999999e-01  -3.7369999999999998e-01   1.7160000000000000e-01  -2.1959999999999999e-01   3.1400000000000000e-01  -2.4120000000000000e-01   9.9880000000000002e-01  -1.1119999999999999e-01   2.9600000000000000e+00  -1.8300000000000000e-01  -7.6999999999999999e-02   9.2899999999999996e-02
  -1.1020000000000001e-01  -3.9570000000000000e-01   1.0294000000000001e+00  -1.2410000000000000e-01   3.8059999999999999e-01  -2.5869999999999999e-01   1.2650999999999999e+00  -2.0010000000000000e-01   2.1764999999999999e+00  -4.8200000000000000e-02  -1.9199999999999998e-02   1.0170000000000000e-01
  -2.6450000000000001e-01  -4.1770000000000002e-01   1.4582999999999999e+00  -1.0500000000000000e-01   3.1400000000000000e-01  -2.6750000000000002e-01   1.1762999999999999e+00  -1.1119999999999999e-01   2.2635999999999998e+00  -1.6380000000000000e-01  -4.8099999999999997e-02   1.1500000000000000e-01
  -3.0859999999999999e-01  -2.6379999999999998e-01   8.5780000000000001e-01  -1.0500000000000000e-01   3.7109999999999999e-01  -2.3240000000000000e-01   1.0875999999999999e+00  -3.1130000000000002e-01   2.3506000000000000e+00  -1.3489999999999999e-01  -5.7700000000000001e-02   9.7299999999999998e-02
  -1.3230000000000000e-01  -3.0780000000000002e-01   5.1470000000000005e-01  -6.6799999999999998e-02   3.8059999999999999e-01  -2.3680000000000001e-01   1.0653999999999999e+00  -1.3339999999999999e-01   1.3930000000000000e+00  -7.7100000000000002e-02  -3.8500000000000000e-02   5.3100000000000001e-02
  -2.2040000000000001e-01  -1.9789999999999999e-01   0.0000000000000000e+00  -1.5279999999999999e-01   3.2350000000000001e-01  -2.5869999999999999e-01   1.1096999999999999e+00  -8.8900000000000007e-02   1.5670999999999999e+00  -1.6380000000000000e-01  -4.8099999999999997e-02   1.1500000000000000e-01
  -1.9839999999999999e-01  -3.2979999999999998e-01   6.8630000000000002e-01  -4.7699999999999999e-02   3.0449999999999999e-01  -2.3240000000000000e-01   8.6560000000000004e-01  -1.5559999999999999e-01   2.0024000000000002e+00  -2.0230000000000001e-01  -2.8899999999999999e-02   1.0620000000000000e-01
  -3.5270000000000001e-01  -4.3969999999999998e-01   1.2010000000000001e+00  -5.7299999999999997e-02   3.5210000000000002e-01  -2.1929999999999999e-01   8.4340000000000004e-01  -2.0010000000000000e-01   2.0893999999999999e+00  -9.6299999999999997e-02  -9.6199999999999994e-02   1.2830000000000000e-01
  -3.7469999999999998e-01  -2.8580000000000000e-01   6.0050000000000003e-01  -6.6799999999999998e-02   4.4719999999999999e-01  -2.3680000000000001e-01   1.0875999999999999e+00  -2.0010000000000000e-01   2.6989000000000001e+00  -1.9270000000000001e-01  -2.8899999999999999e-02   1.1500000000000000e-01
  -2.6450000000000001e-01  -1.9789999999999999e-01   6.0050000000000003e-01  -6.6799999999999998e-02   3.0449999999999999e-01  -2.5000000000000000e-01   1.0653999999999999e+00  -2.2239999999999999e-01   2.1764999999999999e+00  -1.1559999999999999e-01  -4.8099999999999997e-02   9.7299999999999998e-02
  -3.7469999999999998e-01  -3.2979999999999998e-01  -2.5740000000000002e-01  -9.5500000000000002e-02   2.3790000000000000e-01  -2.4560000000000001e-01   9.7660000000000002e-01   1.1119999999999999e-01   3.1341999999999999e+00  -7.7100000000000002e-02  -1.9199999999999998e-02   1.0620000000000000e-01
  -2.8649999999999998e-01  -1.9789999999999999e-01   7.7210000000000001e-01  -1.4319999999999999e-01   3.4260000000000002e-01  -2.5869999999999999e-01   9.5440000000000003e-01  -1.7790000000000000e-01   1.8283000000000000e+00  -5.7799999999999997e-02  -3.8500000000000000e-02   1.3710000000000000e-01
  -3.0859999999999999e-01  -2.1999999999999999e-02   6.8630000000000002e-01  -7.6399999999999996e-02   2.8549999999999998e-01  -1.8859999999999999e-01   9.9880000000000002e-01   2.2239999999999999e-01   1.5670999999999999e+00  -1.2520000000000001e-01  -5.7700000000000001e-02   1.1500000000000000e-01
  -1.1020000000000001e-01  -4.3969999999999998e-01   1.0294000000000001e+00  -1.1459999999999999e-01   3.2350000000000001e-01  -2.1490000000000001e-01   1.0653999999999999e+00   1.3339999999999999e-01   2.2635999999999998e+00  -7.7100000000000002e-02  -2.8899999999999999e-02  -4.4000000000000003e-03
  -1.7630000000000001e-01  -3.9570000000000000e-01   5.1470000000000005e-01  -1.3370000000000001e-01   2.4740000000000001e-01  -2.2359999999999999e-01   1.3983000000000001e+00  -7.7820000000000000e-01   2.2635999999999998e+00  -1.6380000000000000e-01  -1.8279999999999999e-01   1.0620000000000000e-01
  -1.7630000000000001e-01  -2.1980000000000000e-01   1.0294000000000001e+00  -1.3370000000000001e-01   2.8549999999999998e-01  -2.4120000000000000e-01   1.1762999999999999e+00   2.8910000000000002e-01   3.0470999999999999e+00  -8.6699999999999999e-02  -7.6999999999999999e-02   1.1940000000000001e-01
  -3.7469999999999998e-01  -4.3969999999999998e-01   0.0000000000000000e+00  -9.5500000000000002e-02   3.6159999999999998e-01  -2.1490000000000001e-01   1.1762999999999999e+00  -1.7790000000000000e-01   1.8283000000000000e+00  -1.5409999999999999e-01  -7.6999999999999999e-02   1.0170000000000000e-01
  -1.7630000000000001e-01  -3.2979999999999998e-01   2.5740000000000002e-01   1.9099999999999999e-02   3.1400000000000000e-01  -2.2800000000000001e-01   1.0431999999999999e+00  -2.4460000000000001e-01   2.1764999999999999e+00  -1.3489999999999999e-01   0.0000000000000000e+00   7.0800000000000002e-02
  -2.8649999999999998e-01  -3.0780000000000002e-01   1.2010000000000001e+00  -1.1459999999999999e-01   2.9499999999999998e-01  -2.5000000000000000e-01   1.0431999999999999e+00   3.5580000000000001e-01   2.0893999999999999e+00  -1.0600000000000000e-01  -4.8099999999999997e-02   1.1940000000000001e-01
  -3.5270000000000001e-01  -3.2979999999999998e-01   4.2890000000000000e-01  -1.2410000000000000e-01   3.4260000000000002e-01  -2.5000000000000000e-01   1.1096999999999999e+00  -3.5580000000000001e-01   1.5670999999999999e+00  -1.5409999999999999e-01  -2.8899999999999999e-02   1.1500000000000000e-01
  -3.0859999999999999e-01  -1.7590000000000000e-01   8.5800000000000001e-02   1.9099999999999999e-02   3.2350000000000001e-01  -2.1049999999999999e-01   1.0209999999999999e+00  -6.6699999999999995e-02   2.9600000000000000e+00  -1.7340000000000000e-01  -6.7400000000000002e-02   1.2390000000000000e-01
  -2.8649999999999998e-01  -4.8359999999999997e-01   3.4310000000000002e-01  -1.8140000000000001e-01   3.8059999999999999e-01  -2.1490000000000001e-01   9.9880000000000002e-01  -1.5559999999999999e-01   1.2188000000000001e+00  -1.5409999999999999e-01   0.0000000000000000e+00   1.2390000000000000e-01
  -1.3230000000000000e-01  -1.7590000000000000e-01   7.7210000000000001e-01  -7.6399999999999996e-02   3.0449999999999999e-01  -2.1929999999999999e-01   1.1096999999999999e+00  -2.8910000000000002e-01   1.6540999999999999e+00  -1.2520000000000001e-01  -1.0580000000000001e-01   1.1060000000000000e-01
  -3.0859999999999999e-01  -2.8580000000000000e-01  -3.4310000000000002e-01  -2.0999999999999999e-01   3.7109999999999999e-01  -1.8859999999999999e-01   1.1540999999999999e+00  -1.3339999999999999e-01   2.5247000000000002e+00  -1.0600000000000000e-01  -1.4430000000000001e-01   7.9600000000000004e-02
   0.0000000000000000e+00  -3.7369999999999998e-01   5.1470000000000005e-01  -1.7190000000000000e-01   3.8059999999999999e-01  -2.4120000000000000e-01   1.1540999999999999e+00  -3.5580000000000001e-01   2.1764999999999999e+00  -1.1559999999999999e-01  -9.5999999999999992e-03   7.9600000000000004e-02
  -3.7469999999999998e-01  -2.6379999999999998e-01   8.5780000000000001e-01  -2.2910000000000000e-01   3.4260000000000002e-01  -2.1049999999999999e-01   1.0653999999999999e+00   2.2200000000000001e-02   2.7858999999999998e+00  -1.0600000000000000e-01  -7.6999999999999999e-02   1.6370000000000001e-01
  -3.7469999999999998e-01  -1.3189999999999999e-01   0.0000000000000000e+00  -1.1459999999999999e-01   3.5210000000000002e-01  -2.3680000000000001e-01   1.0875999999999999e+00  -2.2200000000000001e-02   2.6989000000000001e+00  -7.7100000000000002e-02  -4.8099999999999997e-02   1.1500000000000000e-01
  -3.7469999999999998e-01  -4.3969999999999998e-01  -6.8630000000000002e-01  -4.7699999999999999e-02   2.7600000000000002e-01  -2.0610000000000001e-01   1.0875999999999999e+00  -2.0010000000000000e-01   1.8283000000000000e+00  -1.7340000000000000e-01  -5.7700000000000001e-02   7.9600000000000004e-02
  -2.6450000000000001e-01  -3.9570000000000000e-01   6.8630000000000002e-01  -2.0050000000000001e-01   4.0920000000000001e-01  -2.0610000000000001e-01   1.1762999999999999e+00   2.0010000000000000e-01   2.3506000000000000e+00  -5.7799999999999997e-02  -5.7700000000000001e-02   1.1500000000000000e-01
  -3.7469999999999998e-01  -2.4179999999999999e-01   7.7210000000000001e-01  -8.5900000000000004e-02   3.6159999999999998e-01  -2.4560000000000001e-01   1.1096999999999999e+00  -1.3339999999999999e-01   2.0893999999999999e+00  -5.7799999999999997e-02  -3.8500000000000000e-02   1.5479999999999999e-01
  -2.6450000000000001e-01  -4.8359999999999997e-01   8.5800000000000001e-02  -1.1459999999999999e-01   2.6640000000000003e-01  -1.8420000000000000e-01   1.2873000000000001e+00  -1.3339999999999999e-01   2.6989000000000001e+00  -6.7400000000000002e-02  -3.8500000000000000e-02   1.4160000000000000e-01
  -2.8649999999999998e-01  -2.8580000000000000e-01   4.2890000000000000e-01  -1.6230000000000000e-01   3.4260000000000002e-01  -2.7189999999999998e-01   1.1762999999999999e+00  -1.3339999999999999e-01   2.0893999999999999e+00  -3.8500000000000000e-02  -5.7700000000000001e-02   7.0800000000000002e-02
  -5.9509999999999996e-01  -1.0990000000000000e-01   2.5740000000000002e-01  -1.4319999999999999e-01   3.0449999999999999e-01  -2.3240000000000000e-01   1.0875999999999999e+00  -2.4460000000000001e-01   1.8283000000000000e+00  -1.6380000000000000e-01  -9.6199999999999994e-02   1.0170000000000000e-01
  -2.8649999999999998e-01  -4.3969999999999998e-01  -8.5800000000000001e-02  -9.5500000000000002e-02   3.7109999999999999e-01  -2.1490000000000001e-01   1.0875999999999999e+00   4.4499999999999998e-02   1.2188000000000001e+00  -1.9270000000000001e-01  -3.8500000000000000e-02   1.0170000000000000e-01
  -3.3060000000000000e-01  -3.7369999999999998e-01   8.5780000000000001e-01  -9.5500000000000002e-02   3.2350000000000001e-01  -2.2800000000000001e-01   1.1984999999999999e+00  -1.1119999999999999e-01   2.3506000000000000e+00  -1.9270000000000001e-01   2.8899999999999999e-02   1.1940000000000001e-01
  -3.7469999999999998e-01  -1.5390000000000001e-01   2.5740000000000002e-01  -1.4319999999999999e-01   2.1890000000000001e-01  -2.0169999999999999e-01   1.0653999999999999e+00  -2.4460000000000001e-01   2.6989000000000001e+00  -1.9270000000000001e-01  -8.6599999999999996e-02   1.4599999999999999e-01
  -2.4249999999999999e-01  -4.1770000000000002e-01   5.1470000000000005e-01   9.5500000000000002e-02   4.1870000000000002e-01  -2.1049999999999999e-01   1.1762999999999999e+00   0.0000000000000000e+00   1.8283000000000000e+00  -7.7100000000000002e-02   0.0000000000000000e+00   1.1060000000000000e-01
  -1.7630000000000001e-01  -2.8580000000000000e-01   9.4359999999999999e-01  -2.0050000000000001e-01   3.9970000000000000e-01  -2.4560000000000001e-01   8.8780000000000003e-01  -1.3339999999999999e-01   2.1764999999999999e+00  -1.8300000000000000e-01  -9.5999999999999992e-03   6.1899999999999997e-02
  -2.6450000000000001e-01  -1.7590000000000000e-01  -8.5800000000000001e-02  -1.1459999999999999e-01   2.8549999999999998e-01  -2.5430000000000003e-01   1.0209999999999999e+00   2.2200000000000001e-02   2.2635999999999998e+00  -1.5409999999999999e-01  -1.1550000000000001e-01   1.0620000000000000e-01
  -3.5270000000000001e-01  -3.7369999999999998e-01   3.4310000000000002e-01   3.8199999999999998e-02   2.7600000000000002e-01  -1.7979999999999999e-01   9.9880000000000002e-01  -8.8900000000000007e-02   2.7858999999999998e+00  -1.8300000000000000e-01  -1.0580000000000001e-01   1.5920000000000001e-01
  -2.8649999999999998e-01  -3.0780000000000002e-01   3.4310000000000002e-01  -1.1459999999999999e-01   3.4260000000000002e-01  -2.1049999999999999e-01   9.3220000000000003e-01  -6.6699999999999995e-02   2.4377000000000000e+00   0.0000000000000000e+00  -7.6999999999999999e-02   9.2899999999999996e-02
  -1.1020000000000001e-01  -4.6170000000000000e-01   6.8630000000000002e-01  -5.7299999999999997e-02   3.5210000000000002e-01  -2.5869999999999999e-01   9.9880000000000002e-01  -2.6679999999999998e-01   2.4377000000000000e+00  -2.0230000000000001e-01   0.0000000000000000e+00   1.1500000000000000e-01
  -1.7630000000000001e-01  -2.1980000000000000e-01   1.2010000000000001e+00  -1.3370000000000001e-01   3.6159999999999998e-01  -2.5869999999999999e-01   1.1096999999999999e+00  -1.1119999999999999e-01   2.8730000000000002e+00  -8.6699999999999999e-02   2.8899999999999999e-02   6.1899999999999997e-02
  -2.6450000000000001e-01  -1.7590000000000000e-01  -5.1470000000000005e-01  -1.8140000000000001e-01   3.3310000000000001e-01  -1.9289999999999999e-01   9.5440000000000003e-01  -6.6699999999999995e-02   1.8283000000000000e+00  -2.0230000000000001e-01   3.8500000000000000e-02   1.2390000000000000e-01
  -4.1880000000000001e-01  -3.5170000000000001e-01   2.5740000000000002e-01  -9.5500000000000002e-02   3.6159999999999998e-01  -2.6750000000000002e-01   1.0431999999999999e+00   2.2200000000000001e-02   1.7412000000000001e+00  -1.6380000000000000e-01  -2.8899999999999999e-02   1.0620000000000000e-01
  -3.9679999999999999e-01  -4.8359999999999997e-01   8.5800000000000001e-02  -6.6799999999999998e-02   2.4740000000000001e-01  -2.3240000000000000e-01   1.2650999999999999e+00  -1.7790000000000000e-01   2.6118000000000001e+00  -8.6699999999999999e-02  -1.3469999999999999e-01   1.1500000000000000e-01
  -1.3230000000000000e-01  -2.6379999999999998e-01   8.5800000000000001e-02  -8.5900000000000004e-02   3.9010000000000000e-01  -2.5869999999999999e-01   1.0209999999999999e+00  -6.6699999999999995e-02   3.1341999999999999e+00  -1.4449999999999999e-01   2.8899999999999999e-02   1.2830000000000000e-01
  -2.8649999999999998e-01  -4.1770000000000002e-01   6.0050000000000003e-01  -8.5900000000000004e-02   3.8059999999999999e-01  -2.4560000000000001e-01   1.0875999999999999e+00  -2.2200000000000001e-02   2.2635999999999998e+00  -4.8200000000000000e-02   5.7700000000000001e-02   1.2390000000000000e-01
  -1.9839999999999999e-01  -2.4179999999999999e-01   7.7210000000000001e-01  -1.1459999999999999e-01   3.1400000000000000e-01  -1.9289999999999999e-01   1.0875999999999999e+00  -2.0010000000000000e-01   2.5247000000000002e+00  -1.8300000000000000e-01  -9.5999999999999992e-03   1.4160000000000000e-01
  -4.4100000000000000e-02  -2.1980000000000000e-01   6.0050000000000003e-01  -6.6799999999999998e-02   2.9499999999999998e-01  -1.5790000000000001e-01   1.1540999999999999e+00   2.2200000000000001e-02   2.3506000000000000e+00  -4.8200000000000000e-02   3.8500000000000000e-02   1.2390000000000000e-01
  -4.4080000000000003e-01  -3.7369999999999998e-01   6.8630000000000002e-01  -1.7190000000000000e-01   3.2350000000000001e-01  -2.5430000000000003e-01   1.1540999999999999e+00  -4.4499999999999998e-02   2.0893999999999999e+00  -1.0600000000000000e-01  -5.7700000000000001e-02   1.1500000000000000e-01
  -3.7469999999999998e-01  -1.9789999999999999e-01   0.0000000000000000e+00  -1.2410000000000000e-01   3.4260000000000002e-01  -2.1049999999999999e-01   1.1318999999999999e+00  -2.2239999999999999e-01   2.2635999999999998e+00  -7.7100000000000002e-02  -5.7700000000000001e-02   1.2830000000000000e-01
  -1.1020000000000001e-01  -4.3969999999999998e-01   5.1470000000000005e-01  -6.6799999999999998e-02   3.9970000000000000e-01  -2.4120000000000000e-01   1.0653999999999999e+00  -1.5559999999999999e-01   2.6989000000000001e+00  -1.1559999999999999e-01   0.0000000000000000e+00   9.2899999999999996e-02
  -1.7630000000000001e-01  -3.2979999999999998e-01   5.1470000000000005e-01  -1.2410000000000000e-01   2.8549999999999998e-01  -2.5000000000000000e-01   1.2650999999999999e+00  -1.7790000000000000e-01   2.4377000000000000e+00  -6.7400000000000002e-02  -5.7700000000000001e-02   1.1500000000000000e-01
  -3.5270000000000001e-01  -2.1980000000000000e-01  -8.5800000000000001e-02  -1.9099999999999999e-02   3.1400000000000000e-01  -2.0169999999999999e-01   8.8780000000000003e-01  -1.7790000000000000e-01   1.6540999999999999e+00  -1.8300000000000000e-01  -1.9199999999999998e-02   1.3710000000000000e-01
  -4.1880000000000001e-01  -3.0780000000000002e-01   8.5780000000000001e-01  -7.6399999999999996e-02   2.2839999999999999e-01  -1.8859999999999999e-01   1.2428999999999999e+00  -1.7790000000000000e-01   1.3930000000000000e+00  -2.0230000000000001e-01  -6.7400000000000002e-02   9.7299999999999998e-02
  -1.9839999999999999e-01  -4.1770000000000002e-01   7.7210000000000001e-01  -3.8199999999999998e-02   4.4719999999999999e-01  -2.6750000000000002e-01   1.1318999999999999e+00  -6.6699999999999995e-02   2.7858999999999998e+00  -1.3489999999999999e-01  -9.6199999999999994e-02   9.7299999999999998e-02
  -2.2040000000000001e-01  -1.9789999999999999e-01  -6.0050000000000003e-01  -4.7699999999999999e-02   3.8059999999999999e-01  -2.2359999999999999e-01   1.1540999999999999e+00   2.2200000000000001e-02   2.4377000000000000e+00  -1.0600000000000000e-01   2.8899999999999999e-02   8.4000000000000005e-02
  -1.7630000000000001e-01  -5.2759999999999996e-01   1.1152000000000000e+00  -1.2410000000000000e-01   3.9970000000000000e-01  -2.4560000000000001e-01   1.0431999999999999e+00  -2.0010000000000000e-01   1.1317999999999999e+00  -2.0230000000000001e-01   0.0000000000000000e+00   1.1060000000000000e-01
  -3.0859999999999999e-01  -1.5390000000000001e-01  -4.2890000000000000e-01   9.4999999999999998e-03   2.7600000000000002e-01  -1.8420000000000000e-01   1.2873000000000001e+00  -2.0010000000000000e-01   1.1317999999999999e+00  -1.1559999999999999e-01   9.5999999999999992e-03   7.0800000000000002e-02
  -2.8649999999999998e-01  -1.3189999999999999e-01  -1.7160000000000000e-01  -1.2410000000000000e-01   1.9980000000000001e-01  -2.0610000000000001e-01   9.9880000000000002e-01  -2.0010000000000000e-01   2.8730000000000002e+00  -1.9270000000000001e-01  -4.8099999999999997e-02   8.8499999999999995e-02
  -4.1880000000000001e-01  -3.7369999999999998e-01   6.0050000000000003e-01  -8.5900000000000004e-02   3.7109999999999999e-01  -2.3240000000000000e-01   1.3095000000000001e+00  -6.6699999999999995e-02   2.0024000000000002e+00  -5.7799999999999997e-02  -7.6999999999999999e-02   8.8499999999999995e-02
  -1.1020000000000001e-01  -3.2979999999999998e-01   9.4359999999999999e-01  -8.5900000000000004e-02   2.8549999999999998e-01  -2.1490000000000001e-01   9.9880000000000002e-01  -4.4499999999999998e-02   2.0024000000000002e+00  -5.7799999999999997e-02  -4.8099999999999997e-02   9.2899999999999996e-02
  -2.6450000000000001e-01  -4.6170000000000000e-01   9.4359999999999999e-01  -1.2410000000000000e-01   2.4740000000000001e-01  -2.3240000000000000e-01   9.7660000000000002e-01   0.0000000000000000e+00   2.0893999999999999e+00  -1.9270000000000001e-01   0.0000000000000000e+00   1.3710000000000000e-01
  -4.1880000000000001e-01  -3.7369999999999998e-01   1.3725000000000001e+00   0.0000000000000000e+00   3.7109999999999999e-01  -2.0610000000000001e-01   1.0875999999999999e+00   1.3339999999999999e-01   2.1764999999999999e+00  -7.7100000000000002e-02  -8.6599999999999996e-02   1.2830000000000000e-01
  -2.8649999999999998e-01  -2.6379999999999998e-01  -4.2890000000000000e-01  -2.0050000000000001e-01   2.7600000000000002e-01  -2.4120000000000000e-01   9.9880000000000002e-01  -2.0010000000000000e-01   2.9600000000000000e+00  -1.1559999999999999e-01  -2.8899999999999999e-02   1.3710000000000000e-01
  -1.7630000000000001e-01  -1.7590000000000000e-01   3.4310000000000002e-01  -9.5500000000000002e-02   2.8549999999999998e-01  -2.2800000000000001e-01   1.0875999999999999e+00  -2.6679999999999998e-01   3.0470999999999999e+00  -1.5409999999999999e-01  -8.6599999999999996e-02   1.1500000000000000e-01
  -4.4080000000000003e-01  -5.4959999999999998e-01   7.7210000000000001e-01  -1.9099999999999999e-02   3.9970000000000000e-01  -2.5430000000000003e-01   1.0875999999999999e+00  -2.4460000000000001e-01   2.9600000000000000e+00  -2.0230000000000001e-01   0.0000000000000000e+00   1.1940000000000001e-01
  -1.3230000000000000e-01  -2.8580000000000000e-01   1.7160000000000000e-01  -1.4319999999999999e-01   2.4740000000000001e-01  -2.4120000000000000e-01   1.0431999999999999e+00  -2.2200000000000001e-02   2.7858999999999998e+00  -1.8300000000000000e-01   0.0000000000000000e+00   1.3270000000000001e-01
  -2.4249999999999999e-01  -2.4179999999999999e-01   1.4582999999999999e+00  -8.5900000000000004e-02   3.4260000000000002e-01  -2.3240000000000000e-01   1.0209999999999999e+00  -3.3350000000000002e-01   2.1764999999999999e+00  -2.1190000000000001e-01  -5.7700000000000001e-02   7.9600000000000004e-02
  -1.9839999999999999e-01  -2.6379999999999998e-01   5.1470000000000005e-01  -1.2410000000000000e-01   2.6640000000000003e-01  -2.1049999999999999e-01   1.1318999999999999e+00  -1.7790000000000000e-01   3.1341999999999999e+00  -9.6299999999999997e-02  -7.6999999999999999e-02   1.3270000000000001e-01
  -1.3230000000000000e-01  -3.0780000000000002e-01   4.2890000000000000e-01  -6.6799999999999998e-02   3.0449999999999999e-01  -2.1929999999999999e-01   1.3539000000000001e+00   1.3339999999999999e-01   2.5247000000000002e+00  -1.6380000000000000e-01  -2.8899999999999999e-02   9.2899999999999996e-02
  -1.3230000000000000e-01  -1.3189999999999999e-01   1.7160000000000000e-01  -1.1459999999999999e-01   3.3310000000000001e-01  -2.1929999999999999e-01   1.2428999999999999e+00  -2.8910000000000002e-01   2.5247000000000002e+00  -1.0600000000000000e-01  -6.7400000000000002e-02   9.7299999999999998e-02
  -2.4249999999999999e-01  -3.0780000000000002e-01   0.0000000000000000e+00  -2.2910000000000000e-01   3.1400000000000000e-01  -1.5350000000000000e-01   1.1096999999999999e+00   8.8900000000000007e-02   1.8283000000000000e+00  -1.4449999999999999e-01  -8.6599999999999996e-02   7.0800000000000002e-02
  -2.6450000000000001e-01  -3.0780000000000002e-01  -1.1152000000000000e+00  -1.5279999999999999e-01   3.4260000000000002e-01  -2.0610000000000001e-01   1.2428999999999999e+00  -1.5559999999999999e-01   1.7412000000000001e+00  -2.2159999999999999e-01  -1.2509999999999999e-01   1.2390000000000000e-01
  -1.9839999999999999e-01  -4.3969999999999998e-01   8.5800000000000001e-02  -4.7699999999999999e-02   3.5210000000000002e-01  -2.1049999999999999e-01   1.1540999999999999e+00  -3.7800000000000000e-01   2.6989000000000001e+00  -1.5409999999999999e-01  -9.6199999999999994e-02   1.1500000000000000e-01
  -4.1880000000000001e-01  -2.4179999999999999e-01   8.5800000000000001e-02  -8.5900000000000004e-02   2.7600000000000002e-01  -2.1490000000000001e-01   1.1540999999999999e+00  -2.8910000000000002e-01   1.3059000000000001e+00  -1.0600000000000000e-01   4.8099999999999997e-02   1.0620000000000000e-01
  -4.4100000000000000e-02  -2.1980000000000000e-01   1.2867999999999999e+00  -1.0500000000000000e-01   3.1400000000000000e-01  -2.1929999999999999e-01   1.0431999999999999e+00  -1.1119999999999999e-01   2.8730000000000002e+00  -1.5409999999999999e-01   9.5999999999999992e-03   2.6499999999999999e-02
  -4.6289999999999998e-01  -3.9570000000000000e-01   8.5800000000000001e-02  -2.0050000000000001e-01   2.4740000000000001e-01  -2.1929999999999999e-01   1.0653999999999999e+00   4.4499999999999998e-02   2.0893999999999999e+00  -5.7799999999999997e-02   9.5999999999999992e-03   1.1500000000000000e-01
  -4.4100000000000000e-02  -2.8580000000000000e-01   1.1152000000000000e+00  -1.2410000000000000e-01   3.2350000000000001e-01  -1.9730000000000000e-01   1.0875999999999999e+00  -2.6679999999999998e-01   1.5670999999999999e+00  -3.8500000000000000e-02  -4.8099999999999997e-02   1.2830000000000000e-01
  -6.1719999999999997e-01  -4.3969999999999998e-01   3.4310000000000002e-01  -5.7299999999999997e-02   3.8059999999999999e-01  -2.3680000000000001e-01   8.6560000000000004e-01  -1.3339999999999999e-01   2.6989000000000001e+00  -1.5409999999999999e-01  -9.5999999999999992e-03   1.1500000000000000e-01
  -3.7469999999999998e-01  -3.5170000000000001e-01   3.4310000000000002e-01  -8.5900000000000004e-02   3.5210000000000002e-01  -3.1140000000000001e-01   1.1984999999999999e+00  -6.6699999999999995e-02   1.8283000000000000e+00  -6.7400000000000002e-02   3.8500000000000000e-02   7.9600000000000004e-02
  -3.7469999999999998e-01  -3.5170000000000001e-01   8.5780000000000001e-01  -5.7299999999999997e-02   4.6629999999999999e-01  -2.5000000000000000e-01   1.0653999999999999e+00  -1.3339999999999999e-01   2.6989000000000001e+00  -2.2159999999999999e-01  -2.8899999999999999e-02   7.0800000000000002e-02
   1.1020000000000001e-01  -3.9570000000000000e-01   6.8630000000000002e-01  -6.6799999999999998e-02   2.9499999999999998e-01  -2.0610000000000001e-01   9.7660000000000002e-01  -1.5559999999999999e-01   1.9153000000000000e+00  -1.6380000000000000e-01   9.5999999999999992e-03   1.1940000000000001e-01
  -3.9679999999999999e-01  -1.5390000000000001e-01   1.0294000000000001e+00  -6.6799999999999998e-02   2.8549999999999998e-01  -2.1490000000000001e-01   1.1984999999999999e+00   0.0000000000000000e+00   2.1764999999999999e+00  -1.3489999999999999e-01  -8.6599999999999996e-02   1.1060000000000000e-01
  -2.4249999999999999e-01  -3.7369999999999998e-01   0.0000000000000000e+00  -1.5279999999999999e-01   3.4260000000000002e-01  -2.4120000000000000e-01   1.0653999999999999e+00  -1.5559999999999999e-01   1.9153000000000000e+00  -9.6299999999999997e-02  -6.7400000000000002e-02   9.2899999999999996e-02
  -2.4249999999999999e-01  -2.6379999999999998e-01   7.7210000000000001e-01  -5.7299999999999997e-02   3.5210000000000002e-01  -2.1490000000000001e-01   1.0431999999999999e+00  -1.7790000000000000e-01   2.8730000000000002e+00  -1.5409999999999999e-01  -1.9199999999999998e-02   1.4160000000000000e-01
  -3.0859999999999999e-01  -1.7590000000000000e-01   4.2890000000000000e-01   9.4999999999999998e-03   2.6640000000000003e-01  -2.1490000000000001e-01   1.1762999999999999e+00  -2.0010000000000000e-01   2.2635999999999998e+00  -9.6299999999999997e-02  -1.1550000000000001e-01   8.8499999999999995e-02
  -4.1880000000000001e-01  -4.1770000000000002e-01   6.0050000000000003e-01  -8.5900000000000004e-02   3.5210000000000002e-01  -2.1490000000000001e-01   1.1096999999999999e+00  -1.7790000000000000e-01   2.1764999999999999e+00  -4.8200000000000000e-02  -7.6999999999999999e-02   1.2830000000000000e-01
  -3.0859999999999999e-01  -5.0560000000000005e-01   1.1152000000000000e+00  -7.6399999999999996e-02   2.9499999999999998e-01  -2.1049999999999999e-01   9.3220000000000003e-01  -1.3339999999999999e-01   2.2635999999999998e+00  -1.6380000000000000e-01  -5.7700000000000001e-02   1.1060000000000000e-01
  -2.4249999999999999e-01  -3.2979999999999998e-01  -2.5740000000000002e-01  -3.8199999999999998e-02   2.3790000000000000e-01  -2.5000000000000000e-01   1.1984999999999999e+00  -2.8910000000000002e-01   1.4800000000000000e+00  -1.4449999999999999e-01  -1.0580000000000001e-01   9.7299999999999998e-02
  -2.4249999999999999e-01  -3.9570000000000000e-01   7.7210000000000001e-01  -1.6230000000000000e-01   3.4260000000000002e-01  -2.5869999999999999e-01   1.1096999999999999e+00   2.2200000000000001e-02   2.2635999999999998e+00  -1.4449999999999999e-01  -4.8099999999999997e-02   9.2899999999999996e-02
  -6.6130000000000000e-01   1.3189999999999999e-01  -3.4310000000000002e-01  -5.7299999999999997e-02   3.8059999999999999e-01  -2.4560000000000001e-01   8.8780000000000003e-01  -2.0010000000000000e-01   2.1764999999999999e+00  -1.6380000000000000e-01  -9.5999999999999992e-03   1.3270000000000001e-01
   1.1020000000000001e-01  -6.6000000000000003e-02   8.5780000000000001e-01  -1.1459999999999999e-01   3.3310000000000001e-01  -2.4120000000000000e-01   1.1096999999999999e+00  -1.1119999999999999e-01   2.3506000000000000e+00  -1.0600000000000000e-01  -9.5999999999999992e-03   6.1899999999999997e-02
  -3.7469999999999998e-01  -3.9570000000000000e-01   0.0000000000000000e+00  -1.3370000000000001e-01   3.1400000000000000e-01  -2.5000000000000000e-01   1.0653999999999999e+00   0.0000000000000000e+00   3.3083000000000000e+00  -6.7400000000000002e-02  -2.8899999999999999e-02   9.2899999999999996e-02
  -6.6100000000000006e-02  -3.2979999999999998e-01   1.2010000000000001e+00  -1.4319999999999999e-01   3.9970000000000000e-01  -2.4560000000000001e-01   1.2650999999999999e+00  -1.3339999999999999e-01   2.2635999999999998e+00  -1.2520000000000001e-01  -4.8099999999999997e-02   1.4599999999999999e-01
  -4.8490000000000000e-01  -3.5170000000000001e-01  -6.8630000000000002e-01  -6.6799999999999998e-02   4.0920000000000001e-01  -2.1490000000000001e-01   1.1540999999999999e+00  -2.4460000000000001e-01   2.0893999999999999e+00  -1.4449999999999999e-01  -4.8099999999999997e-02   7.5200000000000003e-02
  -4.1880000000000001e-01  -5.2759999999999996e-01  -8.5800000000000001e-02  -4.7699999999999999e-02   3.4260000000000002e-01  -2.4120000000000000e-01   9.3220000000000003e-01  -1.5559999999999999e-01   2.4377000000000000e+00  -8.6699999999999999e-02  -4.8099999999999997e-02   9.7299999999999998e-02
  -6.6100000000000006e-02  -3.7369999999999998e-01  -1.7160000000000000e-01  -9.5500000000000002e-02   3.2350000000000001e-01  -1.9730000000000000e-01   8.2120000000000004e-01   4.4499999999999998e-02   5.2239999999999998e-01  -2.4079999999999999e-01  -1.2509999999999999e-01   1.5479999999999999e-01
  -2.4249999999999999e-01  -2.1980000000000000e-01  -1.7160000000000000e-01  -7.6399999999999996e-02   3.2350000000000001e-01  -2.0610000000000001e-01   8.2120000000000004e-01   5.1139999999999997e-01   1.0447000000000000e+00  -2.2159999999999999e-01  -1.0580000000000001e-01   1.3270000000000001e-01
  -5.0700000000000001e-01  -3.0780000000000002e-01   4.2890000000000000e-01  -1.6230000000000000e-01   3.1400000000000000e-01  -2.5000000000000000e-01   1.5093000000000001e+00  -9.7840000000000005e-01   2.6989000000000001e+00  -8.6699999999999999e-02  -6.7400000000000002e-02   8.4000000000000005e-02
  -3.3060000000000000e-01  -1.0990000000000000e-01   1.1152000000000000e+00  -9.5500000000000002e-02   3.2350000000000001e-01  -1.9730000000000000e-01   1.2428999999999999e+00  -7.5600000000000001e-01   2.8730000000000002e+00  -1.9270000000000001e-01   9.5999999999999992e-03   9.2899999999999996e-02
  -3.3060000000000000e-01  -3.7369999999999998e-01   6.0050000000000003e-01  -3.8199999999999998e-02   2.7600000000000002e-01  -2.8070000000000001e-01   1.1540999999999999e+00   5.5589999999999995e-01   2.8730000000000002e+00  -1.1559999999999999e-01   9.5999999999999992e-03   1.1940000000000001e-01
  -3.5270000000000001e-01  -3.0780000000000002e-01   8.5780000000000001e-01  -1.5279999999999999e-01   1.9980000000000001e-01  -2.3240000000000000e-01   9.7660000000000002e-01  -4.4499999999999998e-02   1.3059000000000001e+00  -1.6380000000000000e-01  -3.8500000000000000e-02   1.3710000000000000e-01
  -4.6289999999999998e-01  -3.9570000000000000e-01   6.8630000000000002e-01  -9.5500000000000002e-02   3.0449999999999999e-01  -2.2800000000000001e-01   1.1096999999999999e+00  -2.6679999999999998e-01   1.5670999999999999e+00  -1.2520000000000001e-01  -1.0580000000000001e-01   1.4599999999999999e-01
  -2.2040000000000001e-01  -2.4179999999999999e-01   6.8630000000000002e-01  -1.5279999999999999e-01   3.1400000000000000e-01  -1.8859999999999999e-01   1.2428999999999999e+00   6.6699999999999995e-02   1.7412000000000001e+00  -7.7100000000000002e-02   0.0000000000000000e+00   1.0620000000000000e-01
  -2.4249999999999999e-01  -2.4179999999999999e-01   1.2010000000000001e+00  -2.8600000000000000e-02   3.1400000000000000e-01  -2.3240000000000000e-01   1.0431999999999999e+00  -6.6699999999999995e-02   2.5247000000000002e+00  -1.4449999999999999e-01   3.8500000000000000e-02   8.8499999999999995e-02
  -3.0859999999999999e-01  -6.6000000000000003e-02   0.0000000000000000e+00  -7.6399999999999996e-02   3.1400000000000000e-01  -1.7540000000000000e-01   9.1000000000000003e-01   4.4499999999999998e-02   1.7412000000000001e+00  -1.0600000000000000e-01  -6.7400000000000002e-02   9.7299999999999998e-02
  -2.6450000000000001e-01  -4.1770000000000002e-01   1.7160000000000000e-01  -2.0050000000000001e-01   3.7109999999999999e-01  -2.0610000000000001e-01   1.0653999999999999e+00  -2.4460000000000001e-01   2.0024000000000002e+00  -1.7340000000000000e-01  -4.8099999999999997e-02   9.2899999999999996e-02
  -2.8649999999999998e-01  -3.0780000000000002e-01  -1.7160000000000000e-01  -1.0500000000000000e-01   2.4740000000000001e-01  -1.7979999999999999e-01   1.0653999999999999e+00  -2.0010000000000000e-01   2.0024000000000002e+00  -1.4449999999999999e-01  -5.7700000000000001e-02   1.2390000000000000e-01
  -3.0859999999999999e-01  -4.8359999999999997e-01   6.0050000000000003e-01  -1.0500000000000000e-01   2.5690000000000002e-01  -1.9289999999999999e-01   7.5460000000000005e-01  -1.3339999999999999e-01   2.7858999999999998e+00  -1.0600000000000000e-01  -4.8099999999999997e-02   1.0620000000000000e-01
  -3.5270000000000001e-01  -3.2979999999999998e-01   4.2890000000000000e-01  -8.5900000000000004e-02   4.0920000000000001e-01  -2.6750000000000002e-01   1.1984999999999999e+00  -1.7790000000000000e-01   1.5670999999999999e+00  -1.0600000000000000e-01   3.8500000000000000e-02   1.2830000000000000e-01
  -1.5429999999999999e-01  -3.5170000000000001e-01   3.4310000000000002e-01   2.8600000000000000e-02   3.1400000000000000e-01  -2.3680000000000001e-01   8.8780000000000003e-01  -2.0010000000000000e-01   2.4377000000000000e+00  -1.1559999999999999e-01   9.5999999999999992e-03   1.3270000000000001e-01
  -2.4249999999999999e-01  -2.1980000000000000e-01   0.0000000000000000e+00  -2.2910000000000000e-01   3.7109999999999999e-01  -2.4120000000000000e-01   9.9880000000000002e-01  -1.7790000000000000e-01   2.9600000000000000e+00  -1.8300000000000000e-01  -1.7319999999999999e-01   1.1500000000000000e-01
  -3.3060000000000000e-01  -3.5170000000000001e-01   2.5740000000000002e-01  -1.3370000000000001e-01   3.6159999999999998e-01  -1.7100000000000001e-01   9.5440000000000003e-01  -2.0010000000000000e-01   1.8283000000000000e+00  -7.7100000000000002e-02  -9.5999999999999992e-03   1.0620000000000000e-01
  -1.9839999999999999e-01  -4.8359999999999997e-01   3.4310000000000002e-01  -1.8140000000000001e-01   2.5690000000000002e-01  -2.1049999999999999e-01   9.1000000000000003e-01   0.0000000000000000e+00   1.9153000000000000e+00  -1.5409999999999999e-01   1.9199999999999998e-02   1.3270000000000001e-01
  -2.2040000000000001e-01  -5.9360000000000002e-01   5.1470000000000005e-01  -2.0050000000000001e-01   3.7109999999999999e-01  -2.1049999999999999e-01   9.3220000000000003e-01  -1.1119999999999999e-01   1.5670999999999999e+00  -1.0600000000000000e-01  -7.6999999999999999e-02   1.2390000000000000e-01
  -1.9839999999999999e-01  -3.9570000000000000e-01  -1.7160000000000000e-01  -5.7299999999999997e-02   3.8059999999999999e-01  -2.5000000000000000e-01   1.0431999999999999e+00  -1.5559999999999999e-01   2.2635999999999998e+00  -1.2520000000000001e-01   2.8899999999999999e-02   4.8700000000000000e-02
  -1.9839999999999999e-01  -4.3969999999999998e-01   0.0000000000000000e+00  -8.5900000000000004e-02   3.8059999999999999e-01  -1.8859999999999999e-01   1.1540999999999999e+00  -1.1119999999999999e-01   2.0893999999999999e+00  -1.6380000000000000e-01  -7.6999999999999999e-02   1.0170000000000000e-01
  -2.2040000000000001e-01  -4.3969999999999998e-01   6.0050000000000003e-01  -9.5500000000000002e-02   2.7600000000000002e-01  -2.3240000000000000e-01   1.1318999999999999e+00  -2.2200000000000001e-02   1.9153000000000000e+00  -1.9300000000000001e-02  -3.8500000000000000e-02   1.4599999999999999e-01
  -3.0859999999999999e-01  -4.8359999999999997e-01  -3.4310000000000002e-01  -1.6230000000000000e-01   2.8549999999999998e-01  -1.7540000000000000e-01   9.1000000000000003e-01  -2.4460000000000001e-01   1.2188000000000001e+00  -5.7799999999999997e-02  -7.6999999999999999e-02   1.1500000000000000e-01
  -2.4249999999999999e-01  -4.3969999999999998e-01   5.1470000000000005e-01  -4.7699999999999999e-02   3.6159999999999998e-01  -2.4560000000000001e-01   1.0875999999999999e+00  -2.4460000000000001e-01   2.0893999999999999e+00  -9.6299999999999997e-02   5.7700000000000001e-02   9.2899999999999996e-02
  -8.8200000000000001e-02  -4.1770000000000002e-01   1.2867999999999999e+00  -1.4319999999999999e-01   3.5210000000000002e-01  -2.3680000000000001e-01   9.9880000000000002e-01  -6.6699999999999995e-02   1.5670999999999999e+00  -2.8899999999999999e-02  -9.6199999999999994e-02   1.0620000000000000e-01
  -2.8649999999999998e-01  -2.4179999999999999e-01   1.0294000000000001e+00  -2.1959999999999999e-01   2.3790000000000000e-01  -2.3680000000000001e-01   1.0431999999999999e+00  -4.4499999999999998e-02   2.6118000000000001e+00  -8.6699999999999999e-02  -8.6599999999999996e-02   1.0620000000000000e-01
  -2.4249999999999999e-01  -3.0780000000000002e-01  -8.5800000000000001e-02  -7.6399999999999996e-02   2.4740000000000001e-01  -2.5430000000000003e-01   1.0653999999999999e+00  -1.5559999999999999e-01   1.6540999999999999e+00   0.0000000000000000e+00  -9.5999999999999992e-03   1.3270000000000001e-01
  -3.7469999999999998e-01  -4.3969999999999998e-01  -8.5800000000000001e-02  -1.5279999999999999e-01   4.2820000000000003e-01  -2.4560000000000001e-01   1.1762999999999999e+00   0.0000000000000000e+00   1.9153000000000000e+00  -1.9270000000000001e-01  -2.8899999999999999e-02   8.4000000000000005e-02
  -1.9839999999999999e-01  -2.6379999999999998e-01   4.2890000000000000e-01  -8.5900000000000004e-02   2.4740000000000001e-01  -2.1929999999999999e-01   1.3095000000000001e+00  -1.3339999999999999e-01   2.7858999999999998e+00  -2.1190000000000001e-01  -8.6599999999999996e-02   1.0620000000000000e-01
  -2.2040000000000001e-01  -3.9570000000000000e-01   6.0050000000000003e-01  -1.8140000000000001e-01   4.2820000000000003e-01  -2.3240000000000000e-01   9.5440000000000003e-01  -4.4499999999999998e-02   1.4800000000000000e+00  -1.7340000000000000e-01   9.5999999999999992e-03   7.0800000000000002e-02
  -2.6450000000000001e-01  -3.0780000000000002e-01   1.7160000000000000e-01  -1.5279999999999999e-01   3.6159999999999998e-01  -2.4120000000000000e-01   1.1318999999999999e+00  -2.2239999999999999e-01   2.3506000000000000e+00  -1.1559999999999999e-01   0.0000000000000000e+00   1.3270000000000001e-01
  -4.1880000000000001e-01  -3.9570000000000000e-01   2.5740000000000002e-01  -1.0500000000000000e-01   2.3790000000000000e-01  -1.7100000000000001e-01   1.0875999999999999e+00   0.0000000000000000e+00   2.1764999999999999e+00  -1.6380000000000000e-01  -6.7400000000000002e-02   7.9600000000000004e-02
  -6.6100000000000006e-02  -6.3749999999999996e-01   6.8630000000000002e-01  -1.8140000000000001e-01   2.3790000000000000e-01  -2.1929999999999999e-01   9.9880000000000002e-01  -8.8900000000000007e-02   2.1764999999999999e+00  -1.7340000000000000e-01  -1.0580000000000001e-01   1.2830000000000000e-01
  -2.8649999999999998e-01   2.1999999999999999e-02   1.0294000000000001e+00  -1.0500000000000000e-01   3.9970000000000000e-01  -2.2359999999999999e-01   8.2120000000000004e-01   4.4499999999999998e-02   2.5247000000000002e+00  -1.2520000000000001e-01  -4.8099999999999997e-02   1.2390000000000000e-01
  -6.6100000000000006e-02  -1.3189999999999999e-01   1.7160000000000000e-01  -5.7299999999999997e-02   3.1400000000000000e-01  -2.4120000000000000e-01   9.9880000000000002e-01  -4.4469999999999998e-01   1.9153000000000000e+00  -2.0230000000000001e-01  -6.7400000000000002e-02   9.7299999999999998e-02
  -3.7469999999999998e-01  -4.1770000000000002e-01  -6.8630000000000002e-01  -7.6399999999999996e-02   3.3310000000000001e-01  -2.2800000000000001e-01   8.6560000000000004e-01   1.1119999999999999e-01   1.3059000000000001e+00  -1.0600000000000000e-01  -1.0580000000000001e-01   1.0170000000000000e-01
  -1.1020000000000001e-01  -1.3189999999999999e-01   9.4359999999999999e-01  -1.0500000000000000e-01   2.9499999999999998e-01  -2.4120000000000000e-01   1.3539000000000001e+00  -1.3339999999999999e-01   2.0893999999999999e+00  -1.3489999999999999e-01  -6.7400000000000002e-02   1.2390000000000000e-01
  -1.3230000000000000e-01  -2.6379999999999998e-01   6.0050000000000003e-01  -1.6230000000000000e-01   3.3310000000000001e-01  -2.4120000000000000e-01   9.7660000000000002e-01  -2.6679999999999998e-01   1.8283000000000000e+00  -4.8200000000000000e-02  -1.1550000000000001e-01   8.4000000000000005e-02
  -2.6450000000000001e-01  -4.1770000000000002e-01   6.8630000000000002e-01  -1.1459999999999999e-01   3.7109999999999999e-01  -2.4120000000000000e-01   9.1000000000000003e-01  -3.7800000000000000e-01   2.4377000000000000e+00  -2.0230000000000001e-01  -4.8099999999999997e-02   1.0620000000000000e-01
  -1.9839999999999999e-01  -3.0780000000000002e-01   6.0050000000000003e-01  -7.6399999999999996e-02   3.9970000000000000e-01  -2.5869999999999999e-01   8.6560000000000004e-01  -2.2239999999999999e-01   2.2635999999999998e+00  -1.5409999999999999e-01   9.5999999999999992e-03   1.4160000000000000e-01
  -2.1999999999999999e-02  -2.4179999999999999e-01   6.0050000000000003e-01  -1.4319999999999999e-01   3.1400000000000000e-01  -2.2359999999999999e-01   1.0875999999999999e+00  -1.7790000000000000e-01   1.9153000000000000e+00  -1.4449999999999999e-01  -6.7400000000000002e-02   1.0170000000000000e-01
  -1.3230000000000000e-01  -5.0560000000000005e-01   8.5780000000000001e-01  -1.2410000000000000e-01   3.1400000000000000e-01  -2.3680000000000001e-01   9.7660000000000002e-01  -4.4499999999999998e-02   1.7412000000000001e+00  -2.2159999999999999e-01  -7.6999999999999999e-02   1.1940000000000001e-01
  -2.4249999999999999e-01  -3.2979999999999998e-01   2.5740000000000002e-01  -8.5900000000000004e-02   2.2839999999999999e-01  -2.1929999999999999e-01   1.1096999999999999e+00   1.1119999999999999e-01   2.2635999999999998e+00  -1.4449999999999999e-01  -6.7400000000000002e-02   8.8499999999999995e-02
  -3.3060000000000000e-01  -2.8580000000000000e-01   6.0050000000000003e-01  -7.6399999999999996e-02   2.5690000000000002e-01  -2.0610000000000001e-01   1.1096999999999999e+00  -1.5559999999999999e-01   1.1317999999999999e+00  -9.6299999999999997e-02  -4.8099999999999997e-02   1.0620000000000000e-01
  -2.6450000000000001e-01  -2.1980000000000000e-01   7.7210000000000001e-01  -5.7299999999999997e-02   2.8549999999999998e-01  -2.2800000000000001e-01   8.8780000000000003e-01  -1.3339999999999999e-01   2.3506000000000000e+00  -1.9270000000000001e-01   1.9199999999999998e-02   8.8499999999999995e-02
  -2.4249999999999999e-01  -1.7590000000000000e-01   3.4310000000000002e-01  -2.6729999999999998e-01   2.2839999999999999e-01  -2.5869999999999999e-01   9.5440000000000003e-01  -3.1130000000000002e-01   2.4377000000000000e+00  -1.6380000000000000e-01  -4.8099999999999997e-02   1.0620000000000000e-01
  -2.4249999999999999e-01  -6.5949999999999998e-01   1.0294000000000001e+00  -8.5900000000000004e-02   4.0920000000000001e-01  -1.8420000000000000e-01   1.0209999999999999e+00  -1.5559999999999999e-01   1.7412000000000001e+00  -1.5409999999999999e-01  -1.0580000000000001e-01   9.2899999999999996e-02
  -4.1880000000000001e-01  -2.4179999999999999e-01   1.4582999999999999e+00  -1.3370000000000001e-01   2.8549999999999998e-01  -2.2359999999999999e-01   9.5440000000000003e-01  -1.7790000000000000e-01   1.4800000000000000e+00  -1.7340000000000000e-01   9.5999999999999992e-03   1.0170000000000000e-01
  -8.8200000000000001e-02  -2.8580000000000000e-01   5.1470000000000005e-01  -7.6399999999999996e-02   2.7600000000000002e-01  -2.1490000000000001e-01   1.1762999999999999e+00  -4.4469999999999998e-01   2.7858999999999998e+00  -8.6699999999999999e-02  -5.7700000000000001e-02   7.9600000000000004e-02
  -1.5429999999999999e-01  -3.9570000000000000e-01  -8.5800000000000001e-02  -5.7299999999999997e-02   4.1870000000000002e-01  -2.5869999999999999e-01   1.0209999999999999e+00  -2.2200000000000001e-02   1.7412000000000001e+00  -1.1559999999999999e-01   1.9199999999999998e-02   1.0170000000000000e-01
  -1.9839999999999999e-01  -3.0780000000000002e-01   4.2890000000000000e-01  -1.0500000000000000e-01   3.2350000000000001e-01  -2.5000000000000000e-01   1.1096999999999999e+00  -4.4499999999999998e-02   2.0893999999999999e+00  -9.6299999999999997e-02  -4.8099999999999997e-02   1.1940000000000001e-01
  -8.8200000000000001e-02  -4.6170000000000000e-01   1.7160000000000000e-01  -1.1459999999999999e-01   3.1400000000000000e-01  -2.6310000000000000e-01   1.0653999999999999e+00   0.0000000000000000e+00   2.4377000000000000e+00  -9.6299999999999997e-02  -1.5400000000000000e-01   1.3270000000000001e-01
  -2.8649999999999998e-01  -2.8580000000000000e-01   8.5780000000000001e-01  -1.0500000000000000e-01   2.5690000000000002e-01  -2.0169999999999999e-01   1.0875999999999999e+00  -3.3350000000000002e-01   1.9153000000000000e+00  -1.9270000000000001e-01   5.7700000000000001e-02   1.3710000000000000e-01
  -2.4249999999999999e-01  -1.5390000000000001e-01  -2.5740000000000002e-01  -7.6399999999999996e-02   3.9010000000000000e-01  -2.3680000000000001e-01   1.1984999999999999e+00  -1.1119999999999999e-01   2.0893999999999999e+00  -1.5409999999999999e-01  -3.8500000000000000e-02   1.1500000000000000e-01
  -1.9839999999999999e-01   4.3999999999999997e-02   0.0000000000000000e+00  -7.6399999999999996e-02   3.3310000000000001e-01  -2.2800000000000001e-01   9.3220000000000003e-01  -4.4499999999999998e-02   2.4377000000000000e+00  -1.2520000000000001e-01  -2.8899999999999999e-02   1.1940000000000001e-01
  -3.5270000000000001e-01  -3.7369999999999998e-01   9.4359999999999999e-01  -1.5279999999999999e-01   3.0449999999999999e-01  -2.5000000000000000e-01   1.0653999999999999e+00  -2.4460000000000001e-01   2.3506000000000000e+00  -1.3489999999999999e-01  -9.5999999999999992e-03   1.1060000000000000e-01
  -2.6450000000000001e-01  -2.8580000000000000e-01   3.4310000000000002e-01  -1.3370000000000001e-01   3.9010000000000000e-01  -2.0610000000000001e-01   7.9900000000000004e-01  -1.5559999999999999e-01   2.0893999999999999e+00   0.0000000000000000e+00  -8.6599999999999996e-02   1.1060000000000000e-01
   0.0000000000000000e+00  -5.0560000000000005e-01  -2.5740000000000002e-01  -1.1459999999999999e-01   2.9499999999999998e-01  -2.4560000000000001e-01   9.7660000000000002e-01   2.2200000000000001e-02   2.6118000000000001e+00  -1.7340000000000000e-01  -5.7700000000000001e-02   8.4000000000000005e-02
  -1.5429999999999999e-01  -3.0780000000000002e-01   5.1470000000000005e-01  -1.8140000000000001e-01   3.2350000000000001e-01  -2.1929999999999999e-01   1.3761000000000001e+00  -3.7800000000000000e-01   2.0893999999999999e+00  -1.4449999999999999e-01  -1.0580000000000001e-01   8.8499999999999995e-02
  -2.2040000000000001e-01  -2.8580000000000000e-01   8.5780000000000001e-01  -4.7699999999999999e-02   3.8059999999999999e-01  -2.3680000000000001e-01   1.1318999999999999e+00  -2.8910000000000002e-01   1.8283000000000000e+00  -1.3489999999999999e-01   9.5999999999999992e-03   6.6400000000000001e-02
  -3.5270000000000001e-01  -2.6379999999999998e-01   6.8630000000000002e-01  -1.1459999999999999e-01   2.5690000000000002e-01  -1.7979999999999999e-01   6.6579999999999995e-01   8.8900000000000007e-02   2.1764999999999999e+00  -1.6380000000000000e-01   9.5999999999999992e-03   1.0170000000000000e-01
  -2.8649999999999998e-01  -1.9789999999999999e-01   3.4310000000000002e-01  -1.4319999999999999e-01   2.8549999999999998e-01  -2.5000000000000000e-01   9.9880000000000002e-01   0.0000000000000000e+00   2.1764999999999999e+00  -2.3119999999999999e-01  -7.6999999999999999e-02   1.5920000000000001e-01
  -2.6450000000000001e-01  -4.1770000000000002e-01   1.0294000000000001e+00  -1.4319999999999999e-01   3.3310000000000001e-01  -2.5000000000000000e-01   1.2206999999999999e+00  -3.1130000000000002e-01   2.0024000000000002e+00  -1.0600000000000000e-01  -9.6199999999999994e-02   7.9600000000000004e-02
  -1.7630000000000001e-01  -3.0780000000000002e-01   6.8630000000000002e-01  -4.7699999999999999e-02   3.3310000000000001e-01  -2.3680000000000001e-01   1.2650999999999999e+00  -8.8900000000000007e-02   2.0893999999999999e+00  -1.1559999999999999e-01  -7.6999999999999999e-02   9.2899999999999996e-02
  -3.3060000000000000e-01  -5.9360000000000002e-01   8.5800000000000001e-02   0.0000000000000000e+00   2.5690000000000002e-01  -2.1490000000000001e-01   1.0653999999999999e+00  -8.8900000000000007e-02   2.5247000000000002e+00  -2.0230000000000001e-01  -7.6999999999999999e-02   1.0620000000000000e-01
  -2.8649999999999998e-01  -1.7590000000000000e-01  -1.7160000000000000e-01  -2.0050000000000001e-01   3.4260000000000002e-01  -1.8859999999999999e-01   1.0875999999999999e+00   0.0000000000000000e+00   2.4377000000000000e+00  -1.1559999999999999e-01  -7.6999999999999999e-02   1.1940000000000001e-01
  -2.8649999999999998e-01  -2.8580000000000000e-01   1.7160000000000000e-01  -1.5279999999999999e-01   3.8059999999999999e-01  -1.9730000000000000e-01   1.1318999999999999e+00  -1.1119999999999999e-01   2.1764999999999999e+00  -2.1190000000000001e-01   0.0000000000000000e+00   1.2830000000000000e-01
  -6.6100000000000006e-02  -6.1550000000000005e-01   1.2010000000000001e+00  -1.1459999999999999e-01   2.6640000000000003e-01  -2.3680000000000001e-01   1.0653999999999999e+00  -2.2239999999999999e-01   1.6540999999999999e+00  -9.6299999999999997e-02  -5.7700000000000001e-02   1.0620000000000000e-01
  -3.7469999999999998e-01  -1.5390000000000001e-01   3.4310000000000002e-01  -6.6799999999999998e-02   3.2350000000000001e-01  -2.7629999999999999e-01   9.9880000000000002e-01  -2.2200000000000001e-02   1.3930000000000000e+00  -1.8300000000000000e-01  -1.9199999999999998e-02   8.8499999999999995e-02
  -3.7469999999999998e-01  -2.4179999999999999e-01   2.5740000000000002e-01  -9.5500000000000002e-02   3.9010000000000000e-01  -2.7629999999999999e-01   1.0653999999999999e+00  -3.5580000000000001e-01   1.6540999999999999e+00  -1.1559999999999999e-01  -7.6999999999999999e-02   1.1500000000000000e-01
  -1.9839999999999999e-01  -3.2979999999999998e-01   6.8630000000000002e-01  -9.5500000000000002e-02   3.4260000000000002e-01  -1.9289999999999999e-01   1.1096999999999999e+00  -1.7790000000000000e-01   2.0024000000000002e+00  -6.7400000000000002e-02  -7.6999999999999999e-02   1.0620000000000000e-01
  -1.5429999999999999e-01  -6.3749999999999996e-01   6.0050000000000003e-01  -1.8140000000000001e-01   2.8549999999999998e-01  -2.0610000000000001e-01   1.0653999999999999e+00   2.2200000000000001e-02   1.3059000000000001e+00  -1.6380000000000000e-01  -9.5999999999999992e-03   1.4160000000000000e-01
  -3.5270000000000001e-01  -4.1770000000000002e-01   6.8630000000000002e-01  -1.6230000000000000e-01   2.8549999999999998e-01  -2.3240000000000000e-01   1.2428999999999999e+00  -4.4499999999999998e-02   2.2635999999999998e+00  -7.7100000000000002e-02  -5.7700000000000001e-02   1.4160000000000000e-01
  -1.9839999999999999e-01  -5.4959999999999998e-01   6.8630000000000002e-01  -1.9089999999999999e-01   3.7109999999999999e-01  -2.3680000000000001e-01   1.1540999999999999e+00  -6.6699999999999995e-02   1.6540999999999999e+00  -8.6699999999999999e-02  -9.6199999999999994e-02   1.3710000000000000e-01
  -2.4249999999999999e-01  -8.7900000000000006e-02  -1.7160000000000000e-01   2.8600000000000000e-02   3.1400000000000000e-01  -2.1929999999999999e-01   1.0653999999999999e+00  -1.1119999999999999e-01   1.8283000000000000e+00  -1.7340000000000000e-01   9.5999999999999992e-03   1.0170000000000000e-01
  -1.9839999999999999e-01  -4.3969999999999998e-01   1.7160000000000000e-01  -3.8199999999999998e-02   3.3310000000000001e-01  -2.1490000000000001e-01   1.0209999999999999e+00  -1.7790000000000000e-01   2.0024000000000002e+00  -7.7100000000000002e-02   0.0000000000000000e+00   1.1500000000000000e-01
  -2.8649999999999998e-01  -3.5170000000000001e-01  -1.7160000000000000e-01  -4.7699999999999999e-02   3.0449999999999999e-01  -2.4560000000000001e-01   1.0875999999999999e+00  -2.2200000000000001e-02   1.3059000000000001e+00  -1.2520000000000001e-01  -2.8899999999999999e-02   8.8499999999999995e-02
  -4.4080000000000003e-01  -2.6379999999999998e-01   8.5800000000000001e-02  -1.0500000000000000e-01   2.0930000000000001e-01  -2.0610000000000001e-01   1.1318999999999999e+00  -8.8900000000000007e-02   1.8283000000000000e+00  -7.7100000000000002e-02  -9.6199999999999994e-02   1.2390000000000000e-01
  -2.8649999999999998e-01  -4.3969999999999998e-01   6.8630000000000002e-01  -1.3370000000000001e-01   4.3769999999999998e-01  -2.0169999999999999e-01   1.0653999999999999e+00  -1.7790000000000000e-01   1.3930000000000000e+00  -9.6299999999999997e-02  -1.9199999999999998e-02   1.1060000000000000e-01
  -3.3060000000000000e-01  -2.1980000000000000e-01  -3.4310000000000002e-01  -9.4999999999999998e-03   3.4260000000000002e-01  -2.3240000000000000e-01   1.0653999999999999e+00   4.4499999999999998e-02   2.0893999999999999e+00  -9.6299999999999997e-02  -9.5999999999999992e-03   7.9600000000000004e-02
  -2.6450000000000001e-01  -3.5170000000000001e-01   1.2867999999999999e+00  -1.8140000000000001e-01   2.9499999999999998e-01  -2.6750000000000002e-01   9.3220000000000003e-01   6.6699999999999995e-02   2.3506000000000000e+00  -9.5999999999999992e-03  -1.0580000000000001e-01   1.4160000000000000e-01
  -1.1020000000000001e-01  -4.1770000000000002e-01  -2.5740000000000002e-01   1.9099999999999999e-02   3.4260000000000002e-01  -2.4120000000000000e-01   8.6560000000000004e-01  -2.0010000000000000e-01   2.0024000000000002e+00  -2.4079999999999999e-01  -9.6199999999999994e-02   7.9600000000000004e-02
  -1.9839999999999999e-01  -3.9570000000000000e-01   6.8630000000000002e-01  -9.5500000000000002e-02   2.7600000000000002e-01  -1.7100000000000001e-01   1.1540999999999999e+00  -2.8910000000000002e-01   1.3059000000000001e+00  -2.3119999999999999e-01  -1.9199999999999998e-02   9.7299999999999998e-02
  -2.6450000000000001e-01  -1.9789999999999999e-01   1.7160000000000000e-01  -3.8199999999999998e-02   3.0449999999999999e-01  -2.1049999999999999e-01   9.7660000000000002e-01   0.0000000000000000e+00   2.5247000000000002e+00  -1.9270000000000001e-01   9.5999999999999992e-03   6.6400000000000001e-02
  -2.8649999999999998e-01  -3.9570000000000000e-01   1.7160000000000000e-01  -7.6399999999999996e-02   3.5210000000000002e-01  -2.1049999999999999e-01   8.2120000000000004e-01   2.2200000000000001e-02   2.2635999999999998e+00  -8.6699999999999999e-02   3.8500000000000000e-02   8.8499999999999995e-02
  -3.7469999999999998e-01  -1.7590000000000000e-01   1.7160000000000000e-01  -2.0050000000000001e-01   3.6159999999999998e-01  -2.0169999999999999e-01   1.0431999999999999e+00  -2.4460000000000001e-01   1.6540999999999999e+00  -8.6699999999999999e-02  -1.1550000000000001e-01   6.1899999999999997e-02
  -1.5429999999999999e-01  -5.0560000000000005e-01   1.0294000000000001e+00  -1.3370000000000001e-01   2.8549999999999998e-01  -2.2800000000000001e-01   1.1762999999999999e+00  -6.6699999999999995e-02   2.2635999999999998e+00  -9.6299999999999997e-02   9.5999999999999992e-03   1.2830000000000000e-01
  -1.7630000000000001e-01  -3.0780000000000002e-01  -1.7160000000000000e-01  -1.5279999999999999e-01   3.2350000000000001e-01  -2.3240000000000000e-01   9.5440000000000003e-01  -1.7790000000000000e-01   1.8283000000000000e+00  -1.1559999999999999e-01   0.0000000000000000e+00   1.0620000000000000e-01
  -2.8649999999999998e-01  -2.4179999999999999e-01   4.2890000000000000e-01   0.0000000000000000e+00   3.1400000000000000e-01  -2.0610000000000001e-01   9.9880000000000002e-01  -2.6679999999999998e-01   2.6989000000000001e+00  -1.3489999999999999e-01  -5.7700000000000001e-02   5.7500000000000002e-02
  -3.3060000000000000e-01  -2.8580000000000000e-01   6.0050000000000003e-01  -7.6399999999999996e-02   4.3769999999999998e-01  -2.6750000000000002e-01   1.0431999999999999e+00  -4.4499999999999998e-02   1.4800000000000000e+00  -1.4449999999999999e-01   0.0000000000000000e+00   1.1940000000000001e-01
  -2.2040000000000001e-01  -2.4179999999999999e-01   6.8630000000000002e-01  -2.0050000000000001e-01   2.9499999999999998e-01  -2.2359999999999999e-01   9.1000000000000003e-01   0.0000000000000000e+00   2.1764999999999999e+00  -2.3119999999999999e-01  -3.8500000000000000e-02   1.1940000000000001e-01
  -2.6450000000000001e-01  -3.5170000000000001e-01   6.0050000000000003e-01  -1.6230000000000000e-01   2.6640000000000003e-01  -2.1929999999999999e-01   1.1318999999999999e+00  -2.2239999999999999e-01   2.5247000000000002e+00  -1.3489999999999999e-01  -1.0580000000000001e-01   1.1940000000000001e-01
  -2.4249999999999999e-01  -3.9570000000000000e-01  -2.5740000000000002e-01  -1.3370000000000001e-01   3.0449999999999999e-01  -2.0610000000000001e-01   9.5440000000000003e-01  -2.0010000000000000e-01   1.9153000000000000e+00  -6.7400000000000002e-02  -4.8099999999999997e-02   1.2830000000000000e-01
  -4.1880000000000001e-01  -2.1980000000000000e-01   5.1470000000000005e-01  -8.5900000000000004e-02   2.5690000000000002e-01  -2.2800000000000001e-01   1.0209999999999999e+00  -1.5559999999999999e-01   1.6540999999999999e+00  -1.5409999999999999e-01  -5.7700000000000001e-02   7.0800000000000002e-02
  -1.3230000000000000e-01  -4.1770000000000002e-01   0.0000000000000000e+00  -1.2410000000000000e-01   2.8549999999999998e-01  -2.8070000000000001e-01   1.1096999999999999e+00  -1.5559999999999999e-01   2.4377000000000000e+00  -9.6299999999999997e-02  -8.6599999999999996e-02   9.7299999999999998e-02
  -2.8649999999999998e-01  -3.5170000000000001e-01   2.5740000000000002e-01  -1.3370000000000001e-01   3.2350000000000001e-01  -2.5430000000000003e-01   1.0653999999999999e+00  -1.3339999999999999e-01   1.6540999999999999e+00  -1.3489999999999999e-01  -1.1550000000000001e-01   7.0800000000000002e-02
  -2.8649999999999998e-01  -2.4179999999999999e-01   1.7160000000000000e-01  -7.6399999999999996e-02   3.1400000000000000e-01  -2.1929999999999999e-01   1.1318999999999999e+00  -1.7790000000000000e-01   1.5670999999999999e+00  -1.8300000000000000e-01  -5.7700000000000001e-02   7.0800000000000002e-02
  -2.2040000000000001e-01  -4.3969999999999998e-01   6.0050000000000003e-01  -1.0500000000000000e-01   3.5210000000000002e-01  -2.3240000000000000e-01   9.9880000000000002e-01  -1.3339999999999999e-01   1.5670999999999999e+00  -1.5409999999999999e-01  -3.8500000000000000e-02   1.1500000000000000e-01
  -2.4249999999999999e-01  -3.7369999999999998e-01   7.7210000000000001e-01  -1.9089999999999999e-01   3.9970000000000000e-01  -2.2359999999999999e-01   8.2120000000000004e-01  -1.5559999999999999e-01   2.5247000000000002e+00  -9.5999999999999992e-03   4.8099999999999997e-02   1.2390000000000000e-01
  -1.5429999999999999e-01  -3.2979999999999998e-01   1.0294000000000001e+00  -8.5900000000000004e-02   3.1400000000000000e-01  -2.0610000000000001e-01   1.0875999999999999e+00  -1.1119999999999999e-01   2.0024000000000002e+00  -3.8500000000000000e-02  -6.7400000000000002e-02   1.3710000000000000e-01
  -3.7469999999999998e-01  -2.8580000000000000e-01   1.7160000000000000e-01  -2.0050000000000001e-01   3.3310000000000001e-01  -2.1490000000000001e-01   9.5440000000000003e-01   6.6699999999999995e-02   2.2635999999999998e+00  -2.3119999999999999e-01   9.5999999999999992e-03   1.2390000000000000e-01
  -1.7630000000000001e-01  -2.6379999999999998e-01   9.4359999999999999e-01  -3.8199999999999998e-02   3.5210000000000002e-01  -2.2800000000000001e-01   1.0653999999999999e+00  -2.6679999999999998e-01   1.9153000000000000e+00  -1.1559999999999999e-01  -5.7700000000000001e-02   9.7299999999999998e-02
  -4.4100000000000000e-02  -3.7369999999999998e-01   6.0050000000000003e-01  -1.8140000000000001e-01   2.3790000000000000e-01  -2.1929999999999999e-01   1.0875999999999999e+00  -2.8910000000000002e-01   2.0893999999999999e+00  -1.5409999999999999e-01  -8.6599999999999996e-02   1.3270000000000001e-01
  -3.9679999999999999e-01  -1.5390000000000001e-01   8.5800000000000001e-02  -1.9099999999999999e-02   3.2350000000000001e-01  -2.1490000000000001e-01   9.7660000000000002e-01   4.4499999999999998e-02   2.0893999999999999e+00  -9.6299999999999997e-02  -1.9199999999999998e-02   1.2390000000000000e-01
  -2.4249999999999999e-01  -2.1980000000000000e-01   5.1470000000000005e-01  -1.0500000000000000e-01   3.8059999999999999e-01  -2.2800000000000001e-01   1.0653999999999999e+00   0.0000000000000000e+00   2.1764999999999999e+00  -1.4449999999999999e-01  -8.6599999999999996e-02   8.4000000000000005e-02
  -2.8649999999999998e-01  -3.5170000000000001e-01   9.4359999999999999e-01  -1.9089999999999999e-01   3.5210000000000002e-01  -2.3240000000000000e-01   9.5440000000000003e-01  -1.5559999999999999e-01   2.4377000000000000e+00  -1.5409999999999999e-01  -2.8899999999999999e-02   1.0170000000000000e-01
  -3.3060000000000000e-01  -1.9789999999999999e-01  -1.7160000000000000e-01   9.4999999999999998e-03   3.3310000000000001e-01  -1.5790000000000001e-01   1.1984999999999999e+00  -2.2239999999999999e-01   2.4377000000000000e+00  -1.2520000000000001e-01  -1.2509999999999999e-01   1.1500000000000000e-01
  -1.7630000000000001e-01  -2.4179999999999999e-01   1.7160000000000000e-01  -5.7299999999999997e-02   3.6159999999999998e-01  -2.1049999999999999e-01   1.1540999999999999e+00   4.4499999999999998e-02   2.4377000000000000e+00  -1.4449999999999999e-01  -1.0580000000000001e-01   8.4000000000000005e-02
  -1.9839999999999999e-01  -2.4179999999999999e-01   2.5740000000000002e-01  -8.5900000000000004e-02   2.2839999999999999e-01  -2.5000000000000000e-01   1.1096999999999999e+00  -1.5559999999999999e-01   2.2635999999999998e+00  -8.6699999999999999e-02  -9.5999999999999992e-03   8.8499999999999995e-02
  -2.2040000000000001e-01  -4.3969999999999998e-01   5.1470000000000005e-01  -1.3370000000000001e-01   3.4260000000000002e-01  -2.1929999999999999e-01   1.1318999999999999e+00  -3.5580000000000001e-01   2.4377000000000000e+00  -1.4449999999999999e-01  -2.8899999999999999e-02   1.3270000000000001e-01
  -1.9839999999999999e-01  -3.9570000000000000e-01   1.0294000000000001e+00  -5.7299999999999997e-02   3.1400000000000000e-01  -2.5430000000000003e-01   1.0431999999999999e+00  -1.3339999999999999e-01   1.7412000000000001e+00  -2.2159999999999999e-01  -1.9199999999999998e-02   1.2390000000000000e-01
  -1.9839999999999999e-01  -2.6379999999999998e-01   1.7160000000000000e-01  -1.4319999999999999e-01   2.8549999999999998e-01  -2.4560000000000001e-01   9.9880000000000002e-01  -1.5559999999999999e-01   2.0024000000000002e+00  -1.9270000000000001e-01   2.8899999999999999e-02   6.1899999999999997e-02
  -1.7630000000000001e-01  -4.1770000000000002e-01   3.4310000000000002e-01  -9.5500000000000002e-02   3.1400000000000000e-01  -2.9380000000000001e-01   9.9880000000000002e-01  -1.1119999999999999e-01   1.9153000000000000e+00  -1.0600000000000000e-01  -2.8899999999999999e-02   1.3710000000000000e-01
  -3.3060000000000000e-01  -8.7900000000000006e-02   3.4310000000000002e-01  -9.4999999999999998e-03   2.2839999999999999e-01  -2.3680000000000001e-01   9.1000000000000003e-01  -1.1119999999999999e-01   2.4377000000000000e+00  -1.1559999999999999e-01   9.5999999999999992e-03   1.1500000000000000e-01
  -2.8649999999999998e-01  -2.8580000000000000e-01   4.2890000000000000e-01  -1.0500000000000000e-01   3.6159999999999998e-01  -2.1929999999999999e-01   9.1000000000000003e-01  -1.5559999999999999e-01   2.6118000000000001e+00  -1.1559999999999999e-01   0.0000000000000000e+00   1.1060000000000000e-01
  -3.9679999999999999e-01  -3.5170000000000001e-01  -8.5800000000000001e-02  -1.0500000000000000e-01   2.9499999999999998e-01  -2.5000000000000000e-01   9.9880000000000002e-01   0.0000000000000000e+00   1.8283000000000000e+00  -1.2520000000000001e-01  -1.0580000000000001e-01   9.2899999999999996e-02
  -1.9839999999999999e-01  -6.1550000000000005e-01   1.7160000000000000e-01  -1.7190000000000000e-01   2.6640000000000003e-01  -1.7979999999999999e-01   9.1000000000000003e-01  -1.7790000000000000e-01   2.0024000000000002e+00  -1.2520000000000001e-01  -3.8500000000000000e-02   1.2830000000000000e-01
  -1.5429999999999999e-01  -5.9360000000000002e-01   6.8630000000000002e-01  -1.8140000000000001e-01   2.5690000000000002e-01  -2.5430000000000003e-01   1.0875999999999999e+00   2.2200000000000001e-02   1.7412000000000001e+00  -6.7400000000000002e-02  -5.7700000000000001e-02   9.2899999999999996e-02
  -4.6289999999999998e-01  -3.2979999999999998e-01   6.0050000000000003e-01  -6.6799999999999998e-02   3.4260000000000002e-01  -2.1929999999999999e-01   1.2428999999999999e+00  -1.3339999999999999e-01   2.1764999999999999e+00  -1.2520000000000001e-01  -8.6599999999999996e-02   7.0800000000000002e-02
  -1.9839999999999999e-01  -4.1770000000000002e-01   6.8630000000000002e-01  -7.6399999999999996e-02   3.3310000000000001e-01  -2.8070000000000001e-01   1.0875999999999999e+00  -6.6699999999999995e-02   1.5670999999999999e+00  -2.0230000000000001e-01  -8.6599999999999996e-02   1.3710000000000000e-01
