# Supplementary material for: Footwear and Foam Surface Alter Gait Initiation of Typical Subjects
Source: PLoS One. 2015 Aug 13;10(8):e0135821. doi: 10.1371/journal.pone.0135821 (PMC4536224; doi:10.1371/journal.pone.0135821)
Supplement: S1 Dataset — (ZIP) [file pone.0135821.s001.zip › 16_barefoot_av1_03.txt]

   1.4195100000000000e+01  -2.6379999999999999e+00   2.3642009999999999e+02   9.7478999999999996e+00   2.7900400000000001e+01  -7.7620000000000000e-01  -1.4271300000000000e+01  -3.3350000000000002e-01   2.5795940000000002e+02   8.3709000000000007e+00  -3.2195300000000003e+01   1.2120000000000000e+00
   1.4018800000000001e+01  -2.5280999999999998e+00   2.3461869999999999e+02   9.6715999999999998e+00   2.7890899999999998e+01  -7.4550000000000005e-01  -1.3006200000000000e+01  -1.1339999999999999e+00   2.5761110000000002e+02   8.3804999999999996e+00  -3.2330100000000002e+01   1.1500999999999999e+00
   1.4062900000000001e+01  -2.8359000000000001e+00   2.3418969999999999e+02   9.4423999999999992e+00   2.7662500000000001e+01  -7.1479999999999999e-01  -1.4182600000000001e+01  -1.9345000000000001e+00   2.5917820000000000e+02   8.2649000000000008e+00  -3.2320399999999999e+01   1.1677999999999999e+00
   1.4084899999999999e+01  -2.6600000000000001e+00   2.3247409999999999e+02   9.2992000000000008e+00   2.7614999999999998e+01  -6.7530000000000001e-01  -1.3361400000000000e+01  -3.7800000000000000e-01   2.5961349999999999e+02   8.2649000000000008e+00  -3.2522500000000001e+01   1.1324000000000001e+00
   1.4415600000000000e+01  -2.8359000000000001e+00   2.3264560000000000e+02   9.1082999999999998e+00   2.7500800000000002e+01  -7.0599999999999996e-01  -1.4448900000000000e+01  -1.5787000000000000e+00   2.6109350000000001e+02   8.1493000000000002e+00  -3.2791899999999998e+01   1.1500999999999999e+00
   1.4415600000000000e+01  -2.7479000000000000e+00   2.3144470000000001e+02   9.0222999999999995e+00   2.7462700000000002e+01  -6.0519999999999996e-01  -1.3827400000000001e+01  -1.6454000000000000e+00   2.6205119999999999e+02   8.1204000000000001e+00  -3.2926600000000001e+01   1.0661000000000000e+00
   1.4613899999999999e+01  -3.0556999999999999e+00   2.2998630000000000e+02   8.8696000000000002e+00   2.7272400000000001e+01  -5.9199999999999997e-01  -1.4626500000000000e+01  -1.0894999999999999e+00   2.6483710000000002e+02   8.1493000000000002e+00  -3.3042099999999998e+01   1.0484000000000000e+00
   1.4305300000000001e+01  -3.2315999999999998e+00   2.2844220000000001e+02   8.6212999999999997e+00   2.7234300000000001e+01  -5.2620000000000000e-01  -1.4804000000000000e+01  -8.2269999999999999e-01   2.6431470000000002e+02   8.0530000000000008e+00  -3.3234499999999997e+01   9.9970000000000003e-01
   1.4173100000000000e+01  -3.0777000000000001e+00   2.2655500000000001e+02   8.4780999999999995e+00   2.6986899999999999e+01  -4.8680000000000001e-01  -1.5669600000000001e+01  -1.6899000000000000e+00   2.6440179999999998e+02   7.9760000000000000e+00  -3.3224899999999998e+01   1.0262000000000000e+00
   1.4084899999999999e+01  -3.3855000000000000e+00   2.2578290000000001e+02   8.2203999999999997e+00   2.6834700000000002e+01  -4.9550000000000000e-01  -1.5714000000000000e+01  -1.1785000000000001e+00   2.6535950000000003e+02   7.9278000000000004e+00  -3.3282600000000002e+01   9.1569999999999996e-01
   1.3952700000000000e+01  -3.3414999999999999e+00   2.2260890000000001e+02   8.0961999999999996e+00   2.6520600000000002e+01  -4.9109999999999998e-01  -1.5891600000000000e+01  -1.3564000000000001e+00   2.6614299999999997e+02   7.7929000000000004e+00  -3.3398099999999999e+01   9.1569999999999996e-01
   1.3886500000000000e+01  -3.3195000000000001e+00   2.2046430000000001e+02   7.8289000000000000e+00   2.6320799999999998e+01  -4.7799999999999998e-01  -1.6024699999999999e+01  -1.7121000000000000e+00   2.6744889999999998e+02   7.7544000000000004e+00  -3.3628999999999998e+01   8.9349999999999996e-01
   1.3489800000000001e+01  -3.2096000000000000e+00   2.1840549999999999e+02   7.7142999999999997e+00   2.6092400000000001e+01  -5.0870000000000004e-01  -1.6202300000000001e+01  -1.6899000000000000e+00   2.6919009999999997e+02   7.5810000000000004e+00  -3.3984999999999999e+01   8.3160000000000001e-01
   1.3577999999999999e+01  -3.3635000000000002e+00   2.1574619999999999e+02   7.4565999999999999e+00   2.5930700000000002e+01  -4.4290000000000002e-01  -1.6291100000000000e+01  -1.5343000000000000e+00   2.7197600000000000e+02   7.5327999999999999e+00  -3.4312199999999997e+01   7.6529999999999998e-01
   1.3666100000000000e+01  -3.4514000000000000e+00   2.1403049999999999e+02   7.1891999999999996e+00   2.5645199999999999e+01  -4.2540000000000000e-01  -1.6557400000000001e+01  -2.2458000000000000e+00   2.7389139999999998e+02   7.3594999999999997e+00  -3.4668199999999999e+01   7.4309999999999998e-01
   1.3644100000000000e+01  -3.7812000000000001e+00   2.1222909999999999e+02   7.0842000000000001e+00   2.5473900000000000e+01  -4.0339999999999998e-01  -1.7090100000000000e+01  -2.5571000000000002e+00   2.7659019999999998e+02   7.1860999999999997e+00  -3.4966500000000003e+01   6.5910000000000002e-01
   1.3666100000000000e+01  -3.4733999999999998e+00   2.0948400000000001e+02   6.9314000000000000e+00   2.5169400000000000e+01  -3.6840000000000001e-01  -1.7245500000000000e+01  -2.7349999999999999e+00   2.7841849999999999e+02   7.0608000000000004e+00  -3.5293599999999998e+01   6.0599999999999998e-01
   1.3401600000000000e+01  -3.9790000000000001e+00   2.0836879999999999e+02   6.6449999999999996e+00   2.4988600000000002e+01  -2.5430000000000003e-01  -1.7955700000000000e+01  -3.2242000000000002e+00   2.8103030000000001e+02   6.7526000000000002e+00  -3.5543799999999997e+01   5.7509999999999994e-01
   1.3445700000000000e+01  -4.1329000000000002e+00   2.0545220000000000e+02   6.4062999999999999e+00   2.4664999999999999e+01  -2.3240000000000000e-01  -1.8399600000000000e+01  -3.4243000000000001e+00   2.8277150000000000e+02   6.6852000000000000e+00  -3.5861300000000000e+01   4.2909999999999998e-01
   1.3115100000000000e+01  -3.9790000000000001e+00   2.0056250000000000e+02   6.1962999999999999e+00   2.4151199999999999e+01  -2.8499999999999998e-01  -1.9242999999999999e+01  -3.9135000000000000e+00   2.8329390000000001e+02   6.4732000000000003e+00  -3.6092300000000002e+01   3.7159999999999999e-01
   1.2938700000000001e+01  -4.0229999999999997e+00   1.9661640000000000e+02   6.0244000000000000e+00   2.3684899999999999e+01  -2.7189999999999998e-01  -1.9331800000000001e+01  -4.5137999999999998e+00   2.8703750000000002e+02   6.0879000000000003e+00  -3.6361699999999999e+01   3.0080000000000001e-01
   1.3048900000000000e+01  -3.7372000000000001e+00   1.9284190000000001e+02   5.8811999999999998e+00   2.3275700000000001e+01  -2.9380000000000001e-01  -2.0019800000000000e+01  -5.0030000000000001e+00   2.8938810000000001e+02   5.9820000000000002e+00  -3.6698500000000003e+01   2.1229999999999999e-01
   1.2674200000000001e+01  -3.6053000000000002e+00   1.8958220000000000e+02   5.5183999999999997e+00   2.2771400000000000e+01  -2.5869999999999999e-01  -2.0042000000000002e+01  -5.0475000000000003e+00   2.9095519999999999e+02   5.5580999999999996e+00  -3.7246899999999997e+01   1.1060000000000000e-01
   1.2431800000000001e+01  -3.2755999999999998e+00   1.8555029999999999e+02   5.4230000000000000e+00   2.2428799999999999e+01  -3.0259999999999998e-01  -2.1018599999999999e+01  -5.9368999999999996e+00   2.9452460000000002e+02   5.4135999999999997e+00  -3.7526000000000003e+01  -4.4000000000000003e-03
   1.1858700000000001e+01  -3.2315999999999998e+00   1.8074639999999999e+02   4.9932999999999996e+00   2.1943500000000000e+01  -2.6310000000000000e-01  -2.1351500000000001e+01  -6.3372000000000002e+00   2.9835530000000000e+02   5.0571999999999999e+00  -3.8112900000000003e+01  -4.8700000000000000e-02
   1.1439900000000000e+01  -3.2536000000000000e+00   1.7740090000000001e+02   4.7832999999999997e+00   2.1638999999999999e+01  -2.0610000000000001e-01  -2.1972999999999999e+01  -6.8486000000000002e+00   3.0000940000000003e+02   4.7971000000000004e+00  -3.8526600000000002e+01  -1.0170000000000000e-01
   1.1307600000000001e+01  -3.4514000000000000e+00   1.7422690000000000e+02   4.3154000000000003e+00   2.1210799999999999e+01  -2.4560000000000001e-01  -2.2394700000000000e+01  -7.3822000000000001e+00   3.0401420000000002e+02   4.6140999999999996e+00  -3.9027000000000001e+01  -1.8140000000000001e-01
   1.0999000000000001e+01  -3.3195000000000001e+00   1.7036660000000001e+02   4.0289999999999999e+00   2.0734999999999999e+01  -1.6230000000000000e-01  -2.3193700000000000e+01  -7.9603999999999999e+00   3.0749660000000000e+02   4.3250999999999999e+00  -3.9421500000000002e+01  -1.9460000000000000e-01
   1.1021100000000001e+01  -3.2096000000000000e+00   1.6710679999999999e+02   3.6280000000000001e+00   2.0459000000000000e+01  -1.6660000000000000e-01  -2.3681999999999999e+01  -8.3605999999999998e+00   3.1063080000000002e+02   4.0650000000000004e+00  -3.9893000000000001e+01  -3.4060000000000001e-01
   1.0734500000000001e+01  -3.7151999999999998e+00   1.6213140000000001e+02   3.2652000000000001e+00   1.9897600000000001e+01  -1.3589999999999999e-01  -2.4525400000000001e+01  -8.9832000000000001e+00   3.1411320000000001e+02   3.8820000000000001e+00  -4.0412599999999998e+01  -3.3179999999999998e-01
   1.0580200000000000e+01  -3.6713000000000000e+00   1.5827109999999999e+02   2.9693000000000001e+00   1.9402799999999999e+01  -8.3299999999999999e-02  -2.5280000000000001e+01  -9.5168999999999997e+00   3.1785680000000002e+02   3.6219000000000001e+00  -4.0874400000000001e+01  -4.3790000000000001e-01
   1.0602300000000000e+01  -3.9569999999999999e+00   1.5501130000000001e+02   2.7591999999999999e+00   1.9069700000000001e+01  -9.6500000000000002e-02  -2.6101199999999999e+01  -1.0517500000000000e+01   3.2168740000000003e+02   3.1981000000000002e+00  -4.1384399999999999e+01  -5.1310000000000000e-01
   1.0492100000000001e+01  -4.2427999999999999e+00   1.5295249999999999e+02   2.3677999999999999e+00   1.8736699999999999e+01  -3.5099999999999999e-02  -2.7122199999999999e+01  -1.1162300000000000e+01   3.2638869999999997e+02   2.9765000000000001e+00  -4.1942500000000003e+01  -6.6349999999999998e-01
   1.0470000000000001e+01  -4.0888999999999998e+00   1.5029320000000001e+02   2.0527000000000002e+00   1.8489300000000000e+01   2.1899999999999999e-02  -2.8209800000000001e+01  -1.2074000000000000e+01   3.3013229999999999e+02   2.5912000000000002e+00  -4.2539000000000001e+01  -7.0779999999999998e-01
   1.0139400000000000e+01  -4.2648000000000001e+00   1.4763390000000001e+02   1.8140000000000001e+00   1.8099100000000000e+01   6.1400000000000003e-02  -2.9230699999999999e+01  -1.3163500000000001e+01   3.3431110000000001e+02   2.2541000000000002e+00  -4.3222200000000001e+01  -8.2279999999999998e-01
   1.0315700000000000e+01  -4.5945999999999998e+00   1.4643289999999999e+02   1.4702999999999999e+00   1.7994399999999999e+01   4.8200000000000000e-02  -3.0251700000000000e+01  -1.4430899999999999e+01   3.3866419999999999e+02   1.9651000000000001e+00  -4.3664800000000000e+01  -1.0218000000000000e+00
   1.0029199999999999e+01  -4.4406999999999996e+00   1.4368780000000001e+02   1.5467000000000000e+00   1.7813600000000001e+01   5.7000000000000002e-02  -3.0939699999999998e+01  -1.5275900000000000e+01   3.4162419999999997e+02   1.5026999999999999e+00  -4.4165199999999999e+01  -1.2164999999999999e+00
   1.0051200000000000e+01  -4.5726000000000004e+00   1.4205789999999999e+02   1.2316000000000000e+00   1.7680399999999999e+01   1.4470000000000000e-01  -3.1783200000000001e+01  -1.6498899999999999e+01   3.4536779999999999e+02   1.2425999999999999e+00  -4.4540399999999998e+01  -1.3092999999999999e+00
   1.0095300000000000e+01  -4.5506000000000002e+00   1.4162899999999999e+02   1.1552000000000000e+00   1.7575700000000001e+01   1.9730000000000000e-01  -3.2493400000000001e+01  -1.7432800000000000e+01   3.4710899999999998e+02   9.2469999999999997e-01  -4.4982999999999997e+01  -1.4155000000000000e+00
   9.8087000000000000e+00  -4.5286000000000000e+00   1.3982759999999999e+02   9.2610000000000003e-01   1.7442499999999999e+01   1.4030000000000001e-01  -3.3292400000000001e+01  -1.8433399999999999e+01   3.4989490000000001e+02   4.9130000000000001e-01  -4.5425600000000003e+01  -1.6012999999999999e+00
   1.0139400000000000e+01  -4.4406999999999996e+00   1.3931290000000001e+02   8.4019999999999995e-01   1.7280799999999999e+01   1.7100000000000001e-01  -3.3736300000000000e+01  -1.9389500000000002e+01   3.5128789999999998e+02   2.0230000000000001e-01  -4.5637300000000003e+01  -1.7605000000000000e+00
   9.8749000000000002e+00  -4.5726000000000004e+00   1.3914130000000000e+02   7.2560000000000002e-01   1.7223700000000001e+01   1.7100000000000001e-01  -3.4424399999999999e+01  -2.0568000000000001e+01   3.5302910000000003e+02  -2.7939999999999998e-01  -4.5858600000000003e+01  -1.9817000000000000e+00
   9.8528000000000002e+00  -4.6825000000000001e+00   1.3905549999999999e+02   5.6330000000000002e-01   1.7242699999999999e+01   2.0610000000000001e-01  -3.4668500000000002e+01  -2.2035499999999999e+01   3.5355140000000000e+02  -5.0090000000000001e-01  -4.6031799999999997e+01  -2.0480999999999998e+00
   9.9410000000000007e+00  -5.0781999999999998e+00   1.3965600000000001e+02   3.9140000000000003e-01   1.7509100000000000e+01   2.8499999999999998e-01  -3.5356499999999997e+01  -2.2835999999999999e+01   3.5546679999999998e+02  -7.4170000000000003e-01  -4.6243499999999997e+01  -2.2339000000000002e+00
   1.0227499999999999e+01  -5.5399000000000003e+00   1.4128590000000000e+02   3.0549999999999999e-01   1.7613800000000001e+01   4.2540000000000000e-01  -3.5822600000000001e+01  -2.3547599999999999e+01   3.5555380000000002e+02  -9.3440000000000001e-01  -4.6359000000000002e+01  -2.3222999999999998e+00
   1.0712500000000000e+01  -5.8916000000000004e+00   1.4523190000000000e+02   1.6230000000000000e-01   1.7975400000000000e+01   3.5959999999999998e-01  -3.6088999999999999e+01  -2.4214600000000001e+01   3.5537970000000001e+02  -1.0018000000000000e+00  -4.6368600000000001e+01  -2.4594999999999998e+00
   1.0712500000000000e+01  -6.2432999999999996e+00   1.4814859999999999e+02   1.7190000000000000e-01   1.8536799999999999e+01   5.5249999999999999e-01  -3.6932400000000001e+01  -2.4770499999999998e+01   3.5529270000000002e+02  -9.9219999999999997e-01  -4.6330100000000002e+01  -2.5745000000000000e+00
   1.1219400000000000e+01  -6.6829999999999998e+00   1.5372450000000001e+02  -8.5900000000000004e-02   1.9117300000000000e+01   6.2709999999999999e-01  -3.7420699999999997e+01  -2.5393100000000000e+01   3.5477030000000002e+02  -7.2250000000000003e-01  -4.6262799999999999e+01  -2.6274999999999999e+00
   1.1748500000000000e+01  -7.7161999999999997e+00   1.6058720000000000e+02  -1.5279999999999999e-01   2.0173600000000000e+01   8.3320000000000005e-01  -3.7975499999999997e+01  -2.6060199999999998e+01   3.5389970000000000e+02  -3.6599999999999999e-01  -4.6137700000000002e+01  -2.7646999999999999e+00
   1.2630100000000001e+01  -8.9033999999999995e+00   1.7028080000000000e+02  -4.5829999999999999e-01   2.1239300000000000e+01   1.0611999999999999e+00  -3.9018700000000003e+01  -2.6349299999999999e+01   3.5085260000000000e+02   1.8300000000000000e-01  -4.5570000000000000e+01  -2.7513999999999998e+00
   1.3577999999999999e+01  -1.0815899999999999e+01   1.8160429999999999e+02  -7.1609999999999996e-01   2.2761900000000001e+01   1.3593999999999999e+00  -3.9573599999999999e+01  -2.6616099999999999e+01   3.4745720000000000e+02   7.4170000000000003e-01  -4.4780999999999999e+01  -2.7248999999999999e+00
   1.4415600000000000e+01  -1.2992300000000000e+01   1.9704540000000000e+02  -8.1150000000000000e-01   2.4617500000000000e+01   1.7585000000000000e+00  -4.0461399999999998e+01  -2.6349299999999999e+01   3.4136300000000000e+02   1.7435000000000000e+00  -4.3828400000000002e+01  -2.6762000000000001e+00
   1.5583800000000000e+01  -1.5190700000000000e+01   2.1514570000000001e+02  -1.2888999999999999e+00   2.6929800000000000e+01   2.1137000000000001e+00  -4.1171599999999998e+01  -2.4948399999999999e+01   3.3300520000000000e+02   3.0150999999999999e+00  -4.2529400000000003e+01  -2.3931000000000000e+00
   1.6906300000000002e+01  -1.7828700000000001e+01   2.3753530000000001e+02  -1.6708000000000001e+00   2.9727499999999999e+01   2.6574000000000000e+00  -4.0883099999999999e+01  -2.4014500000000002e+01   3.2421220000000000e+02   4.4215000000000000e+00  -4.0960999999999999e+01  -2.1808000000000001e+00
   1.8317000000000000e+01  -2.1697800000000001e+01   2.6481450000000001e+02  -2.2054999999999998e+00   3.3039000000000001e+01   3.2319000000000000e+00  -4.0550199999999997e+01  -2.2391300000000001e+01   3.1063080000000002e+02   6.0109000000000004e+00  -3.9065500000000000e+01  -1.7694000000000001e+00
   2.0212599999999998e+01  -2.5325099999999999e+01   2.9380950000000001e+02  -2.7401000000000000e+00   3.6845300000000002e+01   3.8195000000000001e+00  -3.9440399999999997e+01  -2.0568000000000001e+01   2.9548230000000001e+02   7.7544000000000004e+00  -3.6582999999999998e+01  -1.3182000000000000e+00
   2.2571100000000001e+01  -2.9392099999999999e+01   3.2503480000000002e+02  -3.1793000000000000e+00   4.0832500000000003e+01   4.3326000000000002e+00  -3.8219700000000003e+01  -1.7521699999999999e+01   2.7598079999999999e+02   9.8062000000000005e+00  -3.3628999999999998e+01  -6.4139999999999997e-01
   2.5194199999999999e+01  -3.3085299999999997e+01   3.5505910000000000e+02  -3.6566999999999998e+00   4.4353299999999997e+01   4.9114000000000004e+00  -3.6555100000000003e+01  -1.3408099999999999e+01   2.5360630000000000e+02   1.2050599999999999e+01  -3.0434500000000000e+01   1.7249999999999999e-01
   2.8081700000000001e+01  -3.6009099999999997e+01   3.7856380000000001e+02  -4.0862999999999996e+00   4.7360300000000002e+01   5.3017000000000003e+00  -3.4024799999999999e+01  -8.3827999999999996e+00   2.3010010000000000e+02   1.4324000000000000e+01  -2.7172599999999999e+01   1.1545000000000001e+00
   3.0263800000000000e+01  -3.8163499999999999e+01   3.9829410000000001e+02  -4.2199999999999998e+00   4.9653599999999997e+01   5.6525999999999996e+00  -3.1250499999999999e+01  -3.2019000000000002e+00   2.0833500000000001e+02   1.6308299999999999e+01  -2.3920400000000001e+01   2.2515000000000001e+00
   3.1895000000000000e+01  -4.0713600000000000e+01   4.1364940000000001e+02  -4.4204999999999997e+00   5.1661499999999997e+01   5.9244000000000003e+00  -2.8032200000000000e+01   1.7565999999999999e+00   1.8909469999999999e+02   1.8196300000000001e+01  -2.1207000000000001e+01   3.1760999999999999e+00
   3.2798699999999997e+01  -4.3219700000000003e+01   4.2823270000000002e+02  -4.6687000000000003e+00   5.3383800000000001e+01   6.1832000000000003e+00  -2.4791699999999999e+01   4.4249000000000001e+00   1.7647100000000000e+02   1.9265599999999999e+01  -1.9648199999999999e+01   3.7378000000000000e+00
   3.2688499999999998e+01  -4.6121600000000001e+01   4.4041399999999999e+02  -4.8406000000000002e+00   5.5077700000000000e+01   6.4988999999999999e+00  -2.2483499999999999e+01   3.9135000000000000e+00   1.7046390000000000e+02   1.9448599999999999e+01  -1.8955400000000001e+01   3.7511000000000001e+00
   3.2556199999999997e+01  -4.8627699999999997e+01   4.5353890000000001e+02  -5.0601000000000003e+00   5.6600200000000001e+01   6.7313000000000001e+00  -2.0019800000000000e+01   1.5787000000000000e+00   1.6315080000000000e+02   1.8735800000000001e+01  -1.8483899999999998e+01   3.4192999999999998e+00
   3.2490099999999998e+01  -5.1375599999999999e+01   4.6434760000000000e+02  -5.2702000000000000e+00   5.7894300000000001e+01   7.0031999999999996e+00  -1.7578399999999998e+01  -1.7565999999999999e+00   1.5357419999999999e+02   1.7550899999999999e+01  -1.7579499999999999e+01   2.7646999999999999e+00
   3.2335799999999999e+01  -5.4057600000000001e+01   4.7318340000000001e+02  -5.3465999999999996e+00   5.9255099999999999e+01   7.2004999999999999e+00  -1.6557400000000001e+01  -4.5583000000000000e+00   1.3790330000000000e+02   1.5971200000000000e+01  -1.5972600000000000e+01   2.2869000000000002e+00
   3.2027200000000001e+01  -5.6036200000000001e+01   4.8073230000000001e+02  -5.3752000000000004e+00   6.0111499999999999e+01   7.3628000000000000e+00  -1.4138199999999999e+01  -3.2686000000000002e+00   1.2205840000000001e+02   1.4468500000000001e+01  -1.4298400000000001e+01   2.3046000000000002e+00
   3.1983100000000000e+01  -5.8036700000000003e+01   4.8742349999999999e+02  -5.4134000000000002e+00   6.0787199999999999e+01   7.4812000000000003e+00  -1.2451400000000000e+01  -1.9567000000000001e+00   1.0612640000000000e+02   1.2541900000000000e+01  -1.2220000000000001e+01   2.1320999999999999e+00
   3.2049300000000002e+01  -5.9531599999999997e+01   4.9145530000000002e+02  -5.2225000000000001e+00   6.1329599999999999e+01   7.5206999999999997e+00  -9.7213999999999992e+00  -2.3347000000000002e+00   8.5231899999999996e+01   1.0432300000000000e+01  -1.0122400000000001e+01   1.7206999999999999e+00
   3.2468100000000000e+01  -6.0652700000000003e+01   4.9359989999999999e+02  -4.7069000000000001e+00   6.1519900000000000e+01   7.4680000000000000e+00  -7.3686999999999996e+00  -2.1568999999999998e+00   6.5469300000000004e+01   7.8121999999999998e+00  -7.7264999999999997e+00   1.3314999999999999e+00
   3.2357799999999997e+01  -6.0696700000000000e+01   4.9325680000000000e+02  -4.0862999999999996e+00   6.1310499999999998e+01   7.3277000000000001e+00  -4.5056000000000003e+00  -2.0010000000000000e-01   4.5358400000000003e+01   5.5869999999999997e+00  -5.5038000000000000e+00   1.2164999999999999e+00
   3.2401899999999998e+01  -6.0213000000000001e+01   4.8931070000000000e+02  -3.1888000000000001e+00   6.0615900000000003e+01   7.0471000000000004e+00  -4.1726000000000001e+00  -8.8900000000000007e-02   2.7162800000000001e+01   3.2751000000000001e+00  -2.8769999999999998e+00   9.1120000000000001e-01
   3.1762699999999999e+01  -5.9619500000000002e+01   4.8356319999999999e+02  -2.3487000000000000e+00   5.9711900000000000e+01   6.8014999999999999e+00  -1.6868000000000001e+00   3.6688999999999998e+00   1.2797800000000001e+01   1.6954000000000000e+00  -1.5299000000000000e+00   1.1324000000000001e+00
   3.0616499999999998e+01  -5.9179800000000000e+01   4.7875930000000000e+02  -1.5276000000000001e+00   5.8798400000000001e+01   6.5164000000000000e+00   4.8830000000000001e-01   5.8034999999999997e+00   8.0094999999999992e+00   1.0210999999999999e+00  -7.3129999999999995e-01   1.0926000000000000e+00
   2.9426200000000001e+01  -5.9201799999999999e+01   4.7292599999999999e+02  -6.9699999999999995e-01   5.7808700000000002e+01   6.4067999999999996e+00   9.1000000000000003e-01  -7.5600000000000001e-01   2.1764999999999999e+00  -2.0230000000000001e-01  -9.6199999999999994e-02   9.2899999999999996e-02
   2.8368200000000002e+01  -5.9201799999999999e+01   4.6803629999999998e+02   3.8190000000000002e-01   5.7104500000000002e+01   6.1261999999999999e+00   5.5489999999999995e-01  -1.2230000000000001e+00   2.5247000000000002e+00  -1.2520000000000001e-01   2.8899999999999999e-02   1.2830000000000000e-01
   2.7728999999999999e+01  -5.8674199999999999e+01   4.6323239999999998e+02   1.5467000000000000e+00   5.6248100000000001e+01   5.8411000000000000e+00   2.1084999999999998e+00  -6.6699999999999995e-02   1.8283000000000000e+00  -1.9300000000000001e-02  -1.8279999999999999e-01   1.1940000000000001e-01
   2.7089800000000000e+01  -5.7970700000000001e+01   4.5937220000000002e+02   2.8069999999999999e+00   5.5458300000000001e+01   5.5868000000000002e+00   4.4390000000000002e-01   2.2200000000000001e-02   2.9600000000000000e+00  -2.0230000000000001e-01   8.6599999999999996e-02   1.3270000000000001e-01
   2.6847300000000001e+01  -5.7333199999999998e+01   4.5628399999999999e+02   4.3822999999999999e+00   5.4773200000000003e+01   5.2008999999999999e+00   1.2428999999999999e+00  -2.0010000000000000e-01   2.0024000000000002e+00  -1.1559999999999999e-01  -2.8899999999999999e-02   1.1940000000000001e-01
   2.6538699999999999e+01  -5.6036200000000001e+01   4.5336730000000000e+02   5.7188999999999997e+00   5.4011899999999997e+01   4.9157999999999999e+00   1.2428999999999999e+00  -3.5580000000000001e-01   3.3083000000000000e+00  -1.0600000000000000e-01  -1.9199999999999998e-02   9.2899999999999996e-02
   2.6296299999999999e+01  -5.5970199999999998e+01   4.5242370000000000e+02   7.1032999999999999e+00   5.3431399999999996e+01   4.5913000000000004e+00   1.0209999999999999e+00  -6.0040000000000004e-01   2.6989000000000001e+00  -2.4079999999999999e-01   1.9199999999999998e-02   1.1060000000000000e-01
   2.6186100000000000e+01  -5.5574500000000000e+01   4.5027910000000003e+02   8.5640999999999998e+00   5.2965100000000000e+01   4.3895999999999997e+00   1.4205000000000001e+00  -2.2239999999999999e-01   2.0024000000000002e+00  -1.7340000000000000e-01  -8.6599999999999996e-02   5.3100000000000001e-02
   2.5877500000000001e+01  -5.5816299999999998e+01   4.5002170000000001e+02   9.7288999999999994e+00   5.2536900000000003e+01   4.2930999999999999e+00   8.8780000000000003e-01  -1.7790000000000000e-01   1.7412000000000001e+00  -1.5409999999999999e-01  -1.9199999999999998e-02   1.0170000000000000e-01
   2.5987700000000000e+01  -5.6014200000000002e+01   4.4933550000000002e+02   1.1094099999999999e+01   5.2232399999999998e+01   4.0476000000000001e+00   1.0653999999999999e+00  -3.1130000000000002e-01   1.8283000000000000e+00  -1.9270000000000001e-01  -7.6999999999999999e-02   8.8499999999999995e-02
   2.6252199999999998e+01  -5.6871499999999997e+01   4.5027910000000003e+02   1.2411700000000000e+01   5.1813699999999997e+01   3.9906000000000001e+00   1.1984999999999999e+00  -4.2249999999999999e-01   2.6118000000000001e+00  -7.7100000000000002e-02  -8.6599999999999996e-02   1.4160000000000000e-01
   2.6296299999999999e+01  -5.7113399999999999e+01   4.5027910000000003e+02   1.3967900000000000e+01   5.1490200000000002e+01   3.8546000000000000e+00   1.2206999999999999e+00   2.2200000000000001e-02   2.5247000000000002e+00  -7.7100000000000002e-02  -1.3469999999999999e-01   1.1500000000000000e-01
   2.6296299999999999e+01  -5.7552999999999997e+01   4.5173739999999998e+02   1.5638700000000000e+01   5.1337899999999998e+01   3.6440999999999999e+00   1.2428999999999999e+00   0.0000000000000000e+00   2.3506000000000000e+00  -1.8300000000000000e-01  -1.7319999999999999e-01   7.9600000000000004e-02
   2.6803200000000000e+01  -5.7882800000000003e+01   4.5225209999999998e+02   1.7109000000000002e+01   5.1014400000000002e+01   3.4731000000000001e+00   9.3220000000000003e-01  -1.7790000000000000e-01   2.1764999999999999e+00  -1.4449999999999999e-01   0.0000000000000000e+00   1.3710000000000000e-01
   2.6869399999999999e+01  -5.8674199999999999e+01   4.5362470000000002e+02   1.8693899999999999e+01   5.0938299999999998e+01   3.2932999999999999e+00   1.3983000000000001e+00  -2.6679999999999998e-01   3.0470999999999999e+00  -1.6380000000000000e-01  -4.8099999999999997e-02   8.8499999999999995e-02
   2.6869399999999999e+01  -6.0234999999999999e+01   4.5611239999999998e+02   2.0460200000000000e+01   5.0938299999999998e+01   3.3372000000000002e+00   1.0653999999999999e+00  -3.1130000000000002e-01   2.6118000000000001e+00  -1.1559999999999999e-01  -1.1550000000000001e-01   1.1060000000000000e-01
   2.7332200000000000e+01  -6.0850600000000000e+01   4.5962950000000001e+02   2.2264700000000001e+01   5.1052500000000002e+01   3.1135000000000002e+00   1.0431999999999999e+00  -1.3339999999999999e-01   3.3083000000000000e+00  -1.2520000000000001e-01  -6.7400000000000002e-02   1.3710000000000000e-01
   2.7508600000000001e+01  -6.1378200000000000e+01   4.6194569999999999e+02   2.4527400000000000e+01   5.1119100000000003e+01   2.9512999999999998e+00   1.1318999999999999e+00  -1.3339999999999999e-01   1.8283000000000000e+00  -1.3489999999999999e-01   9.5999999999999992e-03   9.2899999999999996e-02
   2.8103700000000000e+01  -6.1642000000000003e+01   4.6546280000000002e+02   2.6790099999999999e+01   5.0995399999999997e+01   2.7231999999999998e+00   1.0653999999999999e+00  -2.6679999999999998e-01   2.6989000000000001e+00  -1.1559999999999999e-01  -1.0580000000000001e-01   9.7299999999999998e-02
   2.9117699999999999e+01  -6.1444099999999999e+01   4.6812209999999999e+02   2.9377500000000001e+01   5.0881200000000000e+01   2.5127000000000002e+00   1.2650999999999999e+00  -2.0010000000000000e-01   1.8283000000000000e+00  -1.0600000000000000e-01  -8.6599999999999996e-02   8.4000000000000005e-02
   3.0043399999999998e+01  -6.1268300000000004e+01   4.7284019999999998e+02   3.1945799999999998e+01   5.0938299999999998e+01   2.1444000000000001e+00   1.1096999999999999e+00  -4.4499999999999998e-02   2.1764999999999999e+00  -1.0600000000000000e-01  -1.7319999999999999e-01   9.7299999999999998e-02
   3.0859000000000002e+01  -6.1334200000000003e+01   4.7644310000000002e+02   3.4972299999999997e+01   5.1014400000000002e+01   1.9734000000000000e+00   1.0875999999999999e+00  -2.6679999999999998e-01   2.2635999999999998e+00  -2.8899999999999999e-02  -4.8099999999999997e-02   1.2830000000000000e-01
   3.1917000000000002e+01  -6.1268300000000004e+01   4.8159019999999998e+02   3.8122999999999998e+01   5.0966799999999999e+01   1.7541000000000000e+00   1.2206999999999999e+00  -3.1130000000000002e-01   2.5247000000000002e+00  -1.8300000000000000e-01   2.8899999999999999e-02   6.6400000000000001e-02
   3.2710500000000003e+01  -6.1795900000000003e+01   4.8759500000000003e+02   4.1388199999999998e+01   5.1004899999999999e+01   1.5524000000000000e+00   1.2873000000000001e+00  -4.4469999999999998e-01   2.2635999999999998e+00  -2.2159999999999999e-01  -9.6199999999999994e-02   5.7500000000000002e-02
   3.3460000000000001e+01  -6.2169600000000003e+01   4.9385730000000001e+02   4.4691600000000001e+01   5.1271299999999997e+01   1.4208000000000001e+00   8.6560000000000004e-01   4.4499999999999998e-02   2.4377000000000000e+00  -8.6699999999999999e-02  -5.7700000000000001e-02   5.7500000000000002e-02
   3.4275500000000001e+01  -6.4104100000000003e+01   5.0295030000000003e+02   4.7851799999999997e+01   5.1747100000000003e+01   1.4910000000000001e+00   1.1096999999999999e+00  -2.6679999999999998e-01   2.7858999999999998e+00  -1.7340000000000000e-01  -1.1550000000000001e-01   9.7299999999999998e-02
   3.5046999999999997e+01  -6.7115899999999996e+01   5.1324440000000004e+02   5.0763800000000003e+01   5.2441800000000001e+01   1.7015000000000000e+00   1.1762999999999999e+00  -2.6679999999999998e-01   2.2635999999999998e+00  -2.3119999999999999e-01  -8.6599999999999996e-02   1.0170000000000000e-01
   3.5840499999999999e+01  -7.0347499999999997e+01   5.2576880000000006e+02   5.3417999999999999e+01   5.3364800000000002e+01   1.9339000000000000e+00   8.8780000000000003e-01  -2.2239999999999999e-01   1.9153000000000000e+00  -1.2520000000000001e-01  -1.1550000000000001e-01   7.9600000000000004e-02
   3.6589900000000000e+01  -8.3559600000000003e+01   5.3460450000000003e+02   5.4573200000000000e+01   5.4154600000000002e+01   4.0739000000000001e+00   1.2650999999999999e+00  -4.0020000000000000e-01   3.0470999999999999e+00  -1.8300000000000000e-01   0.0000000000000000e+00   7.0800000000000002e-02
   3.7758200000000002e+01  -7.7316299999999998e+01   5.4858730000000003e+02   5.7924399999999999e+01   5.5696199999999997e+01   3.1530000000000000e+00   9.7660000000000002e-01  -1.5559999999999999e-01   2.1764999999999999e+00  -2.4079999999999999e-01  -1.4430000000000001e-01   9.7299999999999998e-02
   3.7096899999999998e+01  -9.0550399999999996e+01   5.6368529999999998e+02   5.8449500000000000e+01   5.7123600000000003e+01   4.1177000000000001e+00   1.1984999999999999e+00  -2.8910000000000002e-01   2.6989000000000001e+00  -1.9270000000000001e-01  -1.0580000000000001e-01   1.4599999999999999e-01
   3.7096899999999998e+01  -9.7980900000000005e+01   5.7277829999999994e+02   5.9881599999999999e+01   5.8141800000000003e+01   4.4684999999999997e+00   9.3220000000000003e-01  -2.6679999999999998e-01   2.6118000000000001e+00  -2.2159999999999999e-01  -9.6199999999999994e-02   1.5040000000000001e-01
   3.8507599999999996e+01  -1.0167410000000000e+02   5.7801110000000006e+02   6.0941400000000002e+01   5.8817399999999999e+01   5.3937999999999997e+00   1.1540999999999999e+00  -2.0010000000000000e-01   2.6989000000000001e+00  -1.4449999999999999e-01  -3.8500000000000000e-02   1.1940000000000001e-01
   4.0028500000000001e+01  -1.0620269999999999e+02   5.8084199999999998e+02   6.1762500000000003e+01   5.9036200000000001e+01   6.1656000000000004e+00   6.8799999999999994e-01  -1.1119999999999999e-01   2.2635999999999998e+00  -1.9270000000000001e-01  -8.6599999999999996e-02   8.4000000000000005e-02
   3.9874200000000002e+01  -1.1227020000000000e+02   5.7844010000000003e+02   6.1686100000000003e+01   5.8950600000000001e+01   6.7445000000000004e+00   1.0431999999999999e+00  -6.6699999999999995e-02   2.1764999999999999e+00  -1.2520000000000001e-01  -9.5999999999999992e-03   1.4599999999999999e-01
   4.0755899999999997e+01  -1.1673290000000000e+02   5.7114840000000004e+02   6.1466500000000003e+01   5.8313000000000002e+01   7.3672000000000004e+00   1.1984999999999999e+00  -4.2249999999999999e-01   3.1341999999999999e+00  -1.4449999999999999e-01  -1.7319999999999999e-01   6.1899999999999997e-02
   3.9102699999999999e+01  -1.1932689999999999e+02   5.5690830000000005e+02   6.0320799999999998e+01   5.7266300000000001e+01   7.9592000000000001e+00   1.1318999999999999e+00  -2.8910000000000002e-01   2.5247000000000002e+00  -1.2520000000000001e-01  -1.4430000000000001e-01   1.6370000000000001e-01
   3.8177000000000000e+01  -1.2170110000000000e+02   5.3777859999999998e+02   5.8755000000000003e+01   5.5505899999999997e+01   8.5116999999999994e+00   6.2150000000000005e-01   8.8900000000000007e-02   1.5670999999999999e+00  -2.8899999999999999e-02   4.8099999999999997e-02   7.0800000000000002e-02
   3.4870699999999999e+01  -1.2178910000000000e+02   5.1195760000000001e+02   5.6406300000000002e+01   5.3393400000000000e+01   8.9853000000000005e+00   1.0653999999999999e+00  -4.6689999999999998e-01   2.8730000000000002e+00  -1.3489999999999999e-01  -1.1550000000000001e-01   1.4160000000000000e-01
   3.2534199999999998e+01  -1.2086579999999999e+02   4.8322010000000000e+02   5.3503900000000002e+01   5.0662300000000002e+01   9.3230000000000004e+00   1.3539000000000001e+00  -5.3369999999999995e-01   2.5247000000000002e+00  -1.2520000000000001e-01  -1.2509999999999999e-01   8.8499999999999995e-02
   2.8434300000000000e+01  -1.1956870000000001e+02   4.4676200000000000e+02   4.9856800000000000e+01   4.7417400000000001e+01   9.7001000000000008e+00   1.1762999999999999e+00  -3.3350000000000002e-01   2.0024000000000002e+00  -1.5409999999999999e-01  -3.8500000000000000e-02   5.7500000000000002e-02
   2.5546800000000001e+01  -1.1528189999999999e+02   4.0798770000000002e+02   4.5579500000000003e+01   4.3649099999999997e+01   9.7439999999999998e+00   9.3220000000000003e-01  -2.0010000000000000e-01   1.3059000000000001e+00  -8.6699999999999999e-02  -1.7319999999999999e-01   9.7299999999999998e-02
   2.1513100000000001e+01  -1.0969810000000000e+02   3.6466690000000000e+02   4.1101799999999997e+01   3.9500200000000000e+01   9.6649999999999991e+00   9.9880000000000002e-01  -3.7800000000000000e-01   2.0893999999999999e+00  -1.5409999999999999e-01  -1.9199999999999998e-02   6.1899999999999997e-02
   1.8647600000000001e+01  -1.0261940000000000e+02   3.1697109999999998e+02   3.5688400000000001e+01   3.4418799999999997e+01   9.3449000000000009e+00   1.1540999999999999e+00  -6.2260000000000004e-01   2.0893999999999999e+00  -1.9270000000000001e-01  -9.6199999999999994e-02   4.4200000000000003e-02
   1.4613899999999999e+01  -9.0924099999999996e+01   2.7004739999999998e+02   3.0628200000000000e+01   2.9775099999999998e+01   8.6126000000000005e+00   1.0653999999999999e+00  -8.8900000000000007e-02   2.1764999999999999e+00  -2.3119999999999999e-01  -2.8899999999999999e-02   1.3270000000000001e-01
   1.0800599999999999e+01  -8.0855599999999995e+01   2.1746190000000001e+02   2.4727900000000002e+01   2.4103600000000000e+01   7.8056999999999999e+00   9.9880000000000002e-01  -1.1119999999999999e-01   2.6118000000000001e+00  -1.5409999999999999e-01  -6.7400000000000002e-02   1.0170000000000000e-01
   7.9793000000000003e+00  -6.5423199999999994e+01   1.6101620000000000e+02   1.8760700000000000e+01   1.8146699999999999e+01   6.6128999999999998e+00   1.0431999999999999e+00  -2.6679999999999998e-01   1.6540999999999999e+00  -1.5409999999999999e-01  -9.6199999999999994e-02   1.5040000000000001e-01
   3.3723999999999998e+00  -4.7352600000000002e+01   1.0937430000000001e+02   1.3251899999999999e+01   1.2446700000000000e+01   4.8719999999999999e+00   1.1318999999999999e+00  -1.1119999999999999e-01   2.1764999999999999e+00  -1.9270000000000001e-01  -1.9199999999999998e-02   8.4000000000000005e-02
  -9.9190000000000000e-01  -2.7633400000000002e+01   6.9055899999999994e+01   9.1273999999999997e+00   8.0693999999999999e+00   2.9380999999999999e+00   1.2873000000000001e+00  -4.4469999999999998e-01   2.1764999999999999e+00  -7.7100000000000002e-02   0.0000000000000000e+00   1.2390000000000000e-01
  -3.4165000000000001e+00  -8.1998999999999995e+00   4.8982500000000002e+01   7.2656000000000001e+00   5.8712999999999997e+00   1.2673000000000001e+00   9.9880000000000002e-01  -2.6679999999999998e-01   2.0893999999999999e+00  -8.6699999999999999e-02  -2.8899999999999999e-02   7.9600000000000004e-02
  -3.3944999999999999e+00  -9.6067999999999998e+00   3.2855200000000004e+01   4.4682000000000004e+00   4.0347000000000000e+00   1.0174000000000001e+00   1.2428999999999999e+00  -3.3350000000000002e-01   2.3506000000000000e+00  -1.9270000000000001e-01  -1.5400000000000000e-01   7.9600000000000004e-02
  -3.6810000000000000e+00  -4.6166000000000000e+00   1.7928799999999999e+01   2.5874000000000001e+00   2.5501999999999998e+00   8.1569999999999998e-01   1.2650999999999999e+00  -3.1130000000000002e-01   2.0024000000000002e+00  -1.6380000000000000e-01  -9.5999999999999992e-03   7.5200000000000003e-02
  -2.5348000000000002e+00  -2.9018000000000002e+00   8.0637000000000008e+00   9.9290000000000000e-01   1.2371000000000001e+00   4.6920000000000001e-01   1.2650999999999999e+00  -1.7790000000000000e-01   2.0024000000000002e+00  -1.2520000000000001e-01  -5.7700000000000001e-02   9.2899999999999996e-02
  -1.5649999999999999e+00  -1.8246000000000000e+00   1.2010000000000001e+00   3.8199999999999998e-02   6.1850000000000005e-01   8.8000000000000005e-03   1.1540999999999999e+00  -1.7790000000000000e-01   2.0893999999999999e+00  -1.9270000000000001e-01   1.9199999999999998e-02   9.7299999999999998e-02
   1.9839999999999999e-01   6.5949999999999998e-01   2.5740000000000002e-01  -1.9099999999999999e-02   3.1400000000000000e-01  -2.5430000000000003e-01   1.2206999999999999e+00  -2.0010000000000000e-01   2.0893999999999999e+00  -1.6380000000000000e-01  -1.1550000000000001e-01   7.9600000000000004e-02
  -3.5270000000000001e-01  -6.1550000000000005e-01   8.5780000000000001e-01  -9.5500000000000002e-02   4.4719999999999999e-01  -2.8499999999999998e-01   1.0209999999999999e+00  -1.3339999999999999e-01   2.0024000000000002e+00  -1.6380000000000000e-01  -9.6199999999999994e-02   1.4160000000000000e-01
  -6.6100000000000006e-02  -7.4739999999999995e-01   1.0294000000000001e+00  -1.5279999999999999e-01   3.9010000000000000e-01  -2.4120000000000000e-01   1.2428999999999999e+00  -2.2239999999999999e-01   3.1341999999999999e+00  -1.9270000000000001e-01  -7.6999999999999999e-02   1.0620000000000000e-01
  -2.2040000000000001e-01  -6.6000000000000003e-02   6.8630000000000002e-01   4.7699999999999999e-02   3.9970000000000000e-01  -2.2800000000000001e-01   1.1096999999999999e+00  -1.7790000000000000e-01   2.0024000000000002e+00  -9.5999999999999992e-03  -7.6999999999999999e-02   8.8499999999999995e-02
  -3.5270000000000001e-01  -7.9139999999999999e-01   1.5441000000000000e+00  -2.0050000000000001e-01   4.1870000000000002e-01  -2.3680000000000001e-01   1.1318999999999999e+00  -2.0010000000000000e-01   2.4377000000000000e+00  -1.9300000000000001e-02  -7.6999999999999999e-02   8.8499999999999995e-02
  -2.6450000000000001e-01  -3.0780000000000002e-01   1.4582999999999999e+00  -1.9089999999999999e-01   4.0920000000000001e-01  -2.5000000000000000e-01   1.1318999999999999e+00  -3.3350000000000002e-01   1.6540999999999999e+00  -2.1190000000000001e-01   0.0000000000000000e+00   5.3100000000000001e-02
  -1.3230000000000000e-01  -1.5390000000000001e-01   1.3725000000000001e+00  -4.7699999999999999e-02   3.2350000000000001e-01  -2.0169999999999999e-01   1.1762999999999999e+00   4.4499999999999998e-02   2.3506000000000000e+00  -1.1559999999999999e-01  -4.8099999999999997e-02   7.0800000000000002e-02
  -4.4100000000000000e-02  -7.6939999999999997e-01   2.3161999999999998e+00  -2.1959999999999999e-01   3.8059999999999999e-01  -2.1929999999999999e-01   1.1762999999999999e+00  -1.3339999999999999e-01   1.7412000000000001e+00  -9.6299999999999997e-02  -9.5999999999999992e-03   1.2830000000000000e-01
   0.0000000000000000e+00  -4.3999999999999997e-02   7.7210000000000001e-01  -3.8199999999999998e-02   5.1390000000000002e-01  -2.1929999999999999e-01   1.1318999999999999e+00  -8.8900000000000007e-02   2.2635999999999998e+00  -1.0600000000000000e-01  -2.8899999999999999e-02   1.1500000000000000e-01
  -2.1999999999999999e-02  -4.3969999999999998e-01   6.8630000000000002e-01  -7.6399999999999996e-02   2.4740000000000001e-01  -2.3240000000000000e-01   1.1096999999999999e+00  -1.5559999999999999e-01   2.0893999999999999e+00  -1.3489999999999999e-01  -9.6199999999999994e-02   1.1500000000000000e-01
  -2.4249999999999999e-01  -3.2979999999999998e-01   1.2867999999999999e+00  -1.0500000000000000e-01   2.8549999999999998e-01  -2.5430000000000003e-01   1.0875999999999999e+00  -1.3339999999999999e-01   2.2635999999999998e+00  -1.0600000000000000e-01  -5.7700000000000001e-02   1.1500000000000000e-01
  -3.3060000000000000e-01  -4.8359999999999997e-01   7.7210000000000001e-01  -1.2410000000000000e-01   3.1400000000000000e-01  -2.1490000000000001e-01   1.1984999999999999e+00  -2.0010000000000000e-01   1.8283000000000000e+00  -2.1190000000000001e-01  -1.2509999999999999e-01   6.6400000000000001e-02
  -4.4080000000000003e-01  -6.6000000000000003e-02   9.4359999999999999e-01  -1.3370000000000001e-01   2.9499999999999998e-01  -2.6310000000000000e-01   7.9900000000000004e-01  -1.5559999999999999e-01   2.4377000000000000e+00  -6.7400000000000002e-02  -1.1550000000000001e-01   1.1500000000000000e-01
  -4.6289999999999998e-01  -4.6170000000000000e-01   4.2890000000000000e-01   0.0000000000000000e+00   3.6159999999999998e-01  -2.0610000000000001e-01   1.2206999999999999e+00  -2.2239999999999999e-01   2.4377000000000000e+00  -1.4449999999999999e-01  -5.7700000000000001e-02   1.0170000000000000e-01
  -1.7630000000000001e-01  -3.7369999999999998e-01   7.7210000000000001e-01  -1.2410000000000000e-01   4.0920000000000001e-01  -2.4120000000000000e-01   7.7680000000000005e-01  -2.0010000000000000e-01   1.9153000000000000e+00  -1.8300000000000000e-01   1.9199999999999998e-02   1.1060000000000000e-01
   0.0000000000000000e+00  -5.9360000000000002e-01   9.4359999999999999e-01  -1.9099999999999999e-02   4.5679999999999998e-01  -2.5869999999999999e-01   1.2873000000000001e+00  -2.8910000000000002e-01   2.6118000000000001e+00  -1.3489999999999999e-01  -1.9199999999999998e-02   1.4160000000000000e-01
  -3.5270000000000001e-01  -5.0560000000000005e-01   6.0050000000000003e-01  -7.6399999999999996e-02   3.9970000000000000e-01  -2.4120000000000000e-01   1.0875999999999999e+00  -1.1119999999999999e-01   2.5247000000000002e+00  -2.3119999999999999e-01  -1.5400000000000000e-01   1.0620000000000000e-01
  -1.7630000000000001e-01  -2.4179999999999999e-01   3.4310000000000002e-01  -1.3370000000000001e-01   3.7109999999999999e-01  -2.5869999999999999e-01   1.1318999999999999e+00  -3.3350000000000002e-01   2.8730000000000002e+00  -1.1559999999999999e-01  -1.9199999999999998e-02   1.1500000000000000e-01
  -2.8649999999999998e-01  -1.9789999999999999e-01   1.1152000000000000e+00  -7.6399999999999996e-02   4.5679999999999998e-01  -2.2359999999999999e-01   1.0875999999999999e+00  -1.3339999999999999e-01   2.0893999999999999e+00  -8.6699999999999999e-02  -9.5999999999999992e-03   8.4000000000000005e-02
  -2.6450000000000001e-01  -2.8580000000000000e-01   1.2010000000000001e+00  -7.6399999999999996e-02   2.4740000000000001e-01  -1.6660000000000000e-01   1.0653999999999999e+00  -2.8910000000000002e-01   2.0893999999999999e+00  -8.6699999999999999e-02  -4.8099999999999997e-02   8.8499999999999995e-02
  -2.6450000000000001e-01  -4.6170000000000000e-01   1.7160000000000000e-01  -6.6799999999999998e-02   4.1870000000000002e-01  -2.3680000000000001e-01   1.1984999999999999e+00  -2.0010000000000000e-01   2.6989000000000001e+00  -1.2520000000000001e-01  -1.9199999999999998e-02   8.8499999999999995e-02
  -3.3060000000000000e-01  -3.0780000000000002e-01   1.0294000000000001e+00  -2.0050000000000001e-01   3.8059999999999999e-01  -2.5430000000000003e-01   1.3761000000000001e+00  -2.0010000000000000e-01   3.0470999999999999e+00  -1.2520000000000001e-01  -4.8099999999999997e-02   9.7299999999999998e-02
  -3.3060000000000000e-01  -4.1770000000000002e-01   3.4310000000000002e-01  -1.7190000000000000e-01   4.0920000000000001e-01  -2.6310000000000000e-01   1.1984999999999999e+00  -6.6699999999999995e-02   2.0024000000000002e+00  -9.6299999999999997e-02  -1.9199999999999998e-02   1.2830000000000000e-01
  -8.8200000000000001e-02  -5.4959999999999998e-01   1.2010000000000001e+00  -9.5500000000000002e-02   2.8549999999999998e-01  -2.2359999999999999e-01   1.3539000000000001e+00  -2.0010000000000000e-01   1.6540999999999999e+00  -9.6299999999999997e-02   1.9199999999999998e-02   1.1940000000000001e-01
  -1.5429999999999999e-01  -3.0780000000000002e-01   1.0294000000000001e+00  -7.6399999999999996e-02   3.5210000000000002e-01  -2.2359999999999999e-01   9.1000000000000003e-01  -2.0010000000000000e-01   2.0024000000000002e+00  -2.0230000000000001e-01  -9.5999999999999992e-03   1.1060000000000000e-01
  -3.3060000000000000e-01  -2.1980000000000000e-01   3.4310000000000002e-01  -6.6799999999999998e-02   3.4260000000000002e-01  -2.9820000000000002e-01   1.1096999999999999e+00  -2.4460000000000001e-01   2.6118000000000001e+00  -2.2159999999999999e-01  -3.8500000000000000e-02   1.4160000000000000e-01
  -2.8649999999999998e-01  -1.7590000000000000e-01   4.2890000000000000e-01  -9.5500000000000002e-02   2.9499999999999998e-01  -1.9730000000000000e-01   1.1540999999999999e+00  -1.3339999999999999e-01   2.0893999999999999e+00  -1.3489999999999999e-01  -1.3469999999999999e-01   1.4599999999999999e-01
  -8.8200000000000001e-02  -5.2759999999999996e-01   7.7210000000000001e-01  -1.4319999999999999e-01   3.2350000000000001e-01  -1.8420000000000000e-01   1.0875999999999999e+00  -2.2239999999999999e-01   2.2635999999999998e+00  -1.9270000000000001e-01   0.0000000000000000e+00   9.7299999999999998e-02
  -2.2040000000000001e-01  -4.8359999999999997e-01   9.4359999999999999e-01  -7.6399999999999996e-02   4.0920000000000001e-01  -2.3240000000000000e-01   1.1540999999999999e+00  -1.7790000000000000e-01   2.0893999999999999e+00  -8.6699999999999999e-02   0.0000000000000000e+00   1.0170000000000000e-01
  -1.9839999999999999e-01  -1.3189999999999999e-01   1.7160000000000000e-01  -1.3370000000000001e-01   3.4260000000000002e-01  -2.5000000000000000e-01   1.2206999999999999e+00  -1.5559999999999999e-01   2.0024000000000002e+00  -9.6299999999999997e-02  -5.7700000000000001e-02   1.1060000000000000e-01
  -2.6450000000000001e-01  -2.8580000000000000e-01   1.0294000000000001e+00  -1.3370000000000001e-01   4.0920000000000001e-01  -2.1490000000000001e-01   1.2650999999999999e+00  -1.1119999999999999e-01   2.0024000000000002e+00  -1.2520000000000001e-01  -6.7400000000000002e-02   1.0620000000000000e-01
  -2.2040000000000001e-01  -5.9360000000000002e-01   6.8630000000000002e-01  -1.0500000000000000e-01   2.6640000000000003e-01  -2.4560000000000001e-01   1.0653999999999999e+00  -1.7790000000000000e-01   2.4377000000000000e+00  -7.7100000000000002e-02  -8.6599999999999996e-02   1.4599999999999999e-01
  -2.6450000000000001e-01  -2.4179999999999999e-01   2.5740000000000002e-01  -1.6230000000000000e-01   3.8059999999999999e-01  -2.3680000000000001e-01   1.1096999999999999e+00  -2.8910000000000002e-01   2.2635999999999998e+00  -5.7799999999999997e-02  -4.8099999999999997e-02   1.3270000000000001e-01
  -2.4249999999999999e-01  -3.5170000000000001e-01   1.7160000000000000e-01   2.8600000000000000e-02   3.6159999999999998e-01  -2.5869999999999999e-01   1.4427000000000001e+00   2.2200000000000001e-02   1.6540999999999999e+00  -7.7100000000000002e-02  -1.9199999999999998e-02   9.2899999999999996e-02
  -1.9839999999999999e-01  -4.6170000000000000e-01   3.4310000000000002e-01  -1.8140000000000001e-01   3.6159999999999998e-01  -1.8859999999999999e-01   1.0875999999999999e+00  -6.6699999999999995e-02   2.3506000000000000e+00  -2.0230000000000001e-01  -1.6360000000000000e-01   9.2899999999999996e-02
  -1.3230000000000000e-01  -5.9360000000000002e-01   1.8015000000000001e+00  -1.1459999999999999e-01   3.4260000000000002e-01  -2.0610000000000001e-01   9.7660000000000002e-01  -3.3350000000000002e-01   2.5247000000000002e+00  -1.0600000000000000e-01  -6.7400000000000002e-02   1.0170000000000000e-01
  -4.4080000000000003e-01  -1.0990000000000000e-01   4.2890000000000000e-01  -1.3370000000000001e-01   4.0920000000000001e-01  -2.5000000000000000e-01   1.2428999999999999e+00  -8.8900000000000007e-02   2.5247000000000002e+00  -4.8200000000000000e-02  -6.7400000000000002e-02   1.0170000000000000e-01
  -2.6450000000000001e-01  -4.8359999999999997e-01   9.4359999999999999e-01  -1.1459999999999999e-01   3.5210000000000002e-01  -2.5869999999999999e-01   9.1000000000000003e-01   2.2200000000000001e-02   2.4377000000000000e+00  -1.2520000000000001e-01  -9.5999999999999992e-03   1.1500000000000000e-01
  -2.8649999999999998e-01  -4.1770000000000002e-01   1.3725000000000001e+00  -1.2410000000000000e-01   4.4719999999999999e-01  -2.8499999999999998e-01   1.1318999999999999e+00  -2.0010000000000000e-01   1.9153000000000000e+00  -1.2520000000000001e-01   0.0000000000000000e+00   1.1940000000000001e-01
  -3.0859999999999999e-01  -4.6170000000000000e-01   9.4359999999999999e-01  -7.6399999999999996e-02   3.6159999999999998e-01  -2.3240000000000000e-01   1.1096999999999999e+00  -1.5559999999999999e-01   2.2635999999999998e+00  -7.7100000000000002e-02  -7.6999999999999999e-02   1.1060000000000000e-01
  -4.1880000000000001e-01  -3.5170000000000001e-01   6.8630000000000002e-01  -9.5500000000000002e-02   3.0449999999999999e-01  -2.5000000000000000e-01   1.0209999999999999e+00  -8.8900000000000007e-02   2.2635999999999998e+00  -1.7340000000000000e-01   1.9199999999999998e-02   8.8499999999999995e-02
  -1.3230000000000000e-01  -5.4959999999999998e-01   1.2867999999999999e+00  -2.2910000000000000e-01   3.0449999999999999e-01  -2.1490000000000001e-01   1.0209999999999999e+00  -1.7790000000000000e-01   2.6118000000000001e+00  -1.9270000000000001e-01  -7.6999999999999999e-02   1.0620000000000000e-01
  -1.9839999999999999e-01  -3.0780000000000002e-01   1.7160000000000000e-01  -1.0500000000000000e-01   2.9499999999999998e-01  -2.3680000000000001e-01   1.1762999999999999e+00  -1.1119999999999999e-01   2.0024000000000002e+00  -1.4449999999999999e-01  -3.8500000000000000e-02   1.5479999999999999e-01
  -2.6450000000000001e-01  -2.4179999999999999e-01   7.7210000000000001e-01  -6.6799999999999998e-02   4.5679999999999998e-01  -2.2800000000000001e-01   1.1984999999999999e+00  -3.7800000000000000e-01   2.7858999999999998e+00  -2.0230000000000001e-01  -2.8899999999999999e-02   1.2390000000000000e-01
  -1.7630000000000001e-01  -3.9570000000000000e-01   1.4582999999999999e+00  -3.8199999999999998e-02   3.7109999999999999e-01  -2.2359999999999999e-01   1.0431999999999999e+00  -2.4460000000000001e-01   1.9153000000000000e+00  -1.0600000000000000e-01  -4.8099999999999997e-02   7.0800000000000002e-02
  -1.5429999999999999e-01  -3.9570000000000000e-01   7.7210000000000001e-01  -8.5900000000000004e-02   4.6629999999999999e-01  -2.8499999999999998e-01   1.2206999999999999e+00  -8.8900000000000007e-02   1.7412000000000001e+00  -2.1190000000000001e-01  -1.9199999999999998e-02   8.4000000000000005e-02
   6.6100000000000006e-02  -6.1550000000000005e-01   6.8630000000000002e-01  -7.6399999999999996e-02   2.4740000000000001e-01  -2.1929999999999999e-01   1.0431999999999999e+00  -2.6679999999999998e-01   3.0470999999999999e+00  -1.6380000000000000e-01  -1.0580000000000001e-01   1.0170000000000000e-01
  -4.8490000000000000e-01  -1.7590000000000000e-01   7.7210000000000001e-01  -1.0500000000000000e-01   4.5679999999999998e-01  -2.8070000000000001e-01   1.0875999999999999e+00  -6.6699999999999995e-02   2.5247000000000002e+00  -1.8300000000000000e-01  -1.2509999999999999e-01   9.7299999999999998e-02
   5.7310000000000005e-01  -6.8149999999999999e-01   9.4359999999999999e-01  -7.6399999999999996e-02   3.3310000000000001e-01  -2.5869999999999999e-01   1.2428999999999999e+00  -2.6679999999999998e-01   1.9153000000000000e+00  -1.3489999999999999e-01  -3.8500000000000000e-02   1.1060000000000000e-01
  -9.2579999999999996e-01  -1.7590000000000000e-01  -8.5800000000000001e-02  -1.5279999999999999e-01   4.0920000000000001e-01  -2.3240000000000000e-01   1.0653999999999999e+00  -2.2200000000000001e-02   2.7858999999999998e+00  -1.5409999999999999e-01  -1.0580000000000001e-01   1.3270000000000001e-01
   2.6450000000000001e-01  -3.7369999999999998e-01   1.6298999999999999e+00  -1.5279999999999999e-01   2.4740000000000001e-01  -2.0169999999999999e-01   1.0875999999999999e+00  -1.7790000000000000e-01   3.1341999999999999e+00  -1.5409999999999999e-01  -1.1550000000000001e-01   6.1899999999999997e-02
  -7.2740000000000005e-01  -4.6170000000000000e-01   8.5800000000000001e-02  -2.2910000000000000e-01   3.6159999999999998e-01  -1.7979999999999999e-01   1.1984999999999999e+00  -2.6679999999999998e-01   2.7858999999999998e+00  -9.5999999999999992e-03  -9.5999999999999992e-03   1.0170000000000000e-01
   6.6100000000000006e-02  -4.1770000000000002e-01   5.1470000000000005e-01  -1.3370000000000001e-01   2.5690000000000002e-01  -2.2800000000000001e-01   9.5440000000000003e-01  -2.8910000000000002e-01   2.0893999999999999e+00  -1.5409999999999999e-01  -5.7700000000000001e-02   1.2390000000000000e-01
  -6.3919999999999999e-01  -3.9570000000000000e-01   2.5740000000000002e-01  -2.0050000000000001e-01   3.9010000000000000e-01  -2.3680000000000001e-01   1.2873000000000001e+00  -1.5559999999999999e-01   2.7858999999999998e+00  -1.0600000000000000e-01  -2.8899999999999999e-02   8.4000000000000005e-02
   1.1020000000000001e-01  -4.8359999999999997e-01   2.5740000000000002e-01  -2.3870000000000000e-01   4.0920000000000001e-01  -2.5430000000000003e-01   9.9880000000000002e-01  -3.5580000000000001e-01   2.7858999999999998e+00  -1.6380000000000000e-01  -3.8500000000000000e-02   1.1500000000000000e-01
  -4.1880000000000001e-01  -1.5390000000000001e-01   9.4359999999999999e-01  -1.1459999999999999e-01   3.9970000000000000e-01  -2.5000000000000000e-01   9.5440000000000003e-01  -1.7790000000000000e-01   2.2635999999999998e+00  -1.3489999999999999e-01  -1.1550000000000001e-01   1.4599999999999999e-01
  -2.4249999999999999e-01  -5.2759999999999996e-01   3.4310000000000002e-01  -1.8140000000000001e-01   2.8549999999999998e-01  -2.1049999999999999e-01   9.7660000000000002e-01  -3.3350000000000002e-01   2.6989000000000001e+00  -1.1559999999999999e-01  -8.6599999999999996e-02   7.9600000000000004e-02
  -1.9839999999999999e-01  -3.0780000000000002e-01   7.7210000000000001e-01  -1.3370000000000001e-01   3.1400000000000000e-01  -2.7189999999999998e-01   1.0209999999999999e+00  -1.7790000000000000e-01   2.1764999999999999e+00  -1.2520000000000001e-01  -8.6599999999999996e-02   1.1940000000000001e-01
  -3.5270000000000001e-01  -5.0560000000000005e-01   4.2890000000000000e-01  -4.7699999999999999e-02   3.8059999999999999e-01  -2.5000000000000000e-01   1.1096999999999999e+00  -8.8900000000000007e-02   2.6118000000000001e+00  -1.3489999999999999e-01   0.0000000000000000e+00   7.0800000000000002e-02
  -3.5270000000000001e-01  -5.9360000000000002e-01   1.3725000000000001e+00  -9.5500000000000002e-02   4.1870000000000002e-01  -2.3680000000000001e-01   8.8780000000000003e-01  -8.8900000000000007e-02   2.0024000000000002e+00  -8.6699999999999999e-02  -3.8500000000000000e-02   1.1060000000000000e-01
  -1.5429999999999999e-01  -2.6379999999999998e-01   8.5780000000000001e-01  -1.1459999999999999e-01   3.6159999999999998e-01  -2.7629999999999999e-01   1.0875999999999999e+00  -2.6679999999999998e-01   3.0470999999999999e+00  -1.5409999999999999e-01  -8.6599999999999996e-02   7.5200000000000003e-02
  -3.0859999999999999e-01  -4.8359999999999997e-01   5.1470000000000005e-01  -2.2910000000000000e-01   2.8549999999999998e-01  -2.7189999999999998e-01   1.2206999999999999e+00  -4.4499999999999998e-02   3.1341999999999999e+00  -1.3489999999999999e-01  -4.8099999999999997e-02   9.7299999999999998e-02
  -3.0859999999999999e-01  -4.6170000000000000e-01   1.0294000000000001e+00  -1.4319999999999999e-01   2.9499999999999998e-01  -2.6310000000000000e-01   1.1984999999999999e+00  -2.2200000000000001e-02   2.2635999999999998e+00  -9.6299999999999997e-02  -9.5999999999999992e-03   1.4160000000000000e-01
  -1.5429999999999999e-01  -3.5170000000000001e-01   3.4310000000000002e-01  -2.8600000000000000e-02   3.2350000000000001e-01  -2.2359999999999999e-01   9.3220000000000003e-01   2.2200000000000001e-02   2.3506000000000000e+00  -1.0600000000000000e-01  -4.8099999999999997e-02   9.7299999999999998e-02
  -2.8649999999999998e-01  -4.6170000000000000e-01  -8.5800000000000001e-02  -1.4319999999999999e-01   3.8059999999999999e-01  -1.6660000000000000e-01   9.3220000000000003e-01  -2.4460000000000001e-01   1.6540999999999999e+00  -1.0600000000000000e-01  -6.7400000000000002e-02   7.9600000000000004e-02
  -2.2040000000000001e-01  -5.4959999999999998e-01   6.0050000000000003e-01  -1.7190000000000000e-01   3.3310000000000001e-01  -2.9380000000000001e-01   1.1096999999999999e+00  -1.7790000000000000e-01   2.0893999999999999e+00  -1.2520000000000001e-01  -9.5999999999999992e-03   5.3100000000000001e-02
  -1.9839999999999999e-01  -2.8580000000000000e-01   1.7160000000000000e-01  -1.8140000000000001e-01   3.9970000000000000e-01  -2.4120000000000000e-01   9.9880000000000002e-01  -4.2249999999999999e-01   2.6118000000000001e+00  -1.8300000000000000e-01  -1.9199999999999998e-02   1.3710000000000000e-01
  -3.7469999999999998e-01  -4.3969999999999998e-01   3.4310000000000002e-01  -1.6230000000000000e-01   2.4740000000000001e-01  -1.8859999999999999e-01   1.1984999999999999e+00  -2.0010000000000000e-01   1.5670999999999999e+00  -1.1559999999999999e-01  -1.9199999999999998e-02   9.7299999999999998e-02
  -2.8649999999999998e-01  -3.5170000000000001e-01   4.2890000000000000e-01   2.8600000000000000e-02   3.2350000000000001e-01  -2.7189999999999998e-01   1.1540999999999999e+00  -2.2239999999999999e-01   1.4800000000000000e+00  -2.0230000000000001e-01  -3.8500000000000000e-02   7.0800000000000002e-02
  -3.3060000000000000e-01  -3.5170000000000001e-01   1.3725000000000001e+00  -9.4999999999999998e-03   3.6159999999999998e-01  -2.2800000000000001e-01   1.3761000000000001e+00  -1.3339999999999999e-01   2.0024000000000002e+00  -3.8500000000000000e-02  -1.0580000000000001e-01   1.1940000000000001e-01
  -3.0859999999999999e-01  -3.2979999999999998e-01   1.0294000000000001e+00  -1.0500000000000000e-01   4.2820000000000003e-01  -2.5869999999999999e-01   1.1096999999999999e+00  -4.8920000000000002e-01   1.7412000000000001e+00  -1.0600000000000000e-01   2.8899999999999999e-02   1.4160000000000000e-01
  -1.3230000000000000e-01  -3.7369999999999998e-01   1.0294000000000001e+00  -1.3370000000000001e-01   2.3790000000000000e-01  -2.4560000000000001e-01   1.0875999999999999e+00  -1.1119999999999999e-01   2.0893999999999999e+00  -1.6380000000000000e-01  -3.8500000000000000e-02   5.7500000000000002e-02
  -3.5270000000000001e-01  -4.6170000000000000e-01   6.8630000000000002e-01  -1.3370000000000001e-01   2.9499999999999998e-01  -2.5869999999999999e-01   9.5440000000000003e-01  -3.3350000000000002e-01   1.5670999999999999e+00  -1.4449999999999999e-01  -7.6999999999999999e-02   9.7299999999999998e-02
  -1.9839999999999999e-01  -3.9570000000000000e-01   9.4359999999999999e-01  -5.7299999999999997e-02   3.0449999999999999e-01  -2.1049999999999999e-01   1.1096999999999999e+00  -1.3339999999999999e-01   1.9153000000000000e+00  -1.4449999999999999e-01  -4.8099999999999997e-02   6.6400000000000001e-02
  -1.9839999999999999e-01  -3.7369999999999998e-01   7.7210000000000001e-01  -1.3370000000000001e-01   4.0920000000000001e-01  -2.1929999999999999e-01   8.8780000000000003e-01  -3.3350000000000002e-01   1.9153000000000000e+00  -1.8300000000000000e-01  -9.6199999999999994e-02   1.1500000000000000e-01
  -1.1020000000000001e-01  -5.4959999999999998e-01   0.0000000000000000e+00  -1.3370000000000001e-01   2.9499999999999998e-01  -2.1929999999999999e-01   1.1096999999999999e+00  -6.6699999999999995e-02   1.8283000000000000e+00  -1.3489999999999999e-01  -1.4430000000000001e-01   1.0170000000000000e-01
  -2.8649999999999998e-01  -4.1770000000000002e-01   8.5780000000000001e-01  -1.3370000000000001e-01   3.6159999999999998e-01  -1.9730000000000000e-01   1.0431999999999999e+00  -1.1119999999999999e-01   2.0024000000000002e+00  -1.9270000000000001e-01  -1.3469999999999999e-01   1.3270000000000001e-01
  -2.6450000000000001e-01  -4.6170000000000000e-01   8.5780000000000001e-01  -6.6799999999999998e-02   3.3310000000000001e-01  -1.7540000000000000e-01   1.1096999999999999e+00  -2.6679999999999998e-01   2.5247000000000002e+00  -1.6380000000000000e-01  -1.4430000000000001e-01   1.2830000000000000e-01
  -1.9839999999999999e-01  -2.8580000000000000e-01   6.8630000000000002e-01  -1.5279999999999999e-01   2.3790000000000000e-01  -2.4120000000000000e-01   1.1540999999999999e+00  -2.0010000000000000e-01   1.7412000000000001e+00  -1.3489999999999999e-01  -1.9199999999999998e-02   7.5200000000000003e-02
  -3.0859999999999999e-01  -3.0780000000000002e-01   1.3725000000000001e+00  -1.2410000000000000e-01   3.3310000000000001e-01  -2.3680000000000001e-01   1.1540999999999999e+00   1.3339999999999999e-01   1.9153000000000000e+00  -1.3489999999999999e-01  -9.6199999999999994e-02   7.5200000000000003e-02
  -3.3060000000000000e-01  -4.6170000000000000e-01   7.7210000000000001e-01  -2.1959999999999999e-01   2.9499999999999998e-01  -2.5000000000000000e-01   1.1096999999999999e+00  -1.5559999999999999e-01   2.6118000000000001e+00  -2.4079999999999999e-01   1.9199999999999998e-02   8.8499999999999995e-02
  -1.5429999999999999e-01  -4.3969999999999998e-01   5.1470000000000005e-01  -1.1459999999999999e-01   3.5210000000000002e-01  -2.2800000000000001e-01   9.5440000000000003e-01  -2.4460000000000001e-01   2.8730000000000002e+00  -1.5409999999999999e-01  -7.6999999999999999e-02   8.4000000000000005e-02
  -3.9679999999999999e-01  -4.3969999999999998e-01  -1.7160000000000000e-01  -3.8199999999999998e-02   3.0449999999999999e-01  -2.3240000000000000e-01   9.5440000000000003e-01  -1.3339999999999999e-01   1.7412000000000001e+00  -1.1559999999999999e-01  -8.6599999999999996e-02   1.3270000000000001e-01
  -2.2040000000000001e-01  -3.2979999999999998e-01   9.4359999999999999e-01  -1.1459999999999999e-01   3.8059999999999999e-01  -2.1929999999999999e-01   1.0431999999999999e+00  -1.3339999999999999e-01   2.3506000000000000e+00  -1.2520000000000001e-01   9.5999999999999992e-03   7.5200000000000003e-02
  -4.8490000000000000e-01  -3.5170000000000001e-01   3.4310000000000002e-01  -6.6799999999999998e-02   3.3310000000000001e-01  -2.6310000000000000e-01   9.7660000000000002e-01  -1.3339999999999999e-01   2.7858999999999998e+00  -2.3119999999999999e-01  -1.0580000000000001e-01   8.4000000000000005e-02
  -1.9839999999999999e-01  -3.5170000000000001e-01   1.4582999999999999e+00  -2.2910000000000000e-01   3.9970000000000000e-01  -2.5869999999999999e-01   1.1096999999999999e+00  -2.2239999999999999e-01   2.0024000000000002e+00  -1.8300000000000000e-01   7.6999999999999999e-02   9.7299999999999998e-02
  -1.1020000000000001e-01  -3.9570000000000000e-01   1.0294000000000001e+00  -2.0999999999999999e-01   3.5210000000000002e-01  -2.5000000000000000e-01   1.1984999999999999e+00   4.4499999999999998e-02   1.4800000000000000e+00  -1.6380000000000000e-01  -1.0580000000000001e-01   7.9600000000000004e-02
  -3.5270000000000001e-01  -3.5170000000000001e-01   0.0000000000000000e+00  -9.5500000000000002e-02   3.6159999999999998e-01  -1.6230000000000000e-01   1.3317000000000001e+00  -1.5559999999999999e-01   2.5247000000000002e+00  -7.7100000000000002e-02   9.5999999999999992e-03   1.0170000000000000e-01
  -3.0859999999999999e-01  -1.9789999999999999e-01   5.1470000000000005e-01  -8.5900000000000004e-02   3.9010000000000000e-01  -2.1049999999999999e-01   1.1984999999999999e+00  -8.8900000000000007e-02   2.3506000000000000e+00  -1.0600000000000000e-01  -1.9199999999999998e-02   9.2899999999999996e-02
  -4.8490000000000000e-01  -2.1980000000000000e-01  -5.1470000000000005e-01  -1.6230000000000000e-01   3.7109999999999999e-01  -2.1490000000000001e-01   1.2650999999999999e+00  -1.5559999999999999e-01   2.5247000000000002e+00  -1.2520000000000001e-01  -9.6199999999999994e-02   1.2390000000000000e-01
  -3.3060000000000000e-01  -4.1770000000000002e-01   9.4359999999999999e-01  -1.6230000000000000e-01   3.3310000000000001e-01  -2.3680000000000001e-01   1.1762999999999999e+00   4.4499999999999998e-02   1.8283000000000000e+00  -1.0600000000000000e-01  -5.7700000000000001e-02   1.2390000000000000e-01
  -2.1999999999999999e-02  -3.5170000000000001e-01   1.6298999999999999e+00  -7.6399999999999996e-02   2.2839999999999999e-01  -2.3240000000000000e-01   1.1540999999999999e+00  -8.8900000000000007e-02   2.5247000000000002e+00  -1.9270000000000001e-01  -5.7700000000000001e-02   9.2899999999999996e-02
  -1.5429999999999999e-01  -3.0780000000000002e-01   9.4359999999999999e-01  -1.6230000000000000e-01   2.5690000000000002e-01  -2.2359999999999999e-01   1.1540999999999999e+00  -1.7790000000000000e-01   2.2635999999999998e+00  -1.5409999999999999e-01  -1.2509999999999999e-01   1.1940000000000001e-01
  -2.4249999999999999e-01  -1.5390000000000001e-01   4.2890000000000000e-01  -1.5279999999999999e-01   3.6159999999999998e-01  -2.6750000000000002e-01   9.9880000000000002e-01  -4.4499999999999998e-02   2.3506000000000000e+00  -6.7400000000000002e-02  -1.9199999999999998e-02   1.1940000000000001e-01
  -3.0859999999999999e-01  -4.8359999999999997e-01   5.1470000000000005e-01  -1.1459999999999999e-01   3.9970000000000000e-01  -2.0610000000000001e-01   1.0209999999999999e+00  -1.3339999999999999e-01   1.9153000000000000e+00   9.5999999999999992e-03  -4.8099999999999997e-02   1.0170000000000000e-01
  -2.6450000000000001e-01  -2.8580000000000000e-01  -8.5800000000000001e-02  -4.7699999999999999e-02   3.6159999999999998e-01  -2.5000000000000000e-01   1.1096999999999999e+00  -1.3339999999999999e-01   2.2635999999999998e+00  -8.6699999999999999e-02  -1.4430000000000001e-01   9.7299999999999998e-02
  -2.4249999999999999e-01  -2.8580000000000000e-01   5.1470000000000005e-01  -2.0050000000000001e-01   3.0449999999999999e-01  -1.6230000000000000e-01   1.0653999999999999e+00  -2.0010000000000000e-01   3.3953000000000002e+00  -1.3489999999999999e-01  -4.8099999999999997e-02   1.1060000000000000e-01
  -1.5429999999999999e-01  -4.3999999999999997e-02   4.2890000000000000e-01  -1.7190000000000000e-01   3.1400000000000000e-01  -2.5000000000000000e-01   9.1000000000000003e-01   0.0000000000000000e+00   2.1764999999999999e+00  -3.8500000000000000e-02  -9.6199999999999994e-02   8.4000000000000005e-02
  -2.8649999999999998e-01  -2.6379999999999998e-01   1.2010000000000001e+00  -2.3870000000000000e-01   3.0449999999999999e-01  -2.1490000000000001e-01   1.1318999999999999e+00  -2.6679999999999998e-01   1.7412000000000001e+00  -1.2520000000000001e-01  -2.8899999999999999e-02   8.4000000000000005e-02
  -2.8649999999999998e-01  -2.8580000000000000e-01   1.7160000000000000e-01  -1.5279999999999999e-01   3.6159999999999998e-01  -1.8859999999999999e-01   1.0209999999999999e+00  -3.3350000000000002e-01   2.0024000000000002e+00  -9.6299999999999997e-02  -9.5999999999999992e-03   1.0620000000000000e-01
  -2.8649999999999998e-01  -3.5170000000000001e-01   5.1470000000000005e-01  -1.1459999999999999e-01   2.7600000000000002e-01  -2.3680000000000001e-01   1.0875999999999999e+00  -3.7800000000000000e-01   1.9153000000000000e+00  -1.2520000000000001e-01  -7.6999999999999999e-02   7.0800000000000002e-02
  -3.7469999999999998e-01  -5.9360000000000002e-01   4.2890000000000000e-01  -2.0050000000000001e-01   2.9499999999999998e-01  -2.3680000000000001e-01   1.0209999999999999e+00  -2.0010000000000000e-01   2.1764999999999999e+00  -1.4449999999999999e-01  -2.8899999999999999e-02   1.3270000000000001e-01
  -2.2040000000000001e-01  -3.9570000000000000e-01   1.2010000000000001e+00  -2.3870000000000000e-01   3.4260000000000002e-01  -2.8939999999999999e-01   9.5440000000000003e-01  -1.7790000000000000e-01   1.7412000000000001e+00  -1.0600000000000000e-01  -6.7400000000000002e-02   8.8499999999999995e-02
  -3.3060000000000000e-01  -4.3969999999999998e-01   6.8630000000000002e-01  -9.5500000000000002e-02   3.6159999999999998e-01  -2.3680000000000001e-01   1.1318999999999999e+00  -2.6679999999999998e-01   2.0024000000000002e+00  -8.6699999999999999e-02  -8.6599999999999996e-02   9.2899999999999996e-02
  -1.9839999999999999e-01  -4.6170000000000000e-01   3.4310000000000002e-01  -9.5500000000000002e-02   2.3790000000000000e-01  -2.5869999999999999e-01   1.1762999999999999e+00  -1.7790000000000000e-01   1.8283000000000000e+00  -1.7340000000000000e-01  -6.7400000000000002e-02   9.7299999999999998e-02
  -1.9839999999999999e-01  -1.9789999999999999e-01   2.5740000000000002e-01  -1.2410000000000000e-01   3.9970000000000000e-01  -2.2800000000000001e-01   1.0875999999999999e+00  -2.2239999999999999e-01   2.1764999999999999e+00  -1.8300000000000000e-01  -9.5999999999999992e-03   1.0620000000000000e-01
  -2.8649999999999998e-01  -6.3749999999999996e-01   5.1470000000000005e-01  -2.2910000000000000e-01   2.9499999999999998e-01  -1.8420000000000000e-01   1.0209999999999999e+00  -2.0010000000000000e-01   2.3506000000000000e+00  -2.0230000000000001e-01  -5.7700000000000001e-02   1.3710000000000000e-01
  -5.2900000000000003e-01  -1.3189999999999999e-01   1.3725000000000001e+00  -1.6230000000000000e-01   2.6640000000000003e-01  -2.4560000000000001e-01   1.3095000000000001e+00  -3.7800000000000000e-01   2.1764999999999999e+00  -2.0230000000000001e-01  -8.6599999999999996e-02   1.2830000000000000e-01
  -3.0859999999999999e-01  -3.2979999999999998e-01   2.5740000000000002e-01   0.0000000000000000e+00   3.3310000000000001e-01  -2.8499999999999998e-01   1.0875999999999999e+00   0.0000000000000000e+00   2.0024000000000002e+00  -1.5409999999999999e-01  -6.7400000000000002e-02   9.2899999999999996e-02
  -1.9839999999999999e-01  -3.9570000000000000e-01   8.5780000000000001e-01  -8.5900000000000004e-02   2.4740000000000001e-01  -2.2359999999999999e-01   1.0875999999999999e+00  -2.2200000000000001e-02   2.5247000000000002e+00  -2.0230000000000001e-01  -4.8099999999999997e-02   8.8499999999999995e-02
  -1.7630000000000001e-01  -2.1980000000000000e-01  -3.4310000000000002e-01  -9.5500000000000002e-02   3.4260000000000002e-01  -2.1929999999999999e-01   8.8780000000000003e-01  -4.2249999999999999e-01   1.2188000000000001e+00  -1.7340000000000000e-01  -3.8500000000000000e-02   1.0620000000000000e-01
  -1.7630000000000001e-01  -2.6379999999999998e-01  -8.5800000000000001e-02  -1.8140000000000001e-01   2.9499999999999998e-01  -1.8859999999999999e-01   9.9880000000000002e-01   3.7800000000000000e-01   2.3506000000000000e+00  -1.3489999999999999e-01  -3.8500000000000000e-02   1.6370000000000001e-01
  -2.2040000000000001e-01  -4.6170000000000000e-01   6.0050000000000003e-01  -1.3370000000000001e-01   2.5690000000000002e-01  -1.8859999999999999e-01   1.3317000000000001e+00  -4.2249999999999999e-01   2.8730000000000002e+00  -8.6699999999999999e-02  -1.9199999999999998e-02   7.0800000000000002e-02
  -1.7630000000000001e-01  -2.1980000000000000e-01   6.8630000000000002e-01  -1.3370000000000001e-01   3.0449999999999999e-01  -1.8859999999999999e-01   1.2873000000000001e+00  -9.3389999999999995e-01   2.0024000000000002e+00  -1.6380000000000000e-01  -7.6999999999999999e-02   7.5200000000000003e-02
  -2.2040000000000001e-01  -2.8580000000000000e-01   8.5800000000000001e-02  -1.4319999999999999e-01   3.2350000000000001e-01  -2.1490000000000001e-01   7.1020000000000005e-01   7.5600000000000001e-01   2.9600000000000000e+00  -1.4449999999999999e-01  -4.8099999999999997e-02   1.6810000000000000e-01
  -3.5270000000000001e-01  -3.9570000000000000e-01   1.7160000000000000e-01  -1.4319999999999999e-01   4.1870000000000002e-01  -2.1049999999999999e-01   7.5460000000000005e-01  -1.3339999999999999e-01   5.2239999999999998e-01  -2.1190000000000001e-01   2.8899999999999999e-02   1.2390000000000000e-01
  -1.9839999999999999e-01  -2.6379999999999998e-01   3.4310000000000002e-01  -1.6230000000000000e-01   1.9980000000000001e-01  -1.7540000000000000e-01   1.0209999999999999e+00  -3.3350000000000002e-01   3.3953000000000002e+00  -1.0600000000000000e-01  -6.7400000000000002e-02   1.5040000000000001e-01
   6.6100000000000006e-02  -3.5170000000000001e-01   7.7210000000000001e-01  -2.1959999999999999e-01   4.2820000000000003e-01  -2.4120000000000000e-01   1.3095000000000001e+00  -2.0010000000000000e-01   3.2212000000000001e+00  -1.0600000000000000e-01  -1.9199999999999998e-02   1.7700000000000000e-02
  -1.3230000000000000e-01  -4.8359999999999997e-01   3.4310000000000002e-01  -7.6399999999999996e-02   3.1400000000000000e-01  -2.2800000000000001e-01   1.0431999999999999e+00  -5.3369999999999995e-01   1.2188000000000001e+00  -9.6299999999999997e-02  -4.8099999999999997e-02   1.0170000000000000e-01
  -2.4249999999999999e-01  -3.2979999999999998e-01   1.0294000000000001e+00  -4.7699999999999999e-02   2.6640000000000003e-01  -1.9730000000000000e-01   6.4370000000000005e-01   4.4469999999999998e-01   2.1764999999999999e+00  -1.2520000000000001e-01  -8.6599999999999996e-02   1.3270000000000001e-01
   0.0000000000000000e+00  -5.0560000000000005e-01   9.4359999999999999e-01  -1.5279999999999999e-01   3.1400000000000000e-01  -2.5869999999999999e-01   9.9880000000000002e-01  -4.2249999999999999e-01   1.4800000000000000e+00  -9.6299999999999997e-02  -1.4430000000000001e-01   1.6370000000000001e-01
  -4.4100000000000000e-02  -3.2979999999999998e-01   2.5740000000000002e-01  -1.1459999999999999e-01   3.4260000000000002e-01  -2.4120000000000000e-01   9.9880000000000002e-01  -8.8900000000000007e-02   2.3506000000000000e+00  -1.4449999999999999e-01  -1.9199999999999998e-02   1.5479999999999999e-01
  -6.6100000000000006e-02  -3.7369999999999998e-01   7.7210000000000001e-01  -8.5900000000000004e-02   3.2350000000000001e-01  -1.5350000000000000e-01   1.1096999999999999e+00  -1.3339999999999999e-01   2.6989000000000001e+00  -1.8300000000000000e-01  -1.0580000000000001e-01   6.1899999999999997e-02
  -5.2900000000000003e-01  -6.6000000000000003e-02   5.1470000000000005e-01  -6.6799999999999998e-02   3.4260000000000002e-01  -2.1490000000000001e-01   8.2120000000000004e-01  -5.1139999999999997e-01   1.9153000000000000e+00  -1.6380000000000000e-01  -4.8099999999999997e-02   1.1500000000000000e-01
  -5.5110000000000003e-01  -4.3969999999999998e-01   5.1470000000000005e-01  -1.3370000000000001e-01   3.5210000000000002e-01  -2.3240000000000000e-01   9.1000000000000003e-01   3.1130000000000002e-01   2.0024000000000002e+00  -1.7340000000000000e-01  -2.8899999999999999e-02   4.4200000000000003e-02
  -2.8649999999999998e-01  -4.1770000000000002e-01   3.4310000000000002e-01  -2.8600000000000000e-02   3.7109999999999999e-01  -2.5869999999999999e-01   8.8780000000000003e-01   0.0000000000000000e+00   2.4377000000000000e+00  -8.6699999999999999e-02  -9.6199999999999994e-02   9.7299999999999998e-02
  -2.2040000000000001e-01  -3.7369999999999998e-01   1.0294000000000001e+00  -1.7190000000000000e-01   2.7600000000000002e-01  -2.3680000000000001e-01   9.9880000000000002e-01  -4.6689999999999998e-01   2.3506000000000000e+00  -1.5409999999999999e-01  -6.7400000000000002e-02   1.1940000000000001e-01
  -1.9839999999999999e-01  -7.2550000000000003e-01   8.5780000000000001e-01  -1.6230000000000000e-01   3.2350000000000001e-01  -2.1049999999999999e-01   1.0875999999999999e+00  -4.4499999999999998e-02   2.5247000000000002e+00  -1.0600000000000000e-01   1.9199999999999998e-02   1.1500000000000000e-01
  -1.1020000000000001e-01  -1.3189999999999999e-01   1.0294000000000001e+00  -1.9099999999999999e-02   3.5210000000000002e-01  -2.2800000000000001e-01   1.0653999999999999e+00   2.2200000000000001e-02   2.0893999999999999e+00  -1.8300000000000000e-01   0.0000000000000000e+00   1.1500000000000000e-01
  -8.8200000000000001e-02  -4.3969999999999998e-01   7.7210000000000001e-01  -1.1459999999999999e-01   2.0930000000000001e-01  -1.7540000000000000e-01   9.5440000000000003e-01   1.7790000000000000e-01   1.8283000000000000e+00  -1.9270000000000001e-01  -8.6599999999999996e-02   7.5200000000000003e-02
  -3.3060000000000000e-01  -2.8580000000000000e-01   5.1470000000000005e-01  -1.6230000000000000e-01   3.5210000000000002e-01  -2.1929999999999999e-01   1.2428999999999999e+00  -2.4460000000000001e-01   1.8283000000000000e+00  -6.7400000000000002e-02   9.5999999999999992e-03   8.8499999999999995e-02
  -3.5270000000000001e-01  -4.8359999999999997e-01   4.2890000000000000e-01  -7.6399999999999996e-02   1.9980000000000001e-01  -2.0169999999999999e-01   1.0875999999999999e+00  -2.0010000000000000e-01   2.3506000000000000e+00  -1.4449999999999999e-01  -8.6599999999999996e-02   1.0620000000000000e-01
  -1.3230000000000000e-01  -4.6170000000000000e-01   6.0050000000000003e-01  -1.4319999999999999e-01   2.5690000000000002e-01  -2.1049999999999999e-01   1.2428999999999999e+00   2.2200000000000001e-02   2.3506000000000000e+00  -9.6299999999999997e-02  -4.8099999999999997e-02   7.9600000000000004e-02
  -2.2040000000000001e-01  -5.4959999999999998e-01  -8.5800000000000001e-02  -2.1959999999999999e-01   3.3310000000000001e-01  -2.1929999999999999e-01   1.0209999999999999e+00  -6.6699999999999995e-02   2.5247000000000002e+00  -1.3489999999999999e-01  -9.5999999999999992e-03   1.1060000000000000e-01
  -3.0859999999999999e-01  -5.9360000000000002e-01   5.1470000000000005e-01  -2.3870000000000000e-01   3.1400000000000000e-01  -2.2800000000000001e-01   1.0209999999999999e+00  -3.3350000000000002e-01   2.1764999999999999e+00  -7.7100000000000002e-02  -8.6599999999999996e-02   1.0170000000000000e-01
  -4.4080000000000003e-01  -3.5170000000000001e-01   5.1470000000000005e-01  -1.5279999999999999e-01   3.4260000000000002e-01  -2.3680000000000001e-01   1.2206999999999999e+00  -8.8900000000000007e-02   2.3506000000000000e+00  -1.9270000000000001e-01   9.5999999999999992e-03   6.1899999999999997e-02
  -3.3060000000000000e-01  -6.1550000000000005e-01   1.6298999999999999e+00  -2.1959999999999999e-01   2.0930000000000001e-01  -2.6750000000000002e-01   9.5440000000000003e-01  -2.4460000000000001e-01   2.6118000000000001e+00  -2.6970000000000000e-01  -3.8500000000000000e-02   1.0170000000000000e-01
  -3.0859999999999999e-01  -2.1980000000000000e-01   0.0000000000000000e+00  -8.5900000000000004e-02   2.9499999999999998e-01  -2.5000000000000000e-01   8.2120000000000004e-01  -2.2200000000000001e-02   2.4377000000000000e+00  -1.0600000000000000e-01  -3.8500000000000000e-02   1.0620000000000000e-01
   2.1999999999999999e-02  -4.1770000000000002e-01   6.8630000000000002e-01  -1.1459999999999999e-01   4.2820000000000003e-01  -1.7979999999999999e-01   1.1540999999999999e+00  -1.5559999999999999e-01   2.1764999999999999e+00  -6.7400000000000002e-02   3.8500000000000000e-02   8.4000000000000005e-02
  -2.2040000000000001e-01  -4.3969999999999998e-01   2.5740000000000002e-01  -1.4319999999999999e-01   3.0449999999999999e-01  -2.4120000000000000e-01   1.1096999999999999e+00  -1.3339999999999999e-01   1.9153000000000000e+00  -6.7400000000000002e-02  -1.3469999999999999e-01   1.1500000000000000e-01
  -3.3060000000000000e-01  -1.0990000000000000e-01   3.4310000000000002e-01  -1.7190000000000000e-01   3.3310000000000001e-01  -2.1049999999999999e-01   1.1762999999999999e+00  -2.0010000000000000e-01   2.3506000000000000e+00  -1.4449999999999999e-01  -8.6599999999999996e-02   9.2899999999999996e-02
  -2.8649999999999998e-01  -3.5170000000000001e-01   1.7160000000000000e-01  -2.5779999999999997e-01   2.6640000000000003e-01  -2.1490000000000001e-01   9.7660000000000002e-01  -2.2239999999999999e-01   2.8730000000000002e+00  -2.4079999999999999e-01  -6.7400000000000002e-02   7.0800000000000002e-02
  -3.5270000000000001e-01  -2.8580000000000000e-01   1.2867999999999999e+00  -2.1959999999999999e-01   3.6159999999999998e-01  -2.5000000000000000e-01   1.1984999999999999e+00  -2.8910000000000002e-01   2.3506000000000000e+00  -7.7100000000000002e-02  -1.2509999999999999e-01   1.0620000000000000e-01
  -4.4100000000000000e-02  -2.4179999999999999e-01  -1.7160000000000000e-01  -7.6399999999999996e-02   2.0930000000000001e-01  -2.1929999999999999e-01   1.0875999999999999e+00  -4.4499999999999998e-02   1.8283000000000000e+00  -1.7340000000000000e-01   5.7700000000000001e-02   7.0800000000000002e-02
  -4.6289999999999998e-01  -2.6379999999999998e-01  -1.7160000000000000e-01  -1.2410000000000000e-01   3.0449999999999999e-01  -2.5000000000000000e-01   1.2428999999999999e+00   2.2200000000000001e-02   2.1764999999999999e+00  -8.6699999999999999e-02  -8.6599999999999996e-02   9.7299999999999998e-02
  -8.8200000000000001e-02  -5.9360000000000002e-01   1.2867999999999999e+00  -1.3370000000000001e-01   3.2350000000000001e-01  -2.6310000000000000e-01   1.1984999999999999e+00  -2.2239999999999999e-01   2.0024000000000002e+00  -1.5409999999999999e-01   9.5999999999999992e-03   6.1899999999999997e-02
  -4.4080000000000003e-01  -2.8580000000000000e-01   9.4359999999999999e-01  -1.7190000000000000e-01   3.8059999999999999e-01  -2.5869999999999999e-01   1.1096999999999999e+00  -2.4460000000000001e-01   2.2635999999999998e+00  -9.6299999999999997e-02  -7.6999999999999999e-02   1.0170000000000000e-01
  -3.0859999999999999e-01  -5.0560000000000005e-01   3.4310000000000002e-01  -1.6230000000000000e-01   2.7600000000000002e-01  -2.5000000000000000e-01   1.1318999999999999e+00   2.2200000000000001e-02   1.8283000000000000e+00  -1.2520000000000001e-01  -8.6599999999999996e-02   1.4160000000000000e-01
  -1.9839999999999999e-01  -3.7369999999999998e-01   7.7210000000000001e-01  -3.8199999999999998e-02   3.8059999999999999e-01  -2.1490000000000001e-01   9.9880000000000002e-01  -6.6699999999999995e-02   2.0024000000000002e+00  -8.6699999999999999e-02   1.9199999999999998e-02   7.5200000000000003e-02
  -3.7469999999999998e-01  -4.6170000000000000e-01   5.1470000000000005e-01  -2.1959999999999999e-01   3.1400000000000000e-01  -2.2359999999999999e-01   1.0653999999999999e+00  -2.6679999999999998e-01   1.8283000000000000e+00  -1.0600000000000000e-01  -2.8899999999999999e-02   1.1060000000000000e-01
  -3.9679999999999999e-01  -3.5170000000000001e-01   6.0050000000000003e-01  -1.6230000000000000e-01   3.4260000000000002e-01  -2.5869999999999999e-01   9.7660000000000002e-01  -1.7790000000000000e-01   1.7412000000000001e+00  -1.5409999999999999e-01  -6.7400000000000002e-02   1.0620000000000000e-01
  -3.5270000000000001e-01  -1.3189999999999999e-01   0.0000000000000000e+00  -1.4319999999999999e-01   2.6640000000000003e-01  -2.2359999999999999e-01   1.0209999999999999e+00  -3.1130000000000002e-01   2.3506000000000000e+00  -2.3119999999999999e-01  -1.0580000000000001e-01   1.2830000000000000e-01
  -2.2040000000000001e-01  -5.0560000000000005e-01   2.5740000000000002e-01  -2.3870000000000000e-01   2.9499999999999998e-01  -2.6310000000000000e-01   1.0875999999999999e+00  -1.5559999999999999e-01   2.5247000000000002e+00  -2.1190000000000001e-01  -3.8500000000000000e-02   6.1899999999999997e-02
  -2.6450000000000001e-01  -1.7590000000000000e-01   5.1470000000000005e-01  -1.7190000000000000e-01   3.3310000000000001e-01  -2.6310000000000000e-01   1.0209999999999999e+00  -2.4460000000000001e-01   1.6540999999999999e+00  -1.0600000000000000e-01   5.7700000000000001e-02   9.7299999999999998e-02
  -2.6450000000000001e-01  -1.3189999999999999e-01   1.2010000000000001e+00  -2.0050000000000001e-01   3.3310000000000001e-01  -2.1490000000000001e-01   9.1000000000000003e-01  -2.4460000000000001e-01   2.2635999999999998e+00  -2.7939999999999998e-01  -5.7700000000000001e-02   1.1060000000000000e-01
  -2.4249999999999999e-01  -4.1770000000000002e-01   3.4310000000000002e-01  -9.5500000000000002e-02   2.2839999999999999e-01  -2.2800000000000001e-01   1.1540999999999999e+00  -2.2239999999999999e-01   2.2635999999999998e+00  -1.2520000000000001e-01   0.0000000000000000e+00   6.6400000000000001e-02
  -3.9679999999999999e-01  -3.2979999999999998e-01  -1.7160000000000000e-01  -1.4319999999999999e-01   3.0449999999999999e-01  -1.9289999999999999e-01   1.0431999999999999e+00  -1.1119999999999999e-01   2.1764999999999999e+00  -1.1559999999999999e-01  -1.5400000000000000e-01   9.7299999999999998e-02
  -3.0859999999999999e-01  -3.2979999999999998e-01   0.0000000000000000e+00  -4.7699999999999999e-02   3.2350000000000001e-01  -2.2359999999999999e-01   1.0875999999999999e+00  -1.5559999999999999e-01   2.6118000000000001e+00  -9.6299999999999997e-02  -5.7700000000000001e-02   1.2390000000000000e-01
  -2.8649999999999998e-01  -2.1980000000000000e-01   2.5740000000000002e-01  -1.0500000000000000e-01   3.4260000000000002e-01  -2.0610000000000001e-01   1.0209999999999999e+00  -4.4499999999999998e-02   1.6540999999999999e+00  -1.3489999999999999e-01  -1.3469999999999999e-01   1.0620000000000000e-01
  -3.5270000000000001e-01  -2.6379999999999998e-01   9.4359999999999999e-01  -1.5279999999999999e-01   2.5690000000000002e-01  -1.9730000000000000e-01   1.1096999999999999e+00   4.4499999999999998e-02   2.6118000000000001e+00  -2.2159999999999999e-01  -4.8099999999999997e-02   6.6400000000000001e-02
  -1.3230000000000000e-01  -3.0780000000000002e-01   6.8630000000000002e-01  -1.5279999999999999e-01   3.3310000000000001e-01  -2.6750000000000002e-01   9.5440000000000003e-01  -8.8900000000000007e-02   2.3506000000000000e+00  -9.6299999999999997e-02  -3.8500000000000000e-02   1.2390000000000000e-01
  -3.0859999999999999e-01  -5.7160000000000000e-01   4.2890000000000000e-01  -1.5279999999999999e-01   2.3790000000000000e-01  -2.1929999999999999e-01   1.0875999999999999e+00   2.2200000000000001e-02   1.7412000000000001e+00  -1.9270000000000001e-01  -1.2509999999999999e-01   1.3270000000000001e-01
  -3.5270000000000001e-01  -5.0560000000000005e-01   4.2890000000000000e-01  -2.0050000000000001e-01   2.9499999999999998e-01  -2.4120000000000000e-01   1.1762999999999999e+00   4.4499999999999998e-02   2.5247000000000002e+00  -1.2520000000000001e-01  -7.6999999999999999e-02   6.6400000000000001e-02
  -3.5270000000000001e-01  -3.9570000000000000e-01   6.0050000000000003e-01  -6.6799999999999998e-02   2.9499999999999998e-01  -2.1929999999999999e-01   1.1540999999999999e+00  -1.1119999999999999e-01   1.7412000000000001e+00  -9.6299999999999997e-02   1.9199999999999998e-02   9.7299999999999998e-02
  -3.0859999999999999e-01  -4.8359999999999997e-01   5.1470000000000005e-01  -1.7190000000000000e-01   3.2350000000000001e-01  -2.8499999999999998e-01   1.2873000000000001e+00  -8.8900000000000007e-02   2.5247000000000002e+00  -2.3119999999999999e-01  -1.0580000000000001e-01   1.4160000000000000e-01
  -1.7630000000000001e-01  -5.7160000000000000e-01   8.5780000000000001e-01  -1.0500000000000000e-01   3.2350000000000001e-01  -2.6750000000000002e-01   9.1000000000000003e-01  -1.5559999999999999e-01   2.7858999999999998e+00  -1.6380000000000000e-01  -3.8500000000000000e-02   9.2899999999999996e-02
  -1.3230000000000000e-01  -4.1770000000000002e-01   7.7210000000000001e-01  -1.1459999999999999e-01   2.1890000000000001e-01  -2.1490000000000001e-01   1.0431999999999999e+00  -1.7790000000000000e-01   2.4377000000000000e+00  -1.1559999999999999e-01   0.0000000000000000e+00   1.1940000000000001e-01
  -1.5429999999999999e-01  -5.0560000000000005e-01   0.0000000000000000e+00  -1.3370000000000001e-01   3.3310000000000001e-01  -2.1049999999999999e-01   1.1318999999999999e+00  -8.8900000000000007e-02   2.0024000000000002e+00  -2.1190000000000001e-01  -4.8099999999999997e-02   1.0620000000000000e-01
  -3.0859999999999999e-01  -2.8580000000000000e-01   2.5740000000000002e-01  -1.2410000000000000e-01   3.2350000000000001e-01  -2.4120000000000000e-01   1.0431999999999999e+00  -2.2200000000000001e-02   2.0893999999999999e+00  -9.6299999999999997e-02  -7.6999999999999999e-02   7.0800000000000002e-02
  -2.6450000000000001e-01  -1.7590000000000000e-01  -6.8630000000000002e-01  -1.7190000000000000e-01   2.2839999999999999e-01  -2.5869999999999999e-01   1.0653999999999999e+00  -2.6679999999999998e-01   2.6118000000000001e+00  -1.5409999999999999e-01  -1.0580000000000001e-01   1.3710000000000000e-01
  -3.0859999999999999e-01  -3.2979999999999998e-01   0.0000000000000000e+00  -1.4319999999999999e-01   3.9010000000000000e-01  -2.7629999999999999e-01   1.0653999999999999e+00  -1.3339999999999999e-01   1.6540999999999999e+00  -9.6299999999999997e-02  -5.7700000000000001e-02   8.8499999999999995e-02
  -2.6450000000000001e-01  -5.2759999999999996e-01   8.5780000000000001e-01  -2.0999999999999999e-01   3.9010000000000000e-01  -2.1929999999999999e-01   1.0209999999999999e+00  -1.3339999999999999e-01   1.6540999999999999e+00  -2.2159999999999999e-01  -4.8099999999999997e-02   1.5040000000000001e-01
  -1.7630000000000001e-01  -4.6170000000000000e-01   1.7160000000000000e-01  -2.0050000000000001e-01   2.8549999999999998e-01  -2.3680000000000001e-01   1.1096999999999999e+00  -1.1119999999999999e-01   1.6540999999999999e+00  -1.6380000000000000e-01  -1.9199999999999998e-02   6.1899999999999997e-02
  -3.3060000000000000e-01  -1.9789999999999999e-01   6.8630000000000002e-01  -6.6799999999999998e-02   3.1400000000000000e-01  -2.1929999999999999e-01   9.3220000000000003e-01  -2.2239999999999999e-01   3.0470999999999999e+00  -1.7340000000000000e-01  -3.8500000000000000e-02   1.0620000000000000e-01
  -3.0859999999999999e-01  -4.6170000000000000e-01   1.3725000000000001e+00  -1.8140000000000001e-01   3.4260000000000002e-01  -2.4560000000000001e-01   1.0653999999999999e+00  -1.7790000000000000e-01   2.0024000000000002e+00  -1.1559999999999999e-01  -4.8099999999999997e-02   1.0620000000000000e-01
  -6.1719999999999997e-01  -5.2759999999999996e-01   4.2890000000000000e-01  -9.5500000000000002e-02   3.9970000000000000e-01  -2.8499999999999998e-01   1.1984999999999999e+00  -2.0010000000000000e-01   2.6989000000000001e+00  -9.6299999999999997e-02  -3.8500000000000000e-02   1.0170000000000000e-01
  -2.4249999999999999e-01  -3.7369999999999998e-01   6.0050000000000003e-01  -9.4999999999999998e-03   2.6640000000000003e-01  -2.3680000000000001e-01   1.1762999999999999e+00  -3.1130000000000002e-01   2.0893999999999999e+00  -1.1559999999999999e-01  -4.8099999999999997e-02   1.1940000000000001e-01
  -4.4080000000000003e-01  -5.0560000000000005e-01   7.7210000000000001e-01  -1.4319999999999999e-01   2.9499999999999998e-01  -2.0610000000000001e-01   9.9880000000000002e-01  -3.3350000000000002e-01   2.9600000000000000e+00  -1.1559999999999999e-01  -5.7700000000000001e-02   9.2899999999999996e-02
  -2.6450000000000001e-01  -2.4179999999999999e-01   9.4359999999999999e-01   1.9099999999999999e-02   4.1870000000000002e-01  -2.0610000000000001e-01   1.3095000000000001e+00  -3.1130000000000002e-01   2.6989000000000001e+00  -2.0230000000000001e-01   3.8500000000000000e-02   1.0170000000000000e-01
  -3.5270000000000001e-01  -8.7900000000000006e-02  -1.7160000000000000e-01  -1.0500000000000000e-01   3.5210000000000002e-01  -2.1929999999999999e-01   9.7660000000000002e-01   1.3339999999999999e-01   2.3506000000000000e+00  -1.6380000000000000e-01  -3.8500000000000000e-02   8.8499999999999995e-02
  -1.5429999999999999e-01  -4.6170000000000000e-01   0.0000000000000000e+00  -8.5900000000000004e-02   3.6159999999999998e-01  -2.3680000000000001e-01   1.1762999999999999e+00  -1.7790000000000000e-01   1.5670999999999999e+00  -1.7340000000000000e-01  -4.8099999999999997e-02   8.8499999999999995e-02
  -2.4249999999999999e-01  -4.1770000000000002e-01   1.1152000000000000e+00  -1.6230000000000000e-01   3.3310000000000001e-01  -2.2800000000000001e-01   1.1318999999999999e+00  -2.6679999999999998e-01   2.4377000000000000e+00  -1.4449999999999999e-01  -3.8500000000000000e-02   9.2899999999999996e-02
  -2.2040000000000001e-01  -3.0780000000000002e-01   3.4310000000000002e-01  -1.3370000000000001e-01   2.1890000000000001e-01  -1.5790000000000001e-01   1.1762999999999999e+00  -1.7790000000000000e-01   2.3506000000000000e+00  -1.0600000000000000e-01  -1.0580000000000001e-01   9.7299999999999998e-02
  -3.5270000000000001e-01  -5.7160000000000000e-01  -7.7210000000000001e-01  -6.6799999999999998e-02   3.4260000000000002e-01  -2.1049999999999999e-01   1.0209999999999999e+00   2.2200000000000001e-02   2.0893999999999999e+00  -3.8500000000000000e-02  -1.9199999999999998e-02   6.1899999999999997e-02
  -1.3230000000000000e-01  -1.5390000000000001e-01  -8.5800000000000001e-02  -2.3870000000000000e-01   4.3769999999999998e-01  -2.4560000000000001e-01   8.6560000000000004e-01   0.0000000000000000e+00   2.0893999999999999e+00  -9.6299999999999997e-02  -2.8899999999999999e-02   7.9600000000000004e-02
  -1.9839999999999999e-01  -3.0780000000000002e-01   4.2890000000000000e-01  -1.8140000000000001e-01   3.8059999999999999e-01  -1.9730000000000000e-01   1.1318999999999999e+00  -2.6679999999999998e-01   2.6118000000000001e+00  -1.9270000000000001e-01  -1.9199999999999998e-02   1.1940000000000001e-01
  -2.1999999999999999e-02  -4.6170000000000000e-01   2.5740000000000002e-01  -1.9089999999999999e-01   3.5210000000000002e-01  -2.3240000000000000e-01   1.1318999999999999e+00  -3.3350000000000002e-01   2.2635999999999998e+00  -1.4449999999999999e-01  -9.6199999999999994e-02   1.1500000000000000e-01
  -3.9679999999999999e-01  -5.2759999999999996e-01   6.0050000000000003e-01  -1.0500000000000000e-01   2.5690000000000002e-01  -1.8859999999999999e-01   9.3220000000000003e-01   4.4499999999999998e-02   2.4377000000000000e+00  -1.2520000000000001e-01  -2.8899999999999999e-02   8.4000000000000005e-02
  -2.6450000000000001e-01  -2.8580000000000000e-01   5.1470000000000005e-01  -8.5900000000000004e-02   3.7109999999999999e-01  -2.4560000000000001e-01   1.0875999999999999e+00  -1.1119999999999999e-01   3.3083000000000000e+00  -1.4449999999999999e-01  -2.8899999999999999e-02   7.0800000000000002e-02
  -3.0859999999999999e-01  -2.1980000000000000e-01   1.1152000000000000e+00  -1.9089999999999999e-01   3.0449999999999999e-01  -2.2800000000000001e-01   1.3317000000000001e+00  -3.3350000000000002e-01   2.1764999999999999e+00  -9.6299999999999997e-02  -4.8099999999999997e-02   1.2390000000000000e-01
  -3.7469999999999998e-01  -3.5170000000000001e-01   7.7210000000000001e-01  -8.5900000000000004e-02   2.5690000000000002e-01  -2.5000000000000000e-01   1.1318999999999999e+00  -2.4460000000000001e-01   2.4377000000000000e+00  -1.0600000000000000e-01   0.0000000000000000e+00   1.1500000000000000e-01
  -2.8649999999999998e-01  -5.9360000000000002e-01   3.4310000000000002e-01  -5.7299999999999997e-02   3.3310000000000001e-01  -2.1490000000000001e-01   9.7660000000000002e-01  -1.1119999999999999e-01   2.1764999999999999e+00  -7.7100000000000002e-02  -1.4430000000000001e-01   1.1500000000000000e-01
  -4.6289999999999998e-01  -3.2979999999999998e-01   1.1152000000000000e+00  -2.1959999999999999e-01   2.7600000000000002e-01  -2.5000000000000000e-01   1.1540999999999999e+00  -1.1119999999999999e-01   1.6540999999999999e+00  -2.8899999999999998e-01  -5.7700000000000001e-02   1.1500000000000000e-01
  -2.6450000000000001e-01  -1.9789999999999999e-01   5.1470000000000005e-01  -9.5500000000000002e-02   2.4740000000000001e-01  -2.2800000000000001e-01   1.1318999999999999e+00  -1.5559999999999999e-01   2.6989000000000001e+00  -1.1559999999999999e-01  -4.8099999999999997e-02   9.7299999999999998e-02
  -8.8200000000000001e-02  -3.0780000000000002e-01   7.7210000000000001e-01  -1.6230000000000000e-01   4.1870000000000002e-01  -2.7189999999999998e-01   1.0875999999999999e+00  -1.3339999999999999e-01   1.6540999999999999e+00  -1.5409999999999999e-01  -9.6199999999999994e-02   1.0170000000000000e-01
  -8.8200000000000001e-02  -5.7160000000000000e-01   1.4582999999999999e+00  -1.2410000000000000e-01   3.3310000000000001e-01  -2.1490000000000001e-01   9.3220000000000003e-01  -4.4499999999999998e-02   2.0024000000000002e+00  -1.5409999999999999e-01  -6.7400000000000002e-02   8.8499999999999995e-02
  -3.7469999999999998e-01  -4.3969999999999998e-01   1.7160000000000000e-01  -8.5900000000000004e-02   3.3310000000000001e-01  -2.1049999999999999e-01   1.0209999999999999e+00  -2.4460000000000001e-01   1.6540999999999999e+00  -1.2520000000000001e-01  -7.6999999999999999e-02   7.9600000000000004e-02
  -1.7630000000000001e-01  -4.6170000000000000e-01   6.0050000000000003e-01  -1.2410000000000000e-01   2.7600000000000002e-01  -2.1490000000000001e-01   9.1000000000000003e-01  -1.3339999999999999e-01   2.1764999999999999e+00  -2.1190000000000001e-01  -1.1550000000000001e-01   9.7299999999999998e-02
  -2.8649999999999998e-01  -5.0560000000000005e-01   4.2890000000000000e-01   1.9099999999999999e-02   3.1400000000000000e-01  -2.3680000000000001e-01   1.1096999999999999e+00   8.8900000000000007e-02   2.0024000000000002e+00  -1.1559999999999999e-01   9.5999999999999992e-03   9.7299999999999998e-02
  -3.7469999999999998e-01  -3.7369999999999998e-01  -8.5800000000000001e-02  -1.5279999999999999e-01   3.3310000000000001e-01  -2.0610000000000001e-01   8.6560000000000004e-01  -2.6679999999999998e-01   1.3930000000000000e+00  -1.4449999999999999e-01  -6.7400000000000002e-02   1.2830000000000000e-01
  -1.1020000000000001e-01  -3.7369999999999998e-01   6.0050000000000003e-01  -1.7190000000000000e-01   3.9970000000000000e-01  -2.4560000000000001e-01   1.0875999999999999e+00  -2.0010000000000000e-01   2.1764999999999999e+00  -7.7100000000000002e-02  -7.6999999999999999e-02   1.2830000000000000e-01
  -3.7469999999999998e-01  -4.3969999999999998e-01   1.0294000000000001e+00  -2.0999999999999999e-01   2.9499999999999998e-01  -2.6750000000000002e-01   9.9880000000000002e-01  -2.2200000000000001e-02   2.7858999999999998e+00  -1.2520000000000001e-01  -7.6999999999999999e-02   9.2899999999999996e-02
  -4.6289999999999998e-01  -3.0780000000000002e-01  -1.7160000000000000e-01  -2.0050000000000001e-01   3.6159999999999998e-01  -2.5430000000000003e-01   1.1096999999999999e+00  -1.3339999999999999e-01   2.5247000000000002e+00  -2.4079999999999999e-01  -7.6999999999999999e-02   1.3710000000000000e-01
  -3.5270000000000001e-01  -2.4179999999999999e-01   1.7160000000000000e-01  -7.6399999999999996e-02   3.1400000000000000e-01  -1.7979999999999999e-01   1.3095000000000001e+00  -8.8900000000000007e-02   2.1764999999999999e+00  -7.7100000000000002e-02  -7.6999999999999999e-02   4.8700000000000000e-02
  -3.3060000000000000e-01  -3.2979999999999998e-01   4.2890000000000000e-01  -1.4319999999999999e-01   3.3310000000000001e-01  -2.9380000000000001e-01   1.2428999999999999e+00  -6.6699999999999995e-02   2.7858999999999998e+00  -1.1559999999999999e-01  -1.0580000000000001e-01   1.1060000000000000e-01
  -1.7630000000000001e-01  -3.0780000000000002e-01   0.0000000000000000e+00  -1.9089999999999999e-01   3.3310000000000001e-01  -2.4120000000000000e-01   1.0431999999999999e+00  -1.3339999999999999e-01   1.1317999999999999e+00  -1.4449999999999999e-01  -8.6599999999999996e-02   1.0620000000000000e-01
  -1.5429999999999999e-01  -5.7160000000000000e-01   0.0000000000000000e+00  -2.0999999999999999e-01   3.2350000000000001e-01  -2.2800000000000001e-01   9.7660000000000002e-01  -2.6679999999999998e-01   3.3083000000000000e+00  -1.4449999999999999e-01   9.5999999999999992e-03   1.0620000000000000e-01
  -1.3230000000000000e-01  -2.4179999999999999e-01   8.5780000000000001e-01  -2.0999999999999999e-01   3.8059999999999999e-01  -2.1929999999999999e-01   1.0653999999999999e+00  -2.2239999999999999e-01   2.5247000000000002e+00  -3.8500000000000000e-02  -4.8099999999999997e-02   1.1060000000000000e-01
  -3.5270000000000001e-01  -4.6170000000000000e-01   8.5800000000000001e-02  -1.0500000000000000e-01   4.0920000000000001e-01  -1.9730000000000000e-01   1.1540999999999999e+00  -1.3339999999999999e-01   1.6540999999999999e+00  -1.8300000000000000e-01  -2.8899999999999999e-02   1.1940000000000001e-01
  -1.7630000000000001e-01  -3.2979999999999998e-01   3.4310000000000002e-01  -1.4319999999999999e-01   3.6159999999999998e-01  -2.1490000000000001e-01   1.1762999999999999e+00   6.6699999999999995e-02   2.4377000000000000e+00  -1.4449999999999999e-01  -1.1550000000000001e-01   1.2830000000000000e-01
  -3.5270000000000001e-01  -3.2979999999999998e-01   4.2890000000000000e-01   0.0000000000000000e+00   2.6640000000000003e-01  -2.3240000000000000e-01   1.2428999999999999e+00  -2.4460000000000001e-01   2.3506000000000000e+00  -1.4449999999999999e-01   0.0000000000000000e+00   9.7299999999999998e-02
  -3.0859999999999999e-01  -4.8359999999999997e-01   5.1470000000000005e-01  -1.7190000000000000e-01   2.5690000000000002e-01  -1.7979999999999999e-01   9.1000000000000003e-01  -8.8900000000000007e-02   2.0893999999999999e+00  -1.2520000000000001e-01  -1.6360000000000000e-01   1.0170000000000000e-01
  -2.2040000000000001e-01  -4.1770000000000002e-01   8.5800000000000001e-02  -9.5500000000000002e-02   2.8549999999999998e-01  -2.4560000000000001e-01   9.3220000000000003e-01  -8.8900000000000007e-02   2.3506000000000000e+00  -1.3489999999999999e-01  -2.8899999999999999e-02   1.2830000000000000e-01
  -2.8649999999999998e-01  -5.4959999999999998e-01   3.4310000000000002e-01  -6.6799999999999998e-02   3.4260000000000002e-01  -2.1490000000000001e-01   1.2206999999999999e+00  -1.3339999999999999e-01   2.2635999999999998e+00  -1.4449999999999999e-01   0.0000000000000000e+00   1.0620000000000000e-01
  -1.3230000000000000e-01  -1.5390000000000001e-01   2.5740000000000002e-01  -1.6230000000000000e-01   3.0449999999999999e-01  -2.1929999999999999e-01   9.3220000000000003e-01  -2.6679999999999998e-01   2.5247000000000002e+00  -1.2520000000000001e-01  -2.8899999999999999e-02   8.8499999999999995e-02
  -3.3060000000000000e-01  -2.1980000000000000e-01   8.5800000000000001e-02  -8.5900000000000004e-02   3.8059999999999999e-01  -2.1490000000000001e-01   1.0431999999999999e+00  -2.0010000000000000e-01   1.3059000000000001e+00  -1.6380000000000000e-01  -9.5999999999999992e-03   7.0800000000000002e-02
  -3.5270000000000001e-01  -3.9570000000000000e-01   6.0050000000000003e-01  -1.2410000000000000e-01   3.5210000000000002e-01  -2.0169999999999999e-01   1.1318999999999999e+00  -2.6679999999999998e-01   2.0024000000000002e+00  -2.2159999999999999e-01  -8.6599999999999996e-02   7.5200000000000003e-02
  -6.6100000000000006e-02  -5.7160000000000000e-01   2.5740000000000002e-01  -2.0999999999999999e-01   2.8549999999999998e-01  -1.9289999999999999e-01   1.0653999999999999e+00  -2.0010000000000000e-01   2.2635999999999998e+00  -1.4449999999999999e-01   0.0000000000000000e+00   7.0800000000000002e-02
  -5.9509999999999996e-01  -4.1770000000000002e-01   1.0294000000000001e+00  -1.2410000000000000e-01   3.3310000000000001e-01  -2.8499999999999998e-01   1.2206999999999999e+00  -1.3339999999999999e-01   2.4377000000000000e+00  -1.8300000000000000e-01   0.0000000000000000e+00   5.7500000000000002e-02
  -2.6450000000000001e-01  -4.8359999999999997e-01   6.0050000000000003e-01  -1.4319999999999999e-01   2.5690000000000002e-01  -1.5790000000000001e-01   1.0431999999999999e+00  -6.6699999999999995e-02   2.0893999999999999e+00  -1.1559999999999999e-01   1.9199999999999998e-02   9.2899999999999996e-02
  -3.9679999999999999e-01  -2.1980000000000000e-01   8.5800000000000001e-02  -1.4319999999999999e-01   3.9010000000000000e-01  -2.6750000000000002e-01   1.1096999999999999e+00  -1.5559999999999999e-01   2.0893999999999999e+00  -1.3489999999999999e-01  -1.9199999999999998e-02   8.8499999999999995e-02
  -1.9839999999999999e-01  -3.7369999999999998e-01   4.2890000000000000e-01  -1.9089999999999999e-01   3.9010000000000000e-01  -2.5430000000000003e-01   1.0875999999999999e+00  -1.7790000000000000e-01   1.3930000000000000e+00  -2.0230000000000001e-01  -5.7700000000000001e-02   1.3710000000000000e-01
  -1.5429999999999999e-01  -4.6170000000000000e-01  -1.7160000000000000e-01  -1.6230000000000000e-01   2.8549999999999998e-01  -2.1929999999999999e-01   1.1318999999999999e+00  -1.5559999999999999e-01   2.1764999999999999e+00  -1.8300000000000000e-01  -4.8099999999999997e-02   1.2390000000000000e-01
  -3.3060000000000000e-01  -2.6379999999999998e-01   8.5800000000000001e-02  -1.9099999999999999e-02   3.8059999999999999e-01  -2.5430000000000003e-01   1.1096999999999999e+00  -1.7790000000000000e-01   2.3506000000000000e+00  -5.7799999999999997e-02  -8.6599999999999996e-02   8.4000000000000005e-02
  -1.7630000000000001e-01  -4.8359999999999997e-01  -1.7160000000000000e-01  -1.7190000000000000e-01   4.0920000000000001e-01  -2.6310000000000000e-01   9.5440000000000003e-01  -1.5559999999999999e-01   2.0024000000000002e+00  -1.7340000000000000e-01  -1.9199999999999998e-02   9.7299999999999998e-02
  -2.2040000000000001e-01  -5.7160000000000000e-01   6.8630000000000002e-01  -1.0500000000000000e-01   3.2350000000000001e-01  -2.8070000000000001e-01   1.1318999999999999e+00  -1.5559999999999999e-01   1.8283000000000000e+00  -1.7340000000000000e-01  -9.6199999999999994e-02   1.1500000000000000e-01
  -3.0859999999999999e-01  -3.9570000000000000e-01   1.7160000000000000e-01  -2.4820000000000000e-01   2.9499999999999998e-01  -2.1490000000000001e-01   1.0653999999999999e+00  -1.7790000000000000e-01   1.3930000000000000e+00  -2.1190000000000001e-01   9.5999999999999992e-03   3.9800000000000002e-02
  -3.3060000000000000e-01  -3.7369999999999998e-01   1.1152000000000000e+00  -1.1459999999999999e-01   3.9970000000000000e-01  -2.6750000000000002e-01   7.7680000000000005e-01   4.2249999999999999e-01   2.1764999999999999e+00  -1.4449999999999999e-01  -1.9199999999999998e-02   1.5040000000000001e-01
  -3.5270000000000001e-01  -2.6379999999999998e-01   6.8630000000000002e-01  -1.6230000000000000e-01   3.3310000000000001e-01  -2.2359999999999999e-01   1.1318999999999999e+00  -2.6679999999999998e-01   3.1341999999999999e+00  -6.7400000000000002e-02  -6.7400000000000002e-02   9.2899999999999996e-02
  -3.7469999999999998e-01  -2.4179999999999999e-01   8.5800000000000001e-02  -1.7190000000000000e-01   2.8549999999999998e-01  -2.1049999999999999e-01   1.5536000000000001e+00  -5.7809999999999995e-01   2.0893999999999999e+00  -1.2520000000000001e-01  -1.3469999999999999e-01   3.5400000000000001e-02
  -4.4080000000000003e-01  -3.9570000000000000e-01   3.4310000000000002e-01  -9.5500000000000002e-02   3.2350000000000001e-01  -2.4560000000000001e-01   9.1000000000000003e-01   4.2249999999999999e-01   1.8283000000000000e+00  -1.5409999999999999e-01  -4.8099999999999997e-02   1.5920000000000001e-01
  -4.1880000000000001e-01  -4.8359999999999997e-01   6.0050000000000003e-01  -1.5279999999999999e-01   1.6180000000000000e-01  -2.2359999999999999e-01   1.0431999999999999e+00   8.8900000000000007e-02   1.5670999999999999e+00  -1.6380000000000000e-01  -3.8500000000000000e-02   9.7299999999999998e-02
  -1.1020000000000001e-01  -3.0780000000000002e-01   5.1470000000000005e-01  -1.3370000000000001e-01   2.8549999999999998e-01  -1.8859999999999999e-01   1.0653999999999999e+00  -4.6689999999999998e-01   1.2188000000000001e+00  -1.2520000000000001e-01  -1.0580000000000001e-01   1.2830000000000000e-01
  -1.9839999999999999e-01  -2.1980000000000000e-01   9.4359999999999999e-01  -1.3370000000000001e-01   3.8059999999999999e-01  -2.7189999999999998e-01   1.0431999999999999e+00  -2.4460000000000001e-01   2.9600000000000000e+00  -9.6299999999999997e-02   1.9199999999999998e-02   6.6400000000000001e-02
  -2.4249999999999999e-01  -3.9570000000000000e-01   7.7210000000000001e-01  -1.8140000000000001e-01   2.6640000000000003e-01  -2.3240000000000000e-01   9.7660000000000002e-01  -2.2200000000000001e-02   1.9153000000000000e+00  -2.0230000000000001e-01  -6.7400000000000002e-02   7.0800000000000002e-02
  -4.4080000000000003e-01  -3.5170000000000001e-01   2.5740000000000002e-01  -1.9089999999999999e-01   3.0449999999999999e-01  -2.2359999999999999e-01   8.2120000000000004e-01   8.8900000000000007e-02   2.4377000000000000e+00  -1.1559999999999999e-01   1.9199999999999998e-02   1.0170000000000000e-01
  -3.0859999999999999e-01  -7.0350000000000001e-01  -2.5740000000000002e-01  -1.8140000000000001e-01   2.7600000000000002e-01  -1.9289999999999999e-01   1.1318999999999999e+00  -1.1119999999999999e-01   2.0024000000000002e+00  -1.1559999999999999e-01  -1.5400000000000000e-01   1.3270000000000001e-01
  -2.6450000000000001e-01  -1.9789999999999999e-01   3.4310000000000002e-01  -1.6230000000000000e-01   2.0930000000000001e-01  -2.4560000000000001e-01   1.1984999999999999e+00  -4.2249999999999999e-01   2.0893999999999999e+00  -1.2520000000000001e-01  -8.6599999999999996e-02   1.0620000000000000e-01
  -2.6450000000000001e-01  -5.7160000000000000e-01   7.7210000000000001e-01  -2.1959999999999999e-01   3.2350000000000001e-01  -2.6310000000000000e-01   9.1000000000000003e-01  -1.1119999999999999e-01   2.5247000000000002e+00  -1.5409999999999999e-01  -8.6599999999999996e-02   9.2899999999999996e-02
  -4.6289999999999998e-01  -4.6170000000000000e-01   3.4310000000000002e-01  -1.5279999999999999e-01   3.4260000000000002e-01  -2.1049999999999999e-01   9.5440000000000003e-01   6.6699999999999995e-02   2.1764999999999999e+00  -1.2520000000000001e-01  -7.6999999999999999e-02   6.6400000000000001e-02
  -2.6450000000000001e-01  -4.1770000000000002e-01  -3.4310000000000002e-01  -9.5500000000000002e-02   3.0449999999999999e-01  -2.0169999999999999e-01   1.0875999999999999e+00  -3.1130000000000002e-01   1.1317999999999999e+00  -1.9270000000000001e-01  -2.8899999999999999e-02   1.1940000000000001e-01
  -2.6450000000000001e-01  -2.8580000000000000e-01   9.4359999999999999e-01  -1.4319999999999999e-01   3.0449999999999999e-01  -2.1929999999999999e-01   1.0875999999999999e+00  -4.4499999999999998e-02   2.4377000000000000e+00  -1.1559999999999999e-01  -6.7400000000000002e-02   1.1940000000000001e-01
  -3.9679999999999999e-01  -4.3969999999999998e-01  -8.5800000000000001e-02  -1.3370000000000001e-01   3.0449999999999999e-01  -2.5430000000000003e-01   9.5440000000000003e-01  -1.5559999999999999e-01   2.0024000000000002e+00  -1.1559999999999999e-01  -4.8099999999999997e-02   8.8499999999999995e-02
  -3.7469999999999998e-01  -3.7369999999999998e-01   1.4582999999999999e+00  -9.5500000000000002e-02   3.9010000000000000e-01  -2.7189999999999998e-01   1.1762999999999999e+00   2.2200000000000001e-02   2.0024000000000002e+00  -1.6380000000000000e-01   1.1550000000000001e-01   6.1899999999999997e-02
  -3.5270000000000001e-01  -4.3969999999999998e-01   8.5780000000000001e-01  -2.2910000000000000e-01   3.7109999999999999e-01  -2.1049999999999999e-01   1.1762999999999999e+00  -1.5559999999999999e-01   2.6118000000000001e+00  -1.6380000000000000e-01  -1.4430000000000001e-01   1.0170000000000000e-01
  -2.6450000000000001e-01  -3.9570000000000000e-01   3.4310000000000002e-01  -1.5279999999999999e-01   3.3310000000000001e-01  -2.3240000000000000e-01   1.0209999999999999e+00  -4.2249999999999999e-01   1.5670999999999999e+00  -1.2520000000000001e-01  -4.8099999999999997e-02   6.1899999999999997e-02
   0.0000000000000000e+00  -6.3749999999999996e-01   1.7160000000000000e-01  -1.5279999999999999e-01   2.4740000000000001e-01  -1.9730000000000000e-01   1.1762999999999999e+00  -1.7790000000000000e-01   1.6540999999999999e+00  -1.9270000000000001e-01  -1.4430000000000001e-01   1.1060000000000000e-01
  -2.4249999999999999e-01  -6.5949999999999998e-01   8.5780000000000001e-01  -2.0050000000000001e-01   2.9499999999999998e-01  -2.2800000000000001e-01   1.0875999999999999e+00  -1.7790000000000000e-01   1.8283000000000000e+00  -1.8300000000000000e-01  -5.7700000000000001e-02   7.5200000000000003e-02
  -2.6450000000000001e-01  -6.5949999999999998e-01   1.0294000000000001e+00  -1.3370000000000001e-01   3.3310000000000001e-01  -1.8859999999999999e-01   1.0875999999999999e+00   4.4499999999999998e-02   2.5247000000000002e+00  -1.0600000000000000e-01  -9.5999999999999992e-03   9.2899999999999996e-02
  -2.8649999999999998e-01  -4.3969999999999998e-01   1.7160000000000000e-01  -7.6399999999999996e-02   2.8549999999999998e-01  -2.4120000000000000e-01   1.0875999999999999e+00  -1.5559999999999999e-01   2.4377000000000000e+00  -1.2520000000000001e-01  -1.3469999999999999e-01   1.1060000000000000e-01
  -3.3060000000000000e-01  -3.5170000000000001e-01   7.7210000000000001e-01  -1.7190000000000000e-01   3.7109999999999999e-01  -2.6310000000000000e-01   9.9880000000000002e-01  -2.0010000000000000e-01   2.3506000000000000e+00  -3.8500000000000000e-02   0.0000000000000000e+00   1.1940000000000001e-01
  -2.6450000000000001e-01  -3.5170000000000001e-01   0.0000000000000000e+00  -1.0500000000000000e-01   3.0449999999999999e-01  -1.8859999999999999e-01   1.0875999999999999e+00  -6.6699999999999995e-02   2.5247000000000002e+00  -1.2520000000000001e-01   0.0000000000000000e+00   7.5200000000000003e-02
   4.4100000000000000e-02  -2.6379999999999998e-01   7.7210000000000001e-01  -1.2410000000000000e-01   2.8549999999999998e-01  -2.2800000000000001e-01   1.1318999999999999e+00  -1.1119999999999999e-01   2.4377000000000000e+00  -1.0600000000000000e-01   0.0000000000000000e+00   1.1940000000000001e-01
  -2.6450000000000001e-01  -3.5170000000000001e-01  -4.2890000000000000e-01  -4.7699999999999999e-02   3.2350000000000001e-01  -2.4120000000000000e-01   1.3095000000000001e+00  -2.6679999999999998e-01   2.6118000000000001e+00  -1.8300000000000000e-01  -7.6999999999999999e-02   9.2899999999999996e-02
  -2.2040000000000001e-01  -3.0780000000000002e-01  -8.5800000000000001e-02  -1.9089999999999999e-01   2.5690000000000002e-01  -2.2800000000000001e-01   9.1000000000000003e-01  -4.4499999999999998e-02   2.0893999999999999e+00  -8.6699999999999999e-02  -6.7400000000000002e-02   1.0170000000000000e-01
  -4.8490000000000000e-01  -5.0560000000000005e-01   8.5800000000000001e-02  -6.6799999999999998e-02   4.2820000000000003e-01  -2.8070000000000001e-01   9.7660000000000002e-01  -6.6699999999999995e-02   2.0893999999999999e+00  -1.3489999999999999e-01  -3.8500000000000000e-02   8.4000000000000005e-02
  -2.8649999999999998e-01  -4.3969999999999998e-01   8.5780000000000001e-01  -1.6230000000000000e-01   3.0449999999999999e-01  -2.5000000000000000e-01   1.1318999999999999e+00  -1.7790000000000000e-01   2.4377000000000000e+00  -2.1190000000000001e-01  -5.7700000000000001e-02   1.0620000000000000e-01
  -3.7469999999999998e-01  -6.8149999999999999e-01  -2.5740000000000002e-01  -1.1459999999999999e-01   2.2839999999999999e-01  -2.1929999999999999e-01   1.1096999999999999e+00   0.0000000000000000e+00   2.4377000000000000e+00  -2.2159999999999999e-01  -1.4430000000000001e-01   1.0620000000000000e-01
  -4.4080000000000003e-01  -2.1980000000000000e-01   3.4310000000000002e-01  -9.4999999999999998e-03   3.8059999999999999e-01  -2.5869999999999999e-01   1.1318999999999999e+00  -4.4499999999999998e-02   1.6540999999999999e+00  -1.4449999999999999e-01  -7.6999999999999999e-02   1.1500000000000000e-01
  -3.7469999999999998e-01  -2.4179999999999999e-01  -1.7160000000000000e-01  -1.1459999999999999e-01   2.6640000000000003e-01  -1.7100000000000001e-01   1.1540999999999999e+00  -2.0010000000000000e-01   2.3506000000000000e+00  -2.0230000000000001e-01  -5.7700000000000001e-02   8.4000000000000005e-02
  -2.2040000000000001e-01  -3.9570000000000000e-01   8.5800000000000001e-02  -1.2410000000000000e-01   3.6159999999999998e-01  -2.4120000000000000e-01   1.1318999999999999e+00  -3.1130000000000002e-01   1.9153000000000000e+00  -8.6699999999999999e-02  -1.0580000000000001e-01   1.2390000000000000e-01
  -3.5270000000000001e-01  -3.7369999999999998e-01   8.5780000000000001e-01  -1.0500000000000000e-01   3.3310000000000001e-01  -2.0610000000000001e-01   8.8780000000000003e-01  -2.6679999999999998e-01   2.6989000000000001e+00  -2.0230000000000001e-01  -8.6599999999999996e-02   1.0620000000000000e-01
  -4.4080000000000003e-01  -3.5170000000000001e-01   7.7210000000000001e-01  -1.3370000000000001e-01   3.5210000000000002e-01  -2.5000000000000000e-01   9.3220000000000003e-01  -1.7790000000000000e-01   1.9153000000000000e+00  -2.2159999999999999e-01  -3.8500000000000000e-02   1.3270000000000001e-01
  -1.9839999999999999e-01  -5.4959999999999998e-01   6.8630000000000002e-01  -9.4999999999999998e-03   3.1400000000000000e-01  -2.7189999999999998e-01   1.1540999999999999e+00  -1.3339999999999999e-01   2.3506000000000000e+00  -1.0600000000000000e-01  -5.7700000000000001e-02   8.8499999999999995e-02
  -2.4249999999999999e-01  -3.5170000000000001e-01  -8.5800000000000001e-02  -9.5500000000000002e-02   3.5210000000000002e-01  -2.1049999999999999e-01   8.8780000000000003e-01  -1.5559999999999999e-01   2.5247000000000002e+00  -1.8300000000000000e-01  -7.6999999999999999e-02   9.7299999999999998e-02
  -2.8649999999999998e-01  -2.6379999999999998e-01   6.8630000000000002e-01  -1.4319999999999999e-01   3.1400000000000000e-01  -2.2800000000000001e-01   1.1762999999999999e+00  -6.6699999999999995e-02   1.8283000000000000e+00  -1.1559999999999999e-01  -3.8500000000000000e-02   1.0170000000000000e-01
  -2.4249999999999999e-01  -2.6379999999999998e-01   8.5800000000000001e-02  -2.0999999999999999e-01   2.5690000000000002e-01  -1.8420000000000000e-01   1.0209999999999999e+00  -6.6699999999999995e-02   2.6989000000000001e+00  -1.0600000000000000e-01  -8.6599999999999996e-02   1.1500000000000000e-01
  -2.4249999999999999e-01  -2.4179999999999999e-01   1.1152000000000000e+00  -9.5500000000000002e-02   2.9499999999999998e-01  -2.7189999999999998e-01   1.0875999999999999e+00   2.2200000000000001e-02   1.3059000000000001e+00  -1.3489999999999999e-01  -2.8899999999999999e-02   1.2390000000000000e-01
  -1.1020000000000001e-01  -5.2759999999999996e-01   6.0050000000000003e-01  -3.8199999999999998e-02   2.6640000000000003e-01  -1.7979999999999999e-01   9.3220000000000003e-01  -1.7790000000000000e-01   1.3059000000000001e+00  -1.2520000000000001e-01   9.5999999999999992e-03   1.1060000000000000e-01
  -2.8649999999999998e-01  -1.7590000000000000e-01  -6.8630000000000002e-01  -1.4319999999999999e-01   3.4260000000000002e-01  -2.5430000000000003e-01   1.0875999999999999e+00  -2.0010000000000000e-01   2.0893999999999999e+00  -9.6299999999999997e-02  -8.6599999999999996e-02   1.1060000000000000e-01
  -4.4080000000000003e-01  -1.3189999999999999e-01   7.7210000000000001e-01  -1.8140000000000001e-01   2.9499999999999998e-01  -2.0169999999999999e-01   1.1096999999999999e+00  -1.1119999999999999e-01   1.7412000000000001e+00  -8.6699999999999999e-02  -7.6999999999999999e-02   1.2830000000000000e-01
  -4.4080000000000003e-01  -1.0990000000000000e-01   3.4310000000000002e-01  -1.7190000000000000e-01   2.4740000000000001e-01  -2.2359999999999999e-01   1.0653999999999999e+00  -2.0010000000000000e-01   2.1764999999999999e+00  -2.3119999999999999e-01  -5.7700000000000001e-02   1.3270000000000001e-01
  -6.1719999999999997e-01  -3.9570000000000000e-01   6.0050000000000003e-01  -3.8199999999999998e-02   3.2350000000000001e-01  -2.2800000000000001e-01   9.7660000000000002e-01  -2.0010000000000000e-01   1.5670999999999999e+00  -2.0230000000000001e-01   9.5999999999999992e-03   1.0170000000000000e-01
  -3.3060000000000000e-01  -4.8359999999999997e-01   4.2890000000000000e-01  -1.3370000000000001e-01   2.8549999999999998e-01  -2.6750000000000002e-01   1.1318999999999999e+00  -2.8910000000000002e-01   2.0893999999999999e+00  -1.9270000000000001e-01  -2.8899999999999999e-02   5.3100000000000001e-02
  -1.9839999999999999e-01  -2.8580000000000000e-01   3.4310000000000002e-01  -1.5279999999999999e-01   2.6640000000000003e-01  -1.8859999999999999e-01   1.1096999999999999e+00  -1.1119999999999999e-01   3.0470999999999999e+00  -2.0230000000000001e-01  -9.6199999999999994e-02   8.8499999999999995e-02
  -1.7630000000000001e-01  -3.7369999999999998e-01   1.7160000000000000e-01  -9.5500000000000002e-02   2.8549999999999998e-01  -2.5869999999999999e-01   1.0875999999999999e+00  -2.4460000000000001e-01   2.7858999999999998e+00  -1.0600000000000000e-01  -4.8099999999999997e-02   8.8499999999999995e-02
  -4.1880000000000001e-01  -3.2979999999999998e-01  -4.2890000000000000e-01  -2.1959999999999999e-01   2.7600000000000002e-01  -2.2800000000000001e-01   8.6560000000000004e-01  -6.6699999999999995e-02   2.1764999999999999e+00  -1.0600000000000000e-01   0.0000000000000000e+00   1.1060000000000000e-01
  -2.1999999999999999e-02  -4.6170000000000000e-01   4.2890000000000000e-01  -1.7190000000000000e-01   3.1400000000000000e-01  -2.0610000000000001e-01   9.1000000000000003e-01  -6.6699999999999995e-02   1.5670999999999999e+00  -1.3489999999999999e-01   0.0000000000000000e+00   1.2830000000000000e-01
  -2.6450000000000001e-01  -2.4179999999999999e-01   5.1470000000000005e-01  -1.3370000000000001e-01   2.6640000000000003e-01  -1.8420000000000000e-01   1.1096999999999999e+00  -3.1130000000000002e-01   2.5247000000000002e+00  -7.7100000000000002e-02  -2.8899999999999999e-02   1.1940000000000001e-01
  -5.0700000000000001e-01  -5.2759999999999996e-01   4.2890000000000000e-01  -1.1459999999999999e-01   3.6159999999999998e-01  -2.8499999999999998e-01   8.2120000000000004e-01  -2.2200000000000001e-02   2.5247000000000002e+00  -7.7100000000000002e-02  -2.8899999999999999e-02   1.2830000000000000e-01
  -5.2900000000000003e-01  -5.7160000000000000e-01  -5.1470000000000005e-01  -1.6230000000000000e-01   3.2350000000000001e-01  -2.4120000000000000e-01   9.1000000000000003e-01  -3.3350000000000002e-01   2.0893999999999999e+00  -2.0230000000000001e-01  -5.7700000000000001e-02   9.7299999999999998e-02
  -2.8649999999999998e-01  -4.6170000000000000e-01   6.0050000000000003e-01  -1.0500000000000000e-01   3.0449999999999999e-01  -2.3680000000000001e-01   1.0875999999999999e+00  -1.1119999999999999e-01   1.8283000000000000e+00  -1.6380000000000000e-01  -4.8099999999999997e-02   1.1940000000000001e-01
  -3.5270000000000001e-01  -3.2979999999999998e-01   2.5740000000000002e-01  -6.6799999999999998e-02   3.1400000000000000e-01  -1.7100000000000001e-01   1.0653999999999999e+00  -4.4499999999999998e-02   2.6989000000000001e+00  -1.8300000000000000e-01  -1.0580000000000001e-01   1.2830000000000000e-01
   2.1999999999999999e-02  -4.1770000000000002e-01   3.4310000000000002e-01  -9.5500000000000002e-02   2.8549999999999998e-01  -2.4120000000000000e-01   9.3220000000000003e-01  -3.5580000000000001e-01   2.4377000000000000e+00  -1.9270000000000001e-01   2.8899999999999999e-02   1.7700000000000000e-02
  -4.1880000000000001e-01  -4.1770000000000002e-01   1.2867999999999999e+00  -1.9099999999999999e-02   2.5690000000000002e-01  -1.8859999999999999e-01   1.0653999999999999e+00  -3.5580000000000001e-01   2.1764999999999999e+00  -1.0600000000000000e-01  -6.7400000000000002e-02   1.4160000000000000e-01
  -7.0530000000000004e-01  -4.6170000000000000e-01   7.7210000000000001e-01  -1.4319999999999999e-01   3.5210000000000002e-01  -2.5869999999999999e-01   1.0209999999999999e+00   6.6699999999999995e-02   2.6118000000000001e+00  -1.5409999999999999e-01   9.5999999999999992e-03   1.2390000000000000e-01
  -2.1999999999999999e-02  -8.7929999999999997e-01   1.0294000000000001e+00  -2.1959999999999999e-01   2.7600000000000002e-01  -2.3680000000000001e-01   9.5440000000000003e-01  -2.4460000000000001e-01   2.6118000000000001e+00  -1.3489999999999999e-01  -8.6599999999999996e-02   1.1060000000000000e-01
  -1.9839999999999999e-01  -4.3969999999999998e-01   4.2890000000000000e-01  -1.2410000000000000e-01   3.0449999999999999e-01  -2.0169999999999999e-01   8.6560000000000004e-01  -2.2239999999999999e-01   1.8283000000000000e+00  -1.1559999999999999e-01  -5.7700000000000001e-02   1.4160000000000000e-01
  -8.8200000000000001e-02  -3.5170000000000001e-01   1.2010000000000001e+00  -1.6230000000000000e-01   2.7600000000000002e-01  -2.6750000000000002e-01   1.0431999999999999e+00  -6.6699999999999995e-02   1.8283000000000000e+00  -7.7100000000000002e-02  -1.0580000000000001e-01   1.0170000000000000e-01
  -6.1719999999999997e-01  -3.5170000000000001e-01  -1.7160000000000000e-01  -1.3370000000000001e-01   3.6159999999999998e-01  -2.5000000000000000e-01   1.1540999999999999e+00  -1.5559999999999999e-01   1.7412000000000001e+00  -2.8899999999999999e-02  -8.6599999999999996e-02   1.3270000000000001e-01
  -4.4080000000000003e-01  -3.5170000000000001e-01   1.7160000000000000e-01  -6.6799999999999998e-02   3.4260000000000002e-01  -1.6660000000000000e-01   1.1318999999999999e+00  -3.3350000000000002e-01   1.5670999999999999e+00  -1.8300000000000000e-01  -1.3469999999999999e-01   8.8499999999999995e-02
  -3.0859999999999999e-01  -4.8359999999999997e-01   6.0050000000000003e-01  -1.5279999999999999e-01   2.7600000000000002e-01  -1.7540000000000000e-01   1.0431999999999999e+00  -2.2239999999999999e-01   1.6540999999999999e+00  -7.7100000000000002e-02  -1.2509999999999999e-01   8.4000000000000005e-02
  -3.3060000000000000e-01  -4.1770000000000002e-01   6.8630000000000002e-01  -1.3370000000000001e-01   2.4740000000000001e-01  -2.0610000000000001e-01   1.1984999999999999e+00  -4.2249999999999999e-01   2.5247000000000002e+00  -6.7400000000000002e-02  -9.6199999999999994e-02   1.4599999999999999e-01
  -2.1999999999999999e-02  -1.7590000000000000e-01   5.1470000000000005e-01  -9.5500000000000002e-02   3.2350000000000001e-01  -1.6660000000000000e-01   9.3220000000000003e-01  -2.2200000000000001e-02   1.7412000000000001e+00  -9.6299999999999997e-02  -2.8899999999999999e-02   6.6400000000000001e-02
  -2.4249999999999999e-01  -3.2979999999999998e-01   6.0050000000000003e-01  -1.6230000000000000e-01   2.9499999999999998e-01  -2.1490000000000001e-01   9.3220000000000003e-01   1.3339999999999999e-01   1.7412000000000001e+00  -7.7100000000000002e-02   2.8899999999999999e-02   6.6400000000000001e-02
  -3.3060000000000000e-01  -3.7369999999999998e-01   5.1470000000000005e-01  -9.5500000000000002e-02   3.0449999999999999e-01  -2.5430000000000003e-01   8.2120000000000004e-01  -1.5559999999999999e-01   2.0024000000000002e+00  -2.0230000000000001e-01  -4.8099999999999997e-02   7.9600000000000004e-02
  -4.1880000000000001e-01  -2.4179999999999999e-01   4.2890000000000000e-01  -2.4820000000000000e-01   2.1890000000000001e-01  -2.6310000000000000e-01   1.1540999999999999e+00  -1.3339999999999999e-01   2.5247000000000002e+00  -1.8300000000000000e-01  -2.8899999999999999e-02   7.5200000000000003e-02
  -3.0859999999999999e-01  -6.1550000000000005e-01   1.2867999999999999e+00  -2.0999999999999999e-01   3.5210000000000002e-01  -1.9730000000000000e-01   1.0431999999999999e+00  -3.1130000000000002e-01   3.2212000000000001e+00  -5.7799999999999997e-02   1.9199999999999998e-02   9.2899999999999996e-02
  -3.0859999999999999e-01  -5.4959999999999998e-01   5.1470000000000005e-01  -1.2410000000000000e-01   3.5210000000000002e-01  -2.1049999999999999e-01   1.0431999999999999e+00  -2.6679999999999998e-01   1.7412000000000001e+00  -1.4449999999999999e-01  -2.8899999999999999e-02   4.4200000000000003e-02
  -3.3060000000000000e-01  -4.1770000000000002e-01   6.8630000000000002e-01  -1.6230000000000000e-01   3.1400000000000000e-01  -2.1490000000000001e-01   1.0653999999999999e+00  -4.4499999999999998e-02   2.0893999999999999e+00  -1.8300000000000000e-01   1.9199999999999998e-02   9.7299999999999998e-02
  -2.6450000000000001e-01  -3.0780000000000002e-01   7.7210000000000001e-01  -9.5500000000000002e-02   3.3310000000000001e-01  -1.9289999999999999e-01   9.1000000000000003e-01  -2.6679999999999998e-01   2.7858999999999998e+00  -1.3489999999999999e-01  -3.8500000000000000e-02   7.0800000000000002e-02
   6.6100000000000006e-02  -3.7369999999999998e-01   8.5800000000000001e-02  -2.3870000000000000e-01   3.2350000000000001e-01  -2.2800000000000001e-01   1.0431999999999999e+00  -1.5559999999999999e-01   1.6540999999999999e+00  -2.1190000000000001e-01  -5.7700000000000001e-02   1.1060000000000000e-01
  -3.9679999999999999e-01  -3.5170000000000001e-01   0.0000000000000000e+00  -1.6230000000000000e-01   2.4740000000000001e-01  -1.9730000000000000e-01   1.1540999999999999e+00  -2.2200000000000001e-02   1.3930000000000000e+00  -1.7340000000000000e-01  -4.8099999999999997e-02   1.0620000000000000e-01
  -3.7469999999999998e-01  -4.8359999999999997e-01   3.4310000000000002e-01  -6.6799999999999998e-02   2.6640000000000003e-01  -2.5869999999999999e-01   9.7660000000000002e-01  -4.4499999999999998e-02   3.0470999999999999e+00  -2.5050000000000000e-01   9.5999999999999992e-03   1.1060000000000000e-01
  -3.9679999999999999e-01  -4.3969999999999998e-01   5.1470000000000005e-01  -1.8140000000000001e-01   3.5210000000000002e-01  -2.2359999999999999e-01   1.0209999999999999e+00  -2.6679999999999998e-01   3.3083000000000000e+00  -2.5050000000000000e-01  -9.5999999999999992e-03   1.0620000000000000e-01
   6.6100000000000006e-02  -5.9360000000000002e-01   3.4310000000000002e-01  -1.5279999999999999e-01   3.5210000000000002e-01  -2.3680000000000001e-01   1.1318999999999999e+00  -6.6699999999999995e-02   2.0024000000000002e+00  -1.8300000000000000e-01  -1.0580000000000001e-01   7.9600000000000004e-02
  -5.0700000000000001e-01  -3.2979999999999998e-01  -1.7160000000000000e-01  -2.3870000000000000e-01   3.6159999999999998e-01  -2.3680000000000001e-01   9.5440000000000003e-01   6.6699999999999995e-02   1.7412000000000001e+00  -1.2520000000000001e-01  -6.7400000000000002e-02   9.2899999999999996e-02
  -3.5270000000000001e-01  -5.4959999999999998e-01   9.4359999999999999e-01  -2.0050000000000001e-01   3.1400000000000000e-01  -1.9289999999999999e-01   9.1000000000000003e-01  -1.5559999999999999e-01   1.3059000000000001e+00  -1.0600000000000000e-01   1.9199999999999998e-02   9.2899999999999996e-02
