# Supplementary material for: Footwear and Foam Surface Alter Gait Initiation of Typical Subjects
Source: PLoS One. 2015 Aug 13;10(8):e0135821. doi: 10.1371/journal.pone.0135821 (PMC4536224; doi:10.1371/journal.pone.0135821)
Supplement: S1 Dataset — (ZIP) [file pone.0135821.s001.zip › 16_barefoot_av1_04.txt]

   1.0403900000000000e+01  -2.9018000000000002e+00   2.2912850000000000e+02   1.2583500000000001e+01   2.6986899999999999e+01  -1.1620999999999999e+00  -1.0143100000000000e+01  -1.5120000000000000e+00   2.6483710000000002e+02   1.0702000000000000e+01  -3.8055199999999999e+01   1.4906999999999999e+00
   1.0183500000000000e+01  -2.8578999999999999e+00   2.2801329999999999e+02   1.2564399999999999e+01   2.6815600000000000e+01  -1.1489000000000000e+00  -9.8323999999999998e+00  -1.6010000000000000e+00   2.6509829999999999e+02   1.0422700000000001e+01  -3.8238000000000000e+01   1.4111000000000000e+00
   1.0183500000000000e+01  -3.0337000000000001e+00   2.2586869999999999e+02   1.2430800000000000e+01   2.6653900000000000e+01  -1.1137999999999999e+00  -1.0054300000000000e+01  -1.8899999999999999e+00   2.6614299999999997e+02   1.0393800000000001e+01  -3.8459299999999999e+01   1.3492000000000000e+00
   9.8969000000000005e+00  -2.7698999999999998e+00   2.2363829999999999e+02   1.2344900000000001e+01   2.6434999999999999e+01  -1.1094999999999999e+00  -1.0032100000000000e+01  -2.2235999999999998e+00   2.6762299999999999e+02   1.0191500000000000e+01  -3.8661400000000000e+01   1.2827999999999999e+00
   1.0051200000000000e+01  -2.8359000000000001e+00   2.2260890000000001e+02   1.2201599999999999e+01   2.6158999999999999e+01  -1.0611999999999999e+00  -1.0032100000000000e+01  -2.6015999999999999e+00   2.6753600000000000e+02   9.9987999999999992e+00  -3.8786400000000000e+01   1.2341000000000000e+00
   9.8749000000000002e+00  -2.9678000000000000e+00   2.2055009999999999e+02   1.1972500000000000e+01   2.5968699999999998e+01  -1.0963000000000001e+00  -1.0054300000000000e+01  -2.8906000000000001e+00   2.6927719999999999e+02   9.6424000000000003e+00  -3.9152099999999997e+01   1.1634000000000000e+00
   9.8308000000000000e+00  -2.8799000000000001e+00   2.1720450000000000e+02   1.1877000000000001e+01   2.5711800000000000e+01  -1.0700000000000001e+00  -1.0409400000000000e+01  -3.1352000000000002e+00   2.7136660000000001e+02   9.5460999999999991e+00  -3.9411900000000003e+01   1.1235999999999999e+00
   9.8087000000000000e+00  -2.9018000000000002e+00   2.1557470000000001e+02   1.1714700000000001e+01   2.5435800000000000e+01  -1.0788000000000000e+00  -1.0720200000000000e+01  -3.4910000000000001e+00   2.7354309999999998e+02   9.4016000000000002e+00  -3.9738999999999997e+01   1.0306999999999999e+00
   9.9190000000000005e+00  -2.9458000000000002e+00   2.1317269999999999e+02   1.1456899999999999e+01   2.5197900000000001e+01  -1.0656000000000001e+00  -1.1408200000000001e+01  -3.6021999999999998e+00   2.7502319999999997e+02   9.2475000000000005e+00  -4.0075800000000001e+01   9.9529999999999996e-01
   9.9850999999999992e+00  -2.9458000000000002e+00   2.1034180000000001e+02   1.1313700000000001e+01   2.4912500000000001e+01  -1.0700000000000001e+00  -1.1985300000000001e+01  -3.5354999999999999e+00   2.7702550000000002e+02   9.0934000000000008e+00  -4.0268200000000000e+01   9.6870000000000001e-01
   9.8749000000000002e+00  -3.2974999999999999e+00   2.0888350000000000e+02   1.1103700000000000e+01   2.4655500000000000e+01  -9.9109999999999998e-01  -1.2251600000000000e+01  -3.9802000000000000e+00   2.7894090000000000e+02   8.9199999999999999e+00  -4.0595399999999998e+01   9.0239999999999998e-01
   9.9190000000000005e+00  -3.2974999999999999e+00   2.0639580000000001e+02   1.0912699999999999e+01   2.4579400000000000e+01  -1.0437000000000001e+00  -1.2451400000000000e+01  -4.2915000000000001e+00   2.8050790000000001e+02   8.8524999999999991e+00  -4.0864800000000002e+01   8.7580000000000002e-01
   9.7425999999999995e+00  -3.1876000000000002e+00   2.0502320000000000e+02   1.0693099999999999e+01   2.4293900000000001e+01  -9.6909999999999996e-01  -1.3228199999999999e+01  -4.0247000000000002e+00   2.8224910000000000e+02   8.7080000000000002e+00  -4.1249699999999997e+01   8.1830000000000003e-01
   9.8528000000000002e+00  -3.2755999999999998e+00   2.0373650000000001e+02   1.0502200000000000e+01   2.4075099999999999e+01  -9.6040000000000003e-01  -1.3871800000000000e+01  -4.5361000000000002e+00   2.8555739999999997e+02   8.5923999999999996e+00  -4.1663400000000003e+01   7.9179999999999995e-01
   9.6765000000000008e+00  -3.3414999999999999e+00   2.0184920000000000e+02   1.0397200000000000e+01   2.3818100000000001e+01  -9.3410000000000004e-01  -1.4227000000000000e+01  -4.8917999999999999e+00   2.8686329999999998e+02   8.4769000000000005e+00  -4.1923200000000001e+01   7.4309999999999998e-01
   9.8528000000000002e+00  -3.3635000000000002e+00   1.9927570000000000e+02   1.0091699999999999e+01   2.3694400000000002e+01  -8.9019999999999999e-01  -1.4626500000000000e+01  -5.0697000000000001e+00   2.8991039999999998e+02   8.4286999999999992e+00  -4.2346600000000002e+01   7.0779999999999998e-01
   9.6765000000000008e+00  -3.3414999999999999e+00   1.9841790000000000e+02   9.9771000000000001e+00   2.3513600000000000e+01  -9.3410000000000004e-01  -1.4959400000000000e+01  -5.4699999999999998e+00   2.9182580000000002e+02   8.2937999999999992e+00  -4.2500500000000002e+01   6.5469999999999995e-01
   9.7425999999999995e+00  -3.8031999999999999e+00   1.9798900000000000e+02   9.9007000000000005e+00   2.3389900000000001e+01  -8.5950000000000004e-01  -1.5358900000000000e+01  -5.7145999999999999e+00   2.9339290000000000e+02   8.2745999999999995e+00  -4.2837299999999999e+01   6.1490000000000000e-01
   9.6545000000000005e+00  -3.8910999999999998e+00   1.9541550000000001e+02   9.5952000000000002e+00   2.3190100000000001e+01  -8.2440000000000002e-01  -1.5669600000000001e+01  -5.8257000000000003e+00   2.9565640000000002e+02   8.2263999999999999e+00  -4.3193300000000001e+01   6.0160000000000002e-01
   9.9629999999999992e+00  -3.8250999999999999e+00   1.9335669999999999e+02   9.5473999999999997e+00   2.3037800000000001e+01  -8.3320000000000005e-01  -1.6535200000000000e+01  -6.0926000000000000e+00   2.9713639999999998e+02   8.2842000000000002e+00  -4.3491599999999998e+01   5.3969999999999996e-01
   1.0161400000000000e+01  -3.9569999999999999e+00   1.9146940000000001e+02   9.3087999999999997e+00   2.2733300000000000e+01  -8.2879999999999998e-01  -1.6890300000000000e+01  -5.9146999999999998e+00   2.9879059999999998e+02   8.2842000000000002e+00  -4.3568600000000004e+01   5.7060000000000000e-01
   1.0293699999999999e+01  -3.9131000000000000e+00   1.9035419999999999e+02   9.1942000000000004e+00   2.2600100000000001e+01  -8.3760000000000001e-01  -1.7556200000000000e+01  -6.0702999999999996e+00   3.0044470000000001e+02   8.3515999999999995e+00  -4.3934199999999997e+01   5.2200000000000002e-01
   1.0381800000000000e+01  -4.2207999999999997e+00   1.8941059999999999e+02   9.0510000000000002e+00   2.2590599999999998e+01  -8.1130000000000002e-01  -1.7667200000000001e+01  -6.1147999999999998e+00   3.0131529999999998e+02   8.3613000000000000e+00  -4.4011200000000002e+01   5.2200000000000002e-01
   1.0073300000000000e+01  -4.3967000000000001e+00   1.8898169999999999e+02   8.8790999999999993e+00   2.2438300000000002e+01  -7.4109999999999998e-01  -1.7955700000000000e+01  -6.3593999999999999e+00   3.0340480000000002e+02   8.3804999999999996e+00  -4.4280600000000000e+01   4.6889999999999998e-01
   1.0095300000000000e+01  -4.1548999999999996e+00   1.8709440000000001e+02   8.8314000000000004e+00   2.2200399999999998e+01  -7.3229999999999995e-01  -1.8355200000000000e+01  -6.8486000000000002e+00   3.0453660000000002e+02   8.2842000000000002e+00  -4.4511600000000001e+01   4.9540000000000001e-01
   1.0007099999999999e+01  -4.0449999999999999e+00   1.8503559999999999e+02   8.6882000000000001e+00   2.1981600000000000e+01  -7.1040000000000003e-01  -1.8799099999999999e+01  -6.9598000000000004e+00   3.0558130000000000e+02   8.3613000000000000e+00  -4.4723199999999999e+01   4.9990000000000001e-01
   1.0271599999999999e+01  -4.0449999999999999e+00   1.8383470000000000e+02   8.7073000000000000e+00   2.1952999999999999e+01  -7.8059999999999996e-01  -1.9442799999999998e+01  -7.0487000000000002e+00   3.0732249999999999e+02   8.3131000000000004e+00  -4.4790599999999998e+01   4.4230000000000003e-01
   1.0117300000000000e+01  -3.5173999999999999e+00   1.8237629999999999e+02   8.5259000000000000e+00   2.1829300000000000e+01  -8.1130000000000002e-01  -1.9598099999999999e+01  -7.6045999999999996e+00   3.0836720000000003e+02   8.2456999999999994e+00  -4.4867600000000003e+01   4.2909999999999998e-01
   1.0139400000000000e+01  -3.6493000000000002e+00   1.8306260000000000e+02   8.4780999999999995e+00   2.1620000000000001e+01  -8.3760000000000001e-01  -2.0108599999999999e+01  -7.5378999999999996e+00   3.1019549999999998e+02   8.2649000000000008e+00  -4.5127400000000002e+01   3.9369999999999999e-01
   9.9629999999999992e+00  -3.4293999999999998e+00   1.8211900000000000e+02   8.4208999999999996e+00   2.1677099999999999e+01  -8.3760000000000001e-01  -2.0352799999999998e+01  -7.8936999999999999e+00   3.1045670000000001e+02   8.2842000000000002e+00  -4.5348700000000001e+01   3.4949999999999998e-01
   9.7205999999999992e+00  -3.2315999999999998e+00   1.8160429999999999e+02   8.2966999999999995e+00   2.1581900000000001e+01  -7.5860000000000005e-01  -2.0974200000000000e+01  -8.4273000000000007e+00   3.1280730000000000e+02   8.3131000000000004e+00  -4.5589199999999998e+01   3.6270000000000002e-01
   9.6324000000000005e+00  -3.1217000000000001e+00   1.7997440000000000e+02   8.3635999999999999e+00   2.1553400000000000e+01  -7.8059999999999996e-01  -2.1595700000000001e+01  -8.6496999999999993e+00   3.1280730000000000e+02   8.1107999999999993e+00  -4.5550699999999999e+01   3.1409999999999999e-01
   9.7866999999999997e+00  -3.0777000000000001e+00   1.7920230000000001e+02   8.2299000000000007e+00   2.1458200000000001e+01  -7.9810000000000003e-01  -2.2017399999999999e+01  -8.9164999999999992e+00   3.1376490000000001e+02   8.3131000000000004e+00  -4.5579599999999999e+01   3.0520000000000003e-01
   9.6765000000000008e+00  -3.0996999999999999e+00   1.7817290000000000e+02   8.0770999999999997e+00   2.1210799999999999e+01  -7.5429999999999997e-01  -2.2683199999999999e+01  -9.4502000000000006e+00   3.1489670000000001e+02   8.2071000000000005e+00  -4.5704700000000003e+01   2.9640000000000000e-01
   9.7205999999999992e+00  -2.9897999999999998e+00   1.7645720000000000e+02   8.1725999999999992e+00   2.1153700000000001e+01  -7.4550000000000005e-01  -2.2860800000000001e+01  -9.5836000000000006e+00   3.1507080000000002e+02   8.3323999999999998e+00  -4.5839399999999998e+01   2.6979999999999998e-01
   9.6545000000000005e+00  -3.2315999999999998e+00   1.7482740000000001e+02   8.0389999999999997e+00   2.0953900000000001e+01  -6.7090000000000005e-01  -2.3260300000000001e+01  -1.0072800000000001e+01   3.1628969999999998e+02   8.3226999999999993e+00  -4.5916400000000003e+01   2.2120000000000001e-01
   9.6765000000000008e+00  -3.2315999999999998e+00   1.7431270000000001e+02   7.8861999999999997e+00   2.0820599999999999e+01  -6.6659999999999997e-01  -2.3904000000000000e+01  -1.0561900000000000e+01   3.1724730000000000e+02   8.4382999999999999e+00  -4.6060699999999997e+01   1.7690000000000000e-01
   9.6984999999999992e+00  -3.6713000000000000e+00   1.7319749999999999e+02   7.9339000000000004e+00   2.0773099999999999e+01  -6.3149999999999995e-01  -2.4236899999999999e+01  -1.0806500000000000e+01   3.1837909999999999e+02   8.5250000000000004e+00  -4.6204999999999998e+01   1.2390000000000000e-01
   9.6104000000000003e+00  -3.7591999999999999e+00   1.7156760000000000e+02   7.6760999999999999e+00   2.0506599999999999e+01  -5.7450000000000001e-01  -2.4769600000000001e+01  -1.1162300000000000e+01   3.1924970000000002e+02   8.5442999999999998e+00  -4.6397500000000001e+01   1.3270000000000001e-01
   9.4339999999999993e+00  -3.8250999999999999e+00   1.7251120000000000e+02   7.5042999999999997e+00   2.0449500000000000e+01  -5.2180000000000004e-01  -2.5146899999999999e+01  -1.1318000000000000e+01   3.2064269999999999e+02   8.6310000000000002e+00  -4.6455199999999998e+01   1.7249999999999999e-01
   9.6765000000000008e+00  -4.0449999999999999e+00   1.7139599999999999e+02   7.2751999999999999e+00   2.0335300000000000e+01  -4.4290000000000002e-01  -2.5812700000000000e+01  -1.1784900000000000e+01   3.2264510000000001e+02   8.6117000000000008e+00  -4.6618800000000000e+01   1.2830000000000000e-01
   9.8087000000000000e+00  -4.2648000000000001e+00   1.7276849999999999e+02   7.2274000000000003e+00   2.0620799999999999e+01  -4.0780000000000000e-01  -2.6256599999999999e+01  -1.2363000000000000e+01   3.2273210000000000e+02   8.6117000000000008e+00  -4.6637999999999998e+01   1.3299999999999999e-02
   9.7205999999999992e+00  -4.3967000000000001e+00   1.7319749999999999e+02   6.9695999999999998e+00   2.0658899999999999e+01  -3.6840000000000001e-01  -2.6722700000000000e+01  -1.2629899999999999e+01   3.2351569999999998e+02   8.6983999999999995e+00  -4.6840100000000000e+01   0.0000000000000000e+00
   9.8087000000000000e+00  -5.1002000000000001e+00   1.7534209999999999e+02   6.8455000000000004e+00   2.1030000000000001e+01  -2.7629999999999999e-01  -2.7499500000000001e+01  -1.3074600000000000e+01   3.2438630000000001e+02   8.7754999999999992e+00  -4.7003700000000002e+01  -7.0800000000000002e-02
   1.0051200000000000e+01  -5.8257000000000003e+00   1.7714349999999999e+02   6.7690999999999999e+00   2.1229800000000001e+01  -1.5790000000000001e-01  -2.8054400000000001e+01  -1.3674899999999999e+01   3.2438630000000001e+02   8.9391999999999996e+00  -4.6936300000000003e+01  -1.0620000000000000e-01
   1.0359800000000000e+01  -6.0674999999999999e+00   1.8057490000000001e+02   6.5209000000000001e+00   2.1620000000000001e+01   2.6300000000000000e-02  -2.8742400000000000e+01  -1.3941800000000001e+01   3.2421220000000000e+02   9.1126000000000005e+00  -4.7022900000000000e+01  -1.6370000000000001e-01
   1.0624300000000000e+01  -6.8808999999999996e+00   1.8477830000000000e+02   6.4923000000000002e+00   2.2162400000000002e+01   2.2359999999999999e-01  -2.9119800000000001e+01  -1.4408700000000000e+01   3.2464749999999998e+02   9.2570999999999994e+00  -4.6830500000000001e+01  -1.8140000000000001e-01
   1.1153300000000000e+01  -7.6943000000000001e+00   1.9078309999999999e+02   6.3776999999999999e+00   2.2933199999999999e+01   4.0780000000000000e-01  -2.9652400000000000e+01  -1.4720000000000001e+01   3.2273210000000000e+02   9.7773000000000003e+00  -4.6561100000000003e+01  -2.1229999999999999e-01
   1.1770500000000000e+01  -8.9253000000000000e+00   1.9756010000000001e+02   6.1486000000000001e+00   2.3742000000000001e+01   6.3590000000000002e-01  -3.0451499999999999e+01  -1.4853400000000001e+01   3.2099090000000001e+02   1.0056600000000000e+01  -4.6099200000000003e+01  -2.7870000000000000e-01
   1.2233400000000000e+01  -1.0046500000000000e+01   2.0553790000000001e+02   5.9194000000000004e+00   2.4855399999999999e+01   7.9810000000000003e-01  -3.0917600000000000e+01  -1.4631100000000000e+01   3.1750850000000003e+02   1.0519000000000000e+01  -4.5560400000000001e+01  -2.1229999999999999e-01
   1.2960800000000001e+01  -1.1629300000000001e+01   2.1591780000000000e+02   5.8716999999999997e+00   2.6016300000000001e+01   1.1752000000000000e+00  -3.1339300000000001e+01  -1.4408700000000000e+01   3.1411320000000001e+02   1.1068099999999999e+01  -4.4809800000000003e+01  -1.7249999999999999e-01
   1.3952700000000000e+01  -1.3256100000000000e+01   2.2844220000000001e+02   5.7188999999999997e+00   2.7672100000000000e+01   1.4778000000000000e+00  -3.1561199999999999e+01  -1.4564399999999999e+01   3.0854129999999998e+02   1.1607500000000000e+01  -4.3876500000000000e+01  -9.2899999999999996e-02
   1.5120900000000001e+01  -1.5212600000000000e+01   2.4336859999999999e+02   5.6139000000000001e+00   2.9413399999999999e+01   1.8373999999999999e+00  -3.1627800000000001e+01  -1.4119600000000000e+01   3.0192480000000000e+02   1.2339600000000001e+01  -4.2644900000000000e+01  -1.0170000000000000e-01
   1.6377300000000002e+01  -1.7345099999999999e+01   2.6026799999999997e+02   5.4516000000000000e+00   3.1583100000000002e+01   2.2014000000000000e+00  -3.1605599999999999e+01  -1.3697200000000000e+01   2.9321870000000001e+02   1.2936800000000000e+01  -4.1278599999999997e+01   1.0620000000000000e-01
   1.7523499999999999e+01  -2.0027000000000001e+01   2.7999829999999997e+02   5.3274999999999997e+00   3.4047699999999999e+01   2.6004000000000000e+00  -3.1161700000000000e+01  -1.3096800000000000e+01   2.8303269999999998e+02   1.3726699999999999e+01  -3.9527299999999997e+01   2.5659999999999999e-01
   1.9308900000000001e+01  -2.2753000000000000e+01   3.0024320000000000e+02   5.1938000000000004e+00   3.6531300000000002e+01   3.0213999999999999e+00  -3.0651199999999999e+01  -1.2096200000000000e+01   2.6866780000000000e+02   1.4535900000000000e+01  -3.7323900000000002e+01   5.0429999999999997e-01
   2.1006200000000000e+01  -2.5654800000000002e+01   3.2168920000000003e+02   4.9932999999999996e+00   3.9319400000000002e+01   3.4687000000000001e+00  -2.9829999999999998e+01  -1.0272900000000000e+01   2.5334520000000001e+02   1.5364300000000000e+01  -3.4764400000000002e+01   8.9800000000000002e-01
   2.2438900000000000e+01  -2.8820499999999999e+01   3.4253469999999999e+02   4.8023999999999996e+00   4.1898200000000003e+01   3.8327000000000000e+00  -2.8986599999999999e+01  -7.6935000000000002e+00   2.3541079999999999e+02   1.6395000000000000e+01  -3.1974000000000000e+01   1.3138000000000001e+00
   2.3893699999999999e+01  -3.1172699999999999e+01   3.6226490000000001e+02   4.6878000000000002e+00   4.4315199999999997e+01   4.2580999999999998e+00  -2.7543900000000001e+01  -4.7362000000000002e+00   2.1808580000000001e+02   1.7310099999999998e+01  -2.9039300000000001e+01   1.9773000000000001e+00
   2.5458700000000000e+01  -3.3744799999999998e+01   3.8010800000000000e+02   4.5636999999999999e+00   4.6408700000000003e+01   4.5693999999999999e+00  -2.6167800000000000e+01  -7.3380000000000001e-01   2.0041260000000000e+02   1.8408300000000001e+01  -2.6143100000000000e+01   2.7248999999999999e+00
   2.6847300000000001e+01  -3.5833199999999998e+01   3.9572059999999999e+02   4.4204999999999997e+00   4.8283400000000000e+01   4.8150000000000004e+00  -2.4392199999999999e+01   2.9129000000000000e+00   1.8387110000000001e+02   1.9390799999999999e+01  -2.3631699999999999e+01   3.4060999999999999e+00
   2.7861300000000000e+01  -3.8163499999999999e+01   4.0815929999999997e+02   4.4299999999999997e+00   4.9881999999999998e+01   5.0869000000000000e+00  -2.2416899999999998e+01   5.8257000000000003e+00   1.7194390000000001e+02   2.0016900000000000e+01  -2.1726600000000001e+01   3.9679000000000002e+00
   2.8059600000000000e+01  -4.0273899999999998e+01   4.1991160000000002e+02   4.4873000000000003e+00   5.1252299999999998e+01   5.3148999999999997e+00  -2.0508099999999999e+01   6.2927000000000000e+00   1.6358609999999999e+02   2.0161400000000000e+01  -2.0677800000000001e+01   4.0518999999999998e+00
   2.8346200000000000e+01  -4.2670099999999998e+01   4.3063459999999998e+02   4.2964000000000002e+00   5.2689200000000000e+01   5.6131000000000002e+00  -1.8421800000000001e+01   4.7140000000000004e+00   1.5766600000000000e+02   1.9660499999999999e+01  -2.0052299999999999e+01   3.7069000000000001e+00
   2.7927399999999999e+01  -4.5154299999999999e+01   4.4135759999999999e+02   4.2294999999999998e+00   5.3983300000000000e+01   5.8849999999999998e+00  -1.7511800000000001e+01   2.6682999999999999e+00   1.5113650000000001e+02   1.8774300000000000e+01  -1.9455800000000000e+01   3.4459000000000000e+00
   2.7530600000000000e+01  -4.7264699999999998e+01   4.5062220000000002e+02   4.2868000000000004e+00   5.5115699999999997e+01   6.1569000000000003e+00  -1.5225700000000000e+01  -1.0227999999999999e+00   1.4025399999999999e+02   1.7387200000000000e+01  -1.8224100000000000e+01   2.6850000000000001e+00
   2.7508600000000001e+01  -4.8671700000000001e+01   4.5842849999999999e+02   4.3822999999999999e+00   5.6086300000000001e+01   6.2709000000000001e+00  -1.3827400000000001e+01  -1.7790000000000000e-01   1.2832669999999999e+02   1.6154199999999999e+01  -1.6703900000000001e+01   2.4639000000000002e+00
   2.7442499999999999e+01  -5.0738100000000003e+01   4.6460500000000002e+02   4.4682000000000004e+00   5.6999899999999997e+01   6.4199999999999999e+00  -1.1519200000000000e+01   5.7809999999999995e-01   1.1561590000000000e+02   1.4738200000000001e+01  -1.5048900000000000e+01   2.5346000000000002e+00
   2.7376300000000001e+01  -5.2145099999999999e+01   4.7112450000000001e+02   4.4299999999999997e+00   5.7665999999999997e+01   6.5471000000000004e+00  -1.1807700000000001e+01  -9.1169999999999995e-01   1.0151220000000001e+02   1.2811600000000000e+01  -1.3086000000000000e+01   2.3090999999999999e+00
   2.7552700000000002e+01  -5.3552000000000000e+01   4.7567110000000002e+02   4.7164000000000001e+00   5.8293999999999997e+01   6.5953999999999997e+00  -8.0568000000000008e+00   6.6710000000000003e-01   8.5144900000000007e+01   1.1097000000000000e+01  -1.1315500000000000e+01   1.9462999999999999e+00
   2.7486499999999999e+01  -5.4607199999999999e+01   4.7927400000000000e+02   4.9359999999999999e+00   5.8646099999999997e+01   6.6479999999999997e+00  -7.4131000000000000e+00   9.5609999999999995e-01   6.9387000000000000e+01   9.0451999999999995e+00  -9.1120999999999999e+00   1.7782000000000000e+00
   2.7618800000000000e+01  -5.5530500000000004e+01   4.8193329999999997e+02   5.3657000000000004e+00   5.8922100000000000e+01   6.5998000000000001e+00  -5.7263000000000002e+00   1.2007000000000001e+00   5.1974899999999998e+01   6.9451999999999998e+00  -6.9470999999999998e+00   1.5615000000000001e+00
   2.7530600000000000e+01  -5.5882300000000001e+01   4.8373480000000001e+02   5.8716999999999997e+00   5.9179000000000002e+01   6.5339999999999998e+00  -4.1505000000000001e+00   2.5792999999999999e+00   3.7435899999999997e+01   5.0282999999999998e+00  -4.8399000000000001e+00   1.4067000000000001e+00
   2.7574700000000000e+01  -5.6277999999999999e+01   4.8442099999999999e+02   6.4062999999999999e+00   5.8950600000000001e+01   6.4550000000000001e+00  -3.0407000000000002e+00   3.7134000000000000e+00   2.4376899999999999e+01   3.2269999999999999e+00  -3.1753000000000000e+00   1.3890000000000000e+00
   2.7222000000000001e+01  -5.6629700000000000e+01   4.8150439999999998e+02   7.0365000000000002e+00   5.8617600000000003e+01   6.2972000000000001e+00  -2.1084999999999998e+00   5.7590000000000003e+00   1.4539099999999999e+01   2.0998999999999999e+00  -1.8186000000000000e+00   1.5173000000000001e+00
   2.6781199999999998e+01  -5.6761600000000001e+01   4.7841620000000000e+02   7.5233999999999996e+00   5.8132199999999997e+01   6.2095000000000002e+00  -1.6424000000000001e+00   6.7152000000000003e+00   8.6189999999999998e+00   1.0114000000000001e+00  -7.2170000000000001e-01   1.5040000000000000e+00
   2.6274200000000000e+01  -5.7157299999999999e+01   4.7515640000000002e+02   8.1631000000000000e+00   5.7903900000000000e+01   6.0034000000000001e+00   1.5980000000000001e+00   2.4460000000000001e-01   2.7858999999999998e+00  -9.5999999999999992e-03  -1.7319999999999999e-01  -2.6499999999999999e-02
   2.5370500000000000e+01  -5.7157299999999999e+01   4.7335489999999999e+02   9.0795999999999992e+00   5.7542299999999997e+01   5.8367000000000004e+00   7.1020000000000005e-01  -1.0894999999999999e+00   3.4824000000000002e+00  -3.2750000000000001e-01   9.6199999999999994e-02   6.6400000000000001e-02
   2.4621099999999998e+01  -5.7091400000000000e+01   4.7206819999999999e+02   9.8625000000000007e+00   5.7380499999999998e+01   5.5998999999999999e+00   1.7756000000000001e+00  -8.4499999999999997e-01   1.2188000000000001e+00  -1.3489999999999999e-01  -1.6360000000000000e-01   1.0170000000000000e-01
   2.4180199999999999e+01  -5.6783600000000000e+01   4.6880840000000001e+02   1.0826800000000000e+01   5.7057000000000002e+01   5.3937999999999997e+00   1.1318999999999999e+00   9.3389999999999995e-01   3.9177000000000000e+00   0.0000000000000000e+00  -5.7700000000000001e-02   9.7299999999999998e-02
   2.4025900000000000e+01  -5.6256000000000000e+01   4.6803629999999998e+02   1.1857900000000001e+01   5.6685800000000000e+01   5.0869000000000000e+00   9.9880000000000002e-01  -8.8939999999999997e-01   1.8283000000000000e+00  -1.9270000000000001e-01  -5.7700000000000001e-02   1.5040000000000001e-01
   2.4114100000000001e+01  -5.5882300000000001e+01   4.6529129999999998e+02   1.2946300000000001e+01   5.6419400000000003e+01   4.7973999999999997e+00   1.5758000000000001e+00  -1.3339999999999999e-01   2.6989000000000001e+00  -6.7400000000000002e-02  -1.0580000000000001e-01   7.0800000000000002e-02
   2.4136099999999999e+01  -5.5222799999999999e+01   4.6357560000000001e+02   1.4130200000000000e+01   5.6029200000000003e+01   4.5298999999999996e+00   1.0653999999999999e+00  -3.3350000000000002e-01   2.1764999999999999e+00  -1.3489999999999999e-01   2.8899999999999999e-02   6.1899999999999997e-02
   2.4290400000000002e+01  -5.4541300000000000e+01   4.6185989999999998e+02   1.5419100000000000e+01   5.5705700000000000e+01   4.2098000000000004e+00   1.4205000000000001e+00  -4.8920000000000002e-01   2.1764999999999999e+00  -7.7100000000000002e-02  -1.1550000000000001e-01   6.1899999999999997e-02
   2.4466799999999999e+01  -5.4497300000000003e+01   4.6100209999999998e+02   1.6583900000000000e+01   5.5515400000000000e+01   4.0563000000000002e+00   9.5440000000000003e-01   1.7790000000000000e-01   2.0024000000000002e+00  -2.8899999999999999e-02  -2.8899999999999999e-02   1.0170000000000000e-01
   2.4863499999999998e+01  -5.4299500000000002e+01   4.5945800000000003e+02   1.7968299999999999e+01   5.5429699999999997e+01   3.8239000000000001e+00   1.1096999999999999e+00  -6.8930000000000002e-01   2.0893999999999999e+00  -7.7100000000000002e-02   0.0000000000000000e+00   1.1940000000000001e-01
   2.4929600000000001e+01  -5.4079599999999999e+01   4.6040159999999997e+02   1.9515000000000001e+01   5.5315600000000003e+01   3.6440999999999999e+00   1.1984999999999999e+00  -3.7800000000000000e-01   2.0024000000000002e+00  -1.6380000000000000e-01  -7.6999999999999999e-02   6.6400000000000001e-02
   2.4753299999999999e+01  -5.4189500000000002e+01   4.6100209999999998e+02   2.1128499999999999e+01   5.5401200000000003e+01   3.4906000000000001e+00   1.1318999999999999e+00  -1.1119999999999999e-01   2.2635999999999998e+00  -2.4079999999999999e-01  -9.5999999999999992e-03   1.1500000000000000e-01
   2.4797400000000000e+01  -5.4101599999999998e+01   4.6297510000000000e+02   2.2885200000000001e+01   5.5458300000000001e+01   3.2757999999999998e+00   1.1096999999999999e+00  -4.6689999999999998e-01   1.3930000000000000e+00  -1.0600000000000000e-01  -6.7400000000000002e-02   1.0620000000000000e-01
   2.4753299999999999e+01  -5.4211500000000001e+01   4.6520549999999997e+02   2.4804300000000001e+01   5.5458300000000001e+01   3.0346000000000002e+00   9.9880000000000002e-01  -8.8900000000000007e-02   2.5247000000000002e+00  -5.7799999999999997e-02  -6.7400000000000002e-02   1.2390000000000000e-01
   2.4885600000000000e+01  -5.3837800000000001e+01   4.6735010000000000e+02   2.7076599999999999e+01   5.5563000000000002e+01   2.7934000000000001e+00   1.2428999999999999e+00  -6.6699999999999995e-02   2.8730000000000002e+00  -1.0600000000000000e-01  -8.6599999999999996e-02   8.8499999999999995e-02
   2.5392499999999998e+01  -5.2958500000000001e+01   4.7043830000000003e+02   2.9587499999999999e+01   5.5648600000000002e+01   2.5478000000000001e+00   1.1762999999999999e+00  -4.0020000000000000e-01   3.0470999999999999e+00  -1.0600000000000000e-01  -6.7400000000000002e-02   1.3710000000000000e-01
   2.5899500000000000e+01  -5.2145099999999999e+01   4.7198239999999998e+02   3.2241700000000002e+01   5.5572499999999998e+01   2.1970000000000001e+00   1.0653999999999999e+00  -1.1119999999999999e-01   2.3506000000000000e+00  -5.7799999999999997e-02   2.8899999999999999e-02   9.7299999999999998e-02
   2.6847300000000001e+01  -5.1199800000000003e+01   4.7489900000000000e+02   3.5000999999999998e+01   5.5582000000000001e+01   1.9032000000000000e+00   1.0653999999999999e+00  -4.6689999999999998e-01   2.8730000000000002e+00  -1.9270000000000001e-01  -1.9199999999999998e-02   1.1060000000000000e-01
   2.7574700000000000e+01  -4.9792800000000000e+01   4.7884510000000000e+02   3.8228000000000002e+01   5.5600999999999999e+01   1.4778000000000000e+00   1.0653999999999999e+00  -4.4499999999999998e-02   2.2635999999999998e+00  -5.7799999999999997e-02  -6.7400000000000002e-02   1.2390000000000000e-01
   2.8412299999999998e+01  -4.8253999999999998e+01   4.8270540000000000e+02   4.1655500000000004e+01   5.5677199999999999e+01   1.0611999999999999e+00   1.1318999999999999e+00  -2.4460000000000001e-01   2.4377000000000000e+00  -1.3489999999999999e-01  -1.9199999999999998e-02   7.9600000000000004e-02
   2.9227900000000002e+01  -4.7396599999999999e+01   4.8776659999999998e+02   4.5245399999999997e+01   5.5829400000000000e+01   7.4109999999999998e-01   1.0875999999999999e+00  -1.5559999999999999e-01   2.0893999999999999e+00  -6.7400000000000002e-02  -9.6199999999999994e-02   1.4160000000000000e-01
   2.9778900000000000e+01  -4.6693100000000001e+01   4.9231310000000002e+02   4.8672899999999998e+01   5.5972099999999998e+01   4.2980000000000002e-01   1.0875999999999999e+00  -3.1130000000000002e-01   2.6989000000000001e+00  -1.0600000000000000e-01   1.9199999999999998e-02   1.1500000000000000e-01
   3.0572399999999998e+01  -4.6825000000000003e+01   4.9883269999999999e+02   5.1985900000000001e+01   5.6238599999999998e+01   2.4120000000000000e-01   1.1762999999999999e+00  -4.4469999999999998e-01   2.6118000000000001e+00  -1.8300000000000000e-01  -8.6599999999999996e-02   6.6400000000000001e-02
   3.1189599999999999e+01  -4.7418599999999998e+01   5.0535230000000001e+02   5.5231999999999999e+01   5.6619199999999999e+01   1.5790000000000001e-01   1.0431999999999999e+00  -2.4460000000000001e-01   2.6989000000000001e+00  -1.5409999999999999e-01  -7.6999999999999999e-02   9.7299999999999998e-02
   3.1454100000000000e+01  -4.8781599999999997e+01   5.1281550000000004e+02   5.8287199999999999e+01   5.7332900000000002e+01   7.8899999999999998e-02   1.2873000000000001e+00  -2.0010000000000000e-01   2.3506000000000000e+00  -2.3119999999999999e-01  -8.6599999999999996e-02   9.2899999999999996e-02
   3.1255700000000001e+01  -5.1463600000000000e+01   5.2242330000000004e+02   6.1036799999999999e+01   5.8170299999999997e+01   2.9380000000000001e-01   1.1540999999999999e+00  -2.2239999999999999e-01   2.1764999999999999e+00  -1.5409999999999999e-01  -3.8500000000000000e-02   7.0800000000000002e-02
   3.1343900000000001e+01  -5.4255499999999998e+01   5.3220259999999996e+02   6.3605100000000000e+01   5.9121899999999997e+01   4.0780000000000000e-01   1.2428999999999999e+00  -2.4460000000000001e-01   2.8730000000000002e+00  -7.7100000000000002e-02  -9.6199999999999994e-02   9.7299999999999998e-02
   3.1189599999999999e+01  -6.7093900000000005e+01   5.3932270000000005e+02   6.4512100000000004e+01   5.9902200000000001e+01   1.9119999999999999e+00   9.7660000000000002e-01  -2.6679999999999998e-01   2.4377000000000000e+00  -1.8300000000000000e-01  -8.6599999999999996e-02   8.8499999999999995e-02
   3.2908900000000003e+01  -6.2433399999999999e+01   5.5158969999999999e+02   6.7223600000000005e+01   6.1167800000000000e+01   1.7408999999999999e+00   1.0209999999999999e+00  -8.8900000000000007e-02   1.5670999999999999e+00  -1.0600000000000000e-01  -9.6199999999999994e-02   1.3270000000000001e-01
   3.1718599999999999e+01  -7.2501900000000006e+01   5.6016809999999998e+02   6.7614999999999995e+01   6.2243099999999998e+01   2.4512999999999998e+00   1.1540999999999999e+00  -2.8910000000000002e-01   2.6118000000000001e+00  -5.7799999999999997e-02  -6.7400000000000002e-02   7.9600000000000004e-02
   3.1564299999999999e+01  -7.8789199999999994e+01   5.6634460000000001e+02   6.8569800000000001e+01   6.2947299999999998e+01   2.7494999999999998e+00   1.1318999999999999e+00  -2.8910000000000002e-01   2.2635999999999998e+00  -1.8300000000000000e-01  -4.8099999999999997e-02   1.1940000000000001e-01
   3.1872900000000001e+01  -8.1383200000000002e+01   5.6891809999999998e+02   6.9161699999999996e+01   6.3327900000000000e+01   3.4731000000000001e+00   1.1762999999999999e+00  -2.6679999999999998e-01   2.4377000000000000e+00  -2.6010000000000000e-01  -5.7700000000000001e-02   1.0620000000000000e-01
   3.2688499999999998e+01  -8.4109200000000001e+01   5.6806020000000001e+02   6.9515000000000001e+01   6.3175600000000003e+01   4.0125000000000002e+00   9.7660000000000002e-01  -2.0010000000000000e-01   2.0024000000000002e+00  -3.8500000000000000e-02  -2.8899999999999999e-02   8.8499999999999995e-02
   3.2600299999999997e+01  -8.8176199999999994e+01   5.6334209999999996e+02   6.9056700000000006e+01   6.2737900000000003e+01   4.6395999999999997e+00   1.0209999999999999e+00  -4.4499999999999998e-02   2.1764999999999999e+00  -1.3489999999999999e-01  -7.6999999999999999e-02   1.0620000000000000e-01
   3.3217500000000001e+01  -9.1781499999999994e+01   5.5605050000000006e+02   6.8369299999999996e+01   6.1938600000000001e+01   5.0034999999999998e+00   1.1762999999999999e+00  -3.3350000000000002e-01   2.6989000000000001e+00  -4.8200000000000000e-02  -4.8099999999999997e-02   9.2899999999999996e-02
   3.2864800000000002e+01  -9.4155699999999996e+01   5.4404079999999999e+02   6.7156800000000004e+01   6.0758600000000001e+01   5.4814999999999996e+00   1.3317000000000001e+00  -2.2239999999999999e-01   2.0893999999999999e+00  -1.3489999999999999e-01  -1.9239999999999999e-01   1.3270000000000001e-01
   3.3151400000000002e+01  -9.5584599999999995e+01   5.2817079999999999e+02   6.5352300000000000e+01   5.8998199999999997e+01   5.8849999999999998e+00   9.9880000000000002e-01   3.1130000000000002e-01   2.3506000000000000e+00  -1.1559999999999999e-01   4.8099999999999997e-02   9.2899999999999996e-02
   3.1895000000000000e+01  -9.6376099999999994e+01   5.0509490000000000e+02   6.2927199999999999e+01   5.6752400000000002e+01   6.3630000000000004e+00   1.0875999999999999e+00  -2.4460000000000001e-01   2.2635999999999998e+00  -1.1559999999999999e-01  -7.6999999999999999e-02   1.1060000000000000e-01
   3.0616499999999998e+01  -9.7013599999999997e+01   4.7884510000000000e+02   5.9671599999999998e+01   5.3926200000000001e+01   6.7445000000000004e+00   1.2873000000000001e+00  -2.8910000000000002e-01   2.4377000000000000e+00  -1.6380000000000000e-01  -5.7700000000000001e-02   7.0800000000000002e-02
   2.8147800000000000e+01  -9.5804500000000004e+01   4.4882080000000002e+02   5.6282200000000003e+01   5.0805000000000000e+01   7.0997000000000003e+00   1.2428999999999999e+00  -1.5559999999999999e-01   2.6118000000000001e+00  -1.6380000000000000e-01  -7.6999999999999999e-02   1.3270000000000001e-01
   2.6803200000000000e+01  -9.5167000000000002e+01   4.1587979999999999e+02   5.2071800000000003e+01   4.7426900000000003e+01   7.3803000000000001e+00   1.1984999999999999e+00  -6.6699999999999995e-02   1.3930000000000000e+00  -1.5409999999999999e-01  -6.7400000000000002e-02   9.7299999999999998e-02
   2.2901800000000001e+01  -8.9649100000000004e+01   3.7993639999999999e+02   4.8061900000000001e+01   4.3687199999999997e+01   7.4372999999999996e+00   9.3220000000000003e-01  -2.2239999999999999e-01   2.5247000000000002e+00  -8.6699999999999999e-02   0.0000000000000000e+00   8.4000000000000005e-02
   2.0829799999999999e+01  -8.6175700000000006e+01   3.4193419999999998e+02   4.3154499999999999e+01   3.9652500000000003e+01   7.4198000000000004e+00   1.0431999999999999e+00  -4.8920000000000002e-01   2.6118000000000001e+00  -1.1559999999999999e-01   2.8899999999999999e-02   1.2390000000000000e-01
   1.6994499999999999e+01  -8.0943600000000004e+01   3.0238780000000003e+02   3.8418900000000001e+01   3.5456000000000003e+01   7.1566999999999998e+00   1.4427000000000001e+00  -5.5589999999999995e-01   2.3506000000000000e+00  -1.2520000000000001e-01   9.5999999999999992e-03   7.5200000000000003e-02
   1.5715999999999999e+01  -7.4656300000000002e+01   2.6172629999999998e+02   3.3292000000000002e+01   3.0783700000000000e+01   6.8760000000000003e+00   1.1762999999999999e+00  -6.6699999999999995e-02   2.8730000000000002e+00  -1.5409999999999999e-01  -2.8899999999999999e-02   1.1500000000000000e-01
   1.3533899999999999e+01  -6.7797399999999996e+01   2.2123640000000000e+02   2.8231800000000000e+01   2.6225600000000000e+01   6.2621000000000002e+00   1.1096999999999999e+00  -2.8910000000000002e-01   2.1764999999999999e+00  -2.1190000000000001e-01  -1.1550000000000001e-01   1.0620000000000000e-01
   1.1924799999999999e+01  -5.9289700000000003e+01   1.7903080000000000e+02   2.3190799999999999e+01   2.1068100000000001e+01   5.4157000000000002e+00   1.1540999999999999e+00  -3.7800000000000000e-01   2.5247000000000002e+00  -9.5999999999999992e-03  -8.6599999999999996e-02   8.8000000000000005e-03
   9.6765000000000008e+00  -4.8539800000000000e+01   1.3622470000000001e+02   1.7844200000000001e+01   1.6015200000000000e+01   4.4598000000000004e+00   1.1540999999999999e+00  -4.0020000000000000e-01   2.5247000000000002e+00  -1.9300000000000001e-02  -3.8500000000000000e-02   1.1060000000000000e-01
   6.5906000000000002e+00  -3.5789299999999997e+01   9.6335200000000000e+01   1.3137300000000000e+01   1.1390499999999999e+01   3.2932999999999999e+00   1.2428999999999999e+00  -1.5559999999999999e-01   2.5247000000000002e+00  -1.5409999999999999e-01   9.5999999999999992e-03   9.2899999999999996e-02
   2.9756999999999998e+00  -2.2005600000000001e+01   6.6225099999999998e+01   9.6620000000000008e+00   7.8981000000000003e+00   1.9162999999999999e+00   1.0209999999999999e+00  -2.2239999999999999e-01   2.5247000000000002e+00  -1.2520000000000001e-01  -6.7400000000000002e-02   6.1899999999999997e-02
  -5.2900000000000003e-01  -5.9356000000000000e+00   4.8296300000000002e+01   7.7716000000000003e+00   6.0616000000000003e+00   2.8939999999999999e-01   1.0431999999999999e+00  -1.5559999999999999e-01   1.8283000000000000e+00  -1.5409999999999999e-01  -5.7700000000000001e-02   7.5200000000000003e-02
  -7.0530000000000004e-01  -4.4406999999999996e+00   3.7144399999999997e+01   6.1867000000000001e+00   4.7579000000000002e+00   2.5000000000000000e-01   1.2206999999999999e+00  -3.1130000000000002e-01   2.5247000000000002e+00  -6.7400000000000002e-02  -1.0580000000000001e-01   9.2899999999999996e-02
  -8.1559999999999999e-01  -2.9897999999999998e+00   2.4190999999999999e+01   4.0004000000000000e+00   3.1688000000000001e+00   2.3680000000000001e-01   9.3220000000000003e-01  -1.7790000000000000e-01   2.8730000000000002e+00  -1.1559999999999999e-01   3.8500000000000000e-02   1.0170000000000000e-01
  -1.9397000000000000e+00  -4.3967000000000001e+00   1.4669000000000000e+01   2.1385999999999998e+00   1.9887999999999999e+00   2.6310000000000000e-01   1.1318999999999999e+00  -1.5559999999999999e-01   2.5247000000000002e+00  -1.0600000000000000e-01  -6.7400000000000002e-02   9.7299999999999998e-02
  -1.3446000000000000e+00  -9.2330000000000001e-01   6.9485000000000001e+00   1.1456999999999999e+00   1.1514000000000000e+00   1.1840000000000001e-01   1.0653999999999999e+00  -2.8910000000000002e-01   2.5247000000000002e+00  -2.8899999999999999e-02  -3.8500000000000000e-02   1.2830000000000000e-01
  -1.1681999999999999e+00  -7.2550000000000003e-01   2.4876999999999998e+00   3.9140000000000003e-01   7.3270000000000002e-01  -9.6500000000000002e-02   9.9880000000000002e-01  -2.0010000000000000e-01   2.4377000000000000e+00  -1.8300000000000000e-01  -5.7700000000000001e-02   1.0620000000000000e-01
  -4.4100000000000000e-02  -2.4179999999999999e-01   1.2010000000000001e+00  -6.6799999999999998e-02   3.3310000000000001e-01  -3.0259999999999998e-01   1.0431999999999999e+00  -3.1130000000000002e-01   1.6540999999999999e+00  -2.0230000000000001e-01  -1.9199999999999998e-02   1.4599999999999999e-01
  -1.9839999999999999e-01   2.1999999999999999e-02   1.2010000000000001e+00   0.0000000000000000e+00   3.7109999999999999e-01  -2.4120000000000000e-01   1.0653999999999999e+00  -1.5559999999999999e-01   2.5247000000000002e+00  -1.0600000000000000e-01  -5.7700000000000001e-02   7.0800000000000002e-02
  -2.8649999999999998e-01  -7.9139999999999999e-01   3.4310000000000002e-01  -1.5279999999999999e-01   3.8059999999999999e-01  -1.9730000000000000e-01   1.1318999999999999e+00  -3.1130000000000002e-01   2.7858999999999998e+00  -1.0600000000000000e-01  -1.2509999999999999e-01   1.1500000000000000e-01
  -4.4100000000000000e-02  -1.3189999999999999e-01   1.2010000000000001e+00  -1.9099999999999999e-02   3.3310000000000001e-01  -2.7189999999999998e-01   1.0875999999999999e+00  -1.5559999999999999e-01   3.3953000000000002e+00  -1.4449999999999999e-01  -9.6199999999999994e-02   9.2899999999999996e-02
  -3.0859999999999999e-01  -3.2979999999999998e-01   4.2890000000000000e-01  -6.6799999999999998e-02   4.2820000000000003e-01  -2.5430000000000003e-01   1.1540999999999999e+00  -1.7790000000000000e-01   2.3506000000000000e+00  -1.6380000000000000e-01   0.0000000000000000e+00   9.2899999999999996e-02
  -1.5429999999999999e-01  -5.0560000000000005e-01   1.2010000000000001e+00  -4.7699999999999999e-02   4.6629999999999999e-01  -3.2450000000000001e-01   1.1540999999999999e+00  -1.1119999999999999e-01   2.3506000000000000e+00  -1.7340000000000000e-01  -8.6599999999999996e-02   1.3270000000000001e-01
  -3.3060000000000000e-01  -2.1980000000000000e-01   6.0050000000000003e-01  -6.6799999999999998e-02   5.1390000000000002e-01  -2.3240000000000000e-01   1.1096999999999999e+00  -6.6699999999999995e-02   2.3506000000000000e+00  -1.4449999999999999e-01  -5.7700000000000001e-02   1.2830000000000000e-01
  -1.9839999999999999e-01  -3.0780000000000002e-01   0.0000000000000000e+00   0.0000000000000000e+00   3.5210000000000002e-01  -2.2359999999999999e-01   1.2428999999999999e+00  -2.8910000000000002e-01   2.6989000000000001e+00  -1.4449999999999999e-01  -4.8099999999999997e-02   1.1500000000000000e-01
  -2.4249999999999999e-01  -5.4959999999999998e-01   8.5780000000000001e-01  -1.1459999999999999e-01   4.3769999999999998e-01  -2.8070000000000001e-01   1.2206999999999999e+00  -2.6679999999999998e-01   2.3506000000000000e+00  -1.3489999999999999e-01  -1.4430000000000001e-01   1.2830000000000000e-01
  -1.1020000000000001e-01  -3.0780000000000002e-01   1.2010000000000001e+00  -3.8199999999999998e-02   3.1400000000000000e-01  -2.1929999999999999e-01   1.1318999999999999e+00  -1.5559999999999999e-01   2.3506000000000000e+00  -1.4449999999999999e-01  -5.7700000000000001e-02   1.0620000000000000e-01
  -3.3060000000000000e-01  -1.9789999999999999e-01   2.5740000000000002e-01  -4.7699999999999999e-02   4.6629999999999999e-01  -2.0169999999999999e-01   1.0875999999999999e+00  -2.2239999999999999e-01   2.9600000000000000e+00  -1.1559999999999999e-01  -4.8099999999999997e-02   1.6370000000000001e-01
  -2.6450000000000001e-01  -3.5170000000000001e-01   8.5780000000000001e-01  -4.7699999999999999e-02   3.4260000000000002e-01  -1.8859999999999999e-01   1.0653999999999999e+00  -2.8910000000000002e-01   1.7412000000000001e+00  -1.2520000000000001e-01  -8.6599999999999996e-02   1.1060000000000000e-01
  -1.7630000000000001e-01  -2.1980000000000000e-01   1.0294000000000001e+00  -1.0500000000000000e-01   4.4719999999999999e-01  -3.2450000000000001e-01   1.0209999999999999e+00   2.2200000000000001e-02   2.2635999999999998e+00  -1.7340000000000000e-01  -1.0580000000000001e-01   1.7249999999999999e-01
  -3.9679999999999999e-01  -5.4959999999999998e-01   6.8630000000000002e-01  -1.2410000000000000e-01   3.6159999999999998e-01  -1.6660000000000000e-01   1.0653999999999999e+00  -2.2239999999999999e-01   2.6118000000000001e+00  -6.7400000000000002e-02   0.0000000000000000e+00   1.3710000000000000e-01
  -4.4080000000000003e-01  -3.9570000000000000e-01   2.5740000000000002e-01  -9.4999999999999998e-03   4.0920000000000001e-01  -2.1929999999999999e-01   1.1984999999999999e+00  -8.8900000000000007e-02   2.8730000000000002e+00  -1.5409999999999999e-01  -9.5999999999999992e-03   9.2899999999999996e-02
  -2.6450000000000001e-01  -3.5170000000000001e-01   7.7210000000000001e-01  -1.3370000000000001e-01   2.9499999999999998e-01  -2.6310000000000000e-01   1.1540999999999999e+00  -2.2239999999999999e-01   2.5247000000000002e+00  -1.2520000000000001e-01  -1.9199999999999998e-02   1.0620000000000000e-01
  -3.5270000000000001e-01  -4.3969999999999998e-01   6.0050000000000003e-01  -1.4319999999999999e-01   2.8549999999999998e-01  -2.3240000000000000e-01   1.0653999999999999e+00  -3.7800000000000000e-01   2.6989000000000001e+00  -1.5409999999999999e-01  -4.8099999999999997e-02   1.1940000000000001e-01
  -3.5270000000000001e-01  -3.5170000000000001e-01   1.2867999999999999e+00   3.8199999999999998e-02   4.0920000000000001e-01  -2.4560000000000001e-01   1.0431999999999999e+00  -3.1130000000000002e-01   2.7858999999999998e+00  -1.0600000000000000e-01  -5.7700000000000001e-02   8.8499999999999995e-02
  -2.2040000000000001e-01  -5.0560000000000005e-01   8.5780000000000001e-01  -7.6399999999999996e-02   3.3310000000000001e-01  -2.4560000000000001e-01   1.0875999999999999e+00  -2.0010000000000000e-01   2.0024000000000002e+00  -8.6699999999999999e-02  -9.5999999999999992e-03   8.8499999999999995e-02
  -2.6450000000000001e-01  -5.4959999999999998e-01   6.0050000000000003e-01  -1.2410000000000000e-01   3.2350000000000001e-01  -2.4120000000000000e-01   9.9880000000000002e-01  -1.5559999999999999e-01   2.0893999999999999e+00  -1.0600000000000000e-01  -1.3469999999999999e-01   9.2899999999999996e-02
  -1.5429999999999999e-01  -2.4179999999999999e-01   7.7210000000000001e-01  -1.7190000000000000e-01   4.4719999999999999e-01  -2.7629999999999999e-01   1.0431999999999999e+00  -3.3350000000000002e-01   2.2635999999999998e+00  -2.8899999999999999e-02  -2.8899999999999999e-02   1.2390000000000000e-01
  -2.1999999999999999e-02  -3.0780000000000002e-01   4.2890000000000000e-01  -1.1459999999999999e-01   4.1870000000000002e-01  -2.2800000000000001e-01   1.1096999999999999e+00  -2.2239999999999999e-01   2.9600000000000000e+00  -2.1190000000000001e-01  -3.8500000000000000e-02   1.1060000000000000e-01
  -8.8200000000000001e-02  -4.8359999999999997e-01  -8.5800000000000001e-02  -1.2410000000000000e-01   4.8530000000000001e-01  -2.1049999999999999e-01   9.3220000000000003e-01  -8.8900000000000007e-02   2.4377000000000000e+00  -1.7340000000000000e-01  -1.7319999999999999e-01   1.0620000000000000e-01
  -3.0859999999999999e-01  -5.2759999999999996e-01   8.5800000000000001e-02  -9.5500000000000002e-02   3.4260000000000002e-01  -2.3680000000000001e-01   1.0431999999999999e+00  -2.6679999999999998e-01   2.1764999999999999e+00  -1.8300000000000000e-01  -1.1550000000000001e-01   1.0620000000000000e-01
  -1.9839999999999999e-01  -3.5170000000000001e-01   7.7210000000000001e-01  -1.2410000000000000e-01   4.1870000000000002e-01  -2.7629999999999999e-01   1.1318999999999999e+00  -2.2239999999999999e-01   2.4377000000000000e+00  -9.6299999999999997e-02  -2.8899999999999999e-02   8.8499999999999995e-02
  -4.4080000000000003e-01  -2.4179999999999999e-01   6.8630000000000002e-01   0.0000000000000000e+00   3.9010000000000000e-01  -2.5869999999999999e-01   1.0653999999999999e+00  -1.7790000000000000e-01   3.3083000000000000e+00  -1.2520000000000001e-01  -1.9199999999999998e-02   9.7299999999999998e-02
  -2.2040000000000001e-01  -2.4179999999999999e-01   7.7210000000000001e-01  -9.5500000000000002e-02   3.5210000000000002e-01  -2.4560000000000001e-01   1.0875999999999999e+00  -1.7790000000000000e-01   2.0024000000000002e+00  -1.1559999999999999e-01  -5.7700000000000001e-02   1.2830000000000000e-01
  -2.4249999999999999e-01  -1.0990000000000000e-01   6.8630000000000002e-01  -1.5279999999999999e-01   4.2820000000000003e-01  -2.6750000000000002e-01   1.0653999999999999e+00  -3.5580000000000001e-01   2.2635999999999998e+00  -2.2159999999999999e-01  -7.6999999999999999e-02   7.9600000000000004e-02
  -2.2040000000000001e-01  -5.4959999999999998e-01   1.1152000000000000e+00  -1.2410000000000000e-01   3.0449999999999999e-01  -2.4120000000000000e-01   1.3095000000000001e+00  -4.4499999999999998e-02   2.6118000000000001e+00  -1.8300000000000000e-01  -1.3469999999999999e-01   9.2899999999999996e-02
  -3.3060000000000000e-01  -4.3999999999999997e-02   4.2890000000000000e-01  -9.5500000000000002e-02   3.3310000000000001e-01  -2.2359999999999999e-01   1.0431999999999999e+00  -8.8900000000000007e-02   2.2635999999999998e+00  -4.8200000000000000e-02  -7.6999999999999999e-02   1.9460000000000000e-01
  -1.1020000000000001e-01  -5.9360000000000002e-01   1.8015000000000001e+00  -2.0050000000000001e-01   3.3310000000000001e-01  -2.4120000000000000e-01   1.1984999999999999e+00  -1.7790000000000000e-01   2.5247000000000002e+00  -1.3489999999999999e-01  -8.6599999999999996e-02   1.3270000000000001e-01
  -3.7469999999999998e-01  -3.2979999999999998e-01   1.0294000000000001e+00  -1.3370000000000001e-01   2.9499999999999998e-01  -2.0169999999999999e-01   9.7660000000000002e-01  -2.8910000000000002e-01   2.0893999999999999e+00  -1.8300000000000000e-01  -5.7700000000000001e-02   1.0170000000000000e-01
  -2.1999999999999999e-02  -1.0990000000000000e-01   4.2890000000000000e-01  -6.6799999999999998e-02   3.3310000000000001e-01  -2.5000000000000000e-01   1.2650999999999999e+00  -8.8900000000000007e-02   2.6118000000000001e+00  -2.0230000000000001e-01  -9.6199999999999994e-02   9.7299999999999998e-02
  -1.7630000000000001e-01  -3.9570000000000000e-01   1.0294000000000001e+00  -8.5900000000000004e-02   3.8059999999999999e-01  -2.2800000000000001e-01   1.2428999999999999e+00  -1.3339999999999999e-01   2.2635999999999998e+00  -8.6699999999999999e-02  -2.8899999999999999e-02   9.2899999999999996e-02
  -3.7469999999999998e-01  -4.3969999999999998e-01   3.4310000000000002e-01  -9.5500000000000002e-02   2.5690000000000002e-01  -1.6660000000000000e-01   1.1540999999999999e+00  -2.2239999999999999e-01   2.0024000000000002e+00  -1.0600000000000000e-01  -7.6999999999999999e-02   6.6400000000000001e-02
  -3.0859999999999999e-01  -3.9570000000000000e-01   1.5441000000000000e+00  -4.7699999999999999e-02   3.9970000000000000e-01  -2.6750000000000002e-01   1.0653999999999999e+00  -1.7790000000000000e-01   1.5670999999999999e+00  -1.3489999999999999e-01  -4.8099999999999997e-02   8.8499999999999995e-02
  -1.5429999999999999e-01  -4.1770000000000002e-01   9.4359999999999999e-01  -1.4319999999999999e-01   2.8549999999999998e-01  -2.4560000000000001e-01   1.0431999999999999e+00  -3.1130000000000002e-01   2.3506000000000000e+00  -1.0600000000000000e-01   9.5999999999999992e-03   1.1060000000000000e-01
  -6.6100000000000006e-02  -3.5170000000000001e-01   6.8630000000000002e-01  -1.1459999999999999e-01   3.5210000000000002e-01  -2.1049999999999999e-01   9.3220000000000003e-01  -1.7790000000000000e-01   2.5247000000000002e+00  -1.4449999999999999e-01  -5.7700000000000001e-02   1.6370000000000001e-01
  -1.3230000000000000e-01  -1.9789999999999999e-01   8.5780000000000001e-01  -1.8140000000000001e-01   3.4260000000000002e-01  -1.8420000000000000e-01   1.0431999999999999e+00  -3.7800000000000000e-01   2.5247000000000002e+00  -1.8300000000000000e-01  -5.7700000000000001e-02   1.1500000000000000e-01
  -3.0859999999999999e-01  -5.2759999999999996e-01   1.4582999999999999e+00  -1.0500000000000000e-01   3.9970000000000000e-01  -2.4560000000000001e-01   9.9880000000000002e-01  -1.7790000000000000e-01   2.3506000000000000e+00  -1.1559999999999999e-01  -3.8500000000000000e-02   6.1899999999999997e-02
  -3.5270000000000001e-01  -4.3969999999999998e-01   6.8630000000000002e-01  -1.1459999999999999e-01   4.3769999999999998e-01  -2.1929999999999999e-01   9.7660000000000002e-01  -2.0010000000000000e-01   2.5247000000000002e+00  -1.0600000000000000e-01  -6.7400000000000002e-02   1.1060000000000000e-01
  -3.5270000000000001e-01  -2.8580000000000000e-01   2.5740000000000002e-01  -9.5500000000000002e-02   3.6159999999999998e-01  -2.4120000000000000e-01   9.5440000000000003e-01  -2.2239999999999999e-01   2.3506000000000000e+00  -1.7340000000000000e-01  -2.8899999999999999e-02   1.0170000000000000e-01
  -2.8649999999999998e-01  -1.0771999999999999e+00   9.4359999999999999e-01  -8.5900000000000004e-02   3.5210000000000002e-01  -2.3680000000000001e-01   1.1540999999999999e+00  -2.2239999999999999e-01   1.4800000000000000e+00  -5.7799999999999997e-02  -8.6599999999999996e-02   1.5040000000000001e-01
  -1.5429999999999999e-01  -4.8359999999999997e-01   8.5780000000000001e-01  -1.0500000000000000e-01   3.0449999999999999e-01  -2.1490000000000001e-01   1.0875999999999999e+00  -2.0010000000000000e-01   2.0893999999999999e+00  -4.8200000000000000e-02  -2.8899999999999999e-02   1.2830000000000000e-01
  -4.4100000000000000e-02  -3.0780000000000002e-01   6.8630000000000002e-01  -1.4319999999999999e-01   3.7109999999999999e-01  -2.5000000000000000e-01   1.1984999999999999e+00  -2.0010000000000000e-01   2.0893999999999999e+00  -9.6299999999999997e-02  -1.9199999999999998e-02   8.4000000000000005e-02
  -2.8649999999999998e-01  -3.9570000000000000e-01   1.2010000000000001e+00  -1.0500000000000000e-01   3.9010000000000000e-01  -2.6310000000000000e-01   1.0653999999999999e+00  -2.4460000000000001e-01   2.4377000000000000e+00  -1.4449999999999999e-01  -9.5999999999999992e-03   7.5200000000000003e-02
  -2.4249999999999999e-01  -5.0560000000000005e-01   7.7210000000000001e-01  -1.8140000000000001e-01   4.6629999999999999e-01  -2.0610000000000001e-01   1.0431999999999999e+00  -2.6679999999999998e-01   2.1764999999999999e+00  -1.5409999999999999e-01  -1.3469999999999999e-01   8.4000000000000005e-02
  -4.6289999999999998e-01  -4.3999999999999997e-02   4.2890000000000000e-01  -5.7299999999999997e-02   3.2350000000000001e-01  -1.9730000000000000e-01   1.0653999999999999e+00  -2.6679999999999998e-01   2.6989000000000001e+00  -9.6299999999999997e-02  -6.7400000000000002e-02   1.4160000000000000e-01
  -1.5429999999999999e-01  -3.7369999999999998e-01   2.5740000000000002e-01  -2.8639999999999999e-01   2.9499999999999998e-01  -2.6310000000000000e-01   1.2873000000000001e+00  -8.8900000000000007e-02   2.1764999999999999e+00  -1.3489999999999999e-01  -2.8899999999999999e-02   9.7299999999999998e-02
  -4.1880000000000001e-01  -3.0780000000000002e-01   8.5780000000000001e-01  -1.0500000000000000e-01   3.2350000000000001e-01  -2.1049999999999999e-01   1.1318999999999999e+00  -2.2239999999999999e-01   1.8283000000000000e+00  -1.9270000000000001e-01  -1.1550000000000001e-01   1.0170000000000000e-01
   4.1880000000000001e-01  -4.1770000000000002e-01   1.2010000000000001e+00  -1.8140000000000001e-01   3.2350000000000001e-01  -2.9820000000000002e-01   1.1762999999999999e+00  -2.2239999999999999e-01   2.0893999999999999e+00  -8.6699999999999999e-02   1.1550000000000001e-01   7.9600000000000004e-02
  -5.9509999999999996e-01  -4.6170000000000000e-01  -1.7160000000000000e-01  -8.5900000000000004e-02   3.5210000000000002e-01  -2.2359999999999999e-01   1.0209999999999999e+00  -1.1119999999999999e-01   3.2212000000000001e+00  -1.6380000000000000e-01  -8.6599999999999996e-02   1.0620000000000000e-01
   4.4100000000000000e-02  -1.5390000000000001e-01   6.8630000000000002e-01   2.8600000000000000e-02   1.8079999999999999e-01  -2.3240000000000000e-01   1.0431999999999999e+00  -4.4499999999999998e-02   3.2212000000000001e+00  -8.6699999999999999e-02   1.9199999999999998e-02   6.6400000000000001e-02
  -7.2740000000000005e-01  -3.2979999999999998e-01  -3.4310000000000002e-01  -8.5900000000000004e-02   3.3310000000000001e-01  -2.3680000000000001e-01   1.0875999999999999e+00  -6.6699999999999995e-02   1.7412000000000001e+00  -1.3489999999999999e-01  -1.4430000000000001e-01   6.1899999999999997e-02
   2.4249999999999999e-01  -3.5170000000000001e-01   1.1152000000000000e+00  -6.6799999999999998e-02   3.1400000000000000e-01  -2.3680000000000001e-01   8.2120000000000004e-01   6.6699999999999995e-02   2.3506000000000000e+00  -1.5409999999999999e-01  -2.8899999999999999e-02   7.5200000000000003e-02
  -4.6289999999999998e-01  -5.2759999999999996e-01   7.7210000000000001e-01  -1.7190000000000000e-01   3.3310000000000001e-01  -2.9380000000000001e-01   1.0653999999999999e+00  -2.2200000000000001e-02   3.0470999999999999e+00  -1.8300000000000000e-01  -1.0580000000000001e-01   1.1500000000000000e-01
   1.7630000000000001e-01  -4.3969999999999998e-01   1.2010000000000001e+00  -1.2410000000000000e-01   2.3790000000000000e-01  -2.7189999999999998e-01   1.2206999999999999e+00  -3.7800000000000000e-01   2.9600000000000000e+00  -9.6299999999999997e-02  -1.9199999999999998e-02   1.0620000000000000e-01
  -6.1719999999999997e-01  -3.0780000000000002e-01   9.4359999999999999e-01  -1.5279999999999999e-01   3.4260000000000002e-01  -1.9289999999999999e-01   1.0875999999999999e+00  -8.8900000000000007e-02   2.0024000000000002e+00  -6.7400000000000002e-02  -4.8099999999999997e-02   1.0170000000000000e-01
  -8.8200000000000001e-02  -3.5170000000000001e-01  -5.1470000000000005e-01  -1.1459999999999999e-01   2.3790000000000000e-01  -2.5869999999999999e-01   9.3220000000000003e-01  -4.4499999999999998e-02   1.8283000000000000e+00  -1.2520000000000001e-01  -5.7700000000000001e-02   1.0170000000000000e-01
  -4.8490000000000000e-01  -1.9789999999999999e-01  -1.7160000000000000e-01  -6.6799999999999998e-02   3.7109999999999999e-01  -2.3240000000000000e-01   1.0209999999999999e+00  -2.0010000000000000e-01   2.5247000000000002e+00  -1.5409999999999999e-01  -1.9199999999999998e-02   1.1940000000000001e-01
  -1.7630000000000001e-01  -3.2979999999999998e-01   5.1470000000000005e-01  -8.5900000000000004e-02   3.4260000000000002e-01  -2.5430000000000003e-01   1.0431999999999999e+00   1.1119999999999999e-01   2.0893999999999999e+00  -1.9270000000000001e-01  -5.7700000000000001e-02   1.2830000000000000e-01
  -2.8649999999999998e-01  -3.7369999999999998e-01   5.1470000000000005e-01  -7.6399999999999996e-02   3.1400000000000000e-01  -2.5869999999999999e-01   9.3220000000000003e-01  -8.8900000000000007e-02   2.3506000000000000e+00  -1.2520000000000001e-01   2.8899999999999999e-02   7.9600000000000004e-02
  -4.4100000000000000e-02  -4.3969999999999998e-01   6.0050000000000003e-01  -7.6399999999999996e-02   4.1870000000000002e-01  -2.2359999999999999e-01   1.1762999999999999e+00  -4.4499999999999998e-02   2.2635999999999998e+00  -1.2520000000000001e-01  -1.1550000000000001e-01   8.8499999999999995e-02
  -2.6450000000000001e-01  -3.7369999999999998e-01   1.1152000000000000e+00  -6.6799999999999998e-02   2.7600000000000002e-01  -2.2359999999999999e-01   1.0209999999999999e+00  -4.6689999999999998e-01   1.7412000000000001e+00  -1.2520000000000001e-01  -1.0580000000000001e-01   1.1940000000000001e-01
  -5.2900000000000003e-01  -5.2759999999999996e-01  -2.5740000000000002e-01  -4.7699999999999999e-02   3.5210000000000002e-01  -2.1049999999999999e-01   1.0875999999999999e+00  -3.3350000000000002e-01   2.0024000000000002e+00  -9.6299999999999997e-02  -6.7400000000000002e-02   1.1060000000000000e-01
  -4.8490000000000000e-01  -4.1770000000000002e-01   4.2890000000000000e-01  -1.5279999999999999e-01   4.6629999999999999e-01  -2.7629999999999999e-01   1.0653999999999999e+00  -2.2239999999999999e-01   1.9153000000000000e+00  -9.6299999999999997e-02  -9.5999999999999992e-03   7.0800000000000002e-02
  -4.4080000000000003e-01  -5.0560000000000005e-01   8.5780000000000001e-01  -4.7699999999999999e-02   2.9499999999999998e-01  -2.7189999999999998e-01   1.0653999999999999e+00  -2.2239999999999999e-01   2.5247000000000002e+00  -6.7400000000000002e-02  -2.8899999999999999e-02   1.2390000000000000e-01
  -2.2040000000000001e-01  -2.6379999999999998e-01   8.5780000000000001e-01  -7.6399999999999996e-02   3.9970000000000000e-01  -2.5430000000000003e-01   1.1540999999999999e+00  -4.0020000000000000e-01   1.4800000000000000e+00  -1.0600000000000000e-01   9.5999999999999992e-03   1.1500000000000000e-01
  -4.4100000000000000e-02  -2.4179999999999999e-01   9.4359999999999999e-01  -2.1959999999999999e-01   3.3310000000000001e-01  -2.6310000000000000e-01   1.1762999999999999e+00  -1.5559999999999999e-01   2.3506000000000000e+00  -9.6299999999999997e-02  -1.2509999999999999e-01   1.1060000000000000e-01
  -3.0859999999999999e-01  -4.8359999999999997e-01   7.7210000000000001e-01  -7.6399999999999996e-02   3.9010000000000000e-01  -2.2800000000000001e-01   9.3220000000000003e-01  -2.2239999999999999e-01   2.4377000000000000e+00  -9.6299999999999997e-02   0.0000000000000000e+00   1.0620000000000000e-01
  -2.2040000000000001e-01  -5.4959999999999998e-01   6.0050000000000003e-01  -9.5500000000000002e-02   3.5210000000000002e-01  -2.2800000000000001e-01   1.0653999999999999e+00  -1.3339999999999999e-01   2.2635999999999998e+00  -8.6699999999999999e-02  -8.6599999999999996e-02   7.5200000000000003e-02
  -1.1020000000000001e-01  -3.0780000000000002e-01   8.5780000000000001e-01  -2.0050000000000001e-01   4.1870000000000002e-01  -2.2359999999999999e-01   1.2206999999999999e+00  -1.7790000000000000e-01   2.1764999999999999e+00  -1.1559999999999999e-01   1.9199999999999998e-02   7.5200000000000003e-02
  -3.7469999999999998e-01  -2.4179999999999999e-01   0.0000000000000000e+00  -1.3370000000000001e-01   3.7109999999999999e-01  -2.2800000000000001e-01   1.1318999999999999e+00  -3.3350000000000002e-01   2.6118000000000001e+00  -1.5409999999999999e-01  -4.8099999999999997e-02   1.0620000000000000e-01
  -4.6289999999999998e-01  -3.0780000000000002e-01   4.2890000000000000e-01  -8.5900000000000004e-02   3.0449999999999999e-01  -2.2800000000000001e-01   1.0653999999999999e+00  -2.0010000000000000e-01   2.6118000000000001e+00  -1.0600000000000000e-01  -8.6599999999999996e-02   1.1500000000000000e-01
  -2.6450000000000001e-01  -5.9360000000000002e-01   3.4310000000000002e-01  -1.2410000000000000e-01   3.6159999999999998e-01  -2.1490000000000001e-01   1.1318999999999999e+00  -4.4499999999999998e-02   2.4377000000000000e+00  -1.2520000000000001e-01  -2.8899999999999999e-02   8.4000000000000005e-02
  -1.9839999999999999e-01  -3.9570000000000000e-01   4.2890000000000000e-01  -2.8600000000000000e-02   3.1400000000000000e-01  -2.5869999999999999e-01   1.2206999999999999e+00  -3.1130000000000002e-01   2.5247000000000002e+00  -1.4449999999999999e-01   2.8899999999999999e-02   1.1500000000000000e-01
  -2.6450000000000001e-01  -4.3969999999999998e-01  -8.5800000000000001e-02  -3.0549999999999999e-01   3.3310000000000001e-01  -2.6750000000000002e-01   9.9880000000000002e-01  -4.4499999999999998e-02   2.6118000000000001e+00  -9.6299999999999997e-02  -7.6999999999999999e-02   1.0170000000000000e-01
  -2.8649999999999998e-01  -3.5170000000000001e-01   9.4359999999999999e-01  -1.6230000000000000e-01   3.1400000000000000e-01  -2.1929999999999999e-01   9.1000000000000003e-01   0.0000000000000000e+00   2.6989000000000001e+00  -1.8300000000000000e-01   9.5999999999999992e-03   1.2390000000000000e-01
  -1.9839999999999999e-01  -4.8359999999999997e-01   7.7210000000000001e-01  -1.4319999999999999e-01   3.2350000000000001e-01  -2.5869999999999999e-01   1.0875999999999999e+00  -4.2249999999999999e-01   2.2635999999999998e+00  -1.9270000000000001e-01  -2.8899999999999999e-02   1.3270000000000001e-01
  -3.9679999999999999e-01  -4.3969999999999998e-01   3.4310000000000002e-01  -2.8600000000000000e-02   3.5210000000000002e-01  -1.9730000000000000e-01   9.7660000000000002e-01  -3.1130000000000002e-01   2.6989000000000001e+00  -7.7100000000000002e-02  -6.7400000000000002e-02   1.1940000000000001e-01
  -6.6100000000000006e-02  -4.8359999999999997e-01   6.0050000000000003e-01  -2.8600000000000000e-02   4.2820000000000003e-01  -2.0169999999999999e-01   1.1984999999999999e+00  -2.2239999999999999e-01   1.7412000000000001e+00  -9.6299999999999997e-02   1.9199999999999998e-02   1.0170000000000000e-01
  -1.7630000000000001e-01  -1.9789999999999999e-01   7.7210000000000001e-01  -1.0500000000000000e-01   3.3310000000000001e-01  -2.9820000000000002e-01   1.2650999999999999e+00  -2.2239999999999999e-01   2.5247000000000002e+00  -5.7799999999999997e-02  -8.6599999999999996e-02   6.1899999999999997e-02
  -4.8490000000000000e-01  -4.6170000000000000e-01   1.7160000000000000e-01  -3.8199999999999998e-02   3.3310000000000001e-01  -2.0610000000000001e-01   1.1984999999999999e+00  -2.2239999999999999e-01   1.7412000000000001e+00  -8.6699999999999999e-02  -1.6360000000000000e-01   1.1500000000000000e-01
  -3.0859999999999999e-01  -4.8359999999999997e-01   1.1152000000000000e+00  -6.6799999999999998e-02   3.3310000000000001e-01  -2.0169999999999999e-01   8.8780000000000003e-01  -2.8910000000000002e-01   2.6989000000000001e+00  -9.6299999999999997e-02  -8.6599999999999996e-02   8.4000000000000005e-02
  -4.4100000000000000e-02  -3.0780000000000002e-01   6.0050000000000003e-01  -1.7190000000000000e-01   1.9030000000000000e-01  -2.1049999999999999e-01   9.7660000000000002e-01  -4.4469999999999998e-01   2.2635999999999998e+00  -1.2520000000000001e-01  -8.6599999999999996e-02   1.1060000000000000e-01
  -2.4249999999999999e-01  -2.1980000000000000e-01   8.5800000000000001e-02  -2.8600000000000000e-02   4.4719999999999999e-01  -1.7100000000000001e-01   1.1984999999999999e+00  -4.4499999999999998e-02   2.6118000000000001e+00  -1.7340000000000000e-01  -8.6599999999999996e-02   7.5200000000000003e-02
  -3.0859999999999999e-01  -2.1980000000000000e-01   1.1152000000000000e+00  -1.3370000000000001e-01   1.9030000000000000e-01  -2.1049999999999999e-01   9.7660000000000002e-01  -2.2239999999999999e-01   2.1764999999999999e+00  -2.0230000000000001e-01   0.0000000000000000e+00   8.8499999999999995e-02
  -1.5429999999999999e-01  -3.0780000000000002e-01   6.8630000000000002e-01  -1.0500000000000000e-01   4.1870000000000002e-01  -2.1049999999999999e-01   1.0875999999999999e+00  -1.1119999999999999e-01   1.6540999999999999e+00  -2.3119999999999999e-01  -2.8899999999999999e-02   1.1500000000000000e-01
  -2.8649999999999998e-01  -4.3969999999999998e-01   6.0050000000000003e-01  -1.7190000000000000e-01   2.9499999999999998e-01  -2.0169999999999999e-01   9.5440000000000003e-01  -8.8900000000000007e-02   2.8730000000000002e+00  -1.9270000000000001e-01  -1.5400000000000000e-01   1.0620000000000000e-01
  -1.5429999999999999e-01  -3.7369999999999998e-01   6.8630000000000002e-01  -1.3370000000000001e-01   4.0920000000000001e-01  -2.5000000000000000e-01   1.1540999999999999e+00  -2.4460000000000001e-01   2.5247000000000002e+00  -1.4449999999999999e-01  -5.7700000000000001e-02   7.0800000000000002e-02
  -1.9839999999999999e-01  -4.3999999999999997e-02  -2.5740000000000002e-01  -1.2410000000000000e-01   4.1870000000000002e-01  -2.4120000000000000e-01   1.0875999999999999e+00  -3.5580000000000001e-01   2.5247000000000002e+00  -1.6380000000000000e-01  -3.8500000000000000e-02   3.1000000000000000e-02
  -3.9679999999999999e-01  -5.9360000000000002e-01   6.0050000000000003e-01  -8.5900000000000004e-02   3.1400000000000000e-01  -2.7189999999999998e-01   8.6560000000000004e-01  -2.8910000000000002e-01   1.6540999999999999e+00  -1.9270000000000001e-01  -1.2509999999999999e-01   1.2390000000000000e-01
  -3.5270000000000001e-01  -3.0780000000000002e-01   2.5740000000000002e-01  -5.7299999999999997e-02   4.1870000000000002e-01  -1.9730000000000000e-01   1.2650999999999999e+00  -3.3350000000000002e-01   2.4377000000000000e+00  -1.2520000000000001e-01  -1.4430000000000001e-01   7.9600000000000004e-02
  -1.3230000000000000e-01  -3.2979999999999998e-01   5.1470000000000005e-01  -2.0050000000000001e-01   3.4260000000000002e-01  -2.1049999999999999e-01   9.7660000000000002e-01  -2.8910000000000002e-01   2.1764999999999999e+00  -9.6299999999999997e-02  -6.7400000000000002e-02   1.1500000000000000e-01
  -2.6450000000000001e-01  -3.2979999999999998e-01   8.5780000000000001e-01  -1.3370000000000001e-01   2.9499999999999998e-01  -2.4560000000000001e-01   1.1318999999999999e+00  -2.0010000000000000e-01   2.0893999999999999e+00  -2.3119999999999999e-01  -3.8500000000000000e-02   8.4000000000000005e-02
  -1.7630000000000001e-01  -4.6170000000000000e-01   6.8630000000000002e-01  -1.7190000000000000e-01   3.8059999999999999e-01  -2.5000000000000000e-01   1.2206999999999999e+00  -8.8900000000000007e-02   2.0893999999999999e+00  -5.7799999999999997e-02   2.8899999999999999e-02   8.8499999999999995e-02
  -2.6450000000000001e-01  -5.7160000000000000e-01   5.1470000000000005e-01  -1.0500000000000000e-01   3.4260000000000002e-01  -2.5430000000000003e-01   1.1096999999999999e+00  -3.7800000000000000e-01   2.5247000000000002e+00  -1.5409999999999999e-01   2.8899999999999999e-02   1.1940000000000001e-01
  -1.7630000000000001e-01  -2.6379999999999998e-01   3.4310000000000002e-01  -8.5900000000000004e-02   2.3790000000000000e-01  -2.3680000000000001e-01   1.3095000000000001e+00  -2.0010000000000000e-01   2.2635999999999998e+00  -1.0600000000000000e-01  -9.6199999999999994e-02   1.1500000000000000e-01
  -2.1999999999999999e-02  -2.1980000000000000e-01   6.8630000000000002e-01  -9.5500000000000002e-02   3.0449999999999999e-01  -2.2800000000000001e-01   1.0431999999999999e+00  -2.8910000000000002e-01   2.2635999999999998e+00  -1.4449999999999999e-01  -5.7700000000000001e-02   1.1500000000000000e-01
  -1.3230000000000000e-01  -3.9570000000000000e-01   7.7210000000000001e-01  -1.1459999999999999e-01   3.1400000000000000e-01  -2.5869999999999999e-01   1.1318999999999999e+00  -2.8910000000000002e-01   2.3506000000000000e+00  -1.7340000000000000e-01  -7.6999999999999999e-02   8.8499999999999995e-02
  -3.5270000000000001e-01  -1.7590000000000000e-01   3.4310000000000002e-01  -1.1459999999999999e-01   3.0449999999999999e-01  -3.0259999999999998e-01   9.9880000000000002e-01   2.2200000000000001e-02   1.8283000000000000e+00  -1.1559999999999999e-01   8.6599999999999996e-02   8.8499999999999995e-02
  -8.8200000000000001e-02  -2.8580000000000000e-01   6.0050000000000003e-01  -6.6799999999999998e-02   3.1400000000000000e-01  -2.4120000000000000e-01   9.9880000000000002e-01  -1.7790000000000000e-01   2.9600000000000000e+00  -1.9270000000000001e-01  -8.6599999999999996e-02   1.0620000000000000e-01
  -1.5429999999999999e-01  -1.9789999999999999e-01   3.4310000000000002e-01  -1.7190000000000000e-01   2.0930000000000001e-01  -2.1049999999999999e-01   9.5440000000000003e-01   0.0000000000000000e+00   2.3506000000000000e+00  -1.6380000000000000e-01  -1.0580000000000001e-01   1.1060000000000000e-01
  -3.0859999999999999e-01  -5.0560000000000005e-01   5.1470000000000005e-01  -1.0500000000000000e-01   3.0449999999999999e-01  -2.2800000000000001e-01   9.9880000000000002e-01  -8.8900000000000007e-02   2.5247000000000002e+00  -1.4449999999999999e-01  -1.9199999999999998e-02   1.3710000000000000e-01
  -3.0859999999999999e-01  -2.6379999999999998e-01   1.0294000000000001e+00  -1.3370000000000001e-01   3.1400000000000000e-01  -2.2359999999999999e-01   1.1984999999999999e+00  -2.8910000000000002e-01   2.1764999999999999e+00  -6.7400000000000002e-02  -1.1550000000000001e-01   1.2830000000000000e-01
  -1.1020000000000001e-01  -4.1770000000000002e-01   9.4359999999999999e-01  -1.3370000000000001e-01   2.7600000000000002e-01  -2.3680000000000001e-01   1.2873000000000001e+00  -2.2239999999999999e-01   2.5247000000000002e+00  -1.8300000000000000e-01  -9.5999999999999992e-03   8.4000000000000005e-02
  -2.6450000000000001e-01  -1.5390000000000001e-01   1.0294000000000001e+00  -9.5500000000000002e-02   2.8549999999999998e-01  -2.1490000000000001e-01   8.6560000000000004e-01  -2.4460000000000001e-01   1.5670999999999999e+00  -2.3119999999999999e-01  -1.0580000000000001e-01   1.1940000000000001e-01
  -2.6450000000000001e-01  -4.6170000000000000e-01   4.2890000000000000e-01  -1.7190000000000000e-01   4.3769999999999998e-01  -2.8499999999999998e-01   1.1318999999999999e+00  -1.3339999999999999e-01   2.0893999999999999e+00  -1.1559999999999999e-01  -2.8899999999999999e-02   7.0800000000000002e-02
  -3.5270000000000001e-01  -4.6170000000000000e-01   6.0050000000000003e-01  -2.0050000000000001e-01   2.6640000000000003e-01  -2.2359999999999999e-01   9.7660000000000002e-01  -6.6699999999999995e-02   2.1764999999999999e+00  -1.7340000000000000e-01  -1.1550000000000001e-01   9.2899999999999996e-02
  -3.7469999999999998e-01  -3.0780000000000002e-01   1.7160000000000000e-01  -8.5900000000000004e-02   2.9499999999999998e-01  -2.1929999999999999e-01   1.1318999999999999e+00  -2.4460000000000001e-01   2.0893999999999999e+00  -7.7100000000000002e-02  -3.8500000000000000e-02   8.8499999999999995e-02
  -5.2900000000000003e-01  -2.1980000000000000e-01   7.7210000000000001e-01  -8.5900000000000004e-02   3.5210000000000002e-01  -2.0610000000000001e-01   1.0875999999999999e+00   4.4499999999999998e-02   2.0024000000000002e+00  -1.5409999999999999e-01   1.9199999999999998e-02   7.5200000000000003e-02
   1.9839999999999999e-01  -3.9570000000000000e-01   8.5780000000000001e-01  -4.7699999999999999e-02   3.3310000000000001e-01  -2.4120000000000000e-01   1.1096999999999999e+00  -2.2200000000000001e-02   2.6118000000000001e+00  -1.0600000000000000e-01  -7.6999999999999999e-02   1.1500000000000000e-01
  -2.8649999999999998e-01  -4.1770000000000002e-01   1.0294000000000001e+00  -1.2410000000000000e-01   4.5679999999999998e-01  -2.5000000000000000e-01   1.3761000000000001e+00  -3.5580000000000001e-01   2.1764999999999999e+00  -1.9270000000000001e-01   2.8899999999999999e-02   3.5400000000000001e-02
  -8.8200000000000001e-02  -8.7900000000000006e-02   0.0000000000000000e+00  -1.3370000000000001e-01   3.2350000000000001e-01  -1.4910000000000001e-01   9.7660000000000002e-01  -2.4460000000000001e-01   3.1341999999999999e+00  -1.0600000000000000e-01  -7.6999999999999999e-02   1.6810000000000000e-01
  -4.8490000000000000e-01  -5.2759999999999996e-01   2.5740000000000002e-01  -6.6799999999999998e-02   2.7600000000000002e-01  -1.9289999999999999e-01   9.3220000000000003e-01  -2.0010000000000000e-01   2.6989000000000001e+00  -1.3489999999999999e-01  -1.2509999999999999e-01   1.1060000000000000e-01
  -2.4249999999999999e-01  -3.7369999999999998e-01  -6.0050000000000003e-01  -3.8199999999999998e-02   3.7109999999999999e-01  -2.6750000000000002e-01   1.0653999999999999e+00  -2.4460000000000001e-01   1.8283000000000000e+00  -9.6299999999999997e-02   2.8899999999999999e-02   1.2390000000000000e-01
  -2.4249999999999999e-01  -1.7590000000000000e-01   1.0294000000000001e+00  -9.5500000000000002e-02   3.4260000000000002e-01  -1.9289999999999999e-01   9.3220000000000003e-01   0.0000000000000000e+00   3.3083000000000000e+00  -8.6699999999999999e-02  -1.3469999999999999e-01   1.1500000000000000e-01
  -3.0859999999999999e-01  -4.8359999999999997e-01   7.7210000000000001e-01  -1.8140000000000001e-01   3.1400000000000000e-01  -2.2800000000000001e-01   9.7660000000000002e-01  -3.1130000000000002e-01   3.3953000000000002e+00  -1.0600000000000000e-01  -1.6360000000000000e-01   1.4160000000000000e-01
  -1.5429999999999999e-01  -3.2979999999999998e-01   1.0294000000000001e+00  -1.2410000000000000e-01   2.4740000000000001e-01  -2.6310000000000000e-01   9.3220000000000003e-01  -6.8930000000000002e-01   2.0893999999999999e+00  -1.3489999999999999e-01  -8.6599999999999996e-02   1.2830000000000000e-01
  -6.1719999999999997e-01  -2.8580000000000000e-01   8.5800000000000001e-02  -1.6230000000000000e-01   2.0930000000000001e-01  -2.5000000000000000e-01   9.1000000000000003e-01   3.5580000000000001e-01   1.3059000000000001e+00  -1.6380000000000000e-01  -9.6199999999999994e-02   4.4200000000000003e-02
  -4.1880000000000001e-01  -3.9570000000000000e-01   9.4359999999999999e-01  -2.8600000000000000e-02   3.6159999999999998e-01  -2.0610000000000001e-01   9.9880000000000002e-01  -2.4460000000000001e-01   2.1764999999999999e+00  -1.4449999999999999e-01   3.8500000000000000e-02   1.2390000000000000e-01
  -4.1880000000000001e-01  -2.1980000000000000e-01   1.0294000000000001e+00  -1.3370000000000001e-01   2.6640000000000003e-01  -2.1049999999999999e-01   1.2873000000000001e+00  -1.0005999999999999e+00   2.3506000000000000e+00   9.5999999999999992e-03  -1.5400000000000000e-01   1.0170000000000000e-01
  -2.4249999999999999e-01  -4.8359999999999997e-01   7.7210000000000001e-01  -1.8140000000000001e-01   3.6159999999999998e-01  -2.8070000000000001e-01   9.9880000000000002e-01  -2.2200000000000001e-02   2.0893999999999999e+00  -9.5999999999999992e-03  -8.6599999999999996e-02   1.1500000000000000e-01
  -4.4080000000000003e-01  -5.9360000000000002e-01   1.7160000000000000e-01  -1.5279999999999999e-01   2.7600000000000002e-01  -2.2359999999999999e-01   1.0431999999999999e+00   2.2200000000000001e-02   1.2188000000000001e+00  -2.6010000000000000e-01  -3.8500000000000000e-02   1.4599999999999999e-01
  -1.5429999999999999e-01  -3.9570000000000000e-01   1.2010000000000001e+00  -1.3370000000000001e-01   3.6159999999999998e-01  -2.4560000000000001e-01   1.0209999999999999e+00  -3.7800000000000000e-01   2.3506000000000000e+00  -1.3489999999999999e-01  -7.6999999999999999e-02   5.3100000000000001e-02
  -4.8490000000000000e-01  -1.9789999999999999e-01   7.7210000000000001e-01  -4.7699999999999999e-02   3.6159999999999998e-01  -2.8070000000000001e-01   1.0653999999999999e+00  -1.3339999999999999e-01   2.5247000000000002e+00  -6.7400000000000002e-02   0.0000000000000000e+00   1.2390000000000000e-01
  -1.7630000000000001e-01  -4.3969999999999998e-01   6.0050000000000003e-01  -1.8140000000000001e-01   3.4260000000000002e-01  -2.5869999999999999e-01   1.1762999999999999e+00  -3.1130000000000002e-01   2.8730000000000002e+00  -4.8200000000000000e-02  -5.7700000000000001e-02   9.7299999999999998e-02
  -4.8490000000000000e-01  -2.1980000000000000e-01  -3.4310000000000002e-01  -2.8600000000000000e-02   2.8549999999999998e-01  -1.8420000000000000e-01   1.1540999999999999e+00  -2.2200000000000001e-02   1.5670999999999999e+00  -1.8300000000000000e-01  -3.8500000000000000e-02   1.3710000000000000e-01
  -1.9839999999999999e-01  -2.6379999999999998e-01   3.4310000000000002e-01  -2.3870000000000000e-01   3.3310000000000001e-01  -3.1140000000000001e-01   9.7660000000000002e-01  -4.4499999999999998e-02   2.0893999999999999e+00  -1.6380000000000000e-01  -1.5400000000000000e-01   1.4160000000000000e-01
  -1.1020000000000001e-01  -4.8359999999999997e-01   8.5800000000000001e-02  -1.8140000000000001e-01   3.8059999999999999e-01  -2.3240000000000000e-01   1.1096999999999999e+00  -6.6699999999999995e-02   1.8283000000000000e+00  -1.1559999999999999e-01  -1.2509999999999999e-01   8.8499999999999995e-02
  -1.5429999999999999e-01  -3.9570000000000000e-01   9.4359999999999999e-01  -8.5900000000000004e-02   3.7109999999999999e-01  -2.2800000000000001e-01   9.5440000000000003e-01  -2.2239999999999999e-01   2.6989000000000001e+00  -1.1559999999999999e-01  -1.1550000000000001e-01   6.1899999999999997e-02
  -3.9679999999999999e-01  -4.1770000000000002e-01   5.1470000000000005e-01  -1.4319999999999999e-01   3.0449999999999999e-01  -2.5430000000000003e-01   1.1984999999999999e+00  -8.8900000000000007e-02   2.3506000000000000e+00  -1.5409999999999999e-01  -7.6999999999999999e-02   8.4000000000000005e-02
  -2.6450000000000001e-01  -2.1980000000000000e-01  -3.4310000000000002e-01  -1.4319999999999999e-01   3.1400000000000000e-01  -2.2359999999999999e-01   1.0431999999999999e+00  -6.6699999999999995e-02   1.8283000000000000e+00  -1.2520000000000001e-01   9.5999999999999992e-03   1.1060000000000000e-01
  -2.6450000000000001e-01  -3.5170000000000001e-01   4.2890000000000000e-01  -1.7190000000000000e-01   3.1400000000000000e-01  -2.1490000000000001e-01   1.0431999999999999e+00  -1.1119999999999999e-01   3.1341999999999999e+00  -1.2520000000000001e-01  -1.2509999999999999e-01   1.6370000000000001e-01
  -1.9839999999999999e-01  -2.4179999999999999e-01  -1.7160000000000000e-01  -4.7699999999999999e-02   2.6640000000000003e-01  -2.1049999999999999e-01   1.0431999999999999e+00  -2.8910000000000002e-01   1.8283000000000000e+00  -4.8200000000000000e-02  -7.6999999999999999e-02   1.1940000000000001e-01
  -1.1020000000000001e-01  -6.6000000000000003e-02   1.7160000000000000e-01  -5.7299999999999997e-02   3.5210000000000002e-01  -2.3680000000000001e-01   1.0875999999999999e+00  -4.2249999999999999e-01   1.5670999999999999e+00  -1.8300000000000000e-01  -8.6599999999999996e-02   8.8499999999999995e-02
  -3.3060000000000000e-01  -1.5390000000000001e-01   1.2867999999999999e+00  -7.6399999999999996e-02   2.6640000000000003e-01  -1.7100000000000001e-01   1.1096999999999999e+00  -4.4499999999999998e-02   1.9153000000000000e+00  -2.8899999999999999e-02   0.0000000000000000e+00   7.9600000000000004e-02
  -2.8649999999999998e-01  -2.4179999999999999e-01  -1.7160000000000000e-01  -6.6799999999999998e-02   3.0449999999999999e-01  -2.3680000000000001e-01   1.0875999999999999e+00  -2.4460000000000001e-01   1.9153000000000000e+00  -1.3489999999999999e-01  -3.8500000000000000e-02   5.7500000000000002e-02
  -2.4249999999999999e-01  -5.2759999999999996e-01   8.5800000000000001e-02  -1.9089999999999999e-01   3.1400000000000000e-01  -2.0169999999999999e-01   1.0431999999999999e+00  -2.6679999999999998e-01   2.4377000000000000e+00  -2.6970000000000000e-01  -6.7400000000000002e-02   1.2390000000000000e-01
  -4.1880000000000001e-01  -4.8359999999999997e-01   6.0050000000000003e-01  -2.5779999999999997e-01   2.6640000000000003e-01  -2.0610000000000001e-01   1.0875999999999999e+00  -1.7790000000000000e-01   2.0024000000000002e+00  -1.1559999999999999e-01   0.0000000000000000e+00   9.2899999999999996e-02
  -2.6450000000000001e-01  -5.2759999999999996e-01   5.1470000000000005e-01  -1.1459999999999999e-01   3.4260000000000002e-01  -2.7189999999999998e-01   1.2206999999999999e+00  -1.7790000000000000e-01   1.3059000000000001e+00  -9.6299999999999997e-02  -1.9199999999999998e-02   1.0620000000000000e-01
  -3.9679999999999999e-01  -4.1770000000000002e-01   8.5780000000000001e-01  -8.5900000000000004e-02   3.3310000000000001e-01  -1.8420000000000000e-01   1.1984999999999999e+00  -1.3339999999999999e-01   2.0024000000000002e+00  -1.5409999999999999e-01  -9.6199999999999994e-02   1.1940000000000001e-01
  -2.8649999999999998e-01  -2.1980000000000000e-01   6.0050000000000003e-01  -1.1459999999999999e-01   3.6159999999999998e-01  -2.7629999999999999e-01   1.1762999999999999e+00  -1.7790000000000000e-01   2.3506000000000000e+00  -1.6380000000000000e-01  -5.7700000000000001e-02   1.1500000000000000e-01
  -1.9839999999999999e-01  -6.1550000000000005e-01   1.2010000000000001e+00  -9.5500000000000002e-02   3.5210000000000002e-01  -1.8420000000000000e-01   9.5440000000000003e-01   4.4499999999999998e-02   1.3059000000000001e+00  -6.7400000000000002e-02  -8.6599999999999996e-02   1.2830000000000000e-01
  -1.3230000000000000e-01  -4.1770000000000002e-01  -3.4310000000000002e-01  -1.8140000000000001e-01   2.8549999999999998e-01  -2.6310000000000000e-01   1.1096999999999999e+00  -8.8900000000000007e-02   2.6118000000000001e+00  -1.1559999999999999e-01  -1.2509999999999999e-01   1.3270000000000001e-01
  -2.6450000000000001e-01  -2.8580000000000000e-01  -3.4310000000000002e-01  -6.6799999999999998e-02   3.6159999999999998e-01  -2.3680000000000001e-01   1.0653999999999999e+00   0.0000000000000000e+00   2.0893999999999999e+00  -1.1559999999999999e-01   0.0000000000000000e+00   1.2830000000000000e-01
  -2.8649999999999998e-01  -5.9360000000000002e-01   3.4310000000000002e-01  -1.9099999999999999e-02   3.8059999999999999e-01  -2.0610000000000001e-01   1.1762999999999999e+00  -2.0010000000000000e-01   2.4377000000000000e+00  -3.8500000000000000e-02  -5.7700000000000001e-02   9.2899999999999996e-02
  -4.1880000000000001e-01  -1.3189999999999999e-01   2.5740000000000002e-01  -3.8199999999999998e-02   2.9499999999999998e-01  -2.2800000000000001e-01   1.1984999999999999e+00  -4.8920000000000002e-01   1.8283000000000000e+00  -2.0230000000000001e-01  -1.1550000000000001e-01   9.2899999999999996e-02
  -3.5270000000000001e-01  -4.3969999999999998e-01   9.4359999999999999e-01  -1.7190000000000000e-01   3.4260000000000002e-01  -2.8070000000000001e-01   9.9880000000000002e-01  -1.1119999999999999e-01   2.8730000000000002e+00  -1.4449999999999999e-01  -8.6599999999999996e-02   1.1940000000000001e-01
  -3.0859999999999999e-01  -2.1980000000000000e-01   2.5740000000000002e-01  -1.6230000000000000e-01   2.7600000000000002e-01  -2.3240000000000000e-01   1.2206999999999999e+00  -2.8910000000000002e-01   2.0893999999999999e+00  -1.3489999999999999e-01   0.0000000000000000e+00   1.0170000000000000e-01
  -3.5270000000000001e-01  -3.2979999999999998e-01   4.2890000000000000e-01   0.0000000000000000e+00   3.2350000000000001e-01  -2.4120000000000000e-01   1.2206999999999999e+00  -2.0010000000000000e-01   1.3930000000000000e+00  -2.0230000000000001e-01   1.9199999999999998e-02   7.0800000000000002e-02
  -4.4080000000000003e-01  -3.0780000000000002e-01   0.0000000000000000e+00  -2.3870000000000000e-01   3.8059999999999999e-01  -2.1929999999999999e-01   1.1984999999999999e+00  -2.0010000000000000e-01   2.0893999999999999e+00  -1.9270000000000001e-01  -3.8500000000000000e-02   1.1500000000000000e-01
   0.0000000000000000e+00  -4.1770000000000002e-01   1.5441000000000000e+00  -1.5279999999999999e-01   3.5210000000000002e-01  -2.8499999999999998e-01   9.9880000000000002e-01  -1.7790000000000000e-01   2.0893999999999999e+00  -8.6699999999999999e-02  -1.9199999999999998e-02   1.0170000000000000e-01
  -1.5429999999999999e-01  -3.0780000000000002e-01   7.7210000000000001e-01  -1.1459999999999999e-01   2.2839999999999999e-01  -2.3240000000000000e-01   1.1762999999999999e+00  -3.3350000000000002e-01   2.3506000000000000e+00  -1.4449999999999999e-01  -9.6199999999999994e-02   1.2830000000000000e-01
  -2.2040000000000001e-01  -2.4179999999999999e-01   0.0000000000000000e+00  -1.8140000000000001e-01   2.4740000000000001e-01  -2.8070000000000001e-01   1.2650999999999999e+00  -2.6679999999999998e-01   1.9153000000000000e+00  -1.8300000000000000e-01  -3.8500000000000000e-02   1.3710000000000000e-01
  -2.4249999999999999e-01  -3.5170000000000001e-01   3.4310000000000002e-01  -1.1459999999999999e-01   3.7109999999999999e-01  -2.9820000000000002e-01   1.0653999999999999e+00  -8.8900000000000007e-02   2.6989000000000001e+00  -6.7400000000000002e-02  -5.7700000000000001e-02   1.1060000000000000e-01
  -1.3230000000000000e-01  -3.2979999999999998e-01   4.2890000000000000e-01  -6.6799999999999998e-02   2.7600000000000002e-01  -2.2800000000000001e-01   1.1096999999999999e+00  -2.0010000000000000e-01   1.7412000000000001e+00  -1.3489999999999999e-01  -1.1550000000000001e-01   1.0170000000000000e-01
  -3.3060000000000000e-01  -4.6170000000000000e-01   3.4310000000000002e-01  -6.6799999999999998e-02   2.3790000000000000e-01  -2.3240000000000000e-01   1.0875999999999999e+00  -2.0010000000000000e-01   2.6989000000000001e+00  -6.7400000000000002e-02  -9.5999999999999992e-03   7.9600000000000004e-02
  -2.6450000000000001e-01  -3.7369999999999998e-01   9.4359999999999999e-01  -1.7190000000000000e-01   2.3790000000000000e-01  -2.2359999999999999e-01   8.6560000000000004e-01  -1.3339999999999999e-01   1.8283000000000000e+00  -1.5409999999999999e-01  -8.6599999999999996e-02   1.2830000000000000e-01
  -3.5270000000000001e-01  -2.4179999999999999e-01   4.2890000000000000e-01  -1.6230000000000000e-01   2.5690000000000002e-01  -2.2359999999999999e-01   8.2120000000000004e-01  -4.0020000000000000e-01   2.3506000000000000e+00  -1.8300000000000000e-01  -1.1550000000000001e-01   1.1500000000000000e-01
  -3.3060000000000000e-01  -5.2759999999999996e-01   8.5800000000000001e-02  -1.2410000000000000e-01   3.1400000000000000e-01  -1.9730000000000000e-01   9.7660000000000002e-01  -2.6679999999999998e-01   2.0893999999999999e+00  -1.5409999999999999e-01   4.8099999999999997e-02   5.3100000000000001e-02
  -2.2040000000000001e-01  -4.3969999999999998e-01  -4.2890000000000000e-01  -8.5900000000000004e-02   2.8549999999999998e-01  -2.3240000000000000e-01   8.8780000000000003e-01  -3.1130000000000002e-01   2.0893999999999999e+00  -1.5409999999999999e-01  -7.6999999999999999e-02   9.7299999999999998e-02
  -1.3230000000000000e-01  -3.0780000000000002e-01   1.1152000000000000e+00  -1.4319999999999999e-01   3.0449999999999999e-01  -2.3680000000000001e-01   8.8780000000000003e-01  -6.6699999999999995e-02   2.6989000000000001e+00  -1.4449999999999999e-01  -8.6599999999999996e-02   7.9600000000000004e-02
  -2.8649999999999998e-01  -5.2759999999999996e-01   7.7210000000000001e-01  -2.5779999999999997e-01   2.6640000000000003e-01  -2.1929999999999999e-01   9.7660000000000002e-01  -1.7790000000000000e-01   2.3506000000000000e+00  -1.9270000000000001e-01  -8.6599999999999996e-02   1.2830000000000000e-01
  -2.4249999999999999e-01  -5.9360000000000002e-01   1.7160000000000000e-01  -1.0500000000000000e-01   3.1400000000000000e-01  -2.3240000000000000e-01   9.3220000000000003e-01  -1.3339999999999999e-01   2.1764999999999999e+00  -1.9270000000000001e-01  -2.8899999999999999e-02   7.5200000000000003e-02
  -3.5270000000000001e-01  -4.6170000000000000e-01   1.2010000000000001e+00  -1.3370000000000001e-01   3.3310000000000001e-01  -2.0610000000000001e-01   9.5440000000000003e-01  -2.0010000000000000e-01   2.0024000000000002e+00  -1.4449999999999999e-01   9.5999999999999992e-03   7.5200000000000003e-02
  -1.7630000000000001e-01  -4.8359999999999997e-01   2.5740000000000002e-01  -1.6230000000000000e-01   3.4260000000000002e-01  -2.3240000000000000e-01   9.7660000000000002e-01  -3.3350000000000002e-01   1.3059000000000001e+00  -1.2520000000000001e-01  -9.6199999999999994e-02   9.2899999999999996e-02
  -1.5429999999999999e-01  -5.0560000000000005e-01   1.1152000000000000e+00  -5.7299999999999997e-02   3.1400000000000000e-01  -2.2359999999999999e-01   1.0653999999999999e+00  -1.5559999999999999e-01   1.4800000000000000e+00  -5.7799999999999997e-02  -9.6199999999999994e-02   1.2830000000000000e-01
  -3.3060000000000000e-01  -3.5170000000000001e-01   6.8630000000000002e-01  -2.1959999999999999e-01   1.9030000000000000e-01  -2.7189999999999998e-01   1.0875999999999999e+00  -1.7790000000000000e-01   2.0024000000000002e+00  -1.3489999999999999e-01  -1.2509999999999999e-01   1.3710000000000000e-01
  -3.7469999999999998e-01  -2.4179999999999999e-01   3.4310000000000002e-01  -2.0050000000000001e-01   3.1400000000000000e-01  -2.5000000000000000e-01   1.0209999999999999e+00  -2.0010000000000000e-01   2.5247000000000002e+00  -1.0600000000000000e-01  -2.8899999999999999e-02   1.1940000000000001e-01
  -2.2040000000000001e-01  -2.8580000000000000e-01   3.4310000000000002e-01  -8.5900000000000004e-02   2.8549999999999998e-01  -2.0610000000000001e-01   9.1000000000000003e-01  -1.3339999999999999e-01   2.6118000000000001e+00  -5.7799999999999997e-02  -2.8899999999999999e-02   8.8499999999999995e-02
  -1.7630000000000001e-01  -4.1770000000000002e-01   5.1470000000000005e-01  -5.7299999999999997e-02   3.2350000000000001e-01  -1.6230000000000000e-01   9.5440000000000003e-01  -2.0010000000000000e-01   2.1764999999999999e+00  -2.1190000000000001e-01  -2.8899999999999999e-02   7.5200000000000003e-02
  -2.6450000000000001e-01  -1.9789999999999999e-01   1.7160000000000000e-01  -6.6799999999999998e-02   2.3790000000000000e-01  -2.1049999999999999e-01   9.9880000000000002e-01  -2.0010000000000000e-01   2.5247000000000002e+00  -5.7799999999999997e-02  -5.7700000000000001e-02   7.9600000000000004e-02
  -3.3060000000000000e-01  -4.6170000000000000e-01  -2.5740000000000002e-01  -1.0500000000000000e-01   1.9030000000000000e-01  -2.4120000000000000e-01   9.5440000000000003e-01  -1.3339999999999999e-01   2.1764999999999999e+00  -1.0600000000000000e-01  -1.0580000000000001e-01   1.6370000000000001e-01
  -2.2040000000000001e-01  -3.7369999999999998e-01  -3.4310000000000002e-01  -8.5900000000000004e-02   2.6640000000000003e-01  -1.6230000000000000e-01   1.0875999999999999e+00  -3.7800000000000000e-01   2.3506000000000000e+00  -1.9300000000000001e-02  -9.6199999999999994e-02   1.2390000000000000e-01
  -4.6289999999999998e-01  -3.9570000000000000e-01   2.5740000000000002e-01  -6.6799999999999998e-02   2.9499999999999998e-01  -2.2800000000000001e-01   1.0653999999999999e+00  -6.6699999999999995e-02   8.7060000000000004e-01  -1.3489999999999999e-01  -9.5999999999999992e-03   6.6400000000000001e-02
  -8.8200000000000001e-02  -6.8149999999999999e-01   3.4310000000000002e-01  -1.4319999999999999e-01   3.4260000000000002e-01  -2.7189999999999998e-01   9.9880000000000002e-01  -1.7790000000000000e-01   1.7412000000000001e+00  -9.6299999999999997e-02  -9.6199999999999994e-02   1.1940000000000001e-01
  -2.1999999999999999e-02  -4.8359999999999997e-01   8.5780000000000001e-01  -1.5279999999999999e-01   3.5210000000000002e-01  -2.4120000000000000e-01   1.1762999999999999e+00  -2.4460000000000001e-01   2.3506000000000000e+00  -1.5409999999999999e-01  -1.2509999999999999e-01   1.4160000000000000e-01
   0.0000000000000000e+00  -4.6170000000000000e-01   5.1470000000000005e-01  -2.4820000000000000e-01   3.6159999999999998e-01  -2.5869999999999999e-01   1.0653999999999999e+00  -8.8900000000000007e-02   2.3506000000000000e+00  -2.0230000000000001e-01  -9.6199999999999994e-02   1.1060000000000000e-01
  -3.7469999999999998e-01  -3.7369999999999998e-01   3.4310000000000002e-01  -1.3370000000000001e-01   2.9499999999999998e-01  -2.9820000000000002e-01   1.0431999999999999e+00  -1.7790000000000000e-01   1.7412000000000001e+00  -1.5409999999999999e-01  -8.6599999999999996e-02   6.1899999999999997e-02
  -3.7469999999999998e-01  -3.0780000000000002e-01  -1.7160000000000000e-01  -5.7299999999999997e-02   3.1400000000000000e-01  -2.5430000000000003e-01   9.9880000000000002e-01  -2.8910000000000002e-01   1.9153000000000000e+00  -7.7100000000000002e-02  -4.8099999999999997e-02   9.7299999999999998e-02
  -3.0859999999999999e-01  -3.5170000000000001e-01  -8.5800000000000001e-02  -2.0050000000000001e-01   3.3310000000000001e-01  -2.0610000000000001e-01   9.3220000000000003e-01  -2.4460000000000001e-01   2.1764999999999999e+00  -1.0600000000000000e-01  -1.9199999999999998e-02   8.8499999999999995e-02
  -3.3060000000000000e-01  -2.6379999999999998e-01   6.8630000000000002e-01  -3.8199999999999998e-02   3.3310000000000001e-01  -1.8420000000000000e-01   1.1318999999999999e+00  -8.8900000000000007e-02   2.2635999999999998e+00  -1.6380000000000000e-01  -9.6199999999999994e-02   1.3270000000000001e-01
  -5.5110000000000003e-01  -3.9570000000000000e-01   1.7160000000000000e-01  -2.5779999999999997e-01   2.8549999999999998e-01  -2.4560000000000001e-01   1.1540999999999999e+00  -2.4460000000000001e-01   1.8283000000000000e+00  -1.3489999999999999e-01  -7.6999999999999999e-02   1.6370000000000001e-01
  -3.7469999999999998e-01  -3.9570000000000000e-01  -8.5800000000000001e-02  -1.8140000000000001e-01   3.6159999999999998e-01  -2.0610000000000001e-01   9.3220000000000003e-01  -1.5559999999999999e-01   2.6989000000000001e+00   2.8899999999999999e-02   4.8099999999999997e-02   1.2830000000000000e-01
  -4.1880000000000001e-01  -2.6379999999999998e-01   6.8630000000000002e-01  -8.5900000000000004e-02   3.4260000000000002e-01  -2.4560000000000001e-01   9.1000000000000003e-01  -2.0010000000000000e-01   2.3506000000000000e+00  -1.1559999999999999e-01  -4.8099999999999997e-02   9.2899999999999996e-02
  -3.0859999999999999e-01  -1.3189999999999999e-01   6.0050000000000003e-01  -1.0500000000000000e-01   2.6640000000000003e-01  -2.3680000000000001e-01   1.2873000000000001e+00  -1.1119999999999999e-01   1.7412000000000001e+00  -1.6380000000000000e-01  -1.0580000000000001e-01   9.7299999999999998e-02
  -1.1020000000000001e-01  -4.1770000000000002e-01   6.8630000000000002e-01  -1.2410000000000000e-01   3.3310000000000001e-01  -2.4120000000000000e-01   1.1540999999999999e+00  -2.8910000000000002e-01   2.6118000000000001e+00  -1.1559999999999999e-01  -6.7400000000000002e-02   1.2390000000000000e-01
  -1.9839999999999999e-01  -4.6170000000000000e-01   1.0294000000000001e+00  -2.0999999999999999e-01   2.7600000000000002e-01  -2.3240000000000000e-01   1.0653999999999999e+00  -2.6679999999999998e-01   2.4377000000000000e+00  -1.5409999999999999e-01  -2.8899999999999999e-02   1.8140000000000001e-01
  -3.0859999999999999e-01  -4.1770000000000002e-01   5.1470000000000005e-01  -1.3370000000000001e-01   2.8549999999999998e-01  -2.3240000000000000e-01   9.1000000000000003e-01  -4.4499999999999998e-02   1.7412000000000001e+00  -1.6380000000000000e-01  -2.8899999999999999e-02   8.4000000000000005e-02
  -1.7630000000000001e-01  -1.5390000000000001e-01   7.7210000000000001e-01  -7.6399999999999996e-02   2.6640000000000003e-01  -2.5430000000000003e-01   1.0875999999999999e+00  -1.5559999999999999e-01   1.7412000000000001e+00  -8.6699999999999999e-02  -9.5999999999999992e-03   1.1500000000000000e-01
  -1.9839999999999999e-01  -2.8580000000000000e-01   4.2890000000000000e-01   0.0000000000000000e+00   3.4260000000000002e-01  -2.4120000000000000e-01   9.5440000000000003e-01  -8.8900000000000007e-02   2.2635999999999998e+00  -3.8500000000000000e-02  -1.0580000000000001e-01   1.4160000000000000e-01
  -8.8200000000000001e-02  -3.7369999999999998e-01   1.1152000000000000e+00  -1.2410000000000000e-01   3.5210000000000002e-01  -2.6750000000000002e-01   1.0209999999999999e+00  -2.6679999999999998e-01   1.6540999999999999e+00  -1.5409999999999999e-01  -1.2509999999999999e-01   1.7690000000000000e-01
  -6.1719999999999997e-01  -3.0780000000000002e-01   4.2890000000000000e-01  -1.8140000000000001e-01   3.5210000000000002e-01  -2.4120000000000000e-01   9.3220000000000003e-01  -6.6699999999999995e-02   2.2635999999999998e+00  -1.4449999999999999e-01  -4.8099999999999997e-02   1.2390000000000000e-01
  -1.3230000000000000e-01  -2.8580000000000000e-01   3.4310000000000002e-01  -2.8600000000000000e-02   2.5690000000000002e-01  -2.5869999999999999e-01   1.0209999999999999e+00  -4.0020000000000000e-01   2.5247000000000002e+00  -1.9270000000000001e-01  -1.4430000000000001e-01   8.4000000000000005e-02
  -3.0859999999999999e-01  -2.6379999999999998e-01   5.1470000000000005e-01  -1.1459999999999999e-01   3.1400000000000000e-01  -2.5000000000000000e-01   1.1096999999999999e+00   4.4499999999999998e-02   1.9153000000000000e+00  -8.6699999999999999e-02  -4.8099999999999997e-02   1.3270000000000001e-01
  -1.1020000000000001e-01  -3.5170000000000001e-01   8.5780000000000001e-01  -2.2910000000000000e-01   2.6640000000000003e-01  -2.1049999999999999e-01   1.1540999999999999e+00  -9.1169999999999995e-01   1.9153000000000000e+00  -1.6380000000000000e-01  -1.5400000000000000e-01   1.2390000000000000e-01
  -1.7630000000000001e-01  -3.7369999999999998e-01   6.0050000000000003e-01  -4.7699999999999999e-02   2.8549999999999998e-01  -2.5869999999999999e-01   1.0875999999999999e+00  -3.7800000000000000e-01   2.0893999999999999e+00  -1.9270000000000001e-01   1.9199999999999998e-02   8.8499999999999995e-02
  -1.5429999999999999e-01  -4.3969999999999998e-01   9.4359999999999999e-01  -1.2410000000000000e-01   2.1890000000000001e-01  -2.1929999999999999e-01   1.0653999999999999e+00  -2.2200000000000001e-02   2.2635999999999998e+00  -2.1190000000000001e-01  -5.7700000000000001e-02   7.0800000000000002e-02
  -4.1880000000000001e-01  -1.5390000000000001e-01   1.6298999999999999e+00  -2.0050000000000001e-01   3.4260000000000002e-01  -2.5430000000000003e-01   1.7090000000000001e+00  -6.4480000000000004e-01   2.4377000000000000e+00  -2.1190000000000001e-01   2.8899999999999999e-02   7.0800000000000002e-02
  -4.6289999999999998e-01  -4.3969999999999998e-01   3.4310000000000002e-01  -6.6799999999999998e-02   3.5210000000000002e-01  -2.5430000000000003e-01   1.5093000000000001e+00   6.6699999999999995e-02   3.3083000000000000e+00  -1.4449999999999999e-01  -4.8099999999999997e-02   3.5400000000000001e-02
  -2.8649999999999998e-01  -3.9570000000000000e-01   6.0050000000000003e-01  -1.0500000000000000e-01   3.5210000000000002e-01  -2.1049999999999999e-01   1.1984999999999999e+00  -3.7800000000000000e-01   1.4800000000000000e+00  -1.8300000000000000e-01   2.8899999999999999e-02   6.1899999999999997e-02
  -4.4080000000000003e-01  -2.1980000000000000e-01   3.4310000000000002e-01  -9.5500000000000002e-02   4.2820000000000003e-01  -2.7629999999999999e-01   1.0653999999999999e+00   2.8910000000000002e-01   1.3059000000000001e+00  -9.6299999999999997e-02  -1.1550000000000001e-01   1.0170000000000000e-01
  -2.8649999999999998e-01  -4.1770000000000002e-01   7.7210000000000001e-01  -2.1959999999999999e-01   3.9010000000000000e-01  -2.4560000000000001e-01   1.0209999999999999e+00  -8.8900000000000007e-02   3.6564999999999999e+00  -1.0600000000000000e-01  -6.7400000000000002e-02   9.2899999999999996e-02
  -2.2040000000000001e-01  -4.1770000000000002e-01   2.5740000000000002e-01  -1.0500000000000000e-01   2.4740000000000001e-01  -2.6310000000000000e-01   1.4205000000000001e+00  -6.2260000000000004e-01   2.6118000000000001e+00  -6.7400000000000002e-02  -4.8099999999999997e-02   6.6400000000000001e-02
  -3.3060000000000000e-01  -3.2979999999999998e-01   3.4310000000000002e-01  -6.6799999999999998e-02   3.9010000000000000e-01  -2.4120000000000000e-01   9.7660000000000002e-01   2.0010000000000000e-01   2.4377000000000000e+00  -6.7400000000000002e-02   0.0000000000000000e+00   7.9600000000000004e-02
  -3.5270000000000001e-01  -4.3969999999999998e-01  -5.1470000000000005e-01  -5.7299999999999997e-02   3.2350000000000001e-01  -2.4120000000000000e-01   9.9880000000000002e-01   2.2200000000000001e-02   1.9153000000000000e+00  -1.4449999999999999e-01  -7.6999999999999999e-02   1.3710000000000000e-01
  -2.4249999999999999e-01  -2.8580000000000000e-01   2.5740000000000002e-01  -1.2410000000000000e-01   2.9499999999999998e-01  -2.2359999999999999e-01   1.1096999999999999e+00  -4.0020000000000000e-01   2.6118000000000001e+00  -5.7799999999999997e-02  -1.0580000000000001e-01   1.1940000000000001e-01
  -4.4080000000000003e-01  -3.7369999999999998e-01   5.1470000000000005e-01  -7.6399999999999996e-02   3.1400000000000000e-01  -2.4560000000000001e-01   9.7660000000000002e-01   0.0000000000000000e+00   2.7858999999999998e+00  -1.2520000000000001e-01  -8.6599999999999996e-02   8.8499999999999995e-02
  -2.8649999999999998e-01  -1.5390000000000001e-01   7.7210000000000001e-01  -1.4319999999999999e-01   3.2350000000000001e-01  -2.1490000000000001e-01   1.0875999999999999e+00  -2.2239999999999999e-01   2.1764999999999999e+00  -1.1559999999999999e-01  -8.6599999999999996e-02   1.2830000000000000e-01
  -1.9839999999999999e-01  -4.3969999999999998e-01   8.5780000000000001e-01  -1.1459999999999999e-01   2.6640000000000003e-01  -3.1140000000000001e-01   9.5440000000000003e-01   1.3339999999999999e-01   1.4800000000000000e+00  -5.7799999999999997e-02  -4.8099999999999997e-02   9.7299999999999998e-02
  -6.6100000000000006e-02  -3.5170000000000001e-01   5.1470000000000005e-01  -2.6729999999999998e-01   3.2350000000000001e-01  -2.2800000000000001e-01   1.1096999999999999e+00  -2.4460000000000001e-01   2.2635999999999998e+00  -1.9270000000000001e-01  -7.6999999999999999e-02   1.4160000000000000e-01
  -2.6450000000000001e-01  -5.2759999999999996e-01   6.8630000000000002e-01  -1.2410000000000000e-01   3.7109999999999999e-01  -2.6750000000000002e-01   1.0653999999999999e+00  -3.7800000000000000e-01   2.2635999999999998e+00  -1.2520000000000001e-01  -9.6199999999999994e-02   1.1500000000000000e-01
  -2.4249999999999999e-01  -3.9570000000000000e-01   7.7210000000000001e-01  -1.6230000000000000e-01   1.6180000000000000e-01  -2.2800000000000001e-01   9.1000000000000003e-01  -6.6699999999999995e-02   2.4377000000000000e+00  -1.2520000000000001e-01  -5.7700000000000001e-02   1.2830000000000000e-01
  -3.0859999999999999e-01  -4.6170000000000000e-01   0.0000000000000000e+00  -1.6230000000000000e-01   3.1400000000000000e-01  -2.5430000000000003e-01   9.7660000000000002e-01  -1.1119999999999999e-01   1.6540999999999999e+00  -2.3119999999999999e-01  -7.6999999999999999e-02   1.1500000000000000e-01
  -2.2040000000000001e-01  -3.9570000000000000e-01  -8.5800000000000001e-02  -9.4999999999999998e-03   4.4719999999999999e-01  -1.9289999999999999e-01   1.2650999999999999e+00  -1.3339999999999999e-01   2.0024000000000002e+00  -1.4449999999999999e-01  -2.8899999999999999e-02   1.0170000000000000e-01
  -2.8649999999999998e-01  -3.7369999999999998e-01   9.4359999999999999e-01  -5.7299999999999997e-02   3.4260000000000002e-01  -2.7629999999999999e-01   9.5440000000000003e-01  -2.2239999999999999e-01   2.0893999999999999e+00  -1.8300000000000000e-01  -8.6599999999999996e-02   1.0170000000000000e-01
  -1.7630000000000001e-01  -2.4179999999999999e-01  -3.4310000000000002e-01  -1.0500000000000000e-01   3.2350000000000001e-01  -1.9730000000000000e-01   1.1540999999999999e+00  -1.5559999999999999e-01   2.3506000000000000e+00  -1.2520000000000001e-01  -9.6199999999999994e-02   8.8499999999999995e-02
  -2.4249999999999999e-01  -3.7369999999999998e-01   2.5740000000000002e-01  -1.0500000000000000e-01   3.1400000000000000e-01  -2.0169999999999999e-01   8.8780000000000003e-01  -8.8900000000000007e-02   2.7858999999999998e+00  -1.4449999999999999e-01  -5.7700000000000001e-02   9.2899999999999996e-02
  -3.0859999999999999e-01  -3.5170000000000001e-01   7.7210000000000001e-01  -1.2410000000000000e-01   3.4260000000000002e-01  -2.6750000000000002e-01   1.0209999999999999e+00   1.7790000000000000e-01   1.8283000000000000e+00  -2.0230000000000001e-01  -1.2509999999999999e-01   1.3270000000000001e-01
  -1.3230000000000000e-01  -3.0780000000000002e-01   8.5780000000000001e-01  -1.2410000000000000e-01   4.2820000000000003e-01  -2.5000000000000000e-01   1.0431999999999999e+00  -4.0020000000000000e-01   2.4377000000000000e+00  -2.1190000000000001e-01  -1.0580000000000001e-01   6.6400000000000001e-02
  -3.3060000000000000e-01  -3.2979999999999998e-01   1.1152000000000000e+00  -1.7190000000000000e-01   3.7109999999999999e-01  -2.1049999999999999e-01   1.1540999999999999e+00  -6.6699999999999995e-02   2.4377000000000000e+00  -1.9270000000000001e-01  -1.4430000000000001e-01   1.1940000000000001e-01
  -2.6450000000000001e-01  -3.9570000000000000e-01   6.0050000000000003e-01  -1.7190000000000000e-01   4.0920000000000001e-01  -2.2359999999999999e-01   1.0653999999999999e+00   2.2200000000000001e-02   1.7412000000000001e+00  -1.1559999999999999e-01   0.0000000000000000e+00   7.0800000000000002e-02
  -3.0859999999999999e-01  -3.5170000000000001e-01   5.1470000000000005e-01  -1.3370000000000001e-01   3.1400000000000000e-01  -2.1929999999999999e-01   1.1762999999999999e+00  -2.4460000000000001e-01   1.8283000000000000e+00  -1.0600000000000000e-01  -9.5999999999999992e-03   1.2390000000000000e-01
  -2.8649999999999998e-01  -3.2979999999999998e-01   1.4582999999999999e+00  -1.5279999999999999e-01   2.9499999999999998e-01  -2.1929999999999999e-01   1.1984999999999999e+00  -2.2200000000000001e-02   2.1764999999999999e+00  -1.1559999999999999e-01  -5.7700000000000001e-02   1.2830000000000000e-01
  -5.2900000000000003e-01  -1.5390000000000001e-01   4.2890000000000000e-01  -8.5900000000000004e-02   3.7109999999999999e-01  -2.8939999999999999e-01   1.0431999999999999e+00  -1.3339999999999999e-01   2.3506000000000000e+00  -7.7100000000000002e-02   1.1550000000000001e-01   8.8499999999999995e-02
  -1.9839999999999999e-01  -6.3749999999999996e-01   1.0294000000000001e+00  -1.4319999999999999e-01   3.0449999999999999e-01  -1.6230000000000000e-01   1.1984999999999999e+00  -1.5559999999999999e-01   2.3506000000000000e+00  -9.6299999999999997e-02  -5.7700000000000001e-02   9.7299999999999998e-02
  -3.3060000000000000e-01  -3.0780000000000002e-01   5.1470000000000005e-01  -7.6399999999999996e-02   2.6640000000000003e-01  -2.3680000000000001e-01   1.0209999999999999e+00  -2.4460000000000001e-01   2.3506000000000000e+00  -7.7100000000000002e-02   2.8899999999999999e-02   1.0170000000000000e-01
  -4.1880000000000001e-01  -2.8580000000000000e-01   1.7160000000000000e-01  -3.8199999999999998e-02   2.5690000000000002e-01  -1.8859999999999999e-01   9.7660000000000002e-01  -2.6679999999999998e-01   1.8283000000000000e+00  -1.3489999999999999e-01  -8.6599999999999996e-02   1.1500000000000000e-01
  -3.7469999999999998e-01  -3.0780000000000002e-01  -8.5800000000000001e-02  -7.6399999999999996e-02   3.0449999999999999e-01  -1.7979999999999999e-01   9.1000000000000003e-01  -2.2239999999999999e-01   2.2635999999999998e+00  -5.7799999999999997e-02  -9.6199999999999994e-02   9.2899999999999996e-02
  -2.6450000000000001e-01  -6.5949999999999998e-01   7.7210000000000001e-01  -8.5900000000000004e-02   3.0449999999999999e-01  -2.3680000000000001e-01   9.9880000000000002e-01  -2.8910000000000002e-01   2.2635999999999998e+00  -5.7799999999999997e-02  -3.8500000000000000e-02   1.1500000000000000e-01
  -1.1020000000000001e-01  -4.6170000000000000e-01   4.2890000000000000e-01  -2.0999999999999999e-01   2.4740000000000001e-01  -2.1049999999999999e-01   9.3220000000000003e-01  -1.7790000000000000e-01   1.4800000000000000e+00  -1.2520000000000001e-01   0.0000000000000000e+00   9.2899999999999996e-02
  -3.9679999999999999e-01  -4.1770000000000002e-01   3.4310000000000002e-01  -6.6799999999999998e-02   3.3310000000000001e-01  -2.5869999999999999e-01   9.1000000000000003e-01  -4.8920000000000002e-01   1.4800000000000000e+00  -1.5409999999999999e-01  -2.8899999999999999e-02   8.8499999999999995e-02
  -1.5429999999999999e-01  -3.2979999999999998e-01  -8.5800000000000001e-02  -1.4319999999999999e-01   3.5210000000000002e-01  -2.4560000000000001e-01   9.9880000000000002e-01  -2.4460000000000001e-01   2.9600000000000000e+00  -1.6380000000000000e-01  -8.6599999999999996e-02   1.1060000000000000e-01
  -3.3060000000000000e-01  -2.1980000000000000e-01   2.5740000000000002e-01  -1.5279999999999999e-01   3.6159999999999998e-01  -1.9730000000000000e-01   1.0875999999999999e+00  -2.6679999999999998e-01   2.4377000000000000e+00  -5.7799999999999997e-02  -4.8099999999999997e-02   8.8499999999999995e-02
  -1.3230000000000000e-01  -5.4959999999999998e-01  -8.5800000000000001e-02  -1.0500000000000000e-01   3.4260000000000002e-01  -2.4560000000000001e-01   1.0431999999999999e+00  -2.2239999999999999e-01   1.8283000000000000e+00  -9.5999999999999992e-03  -9.5999999999999992e-03   9.7299999999999998e-02
  -2.6450000000000001e-01  -5.9360000000000002e-01   6.8630000000000002e-01  -8.5900000000000004e-02   3.6159999999999998e-01  -2.1490000000000001e-01   9.5440000000000003e-01  -8.8900000000000007e-02   2.5247000000000002e+00  -5.7799999999999997e-02  -4.8099999999999997e-02   1.1060000000000000e-01
  -2.8649999999999998e-01  -3.7369999999999998e-01   1.1152000000000000e+00  -1.1459999999999999e-01   3.8059999999999999e-01  -2.7189999999999998e-01   9.7660000000000002e-01   0.0000000000000000e+00   1.4800000000000000e+00  -1.5409999999999999e-01   1.9199999999999998e-02   1.0620000000000000e-01
  -2.6450000000000001e-01  -2.8580000000000000e-01   7.7210000000000001e-01  -1.8140000000000001e-01   3.0449999999999999e-01  -2.3240000000000000e-01   1.2873000000000001e+00  -3.3350000000000002e-01   2.3506000000000000e+00  -2.4079999999999999e-01  -1.0580000000000001e-01   9.7299999999999998e-02
  -1.7630000000000001e-01  -3.0780000000000002e-01   5.1470000000000005e-01  -1.6230000000000000e-01   2.7600000000000002e-01  -2.1049999999999999e-01   1.1096999999999999e+00  -3.5580000000000001e-01   2.3506000000000000e+00  -1.4449999999999999e-01  -8.6599999999999996e-02   1.3710000000000000e-01
  -1.7630000000000001e-01  -3.9570000000000000e-01   5.1470000000000005e-01  -8.5900000000000004e-02   3.2350000000000001e-01  -1.7979999999999999e-01   1.0653999999999999e+00  -1.7790000000000000e-01   1.0447000000000000e+00  -1.0600000000000000e-01  -2.8899999999999999e-02   9.2899999999999996e-02
  -3.0859999999999999e-01  -3.7369999999999998e-01   6.8630000000000002e-01  -1.2410000000000000e-01   2.6640000000000003e-01  -2.0610000000000001e-01   1.0209999999999999e+00  -2.2200000000000001e-02   2.5247000000000002e+00  -1.2520000000000001e-01  -5.7700000000000001e-02   9.7299999999999998e-02
  -4.1880000000000001e-01  -3.7369999999999998e-01   9.4359999999999999e-01  -2.1959999999999999e-01   3.3310000000000001e-01  -1.9289999999999999e-01   1.1984999999999999e+00  -2.4460000000000001e-01   2.6118000000000001e+00  -1.1559999999999999e-01  -8.6599999999999996e-02   1.4599999999999999e-01
  -2.4249999999999999e-01  -3.7369999999999998e-01   8.5780000000000001e-01  -2.3870000000000000e-01   2.5690000000000002e-01  -2.2800000000000001e-01   9.5440000000000003e-01  -2.4460000000000001e-01   2.3506000000000000e+00  -1.9300000000000001e-02  -2.8899999999999999e-02   1.1060000000000000e-01
  -5.9509999999999996e-01  -4.3969999999999998e-01   8.5800000000000001e-02  -2.1959999999999999e-01   3.6159999999999998e-01  -2.5430000000000003e-01   9.3220000000000003e-01   1.5559999999999999e-01   1.8283000000000000e+00  -1.6380000000000000e-01  -7.6999999999999999e-02   1.3710000000000000e-01
  -1.5429999999999999e-01  -2.4179999999999999e-01  -8.5800000000000001e-02  -1.0500000000000000e-01   3.1400000000000000e-01  -2.3240000000000000e-01   9.3220000000000003e-01  -8.8900000000000007e-02   2.2635999999999998e+00  -1.3489999999999999e-01  -3.8500000000000000e-02   4.8700000000000000e-02
  -5.9509999999999996e-01  -3.5170000000000001e-01   8.5800000000000001e-02  -1.4319999999999999e-01   2.0930000000000001e-01  -2.0610000000000001e-01   1.1540999999999999e+00  -4.2249999999999999e-01   2.1764999999999999e+00  -1.4449999999999999e-01  -1.1550000000000001e-01   8.8499999999999995e-02
  -8.8200000000000001e-02  -3.9570000000000000e-01   2.5740000000000002e-01  -1.9089999999999999e-01   2.8549999999999998e-01  -2.9820000000000002e-01   1.2650999999999999e+00  -4.6689999999999998e-01   2.0893999999999999e+00  -7.7100000000000002e-02  -8.6599999999999996e-02   7.9600000000000004e-02
  -4.4080000000000003e-01  -2.4179999999999999e-01  -6.0050000000000003e-01  -1.0500000000000000e-01   2.3790000000000000e-01  -1.8420000000000000e-01   9.3220000000000003e-01  -2.2200000000000001e-02   2.0024000000000002e+00  -1.6380000000000000e-01  -8.6599999999999996e-02   4.4200000000000003e-02
  -2.4249999999999999e-01  -4.1770000000000002e-01   4.2890000000000000e-01  -6.6799999999999998e-02   3.4260000000000002e-01  -1.8420000000000000e-01   9.9880000000000002e-01  -1.7790000000000000e-01   2.0893999999999999e+00  -1.2520000000000001e-01  -9.6199999999999994e-02   9.2899999999999996e-02
  -1.1020000000000001e-01  -4.6170000000000000e-01   8.5780000000000001e-01  -9.4999999999999998e-03   3.7109999999999999e-01  -2.8070000000000001e-01   1.1318999999999999e+00  -2.2239999999999999e-01   2.0893999999999999e+00  -1.1559999999999999e-01  -3.8500000000000000e-02   6.6400000000000001e-02
  -5.2900000000000003e-01  -5.4959999999999998e-01   4.2890000000000000e-01  -6.6799999999999998e-02   2.5690000000000002e-01  -2.4120000000000000e-01   8.2120000000000004e-01  -3.1130000000000002e-01   2.0024000000000002e+00  -1.6380000000000000e-01  -6.7400000000000002e-02   1.5040000000000001e-01
  -2.4249999999999999e-01  -2.4179999999999999e-01   0.0000000000000000e+00  -1.4319999999999999e-01   2.8549999999999998e-01  -2.1490000000000001e-01   8.4340000000000004e-01  -2.2200000000000001e-02   1.2188000000000001e+00  -1.2520000000000001e-01  -1.0580000000000001e-01   1.2830000000000000e-01
  -2.6450000000000001e-01  -3.2979999999999998e-01   4.2890000000000000e-01  -1.9089999999999999e-01   2.7600000000000002e-01  -2.8070000000000001e-01   1.0209999999999999e+00   8.8900000000000007e-02   2.4377000000000000e+00  -1.7340000000000000e-01  -5.7700000000000001e-02   1.2390000000000000e-01
  -3.7469999999999998e-01  -2.1980000000000000e-01   6.0050000000000003e-01  -2.5779999999999997e-01   3.1400000000000000e-01  -3.0259999999999998e-01   9.9880000000000002e-01  -3.3350000000000002e-01   2.0893999999999999e+00  -1.6380000000000000e-01   2.8899999999999999e-02   9.2899999999999996e-02
  -1.9839999999999999e-01  -4.1770000000000002e-01   7.7210000000000001e-01   1.9099999999999999e-02   2.7600000000000002e-01  -1.7100000000000001e-01   1.1096999999999999e+00  -2.8910000000000002e-01   2.2635999999999998e+00  -4.8200000000000000e-02  -7.6999999999999999e-02   7.5200000000000003e-02
  -3.3060000000000000e-01  -5.0560000000000005e-01   1.7160000000000000e-01  -1.9099999999999999e-02   2.7600000000000002e-01  -2.2800000000000001e-01   1.0875999999999999e+00  -8.8900000000000007e-02   1.8283000000000000e+00  -1.6380000000000000e-01  -5.7700000000000001e-02   9.7299999999999998e-02
  -1.7630000000000001e-01  -3.0780000000000002e-01  -2.5740000000000002e-01  -1.1459999999999999e-01   2.0930000000000001e-01  -2.2359999999999999e-01   1.0875999999999999e+00  -1.3339999999999999e-01   1.7412000000000001e+00  -7.7100000000000002e-02  -3.8500000000000000e-02   1.5040000000000001e-01
  -2.8649999999999998e-01  -5.4959999999999998e-01   8.5800000000000001e-02  -2.2910000000000000e-01   2.9499999999999998e-01  -2.3240000000000000e-01   1.1096999999999999e+00  -2.2239999999999999e-01   1.6540999999999999e+00  -7.7100000000000002e-02  -8.6599999999999996e-02   1.1060000000000000e-01
  -4.1880000000000001e-01  -1.3189999999999999e-01   5.1470000000000005e-01  -1.6230000000000000e-01   2.3790000000000000e-01  -1.8859999999999999e-01   1.0653999999999999e+00  -2.2239999999999999e-01   2.4377000000000000e+00  -1.1559999999999999e-01  -9.6199999999999994e-02   7.5200000000000003e-02
  -2.6450000000000001e-01  -2.1980000000000000e-01   3.4310000000000002e-01  -1.9099999999999999e-02   4.2820000000000003e-01  -2.3680000000000001e-01   1.1096999999999999e+00   2.2200000000000001e-02   2.7858999999999998e+00  -1.0600000000000000e-01  -4.8099999999999997e-02   9.2899999999999996e-02
  -1.9839999999999999e-01  -4.1770000000000002e-01   1.2867999999999999e+00  -7.6399999999999996e-02   3.7109999999999999e-01  -1.9730000000000000e-01   1.1318999999999999e+00  -2.2239999999999999e-01   2.1764999999999999e+00  -8.6699999999999999e-02  -5.7700000000000001e-02   9.2899999999999996e-02
  -2.8649999999999998e-01  -3.2979999999999998e-01  -1.7160000000000000e-01  -7.6399999999999996e-02   3.5210000000000002e-01  -2.2800000000000001e-01   1.0209999999999999e+00  -6.6699999999999995e-02   2.0893999999999999e+00  -1.4449999999999999e-01  -2.8899999999999999e-02   9.2899999999999996e-02
  -2.6450000000000001e-01  -6.1550000000000005e-01   5.1470000000000005e-01  -1.4319999999999999e-01   3.9970000000000000e-01  -2.3680000000000001e-01   8.8780000000000003e-01  -2.0010000000000000e-01   1.9153000000000000e+00  -7.7100000000000002e-02  -5.7700000000000001e-02   1.2390000000000000e-01
  -4.1880000000000001e-01  -4.8359999999999997e-01  -3.4310000000000002e-01  -8.5900000000000004e-02   3.3310000000000001e-01  -2.1049999999999999e-01   9.5440000000000003e-01  -6.6699999999999995e-02   2.4377000000000000e+00  -2.2159999999999999e-01  -5.7700000000000001e-02   1.1940000000000001e-01
  -6.6100000000000006e-02  -3.9570000000000000e-01   1.2867999999999999e+00  -1.0500000000000000e-01   2.5690000000000002e-01  -2.5000000000000000e-01   1.0875999999999999e+00  -1.3339999999999999e-01   2.3506000000000000e+00  -1.2520000000000001e-01  -1.5400000000000000e-01   6.1899999999999997e-02
  -3.3060000000000000e-01  -5.0560000000000005e-01   5.1470000000000005e-01  -1.9089999999999999e-01   3.5210000000000002e-01  -2.0610000000000001e-01   1.1318999999999999e+00  -2.2239999999999999e-01   2.1764999999999999e+00  -8.6699999999999999e-02  -9.5999999999999992e-03   1.1940000000000001e-01
  -4.4080000000000003e-01  -2.1980000000000000e-01   4.2890000000000000e-01  -1.8140000000000001e-01   4.2820000000000003e-01  -2.5430000000000003e-01   1.1540999999999999e+00  -1.7790000000000000e-01   2.6989000000000001e+00  -1.8300000000000000e-01  -3.8500000000000000e-02   6.1899999999999997e-02
  -3.3060000000000000e-01  -4.1770000000000002e-01   4.2890000000000000e-01  -2.2910000000000000e-01   1.9980000000000001e-01  -1.6230000000000000e-01   8.8780000000000003e-01  -4.4499999999999998e-02   2.0893999999999999e+00  -1.6380000000000000e-01   0.0000000000000000e+00   1.0170000000000000e-01
  -3.9679999999999999e-01  -5.2759999999999996e-01   3.4310000000000002e-01  -2.0050000000000001e-01   3.0449999999999999e-01  -2.3240000000000000e-01   9.3220000000000003e-01  -2.2239999999999999e-01   3.1341999999999999e+00  -3.8500000000000000e-02   1.9199999999999998e-02   1.3270000000000001e-01
  -3.5270000000000001e-01  -3.9570000000000000e-01   1.1152000000000000e+00  -5.7299999999999997e-02   3.7109999999999999e-01  -2.6310000000000000e-01   1.1096999999999999e+00  -1.3339999999999999e-01   1.6540999999999999e+00  -1.9270000000000001e-01  -3.8500000000000000e-02   1.5920000000000001e-01
  -1.5429999999999999e-01  -6.1550000000000005e-01   2.5740000000000002e-01  -4.7699999999999999e-02   2.3790000000000000e-01  -2.0169999999999999e-01   1.1984999999999999e+00  -8.8900000000000007e-02   3.1341999999999999e+00  -1.0600000000000000e-01  -4.8099999999999997e-02   7.0800000000000002e-02
  -4.6289999999999998e-01  -5.0560000000000005e-01   4.2890000000000000e-01  -4.7699999999999999e-02   2.9499999999999998e-01  -2.2800000000000001e-01   1.2873000000000001e+00  -2.4460000000000001e-01   2.2635999999999998e+00  -1.3489999999999999e-01  -4.8099999999999997e-02   1.1060000000000000e-01
  -3.5270000000000001e-01  -5.7160000000000000e-01   7.7210000000000001e-01  -1.9089999999999999e-01   3.4260000000000002e-01  -2.4560000000000001e-01   1.0209999999999999e+00  -2.0010000000000000e-01   2.4377000000000000e+00  -1.0600000000000000e-01  -3.8500000000000000e-02   1.2390000000000000e-01
  -5.5110000000000003e-01  -4.6170000000000000e-01   0.0000000000000000e+00  -2.3870000000000000e-01   3.1400000000000000e-01  -2.2359999999999999e-01   7.9900000000000004e-01  -6.6699999999999995e-02   2.1764999999999999e+00  -8.6699999999999999e-02   6.7400000000000002e-02   9.7299999999999998e-02
  -4.8490000000000000e-01  -3.7369999999999998e-01   6.8630000000000002e-01  -5.7299999999999997e-02   3.5210000000000002e-01  -2.4560000000000001e-01   1.0653999999999999e+00  -1.3339999999999999e-01   2.1764999999999999e+00  -9.6299999999999997e-02  -4.8099999999999997e-02   1.0620000000000000e-01
  -2.4249999999999999e-01  -3.9570000000000000e-01   3.4310000000000002e-01  -1.3370000000000001e-01   3.4260000000000002e-01  -2.4120000000000000e-01   9.1000000000000003e-01   0.0000000000000000e+00   2.1764999999999999e+00  -1.4449999999999999e-01  -1.9199999999999998e-02   1.0620000000000000e-01
  -3.7469999999999998e-01  -2.6379999999999998e-01   9.4359999999999999e-01  -1.3370000000000001e-01   3.3310000000000001e-01  -2.5869999999999999e-01   9.9880000000000002e-01  -2.0010000000000000e-01   1.8283000000000000e+00  -1.6380000000000000e-01  -1.9199999999999998e-02   6.6400000000000001e-02
  -1.5429999999999999e-01  -3.5170000000000001e-01   1.2010000000000001e+00  -1.2410000000000000e-01   2.7600000000000002e-01  -2.8070000000000001e-01   1.0209999999999999e+00  -2.4460000000000001e-01   2.1764999999999999e+00  -1.7340000000000000e-01  -1.1550000000000001e-01   7.0800000000000002e-02
  -3.0859999999999999e-01  -5.2759999999999996e-01   3.4310000000000002e-01  -9.5500000000000002e-02   3.7109999999999999e-01  -2.2800000000000001e-01   9.3220000000000003e-01   6.6699999999999995e-02   1.8283000000000000e+00  -1.5409999999999999e-01  -2.8899999999999999e-02   1.1940000000000001e-01
  -2.8649999999999998e-01  -3.7369999999999998e-01   7.7210000000000001e-01  -9.5500000000000002e-02   3.5210000000000002e-01  -2.7189999999999998e-01   1.0653999999999999e+00  -2.0010000000000000e-01   2.1764999999999999e+00  -1.2520000000000001e-01  -1.5400000000000000e-01   1.1940000000000001e-01
  -5.2900000000000003e-01  -3.9570000000000000e-01   4.2890000000000000e-01  -2.3870000000000000e-01   3.0449999999999999e-01  -2.3680000000000001e-01   9.9880000000000002e-01  -1.5559999999999999e-01   2.1764999999999999e+00  -8.6699999999999999e-02  -8.6599999999999996e-02   1.0620000000000000e-01
  -2.6450000000000001e-01  -3.9570000000000000e-01   2.5740000000000002e-01  -5.7299999999999997e-02   2.9499999999999998e-01  -2.1049999999999999e-01   1.1540999999999999e+00  -2.0010000000000000e-01   2.5247000000000002e+00  -1.5409999999999999e-01  -2.8899999999999999e-02   1.2390000000000000e-01
  -2.8649999999999998e-01  -5.2759999999999996e-01  -3.4310000000000002e-01  -1.6230000000000000e-01   2.7600000000000002e-01  -2.1049999999999999e-01   9.5440000000000003e-01  -1.3339999999999999e-01   1.7412000000000001e+00  -1.8300000000000000e-01   1.9199999999999998e-02   9.7299999999999998e-02
  -2.2040000000000001e-01  -4.3969999999999998e-01   5.1470000000000005e-01  -1.2410000000000000e-01   3.2350000000000001e-01  -2.1049999999999999e-01   9.3220000000000003e-01  -1.5559999999999999e-01   2.6118000000000001e+00  -2.4079999999999999e-01  -3.8500000000000000e-02   8.8499999999999995e-02
  -2.4249999999999999e-01  -2.1980000000000000e-01   3.4310000000000002e-01  -1.9099999999999999e-02   3.7109999999999999e-01  -2.5869999999999999e-01   9.9880000000000002e-01  -3.1130000000000002e-01   1.8283000000000000e+00  -1.8300000000000000e-01  -9.5999999999999992e-03   1.0620000000000000e-01
  -2.2040000000000001e-01  -2.4179999999999999e-01   8.5780000000000001e-01  -1.5279999999999999e-01   3.9970000000000000e-01  -2.3240000000000000e-01   9.1000000000000003e-01  -2.2239999999999999e-01   1.3930000000000000e+00  -1.1559999999999999e-01  -2.8899999999999999e-02   4.4200000000000003e-02
  -8.8200000000000001e-02  -4.8359999999999997e-01   2.5740000000000002e-01  -5.7299999999999997e-02   3.5210000000000002e-01  -2.4560000000000001e-01   9.5440000000000003e-01  -1.7790000000000000e-01   1.9153000000000000e+00  -7.7100000000000002e-02   9.5999999999999992e-03   9.2899999999999996e-02
  -3.5270000000000001e-01  -3.9570000000000000e-01   5.1470000000000005e-01  -9.5500000000000002e-02   3.1400000000000000e-01  -2.4560000000000001e-01   7.5460000000000005e-01  -8.8900000000000007e-02   1.3930000000000000e+00  -8.6699999999999999e-02   9.5999999999999992e-03   1.4160000000000000e-01
  -6.6100000000000006e-02  -4.1770000000000002e-01   1.7160000000000000e-01  -1.4319999999999999e-01   3.4260000000000002e-01  -2.0169999999999999e-01   1.1318999999999999e+00  -6.6699999999999995e-02   2.1764999999999999e+00  -1.1559999999999999e-01  -2.8899999999999999e-02   1.1940000000000001e-01
  -2.4249999999999999e-01  -3.5170000000000001e-01   2.5740000000000002e-01  -1.5279999999999999e-01   2.8549999999999998e-01  -2.4120000000000000e-01   1.0431999999999999e+00  -1.3339999999999999e-01   2.0893999999999999e+00  -9.6299999999999997e-02  -3.8500000000000000e-02   1.0170000000000000e-01
  -2.8649999999999998e-01  -2.4179999999999999e-01   7.7210000000000001e-01  -9.5500000000000002e-02   1.8079999999999999e-01  -2.2359999999999999e-01   1.1096999999999999e+00  -3.1130000000000002e-01   2.6118000000000001e+00  -1.6380000000000000e-01  -8.6599999999999996e-02   1.2830000000000000e-01
  -4.8490000000000000e-01  -3.5170000000000001e-01   6.0050000000000003e-01   0.0000000000000000e+00   3.3310000000000001e-01  -2.1049999999999999e-01   1.0431999999999999e+00  -1.7790000000000000e-01   2.3506000000000000e+00  -8.6699999999999999e-02  -2.8899999999999999e-02   9.2899999999999996e-02
  -3.9679999999999999e-01  -5.0560000000000005e-01   8.5800000000000001e-02  -1.2410000000000000e-01   2.4740000000000001e-01  -2.4120000000000000e-01   9.9880000000000002e-01  -2.0010000000000000e-01   2.7858999999999998e+00  -1.7340000000000000e-01  -1.1550000000000001e-01   1.2830000000000000e-01
  -2.8649999999999998e-01  -3.5170000000000001e-01  -2.5740000000000002e-01  -1.0500000000000000e-01   3.4260000000000002e-01  -2.5000000000000000e-01   9.9880000000000002e-01  -1.1119999999999999e-01   1.8283000000000000e+00  -1.2520000000000001e-01  -7.6999999999999999e-02   1.1500000000000000e-01
  -8.8200000000000001e-02  -4.3999999999999997e-02   1.1152000000000000e+00  -1.2410000000000000e-01   3.2350000000000001e-01  -2.1049999999999999e-01   1.0653999999999999e+00  -2.2239999999999999e-01   2.3506000000000000e+00  -1.2520000000000001e-01  -4.8099999999999997e-02   6.1899999999999997e-02
  -3.5270000000000001e-01  -4.3969999999999998e-01   4.2890000000000000e-01  -2.3870000000000000e-01   3.9970000000000000e-01  -2.4560000000000001e-01   1.1096999999999999e+00  -1.5559999999999999e-01   2.0893999999999999e+00  -1.3489999999999999e-01  -8.6599999999999996e-02   4.4200000000000003e-02
  -2.6450000000000001e-01  -5.7160000000000000e-01   6.8630000000000002e-01  -1.2410000000000000e-01   2.7600000000000002e-01  -1.9289999999999999e-01   1.0209999999999999e+00   2.2200000000000001e-02   2.9600000000000000e+00  -1.4449999999999999e-01  -2.8899999999999999e-02   1.3710000000000000e-01
  -3.5270000000000001e-01  -6.1550000000000005e-01  -2.5740000000000002e-01  -1.6230000000000000e-01   2.5690000000000002e-01  -1.7979999999999999e-01   7.9900000000000004e-01  -1.7790000000000000e-01   1.8283000000000000e+00  -2.3119999999999999e-01  -8.6599999999999996e-02   1.3710000000000000e-01
  -2.8649999999999998e-01  -5.0560000000000005e-01  -2.5740000000000002e-01  -7.6399999999999996e-02   2.9499999999999998e-01  -1.9289999999999999e-01   9.3220000000000003e-01  -2.8910000000000002e-01   1.6540999999999999e+00  -8.6699999999999999e-02  -9.5999999999999992e-03   1.1940000000000001e-01
  -3.9679999999999999e-01  -5.0560000000000005e-01   1.2010000000000001e+00  -1.2410000000000000e-01   3.4260000000000002e-01  -2.2800000000000001e-01   9.5440000000000003e-01  -3.5580000000000001e-01   2.2635999999999998e+00  -1.1559999999999999e-01  -7.6999999999999999e-02   1.0620000000000000e-01
  -6.6100000000000006e-02  -1.3189999999999999e-01   5.1470000000000005e-01  -2.2910000000000000e-01   2.2839999999999999e-01  -2.1929999999999999e-01   1.0431999999999999e+00  -1.5559999999999999e-01   2.7858999999999998e+00  -1.0600000000000000e-01  -1.9199999999999998e-02   7.9600000000000004e-02
  -3.5270000000000001e-01  -3.2979999999999998e-01   7.7210000000000001e-01  -2.1959999999999999e-01   3.5210000000000002e-01  -1.8859999999999999e-01   8.6560000000000004e-01  -2.2200000000000001e-02   2.0893999999999999e+00  -8.6699999999999999e-02  -9.5999999999999992e-03   5.3100000000000001e-02
  -3.0859999999999999e-01  -3.7369999999999998e-01  -7.7210000000000001e-01  -2.4820000000000000e-01   3.1400000000000000e-01  -2.5430000000000003e-01   9.5440000000000003e-01  -2.8910000000000002e-01   2.0024000000000002e+00  -3.8500000000000000e-02  -4.8099999999999997e-02   1.1940000000000001e-01
  -3.3060000000000000e-01  -3.7369999999999998e-01   2.5740000000000002e-01  -8.5900000000000004e-02   3.1400000000000000e-01  -2.1929999999999999e-01   1.0653999999999999e+00  -2.0010000000000000e-01   1.9153000000000000e+00  -1.5409999999999999e-01  -1.0580000000000001e-01   1.4160000000000000e-01
  -1.3230000000000000e-01  -4.1770000000000002e-01   5.1470000000000005e-01  -3.8199999999999998e-02   2.3790000000000000e-01  -2.6750000000000002e-01   1.1318999999999999e+00  -6.6699999999999995e-02   2.1764999999999999e+00  -1.6380000000000000e-01  -7.6999999999999999e-02   1.0620000000000000e-01
  -1.5429999999999999e-01  -4.6170000000000000e-01  -5.1470000000000005e-01  -6.6799999999999998e-02   3.2350000000000001e-01  -2.0169999999999999e-01   8.8780000000000003e-01  -1.5559999999999999e-01   2.3506000000000000e+00  -2.0230000000000001e-01  -5.7700000000000001e-02   9.2899999999999996e-02
  -2.4249999999999999e-01  -3.7369999999999998e-01   7.7210000000000001e-01  -5.7299999999999997e-02   3.4260000000000002e-01  -2.4120000000000000e-01   1.0653999999999999e+00  -3.3350000000000002e-01   2.0893999999999999e+00  -1.2520000000000001e-01  -3.8500000000000000e-02   6.6400000000000001e-02
  -3.9679999999999999e-01  -5.4959999999999998e-01   1.0294000000000001e+00  -2.0050000000000001e-01   2.8549999999999998e-01  -1.8859999999999999e-01   9.9880000000000002e-01  -6.6699999999999995e-02   2.5247000000000002e+00  -1.7340000000000000e-01  -1.1550000000000001e-01   8.8499999999999995e-02
  -1.9839999999999999e-01  -4.3969999999999998e-01   8.5800000000000001e-02  -2.0999999999999999e-01   3.2350000000000001e-01  -1.7100000000000001e-01   8.6560000000000004e-01  -1.3339999999999999e-01   2.0893999999999999e+00  -1.8300000000000000e-01  -1.0580000000000001e-01   1.1940000000000001e-01
  -3.7469999999999998e-01  -2.1980000000000000e-01   1.2010000000000001e+00  -1.5279999999999999e-01   3.4260000000000002e-01  -1.8859999999999999e-01   9.9880000000000002e-01  -6.6699999999999995e-02   2.4377000000000000e+00  -1.1559999999999999e-01   1.9199999999999998e-02   8.8499999999999995e-02
  -8.8200000000000001e-02  -4.8359999999999997e-01   8.5780000000000001e-01  -7.6399999999999996e-02   2.1890000000000001e-01  -2.3680000000000001e-01   1.1096999999999999e+00  -1.3339999999999999e-01   2.3506000000000000e+00  -1.6380000000000000e-01  -1.3469999999999999e-01   1.2830000000000000e-01
  -3.5270000000000001e-01  -3.0780000000000002e-01   5.1470000000000005e-01  -9.5500000000000002e-02   3.6159999999999998e-01  -1.7540000000000000e-01   1.1540999999999999e+00  -8.8900000000000007e-02   2.6118000000000001e+00  -1.1559999999999999e-01   3.8500000000000000e-02   8.4000000000000005e-02
  -1.7630000000000001e-01  -6.5949999999999998e-01   9.4359999999999999e-01  -1.9089999999999999e-01   3.4260000000000002e-01  -1.7979999999999999e-01   9.9880000000000002e-01  -1.5559999999999999e-01   3.1341999999999999e+00  -1.5409999999999999e-01   0.0000000000000000e+00   7.0800000000000002e-02
  -3.3060000000000000e-01  -4.6170000000000000e-01   4.2890000000000000e-01  -1.7190000000000000e-01   3.5210000000000002e-01  -2.4560000000000001e-01   9.7660000000000002e-01  -2.2239999999999999e-01   2.6118000000000001e+00  -1.2520000000000001e-01  -2.8899999999999999e-02   1.3270000000000001e-01
  -1.5429999999999999e-01  -4.8359999999999997e-01   6.8630000000000002e-01  -1.1459999999999999e-01   3.1400000000000000e-01  -2.0169999999999999e-01   9.5440000000000003e-01  -1.7790000000000000e-01   1.9153000000000000e+00  -9.5999999999999992e-03  -4.8099999999999997e-02   8.8499999999999995e-02
  -4.8490000000000000e-01  -2.8580000000000000e-01   9.4359999999999999e-01  -1.1459999999999999e-01   2.8549999999999998e-01  -1.8859999999999999e-01   9.9880000000000002e-01  -1.1119999999999999e-01   2.8730000000000002e+00  -1.3489999999999999e-01  -1.1550000000000001e-01   1.1060000000000000e-01
  -3.0859999999999999e-01  -3.5170000000000001e-01  -2.5740000000000002e-01  -2.0050000000000001e-01   3.4260000000000002e-01  -2.1490000000000001e-01   1.0431999999999999e+00  -2.0010000000000000e-01   3.0470999999999999e+00  -8.6699999999999999e-02  -1.9199999999999998e-02   8.8499999999999995e-02
  -2.6450000000000001e-01  -3.5170000000000001e-01  -6.8630000000000002e-01  -1.4319999999999999e-01   2.0930000000000001e-01  -2.1929999999999999e-01   1.1540999999999999e+00  -2.2200000000000001e-02   2.1764999999999999e+00  -1.1559999999999999e-01  -1.4430000000000001e-01   9.2899999999999996e-02
  -1.5429999999999999e-01  -4.3969999999999998e-01   9.4359999999999999e-01  -9.5500000000000002e-02   2.9499999999999998e-01  -2.1929999999999999e-01   9.1000000000000003e-01  -1.3339999999999999e-01   2.2635999999999998e+00  -1.7340000000000000e-01   9.5999999999999992e-03   1.0170000000000000e-01
  -4.8490000000000000e-01  -8.7900000000000006e-02  -6.0050000000000003e-01  -7.6399999999999996e-02   2.8549999999999998e-01  -2.4560000000000001e-01   1.0653999999999999e+00  -1.3339999999999999e-01   2.5247000000000002e+00  -6.7400000000000002e-02   3.8500000000000000e-02   8.4000000000000005e-02
  -3.0859999999999999e-01  -5.2759999999999996e-01   1.4582999999999999e+00  -1.8140000000000001e-01   3.0449999999999999e-01  -2.3240000000000000e-01   9.5440000000000003e-01  -1.7790000000000000e-01   2.3506000000000000e+00  -1.9270000000000001e-01  -9.5999999999999992e-03   8.8499999999999995e-02
  -1.9839999999999999e-01  -4.3969999999999998e-01   4.2890000000000000e-01  -2.2910000000000000e-01   3.3310000000000001e-01  -1.7540000000000000e-01   1.2428999999999999e+00  -3.1130000000000002e-01   1.5670999999999999e+00  -1.5409999999999999e-01  -1.1550000000000001e-01   8.8499999999999995e-02
  -4.6289999999999998e-01  -2.4179999999999999e-01   6.0050000000000003e-01  -1.6230000000000000e-01   2.5690000000000002e-01  -2.1049999999999999e-01   1.0875999999999999e+00  -2.0010000000000000e-01   2.0024000000000002e+00  -1.9270000000000001e-01  -1.9199999999999998e-02   1.2830000000000000e-01
