# Supplementary material for: Footwear and Foam Surface Alter Gait Initiation of Typical Subjects
Source: PLoS One. 2015 Aug 13;10(8):e0135821. doi: 10.1371/journal.pone.0135821 (PMC4536224; doi:10.1371/journal.pone.0135821)
Supplement: S1 Dataset — (ZIP) [file pone.0135821.s001.zip › 16_foam_av1_01.txt]

   4.1660000000000004e+00  -2.1980000000000000e-01   2.4302549999999999e+02   2.1128499999999999e+01   3.1012100000000000e+01  -9.2100000000000001e-02  -2.9741000000000000e+00  -3.1575000000000002e+00   2.5647930000000002e+02   2.1683399999999999e+01  -3.2022100000000002e+01  -5.6620000000000004e-01
   4.2100000000000000e+00  -1.9789999999999999e-01   2.4070930000000001e+02   2.1119000000000000e+01   3.0821800000000000e+01  -1.0520000000000000e-01  -2.7966000000000002e+00  -3.3130999999999999e+00   2.5708879999999999e+02   2.1567799999999998e+01  -3.2118400000000001e+01  -5.9270000000000000e-01
   4.3643000000000001e+00  -3.2979999999999998e-01   2.3882210000000001e+02   2.0908899999999999e+01   3.0564900000000002e+01  -7.4499999999999997e-02  -2.9963000000000002e+00  -3.6465999999999998e+00   2.5769819999999999e+02   2.1423300000000001e+01  -3.2176099999999998e+01  -6.5910000000000002e-01
   4.1879999999999997e+00  -2.6379999999999998e-01   2.3744950000000000e+02   2.0632000000000001e+01   3.0241299999999999e+01  -9.6500000000000002e-02  -2.8631000000000002e+00  -3.8468000000000000e+00   2.5708879999999999e+02   2.1327000000000002e+01  -3.2195300000000003e+01  -6.8559999999999999e-01
   4.2762000000000002e+00  -6.6000000000000003e-02   2.3384660000000000e+02   2.0364699999999999e+01   3.0003399999999999e+01  -7.8899999999999998e-02  -3.0407000000000002e+00  -4.0247000000000002e+00   2.5804640000000001e+02   2.1047599999999999e+01  -3.2291600000000003e+01  -7.1220000000000006e-01
   4.2981999999999996e+00  -1.0990000000000000e-01   2.3093000000000001e+02   2.0001899999999999e+01   2.9451499999999999e+01  -2.6300000000000000e-02  -3.2848999999999999e+00  -4.0690999999999997e+00   2.5909109999999998e+02   2.1028400000000001e+01  -3.2532100000000000e+01  -7.6970000000000005e-01
   4.5407000000000002e+00  -2.6379999999999998e-01   2.2621180000000001e+02   1.9753699999999998e+01   2.8918600000000001e+01  -1.0090000000000000e-01  -3.6621999999999999e+00  -4.6473000000000004e+00   2.6118060000000003e+02   2.0729800000000001e+01  -3.2878500000000003e+01  -7.9620000000000002e-01
   4.4524999999999997e+00  -4.8359999999999997e-01   2.2286630000000000e+02   1.9228600000000000e+01   2.8518999999999998e+01  -4.8200000000000000e-02  -4.0395000000000003e+00  -5.0252999999999997e+00   2.6257350000000002e+02   2.0527500000000000e+01  -3.3244100000000003e+01  -8.6260000000000003e-01
   4.3864000000000001e+00  -3.0780000000000002e-01   2.1703299999999999e+02   1.8798900000000000e+01   2.7729099999999999e+01  -3.9500000000000000e-02  -4.2835999999999999e+00  -5.3587999999999996e+00   2.6666539999999998e+02   2.0421500000000002e+01  -3.3754100000000001e+01  -8.8029999999999997e-01
   4.2762000000000002e+00  -3.2979999999999998e-01   2.1274379999999999e+02   1.8264299999999999e+01   2.7300899999999999e+01   4.4000000000000003e-03  -4.8163000000000000e+00  -5.4699999999999998e+00   2.6945130000000000e+02   2.0450399999999998e+01  -3.4235199999999999e+01  -8.9349999999999996e-01
   4.1219000000000001e+00  -3.0780000000000002e-01   2.0785409999999999e+02   1.7596000000000000e+01   2.6834700000000002e+01   3.0700000000000002e-02  -5.7263000000000002e+00  -5.6033999999999997e+00   2.7258550000000002e+02   2.0315600000000000e+01  -3.4677799999999998e+01  -8.4489999999999998e-01
   4.3864000000000001e+00  -5.9360000000000002e-01   2.0330760000000001e+02   1.7042200000000001e+01   2.6158999999999999e+01   7.0199999999999999e-02  -6.4364999999999997e+00  -6.2260000000000000e+00   2.7589380000000000e+02   2.0296299999999999e+01  -3.5120399999999997e+01  -8.4930000000000005e-01
   4.2981999999999996e+00  -7.4739999999999995e-01   1.9850370000000001e+02   1.6431200000000000e+01   2.5540500000000002e+01   7.4499999999999997e-02  -7.5462999999999996e+00  -6.4706000000000001e+00   2.8103030000000001e+02   2.0382999999999999e+01  -3.5774700000000003e+01  -8.2279999999999998e-01
   4.3202999999999996e+00  -8.1340000000000001e-01   1.9361400000000000e+02   1.5867900000000001e+01   2.4931500000000000e+01   9.6500000000000002e-02  -8.5007000000000001e+00  -7.0487000000000002e+00   2.8599270000000001e+02   2.0469700000000000e+01  -3.6255800000000001e+01  -8.4050000000000002e-01
   4.3643000000000001e+00  -6.5949999999999998e-01   1.8889590000000001e+02   1.5237700000000000e+01   2.4360499999999998e+01   1.2280000000000001e-01  -9.6991999999999994e+00  -8.1159999999999997e+00   2.9086810000000003e+02   2.0604500000000002e+01  -3.6842799999999997e+01  -8.7139999999999995e-01
   4.4965999999999999e+00  -8.5740000000000005e-01   1.8486410000000001e+02   1.4846299999999999e+01   2.3913300000000000e+01   1.2280000000000001e-01  -1.0764500000000000e+01  -8.4050999999999991e+00   2.9565640000000002e+02   2.0893500000000000e+01  -3.7410499999999999e+01  -8.0510000000000004e-01
   4.3864000000000001e+00  -9.2330000000000001e-01   1.8169010000000000e+02   1.4416600000000001e+01   2.3570699999999999e+01   1.4470000000000000e-01  -1.2074000000000000e+01  -9.5612999999999992e+00   3.0096710000000002e+02   2.1143999999999998e+01  -3.8045499999999997e+01  -8.3599999999999997e-01
   4.2981999999999996e+00  -5.9360000000000002e-01   1.7877340000000001e+02   1.3939299999999999e+01   2.3199600000000000e+01   1.2720000000000001e-01  -1.3361400000000000e+01  -1.0183900000000000e+01   3.0575540000000001e+02   2.1423300000000001e+01  -3.8594000000000001e+01  -8.2720000000000005e-01
   4.2762000000000002e+00  -6.5949999999999998e-01   1.7559940000000000e+02   1.3538300000000000e+01   2.2961700000000000e+01   6.1400000000000003e-02  -1.4715199999999999e+01  -1.0873200000000001e+01   3.1019549999999998e+02   2.1712299999999999e+01  -3.8998100000000001e+01  -7.4309999999999998e-01
   4.3422999999999998e+00  -4.6170000000000000e-01   1.7302590000000001e+02   1.3232799999999999e+01   2.2581099999999999e+01   8.3299999999999999e-02  -1.6046900000000001e+01  -1.1318000000000000e+01   3.1507080000000002e+02   2.2136199999999999e+01  -3.9383000000000003e+01  -7.9620000000000002e-01
   4.4965999999999999e+00  -1.9789999999999999e-01   1.7105289999999999e+02   1.2850899999999999e+01   2.2343200000000000e+01   1.2720000000000001e-01  -1.7156700000000001e+01  -1.1762700000000001e+01   3.1916269999999997e+02   2.2531099999999999e+01  -3.9700499999999998e+01  -7.1660000000000001e-01
   4.1660000000000004e+00  -2.6379999999999998e-01   1.6787889999999999e+02   1.2650399999999999e+01   2.1972100000000001e+01   7.0199999999999999e-02  -1.8510600000000000e+01  -1.2207400000000000e+01   3.2281920000000002e+02   2.2945300000000000e+01  -4.0104700000000001e+01  -6.9450000000000001e-01
   4.3643000000000001e+00  -1.7590000000000000e-01   1.6573429999999999e+02   1.2363899999999999e+01   2.1800799999999999e+01   1.7979999999999999e-01  -1.9664700000000000e+01  -1.2118399999999999e+01   3.2612750000000000e+02   2.3417300000000001e+01  -4.0393300000000004e+01  -6.1040000000000005e-01
   4.2762000000000002e+00  -8.7900000000000006e-02   1.6384700000000001e+02   1.2106199999999999e+01   2.1534300000000002e+01   7.4499999999999997e-02  -2.0219600000000000e+01  -1.2340800000000000e+01   3.2891340000000002e+02   2.3850800000000000e+01  -4.0633899999999997e+01  -5.6179999999999997e-01
   3.8574000000000002e+00   8.7900000000000006e-02   1.6187400000000000e+02   1.1972500000000000e+01   2.1182300000000001e+01   7.0199999999999999e-02  -2.1129600000000000e+01  -1.2296300000000000e+01   3.3178640000000001e+02   2.4370999999999999e+01  -4.0797400000000003e+01  -4.6889999999999998e-01
   3.8574000000000002e+00   1.9789999999999999e-01   1.6075880000000001e+02   1.1609700000000000e+01   2.1039500000000000e+01   6.5799999999999997e-02  -2.1795400000000001e+01  -1.2140700000000001e+01   3.3405000000000001e+02   2.4833300000000001e+01  -4.1086100000000002e+01  -3.6709999999999998e-01
   3.6589999999999998e+00   5.4959999999999998e-01   1.6024410000000000e+02   1.1504700000000000e+01   2.1039500000000000e+01   8.8000000000000005e-03  -2.2061800000000002e+01  -1.2407500000000001e+01   3.3570409999999998e+02   2.5382400000000001e+01  -4.1240099999999998e+01  -3.0520000000000003e-01
   3.7031000000000001e+00   7.9139999999999999e-01   1.5835690000000000e+02   1.1342400000000000e+01   2.0925300000000000e+01   1.3200000000000000e-02  -2.2550100000000000e+01  -1.2118399999999999e+01   3.3727120000000002e+02   2.5758099999999999e+01  -4.1365099999999998e+01  -3.0520000000000003e-01
   3.4826999999999999e+00   8.3540000000000003e-01   1.5895740000000001e+02   1.1294600000000001e+01   2.0963400000000000e+01   5.2600000000000001e-02  -2.3171500000000002e+01  -1.2029500000000001e+01   3.3953480000000002e+02   2.6143400000000000e+01  -4.1355499999999999e+01  -2.6979999999999998e-01
   3.1299999999999999e+00   9.4530000000000003e-01   1.5972940000000000e+02   1.1208700000000000e+01   2.1125200000000000e+01   9.2100000000000001e-02  -2.3526599999999998e+01  -1.1762700000000001e+01   3.3918650000000002e+02   2.6605799999999999e+01  -4.1480600000000003e+01  -1.8579999999999999e-01
   3.1960999999999999e+00   7.6939999999999997e-01   1.6084460000000001e+02   1.0922300000000000e+01   2.1363099999999999e+01   1.0520000000000000e-01  -2.4059300000000000e+01  -1.1429100000000000e+01   3.3979590000000002e+02   2.6923600000000000e+01  -4.1403599999999997e+01  -1.7249999999999999e-01
   3.1741000000000001e+00   4.8359999999999997e-01   1.6410440000000000e+02   1.0884100000000000e+01   2.1848400000000002e+01   1.2720000000000001e-01  -2.4325700000000001e+01  -1.1362399999999999e+01   3.3909949999999998e+02   2.7116299999999999e+01  -4.1374800000000000e+01  -8.8499999999999995e-02
   3.4165000000000001e+00   1.7590000000000000e-01   1.6624900000000000e+02   1.0836399999999999e+01   2.2086300000000001e+01   2.5000000000000000e-01  -2.4702999999999999e+01  -1.1318000000000000e+01   3.3866419999999999e+02   2.7492000000000001e+01  -4.1066899999999997e+01  -4.8700000000000000e-02
   3.4165000000000001e+00   6.6000000000000003e-02   1.6813620000000000e+02   1.0760000000000000e+01   2.2514500000000002e+01   2.9380000000000001e-01  -2.4991499999999998e+01  -1.1206799999999999e+01   3.3805470000000003e+02   2.7723199999999999e+01  -4.0903300000000002e+01  -6.1899999999999997e-02
   3.3504000000000000e+00  -6.5949999999999998e-01   1.7156760000000000e+02   1.0635899999999999e+01   2.2933199999999999e+01   3.8590000000000002e-01  -2.5302199999999999e+01  -1.1318000000000000e+01   3.3727120000000002e+02   2.8031400000000001e+01  -4.0759000000000000e+01  -4.4200000000000003e-02
   3.2843000000000000e+00  -7.2550000000000003e-01   1.7499889999999999e+02   1.0521300000000000e+01   2.3485099999999999e+01   4.4729999999999998e-01  -2.5390999999999998e+01  -1.1362399999999999e+01   3.3613940000000002e+02   2.8233699999999999e+01  -4.0595399999999998e+01  -3.1000000000000000e-02
   3.0198000000000000e+00  -1.3190000000000000e+00   1.7920230000000001e+02   1.0578600000000000e+01   2.3989400000000000e+01   5.9199999999999997e-01  -2.5435400000000001e+01  -1.1562500000000000e+01   3.3405000000000001e+02   2.8416699999999999e+01  -4.0402900000000002e+01  -3.5400000000000001e-02
   3.1520000000000001e+00  -1.8906000000000001e+00   1.8366309999999999e+02   1.0588100000000001e+01   2.4712599999999998e+01   7.4550000000000005e-01  -2.5568600000000000e+01  -1.1784900000000000e+01   3.3291820000000001e+02   2.8705700000000000e+01  -4.0066200000000002e+01  -3.5400000000000001e-02
   2.7772999999999999e+00  -2.6819999999999999e+00   1.8949639999999999e+02   1.0549899999999999e+01   2.5626100000000001e+01   8.7270000000000003e-01  -2.5590800000000002e+01  -1.1673700000000000e+01   3.3143819999999999e+02   2.8975400000000000e+01  -3.9729399999999998e+01  -1.7700000000000000e-02
   3.0198000000000000e+00  -3.5832999999999999e+00   1.9730269999999999e+02   1.0521300000000000e+01   2.6625299999999999e+01   1.0348999999999999e+00  -2.5701699999999999e+01  -1.1584800000000000e+01   3.2856520000000000e+02   2.9379999999999999e+01  -3.9431100000000001e+01  -2.6499999999999999e-02
   2.9977000000000000e+00  -4.4406999999999996e+00   2.0450850000000000e+02   1.0521300000000000e+01   2.7738700000000001e+01   1.2848999999999999e+00  -2.5390999999999998e+01  -1.1518100000000000e+01   3.2464749999999998e+02   2.9591899999999999e+01  -3.8796100000000003e+01   3.5400000000000001e-02
   3.1078999999999999e+00  -5.4298999999999999e+00   2.1411630000000000e+02   1.0502200000000000e+01   2.8966200000000001e+01   1.4865999999999999e+00  -2.5390999999999998e+01  -1.1273500000000000e+01   3.2038150000000002e+02   2.9957999999999998e+01  -3.8141800000000003e+01   7.9600000000000004e-02
   3.2181999999999999e+00  -6.3532999999999999e+00   2.2355250000000001e+02   1.0549899999999999e+01   3.0422100000000000e+01   1.6708000000000001e+00  -2.4880500000000001e+01  -1.1140100000000000e+01   3.1359080000000000e+02   3.0198799999999999e+01  -3.7285400000000003e+01   9.2899999999999996e-02
   3.6810000000000000e+00  -7.5183999999999997e+00   2.3384660000000000e+02   1.0597700000000000e+01   3.2001800000000003e+01   1.8636999999999999e+00  -2.4325700000000001e+01  -1.0873200000000001e+01   3.0888959999999997e+02   3.0497399999999999e+01  -3.6284700000000001e+01   1.9460000000000000e-01
   4.5407000000000002e+00  -9.0132999999999992e+00   2.4577050000000000e+02   1.0664500000000000e+01   3.3609900000000003e+01   2.0434999999999999e+00  -2.3792999999999999e+01  -1.0517500000000000e+01   3.0053179999999998e+02   3.0795999999999999e+01  -3.5351399999999998e+01   2.5209999999999999e-01
   5.5545999999999998e+00  -1.0486200000000000e+01   2.5683670000000001e+02   1.0683600000000000e+01   3.5237099999999998e+01   2.3066000000000000e+00  -2.3260300000000001e+01  -9.6724999999999994e+00   2.9243520000000001e+02   3.1094600000000000e+01  -3.4167900000000003e+01   3.9369999999999999e-01
   6.8771000000000004e+00  -1.1739200000000000e+01   2.7099099999999999e+02   1.0903200000000000e+01   3.7111800000000002e+01   2.3549000000000002e+00  -2.2550100000000000e+01  -8.9610000000000003e+00   2.8407740000000001e+02   3.1354700000000001e+01  -3.2994000000000000e+01   5.1749999999999996e-01
   8.6184999999999992e+00  -1.2948300000000000e+01   2.8403010000000000e+02   1.1046400000000000e+01   3.8777000000000001e+01   2.4557000000000002e+00  -2.1484700000000000e+01  -8.2493999999999996e+00   2.7563260000000002e+02   3.1595600000000001e+01  -3.1695000000000000e+01   6.9010000000000005e-01
   9.7866999999999997e+00  -1.4135400000000001e+01   2.9698349999999999e+02   1.1409200000000000e+01   4.0546999999999997e+01   2.6398999999999999e+00  -2.0485900000000001e+01  -7.4267000000000003e+00   2.6640420000000000e+02   3.1749700000000001e+01  -3.0521100000000001e+01   8.4930000000000005e-01
   1.0580200000000000e+01  -1.5608300000000000e+01   3.1019420000000002e+02   1.1676500000000001e+01   4.2497700000000002e+01   2.7231999999999998e+00  -1.9331800000000001e+01  -7.0487000000000002e+00   2.5795940000000002e+02   3.1739999999999998e+01  -2.9347200000000001e+01   1.0041000000000000e+00
   1.0977000000000000e+01  -1.7477000000000000e+01   3.2503480000000002e+02   1.1667000000000000e+01   4.4543599999999998e+01   2.8416000000000001e+00  -1.8421800000000001e+01  -7.0932000000000004e+00   2.5012389999999999e+02   3.1480000000000000e+01  -2.8394600000000001e+01   1.0571999999999999e+00
   1.0690400000000000e+01  -1.8971800000000002e+01   3.3953219999999999e+02   1.2010700000000000e+01   4.6646599999999999e+01   3.0038999999999998e+00  -1.7422999999999998e+01  -7.7380000000000004e+00   2.4098259999999999e+02   3.1036799999999999e+01  -2.7451699999999999e+01   1.0705000000000000e+00
   1.1087199999999999e+01  -2.1939599999999999e+01   3.5523070000000001e+02   1.2201599999999999e+01   4.8825800000000001e+01   3.2888999999999999e+00  -1.6313300000000002e+01  -8.2939000000000007e+00   2.3236369999999999e+02   3.0449200000000001e+01  -2.6470199999999998e+01   1.0484000000000000e+00
   1.1858700000000001e+01  -2.3720300000000002e+01   3.7238740000000001e+02   1.2363899999999999e+01   5.1176200000000001e+01   3.4117000000000002e+00  -1.5070399999999999e+01  -9.2056000000000004e+00   2.2156819999999999e+02   2.9553400000000000e+01  -2.5306000000000001e+01   8.8910000000000000e-01
   1.2321600000000000e+01  -2.6138500000000001e+01   3.8765690000000001e+02   1.2574000000000000e+01   5.3307699999999997e+01   3.6440999999999999e+00  -1.3672100000000000e+01  -1.0628600000000000e+01   2.1138220000000001e+02   2.8436000000000000e+01  -2.4112800000000000e+01   7.2099999999999997e-01
   1.2740399999999999e+01  -2.9018300000000000e+01   4.0241170000000000e+02   1.2631300000000000e+01   5.5467799999999997e+01   3.9466999999999999e+00  -1.2051900000000000e+01  -1.1384700000000000e+01   1.9989019999999999e+02   2.7087399999999999e+01  -2.2987100000000002e+01   4.6000000000000002e-01
   1.3820399999999999e+01  -3.2249899999999997e+01   4.1888220000000001e+02   1.2774500000000000e+01   5.7675500000000000e+01   4.2887000000000004e+00  -9.8102000000000000e+00  -1.1206799999999999e+01   1.8735350000000000e+02   2.5786999999999999e+01  -2.1716899999999999e+01   2.5659999999999999e-01
   1.4790300000000000e+01  -3.5701300000000003e+01   4.3509539999999998e+02   1.2889099999999999e+01   5.9949800000000003e+01   4.5167999999999999e+00  -7.5685000000000002e+00  -1.3808299999999999e+01   1.7290150000000000e+02   2.3812300000000000e+01  -2.0321700000000000e+01  -1.3710000000000000e-01
   1.6134799999999998e+01  -3.8976900000000001e+01   4.5087959999999998e+02   1.3204100000000000e+01   6.2062300000000000e+01   4.9202000000000004e+00  -5.5930999999999997e+00  -1.2385300000000001e+01   1.5749189999999999e+02   2.1953099999999999e+01  -1.8714900000000000e+01  -3.8040000000000002e-01
   1.7964300000000001e+01  -4.1460999999999999e+01   4.6366140000000001e+02   1.3471500000000001e+01   6.3822699999999998e+01   5.0342000000000002e+00  -3.8397000000000001e+00  -1.2474200000000000e+01   1.4051519999999999e+02   1.9622000000000000e+01  -1.6761600000000001e+01  -6.9889999999999997e-01
   2.0940000000000001e+01  -4.4143000000000001e+01   4.7549950000000001e+02   1.3662400000000000e+01   6.5012200000000007e+01   4.9816000000000003e+00  -3.0185000000000000e+00  -1.1606999999999999e+01   1.2284190000000000e+02   1.7059699999999999e+01  -1.4673600000000000e+01  -1.0484000000000000e+00
   2.4268400000000000e+01  -4.6187500000000000e+01   4.8390629999999999e+02   1.4034800000000001e+01   6.6030400000000000e+01   4.6745999999999999e+00  -1.3761000000000001e+00  -1.3652699999999999e+01   9.9422700000000006e+01   1.3919400000000000e+01  -1.2248900000000001e+01  -1.4111000000000000e+00
   2.7464500000000001e+01  -4.8210000000000001e+01   4.9025430000000000e+02   1.4521699999999999e+01   6.6363399999999999e+01   4.4598000000000004e+00   1.0209999999999999e+00  -1.0739800000000001e+01   8.1749499999999998e+01   1.1183700000000000e+01  -1.0103100000000000e+01  -1.6898000000000000e+00
   2.9536500000000000e+01  -4.9902700000000003e+01   4.9428620000000001e+02   1.4874900000000000e+01   6.6772599999999997e+01   4.2229999999999999e+00   2.9963000000000002e+00  -1.0673100000000000e+01   6.3466900000000003e+01   8.7080000000000002e+00  -7.9478000000000000e+00  -1.4464999999999999e+00
   3.1564299999999999e+01  -5.0386400000000002e+01   4.9711700000000002e+02   1.5314100000000000e+01   6.6744100000000003e+01   3.8151000000000002e+00   2.9519000000000002e+00  -7.8491999999999997e+00   4.6925400000000003e+01   6.2228000000000003e+00  -5.6962000000000002e+00  -1.2650999999999999e+00
   3.2820700000000002e+01  -5.3749899999999997e+01   4.9703129999999999e+02   1.5543200000000001e+01   6.6553799999999995e+01   3.9203999999999999e+00   3.0629000000000000e+00  -3.2909000000000002e+00   3.1515799999999999e+01   4.4406999999999996e+00  -4.0605000000000002e+00  -7.4760000000000004e-01
   3.1101400000000002e+01  -5.3683900000000001e+01   4.9488670000000002e+02   1.6163799999999998e+01   6.6144599999999997e+01   4.2141999999999999e+00  -7.9900000000000004e-01   6.6699999999999995e-02   2.2722700000000000e+01   2.8801999999999999e+00  -2.5209999999999999e+00   2.3440000000000000e-01
   2.9470300000000002e+01  -5.3178300000000000e+01   4.9102640000000002e+02   1.6660299999999999e+01   6.5592699999999994e+01   4.3765000000000001e+00  -1.2873000000000001e+00   1.2452000000000001e+00   1.5757899999999999e+01   1.8976999999999999e+00  -1.5684000000000000e+00   6.6790000000000005e-01
   2.8676800000000000e+01  -5.3112299999999998e+01   4.8519310000000002e+02   1.7204499999999999e+01   6.4812399999999997e+01   4.3281999999999998e+00  -4.0838999999999999e+00   3.4020999999999999e+00   1.2101400000000000e+01   1.2425999999999999e+00  -8.0830000000000002e-01   1.1721999999999999e+00
   2.7574700000000000e+01  -5.3134300000000003e+01   4.7824459999999999e+02   1.7872800000000002e+01   6.3641900000000000e+01   4.3238000000000003e+00  -4.5944000000000003e+00   2.6682999999999999e+00   6.9648000000000003e+00   4.2380000000000001e-01  -2.3089999999999999e-01   1.2474000000000001e+00
   2.6406500000000001e+01  -5.2584699999999998e+01   4.7172500000000002e+02   1.8493400000000001e+01   6.2690300000000001e+01   4.2009999999999996e+00  -3.4624000000000001e+00  -3.1130000000000002e-01   4.5270999999999999e+00  -2.6010000000000000e-01   1.6360000000000000e-01   7.3429999999999995e-01
   2.6230100000000000e+01  -5.1881300000000003e+01   4.6709269999999998e+02   1.9199900000000000e+01   6.1843400000000003e+01   3.9599000000000002e+00  -1.5758000000000001e+00  -2.0011999999999999e+00   6.6166000000000000e+00  -4.0460000000000002e-01   4.0410000000000001e-01   2.2120000000000001e-01
   2.5855399999999999e+01  -5.1177799999999998e+01   4.6057310000000001e+02   2.0030500000000000e+01   6.1015500000000003e+01   3.7976000000000001e+00  -3.1069999999999998e-01  -2.0234000000000001e+00   5.7460000000000004e+00  -2.7939999999999998e-01   1.6360000000000000e-01   3.5400000000000001e-02
   2.5282299999999999e+01  -5.0320399999999999e+01   4.5611239999999998e+02   2.0670200000000001e+01   6.0064000000000000e+01   3.5783000000000000e+00  -2.2200000000000001e-02  -9.7840000000000005e-01   5.2236000000000002e+00  -1.8300000000000000e-01   1.6360000000000000e-01   3.5400000000000001e-02
   2.4819400000000002e+01  -4.9594999999999999e+01   4.5036489999999998e+02   2.1634499999999999e+01   5.9264600000000002e+01   3.3151999999999999e+00   2.8849999999999998e-01  -1.8899999999999999e+00   3.8306000000000000e+00  -4.3350000000000000e-01   1.9199999999999998e-02  -1.3299999999999999e-02
   2.4885600000000000e+01  -4.8781599999999997e+01   4.4650459999999998e+02   2.2484200000000001e+01   5.8379700000000000e+01   3.1661000000000001e+00   8.2120000000000004e-01  -1.1117999999999999e+00   4.5270999999999999e+00  -3.4680000000000000e-01  -3.8500000000000000e-02   1.3299999999999999e-02
   2.4885600000000000e+01  -4.8495800000000003e+01   4.4195810000000000e+02   2.3467600000000001e+01   5.7751600000000003e+01   2.9643999999999999e+00   4.8830000000000001e-01  -1.2897000000000001e+00   5.5719000000000003e+00  -2.6010000000000000e-01   3.8500000000000000e-02   5.3100000000000001e-02
   2.4797400000000000e+01  -4.8188000000000002e+01   4.4092869999999999e+02   2.4326899999999998e+01   5.7456600000000002e+01   2.9117999999999999e+00   6.2150000000000005e-01  -8.2269999999999999e-01   4.5270999999999999e+00  -2.9859999999999998e-01  -2.8899999999999999e-02   4.4200000000000003e-02
   2.4621099999999998e+01  -4.8210000000000001e+01   4.4049970000000002e+02   2.5424900000000001e+01   5.7228200000000001e+01   2.7978000000000001e+00   5.9930000000000005e-01  -9.3389999999999995e-01   5.1365999999999996e+00  -2.6010000000000000e-01   1.1550000000000001e-01   5.3100000000000001e-02
   2.4510800000000000e+01  -4.8649700000000003e+01   4.4152910000000003e+02   2.6570599999999999e+01   5.7180700000000002e+01   2.7145000000000001e+00   7.1020000000000005e-01  -1.3119000000000001e+00   4.2659000000000002e+00  -2.6970000000000000e-01   1.9199999999999998e-02   8.8000000000000005e-03
   2.4422699999999999e+01  -4.9287199999999999e+01   4.4307330000000002e+02   2.7477599999999999e+01   5.7294800000000002e+01   2.7145000000000001e+00   4.4390000000000002e-01  -9.7840000000000005e-01   3.9177000000000000e+00  -2.0230000000000001e-01  -2.8899999999999999e-02   5.7500000000000002e-02
   2.4312500000000000e+01  -5.0254500000000000e+01   4.4427420000000001e+02   2.8375000000000000e+01   5.7390000000000001e+01   2.7231999999999998e+00   3.1069999999999998e-01  -1.0227999999999999e+00   3.9177000000000000e+00  -2.8899999999999998e-01  -1.9199999999999998e-02   6.1899999999999997e-02
   2.4180199999999999e+01  -5.1199800000000003e+01   4.4701929999999999e+02   2.9434799999999999e+01   5.7608899999999998e+01   2.7364000000000002e+00   6.2150000000000005e-01  -9.5609999999999995e-01   3.9177000000000000e+00  -3.1790000000000002e-01  -2.8899999999999999e-02   5.7500000000000002e-02
   2.4180199999999999e+01  -5.2848500000000001e+01   4.5148009999999999e+02   3.0609100000000002e+01   5.8065600000000003e+01   2.8285000000000000e+00   7.5460000000000005e-01  -8.2269999999999999e-01   4.7882999999999996e+00  -2.9859999999999998e-01   9.6199999999999994e-02   6.1899999999999997e-02
   2.4599000000000000e+01  -5.4189500000000002e+01   4.5645549999999997e+02   3.1926700000000000e+01   5.8465299999999999e+01   2.8197000000000001e+00   4.4390000000000002e-01  -8.6719999999999997e-01   4.9623999999999997e+00  -2.6010000000000000e-01   1.9199999999999998e-02  -1.7700000000000000e-02
   2.5061900000000001e+01  -5.5420600000000000e+01   4.6177409999999998e+02   3.3282400000000003e+01   5.8969600000000000e+01   2.8592000000000000e+00   5.9930000000000005e-01  -7.5600000000000001e-01   4.4401000000000002e+00  -2.7939999999999998e-01   1.4430000000000001e-01   5.3100000000000001e-02
   2.5877500000000001e+01  -5.6585799999999999e+01   4.6632069999999999e+02   3.5153700000000001e+01   5.9293199999999999e+01   2.8022000000000000e+00   7.7680000000000005e-01  -8.6719999999999997e-01   4.0918000000000001e+00  -2.5050000000000000e-01   9.5999999999999992e-03   7.9600000000000004e-02
   2.6582799999999999e+01  -5.7377200000000002e+01   4.7086720000000003e+02   3.7082299999999996e+01   5.9702399999999997e+01   2.7494999999999998e+00   4.6610000000000001e-01  -8.2269999999999999e-01   4.7012999999999998e+00  -3.2750000000000001e-01  -5.7700000000000001e-02   7.0800000000000002e-02
   2.7464500000000001e+01  -5.7794899999999998e+01   4.7489900000000000e+02   3.9335500000000003e+01   5.9987800000000000e+01   2.6442999999999999e+00   5.9930000000000005e-01  -6.4480000000000004e-01   4.6142000000000003e+00  -2.5050000000000000e-01   5.7700000000000001e-02   6.1899999999999997e-02
   2.8169799999999999e+01  -5.8344400000000000e+01   4.7893090000000001e+02   4.1693700000000000e+01   6.0206699999999998e+01   2.6048000000000000e+00   6.4370000000000005e-01  -6.6710000000000003e-01   3.7435999999999998e+00  -2.2159999999999999e-01   1.9239999999999999e-01   8.8000000000000005e-03
   2.8698899999999998e+01  -5.9289700000000003e+01   4.8373480000000001e+02   4.4252400000000002e+01   6.0396999999999998e+01   2.5522000000000000e+00   5.9930000000000005e-01  -4.4469999999999998e-01   3.8306000000000000e+00  -2.9859999999999998e-01   3.8500000000000000e-02   1.3299999999999999e-02
   2.9448300000000000e+01  -6.0388900000000000e+01   4.8879599999999999e+02   4.6963900000000002e+01   6.0673000000000002e+01   2.4426000000000001e+00   4.6610000000000001e-01  -7.7820000000000000e-01   4.9623999999999997e+00  -2.7939999999999998e-01   9.5999999999999992e-03   4.4200000000000003e-02
   3.0065500000000000e+01  -6.1026400000000002e+01   4.9565870000000001e+02   4.9866300000000003e+01   6.1234400000000001e+01   2.3504999999999998e+00   6.2150000000000005e-01  -5.5589999999999995e-01   4.7012999999999998e+00  -2.8899999999999998e-01   1.9199999999999998e-02   3.1000000000000000e-02
   3.0572399999999998e+01  -6.2367400000000004e+01   5.0380820000000000e+02   5.3045600000000000e+01   6.2014699999999998e+01   2.4249999999999998e+00   8.2120000000000004e-01  -5.5589999999999995e-01   4.8754000000000000e+00  -3.9489999999999997e-01   2.8899999999999999e-02   1.7700000000000000e-02
   3.1211700000000000e+01  -6.3730400000000003e+01   5.1444539999999995e+02   5.6196300000000001e+01   6.3032899999999998e+01   2.3898999999999999e+00   7.1020000000000005e-01  -3.7800000000000000e-01   4.0918000000000001e+00  -3.3710000000000001e-01   1.0580000000000001e-01  -4.4000000000000003e-03
   3.1718599999999999e+01  -6.6258499999999998e+01   5.2576880000000006e+02   5.9346899999999998e+01   6.4098699999999994e+01   2.5916999999999999e+00   4.4390000000000002e-01  -2.4460000000000001e-01   4.4401000000000002e+00  -2.9859999999999998e-01   8.6599999999999996e-02   8.8000000000000005e-03
   3.1983100000000000e+01  -6.8632800000000003e+01   5.3777859999999998e+02   6.2478499999999997e+01   6.5554599999999994e+01   2.8504000000000000e+00   7.7680000000000005e-01  -3.5580000000000001e-01   3.3953000000000002e+00  -2.2159999999999999e-01   6.7400000000000002e-02  -7.5200000000000003e-02
   3.2093299999999999e+01  -7.1622500000000002e+01   5.4987410000000000e+02   6.5151799999999994e+01   6.6953400000000002e+01   3.2406999999999999e+00   9.3220000000000003e-01  -2.8910000000000002e-01   4.5270999999999999e+00  -3.1790000000000002e-01   6.7400000000000002e-02  -3.5400000000000001e-02
   3.2181500000000000e+01  -7.5249799999999993e+01   5.6111170000000004e+02   6.7395399999999995e+01   6.8314200000000000e+01   3.6617000000000002e+00   8.6560000000000004e-01  -1.7790000000000000e-01   3.5695000000000001e+00  -3.0819999999999997e-01   5.7700000000000001e-02  -3.5400000000000001e-02
   3.2181500000000000e+01  -7.9096999999999994e+01   5.6883230000000003e+02   6.9209500000000006e+01   6.9208699999999993e+01   4.0080999999999998e+00   7.5460000000000005e-01  -2.0010000000000000e-01   3.9177000000000000e+00  -2.2159999999999999e-01   3.8500000000000000e-02   0.0000000000000000e+00
   3.2754600000000003e+01  -8.2372500000000002e+01   5.7226360000000000e+02   7.0421999999999997e+01   6.9598799999999997e+01   4.4772999999999996e+00   5.9930000000000005e-01  -2.6679999999999998e-01   4.0918000000000001e+00  -3.0819999999999997e-01   8.6599999999999996e-02  -6.6400000000000001e-02
   3.3371800000000000e+01  -8.4680800000000005e+01   5.7192049999999995e+02   7.1157100000000000e+01   6.9617900000000006e+01   4.7624000000000004e+00   5.3269999999999995e-01  -3.1130000000000002e-01   4.1788999999999996e+00  -3.0819999999999997e-01   1.5400000000000000e-01  -3.5400000000000001e-02
   3.3041200000000003e+01  -9.2682800000000000e+01   5.6685929999999996e+02   7.0737099999999998e+01   6.9008799999999994e+01   5.2754000000000003e+00   6.4370000000000005e-01  -3.7800000000000000e-01   3.4824000000000002e+00  -3.1790000000000002e-01   4.8099999999999997e-02   0.0000000000000000e+00
   3.4143300000000004e+01  -9.0308599999999998e+01   5.5845240000000001e+02   7.0488799999999998e+01   6.8180999999999997e+01   5.7226999999999997e+00   8.2120000000000004e-01  -3.5580000000000001e-01   3.8306000000000000e+00  -3.5639999999999999e-01   9.6199999999999994e-02   4.8700000000000000e-02
   3.3900799999999997e+01  -9.0616399999999999e+01   5.4524170000000004e+02   6.9801400000000001e+01   6.6715500000000006e+01   5.8761999999999999e+00   6.8799999999999994e-01  -7.5600000000000001e-01   3.3953000000000002e+00  -3.4680000000000000e-01   1.7319999999999999e-01  -2.2100000000000002e-02
   3.3415900000000001e+01  -9.1825400000000002e+01   5.2705560000000003e+02   6.7748699999999999e+01   6.4584000000000003e+01   6.1481000000000003e+00   5.5489999999999995e-01  -3.7800000000000000e-01   4.6142000000000003e+00  -3.2750000000000001e-01   1.6360000000000000e-01   8.8000000000000005e-03
   3.0682600000000001e+01  -9.2111199999999997e+01   5.0269299999999998e+02   6.5380899999999997e+01   6.2033700000000003e+01   6.4112000000000000e+00   5.5489999999999995e-01  -6.0040000000000004e-01   3.6564999999999999e+00  -3.0819999999999997e-01   4.8099999999999997e-02   7.0800000000000002e-02
   2.9161700000000000e+01  -8.8659800000000004e+01   4.7670049999999998e+02   6.2430799999999998e+01   5.8998199999999997e+01   6.4593999999999996e+00   9.9880000000000002e-01  -3.3350000000000002e-01   3.7435999999999998e+00  -2.9859999999999998e-01   4.8099999999999997e-02   1.6370000000000001e-01
   2.5899500000000000e+01  -8.5010499999999993e+01   4.4727670000000001e+02   5.9165500000000002e+01   5.5848399999999998e+01   6.5251999999999999e+00   5.5489999999999995e-01  -3.3350000000000002e-01   3.3953000000000002e+00  -2.8899999999999998e-01   6.7400000000000002e-02   7.9600000000000004e-02
   2.3408700000000000e+01  -7.9514600000000002e+01   4.1630869999999999e+02   5.5671199999999999e+01   5.2213400000000000e+01   6.3190999999999997e+00   5.7709999999999995e-01  -3.7800000000000000e-01   4.1788999999999996e+00  -2.9859999999999998e-01   6.7400000000000002e-02   1.1060000000000000e-01
   2.0190600000000000e+01  -7.5931299999999993e+01   3.8576970000000000e+02   5.1890400000000000e+01   4.8759099999999997e+01   6.3235000000000001e+00   8.2120000000000004e-01  -9.7840000000000005e-01   3.8306000000000000e+00  -3.1790000000000002e-01   1.2509999999999999e-01   1.3710000000000000e-01
   1.8272900000000000e+01  -7.0039699999999996e+01   3.5660320000000002e+02   4.8481999999999999e+01   4.5200200000000002e+01   6.1304999999999996e+00   6.6579999999999995e-01  -2.2239999999999999e-01   4.5270999999999999e+00  -3.8529999999999998e-01   1.3469999999999999e-01   1.1500000000000000e-01
   1.5782200000000000e+01  -6.5247299999999996e+01   3.2597840000000002e+02   4.4682099999999998e+01   4.1707900000000002e+01   5.8718000000000004e+00   4.8830000000000001e-01   2.2200000000000001e-02   3.6564999999999999e+00  -3.0819999999999997e-01   8.6599999999999996e-02   1.3710000000000000e-01
   1.4106999999999999e+01  -5.9553500000000000e+01   2.9689769999999999e+02   4.0939500000000002e+01   3.8053800000000003e+01   5.5385000000000000e+00   6.2150000000000005e-01  -7.5600000000000001e-01   4.5270999999999999e+00  -1.5409999999999999e-01   7.6999999999999999e-02   1.1500000000000000e-01
   1.2189299999999999e+01  -5.4739100000000001e+01   2.6627289999999999e+02   3.7044100000000000e+01   3.4095199999999998e+01   5.1788999999999996e+00   8.4340000000000004e-01  -5.5589999999999995e-01   3.8306000000000000e+00  -2.7939999999999998e-01   1.2509999999999999e-01   5.7500000000000002e-02
   1.1263500000000001e+01  -4.9397100000000002e+01   2.3384660000000000e+02   3.2929200000000002e+01   2.9993900000000000e+01   4.6219999999999999e+00   4.6610000000000001e-01  -3.1130000000000002e-01   3.2212000000000001e+00  -2.7939999999999998e-01   9.6199999999999994e-02   1.3270000000000001e-01
   9.5663000000000000e+00  -4.3043900000000001e+01   2.0227820000000000e+02   2.8900099999999998e+01   2.5940200000000001e+01   4.0694999999999997e+00   6.2150000000000005e-01  -5.1139999999999997e-01   3.8306000000000000e+00  -4.0460000000000002e-01   3.8500000000000000e-02   1.0170000000000000e-01
   8.2658000000000005e+00  -3.6998399999999997e+01   1.7208230000000000e+02   2.4899699999999999e+01   2.1905500000000000e+01   3.4028999999999998e+00   4.4390000000000002e-01  -7.3380000000000001e-01   4.4401000000000002e+00  -3.5639999999999999e-01   1.1550000000000001e-01   7.0800000000000002e-02
   6.1056999999999997e+00  -2.9853700000000000e+01   1.4145750000000001e+02   2.1109400000000001e+01   1.8089600000000001e+01   2.6355000000000000e+00   8.8780000000000003e-01  -8.2269999999999999e-01   4.5270999999999999e+00  -3.7569999999999998e-01   1.5400000000000000e-01   7.5200000000000003e-02
   4.1219000000000001e+00  -2.2071500000000000e+01   1.1580810000000000e+02   1.7653199999999998e+01   1.4730499999999999e+01   1.7190000000000001e+00   7.1020000000000005e-01  -7.1150000000000002e-01   4.4401000000000002e+00  -3.7569999999999998e-01   1.1550000000000001e-01   6.6400000000000001e-02
   1.9177000000000000e+00  -1.0354300000000000e+01   9.3933199999999999e+01   1.4836700000000000e+01   1.1837700000000000e+01   8.4199999999999997e-01   8.4340000000000004e-01  -6.6710000000000003e-01   4.0918000000000001e+00  -4.4309999999999999e-01   5.7700000000000001e-02   9.7299999999999998e-02
   1.5208999999999999e+00  -1.0398199999999999e+01   7.4803500000000000e+01   1.1561999999999999e+01   9.3445999999999998e+00   4.3409999999999999e-01   8.4340000000000004e-01  -7.3380000000000001e-01   3.6564999999999999e+00  -3.9489999999999997e-01   8.6599999999999996e-02   6.6400000000000001e-02
   2.6450000000000001e-01  -8.2218999999999998e+00   5.6274200000000000e+01   9.0604999999999993e+00   7.1273999999999997e+00   3.8150000000000001e-01   7.5460000000000005e-01  -7.5600000000000001e-01   4.1788999999999996e+00  -3.4680000000000000e-01   6.7400000000000002e-02   1.0620000000000000e-01
  -4.1880000000000001e-01  -5.8475999999999999e+00   4.2720300000000002e+01   6.8360000000000003e+00   5.3860000000000001e+00   3.0700000000000000e-01   8.6560000000000004e-01  -7.7820000000000000e-01   4.3529999999999998e+00  -3.2750000000000001e-01   4.8099999999999997e-02   8.8499999999999995e-02
  -8.5960000000000003e-01  -4.6604999999999999e+00   3.0367500000000000e+01   4.9169000000000000e+00   3.9586000000000001e+00  -3.5099999999999999e-02   1.1096999999999999e+00  -6.8930000000000002e-01   4.3529999999999998e+00  -2.5050000000000000e-01   1.1550000000000001e-01   8.8499999999999995e-02
  -8.8170000000000004e-01  -1.5168999999999999e+00   2.2732700000000001e+01   3.5421000000000000e+00   2.8833000000000002e+00  -2.1049999999999999e-01   8.6560000000000004e-01  -7.3380000000000001e-01   3.8306000000000000e+00  -3.1790000000000002e-01   1.3469999999999999e-01   1.1940000000000001e-01
  -7.9349999999999998e-01   2.1980000000000000e-01   1.7071000000000002e+01   2.7019000000000002e+00   2.0554000000000001e+00  -5.2620000000000000e-01   1.0653999999999999e+00  -8.0049999999999999e-01   4.6142000000000003e+00  -3.2750000000000001e-01  -6.7400000000000002e-02   1.0170000000000000e-01
  -8.8200000000000001e-02   1.9126000000000001e+00   1.2352900000000000e+01   1.9286000000000001e+00   1.5129999999999999e+00  -7.6300000000000001e-01   1.1096999999999999e+00  -7.3380000000000001e-01   4.6142000000000003e+00  -3.2750000000000001e-01   9.6199999999999994e-02   1.6810000000000000e-01
   4.4100000000000000e-02   2.4841000000000002e+00   8.4925999999999995e+00   1.3080000000000001e+00   9.5160000000000000e-01  -8.8139999999999996e-01   8.4340000000000004e-01  -5.5589999999999995e-01   4.4401000000000002e+00  -2.6970000000000000e-01   1.1550000000000001e-01   1.0620000000000000e-01
  -6.6100000000000006e-02   1.9126000000000001e+00   6.0049000000000001e+00   7.0650000000000002e-01   6.9469999999999998e-01  -7.8059999999999996e-01   1.0875999999999999e+00  -7.7820000000000000e-01   4.4401000000000002e+00  -3.4680000000000000e-01   1.4430000000000001e-01   1.5040000000000001e-01
  -4.8490000000000000e-01   1.3190000000000000e+00   3.5171000000000001e+00   3.3420000000000000e-01   4.0920000000000001e-01  -5.1310000000000000e-01   9.9880000000000002e-01  -5.3369999999999995e-01   4.2659000000000002e+00  -3.3710000000000001e-01   1.5400000000000000e-01   1.2830000000000000e-01
   2.2040000000000001e-01   9.0129999999999999e-01   4.3750000000000000e+00   3.0549999999999999e-01   3.9970000000000000e-01  -5.5689999999999995e-01   9.3220000000000003e-01  -8.4499999999999997e-01   4.8754000000000000e+00  -3.4680000000000000e-01   7.6999999999999999e-02   9.2899999999999996e-02
  -4.1880000000000001e-01   4.6170000000000000e-01   4.4607999999999999e+00   1.4319999999999999e-01   1.2370000000000000e-01  -3.9910000000000001e-01   9.9880000000000002e-01  -8.4499999999999997e-01   4.2659000000000002e+00  -2.6970000000000000e-01   9.6199999999999994e-02   1.6370000000000001e-01
   0.0000000000000000e+00   6.6000000000000003e-02   4.4607999999999999e+00   1.9099999999999999e-02   9.4999999999999998e-03  -4.2540000000000000e-01   6.8799999999999994e-01  -8.4499999999999997e-01   4.3529999999999998e+00  -2.9859999999999998e-01   1.5400000000000000e-01   1.1060000000000000e-01
  -3.3060000000000000e-01  -1.2969999999999999e+00   6.0906000000000002e+00  -3.8199999999999998e-02  -2.7600000000000002e-01  -3.8590000000000002e-01   7.7680000000000005e-01  -6.2260000000000004e-01   4.7012999999999998e+00  -1.3489999999999999e-01   1.1550000000000001e-01   1.3710000000000000e-01
   1.1020000000000001e-01   7.4739999999999995e-01   4.8038999999999996e+00   4.7699999999999999e-02  -1.5229999999999999e-01  -2.8070000000000001e-01   5.7709999999999995e-01  -3.5580000000000001e-01   4.3529999999999998e+00  -2.1190000000000001e-01   1.1550000000000001e-01   1.6370000000000001e-01
  -1.7630000000000001e-01  -5.9360000000000002e-01   3.6886999999999999e+00   4.7699999999999999e-02   1.9980000000000001e-01  -3.8590000000000002e-01   6.6579999999999995e-01  -2.6679999999999998e-01   4.2659000000000002e+00  -1.8300000000000000e-01   8.6599999999999996e-02   1.6810000000000000e-01
   2.1999999999999999e-02  -3.5170000000000001e-01   3.7745000000000002e+00  -3.8199999999999998e-02   2.1890000000000001e-01  -3.0700000000000000e-01   9.3220000000000003e-01  -8.8900000000000007e-02   5.4847999999999999e+00  -1.7340000000000000e-01   1.3469999999999999e-01   2.4770000000000000e-01
  -6.6100000000000006e-02  -4.6170000000000000e-01   2.5735000000000001e+00   4.7699999999999999e-02   3.7109999999999999e-01  -2.4560000000000001e-01   1.4205000000000001e+00  -2.2239999999999999e-01   4.4401000000000002e+00  -1.9270000000000001e-01   1.6360000000000000e-01   2.4770000000000000e-01
   1.3230000000000000e-01  -3.9570000000000000e-01   3.1739999999999999e+00  -9.4999999999999998e-03   2.1890000000000001e-01  -3.0700000000000000e-01   1.5315000000000001e+00  -1.3339999999999999e-01   4.5270999999999999e+00  -1.4449999999999999e-01   9.6199999999999994e-02   2.8749999999999998e-01
  -2.6450000000000001e-01  -1.7590000000000000e-01   3.5171000000000001e+00  -4.7699999999999999e-02   1.8079999999999999e-01  -2.7189999999999998e-01   1.1540999999999999e+00  -4.4499999999999998e-02   4.7012999999999998e+00  -1.9300000000000001e-02   1.4430000000000001e-01   2.3000000000000001e-01
   6.6100000000000006e-02  -6.8149999999999999e-01   3.5171000000000001e+00  -1.1459999999999999e-01   1.6180000000000000e-01  -2.5869999999999999e-01   9.5440000000000003e-01  -2.6679999999999998e-01   4.7012999999999998e+00  -4.8200000000000000e-02   1.7319999999999999e-01   1.7249999999999999e-01
  -4.4080000000000003e-01  -5.4959999999999998e-01   2.7450999999999999e+00   1.9099999999999999e-02   3.8100000000000002e-02  -3.1569999999999998e-01   1.0209999999999999e+00  -2.2200000000000001e-02   5.2236000000000002e+00  -1.0600000000000000e-01   8.6599999999999996e-02   1.4160000000000000e-01
  -1.9839999999999999e-01  -1.7590000000000000e-01   3.4314000000000000e+00   9.4999999999999998e-03   1.2370000000000000e-01  -2.8939999999999999e-01   1.0209999999999999e+00   0.0000000000000000e+00   4.9623999999999997e+00  -1.4449999999999999e-01   5.7700000000000001e-02   3.9800000000000002e-02
  -6.3919999999999999e-01  -5.0560000000000005e-01   3.6029000000000000e+00   2.8600000000000000e-02   1.4269999999999999e-01  -3.6840000000000001e-01   5.1049999999999995e-01  -3.1130000000000002e-01   4.7012999999999998e+00  -1.3489999999999999e-01   4.8099999999999997e-02   7.9600000000000004e-02
   1.3230000000000000e-01  -2.8580000000000000e-01   2.6593000000000000e+00  -2.8600000000000000e-02   1.5229999999999999e-01  -2.9380000000000001e-01   8.8780000000000003e-01  -1.3339999999999999e-01   4.4401000000000002e+00  -8.6699999999999999e-02   4.8099999999999997e-02   1.4160000000000000e-01
  -1.1020000000000001e-01  -6.5949999999999998e-01   4.0317999999999996e+00  -5.7299999999999997e-02   1.5229999999999999e-01  -3.1140000000000001e-01   1.1762999999999999e+00  -2.0010000000000000e-01   5.3977000000000004e+00  -1.3489999999999999e-01   9.5999999999999992e-03   1.8140000000000001e-01
   0.0000000000000000e+00  -4.3969999999999998e-01   3.7745000000000002e+00  -1.4319999999999999e-01   1.5229999999999999e-01  -2.7189999999999998e-01   1.1540999999999999e+00   1.7790000000000000e-01   4.6142000000000003e+00  -8.6699999999999999e-02   4.8099999999999997e-02   2.1229999999999999e-01
  -1.9839999999999999e-01  -3.0780000000000002e-01   3.0024000000000002e+00  -6.6799999999999998e-02   1.7130000000000001e-01  -2.7189999999999998e-01   1.2650999999999999e+00  -2.2200000000000001e-02   4.0918000000000001e+00  -1.0600000000000000e-01   3.8500000000000000e-02   2.2559999999999999e-01
  -6.6100000000000006e-02  -3.9570000000000000e-01   3.2597999999999998e+00   0.0000000000000000e+00   1.9980000000000001e-01  -3.2010000000000000e-01   1.0209999999999999e+00  -3.5580000000000001e-01   5.5719000000000003e+00  -9.6299999999999997e-02   9.6199999999999994e-02   1.9910000000000000e-01
  -2.8649999999999998e-01  -5.4959999999999998e-01   3.5171000000000001e+00  -1.1459999999999999e-01   1.4269999999999999e-01  -3.0259999999999998e-01   8.6560000000000004e-01  -8.8900000000000007e-02   4.7012999999999998e+00  -9.6299999999999997e-02   1.3469999999999999e-01   1.8579999999999999e-01
  -1.3230000000000000e-01  -5.4959999999999998e-01   4.0317999999999996e+00  -1.3370000000000001e-01   2.0930000000000001e-01  -3.7709999999999999e-01   8.8780000000000003e-01  -2.2239999999999999e-01   4.1788999999999996e+00  -5.7799999999999997e-02  -6.7400000000000002e-02   1.9020000000000001e-01
  -2.8649999999999998e-01  -5.4959999999999998e-01   2.6593000000000000e+00  -1.3370000000000001e-01   6.6600000000000006e-02  -3.6840000000000001e-01   1.0209999999999999e+00  -1.7790000000000000e-01   4.9623999999999997e+00  -1.4449999999999999e-01   2.8899999999999999e-02   1.8579999999999999e-01
  -4.4100000000000000e-02  -6.1550000000000005e-01   3.4314000000000000e+00  -1.0500000000000000e-01   2.0930000000000001e-01  -3.6399999999999999e-01   1.1540999999999999e+00  -1.5559999999999999e-01   5.0495000000000001e+00  -1.4449999999999999e-01   1.2509999999999999e-01   2.6540000000000002e-01
  -8.8200000000000001e-02  -4.8359999999999997e-01   3.2597999999999998e+00  -9.5500000000000002e-02   1.9030000000000000e-01  -3.3329999999999999e-01   1.0431999999999999e+00   0.0000000000000000e+00   4.5270999999999999e+00  -8.6699999999999999e-02   9.6199999999999994e-02   2.3890000000000000e-01
  -6.6100000000000006e-02  -4.8359999999999997e-01   3.6029000000000000e+00  -1.1459999999999999e-01   7.6100000000000001e-02  -3.1569999999999998e-01   1.2428999999999999e+00   0.0000000000000000e+00   4.7012999999999998e+00  -1.6380000000000000e-01   4.8099999999999997e-02   2.5209999999999999e-01
  -1.3230000000000000e-01  -7.2550000000000003e-01   2.9165999999999999e+00  -7.6399999999999996e-02   1.5229999999999999e-01  -3.3770000000000000e-01   9.5440000000000003e-01  -1.7790000000000000e-01   4.6142000000000003e+00  -9.6299999999999997e-02   9.5999999999999992e-03   2.5659999999999999e-01
  -4.1880000000000001e-01  -5.0560000000000005e-01   3.4314000000000000e+00  -9.5500000000000002e-02   1.9980000000000001e-01  -3.8590000000000002e-01   8.4340000000000004e-01  -1.1119999999999999e-01   4.4401000000000002e+00  -7.7100000000000002e-02   2.8899999999999999e-02   2.6100000000000001e-01
  -1.7630000000000001e-01  -4.6170000000000000e-01   3.0882000000000001e+00  -3.8199999999999998e-02   1.1420000000000000e-01  -4.0780000000000000e-01   9.9880000000000002e-01   4.4499999999999998e-02   5.1365999999999996e+00  -2.0230000000000001e-01   8.6599999999999996e-02   2.4329999999999999e-01
  -2.2040000000000001e-01  -4.1770000000000002e-01   3.0882000000000001e+00   1.9099999999999999e-02   1.9030000000000000e-01  -3.3329999999999999e-01   9.5440000000000003e-01   1.1119999999999999e-01   4.5270999999999999e+00  -8.6699999999999999e-02   7.6999999999999999e-02   2.0349999999999999e-01
   2.1999999999999999e-02  -5.9360000000000002e-01   3.0882000000000001e+00  -1.4319999999999999e-01   1.2370000000000000e-01  -3.3329999999999999e-01   1.0431999999999999e+00  -1.5559999999999999e-01   4.7012999999999998e+00  -1.7340000000000000e-01   2.8899999999999999e-02   2.7429999999999999e-01
  -1.3230000000000000e-01  -5.0560000000000005e-01   3.1739999999999999e+00  -8.5900000000000004e-02   3.8100000000000002e-02  -2.8939999999999999e-01   7.7680000000000005e-01  -2.2200000000000001e-02   4.4401000000000002e+00  -2.3119999999999999e-01   2.8899999999999999e-02   2.7870000000000000e-01
  -1.5429999999999999e-01  -3.7369999999999998e-01   3.6029000000000000e+00  -1.4319999999999999e-01   4.7600000000000003e-02  -3.7709999999999999e-01   1.0875999999999999e+00  -6.6699999999999995e-02   5.8330000000000002e+00  -6.7400000000000002e-02   4.8099999999999997e-02   2.4770000000000000e-01
  -1.5429999999999999e-01  -6.1550000000000005e-01   3.6886999999999999e+00  -1.1459999999999999e-01   1.6180000000000000e-01  -3.5080000000000000e-01   9.7660000000000002e-01  -1.1119999999999999e-01   4.5270999999999999e+00  -9.6299999999999997e-02   5.7700000000000001e-02   2.2559999999999999e-01
  -1.7630000000000001e-01  -3.9570000000000000e-01   3.6886999999999999e+00   1.9099999999999999e-02   1.2370000000000000e-01  -3.3770000000000000e-01   1.1318999999999999e+00  -2.0010000000000000e-01   4.7012999999999998e+00  -1.2520000000000001e-01   0.0000000000000000e+00   2.6100000000000001e-01
  -1.3230000000000000e-01  -6.1550000000000005e-01   3.4314000000000000e+00  -1.2410000000000000e-01   1.2370000000000000e-01  -3.4200000000000003e-01   9.5440000000000003e-01  -2.2200000000000001e-02   4.4401000000000002e+00  -6.7400000000000002e-02   1.9199999999999998e-02   2.6100000000000001e-01
  -2.8649999999999998e-01  -4.1770000000000002e-01   3.0024000000000002e+00  -7.6399999999999996e-02   9.4999999999999998e-03  -3.5520000000000002e-01   8.8780000000000003e-01  -1.5559999999999999e-01   3.9177000000000000e+00  -1.1559999999999999e-01   6.7400000000000002e-02   2.6979999999999998e-01
  -1.5429999999999999e-01  -6.8149999999999999e-01   3.2597999999999998e+00  -1.9099999999999999e-02   1.5229999999999999e-01  -3.5959999999999998e-01   9.5440000000000003e-01  -1.1119999999999999e-01   4.7012999999999998e+00  -6.7400000000000002e-02   4.8099999999999997e-02   2.3890000000000000e-01
  -6.6100000000000006e-02  -5.9360000000000002e-01   3.1739999999999999e+00  -8.5900000000000004e-02   1.2370000000000000e-01  -3.4200000000000003e-01   7.9900000000000004e-01  -2.4460000000000001e-01   3.6564999999999999e+00  -3.8500000000000000e-02  -9.5999999999999992e-03   2.8310000000000002e-01
  -1.7630000000000001e-01  -3.2979999999999998e-01   2.7450999999999999e+00  -1.9099999999999999e-02   1.7130000000000001e-01  -2.8939999999999999e-01   8.6560000000000004e-01   0.0000000000000000e+00   4.7012999999999998e+00  -1.0600000000000000e-01   1.2509999999999999e-01   2.6540000000000002e-01
   0.0000000000000000e+00  -5.0560000000000005e-01   3.6029000000000000e+00  -1.5279999999999999e-01   1.2370000000000000e-01  -3.5520000000000002e-01   6.4370000000000005e-01  -1.5559999999999999e-01   4.7012999999999998e+00  -1.3489999999999999e-01  -9.5999999999999992e-03   2.8749999999999998e-01
  -6.6100000000000006e-02  -5.0560000000000005e-01   3.1739999999999999e+00  -7.6399999999999996e-02   9.5200000000000007e-02  -2.9380000000000001e-01   1.0875999999999999e+00  -1.1119999999999999e-01   4.7882999999999996e+00  -4.8200000000000000e-02   9.5999999999999992e-03   2.4770000000000000e-01
  -2.1999999999999999e-02  -5.7160000000000000e-01   3.0882000000000001e+00  -1.0500000000000000e-01   2.8500000000000001e-02  -3.9910000000000001e-01   9.1000000000000003e-01  -1.1119999999999999e-01   4.0048000000000004e+00   1.9300000000000001e-02   2.8899999999999999e-02   2.5659999999999999e-01
  -2.6450000000000001e-01  -3.5170000000000001e-01   3.6029000000000000e+00  -4.7699999999999999e-02   1.1420000000000000e-01  -3.3329999999999999e-01   8.8780000000000003e-01   1.3339999999999999e-01   4.7882999999999996e+00  -8.6699999999999999e-02   5.7700000000000001e-02   2.4329999999999999e-01
   6.6100000000000006e-02  -4.8359999999999997e-01   2.5735000000000001e+00   4.7699999999999999e-02   4.7600000000000003e-02  -3.1140000000000001e-01   9.7660000000000002e-01   2.2200000000000001e-02   4.6142000000000003e+00  -7.7100000000000002e-02   6.7400000000000002e-02   2.3000000000000001e-01
  -7.2740000000000005e-01  -3.2979999999999998e-01   3.7745000000000002e+00  -1.8140000000000001e-01   1.9030000000000000e-01  -3.4639999999999999e-01   9.7660000000000002e-01  -1.1119999999999999e-01   4.7012999999999998e+00  -7.7100000000000002e-02  -9.5999999999999992e-03   3.0959999999999999e-01
   2.4249999999999999e-01  -4.8359999999999997e-01   3.5171000000000001e+00  -4.7699999999999999e-02   7.6100000000000001e-02  -3.6840000000000001e-01   1.0653999999999999e+00  -1.3339999999999999e-01   3.8306000000000000e+00  -7.7100000000000002e-02   5.7700000000000001e-02   3.0080000000000001e-01
  -2.8649999999999998e-01  -6.3749999999999996e-01   3.4314000000000000e+00  -1.5279999999999999e-01   1.2370000000000000e-01  -3.6840000000000001e-01   8.8780000000000003e-01   8.8900000000000007e-02   4.7882999999999996e+00  -2.0230000000000001e-01   5.7700000000000001e-02   2.7870000000000000e-01
   2.6450000000000001e-01  -3.9570000000000000e-01   3.5171000000000001e+00  -1.4319999999999999e-01   1.4269999999999999e-01  -3.5080000000000000e-01   8.2120000000000004e-01   6.6699999999999995e-02   5.3106999999999998e+00  -6.7400000000000002e-02   7.6999999999999999e-02   2.5659999999999999e-01
  -1.3230000000000000e-01  -5.4959999999999998e-01   3.3456000000000001e+00  -1.4319999999999999e-01   2.3790000000000000e-01  -3.6840000000000001e-01   9.7660000000000002e-01  -8.8900000000000007e-02   4.4401000000000002e+00  -3.8500000000000000e-02   1.2509999999999999e-01   2.4329999999999999e-01
  -8.8200000000000001e-02  -3.7369999999999998e-01   2.9165999999999999e+00  -1.1459999999999999e-01   3.8100000000000002e-02  -3.2450000000000001e-01   1.1096999999999999e+00  -8.8900000000000007e-02   4.0918000000000001e+00  -6.7400000000000002e-02  -3.8500000000000000e-02   2.9640000000000000e-01
  -3.9679999999999999e-01  -5.2759999999999996e-01   2.4876999999999998e+00  -7.6399999999999996e-02   1.9000000000000000e-02  -3.8150000000000001e-01   1.1318999999999999e+00  -2.2239999999999999e-01   4.0918000000000001e+00  -8.6699999999999999e-02   0.0000000000000000e+00   2.5209999999999999e-01
   1.5429999999999999e-01  -5.4959999999999998e-01   3.0024000000000002e+00  -1.4319999999999999e-01   8.5599999999999996e-02  -3.3770000000000000e-01   8.8780000000000003e-01  -1.5559999999999999e-01   4.5270999999999999e+00  -1.8300000000000000e-01   9.6199999999999994e-02   2.7870000000000000e-01
  -2.1999999999999999e-02  -3.0780000000000002e-01   3.5171000000000001e+00  -1.2410000000000000e-01   1.6180000000000000e-01  -3.9029999999999998e-01   1.0209999999999999e+00  -6.6699999999999995e-02   4.9623999999999997e+00  -1.6380000000000000e-01   9.6199999999999994e-02   2.4329999999999999e-01
  -2.2040000000000001e-01  -3.5170000000000001e-01   3.1739999999999999e+00   0.0000000000000000e+00   6.6600000000000006e-02  -2.9820000000000002e-01   8.2120000000000004e-01  -2.2200000000000001e-02   5.2236000000000002e+00  -1.0600000000000000e-01   4.8099999999999997e-02   2.3890000000000000e-01
  -2.2040000000000001e-01  -3.7369999999999998e-01   3.0882000000000001e+00  -1.3370000000000001e-01   5.7099999999999998e-02  -3.4200000000000003e-01   9.1000000000000003e-01  -6.6699999999999995e-02   4.9623999999999997e+00  -1.4449999999999999e-01   8.6599999999999996e-02   2.6979999999999998e-01
   2.8649999999999998e-01  -4.8359999999999997e-01   3.4314000000000000e+00  -6.6799999999999998e-02   6.6600000000000006e-02  -3.6399999999999999e-01   9.5440000000000003e-01  -2.0010000000000000e-01   4.9623999999999997e+00  -1.2520000000000001e-01   0.0000000000000000e+00   3.0080000000000001e-01
  -1.7630000000000001e-01  -5.9360000000000002e-01   3.1739999999999999e+00  -1.2410000000000000e-01   7.6100000000000001e-02  -3.5080000000000000e-01   8.4340000000000004e-01   1.5559999999999999e-01   5.1365999999999996e+00  -9.6299999999999997e-02   9.5999999999999992e-03   2.8310000000000002e-01
  -1.5429999999999999e-01  -4.1770000000000002e-01   4.0317999999999996e+00  -1.2410000000000000e-01   1.9030000000000000e-01  -3.6399999999999999e-01   8.6560000000000004e-01  -2.0010000000000000e-01   3.9177000000000000e+00   0.0000000000000000e+00   3.8500000000000000e-02   2.4770000000000000e-01
  -4.4080000000000003e-01  -4.8359999999999997e-01   2.7450999999999999e+00  -9.4999999999999998e-03   1.4269999999999999e-01  -3.4639999999999999e-01   8.2120000000000004e-01  -4.4499999999999998e-02   4.0918000000000001e+00  -1.8300000000000000e-01   8.6599999999999996e-02   2.4329999999999999e-01
  -6.6100000000000006e-02  -6.3749999999999996e-01   3.1739999999999999e+00  -1.3370000000000001e-01   8.5599999999999996e-02  -3.1569999999999998e-01   8.2120000000000004e-01   8.8900000000000007e-02   5.0495000000000001e+00  -9.6299999999999997e-02  -5.7700000000000001e-02   2.6100000000000001e-01
  -3.3060000000000000e-01  -5.0560000000000005e-01   3.2597999999999998e+00  -9.5500000000000002e-02   7.6100000000000001e-02  -4.0339999999999998e-01   8.8780000000000003e-01  -1.5559999999999999e-01   4.0918000000000001e+00  -8.6699999999999999e-02  -9.5999999999999992e-03   2.7429999999999999e-01
  -2.4249999999999999e-01  -4.8359999999999997e-01   3.7745000000000002e+00  -1.2410000000000000e-01   1.3320000000000001e-01  -3.9910000000000001e-01   8.2120000000000004e-01   6.6699999999999995e-02   4.7882999999999996e+00  -1.2520000000000001e-01   1.0580000000000001e-01   3.1850000000000001e-01
  -2.2040000000000001e-01  -4.6170000000000000e-01   3.2597999999999998e+00  -7.6399999999999996e-02   1.0470000000000000e-01  -4.1220000000000001e-01   9.5440000000000003e-01  -8.8900000000000007e-02   4.2659000000000002e+00  -9.6299999999999997e-02   9.5999999999999992e-03   2.8310000000000002e-01
   2.1999999999999999e-02  -4.8359999999999997e-01   3.1739999999999999e+00  -1.9099999999999999e-02   4.7600000000000003e-02  -3.9910000000000001e-01   9.5440000000000003e-01  -6.6699999999999995e-02   5.0495000000000001e+00   9.5999999999999992e-03   1.1550000000000001e-01   2.5209999999999999e-01
  -6.6100000000000006e-02  -5.4959999999999998e-01   3.0882000000000001e+00  -1.1459999999999999e-01   1.9000000000000000e-02  -3.2450000000000001e-01   9.7660000000000002e-01   4.4499999999999998e-02   4.3529999999999998e+00  -1.1559999999999999e-01   4.8099999999999997e-02   2.6100000000000001e-01
  -1.5429999999999999e-01  -4.3969999999999998e-01   3.6029000000000000e+00  -1.7190000000000000e-01   1.4269999999999999e-01  -3.3770000000000000e-01   8.8780000000000003e-01  -1.1119999999999999e-01   4.7012999999999998e+00  -1.3489999999999999e-01  -5.7700000000000001e-02   2.6100000000000001e-01
  -2.4249999999999999e-01  -4.3969999999999998e-01   2.8309000000000002e+00  -1.0500000000000000e-01   2.8500000000000001e-02  -3.0700000000000000e-01   9.9880000000000002e-01  -2.2200000000000001e-02   4.6142000000000003e+00  -8.6699999999999999e-02  -1.0580000000000001e-01   2.8749999999999998e-01
  -6.6100000000000006e-02  -4.8359999999999997e-01   3.6029000000000000e+00  -4.7699999999999999e-02   8.5599999999999996e-02  -3.5520000000000002e-01   1.0653999999999999e+00   1.7790000000000000e-01   5.3106999999999998e+00  -1.2520000000000001e-01   1.0580000000000001e-01   3.0520000000000003e-01
  -3.9679999999999999e-01  -3.0780000000000002e-01   4.1176000000000004e+00  -5.7299999999999997e-02   8.5599999999999996e-02  -2.9820000000000002e-01   9.9880000000000002e-01  -3.1130000000000002e-01   4.6142000000000003e+00  -1.1559999999999999e-01  -9.5999999999999992e-03   2.6100000000000001e-01
  -2.1999999999999999e-02  -6.3749999999999996e-01   2.9165999999999999e+00  -2.8600000000000000e-02   4.7600000000000003e-02  -3.8150000000000001e-01   8.4340000000000004e-01  -1.7790000000000000e-01   5.9200999999999997e+00  -1.0600000000000000e-01  -3.8500000000000000e-02   2.8749999999999998e-01
   4.4100000000000000e-02  -4.1770000000000002e-01   3.6886999999999999e+00  -1.3370000000000001e-01   1.2370000000000000e-01  -3.6840000000000001e-01   7.9900000000000004e-01  -8.8900000000000007e-02   5.0495000000000001e+00  -1.0600000000000000e-01   1.9199999999999998e-02   3.4499999999999997e-01
   1.3230000000000000e-01  -5.2759999999999996e-01   2.9165999999999999e+00  -1.6230000000000000e-01   7.6100000000000001e-02  -3.2450000000000001e-01   9.3220000000000003e-01   6.6699999999999995e-02   4.3529999999999998e+00  -1.2520000000000001e-01   6.7400000000000002e-02   3.0959999999999999e-01
  -3.0859999999999999e-01  -6.1550000000000005e-01   2.4876999999999998e+00  -8.5900000000000004e-02   1.4269999999999999e-01  -4.2099999999999999e-01   7.1020000000000005e-01   2.2200000000000001e-02   4.8754000000000000e+00  -1.7340000000000000e-01   9.5999999999999992e-03   2.7870000000000000e-01
   8.8200000000000001e-02  -4.6170000000000000e-01   3.4314000000000000e+00  -1.2410000000000000e-01   8.5599999999999996e-02  -3.5520000000000002e-01   8.2120000000000004e-01   2.2200000000000001e-02   4.2659000000000002e+00  -1.7340000000000000e-01   9.5999999999999992e-03   2.9640000000000000e-01
  -1.7630000000000001e-01  -6.3749999999999996e-01   2.9165999999999999e+00  -5.7299999999999997e-02   5.7099999999999998e-02  -3.4639999999999999e-01   7.3240000000000005e-01   0.0000000000000000e+00   4.7882999999999996e+00  -1.2520000000000001e-01  -2.8899999999999999e-02   2.9189999999999999e-01
  -1.7630000000000001e-01  -4.1770000000000002e-01   2.9165999999999999e+00  -5.7299999999999997e-02  -9.4999999999999998e-03  -3.3329999999999999e-01   9.3220000000000003e-01   0.0000000000000000e+00   5.1365999999999996e+00  -2.2159999999999999e-01  -6.7400000000000002e-02   2.8749999999999998e-01
   6.6100000000000006e-02  -7.4739999999999995e-01   3.6029000000000000e+00  -1.7190000000000000e-01   7.6100000000000001e-02  -3.2450000000000001e-01   7.1020000000000005e-01   0.0000000000000000e+00   4.8754000000000000e+00  -5.7799999999999997e-02   0.0000000000000000e+00   3.2290000000000002e-01
   1.3230000000000000e-01  -5.4959999999999998e-01   3.5171000000000001e+00  -6.6799999999999998e-02   1.5229999999999999e-01  -3.7709999999999999e-01   9.7660000000000002e-01  -2.2239999999999999e-01   5.3106999999999998e+00  -6.7400000000000002e-02   1.9199999999999998e-02   2.6100000000000001e-01
  -4.4100000000000000e-02  -5.7160000000000000e-01   3.0882000000000001e+00  -6.6799999999999998e-02   1.4269999999999999e-01  -3.7709999999999999e-01   1.0209999999999999e+00   6.6699999999999995e-02   4.4401000000000002e+00  -1.0600000000000000e-01   1.9199999999999998e-02   3.0520000000000003e-01
  -1.7630000000000001e-01  -5.4959999999999998e-01   3.6029000000000000e+00  -1.0500000000000000e-01   1.6180000000000000e-01  -3.7709999999999999e-01   6.8799999999999994e-01  -1.1119999999999999e-01   4.4401000000000002e+00  -1.1559999999999999e-01   5.7700000000000001e-02   3.0080000000000001e-01
  -4.4100000000000000e-02  -6.3749999999999996e-01   2.9165999999999999e+00  -2.0999999999999999e-01   1.4269999999999999e-01  -3.5520000000000002e-01   9.5440000000000003e-01   4.4499999999999998e-02   4.9623999999999997e+00  -1.1559999999999999e-01   0.0000000000000000e+00   3.0520000000000003e-01
   4.4100000000000000e-02  -5.2759999999999996e-01   3.0882000000000001e+00  -1.1459999999999999e-01   7.6100000000000001e-02  -3.4200000000000003e-01   8.8780000000000003e-01  -2.2200000000000001e-02   5.0495000000000001e+00  -1.6380000000000000e-01   8.6599999999999996e-02   2.6540000000000002e-01
  -4.4100000000000000e-02  -6.5949999999999998e-01   3.0882000000000001e+00  -1.5279999999999999e-01   9.5200000000000007e-02  -3.8150000000000001e-01   9.1000000000000003e-01   6.6699999999999995e-02   4.6142000000000003e+00   1.9300000000000001e-02   7.6999999999999999e-02   2.7429999999999999e-01
  -6.6100000000000006e-02  -4.1770000000000002e-01   2.5735000000000001e+00  -9.5500000000000002e-02   1.2370000000000000e-01  -3.8590000000000002e-01   8.2120000000000004e-01   0.0000000000000000e+00   4.4401000000000002e+00  -1.5409999999999999e-01   8.6599999999999996e-02   3.2290000000000002e-01
  -1.3230000000000000e-01  -6.3749999999999996e-01   3.3456000000000001e+00  -6.6799999999999998e-02   3.8100000000000002e-02  -3.9470000000000000e-01   9.3220000000000003e-01   4.4499999999999998e-02   4.9623999999999997e+00  -4.8200000000000000e-02  -9.6199999999999994e-02   3.0520000000000003e-01
   2.1999999999999999e-02  -5.2759999999999996e-01   4.2034000000000002e+00  -5.7299999999999997e-02   9.5200000000000007e-02  -3.6399999999999999e-01   8.6560000000000004e-01   2.2200000000000001e-02   4.7012999999999998e+00  -7.7100000000000002e-02  -3.8500000000000000e-02   3.4060000000000001e-01
   6.6100000000000006e-02  -7.6939999999999997e-01   3.1739999999999999e+00  -9.5500000000000002e-02   6.6600000000000006e-02  -3.7269999999999998e-01   9.3220000000000003e-01   4.4499999999999998e-02   5.2236000000000002e+00  -1.1559999999999999e-01   4.8099999999999997e-02   2.6979999999999998e-01
  -8.8200000000000001e-02  -6.5949999999999998e-01   3.0024000000000002e+00  -7.6399999999999996e-02   1.2370000000000000e-01  -3.2890000000000003e-01   7.5460000000000005e-01  -4.4499999999999998e-02   4.9623999999999997e+00  -6.7400000000000002e-02   8.6599999999999996e-02   2.4770000000000000e-01
  -2.1999999999999999e-02  -3.7369999999999998e-01   2.8309000000000002e+00  -1.9099999999999999e-02   9.5200000000000007e-02  -3.0700000000000000e-01   8.6560000000000004e-01   2.0010000000000000e-01   4.7012999999999998e+00  -4.8200000000000000e-02  -9.5999999999999992e-03   3.0959999999999999e-01
  -1.7630000000000001e-01  -8.3540000000000003e-01   3.6029000000000000e+00  -6.6799999999999998e-02   9.4999999999999998e-03  -3.3770000000000000e-01   9.1000000000000003e-01  -2.2200000000000001e-02   5.3106999999999998e+00  -7.7100000000000002e-02   2.8899999999999999e-02   3.1409999999999999e-01
  -1.3230000000000000e-01  -9.4530000000000003e-01   3.9460999999999999e+00  -1.1459999999999999e-01   0.0000000000000000e+00  -3.8150000000000001e-01   7.9900000000000004e-01  -4.4499999999999998e-02   4.2659000000000002e+00  -1.0600000000000000e-01   3.8500000000000000e-02   2.9640000000000000e-01
  -2.1999999999999999e-02  -5.9360000000000002e-01   3.6029000000000000e+00  -9.5500000000000002e-02   5.7099999999999998e-02  -3.2010000000000000e-01   9.1000000000000003e-01   1.1119999999999999e-01   4.7012999999999998e+00  -1.0600000000000000e-01   0.0000000000000000e+00   3.1409999999999999e-01
   1.7630000000000001e-01  -4.8359999999999997e-01   2.4876999999999998e+00  -1.9089999999999999e-01   1.2370000000000000e-01  -3.2450000000000001e-01   7.1020000000000005e-01   1.7790000000000000e-01   4.9623999999999997e+00  -2.8899999999999999e-02   1.2509999999999999e-01   3.0520000000000003e-01
  -1.9839999999999999e-01  -5.4959999999999998e-01   2.9165999999999999e+00  -1.9099999999999999e-02   9.5200000000000007e-02  -2.9380000000000001e-01   5.9930000000000005e-01   3.1130000000000002e-01   4.7012999999999998e+00  -1.2520000000000001e-01   5.7700000000000001e-02   2.9189999999999999e-01
  -8.8200000000000001e-02  -5.4959999999999998e-01   2.5735000000000001e+00  -2.3870000000000000e-01   4.7600000000000003e-02  -3.7269999999999998e-01   9.5440000000000003e-01   1.3339999999999999e-01   5.1365999999999996e+00  -1.3489999999999999e-01   9.5999999999999992e-03   3.2290000000000002e-01
  -1.7630000000000001e-01  -3.5170000000000001e-01   3.7745000000000002e+00  -1.1459999999999999e-01   2.8500000000000001e-02  -3.1140000000000001e-01   7.1020000000000005e-01   2.2200000000000001e-02   5.2236000000000002e+00  -4.8200000000000000e-02   0.0000000000000000e+00   2.8749999999999998e-01
  -6.6100000000000006e-02  -6.3749999999999996e-01   3.5171000000000001e+00  -1.6230000000000000e-01   1.0470000000000000e-01  -3.3329999999999999e-01   8.4340000000000004e-01  -2.2200000000000001e-02   5.2236000000000002e+00  -5.7799999999999997e-02   0.0000000000000000e+00   2.7429999999999999e-01
  -8.8200000000000001e-02  -6.3749999999999996e-01   4.1176000000000004e+00  -1.0500000000000000e-01   2.0930000000000001e-01  -3.4200000000000003e-01   1.0653999999999999e+00   0.0000000000000000e+00   5.0495000000000001e+00  -2.8899999999999999e-02   0.0000000000000000e+00   2.6979999999999998e-01
   8.8200000000000001e-02  -6.1550000000000005e-01   3.5171000000000001e+00  -1.1459999999999999e-01  -1.9000000000000000e-02  -3.6399999999999999e-01   9.9880000000000002e-01   1.1119999999999999e-01   4.7882999999999996e+00  -9.6299999999999997e-02   6.7400000000000002e-02   3.0520000000000003e-01
  -6.6100000000000006e-02  -5.7160000000000000e-01   3.6886999999999999e+00  -1.1459999999999999e-01   1.0470000000000000e-01  -3.7709999999999999e-01   9.9880000000000002e-01  -4.4499999999999998e-02   4.3529999999999998e+00  -1.2520000000000001e-01   9.6199999999999994e-02   3.1409999999999999e-01
   4.4100000000000000e-02  -5.0560000000000005e-01   3.2597999999999998e+00  -1.4319999999999999e-01   1.2370000000000000e-01  -3.5520000000000002e-01   9.3220000000000003e-01   2.2200000000000001e-02   4.6142000000000003e+00  -5.7799999999999997e-02   8.6599999999999996e-02   3.0520000000000003e-01
   1.1020000000000001e-01  -5.4959999999999998e-01   3.0024000000000002e+00  -9.5500000000000002e-02   4.7600000000000003e-02  -3.2010000000000000e-01   8.2120000000000004e-01  -1.1119999999999999e-01   5.1365999999999996e+00  -6.7400000000000002e-02   2.8899999999999999e-02   3.2290000000000002e-01
  -2.6450000000000001e-01  -4.3969999999999998e-01   3.0882000000000001e+00  -1.1459999999999999e-01   2.0930000000000001e-01  -3.4639999999999999e-01   9.3220000000000003e-01  -4.4499999999999998e-02   4.6142000000000003e+00  -6.7400000000000002e-02   2.8899999999999999e-02   3.0080000000000001e-01
   1.3230000000000000e-01  -8.3540000000000003e-01   4.0317999999999996e+00  -1.2410000000000000e-01   1.3320000000000001e-01  -3.7709999999999999e-01   9.1000000000000003e-01   1.1119999999999999e-01   4.0918000000000001e+00  -1.9300000000000001e-02   9.5999999999999992e-03   3.3179999999999998e-01
  -4.8490000000000000e-01  -7.2550000000000003e-01   2.8309000000000002e+00  -1.7190000000000000e-01   1.3320000000000001e-01  -3.4639999999999999e-01   8.4340000000000004e-01   2.2200000000000001e-02   5.2236000000000002e+00  -6.7400000000000002e-02   3.8500000000000000e-02   2.9189999999999999e-01
   0.0000000000000000e+00  -4.1770000000000002e-01   3.4314000000000000e+00  -8.5900000000000004e-02   1.9000000000000000e-02  -3.0700000000000000e-01   8.6560000000000004e-01   1.5559999999999999e-01   4.6142000000000003e+00  -1.4449999999999999e-01   5.7700000000000001e-02   2.9189999999999999e-01
  -1.1020000000000001e-01  -6.3749999999999996e-01   3.2597999999999998e+00  -1.8140000000000001e-01   1.4269999999999999e-01  -3.4639999999999999e-01   8.8780000000000003e-01   4.4499999999999998e-02   4.2659000000000002e+00  -3.8500000000000000e-02   5.7700000000000001e-02   3.0959999999999999e-01
   1.7630000000000001e-01  -5.2759999999999996e-01   3.9460999999999999e+00  -1.0500000000000000e-01   1.6180000000000000e-01  -4.2099999999999999e-01   7.9900000000000004e-01   2.2239999999999999e-01   4.7012999999999998e+00  -1.0600000000000000e-01   1.9199999999999998e-02   3.5830000000000001e-01
   2.1999999999999999e-02  -3.0780000000000002e-01   2.7450999999999999e+00  -2.8600000000000000e-02   6.6600000000000006e-02  -3.2890000000000003e-01   1.0431999999999999e+00   4.4499999999999998e-02   4.0918000000000001e+00  -1.0600000000000000e-01   1.9199999999999998e-02   3.1850000000000001e-01
  -8.8200000000000001e-02  -6.3749999999999996e-01   3.7745000000000002e+00  -2.0050000000000001e-01   1.1420000000000000e-01  -3.6840000000000001e-01   9.3220000000000003e-01  -4.4499999999999998e-02   6.0072000000000001e+00  -3.8500000000000000e-02   2.8899999999999999e-02   2.7870000000000000e-01
   6.6100000000000006e-02  -4.1770000000000002e-01   3.0882000000000001e+00  -3.8199999999999998e-02   1.0470000000000000e-01  -3.3329999999999999e-01   1.2206999999999999e+00  -5.1139999999999997e-01   4.5270999999999999e+00  -6.7400000000000002e-02  -2.0210000000000000e-01   3.4949999999999998e-01
  -3.3060000000000000e-01  -3.7369999999999998e-01   3.4314000000000000e+00  -1.7190000000000000e-01   1.2370000000000000e-01  -3.5520000000000002e-01   4.4390000000000002e-01   6.0040000000000004e-01   4.1788999999999996e+00  -1.3489999999999999e-01   1.0580000000000001e-01   3.1850000000000001e-01
  -2.1999999999999999e-02  -5.2759999999999996e-01   3.3456000000000001e+00  -7.6399999999999996e-02   9.5200000000000007e-02  -3.8590000000000002e-01   7.3240000000000005e-01   2.2239999999999999e-01   4.3529999999999998e+00  -3.8500000000000000e-02   3.8500000000000000e-02   3.0520000000000003e-01
  -1.1020000000000001e-01  -4.1770000000000002e-01   3.5171000000000001e+00  -2.0050000000000001e-01   1.1420000000000000e-01  -3.4639999999999999e-01   1.1096999999999999e+00  -6.0040000000000004e-01   3.3953000000000002e+00  -1.2520000000000001e-01  -2.8899999999999999e-02   3.2290000000000002e-01
  -2.2040000000000001e-01  -5.4959999999999998e-01   3.0882000000000001e+00  -1.3370000000000001e-01   1.9000000000000000e-02  -3.2450000000000001e-01   7.1020000000000005e-01   6.6710000000000003e-01   5.6589000000000000e+00  -9.5999999999999992e-03   9.5999999999999992e-03   2.6979999999999998e-01
   1.3230000000000000e-01  -1.0551999999999999e+00   2.8309000000000002e+00  -1.4319999999999999e-01   7.6100000000000001e-02  -3.3770000000000000e-01   9.7660000000000002e-01  -1.5559999999999999e-01   3.8306000000000000e+00  -1.4449999999999999e-01  -6.7400000000000002e-02   3.0080000000000001e-01
  -2.2040000000000001e-01  -5.7160000000000000e-01   3.0882000000000001e+00  -1.1459999999999999e-01   1.3320000000000001e-01  -3.5080000000000000e-01   7.3240000000000005e-01  -1.7790000000000000e-01   3.6564999999999999e+00  -1.4449999999999999e-01   4.8099999999999997e-02   2.9189999999999999e-01
   2.1999999999999999e-02  -4.8359999999999997e-01   3.0882000000000001e+00  -1.1459999999999999e-01   9.5200000000000007e-02  -3.5959999999999998e-01   7.7680000000000005e-01   4.0020000000000000e-01   6.0072000000000001e+00  -1.9300000000000001e-02   3.8500000000000000e-02   2.9640000000000000e-01
  -1.9839999999999999e-01  -5.4959999999999998e-01   2.4876999999999998e+00  -1.2410000000000000e-01   1.0470000000000000e-01  -3.6840000000000001e-01   1.1762999999999999e+00  -4.0020000000000000e-01   3.7435999999999998e+00  -1.2520000000000001e-01   8.6599999999999996e-02   2.6979999999999998e-01
   2.1999999999999999e-02  -6.5949999999999998e-01   3.8603000000000001e+00  -2.1959999999999999e-01   3.8100000000000002e-02  -3.2010000000000000e-01   4.6610000000000001e-01   5.5589999999999995e-01   4.4401000000000002e+00  -1.2520000000000001e-01   5.7700000000000001e-02   2.8749999999999998e-01
  -2.2040000000000001e-01  -6.1550000000000005e-01   2.5735000000000001e+00  -1.5279999999999999e-01   9.5200000000000007e-02  -3.3329999999999999e-01   9.3220000000000003e-01   1.5559999999999999e-01   3.9177000000000000e+00  -5.7799999999999997e-02   9.6199999999999994e-02   3.2729999999999998e-01
  -1.1020000000000001e-01  -6.1550000000000005e-01   3.6029000000000000e+00  -1.9089999999999999e-01   2.8500000000000001e-02  -2.7629999999999999e-01   1.0653999999999999e+00  -4.4469999999999998e-01   4.6142000000000003e+00  -1.7340000000000000e-01   4.8099999999999997e-02   3.3620000000000000e-01
  -8.8200000000000001e-02  -6.3749999999999996e-01   3.0024000000000002e+00  -1.4319999999999999e-01   1.8079999999999999e-01  -3.3770000000000000e-01   9.3220000000000003e-01   2.0010000000000000e-01   5.0495000000000001e+00  -8.6699999999999999e-02   5.7700000000000001e-02   3.0959999999999999e-01
  -8.8200000000000001e-02  -5.7160000000000000e-01   2.5735000000000001e+00  -9.5500000000000002e-02   5.7099999999999998e-02  -3.5959999999999998e-01   1.0209999999999999e+00  -1.5559999999999999e-01   4.5270999999999999e+00  -3.8500000000000000e-02   3.8500000000000000e-02   2.8310000000000002e-01
  -2.1999999999999999e-02  -6.5949999999999998e-01   2.3161999999999998e+00  -2.2910000000000000e-01   1.5229999999999999e-01  -3.5520000000000002e-01   8.4340000000000004e-01   1.7790000000000000e-01   5.0495000000000001e+00  -9.6299999999999997e-02  -3.8500000000000000e-02   2.7870000000000000e-01
  -1.5429999999999999e-01  -7.2550000000000003e-01   3.7745000000000002e+00  -2.1959999999999999e-01   4.7600000000000003e-02  -3.1140000000000001e-01   9.3220000000000003e-01  -6.6699999999999995e-02   4.7012999999999998e+00  -6.7400000000000002e-02  -2.8899999999999999e-02   2.9640000000000000e-01
  -1.3230000000000000e-01  -3.9570000000000000e-01   2.6593000000000000e+00  -8.5900000000000004e-02   7.6100000000000001e-02  -3.2890000000000003e-01   7.3240000000000005e-01  -6.6699999999999995e-02   4.4401000000000002e+00  -4.8200000000000000e-02   0.0000000000000000e+00   3.4949999999999998e-01
  -1.3230000000000000e-01  -5.7160000000000000e-01   3.0882000000000001e+00  -1.7190000000000000e-01   1.3320000000000001e-01  -3.4639999999999999e-01   8.2120000000000004e-01   6.6699999999999995e-02   5.5719000000000003e+00  -9.6299999999999997e-02   6.7400000000000002e-02   3.0959999999999999e-01
  -1.3230000000000000e-01  -5.9360000000000002e-01   3.1739999999999999e+00  -1.2410000000000000e-01   9.5200000000000007e-02  -3.4200000000000003e-01   8.2120000000000004e-01  -2.0010000000000000e-01   5.0495000000000001e+00   0.0000000000000000e+00   4.8099999999999997e-02   3.1409999999999999e-01
   1.9839999999999999e-01  -6.5949999999999998e-01   3.3456000000000001e+00  -1.0500000000000000e-01   3.8100000000000002e-02  -3.2450000000000001e-01   8.4340000000000004e-01   1.1119999999999999e-01   4.9623999999999997e+00  -9.6299999999999997e-02   3.8500000000000000e-02   2.9640000000000000e-01
  -6.6100000000000006e-02  -6.3749999999999996e-01   2.8309000000000002e+00  -1.4319999999999999e-01   7.6100000000000001e-02  -3.6399999999999999e-01   1.0653999999999999e+00  -2.0010000000000000e-01   4.6142000000000003e+00  -1.4449999999999999e-01   9.5999999999999992e-03   3.3620000000000000e-01
   1.9839999999999999e-01  -3.7369999999999998e-01   3.0024000000000002e+00  -1.2410000000000000e-01   7.6100000000000001e-02  -3.2890000000000003e-01   7.9900000000000004e-01  -4.4499999999999998e-02   4.5270999999999999e+00  -1.1559999999999999e-01   9.5999999999999992e-03   3.0520000000000003e-01
  -4.4100000000000000e-02  -5.4959999999999998e-01   3.6029000000000000e+00  -1.2410000000000000e-01   1.5229999999999999e-01  -3.5520000000000002e-01   1.0875999999999999e+00   2.0010000000000000e-01   4.0918000000000001e+00  -1.4449999999999999e-01   2.8899999999999999e-02   2.7870000000000000e-01
  -1.3230000000000000e-01  -4.1770000000000002e-01   2.7450999999999999e+00  -9.5500000000000002e-02   3.8100000000000002e-02  -4.1660000000000003e-01   1.0209999999999999e+00  -1.3339999999999999e-01   5.3106999999999998e+00  -3.8500000000000000e-02   3.8500000000000000e-02   3.3179999999999998e-01
   4.4100000000000000e-02  -7.4739999999999995e-01   2.9165999999999999e+00  -6.6799999999999998e-02   9.5200000000000007e-02  -3.7269999999999998e-01   6.8799999999999994e-01   2.2200000000000001e-02   4.5270999999999999e+00  -7.7100000000000002e-02   1.9199999999999998e-02   2.8749999999999998e-01
  -2.1999999999999999e-02  -5.7160000000000000e-01   3.4314000000000000e+00  -2.2910000000000000e-01   1.1420000000000000e-01  -3.4200000000000003e-01   9.5440000000000003e-01   2.2239999999999999e-01   4.7882999999999996e+00  -4.8200000000000000e-02  -9.5999999999999992e-03   3.2290000000000002e-01
  -1.9839999999999999e-01  -7.0350000000000001e-01   3.4314000000000000e+00  -1.8140000000000001e-01   3.8100000000000002e-02  -3.5080000000000000e-01   7.9900000000000004e-01  -6.6699999999999995e-02   4.0918000000000001e+00  -1.7340000000000000e-01   1.9199999999999998e-02   3.0080000000000001e-01
   1.5429999999999999e-01  -6.1550000000000005e-01   2.5735000000000001e+00  -5.7299999999999997e-02   1.1420000000000000e-01  -3.7269999999999998e-01   8.4340000000000004e-01   2.2200000000000001e-02   5.1365999999999996e+00  -1.0600000000000000e-01   1.2509999999999999e-01   3.0080000000000001e-01
   1.3230000000000000e-01  -7.4739999999999995e-01   2.7450999999999999e+00  -4.7699999999999999e-02   7.6100000000000001e-02  -3.9910000000000001e-01   9.1000000000000003e-01  -4.4499999999999998e-02   4.9623999999999997e+00  -9.6299999999999997e-02   6.7400000000000002e-02   2.8749999999999998e-01
  -1.5429999999999999e-01  -7.4739999999999995e-01   3.3456000000000001e+00  -2.2910000000000000e-01   1.1420000000000000e-01  -3.2450000000000001e-01   7.5460000000000005e-01  -4.4499999999999998e-02   5.0495000000000001e+00  -1.5409999999999999e-01   8.6599999999999996e-02   3.3179999999999998e-01
  -6.6100000000000006e-02  -7.2550000000000003e-01   2.8309000000000002e+00  -7.6399999999999996e-02   5.7099999999999998e-02  -3.5080000000000000e-01   7.9900000000000004e-01   8.8900000000000007e-02   5.1365999999999996e+00  -6.7400000000000002e-02  -1.9199999999999998e-02   3.0080000000000001e-01
  -6.6100000000000006e-02  -5.4959999999999998e-01   3.8603000000000001e+00  -1.7190000000000000e-01   9.5200000000000007e-02  -3.5520000000000002e-01   7.7680000000000005e-01   8.8900000000000007e-02   4.5270999999999999e+00  -6.7400000000000002e-02   2.8899999999999999e-02   3.1409999999999999e-01
   2.1999999999999999e-02  -5.4959999999999998e-01   3.1739999999999999e+00  -2.0050000000000001e-01   1.1420000000000000e-01  -3.3770000000000000e-01   1.0653999999999999e+00   8.8900000000000007e-02   3.9177000000000000e+00  -1.0600000000000000e-01   4.8099999999999997e-02   2.9189999999999999e-01
  -6.6100000000000006e-02  -5.2759999999999996e-01   3.1739999999999999e+00  -1.8140000000000001e-01   1.5229999999999999e-01  -3.5959999999999998e-01   9.1000000000000003e-01   2.2200000000000001e-02   4.9623999999999997e+00   0.0000000000000000e+00   9.5999999999999992e-03   3.2290000000000002e-01
  -2.1999999999999999e-02  -4.6170000000000000e-01   3.4314000000000000e+00  -1.1459999999999999e-01   1.3320000000000001e-01  -3.1569999999999998e-01   7.1020000000000005e-01   1.1119999999999999e-01   4.5270999999999999e+00  -2.8899999999999999e-02  -1.9199999999999998e-02   3.0959999999999999e-01
   6.6100000000000006e-02  -4.8359999999999997e-01   2.6593000000000000e+00  -2.5779999999999997e-01   4.7600000000000003e-02  -3.2890000000000003e-01   7.9900000000000004e-01   1.1119999999999999e-01   4.7012999999999998e+00  -6.7400000000000002e-02  -8.6599999999999996e-02   2.8749999999999998e-01
   1.3230000000000000e-01  -6.3749999999999996e-01   2.9165999999999999e+00  -1.6230000000000000e-01   1.4269999999999999e-01  -3.1569999999999998e-01   7.5460000000000005e-01   6.6699999999999995e-02   4.7882999999999996e+00  -1.3489999999999999e-01   4.8099999999999997e-02   2.6540000000000002e-01
   2.1999999999999999e-02  -5.2759999999999996e-01   2.7450999999999999e+00  -1.5279999999999999e-01   8.5599999999999996e-02  -3.3329999999999999e-01   8.8780000000000003e-01  -2.8910000000000002e-01   5.0495000000000001e+00  -3.8500000000000000e-02  -9.5999999999999992e-03   3.0959999999999999e-01
  -4.4100000000000000e-02  -1.3189999999999999e-01   2.2303999999999999e+00  -7.6399999999999996e-02   1.2370000000000000e-01  -3.4200000000000003e-01   9.1000000000000003e-01  -4.4499999999999998e-02   4.9623999999999997e+00  -8.6699999999999999e-02   1.1550000000000001e-01   2.7870000000000000e-01
  -1.5429999999999999e-01  -5.4959999999999998e-01   3.0024000000000002e+00  -1.1459999999999999e-01   8.5599999999999996e-02  -3.1140000000000001e-01   7.7680000000000005e-01  -2.2200000000000001e-02   4.2659000000000002e+00  -5.7799999999999997e-02   3.8500000000000000e-02   3.1409999999999999e-01
  -1.5429999999999999e-01  -5.2759999999999996e-01   2.7450999999999999e+00  -1.4319999999999999e-01   1.0470000000000000e-01  -4.0780000000000000e-01   6.6579999999999995e-01   4.4499999999999998e-02   4.0918000000000001e+00  -1.2520000000000001e-01   9.5999999999999992e-03   3.2729999999999998e-01
   2.1999999999999999e-02  -6.5949999999999998e-01   3.0882000000000001e+00  -1.3370000000000001e-01   1.5229999999999999e-01  -3.5080000000000000e-01   7.1020000000000005e-01   1.1119999999999999e-01   5.2236000000000002e+00  -9.5999999999999992e-03   1.9199999999999998e-02   3.2729999999999998e-01
  -6.6100000000000006e-02  -5.0560000000000005e-01   2.7450999999999999e+00  -1.2410000000000000e-01   9.5200000000000007e-02  -3.3329999999999999e-01   9.1000000000000003e-01   6.6699999999999995e-02   4.9623999999999997e+00  -4.8200000000000000e-02   5.7700000000000001e-02   3.0080000000000001e-01
  -4.4100000000000000e-02  -5.0560000000000005e-01   2.6593000000000000e+00  -1.4319999999999999e-01   9.5200000000000007e-02  -3.7269999999999998e-01   9.3220000000000003e-01   8.8900000000000007e-02   4.2659000000000002e+00  -9.5999999999999992e-03   3.8500000000000000e-02   2.7429999999999999e-01
  -4.4100000000000000e-02  -4.8359999999999997e-01   2.2303999999999999e+00  -1.4319999999999999e-01   7.6100000000000001e-02  -3.7269999999999998e-01   7.3240000000000005e-01   8.8900000000000007e-02   4.1788999999999996e+00  -4.8200000000000000e-02  -6.7400000000000002e-02   3.2290000000000002e-01
  -2.1999999999999999e-02  -6.1550000000000005e-01   2.9165999999999999e+00  -7.6399999999999996e-02   5.7099999999999998e-02  -3.4200000000000003e-01   8.6560000000000004e-01  -1.1119999999999999e-01   4.4401000000000002e+00  -7.7100000000000002e-02   3.8500000000000000e-02   3.0080000000000001e-01
  -2.1999999999999999e-02  -5.2759999999999996e-01   3.2597999999999998e+00  -5.7299999999999997e-02   2.8500000000000001e-02  -3.6840000000000001e-01   9.5440000000000003e-01   8.8900000000000007e-02   5.3106999999999998e+00  -1.0600000000000000e-01   6.7400000000000002e-02   3.0520000000000003e-01
  -2.1999999999999999e-02  -6.5949999999999998e-01   2.9165999999999999e+00  -1.3370000000000001e-01   3.8100000000000002e-02  -4.2099999999999999e-01   6.6579999999999995e-01   2.6679999999999998e-01   4.6142000000000003e+00  -3.8500000000000000e-02   8.6599999999999996e-02   3.6709999999999998e-01
  -2.1999999999999999e-02  -4.3969999999999998e-01   2.6593000000000000e+00  -4.7699999999999999e-02   1.4269999999999999e-01  -3.7269999999999998e-01   9.5440000000000003e-01   1.1119999999999999e-01   4.6142000000000003e+00  -6.7400000000000002e-02   2.8899999999999999e-02   2.9640000000000000e-01
   1.1020000000000001e-01  -8.7929999999999997e-01   3.6029000000000000e+00  -2.1959999999999999e-01   5.7099999999999998e-02  -3.4200000000000003e-01   8.6560000000000004e-01   6.6699999999999995e-02   4.5270999999999999e+00  -6.7400000000000002e-02   5.7700000000000001e-02   3.0520000000000003e-01
  -6.6100000000000006e-02  -4.8359999999999997e-01   2.4876999999999998e+00  -1.3370000000000001e-01   7.6100000000000001e-02  -3.7709999999999999e-01   7.9900000000000004e-01   4.4499999999999998e-02   3.9177000000000000e+00  -9.5999999999999992e-03   0.0000000000000000e+00   3.5830000000000001e-01
  -1.5429999999999999e-01  -4.6170000000000000e-01   2.6593000000000000e+00  -1.3370000000000001e-01   7.6100000000000001e-02  -3.7269999999999998e-01   9.1000000000000003e-01   1.3339999999999999e-01   4.9623999999999997e+00  -2.8899999999999999e-02  -5.7700000000000001e-02   3.0520000000000003e-01
   2.1999999999999999e-02  -5.9360000000000002e-01   3.3456000000000001e+00  -1.6230000000000000e-01   7.6100000000000001e-02  -4.0339999999999998e-01   7.3240000000000005e-01   2.2200000000000001e-02   4.5270999999999999e+00  -8.6699999999999999e-02  -9.5999999999999992e-03   3.2729999999999998e-01
  -1.3230000000000000e-01  -4.8359999999999997e-01   2.8309000000000002e+00  -1.0500000000000000e-01   1.5229999999999999e-01  -3.7269999999999998e-01   8.2120000000000004e-01   0.0000000000000000e+00   5.0495000000000001e+00  -6.7400000000000002e-02   2.8899999999999999e-02   3.0520000000000003e-01
   6.6100000000000006e-02  -7.4739999999999995e-01   3.9460999999999999e+00  -1.9089999999999999e-01   8.5599999999999996e-02  -3.2450000000000001e-01   7.3240000000000005e-01   1.7790000000000000e-01   4.0918000000000001e+00  -6.7400000000000002e-02   6.7400000000000002e-02   3.3179999999999998e-01
  -1.5429999999999999e-01  -5.9360000000000002e-01   3.0882000000000001e+00  -1.3370000000000001e-01   1.0470000000000000e-01  -3.5520000000000002e-01   7.9900000000000004e-01   8.8900000000000007e-02   4.0048000000000004e+00  -5.7799999999999997e-02  -9.5999999999999992e-03   3.0959999999999999e-01
   1.3230000000000000e-01  -4.3969999999999998e-01   2.8309000000000002e+00  -1.1459999999999999e-01   2.8500000000000001e-02  -3.3770000000000000e-01   9.3220000000000003e-01  -4.4499999999999998e-02   5.1365999999999996e+00  -3.8500000000000000e-02   1.9199999999999998e-02   3.0959999999999999e-01
   0.0000000000000000e+00  -5.2759999999999996e-01   2.6593000000000000e+00  -9.5500000000000002e-02   1.5229999999999999e-01  -3.6399999999999999e-01   7.1020000000000005e-01   4.4499999999999998e-02   4.4401000000000002e+00  -1.2520000000000001e-01   2.8899999999999999e-02   3.1409999999999999e-01
   8.8200000000000001e-02  -3.0780000000000002e-01   3.2597999999999998e+00  -1.2410000000000000e-01   0.0000000000000000e+00  -2.9820000000000002e-01   6.8799999999999994e-01   8.8900000000000007e-02   3.5695000000000001e+00  -1.3489999999999999e-01   4.8099999999999997e-02   3.0959999999999999e-01
  -1.5429999999999999e-01  -4.1770000000000002e-01   2.6593000000000000e+00  -1.4319999999999999e-01   2.8500000000000001e-02  -3.5959999999999998e-01   8.6560000000000004e-01   1.1119999999999999e-01   4.6142000000000003e+00  -6.7400000000000002e-02  -3.8500000000000000e-02   3.1409999999999999e-01
   3.0859999999999999e-01  -7.4739999999999995e-01   2.4876999999999998e+00  -1.2410000000000000e-01  -9.4999999999999998e-03  -3.4200000000000003e-01   7.7680000000000005e-01   1.5559999999999999e-01   4.5270999999999999e+00  -1.1559999999999999e-01   5.7700000000000001e-02   3.2729999999999998e-01
   4.4100000000000000e-02  -4.8359999999999997e-01   2.9165999999999999e+00  -1.5279999999999999e-01  -1.9000000000000000e-02  -3.2450000000000001e-01   8.8780000000000003e-01  -1.1119999999999999e-01   4.7882999999999996e+00  -1.2520000000000001e-01  -3.8500000000000000e-02   3.3620000000000000e-01
  -3.0859999999999999e-01  -3.7369999999999998e-01   4.9755000000000003e+00  -8.5900000000000004e-02   1.0470000000000000e-01  -3.5080000000000000e-01   7.5460000000000005e-01   1.3339999999999999e-01   4.8754000000000000e+00  -7.7100000000000002e-02   3.8500000000000000e-02   3.4060000000000001e-01
  -9.9190000000000000e-01  -5.0560000000000005e-01   2.8309000000000002e+00  -1.0500000000000000e-01   1.7130000000000001e-01  -3.8150000000000001e-01   6.8799999999999994e-01   4.4469999999999998e-01   4.0918000000000001e+00  -1.2520000000000001e-01   3.8500000000000000e-02   3.1850000000000001e-01
   5.2900000000000003e-01  -7.6939999999999997e-01   3.6029000000000000e+00  -2.0050000000000001e-01   1.4269999999999999e-01  -3.6399999999999999e-01   7.7680000000000005e-01   8.8900000000000007e-02   4.8754000000000000e+00  -6.7400000000000002e-02   2.8899999999999999e-02   3.4499999999999997e-01
  -8.8200000000000001e-02  -3.9570000000000000e-01   3.5171000000000001e+00  -5.7299999999999997e-02   4.7600000000000003e-02  -3.0700000000000000e-01   6.8799999999999994e-01  -2.2200000000000001e-02   4.1788999999999996e+00  -9.6299999999999997e-02   1.9199999999999998e-02   3.3179999999999998e-01
   3.0859999999999999e-01  -6.8149999999999999e-01   3.2597999999999998e+00  -1.9089999999999999e-01   8.5599999999999996e-02  -3.9029999999999998e-01   6.4370000000000005e-01   2.0010000000000000e-01   4.5270999999999999e+00  -8.6699999999999999e-02   2.8899999999999999e-02   3.4499999999999997e-01
  -1.5429999999999999e-01  -7.2550000000000003e-01   3.6886999999999999e+00  -1.3370000000000001e-01   1.5229999999999999e-01  -4.2099999999999999e-01   8.6560000000000004e-01   8.8900000000000007e-02   3.9177000000000000e+00  -1.2520000000000001e-01   1.9199999999999998e-02   3.6709999999999998e-01
   2.2040000000000001e-01  -3.9570000000000000e-01   3.2597999999999998e+00  -1.9099999999999999e-02   1.8079999999999999e-01  -3.6399999999999999e-01   8.2120000000000004e-01   0.0000000000000000e+00   4.6142000000000003e+00  -1.1559999999999999e-01   2.8899999999999999e-02   3.1850000000000001e-01
   3.0859999999999999e-01  -4.6170000000000000e-01   3.0882000000000001e+00  -1.9089999999999999e-01   8.5599999999999996e-02  -3.2890000000000003e-01   1.0653999999999999e+00   1.3339999999999999e-01   4.8754000000000000e+00  -8.6699999999999999e-02   8.6599999999999996e-02   2.7870000000000000e-01
  -6.6100000000000006e-02  -8.7929999999999997e-01   3.2597999999999998e+00  -1.6230000000000000e-01   4.7600000000000003e-02  -3.9910000000000001e-01   7.5460000000000005e-01  -2.0010000000000000e-01   4.7012999999999998e+00  -3.8500000000000000e-02  -1.9199999999999998e-02   3.0520000000000003e-01
  -6.6100000000000006e-02  -7.6939999999999997e-01   2.8309000000000002e+00  -1.3370000000000001e-01   0.0000000000000000e+00  -3.4639999999999999e-01   5.9930000000000005e-01  -1.5559999999999999e-01   4.2659000000000002e+00  -7.7100000000000002e-02  -3.8500000000000000e-02   3.3620000000000000e-01
   6.6100000000000006e-02  -5.4959999999999998e-01   3.2597999999999998e+00  -1.1459999999999999e-01   1.1420000000000000e-01  -3.5520000000000002e-01   8.6560000000000004e-01   3.7800000000000000e-01   5.2236000000000002e+00  -1.2520000000000001e-01   6.7400000000000002e-02   3.2729999999999998e-01
   1.7630000000000001e-01  -4.8359999999999997e-01   3.3456000000000001e+00  -9.5500000000000002e-02   1.0470000000000000e-01  -4.1220000000000001e-01   5.9930000000000005e-01  -1.7790000000000000e-01   4.1788999999999996e+00  -7.7100000000000002e-02  -2.8899999999999999e-02   2.7429999999999999e-01
  -6.6100000000000006e-02  -5.4959999999999998e-01   3.4314000000000000e+00  -1.5279999999999999e-01   6.6600000000000006e-02  -3.3329999999999999e-01   7.5460000000000005e-01   8.8900000000000007e-02   4.7012999999999998e+00  -1.2520000000000001e-01  -6.7400000000000002e-02   3.2290000000000002e-01
   2.1999999999999999e-02  -5.9360000000000002e-01   3.1739999999999999e+00  -1.9089999999999999e-01   5.7099999999999998e-02  -3.6399999999999999e-01   7.3240000000000005e-01   1.1119999999999999e-01   4.9623999999999997e+00  -8.6699999999999999e-02   8.6599999999999996e-02   3.4060000000000001e-01
  -2.6450000000000001e-01  -5.0560000000000005e-01   3.0882000000000001e+00  -1.6230000000000000e-01   5.7099999999999998e-02  -3.5080000000000000e-01   7.9900000000000004e-01  -4.4499999999999998e-02   4.5270999999999999e+00  -5.7799999999999997e-02   1.9199999999999998e-02   2.5659999999999999e-01
   1.5429999999999999e-01  -5.7160000000000000e-01   3.0024000000000002e+00  -3.8199999999999998e-02   1.1420000000000000e-01  -3.3329999999999999e-01   7.3240000000000005e-01  -1.7790000000000000e-01   4.6142000000000003e+00  -8.6699999999999999e-02  -3.8500000000000000e-02   3.1409999999999999e-01
  -1.3230000000000000e-01  -5.2759999999999996e-01   2.5735000000000001e+00  -2.8600000000000000e-02   1.6180000000000000e-01  -3.2450000000000001e-01   5.7709999999999995e-01   1.5559999999999999e-01   4.6142000000000003e+00  -1.4449999999999999e-01   0.0000000000000000e+00   3.0520000000000003e-01
   6.6100000000000006e-02  -6.1550000000000005e-01   3.6886999999999999e+00  -2.0050000000000001e-01   8.5599999999999996e-02  -3.8150000000000001e-01   6.8799999999999994e-01   2.6679999999999998e-01   4.1788999999999996e+00  -1.3489999999999999e-01   9.5999999999999992e-03   3.5389999999999999e-01
   8.8200000000000001e-02  -8.3540000000000003e-01   3.0024000000000002e+00  -2.1959999999999999e-01   1.8079999999999999e-01  -4.1220000000000001e-01   8.4340000000000004e-01  -2.2239999999999999e-01   4.0918000000000001e+00  -5.7799999999999997e-02  -6.7400000000000002e-02   3.0080000000000001e-01
  -2.1999999999999999e-02  -7.2550000000000003e-01   3.6886999999999999e+00  -1.8140000000000001e-01   1.9000000000000000e-02  -3.3329999999999999e-01   8.6560000000000004e-01  -2.4460000000000001e-01   4.8754000000000000e+00  -1.9300000000000001e-02  -1.9199999999999998e-02   3.2290000000000002e-01
   4.4100000000000000e-02  -3.7369999999999998e-01   3.5171000000000001e+00  -9.5500000000000002e-02   3.8100000000000002e-02  -3.7269999999999998e-01   9.1000000000000003e-01   1.1119999999999999e-01   5.0495000000000001e+00  -1.1559999999999999e-01   6.7400000000000002e-02   3.1850000000000001e-01
   2.1999999999999999e-02  -5.4959999999999998e-01   3.5171000000000001e+00  -1.8140000000000001e-01   1.6180000000000000e-01  -3.9470000000000000e-01   7.5460000000000005e-01   1.1119999999999999e-01   3.8306000000000000e+00  -4.8200000000000000e-02   3.8500000000000000e-02   2.7870000000000000e-01
  -1.3230000000000000e-01  -4.3969999999999998e-01   3.4314000000000000e+00  -1.9089999999999999e-01   1.1420000000000000e-01  -3.7709999999999999e-01   9.1000000000000003e-01  -2.2200000000000001e-02   5.4847999999999999e+00  -1.4449999999999999e-01   6.7400000000000002e-02   3.2729999999999998e-01
   4.4100000000000000e-02  -5.0560000000000005e-01   2.8309000000000002e+00  -1.4319999999999999e-01   7.6100000000000001e-02  -3.0259999999999998e-01   1.0209999999999999e+00  -1.3339999999999999e-01   4.1788999999999996e+00  -1.0600000000000000e-01   1.9199999999999998e-02   2.9189999999999999e-01
   1.3230000000000000e-01  -7.0350000000000001e-01   2.7450999999999999e+00  -1.3370000000000001e-01   7.6100000000000001e-02  -3.4200000000000003e-01   7.9900000000000004e-01   6.6699999999999995e-02   4.5270999999999999e+00  -2.8899999999999999e-02  -6.7400000000000002e-02   3.2729999999999998e-01
  -1.1020000000000001e-01  -4.3969999999999998e-01   3.0024000000000002e+00  -2.8600000000000000e-02   1.2370000000000000e-01  -3.0259999999999998e-01   7.3240000000000005e-01   1.5559999999999999e-01   4.8754000000000000e+00  -1.9270000000000001e-01   9.6199999999999994e-02   3.4499999999999997e-01
   1.3230000000000000e-01  -4.3969999999999998e-01   2.9165999999999999e+00  -1.9099999999999999e-02   2.8500000000000001e-02  -3.8590000000000002e-01   9.1000000000000003e-01  -6.6699999999999995e-02   5.4847999999999999e+00  -1.4449999999999999e-01   8.6599999999999996e-02   2.7870000000000000e-01
  -1.1020000000000001e-01  -7.9139999999999999e-01   3.2597999999999998e+00  -1.5279999999999999e-01   7.6100000000000001e-02  -3.4200000000000003e-01   8.8780000000000003e-01   8.8900000000000007e-02   4.5270999999999999e+00  -7.7100000000000002e-02   1.9199999999999998e-02   2.8749999999999998e-01
  -4.4100000000000000e-02  -5.4959999999999998e-01   3.0882000000000001e+00  -1.3370000000000001e-01   1.2370000000000000e-01  -3.5520000000000002e-01   8.2120000000000004e-01   2.0010000000000000e-01   4.4401000000000002e+00  -6.7400000000000002e-02   3.8500000000000000e-02   3.4499999999999997e-01
  -1.3230000000000000e-01  -6.5949999999999998e-01   3.0882000000000001e+00  -1.4319999999999999e-01   1.0470000000000000e-01  -3.9470000000000000e-01   7.3240000000000005e-01   4.4499999999999998e-02   4.8754000000000000e+00  -7.7100000000000002e-02   5.7700000000000001e-02   3.1409999999999999e-01
   2.1999999999999999e-02  -5.0560000000000005e-01   3.6029000000000000e+00  -1.6230000000000000e-01   1.3320000000000001e-01  -3.4200000000000003e-01   7.3240000000000005e-01   8.8900000000000007e-02   4.3529999999999998e+00  -6.7400000000000002e-02   9.5999999999999992e-03   2.6100000000000001e-01
   1.1020000000000001e-01  -5.7160000000000000e-01   2.7450999999999999e+00  -1.5279999999999999e-01   1.3320000000000001e-01  -3.5520000000000002e-01   7.7680000000000005e-01   1.1119999999999999e-01   4.2659000000000002e+00  -9.6299999999999997e-02  -3.8500000000000000e-02   2.7429999999999999e-01
   2.1999999999999999e-02  -6.1550000000000005e-01   3.4314000000000000e+00  -1.9089999999999999e-01   1.5229999999999999e-01  -3.5959999999999998e-01   6.6579999999999995e-01  -4.4499999999999998e-02   4.8754000000000000e+00  -2.8899999999999999e-02   9.6199999999999994e-02   3.5830000000000001e-01
   6.6100000000000006e-02  -6.8149999999999999e-01   2.5735000000000001e+00  -9.5500000000000002e-02  -9.4999999999999998e-03  -3.2010000000000000e-01   7.7680000000000005e-01   4.4499999999999998e-02   4.0048000000000004e+00  -6.7400000000000002e-02   2.8899999999999999e-02   3.2729999999999998e-01
   6.6100000000000006e-02  -7.0350000000000001e-01   3.1739999999999999e+00  -1.5279999999999999e-01   4.7600000000000003e-02  -3.9910000000000001e-01   6.8799999999999994e-01   8.8900000000000007e-02   4.4401000000000002e+00  -1.3489999999999999e-01   1.0580000000000001e-01   2.9640000000000000e-01
   8.8200000000000001e-02  -5.7160000000000000e-01   2.6593000000000000e+00  -1.5279999999999999e-01   2.8500000000000001e-02  -3.7709999999999999e-01   8.6560000000000004e-01   0.0000000000000000e+00   5.1365999999999996e+00  -9.5999999999999992e-03   1.9199999999999998e-02   3.1409999999999999e-01
   4.4100000000000000e-02  -6.3749999999999996e-01   3.2597999999999998e+00  -1.6230000000000000e-01   1.7130000000000001e-01  -3.5080000000000000e-01   7.7680000000000005e-01   1.5559999999999999e-01   5.0495000000000001e+00  -3.8500000000000000e-02   0.0000000000000000e+00   2.8749999999999998e-01
   2.1999999999999999e-02  -6.3749999999999996e-01   2.7450999999999999e+00  -1.9089999999999999e-01   8.5599999999999996e-02  -3.9029999999999998e-01   8.8780000000000003e-01   1.1119999999999999e-01   4.9623999999999997e+00  -1.2520000000000001e-01   3.8500000000000000e-02   3.0959999999999999e-01
   1.3230000000000000e-01  -7.6939999999999997e-01   3.8603000000000001e+00  -1.6230000000000000e-01   9.4999999999999998e-03  -3.2010000000000000e-01   6.6579999999999995e-01   1.5559999999999999e-01   4.8754000000000000e+00  -9.6299999999999997e-02   9.5999999999999992e-03   3.1850000000000001e-01
  -1.1020000000000001e-01  -5.9360000000000002e-01   3.3456000000000001e+00  -1.8140000000000001e-01  -3.8100000000000002e-02  -3.5080000000000000e-01   8.2120000000000004e-01   1.5559999999999999e-01   3.8306000000000000e+00  -1.0600000000000000e-01  -9.5999999999999992e-03   3.1409999999999999e-01
   2.4249999999999999e-01  -8.5740000000000005e-01   2.8309000000000002e+00  -1.9089999999999999e-01   1.3320000000000001e-01  -4.1660000000000003e-01   7.5460000000000005e-01  -4.4499999999999998e-02   5.2236000000000002e+00  -1.5409999999999999e-01  -1.9199999999999998e-02   3.5389999999999999e-01
   1.3230000000000000e-01  -5.2759999999999996e-01   3.5171000000000001e+00  -5.7299999999999997e-02   4.7600000000000003e-02  -3.2450000000000001e-01   7.7680000000000005e-01  -2.2200000000000001e-02   4.6142000000000003e+00  -6.7400000000000002e-02   9.5999999999999992e-03   3.0520000000000003e-01
  -2.1999999999999999e-02  -6.8149999999999999e-01   3.6886999999999999e+00  -1.9089999999999999e-01   5.7099999999999998e-02  -3.2450000000000001e-01   7.5460000000000005e-01  -1.1119999999999999e-01   4.8754000000000000e+00  -9.6299999999999997e-02   2.8899999999999999e-02   3.0959999999999999e-01
   8.8200000000000001e-02  -7.2550000000000003e-01   3.6029000000000000e+00  -1.4319999999999999e-01   9.4999999999999998e-03  -3.2890000000000003e-01   9.1000000000000003e-01   8.8900000000000007e-02   5.3106999999999998e+00  -4.8200000000000000e-02   0.0000000000000000e+00   3.1409999999999999e-01
  -2.1999999999999999e-02  -6.8149999999999999e-01   3.0882000000000001e+00  -1.7190000000000000e-01   4.7600000000000003e-02  -3.5080000000000000e-01   6.2150000000000005e-01   4.4499999999999998e-02   4.7882999999999996e+00   0.0000000000000000e+00  -9.5999999999999992e-03   2.8749999999999998e-01
   8.8200000000000001e-02  -4.3969999999999998e-01   3.1739999999999999e+00  -9.5500000000000002e-02   7.6100000000000001e-02  -3.6399999999999999e-01   9.3220000000000003e-01   2.2200000000000001e-02   4.5270999999999999e+00  -7.7100000000000002e-02  -1.9199999999999998e-02   3.1409999999999999e-01
  -4.4100000000000000e-02  -5.7160000000000000e-01   2.5735000000000001e+00  -8.5900000000000004e-02   1.4269999999999999e-01  -3.5080000000000000e-01   7.3240000000000005e-01   1.1119999999999999e-01   4.6142000000000003e+00  -5.7799999999999997e-02   8.6599999999999996e-02   2.9640000000000000e-01
  -4.4100000000000000e-02  -7.2550000000000003e-01   3.0024000000000002e+00  -1.3370000000000001e-01   4.7600000000000003e-02  -3.8590000000000002e-01   7.9900000000000004e-01   4.4499999999999998e-02   5.4847999999999999e+00  -1.1559999999999999e-01   5.7700000000000001e-02   3.3179999999999998e-01
   4.4100000000000000e-02  -5.0560000000000005e-01   2.7450999999999999e+00  -9.5500000000000002e-02  -9.4999999999999998e-03  -3.5080000000000000e-01   5.7709999999999995e-01   2.2239999999999999e-01   4.4401000000000002e+00  -1.9300000000000001e-02  -2.8899999999999999e-02   3.0520000000000003e-01
   2.2040000000000001e-01  -7.6939999999999997e-01   3.2597999999999998e+00  -2.4820000000000000e-01   1.0470000000000000e-01  -3.9029999999999998e-01   6.8799999999999994e-01   8.8900000000000007e-02   4.8754000000000000e+00  -1.7340000000000000e-01   7.6999999999999999e-02   3.2729999999999998e-01
   2.1999999999999999e-02  -5.0560000000000005e-01   2.4018999999999999e+00  -7.6399999999999996e-02   5.7099999999999998e-02  -3.7269999999999998e-01   8.2120000000000004e-01   4.4499999999999998e-02   4.9623999999999997e+00  -1.2520000000000001e-01   9.5999999999999992e-03   3.0520000000000003e-01
  -2.1999999999999999e-02  -2.8580000000000000e-01   2.9165999999999999e+00  -2.8600000000000000e-02  -1.9000000000000000e-02  -3.2010000000000000e-01   8.6560000000000004e-01   6.6699999999999995e-02   4.7012999999999998e+00  -1.1559999999999999e-01   9.5999999999999992e-03   3.1409999999999999e-01
   1.7630000000000001e-01  -6.5949999999999998e-01   2.5735000000000001e+00  -1.9089999999999999e-01  -3.8100000000000002e-02  -3.6399999999999999e-01   8.4340000000000004e-01   3.3350000000000002e-01   4.5270999999999999e+00  -2.1190000000000001e-01   1.9199999999999998e-02   3.3620000000000000e-01
   1.9839999999999999e-01  -5.0560000000000005e-01   2.5735000000000001e+00  -8.5900000000000004e-02  -1.9000000000000000e-02  -3.3770000000000000e-01   8.2120000000000004e-01  -2.2200000000000001e-02   3.0470999999999999e+00  -1.3489999999999999e-01   9.5999999999999992e-03   2.6540000000000002e-01
   6.6100000000000006e-02  -4.6170000000000000e-01   2.9165999999999999e+00  -1.0500000000000000e-01   5.7099999999999998e-02  -3.6399999999999999e-01   6.8799999999999994e-01   3.3350000000000002e-01   4.5270999999999999e+00  -3.8500000000000000e-02  -1.9199999999999998e-02   3.5830000000000001e-01
  -6.6100000000000006e-02  -7.9139999999999999e-01   3.1739999999999999e+00  -1.4319999999999999e-01   8.5599999999999996e-02  -3.5080000000000000e-01   1.0653999999999999e+00  -2.2239999999999999e-01   6.0941999999999998e+00  -2.8899999999999999e-02   7.6999999999999999e-02   3.3179999999999998e-01
  -2.1999999999999999e-02  -7.4739999999999995e-01   2.9165999999999999e+00  -1.3370000000000001e-01   2.0930000000000001e-01  -3.5080000000000000e-01   1.0209999999999999e+00  -4.0020000000000000e-01   4.6142000000000003e+00   5.7799999999999997e-02   0.0000000000000000e+00   2.8310000000000002e-01
  -1.5429999999999999e-01  -6.8149999999999999e-01   3.7745000000000002e+00  -2.0999999999999999e-01   5.7099999999999998e-02  -3.2890000000000003e-01   3.9950000000000002e-01   6.4480000000000004e-01   5.1365999999999996e+00   2.8899999999999999e-02   8.6599999999999996e-02   3.4060000000000001e-01
  -4.4100000000000000e-02  -6.3749999999999996e-01   2.7450999999999999e+00  -1.5279999999999999e-01   5.7099999999999998e-02  -3.2890000000000003e-01   4.4390000000000002e-01   4.6689999999999998e-01   4.0048000000000004e+00  -1.2520000000000001e-01   8.6599999999999996e-02   3.0959999999999999e-01
  -8.8200000000000001e-02  -3.5170000000000001e-01   2.7450999999999999e+00  -1.6230000000000000e-01   8.5599999999999996e-02  -3.6840000000000001e-01   7.5460000000000005e-01   6.6699999999999995e-02   5.8330000000000002e+00  -9.5999999999999992e-03  -4.8099999999999997e-02   3.0959999999999999e-01
  -6.6100000000000006e-02  -4.8359999999999997e-01   2.5735000000000001e+00  -4.7699999999999999e-02   1.2370000000000000e-01  -3.1569999999999998e-01   1.0209999999999999e+00  -1.5559999999999999e-01   5.1365999999999996e+00   9.5999999999999992e-03   3.8500000000000000e-02   3.3620000000000000e-01
   2.1999999999999999e-02  -4.3969999999999998e-01   2.4876999999999998e+00  -1.3370000000000001e-01   5.7099999999999998e-02  -3.4639999999999999e-01   7.1020000000000005e-01  -8.8900000000000007e-02   4.0918000000000001e+00  -1.0600000000000000e-01   9.5999999999999992e-03   3.0520000000000003e-01
   8.8200000000000001e-02  -5.4959999999999998e-01   3.0882000000000001e+00  -1.5279999999999999e-01   5.7099999999999998e-02  -3.4639999999999999e-01   4.6610000000000001e-01   5.3369999999999995e-01   4.5270999999999999e+00  -2.8899999999999999e-02  -8.6599999999999996e-02   3.4499999999999997e-01
  -3.3060000000000000e-01  -6.8149999999999999e-01   2.0588000000000002e+00  -1.9089999999999999e-01   4.7600000000000003e-02  -3.2890000000000003e-01   4.2170000000000002e-01   8.8900000000000007e-02   4.0048000000000004e+00  -1.2520000000000001e-01   5.7700000000000001e-02   3.0959999999999999e-01
   1.1020000000000001e-01  -6.5949999999999998e-01   2.7450999999999999e+00  -1.0500000000000000e-01   8.5599999999999996e-02  -3.2890000000000003e-01   9.3220000000000003e-01  -1.7790000000000000e-01   4.7012999999999998e+00   3.8500000000000000e-02  -2.8899999999999999e-02   3.6709999999999998e-01
   2.1999999999999999e-02  -7.4739999999999995e-01   3.3456000000000001e+00  -5.7299999999999997e-02   4.7600000000000003e-02  -3.2450000000000001e-01   8.4340000000000004e-01   0.0000000000000000e+00   4.8754000000000000e+00  -3.8500000000000000e-02  -5.7700000000000001e-02   3.2729999999999998e-01
   1.3230000000000000e-01  -7.0350000000000001e-01   3.5171000000000001e+00  -1.3370000000000001e-01   1.3320000000000001e-01  -4.0780000000000000e-01   8.8780000000000003e-01   3.1130000000000002e-01   3.9177000000000000e+00  -9.6299999999999997e-02  -9.5999999999999992e-03   3.2729999999999998e-01
  -2.1999999999999999e-02  -4.8359999999999997e-01   2.4018999999999999e+00  -1.5279999999999999e-01   3.8100000000000002e-02  -3.4639999999999999e-01   7.3240000000000005e-01   3.7800000000000000e-01   4.3529999999999998e+00  -3.8500000000000000e-02  -2.8899999999999999e-02   3.3179999999999998e-01
   1.9839999999999999e-01  -4.8359999999999997e-01   3.0882000000000001e+00  -1.2410000000000000e-01   4.7600000000000003e-02  -3.7709999999999999e-01   7.5460000000000005e-01   6.6699999999999995e-02   4.3529999999999998e+00  -7.7100000000000002e-02  -3.8500000000000000e-02   3.5830000000000001e-01
   6.6100000000000006e-02  -7.0350000000000001e-01   3.1739999999999999e+00  -2.0999999999999999e-01   4.7600000000000003e-02  -3.6840000000000001e-01   9.7660000000000002e-01  -3.3350000000000002e-01   4.6142000000000003e+00  -7.7100000000000002e-02   5.7700000000000001e-02   3.1409999999999999e-01
   1.5429999999999999e-01  -7.0350000000000001e-01   3.0024000000000002e+00  -1.2410000000000000e-01   5.7099999999999998e-02  -3.6840000000000001e-01   6.4370000000000005e-01   2.4460000000000001e-01   5.3106999999999998e+00  -1.0600000000000000e-01   2.8899999999999999e-02   2.8310000000000002e-01
   6.6100000000000006e-02  -4.3969999999999998e-01   2.8309000000000002e+00  -2.0050000000000001e-01   1.8079999999999999e-01  -3.4200000000000003e-01   9.5440000000000003e-01   3.1130000000000002e-01   3.5695000000000001e+00  -6.7400000000000002e-02   3.8500000000000000e-02   3.4060000000000001e-01
   1.3230000000000000e-01  -6.1550000000000005e-01   3.0882000000000001e+00  -1.4319999999999999e-01   6.6600000000000006e-02  -3.3770000000000000e-01   8.2120000000000004e-01   8.8900000000000007e-02   4.6142000000000003e+00  -2.8899999999999999e-02   6.7400000000000002e-02   3.3179999999999998e-01
  -4.4100000000000000e-02  -8.3540000000000003e-01   3.1739999999999999e+00  -6.6799999999999998e-02   1.1420000000000000e-01  -3.7709999999999999e-01   6.4370000000000005e-01  -2.2200000000000001e-02   4.1788999999999996e+00  -1.1559999999999999e-01   9.5999999999999992e-03   2.9640000000000000e-01
  -6.6100000000000006e-02  -5.4959999999999998e-01   3.2597999999999998e+00  -1.9089999999999999e-01   9.4999999999999998e-03  -3.2450000000000001e-01   6.8799999999999994e-01   0.0000000000000000e+00   4.5270999999999999e+00  -1.3489999999999999e-01   0.0000000000000000e+00   3.3179999999999998e-01
   2.1999999999999999e-02  -5.7160000000000000e-01   2.8309000000000002e+00  -5.7299999999999997e-02   5.7099999999999998e-02  -3.6840000000000001e-01   6.8799999999999994e-01   2.8910000000000002e-01   5.0495000000000001e+00  -1.2520000000000001e-01   1.9199999999999998e-02   3.2729999999999998e-01
   0.0000000000000000e+00  -6.5949999999999998e-01   3.1739999999999999e+00  -1.7190000000000000e-01   1.4269999999999999e-01  -4.3850000000000000e-01   8.6560000000000004e-01  -8.8900000000000007e-02   4.3529999999999998e+00  -7.7100000000000002e-02  -4.8099999999999997e-02   3.4060000000000001e-01
   6.6100000000000006e-02  -5.4959999999999998e-01   3.0882000000000001e+00  -1.0500000000000000e-01   6.6600000000000006e-02  -3.3329999999999999e-01   7.5460000000000005e-01  -2.4460000000000001e-01   4.9623999999999997e+00  -1.3489999999999999e-01   4.8099999999999997e-02   3.4949999999999998e-01
  -1.3230000000000000e-01  -6.3749999999999996e-01   2.3161999999999998e+00  -1.2410000000000000e-01   8.5599999999999996e-02  -3.9029999999999998e-01   6.4370000000000005e-01   8.8900000000000007e-02   4.6142000000000003e+00  -1.2520000000000001e-01   5.7700000000000001e-02   3.2290000000000002e-01
  -1.7630000000000001e-01  -4.8359999999999997e-01   3.0882000000000001e+00  -1.6230000000000000e-01   2.8500000000000001e-02  -3.6840000000000001e-01   7.9900000000000004e-01   0.0000000000000000e+00   4.6142000000000003e+00   1.9300000000000001e-02   0.0000000000000000e+00   3.1850000000000001e-01
   1.7630000000000001e-01  -3.9570000000000000e-01   3.5171000000000001e+00  -1.1459999999999999e-01   1.3320000000000001e-01  -3.4200000000000003e-01   6.8799999999999994e-01   1.3339999999999999e-01   4.6142000000000003e+00  -5.7799999999999997e-02   6.7400000000000002e-02   3.3179999999999998e-01
   1.3230000000000000e-01  -5.4959999999999998e-01   2.7450999999999999e+00   0.0000000000000000e+00   1.9000000000000000e-02  -3.5080000000000000e-01   9.1000000000000003e-01  -1.1119999999999999e-01   5.1365999999999996e+00  -3.8500000000000000e-02   3.8500000000000000e-02   2.9640000000000000e-01
   1.3230000000000000e-01  -6.5949999999999998e-01   3.6029000000000000e+00  -1.1459999999999999e-01   4.7600000000000003e-02  -3.4639999999999999e-01   7.7680000000000005e-01   1.5559999999999999e-01   5.0495000000000001e+00  -9.6299999999999997e-02   3.8500000000000000e-02   3.4949999999999998e-01
  -4.4100000000000000e-02  -5.9360000000000002e-01   2.4876999999999998e+00  -1.4319999999999999e-01   8.5599999999999996e-02  -3.2450000000000001e-01   8.6560000000000004e-01   2.2200000000000001e-02   5.2236000000000002e+00  -9.6299999999999997e-02  -1.9199999999999998e-02   3.0080000000000001e-01
   0.0000000000000000e+00  -6.3749999999999996e-01   3.0024000000000002e+00  -1.9089999999999999e-01  -1.9000000000000000e-02  -3.5080000000000000e-01   7.7680000000000005e-01  -6.6699999999999995e-02   5.2236000000000002e+00  -1.8300000000000000e-01   1.9199999999999998e-02   3.3179999999999998e-01
  -6.6100000000000006e-02  -5.4959999999999998e-01   3.1739999999999999e+00  -2.1959999999999999e-01   8.5599999999999996e-02  -3.4639999999999999e-01   8.8780000000000003e-01   2.0010000000000000e-01   4.8754000000000000e+00  -4.8200000000000000e-02   2.8899999999999999e-02   2.8749999999999998e-01
   2.2040000000000001e-01  -6.8149999999999999e-01   3.3456000000000001e+00  -2.0050000000000001e-01   2.1890000000000001e-01  -3.6399999999999999e-01   6.2150000000000005e-01   2.0010000000000000e-01   4.0918000000000001e+00  -7.7100000000000002e-02   8.6599999999999996e-02   3.0080000000000001e-01
   8.8200000000000001e-02  -6.3749999999999996e-01   3.0882000000000001e+00  -1.9089999999999999e-01   4.7600000000000003e-02  -3.4200000000000003e-01   7.1020000000000005e-01   2.0010000000000000e-01   4.5270999999999999e+00  -1.0600000000000000e-01   0.0000000000000000e+00   2.9189999999999999e-01
  -4.4100000000000000e-02  -4.6170000000000000e-01   2.6593000000000000e+00  -9.5500000000000002e-02   4.7600000000000003e-02  -3.7269999999999998e-01   8.8780000000000003e-01   4.4499999999999998e-02   5.2236000000000002e+00  -7.7100000000000002e-02   3.8500000000000000e-02   2.9189999999999999e-01
  -2.1999999999999999e-02  -7.0350000000000001e-01   3.2597999999999998e+00  -2.3870000000000000e-01   1.0470000000000000e-01  -3.4639999999999999e-01   9.1000000000000003e-01  -2.2200000000000001e-02   4.3529999999999998e+00  -7.7100000000000002e-02  -1.9199999999999998e-02   3.2729999999999998e-01
   6.6100000000000006e-02  -6.5949999999999998e-01   2.7450999999999999e+00  -1.1459999999999999e-01   1.0470000000000000e-01  -3.3329999999999999e-01   9.7660000000000002e-01   1.1119999999999999e-01   4.3529999999999998e+00  -9.6299999999999997e-02   7.6999999999999999e-02   3.0080000000000001e-01
   4.4100000000000000e-02  -5.7160000000000000e-01   3.6029000000000000e+00  -1.5279999999999999e-01   6.6600000000000006e-02  -4.3850000000000000e-01   8.8780000000000003e-01  -1.1119999999999999e-01   4.7882999999999996e+00  -8.6699999999999999e-02   2.8899999999999999e-02   3.0959999999999999e-01
   2.1999999999999999e-02  -5.7160000000000000e-01   3.1739999999999999e+00  -1.7190000000000000e-01   5.7099999999999998e-02  -3.9029999999999998e-01   7.7680000000000005e-01   1.5559999999999999e-01   4.7012999999999998e+00  -1.4449999999999999e-01  -4.8099999999999997e-02   3.4949999999999998e-01
  -6.6100000000000006e-02  -4.6170000000000000e-01   3.6886999999999999e+00  -1.5279999999999999e-01   1.9000000000000000e-02  -3.8590000000000002e-01   7.5460000000000005e-01   2.0010000000000000e-01   4.7012999999999998e+00  -9.6299999999999997e-02  -4.8099999999999997e-02   3.3620000000000000e-01
  -6.6100000000000006e-02  -4.1770000000000002e-01   2.7450999999999999e+00  -1.2410000000000000e-01   6.6600000000000006e-02  -3.8150000000000001e-01   6.6579999999999995e-01   2.0010000000000000e-01   4.8754000000000000e+00  -1.7340000000000000e-01   2.8899999999999999e-02   3.0520000000000003e-01
   2.8649999999999998e-01  -6.1550000000000005e-01   3.9460999999999999e+00  -1.8140000000000001e-01   1.7130000000000001e-01  -4.0780000000000000e-01   8.2120000000000004e-01   6.6699999999999995e-02   4.2659000000000002e+00  -7.7100000000000002e-02   2.8899999999999999e-02   3.3179999999999998e-01
   6.6100000000000006e-02  -5.9360000000000002e-01   3.2597999999999998e+00  -1.0500000000000000e-01   6.6600000000000006e-02  -3.6399999999999999e-01   8.4340000000000004e-01   1.1119999999999999e-01   5.3977000000000004e+00  -2.8899999999999999e-02  -1.9199999999999998e-02   3.7600000000000000e-01
  -1.3230000000000000e-01  -6.5949999999999998e-01   2.8309000000000002e+00  -2.3870000000000000e-01   4.7600000000000003e-02  -3.4639999999999999e-01   8.6560000000000004e-01   2.2200000000000001e-02   5.2236000000000002e+00  -1.0600000000000000e-01  -1.9199999999999998e-02   3.7600000000000000e-01
  -2.1999999999999999e-02  -7.4739999999999995e-01   2.9165999999999999e+00  -1.4319999999999999e-01   8.5599999999999996e-02  -3.2450000000000001e-01   7.9900000000000004e-01   1.3339999999999999e-01   4.7012999999999998e+00  -4.8200000000000000e-02   5.7700000000000001e-02   3.4499999999999997e-01
   2.1999999999999999e-02  -4.6170000000000000e-01   2.7450999999999999e+00  -1.3370000000000001e-01   2.8500000000000001e-02  -3.4639999999999999e-01   7.3240000000000005e-01   1.3339999999999999e-01   4.9623999999999997e+00  -2.8899999999999999e-02  -9.5999999999999992e-03   3.4499999999999997e-01
   1.9839999999999999e-01  -6.3749999999999996e-01   3.2597999999999998e+00  -6.6799999999999998e-02   3.8100000000000002e-02  -3.1569999999999998e-01   6.4370000000000005e-01   1.3339999999999999e-01   4.0918000000000001e+00  -1.3489999999999999e-01   9.5999999999999992e-03   3.4060000000000001e-01
  -8.8200000000000001e-02  -4.6170000000000000e-01   3.3456000000000001e+00  -1.4319999999999999e-01   9.5200000000000007e-02  -3.5080000000000000e-01   8.6560000000000004e-01   2.2200000000000001e-02   4.4401000000000002e+00  -9.6299999999999997e-02  -3.8500000000000000e-02   3.0080000000000001e-01
  -1.1020000000000001e-01  -4.8359999999999997e-01   2.3161999999999998e+00  -2.1959999999999999e-01   5.7099999999999998e-02  -3.7269999999999998e-01   7.3240000000000005e-01  -4.4499999999999998e-02   4.4401000000000002e+00  -1.5409999999999999e-01  -1.9199999999999998e-02   3.4949999999999998e-01
   1.9839999999999999e-01  -8.3540000000000003e-01   3.0882000000000001e+00  -2.2910000000000000e-01   1.2370000000000000e-01  -3.3329999999999999e-01   7.9900000000000004e-01   6.6699999999999995e-02   4.4401000000000002e+00  -4.8200000000000000e-02  -7.6999999999999999e-02   3.0520000000000003e-01
  -4.4100000000000000e-02  -5.9360000000000002e-01   2.4018999999999999e+00  -5.7299999999999997e-02   1.1420000000000000e-01  -3.7709999999999999e-01   6.6579999999999995e-01   4.4499999999999998e-02   4.8754000000000000e+00  -1.0600000000000000e-01   0.0000000000000000e+00   3.0959999999999999e-01
   1.1020000000000001e-01  -4.1770000000000002e-01   2.3161999999999998e+00  -1.4319999999999999e-01   6.6600000000000006e-02  -3.8150000000000001e-01   7.9900000000000004e-01   1.1119999999999999e-01   4.8754000000000000e+00  -8.6699999999999999e-02   9.5999999999999992e-03   2.9640000000000000e-01
   1.1020000000000001e-01  -5.9360000000000002e-01   3.3456000000000001e+00  -2.0050000000000001e-01   1.1420000000000000e-01  -4.2099999999999999e-01   7.7680000000000005e-01   2.2200000000000001e-02   4.4401000000000002e+00  -1.1559999999999999e-01   5.7700000000000001e-02   3.2290000000000002e-01
   6.6100000000000006e-02  -5.2759999999999996e-01   2.8309000000000002e+00  -1.8140000000000001e-01   1.3320000000000001e-01  -3.0259999999999998e-01   6.8799999999999994e-01  -2.2200000000000001e-02   4.0918000000000001e+00  -5.7799999999999997e-02   0.0000000000000000e+00   3.4499999999999997e-01
  -8.8200000000000001e-02  -5.9360000000000002e-01   3.1739999999999999e+00  -1.1459999999999999e-01   2.8500000000000001e-02  -3.5080000000000000e-01   6.6579999999999995e-01   1.7790000000000000e-01   4.7882999999999996e+00  -6.7400000000000002e-02   1.9199999999999998e-02   3.4060000000000001e-01
  -2.1999999999999999e-02  -5.4959999999999998e-01   2.2303999999999999e+00  -1.1459999999999999e-01   9.5200000000000007e-02  -2.9820000000000002e-01   8.8780000000000003e-01   1.5559999999999999e-01   4.0918000000000001e+00  -7.7100000000000002e-02  -3.8500000000000000e-02   3.0080000000000001e-01
  -1.1020000000000001e-01  -7.0350000000000001e-01   2.6593000000000000e+00  -1.6230000000000000e-01   9.4999999999999998e-03  -3.0700000000000000e-01   9.5440000000000003e-01   1.7790000000000000e-01   4.7882999999999996e+00  -1.5409999999999999e-01  -4.8099999999999997e-02   3.0520000000000003e-01
   6.6100000000000006e-02  -6.3749999999999996e-01   2.6593000000000000e+00  -6.6799999999999998e-02   0.0000000000000000e+00  -3.9470000000000000e-01   6.2150000000000005e-01  -1.3339999999999999e-01   4.7012999999999998e+00  -1.1559999999999999e-01   3.8500000000000000e-02   3.3179999999999998e-01
   1.7630000000000001e-01  -6.1550000000000005e-01   2.6593000000000000e+00  -2.5779999999999997e-01   1.4269999999999999e-01  -3.1140000000000001e-01   5.9930000000000005e-01   8.8900000000000007e-02   4.2659000000000002e+00  -9.5999999999999992e-03  -3.8500000000000000e-02   3.0520000000000003e-01
  -4.4100000000000000e-02  -6.8149999999999999e-01   1.8015000000000001e+00  -9.5500000000000002e-02   1.2370000000000000e-01  -3.8150000000000001e-01   7.1020000000000005e-01  -1.1119999999999999e-01   4.4401000000000002e+00  -1.9300000000000001e-02  -9.5999999999999992e-03   3.2290000000000002e-01
   8.8200000000000001e-02  -7.0350000000000001e-01   3.5171000000000001e+00  -2.2910000000000000e-01   6.6600000000000006e-02  -3.8590000000000002e-01   7.9900000000000004e-01   8.8900000000000007e-02   4.4401000000000002e+00  -1.6380000000000000e-01   1.9199999999999998e-02   3.3179999999999998e-01
   2.1999999999999999e-02  -5.7160000000000000e-01   2.4018999999999999e+00  -1.8140000000000001e-01   9.5200000000000007e-02  -3.3329999999999999e-01   7.3240000000000005e-01   2.6679999999999998e-01   4.2659000000000002e+00  -3.8500000000000000e-02  -1.9199999999999998e-02   3.3620000000000000e-01
   2.1999999999999999e-02  -6.8149999999999999e-01   3.0882000000000001e+00  -9.5500000000000002e-02   6.6600000000000006e-02  -3.2890000000000003e-01   5.7709999999999995e-01  -4.4499999999999998e-02   4.3529999999999998e+00  -3.8500000000000000e-02   1.2509999999999999e-01   3.4949999999999998e-01
   1.7630000000000001e-01  -6.5949999999999998e-01   2.7450999999999999e+00  -1.4319999999999999e-01  -9.4999999999999998e-03  -4.0780000000000000e-01   6.8799999999999994e-01   2.0010000000000000e-01   4.7882999999999996e+00  -2.8899999999999999e-02   2.8899999999999999e-02   3.2290000000000002e-01
   6.6100000000000006e-02  -4.8359999999999997e-01   2.5735000000000001e+00  -1.6230000000000000e-01   6.6600000000000006e-02  -3.8590000000000002e-01   5.9930000000000005e-01  -1.1119999999999999e-01   4.6142000000000003e+00  -1.9300000000000001e-02  -1.9199999999999998e-02   3.0959999999999999e-01
  -1.1020000000000001e-01  -8.1340000000000001e-01   3.2597999999999998e+00  -1.8140000000000001e-01   7.6100000000000001e-02  -3.7269999999999998e-01   7.7680000000000005e-01  -6.6699999999999995e-02   4.0048000000000004e+00  -1.0600000000000000e-01  -9.5999999999999992e-03   3.2290000000000002e-01
  -6.6100000000000006e-02  -5.4959999999999998e-01   2.7450999999999999e+00  -8.5900000000000004e-02   1.1420000000000000e-01  -3.8590000000000002e-01   6.8799999999999994e-01   2.2200000000000001e-02   4.6142000000000003e+00  -7.7100000000000002e-02   3.8500000000000000e-02   3.4060000000000001e-01
   1.1020000000000001e-01  -4.8359999999999997e-01   2.9165999999999999e+00  -5.7299999999999997e-02   7.6100000000000001e-02  -3.6840000000000001e-01   7.3240000000000005e-01   2.0010000000000000e-01   4.4401000000000002e+00  -1.9300000000000001e-02   4.8099999999999997e-02   3.1409999999999999e-01
  -2.1999999999999999e-02  -5.2759999999999996e-01   3.2597999999999998e+00  -1.2410000000000000e-01   1.3320000000000001e-01  -3.4200000000000003e-01   7.1020000000000005e-01   0.0000000000000000e+00   4.7882999999999996e+00  -6.7400000000000002e-02   7.6999999999999999e-02   2.9189999999999999e-01
   6.6100000000000006e-02  -6.8149999999999999e-01   2.5735000000000001e+00  -2.2910000000000000e-01   4.7600000000000003e-02  -3.8590000000000002e-01   6.8799999999999994e-01   3.1130000000000002e-01   4.3529999999999998e+00  -4.8200000000000000e-02   9.5999999999999992e-03   2.6540000000000002e-01
   4.4100000000000000e-02  -5.7160000000000000e-01   2.4018999999999999e+00  -2.0050000000000001e-01   0.0000000000000000e+00  -3.5520000000000002e-01   6.8799999999999994e-01  -1.7790000000000000e-01   5.4847999999999999e+00  -9.5999999999999992e-03   5.7700000000000001e-02   3.2729999999999998e-01
   1.5429999999999999e-01  -7.6939999999999997e-01   3.2597999999999998e+00  -3.8199999999999998e-02   3.8100000000000002e-02  -3.4639999999999999e-01   7.9900000000000004e-01  -1.1119999999999999e-01   5.1365999999999996e+00   1.9300000000000001e-02  -6.7400000000000002e-02   3.0520000000000003e-01
  -6.6100000000000006e-02  -5.9360000000000002e-01   3.8603000000000001e+00  -1.4319999999999999e-01   1.9030000000000000e-01  -3.8590000000000002e-01   7.3240000000000005e-01   1.7790000000000000e-01   4.4401000000000002e+00  -2.8899999999999999e-02  -1.9199999999999998e-02   3.1409999999999999e-01
  -2.1999999999999999e-02  -5.7160000000000000e-01   2.6593000000000000e+00  -1.4319999999999999e-01   3.8100000000000002e-02  -3.5080000000000000e-01   6.6579999999999995e-01   1.1119999999999999e-01   5.3106999999999998e+00  -3.8500000000000000e-02  -2.8899999999999999e-02   3.4499999999999997e-01
   1.1020000000000001e-01  -5.9360000000000002e-01   3.0882000000000001e+00  -1.0500000000000000e-01   5.7099999999999998e-02  -3.5080000000000000e-01   6.8799999999999994e-01   2.8910000000000002e-01   4.6142000000000003e+00  -7.7100000000000002e-02   9.5999999999999992e-03   3.4060000000000001e-01
  -2.6450000000000001e-01  -6.1550000000000005e-01   2.9165999999999999e+00  -1.3370000000000001e-01   0.0000000000000000e+00  -3.8590000000000002e-01   7.9900000000000004e-01   0.0000000000000000e+00   5.1365999999999996e+00  -1.0600000000000000e-01   9.5999999999999992e-03   2.8749999999999998e-01
   1.7630000000000001e-01  -4.8359999999999997e-01   2.7450999999999999e+00  -3.8199999999999998e-02   2.8500000000000001e-02  -3.8590000000000002e-01   8.4340000000000004e-01   1.5559999999999999e-01   5.1365999999999996e+00  -7.7100000000000002e-02   1.9199999999999998e-02   3.0959999999999999e-01
   8.8200000000000001e-02  -8.5740000000000005e-01   2.5735000000000001e+00  -1.7190000000000000e-01   6.6600000000000006e-02  -3.4639999999999999e-01   7.5460000000000005e-01   1.1119999999999999e-01   4.4401000000000002e+00   5.7799999999999997e-02  -2.8899999999999999e-02   3.2290000000000002e-01
   1.1020000000000001e-01  -5.7160000000000000e-01   2.4018999999999999e+00  -2.5779999999999997e-01   5.7099999999999998e-02  -3.3329999999999999e-01   9.3220000000000003e-01   4.4499999999999998e-02   4.7012999999999998e+00  -3.8500000000000000e-02   2.8899999999999999e-02   3.6709999999999998e-01
  -2.1999999999999999e-02  -7.6939999999999997e-01   2.4876999999999998e+00  -1.9089999999999999e-01   2.8500000000000001e-02  -3.4639999999999999e-01   6.4370000000000005e-01   2.6679999999999998e-01   4.5270999999999999e+00  -5.7799999999999997e-02   4.8099999999999997e-02   3.4499999999999997e-01
   1.1020000000000001e-01  -5.2759999999999996e-01   2.0588000000000002e+00  -1.4319999999999999e-01   1.3320000000000001e-01  -3.6399999999999999e-01   7.1020000000000005e-01   1.3339999999999999e-01   5.0495000000000001e+00  -8.6699999999999999e-02   0.0000000000000000e+00   3.3179999999999998e-01
   0.0000000000000000e+00  -4.1770000000000002e-01   2.8309000000000002e+00  -1.5279999999999999e-01   1.5229999999999999e-01  -3.2890000000000003e-01   8.4340000000000004e-01   1.3339999999999999e-01   4.9623999999999997e+00  -5.7799999999999997e-02   5.7700000000000001e-02   3.4060000000000001e-01
  -6.6100000000000006e-02  -2.1980000000000000e-01   2.6593000000000000e+00  -1.2410000000000000e-01   2.8500000000000001e-02  -3.5080000000000000e-01   7.1020000000000005e-01  -2.2200000000000001e-02   5.0495000000000001e+00  -7.7100000000000002e-02  -9.5999999999999992e-03   2.6979999999999998e-01
   0.0000000000000000e+00  -5.4959999999999998e-01   2.5735000000000001e+00  -2.1959999999999999e-01   1.1420000000000000e-01  -3.5080000000000000e-01   7.7680000000000005e-01  -6.6699999999999995e-02   5.0495000000000001e+00  -7.7100000000000002e-02   2.8899999999999999e-02   3.4499999999999997e-01
   8.8200000000000001e-02  -6.5949999999999998e-01   3.5171000000000001e+00  -1.0500000000000000e-01   8.5599999999999996e-02  -3.3329999999999999e-01   7.5460000000000005e-01   1.3339999999999999e-01   4.0918000000000001e+00  -1.1559999999999999e-01   9.5999999999999992e-03   3.1409999999999999e-01
   1.1020000000000001e-01  -6.8149999999999999e-01   3.2597999999999998e+00  -1.6230000000000000e-01   0.0000000000000000e+00  -3.2890000000000003e-01   8.2120000000000004e-01   1.3339999999999999e-01   4.9623999999999997e+00  -1.6380000000000000e-01   9.5999999999999992e-03   3.3179999999999998e-01
  -1.7630000000000001e-01  -5.0560000000000005e-01   2.8309000000000002e+00  -8.5900000000000004e-02   7.6100000000000001e-02  -3.5080000000000000e-01   8.2120000000000004e-01   1.1119999999999999e-01   3.6564999999999999e+00  -5.7799999999999997e-02  -5.7700000000000001e-02   3.3620000000000000e-01
  -4.4100000000000000e-02  -5.7160000000000000e-01   2.7450999999999999e+00  -2.0050000000000001e-01   1.3320000000000001e-01  -3.9029999999999998e-01   7.7680000000000005e-01   6.6699999999999995e-02   4.4401000000000002e+00  -6.7400000000000002e-02   7.6999999999999999e-02   3.3620000000000000e-01
  -4.4100000000000000e-02  -7.6939999999999997e-01   3.5171000000000001e+00  -1.6230000000000000e-01   0.0000000000000000e+00  -3.0700000000000000e-01   6.6579999999999995e-01   4.4499999999999998e-02   4.7012999999999998e+00  -9.6299999999999997e-02   9.5999999999999992e-03   3.3620000000000000e-01
   4.4100000000000000e-02  -8.7929999999999997e-01   2.9165999999999999e+00  -1.6230000000000000e-01  -4.7600000000000003e-02  -3.7269999999999998e-01   6.2150000000000005e-01   4.4499999999999998e-02   3.9177000000000000e+00  -9.5999999999999992e-03  -1.9199999999999998e-02   3.9810000000000001e-01
   1.7630000000000001e-01  -8.7929999999999997e-01   3.0024000000000002e+00  -2.3870000000000000e-01   6.6600000000000006e-02  -3.5520000000000002e-01   7.3240000000000005e-01   1.1119999999999999e-01   4.3529999999999998e+00  -2.8899999999999999e-02   7.6999999999999999e-02   3.5830000000000001e-01
  -2.1999999999999999e-02  -6.5949999999999998e-01   2.7450999999999999e+00  -7.6399999999999996e-02   1.1420000000000000e-01  -3.5520000000000002e-01   5.9930000000000005e-01   6.6699999999999995e-02   4.7882999999999996e+00  -2.8899999999999999e-02   2.8899999999999999e-02   3.0959999999999999e-01
   1.5429999999999999e-01  -7.6939999999999997e-01   3.0024000000000002e+00  -1.2410000000000000e-01   1.4269999999999999e-01  -3.8590000000000002e-01   8.8780000000000003e-01   2.2200000000000001e-02   5.3106999999999998e+00  -5.7799999999999997e-02   0.0000000000000000e+00   2.8749999999999998e-01
   4.4100000000000000e-02  -5.2759999999999996e-01   3.2597999999999998e+00  -1.6230000000000000e-01   7.6100000000000001e-02  -3.5959999999999998e-01   8.2120000000000004e-01   6.6699999999999995e-02   4.8754000000000000e+00  -8.6699999999999999e-02   9.5999999999999992e-03   3.5830000000000001e-01
   0.0000000000000000e+00  -7.0350000000000001e-01   2.9165999999999999e+00  -1.1459999999999999e-01   1.0470000000000000e-01  -3.7709999999999999e-01   7.9900000000000004e-01   6.6699999999999995e-02   4.9623999999999997e+00  -4.8200000000000000e-02  -3.8500000000000000e-02   3.5389999999999999e-01
  -6.6100000000000006e-02  -6.5949999999999998e-01   2.8309000000000002e+00  -2.0999999999999999e-01   1.9000000000000000e-02  -3.3770000000000000e-01   6.2150000000000005e-01   1.5559999999999999e-01   4.3529999999999998e+00  -1.2520000000000001e-01   2.8899999999999999e-02   3.0959999999999999e-01
   6.6100000000000006e-02  -4.3969999999999998e-01   2.9165999999999999e+00  -9.5500000000000002e-02   1.6180000000000000e-01  -3.1140000000000001e-01   7.7680000000000005e-01   8.8900000000000007e-02   4.7882999999999996e+00  -9.6299999999999997e-02  -1.9199999999999998e-02   3.1850000000000001e-01
   4.4100000000000000e-02  -7.0350000000000001e-01   2.7450999999999999e+00  -1.0500000000000000e-01   1.0470000000000000e-01  -3.6399999999999999e-01   6.8799999999999994e-01  -2.2200000000000001e-02   4.4401000000000002e+00  -5.7799999999999997e-02  -1.9199999999999998e-02   3.0959999999999999e-01
  -4.4100000000000000e-02  -4.3969999999999998e-01   3.2597999999999998e+00  -2.0050000000000001e-01   6.6600000000000006e-02  -3.4639999999999999e-01   7.5460000000000005e-01   4.4499999999999998e-02   4.9623999999999997e+00  -9.5999999999999992e-03  -3.8500000000000000e-02   3.6709999999999998e-01
   2.6450000000000001e-01  -7.9139999999999999e-01   3.0024000000000002e+00  -1.8140000000000001e-01   4.7600000000000003e-02  -4.0339999999999998e-01   7.9900000000000004e-01   8.8900000000000007e-02   4.6142000000000003e+00  -1.1559999999999999e-01  -5.7700000000000001e-02   3.6709999999999998e-01
   6.6100000000000006e-02  -8.1340000000000001e-01   2.4018999999999999e+00  -1.3370000000000001e-01   6.6600000000000006e-02  -3.5080000000000000e-01   7.7680000000000005e-01   6.6699999999999995e-02   4.6142000000000003e+00  -5.7799999999999997e-02  -1.9199999999999998e-02   3.0520000000000003e-01
   4.4100000000000000e-02  -6.3749999999999996e-01   3.0024000000000002e+00  -1.0500000000000000e-01   1.1420000000000000e-01  -3.7709999999999999e-01   7.5460000000000005e-01   1.1119999999999999e-01   4.2659000000000002e+00  -5.7799999999999997e-02   3.8500000000000000e-02   3.2729999999999998e-01
   4.4100000000000000e-02  -6.3749999999999996e-01   3.3456000000000001e+00  -1.8140000000000001e-01   1.0470000000000000e-01  -3.3770000000000000e-01   8.2120000000000004e-01   4.4499999999999998e-02   4.2659000000000002e+00  -4.8200000000000000e-02  -3.8500000000000000e-02   2.6979999999999998e-01
   1.1020000000000001e-01  -5.4959999999999998e-01   2.6593000000000000e+00  -1.6230000000000000e-01  -9.4999999999999998e-03  -3.2890000000000003e-01   7.1020000000000005e-01   1.3339999999999999e-01   4.7882999999999996e+00  -1.9300000000000001e-02   9.5999999999999992e-03   3.1850000000000001e-01
   2.1999999999999999e-02  -7.4739999999999995e-01   2.4876999999999998e+00  -2.1959999999999999e-01   5.7099999999999998e-02  -3.4639999999999999e-01   5.5489999999999995e-01   1.3339999999999999e-01   4.2659000000000002e+00   2.8899999999999999e-02  -1.9199999999999998e-02   3.2290000000000002e-01
  -4.4100000000000000e-02  -7.4739999999999995e-01   3.1739999999999999e+00  -1.7190000000000000e-01   0.0000000000000000e+00  -3.3329999999999999e-01   6.4370000000000005e-01  -2.2200000000000001e-02   5.1365999999999996e+00  -1.0600000000000000e-01   9.5999999999999992e-03   3.2290000000000002e-01
   0.0000000000000000e+00  -4.6170000000000000e-01   2.3161999999999998e+00  -6.6799999999999998e-02   1.0470000000000000e-01  -3.7709999999999999e-01   7.9900000000000004e-01  -4.4499999999999998e-02   5.5719000000000003e+00  -1.0600000000000000e-01   9.5999999999999992e-03   3.0959999999999999e-01
  -1.7630000000000001e-01  -5.0560000000000005e-01   2.1446000000000001e+00  -1.2410000000000000e-01   4.7600000000000003e-02  -3.4200000000000003e-01   5.3269999999999995e-01   1.7790000000000000e-01   4.8754000000000000e+00  -2.8899999999999999e-02   5.7700000000000001e-02   3.1409999999999999e-01
   0.0000000000000000e+00  -5.9360000000000002e-01   3.6029000000000000e+00  -1.7190000000000000e-01  -2.8500000000000001e-02  -3.8150000000000001e-01   6.8799999999999994e-01   2.2200000000000001e-02   4.8754000000000000e+00  -1.6380000000000000e-01  -5.7700000000000001e-02   3.3620000000000000e-01
  -1.3230000000000000e-01  -6.3749999999999996e-01   3.8603000000000001e+00  -1.2410000000000000e-01   9.5200000000000007e-02  -3.5080000000000000e-01   8.2120000000000004e-01   1.7790000000000000e-01   4.1788999999999996e+00  -7.7100000000000002e-02  -5.7700000000000001e-02   3.1409999999999999e-01
   4.4100000000000000e-02  -7.9139999999999999e-01   3.2597999999999998e+00  -2.7689999999999998e-01   5.7099999999999998e-02  -3.3770000000000000e-01   7.9900000000000004e-01   6.6699999999999995e-02   4.8754000000000000e+00  -1.1559999999999999e-01  -2.8899999999999999e-02   3.0959999999999999e-01
   0.0000000000000000e+00  -6.3749999999999996e-01   2.9165999999999999e+00  -1.8140000000000001e-01   3.8100000000000002e-02  -3.6399999999999999e-01   5.3269999999999995e-01   4.4499999999999998e-02   4.9623999999999997e+00  -1.9300000000000001e-02   6.7400000000000002e-02   3.0520000000000003e-01
   1.3230000000000000e-01  -7.2550000000000003e-01   3.5171000000000001e+00  -1.7190000000000000e-01   7.6100000000000001e-02  -3.8590000000000002e-01   8.8780000000000003e-01   8.8900000000000007e-02   4.7882999999999996e+00  -9.6299999999999997e-02  -1.9199999999999998e-02   3.0959999999999999e-01
   1.1020000000000001e-01  -7.2550000000000003e-01   3.1739999999999999e+00  -1.6230000000000000e-01   2.8500000000000001e-02  -3.6399999999999999e-01   6.2150000000000005e-01  -2.2200000000000001e-02   4.1788999999999996e+00  -7.7100000000000002e-02   3.8500000000000000e-02   3.1409999999999999e-01
   0.0000000000000000e+00  -4.1770000000000002e-01   3.0882000000000001e+00  -8.5900000000000004e-02   6.6600000000000006e-02  -3.0700000000000000e-01   7.3240000000000005e-01   2.4460000000000001e-01   4.5270999999999999e+00  -1.1559999999999999e-01   1.9199999999999998e-02   3.1850000000000001e-01
  -2.1999999999999999e-02  -5.0560000000000005e-01   2.3161999999999998e+00  -1.8140000000000001e-01   1.9000000000000000e-02  -3.2010000000000000e-01   6.4370000000000005e-01  -2.2200000000000001e-02   4.7882999999999996e+00  -1.6380000000000000e-01   6.7400000000000002e-02   3.2290000000000002e-01
  -1.3230000000000000e-01  -3.9570000000000000e-01   3.3456000000000001e+00  -8.5900000000000004e-02   4.7600000000000003e-02  -3.5080000000000000e-01   7.7680000000000005e-01   2.0010000000000000e-01   4.0918000000000001e+00  -8.6699999999999999e-02  -9.5999999999999992e-03   3.3179999999999998e-01
   8.8200000000000001e-02  -6.3749999999999996e-01   2.8309000000000002e+00  -1.4319999999999999e-01   1.0470000000000000e-01  -3.6399999999999999e-01   7.1020000000000005e-01   4.4499999999999998e-02   4.8754000000000000e+00  -5.7799999999999997e-02   5.7700000000000001e-02   3.2729999999999998e-01
   6.6100000000000006e-02  -6.5949999999999998e-01   2.3161999999999998e+00  -2.4820000000000000e-01   3.8100000000000002e-02  -3.8150000000000001e-01   5.1049999999999995e-01   2.2239999999999999e-01   4.7882999999999996e+00  -1.7340000000000000e-01   1.1550000000000001e-01   3.3179999999999998e-01
  -2.1999999999999999e-02  -3.2979999999999998e-01   2.5735000000000001e+00  -2.0050000000000001e-01   8.5599999999999996e-02  -3.7269999999999998e-01   6.6579999999999995e-01   0.0000000000000000e+00   4.6142000000000003e+00  -4.8200000000000000e-02   7.6999999999999999e-02   3.1409999999999999e-01
   8.8200000000000001e-02  -5.4959999999999998e-01   3.2597999999999998e+00  -2.0050000000000001e-01   1.2370000000000000e-01  -3.3770000000000000e-01   6.8799999999999994e-01  -2.6679999999999998e-01   5.0495000000000001e+00  -7.7100000000000002e-02   9.5999999999999992e-03   3.2729999999999998e-01
   0.0000000000000000e+00  -5.2759999999999996e-01   3.0882000000000001e+00  -9.5500000000000002e-02   5.7099999999999998e-02  -3.5959999999999998e-01   6.8799999999999994e-01   4.4499999999999998e-02   5.0495000000000001e+00  -6.7400000000000002e-02  -3.8500000000000000e-02   3.4949999999999998e-01
   2.6450000000000001e-01  -5.4959999999999998e-01   2.5735000000000001e+00  -8.5900000000000004e-02   5.7099999999999998e-02  -3.5959999999999998e-01   5.7709999999999995e-01   4.6689999999999998e-01   4.1788999999999996e+00  -4.8200000000000000e-02   9.5999999999999992e-03   3.1409999999999999e-01
   1.1020000000000001e-01  -6.1550000000000005e-01   3.2597999999999998e+00  -1.9089999999999999e-01   5.7099999999999998e-02  -3.5080000000000000e-01   7.1020000000000005e-01   1.7790000000000000e-01   4.9623999999999997e+00  -4.8200000000000000e-02  -7.6999999999999999e-02   3.0959999999999999e-01
  -4.4100000000000000e-02  -7.6939999999999997e-01   3.0882000000000001e+00  -3.8199999999999998e-02  -9.4999999999999998e-03  -3.3770000000000000e-01   8.4340000000000004e-01  -2.4460000000000001e-01   5.5719000000000003e+00  -3.8500000000000000e-02   5.7700000000000001e-02   2.7870000000000000e-01
  -1.1020000000000001e-01  -6.5949999999999998e-01   2.4876999999999998e+00  -1.7190000000000000e-01   2.8500000000000001e-02  -3.8150000000000001e-01   8.8780000000000003e-01   4.4499999999999998e-02   5.6589000000000000e+00  -6.7400000000000002e-02  -1.9199999999999998e-02   3.2729999999999998e-01
   8.8200000000000001e-02  -4.8359999999999997e-01   2.5735000000000001e+00  -9.5500000000000002e-02   1.1420000000000000e-01  -3.8590000000000002e-01   7.9900000000000004e-01   3.3350000000000002e-01   4.0048000000000004e+00  -1.3489999999999999e-01  -1.9199999999999998e-02   3.2729999999999998e-01
   1.9839999999999999e-01  -6.5949999999999998e-01   4.1176000000000004e+00  -1.7190000000000000e-01   3.8100000000000002e-02  -3.5520000000000002e-01   6.4370000000000005e-01   2.0010000000000000e-01   4.7882999999999996e+00  -7.7100000000000002e-02   9.5999999999999992e-03   3.2290000000000002e-01
   1.9839999999999999e-01  -5.0560000000000005e-01   3.2597999999999998e+00  -1.4319999999999999e-01   3.8100000000000002e-02  -4.1220000000000001e-01   7.5460000000000005e-01  -1.1119999999999999e-01   5.5719000000000003e+00  -1.4449999999999999e-01   1.9199999999999998e-02   3.0520000000000003e-01
   0.0000000000000000e+00  -5.7160000000000000e-01   3.5171000000000001e+00  -5.7299999999999997e-02   1.9000000000000000e-02  -3.6840000000000001e-01   7.7680000000000005e-01   6.6699999999999995e-02   4.5270999999999999e+00  -9.5999999999999992e-03   9.5999999999999992e-03   3.0959999999999999e-01
  -2.1999999999999999e-02  -6.3749999999999996e-01   3.1739999999999999e+00  -1.3370000000000001e-01   8.5599999999999996e-02  -3.8150000000000001e-01   6.6579999999999995e-01   2.4460000000000001e-01   4.8754000000000000e+00  -6.7400000000000002e-02  -4.8099999999999997e-02   3.4949999999999998e-01
   4.4100000000000000e-02  -5.9360000000000002e-01   3.0024000000000002e+00  -1.3370000000000001e-01   4.7600000000000003e-02  -3.2890000000000003e-01   4.8830000000000001e-01   2.4460000000000001e-01   4.7012999999999998e+00  -1.0600000000000000e-01   3.8500000000000000e-02   3.1850000000000001e-01
   0.0000000000000000e+00  -5.9360000000000002e-01   3.6029000000000000e+00  -1.3370000000000001e-01   0.0000000000000000e+00  -3.0700000000000000e-01   7.3240000000000005e-01  -6.6699999999999995e-02   5.3977000000000004e+00  -1.9270000000000001e-01   9.5999999999999992e-03   3.2290000000000002e-01
   2.2040000000000001e-01  -5.4959999999999998e-01   2.3161999999999998e+00  -1.6230000000000000e-01   1.0470000000000000e-01  -3.7709999999999999e-01   4.4390000000000002e-01   1.1119999999999999e-01   5.1365999999999996e+00   2.8899999999999999e-02   2.8899999999999999e-02   3.5830000000000001e-01
   2.6450000000000001e-01  -6.3749999999999996e-01   2.1446000000000001e+00  -2.0999999999999999e-01   9.5200000000000007e-02  -4.0780000000000000e-01   6.4370000000000005e-01   4.4499999999999998e-02   5.1365999999999996e+00  -7.7100000000000002e-02  -5.7700000000000001e-02   3.4949999999999998e-01
   1.3230000000000000e-01  -5.7160000000000000e-01   3.1739999999999999e+00  -1.5279999999999999e-01   7.6100000000000001e-02  -3.5080000000000000e-01   7.5460000000000005e-01   8.8900000000000007e-02   4.1788999999999996e+00  -9.6299999999999997e-02   1.9199999999999998e-02   3.0520000000000003e-01
   8.8200000000000001e-02  -5.4959999999999998e-01   2.4876999999999998e+00  -1.9089999999999999e-01   1.0470000000000000e-01  -3.4639999999999999e-01   5.1049999999999995e-01   1.3339999999999999e-01   4.7012999999999998e+00  -8.6699999999999999e-02  -1.9199999999999998e-02   3.4499999999999997e-01
  -2.1999999999999999e-02  -4.1770000000000002e-01   2.9165999999999999e+00  -1.1459999999999999e-01   6.6600000000000006e-02  -3.6840000000000001e-01   7.5460000000000005e-01   2.6679999999999998e-01   4.2659000000000002e+00  -2.0230000000000001e-01   6.7400000000000002e-02   3.0080000000000001e-01
   1.1020000000000001e-01  -5.4959999999999998e-01   3.4314000000000000e+00  -2.1959999999999999e-01   7.6100000000000001e-02  -3.4639999999999999e-01   5.7709999999999995e-01   2.8910000000000002e-01   4.8754000000000000e+00  -5.7799999999999997e-02  -1.9199999999999998e-02   3.5830000000000001e-01
   8.8200000000000001e-02  -6.3749999999999996e-01   2.2303999999999999e+00  -1.4319999999999999e-01   1.1420000000000000e-01  -3.4200000000000003e-01   5.5489999999999995e-01   2.2200000000000001e-02   4.8754000000000000e+00  -1.1559999999999999e-01   1.9199999999999998e-02   3.4060000000000001e-01
   4.4100000000000000e-02  -5.2759999999999996e-01   2.7450999999999999e+00  -1.1459999999999999e-01   8.5599999999999996e-02  -3.6840000000000001e-01   8.4340000000000004e-01   2.6679999999999998e-01   5.5719000000000003e+00  -3.8500000000000000e-02   3.8500000000000000e-02   3.0080000000000001e-01
   8.8200000000000001e-02  -6.1550000000000005e-01   1.9730000000000001e+00  -1.6230000000000000e-01   1.7130000000000001e-01  -3.2450000000000001e-01   9.7660000000000002e-01   0.0000000000000000e+00   4.9623999999999997e+00  -6.7400000000000002e-02  -1.9199999999999998e-02   3.4949999999999998e-01
   1.7630000000000001e-01  -8.1340000000000001e-01   3.0882000000000001e+00  -1.5279999999999999e-01   9.5200000000000007e-02  -3.6840000000000001e-01   9.3220000000000003e-01  -1.5559999999999999e-01   5.5719000000000003e+00  -1.2520000000000001e-01   8.6599999999999996e-02   2.7870000000000000e-01
   6.6100000000000006e-02  -5.7160000000000000e-01   3.4314000000000000e+00  -4.7699999999999999e-02   8.5599999999999996e-02  -3.2890000000000003e-01   7.5460000000000005e-01   3.1130000000000002e-01   4.7012999999999998e+00  -1.5409999999999999e-01   0.0000000000000000e+00   2.8310000000000002e-01
   1.9839999999999999e-01  -7.2550000000000003e-01   2.4876999999999998e+00  -8.5900000000000004e-02   8.5599999999999996e-02  -3.3329999999999999e-01   5.9930000000000005e-01  -4.4499999999999998e-02   5.1365999999999996e+00  -1.1559999999999999e-01   8.6599999999999996e-02   3.1409999999999999e-01
  -6.6100000000000006e-02  -6.5949999999999998e-01   3.0882000000000001e+00  -1.8140000000000001e-01   5.7099999999999998e-02  -3.5080000000000000e-01   6.8799999999999994e-01   0.0000000000000000e+00   4.5270999999999999e+00  -3.8500000000000000e-02   9.6199999999999994e-02   3.6709999999999998e-01
   8.8200000000000001e-02  -6.5949999999999998e-01   2.9165999999999999e+00  -1.4319999999999999e-01   1.1420000000000000e-01  -3.5959999999999998e-01   7.9900000000000004e-01   2.0010000000000000e-01   4.0918000000000001e+00   0.0000000000000000e+00  -2.8899999999999999e-02   3.0080000000000001e-01
   1.1020000000000001e-01  -4.3969999999999998e-01   3.0882000000000001e+00  -1.9089999999999999e-01   5.7099999999999998e-02  -4.3850000000000000e-01   7.5460000000000005e-01  -2.4460000000000001e-01   4.6142000000000003e+00  -1.0600000000000000e-01  -7.6999999999999999e-02   2.9189999999999999e-01
  -4.4100000000000000e-02  -6.1550000000000005e-01   3.5171000000000001e+00  -2.7689999999999998e-01   9.5200000000000007e-02  -3.6840000000000001e-01   6.8799999999999994e-01   1.5559999999999999e-01   5.3977000000000004e+00  -1.0600000000000000e-01  -9.5999999999999992e-03   3.2290000000000002e-01
   8.8200000000000001e-02  -5.7160000000000000e-01   2.6593000000000000e+00  -3.1509999999999999e-01   8.5599999999999996e-02  -3.5080000000000000e-01   7.5460000000000005e-01  -2.2200000000000001e-02   5.3977000000000004e+00  -8.6699999999999999e-02  -9.5999999999999992e-03   3.1409999999999999e-01
   4.4100000000000000e-02  -5.7160000000000000e-01   2.3161999999999998e+00  -8.5900000000000004e-02  -1.9000000000000000e-02  -3.4639999999999999e-01   7.3240000000000005e-01   1.5559999999999999e-01   5.2236000000000002e+00  -8.6699999999999999e-02   4.8099999999999997e-02   3.4949999999999998e-01
   6.6100000000000006e-02  -4.8359999999999997e-01   2.4876999999999998e+00  -1.2410000000000000e-01   8.5599999999999996e-02  -3.7709999999999999e-01   7.5460000000000005e-01   1.1119999999999999e-01   4.0048000000000004e+00  -9.6299999999999997e-02   6.7400000000000002e-02   3.1409999999999999e-01
  -4.4100000000000000e-02  -6.8149999999999999e-01   3.6029000000000000e+00  -1.6230000000000000e-01   8.5599999999999996e-02  -3.9910000000000001e-01   5.9930000000000005e-01   2.4460000000000001e-01   4.2659000000000002e+00  -8.6699999999999999e-02   3.8500000000000000e-02   2.4770000000000000e-01
   4.4100000000000000e-02  -5.9360000000000002e-01   2.8309000000000002e+00  -1.3370000000000001e-01   8.5599999999999996e-02  -3.4639999999999999e-01   6.4370000000000005e-01   8.8900000000000007e-02   4.7882999999999996e+00  -1.4449999999999999e-01   1.9199999999999998e-02   3.2290000000000002e-01
   1.7630000000000001e-01  -6.8149999999999999e-01   3.5171000000000001e+00  -6.6799999999999998e-02   1.3320000000000001e-01  -3.8150000000000001e-01   9.1000000000000003e-01   1.1119999999999999e-01   4.8754000000000000e+00   9.5999999999999992e-03  -1.9199999999999998e-02   3.3620000000000000e-01
   0.0000000000000000e+00  -7.0350000000000001e-01   3.2597999999999998e+00  -1.2410000000000000e-01   0.0000000000000000e+00  -3.3329999999999999e-01   7.3240000000000005e-01   6.6699999999999995e-02   4.8754000000000000e+00  -8.6699999999999999e-02   3.8500000000000000e-02   3.1409999999999999e-01
