# Supplementary material for: Footwear and Foam Surface Alter Gait Initiation of Typical Subjects
Source: PLoS One. 2015 Aug 13;10(8):e0135821. doi: 10.1371/journal.pone.0135821 (PMC4536224; doi:10.1371/journal.pone.0135821)
Supplement: S1 Dataset — (ZIP) [file pone.0135821.s001.zip › 16_foam_av1_02.txt]

  -5.6647999999999996e+00   1.3190000000000000e+00   2.3032950000000000e+02   2.3906800000000000e+01   3.1725800000000000e+01   1.7100000000000001e-01   6.0369999999999999e+00  -4.1802999999999999e+00   2.6919009999999997e+02   2.1452200000000001e+01  -3.6352100000000000e+01  -1.4244000000000001e+00
  -5.6647999999999996e+00   1.4069000000000000e+00   2.2904270000000000e+02   2.3754100000000001e+01   3.1678200000000000e+01   1.0960000000000000e-01   6.0369999999999999e+00  -4.5583000000000000e+00   2.7032190000000003e+02   2.1452200000000001e+01  -3.6207700000000003e+01  -1.4730000000000001e+00
  -5.5987000000000000e+00   1.2531000000000001e+00   2.2887110000000001e+02   2.3515400000000000e+01   3.1430800000000001e+01   2.0610000000000001e-01   5.8594999999999997e+00  -4.8250999999999999e+00   2.6953840000000002e+02   2.1365500000000001e+01  -3.6371299999999998e+01  -1.4509000000000001e+00
  -5.6207000000000003e+00   1.1212000000000000e+00   2.2646920000000000e+02   2.3257600000000000e+01   3.1326100000000000e+01   2.8499999999999998e-01   5.7263000000000002e+00  -4.8474000000000004e+00   2.7049599999999998e+02   2.1201799999999999e+01  -3.6448300000000003e+01  -1.4819000000000000e+00
  -5.5326000000000004e+00   1.3410000000000000e+00   2.2526820000000001e+02   2.2980699999999999e+01   3.1088200000000001e+01   2.1929999999999999e-01   5.6597000000000000e+00  -4.8474000000000004e+00   2.7171490000000000e+02   2.1269200000000001e+01  -3.6602200000000003e+01  -1.5217000000000001e+00
  -5.3562000000000003e+00   7.2550000000000003e-01   2.2295210000000000e+02   2.2560600000000001e+01   3.0869399999999999e+01   2.6310000000000000e-01   5.1492000000000004e+00  -5.0919999999999996e+00   2.7241129999999998e+02   2.1182500000000001e+01  -3.6833199999999998e+01  -1.5348999999999999e+00
  -5.5766999999999998e+00   6.5949999999999998e-01   2.2123640000000000e+02   2.2302800000000001e+01   3.0640999999999998e+01   3.0700000000000000e-01   5.1936000000000000e+00  -5.4922000000000004e+00   2.7406549999999999e+02   2.1086200000000002e+01  -3.6939000000000000e+01  -1.5482000000000000e+00
  -5.3342000000000001e+00   1.3189999999999999e-01   2.1943490000000000e+02   2.1911400000000000e+01   3.0422100000000000e+01   3.4200000000000003e-01   4.7496999999999998e+00  -5.6033999999999997e+00   2.7476200000000000e+02   2.1009100000000000e+01  -3.7131500000000003e+01  -1.6323000000000001e+00
  -5.2019000000000002e+00   2.1980000000000000e-01   2.1746190000000001e+02   2.1453099999999999e+01   3.0193700000000000e+01   3.8590000000000002e-01   4.3280000000000003e+00  -6.0480999999999998e+00   2.7676440000000002e+02   2.0720099999999999e+01  -3.7477800000000002e+01  -1.6588000000000001e+00
  -5.0035999999999996e+00   1.5390000000000001e-01   2.1531729999999999e+02   2.1109400000000001e+01   3.0079599999999999e+01   4.1220000000000001e-01   4.2392000000000003e+00  -6.3593999999999999e+00   2.7763499999999999e+02   2.0594899999999999e+01  -3.7862699999999997e+01  -1.7427999999999999e+00
  -5.3562000000000003e+00  -1.3189999999999999e-01   2.1325850000000000e+02   2.0689299999999999e+01   2.9689399999999999e+01   4.6479999999999999e-01   3.8397000000000001e+00  -6.6928999999999998e+00   2.8042090000000002e+02   2.0382999999999999e+01  -3.8112900000000003e+01  -1.8004000000000000e+00
  -5.0476000000000001e+00  -1.3189999999999999e-01   2.1137119999999999e+02   2.0288300000000000e+01   2.9518100000000000e+01   4.6039999999999998e-01   3.3069999999999999e+00  -7.3377999999999997e+00   2.8251029999999997e+02   2.0199999999999999e+01  -3.8603600000000000e+01  -1.8755999999999999e+00
  -5.2019000000000002e+00  -1.9789999999999999e-01   2.0862620000000001e+02   1.9820499999999999e+01   2.9108899999999998e+01   4.6039999999999998e-01   2.7966000000000002e+00  -7.6045999999999996e+00   2.8399040000000002e+02   2.0103600000000000e+01  -3.8824900000000000e+01  -1.9552000000000000e+00
  -5.0255999999999998e+00   8.7900000000000006e-02   2.0536640000000000e+02   1.9429099999999998e+01   2.8680700000000002e+01   5.0429999999999997e-01   2.2639000000000000e+00  -7.8714000000000004e+00   2.8642800000000000e+02   1.9843499999999999e+01  -3.9209800000000001e+01  -1.9773000000000001e+00
  -5.0255999999999998e+00  -2.1999999999999999e-02   2.0210659999999999e+02   1.9094899999999999e+01   2.8328600000000002e+01   5.3500000000000003e-01   2.2195000000000000e+00  -8.5162999999999993e+00   2.8834339999999997e+02   1.9959099999999999e+01  -3.9575400000000002e+01  -2.0304000000000002e+00
  -4.9374000000000002e+00  -1.7590000000000000e-01   1.9996199999999999e+02   1.8674800000000001e+01   2.7966999999999999e+01   5.0429999999999997e-01   1.6646000000000001e+00  -8.6496999999999993e+00   2.9095519999999999e+02   1.9853200000000001e+01  -3.9921799999999998e+01  -2.0348000000000002e+00
  -4.8933999999999997e+00  -2.4179999999999999e-01   1.9713110000000000e+02   1.8378799999999998e+01   2.7738700000000001e+01   5.1749999999999996e-01   9.5440000000000003e-01  -8.6719000000000008e+00   2.9295760000000001e+02   1.9814599999999999e+01  -4.0239400000000003e+01  -2.0392000000000001e+00
  -4.8052000000000001e+00  -3.9570000000000000e-01   1.9421449999999999e+02   1.7901499999999999e+01   2.7253399999999999e+01   5.6130000000000002e-01   1.9980000000000001e-01  -8.9832000000000001e+00   2.9600470000000001e+02   1.9824300000000001e+01  -4.0672400000000003e+01  -2.0569000000000002e+00
  -4.7390999999999996e+00  -2.1980000000000000e-01   1.9078309999999999e+02   1.7366800000000001e+01   2.6910799999999998e+01   5.8320000000000005e-01  -4.8830000000000001e-01  -9.2500000000000000e+00   2.9704939999999999e+02   1.9689399999999999e+01  -4.1037999999999997e+01  -2.0304000000000002e+00
  -4.6509000000000000e+00  -4.3969999999999998e-01   1.8863849999999999e+02   1.7147200000000002e+01   2.6339800000000000e+01   6.0080000000000000e-01  -1.1540999999999999e+00  -9.7836999999999996e+00   3.0027060000000000e+02   1.9612400000000001e+01  -4.1336300000000001e+01  -2.0569000000000002e+00
  -4.3643000000000001e+00  -4.6170000000000000e-01   1.8529300000000001e+02   1.6679400000000001e+01   2.6082899999999999e+01   5.7879999999999998e-01  -1.8644000000000001e+00  -1.0095000000000001e+01   3.0305650000000003e+02   1.9525700000000001e+01  -4.1750000000000000e+01  -2.0878999999999999e+00
  -4.0998000000000001e+00  -5.4959999999999998e-01   1.8254790000000000e+02   1.6517099999999999e+01   2.5768899999999999e+01   5.9199999999999997e-01  -2.3304999999999998e+00  -1.0606400000000001e+01   3.0619069999999999e+02   1.9554600000000001e+01  -4.2163800000000002e+01  -2.0878999999999999e+00
  -4.2321000000000000e+00  -5.9360000000000002e-01   1.8040330000000000e+02   1.6154299999999999e+01   2.5426300000000001e+01   6.0080000000000000e-01  -2.9297000000000000e+00  -1.1117800000000001e+01   3.0941190000000000e+02   1.9525700000000001e+01  -4.2529400000000003e+01  -2.0436000000000001e+00
  -4.0557999999999996e+00  -5.0560000000000005e-01   1.7748670000000001e+02   1.5829700000000001e+01   2.5121800000000000e+01   5.8320000000000005e-01  -3.8174999999999999e+00  -1.1784900000000000e+01   3.1306849999999997e+02   1.9525700000000001e+01  -4.3087499999999999e+01  -2.0304000000000002e+00
  -3.9015000000000000e+00  -5.4959999999999998e-01   1.7517050000000000e+02   1.5476400000000000e+01   2.4741199999999999e+01   6.2709999999999999e-01  -4.4168000000000003e+00  -1.2363000000000000e+01   3.1515789999999998e+02   1.9535299999999999e+01  -4.3385800000000003e+01  -2.0613000000000001e+00
  -3.9455000000000000e+00  -4.6170000000000000e-01   1.7208230000000000e+02   1.5170900000000000e+01   2.4265400000000000e+01   6.0950000000000004e-01  -5.1492000000000004e+00  -1.3230200000000000e+01   3.1837909999999999e+02   1.9660499999999999e+01  -4.3741799999999998e+01  -2.0525000000000002e+00
  -3.8132999999999999e+00  -8.7900000000000006e-02   1.6950880000000001e+02   1.4846299999999999e+01   2.4141700000000000e+01   5.3059999999999996e-01  -5.8151000000000002e+00  -1.3541499999999999e+01   3.2072980000000001e+02   1.9901299999999999e+01  -4.3991999999999997e+01  -2.0304000000000002e+00
  -3.8574000000000002e+00   1.7590000000000000e-01   1.6607740000000001e+02   1.4636200000000001e+01   2.3665900000000001e+01   5.4379999999999995e-01  -6.9025999999999996e+00  -1.3674899999999999e+01   3.2334160000000003e+02   2.0045800000000000e+01  -4.4242100000000001e+01  -2.0038000000000000e+00
  -3.9455000000000000e+00   2.8580000000000000e-01   1.6453330000000000e+02   1.4340299999999999e+01   2.3475600000000000e+01   5.3059999999999996e-01  -7.7016000000000000e+00  -1.4141900000000000e+01   3.2638869999999997e+02   2.0305900000000001e+01  -4.4521200000000000e+01  -1.9109000000000000e+00
  -4.2981999999999996e+00   5.9360000000000002e-01   1.6350389999999999e+02   1.4168400000000000e+01   2.3190100000000001e+01   5.2180000000000004e-01  -8.5450999999999997e+00  -1.4075200000000001e+01   3.2795580000000001e+02   2.0575600000000001e+01  -4.4925300000000000e+01  -1.8888000000000000e+00
  -4.3643000000000001e+00   6.1550000000000005e-01   1.6221709999999999e+02   1.3939299999999999e+01   2.3104399999999998e+01   5.1310000000000000e-01  -9.4771999999999998e+00  -1.4586600000000001e+01   3.3143819999999999e+02   2.0893500000000000e+01  -4.5031100000000002e+01  -1.8755999999999999e+00
  -4.4745999999999997e+00   8.7929999999999997e-01   1.6178819999999999e+02   1.3757899999999999e+01   2.3075900000000001e+01   4.8680000000000001e-01  -1.0365000000000000e+01  -1.4675500000000000e+01   3.3448530000000000e+02   2.1384799999999998e+01  -4.5262099999999997e+01  -1.7915000000000001e+00
  -4.7390999999999996e+00   9.2330000000000001e-01   1.5998679999999999e+02   1.3586000000000000e+01   2.2961700000000000e+01   4.4729999999999998e-01  -1.1208399999999999e+01  -1.4631100000000000e+01   3.3579120000000000e+02   2.1837499999999999e+01  -4.5367899999999999e+01  -1.7296000000000000e+00
  -4.6288000000000000e+00   9.0129999999999999e-01   1.5887160000000000e+02   1.3299600000000000e+01   2.2742799999999999e+01   5.2180000000000004e-01  -1.1874300000000000e+01  -1.4564399999999999e+01   3.3761939999999998e+02   2.2405899999999999e+01  -4.5425600000000003e+01  -1.6544000000000001e+00
  -4.8493000000000004e+00   1.0771999999999999e+00   1.5698429999999999e+02   1.3146800000000001e+01   2.2485900000000001e+01   5.0429999999999997e-01  -1.2651100000000000e+01  -1.4497600000000000e+01   3.3805470000000003e+02   2.2849000000000000e+01  -4.5367899999999999e+01  -1.5173000000000001e+00
  -4.8933999999999997e+00   8.1340000000000001e-01   1.5655539999999999e+02   1.2994100000000000e+01   2.2400300000000001e+01   5.1310000000000000e-01  -1.3183800000000000e+01  -1.4119600000000000e+01   3.3849000000000001e+02   2.3407699999999998e+01  -4.5396799999999999e+01  -1.4155000000000000e+00
  -5.2900999999999998e+00   8.1340000000000001e-01   1.5578340000000000e+02   1.2679000000000000e+01   2.2324200000000001e+01   5.4820000000000002e-01  -1.4027200000000001e+01  -1.3786099999999999e+01   3.4049239999999998e+02   2.4014500000000002e+01  -4.5415999999999997e+01  -1.3756999999999999e+00
  -5.4885000000000002e+00   7.2550000000000003e-01   1.5595490000000001e+02   1.2631300000000000e+01   2.2409800000000001e+01   6.3149999999999995e-01  -1.4404500000000001e+01  -1.3563800000000001e+01   3.4179829999999998e+02   2.4553999999999998e+01  -4.5387200000000000e+01  -1.2385999999999999e+00
  -5.6207000000000003e+00   6.5949999999999998e-01   1.5672700000000000e+02   1.2468999999999999e+01   2.2600100000000001e+01   6.4019999999999999e-01  -1.4959400000000000e+01  -1.3230200000000000e+01   3.4371359999999999e+02   2.5170500000000001e+01  -4.5666200000000003e+01  -1.0838000000000001e+00
  -5.7088999999999999e+00   6.8149999999999999e-01   1.5801370000000000e+02   1.2497600000000000e+01   2.2771400000000000e+01   6.3590000000000002e-01  -1.5492100000000001e+01  -1.3363600000000000e+01   3.4545490000000001e+02   2.5690700000000000e+01  -4.5637300000000003e+01  -1.0838000000000001e+00
  -6.0616000000000003e+00   4.6170000000000000e-01   1.5912889999999999e+02   1.2593100000000000e+01   2.2914100000000001e+01   7.6300000000000001e-01  -1.6268899999999999e+01  -1.3408099999999999e+01   3.4493250000000000e+02   2.6095199999999998e+01  -4.5656599999999997e+01  -9.7760000000000002e-01
  -6.1938000000000004e+00   1.3189999999999999e-01   1.6075880000000001e+02   1.2478500000000000e+01   2.3228200000000001e+01   8.1130000000000002e-01  -1.6890300000000000e+01  -1.3452600000000000e+01   3.4519369999999998e+02   2.6634699999999999e+01  -4.5435299999999998e+01  -9.2010000000000003e-01
  -6.3040000000000003e+00  -1.0990000000000000e-01   1.6376120000000000e+02   1.2507199999999999e+01   2.3618300000000001e+01   8.7270000000000003e-01  -1.7289899999999999e+01  -1.3274699999999999e+01   3.4414890000000003e+02   2.6952500000000001e+01  -4.5300600000000003e+01  -8.6260000000000003e-01
  -6.6346999999999996e+00  -3.7369999999999998e-01   1.6642050000000000e+02   1.2497600000000000e+01   2.4075099999999999e+01   9.8229999999999995e-01  -1.7645000000000000e+01  -1.3296900000000001e+01   3.4397480000000002e+02   2.7299299999999999e+01  -4.5213999999999999e+01  -7.7849999999999997e-01
  -7.0975999999999999e+00  -8.5740000000000005e-01   1.7088130000000001e+02   1.2669499999999999e+01   2.4731700000000000e+01   1.1051000000000000e+00  -1.7711600000000001e+01  -1.3119000000000000e+01   3.4336540000000002e+02   2.7684600000000000e+01  -4.5165900000000001e+01  -7.7849999999999997e-01
  -7.1417000000000002e+00  -1.4948999999999999e+00   1.7654300000000001e+02   1.2745799999999999e+01   2.5512000000000000e+01   1.3506000000000000e+00  -1.7689399999999999e+01  -1.3185700000000001e+01   3.4284300000000002e+02   2.8185500000000001e+01  -4.4925300000000000e+01  -6.9010000000000005e-01
  -7.1856999999999998e+00  -1.9346000000000001e+00   1.8237629999999999e+02   1.3099100000000000e+01   2.6254200000000001e+01   1.5743000000000000e+00  -1.7533999999999999e+01  -1.3007899999999999e+01   3.3997010000000000e+02   2.8407100000000000e+01  -4.4627000000000002e+01  -7.0779999999999998e-01
  -7.2958999999999996e+00  -2.9458000000000002e+00   1.8958220000000000e+02   1.3299600000000000e+01   2.7310400000000001e+01   1.7804000000000000e+00  -1.7178899999999999e+01  -1.3030099999999999e+01   3.3779360000000003e+02   2.8513100000000001e+01  -4.4299900000000001e+01  -6.9010000000000005e-01
  -7.2519000000000000e+00  -4.0229999999999997e+00   1.9713110000000000e+02   1.3404600000000000e+01   2.8499900000000000e+01   2.0434999999999999e+00  -1.7023499999999999e+01  -1.3074600000000000e+01   3.3413700000000000e+02   2.8715299999999999e+01  -4.3828400000000002e+01  -6.7240000000000000e-01
  -7.1856999999999998e+00  -5.1441999999999997e+00   2.0708210000000000e+02   1.3824700000000000e+01   2.9794100000000000e+01   2.3549000000000002e+00  -1.6535200000000000e+01  -1.3119000000000000e+01   3.2960989999999998e+02   2.8859800000000000e+01  -4.3212600000000002e+01  -6.8559999999999999e-01
  -6.7668999999999997e+00  -6.8589000000000002e+00   2.1892019999999999e+02   1.4063400000000000e+01   3.1592600000000001e+01   2.6442999999999999e+00  -1.6135700000000000e+01  -1.3363600000000000e+01   3.2456040000000002e+02   2.8840599999999998e+01  -4.2510199999999998e+01  -6.8120000000000003e-01
  -6.3701999999999996e+00  -8.9253000000000000e+00   2.3316030000000001e+02   1.4388000000000000e+01   3.3448200000000000e+01   2.9994999999999998e+00  -1.5048200000000000e+01  -1.3452600000000000e+01   3.1794380000000001e+02   2.8888700000000000e+01  -4.1596100000000000e+01  -7.8300000000000003e-01
  -5.5105000000000004e+00  -1.0859900000000000e+01   2.4765780000000001e+02   1.4789000000000000e+01   3.5494100000000003e+01   3.4336000000000002e+00  -1.4559900000000001e+01  -1.3430300000000001e+01   3.0967309999999998e+02   2.8705700000000000e+01  -4.0556899999999999e+01  -8.1830000000000003e-01
  -5.0035999999999996e+00  -1.3519900000000000e+01   2.6438560000000001e+02   1.5342800000000000e+01   3.7882500000000000e+01   3.8327000000000000e+00  -1.3228199999999999e+01  -1.3786099999999999e+01   3.0044470000000001e+02   2.8175899999999999e+01  -3.9373399999999997e+01  -9.2010000000000003e-01
  -3.8132999999999999e+00  -1.6421700000000001e+01   2.8514530000000002e+02   1.5667400000000001e+01   4.0803899999999999e+01   4.2580999999999998e+00  -1.1896500000000000e+01  -1.3897300000000000e+01   2.8851749999999998e+02   2.7665400000000002e+01  -3.7785800000000002e+01  -1.0838000000000001e+00
  -2.3144000000000000e+00  -1.9543399999999998e+01   3.0787799999999999e+02   1.6182900000000000e+01   4.3925100000000000e+01   4.6790000000000003e+00  -1.0276300000000001e+01  -1.4141900000000000e+01   2.7493610000000001e+02   2.6942900000000002e+01  -3.5909500000000001e+01  -1.1855000000000000e+00
  -3.5270000000000001e-01  -2.2687100000000001e+01   3.3095380000000000e+02   1.6860800000000001e+01   4.7331800000000001e+01   5.0824999999999996e+00  -8.8780000000000001e+00  -1.3897300000000000e+01   2.5987470000000002e+02   2.6210799999999999e+01  -3.3850299999999997e+01  -1.2385999999999999e+00
   1.7634000000000001e+00  -2.6050599999999999e+01   3.5402969999999999e+02   1.7347700000000000e+01   5.0624200000000002e+01   5.4508000000000001e+00  -7.4352999999999998e+00  -1.3608200000000000e+01   2.4455210000000000e+02   2.5613600000000002e+01  -3.1627600000000001e+01  -1.3314999999999999e+00
   4.5627000000000004e+00  -2.9501999999999999e+01   3.7719130000000001e+02   1.7834599999999998e+01   5.3745399999999997e+01   5.7096000000000000e+00  -6.1924000000000001e+00  -1.1340199999999999e+01   2.2696590000000000e+02   2.5334199999999999e+01  -2.9424199999999999e+01  -1.0395000000000001e+00
   6.5244999999999997e+00  -3.1898199999999999e+01   3.9898039999999997e+02   1.8541100000000000e+01   5.6762000000000000e+01   5.7885000000000000e+00  -4.5944000000000003e+00  -8.9832000000000001e+00   2.0894450000000001e+02   2.4833300000000001e+01  -2.6778099999999998e+01  -7.9620000000000002e-01
   7.9572000000000003e+00  -3.5195700000000002e+01   4.1896800000000002e+02   1.8865800000000000e+01   5.9559600000000003e+01   6.0998000000000001e+00  -2.8410000000000002e+00  -7.0932000000000004e+00   1.8979120000000000e+02   2.4226500000000001e+01  -2.4286000000000001e+01  -5.7060000000000000e-01
   8.8169000000000004e+00  -3.8647100000000002e+01   4.3766890000000001e+02   1.9343100000000000e+01   6.2186000000000000e+01   6.4067999999999996e+00  -1.0431999999999999e+00  -5.4255000000000004e+00   1.7307570000000001e+02   2.3417300000000001e+01  -2.1851700000000001e+01  -4.3790000000000001e-01
   8.7728000000000002e+00  -4.1812800000000003e+01   4.5242370000000000e+02   1.9811000000000000e+01   6.4327100000000002e+01   6.8497000000000003e+00   4.6610000000000001e-01  -5.0697000000000001e+00   1.5723070000000001e+02   2.2299900000000001e+01  -1.9946500000000000e+01  -3.8479999999999998e-01
   9.5663000000000000e+00  -4.4890500000000003e+01   4.6709269999999998e+02   2.0068700000000000e+01   6.6411000000000001e+01   7.1961000000000004e+00   1.8200000000000001e+00  -5.6478999999999999e+00   1.4425870000000000e+02   2.0864599999999999e+01  -1.8137499999999999e+01  -5.0870000000000004e-01
   1.0293699999999999e+01  -4.8100099999999998e+01   4.8004610000000002e+02   2.0632000000000001e+01   6.8200000000000003e+01   7.5030999999999999e+00   2.6856000000000000e+00  -5.9146999999999998e+00   1.2937139999999999e+02   1.9246300000000002e+01  -1.6347799999999999e+01  -7.0779999999999998e-01
   1.2409700000000001e+01  -5.1089900000000000e+01   4.9085480000000001e+02   2.0928000000000001e+01   6.9532200000000003e+01   7.6917000000000000e+00   4.2614000000000001e+00  -5.8034999999999997e+00   1.1544180000000000e+02   1.7319800000000001e+01  -1.4856400000000001e+01  -9.2449999999999999e-01
   1.6730000000000000e+01  -5.3903799999999997e+01   5.0029100000000000e+02   2.1252600000000001e+01   7.0683599999999998e+01   7.5163000000000002e+00   6.1924000000000001e+00  -6.2927000000000000e+00   9.9771000000000001e+01   1.4978999999999999e+01  -1.2970499999999999e+01  -1.2209000000000001e+00
   2.1182500000000001e+01  -5.5640500000000003e+01   5.0689640000000003e+02   2.1701400000000000e+01   7.1225999999999999e+01   7.1435000000000004e+00   7.6794000000000002e+00  -6.3815999999999997e+00   8.3490700000000004e+01   1.2474500000000001e+01  -1.1007600000000000e+01  -1.6544000000000001e+00
   2.4356600000000000e+01  -5.8278500000000001e+01   5.1161450000000002e+02   2.1901900000000001e+01   7.1435400000000001e+01   7.0382999999999996e+00   9.8323999999999998e+00  -7.4934000000000003e+00   6.6513999999999996e+01   9.6521000000000008e+00  -9.0542999999999996e+00  -1.8667000000000000e+00
   2.6318300000000001e+01  -5.8762099999999997e+01   5.1161450000000002e+02   2.2264700000000001e+01   7.1416300000000007e+01   6.8146000000000004e+00   1.0564800000000000e+01  -4.5361000000000002e+00   5.1017299999999999e+01   7.3402000000000003e+00  -7.1203000000000003e+00  -1.7162999999999999e+00
   2.7971499999999999e+01  -6.0256999999999998e+01   5.0869779999999997e+02   2.2207400000000000e+01   7.0778800000000004e+01   6.7268999999999997e+00   7.7904000000000000e+00  -3.8245000000000000e+00   3.5520600000000002e+01   4.7778999999999998e+00  -4.9360999999999997e+00  -1.1545000000000001e+00
   2.7773099999999999e+01  -5.9927300000000002e+01   5.0320769999999999e+02   2.2503299999999999e+01   7.0007999999999996e+01   6.6085000000000003e+00   6.8360000000000003e+00  -6.0040000000000004e-01   2.1068600000000000e+01   2.9283999999999999e+00  -3.0693999999999999e+00  -5.1749999999999996e-01
   2.7773099999999999e+01  -5.9773400000000002e+01   4.9711700000000002e+02   2.2684699999999999e+01   6.8942200000000000e+01   6.5647000000000002e+00   2.8188000000000000e+00   1.8232999999999999e+00   1.4016700000000000e+01   1.5411999999999999e+00  -1.5875999999999999e+00   8.8499999999999995e-02
   2.6648900000000001e+01  -5.9311700000000002e+01   4.8999700000000001e+02   2.2703800000000001e+01   6.7781300000000002e+01   6.5384000000000002e+00   5.1049999999999995e-01  -5.1139999999999997e-01   7.8353999999999999e+00   4.0460000000000002e-01  -7.2170000000000001e-01   4.1139999999999999e-01
   2.6009699999999999e+01  -5.8454400000000000e+01   4.8296269999999998e+02   2.3018899999999999e+01   6.6534700000000001e+01   6.3059000000000003e+00  -1.4427000000000001e+00   7.3380000000000001e-01   7.4871999999999996e+00  -5.7799999999999997e-02  -2.0210000000000000e-01   7.2099999999999997e-01
   2.4731300000000001e+01  -5.7882800000000003e+01   4.7515640000000002e+02   2.3228899999999999e+01   6.5497500000000002e+01   6.1656000000000004e+00  -9.3220000000000003e-01  -1.3564000000000001e+00   4.5270999999999999e+00  -4.2380000000000001e-01  -6.7400000000000002e-02   4.5560000000000000e-01
   2.4091999999999999e+01  -5.7531100000000002e+01   4.6889420000000001e+02   2.3687200000000001e+01   6.4517399999999995e+01   5.9244000000000003e+00  -1.3317000000000001e+00  -5.3369999999999995e-01   5.3106999999999998e+00  -1.8300000000000000e-01   3.8500000000000000e-02   4.2909999999999998e-01
   2.3100200000000001e+01  -5.7047400000000003e+01   4.6254620000000000e+02   2.4002300000000002e+01   6.3508699999999997e+01   5.6832000000000003e+00  -6.2150000000000005e-01  -6.4480000000000004e-01   5.7460000000000004e+00  -2.6010000000000000e-01   5.7700000000000001e-02   3.4499999999999997e-01
   2.2615200000000002e+01  -5.6717700000000001e+01   4.5568349999999998e+02   2.4326899999999998e+01   6.2452399999999997e+01   5.4640000000000004e+00  -7.3240000000000005e-01  -1.2674000000000001e+00   5.0495000000000001e+00  -2.5050000000000000e-01  -2.8899999999999999e-02   2.0790000000000000e-01
   2.2174399999999999e+01  -5.5750399999999999e+01   4.5027910000000003e+02   2.5023900000000001e+01   6.1576999999999998e+01   5.1087999999999996e+00  -1.1100000000000000e-01  -8.2269999999999999e-01   4.4401000000000002e+00  -3.1790000000000002e-01  -1.0580000000000001e-01   1.1940000000000001e-01
   2.1909900000000000e+01  -5.4761099999999999e+01   4.4538940000000002e+02   2.5577600000000000e+01   6.0558799999999998e+01   4.7798999999999996e+00   2.8849999999999998e-01  -1.3786000000000000e+00   4.8754000000000000e+00  -2.9859999999999998e-01  -1.1550000000000001e-01   6.1899999999999997e-02
   2.1645399999999999e+01  -5.4519300000000001e+01   4.4067129999999997e+02   2.6169599999999999e+01   5.9911700000000003e+01   4.5869000000000000e+00   1.7760000000000001e-01  -1.0672999999999999e+00   5.3106999999999998e+00  -3.4680000000000000e-01  -8.6599999999999996e-02   5.7500000000000002e-02
   2.1557200000000002e+01  -5.4563299999999998e+01   4.3972770000000003e+02   2.6962000000000000e+01   5.9454900000000002e+01   4.3852000000000002e+00   1.7760000000000001e-01  -7.7820000000000000e-01   5.2236000000000002e+00  -2.3119999999999999e-01  -4.8099999999999997e-02   4.4200000000000003e-02
   2.1182500000000001e+01  -5.5046900000000001e+01   4.3801200000000000e+02   2.7658999999999999e+01   5.9150399999999998e+01   4.1966999999999999e+00   0.0000000000000000e+00  -9.1169999999999995e-01   4.6142000000000003e+00  -2.6970000000000000e-01   2.8899999999999999e-02   9.7299999999999998e-02
   2.1028199999999998e+01  -5.5288699999999999e+01   4.3955610000000001e+02   2.8565999999999999e+01   5.9055300000000003e+01   4.0914000000000001e+00   3.1069999999999998e-01  -6.8930000000000002e-01   4.9623999999999997e+00  -3.1790000000000002e-01  -3.8500000000000000e-02   8.4000000000000005e-02
   2.1050200000000000e+01  -5.6629700000000000e+01   4.4135759999999999e+02   2.9387100000000000e+01   5.9074300000000001e+01   4.0563000000000002e+00   3.3289999999999997e-01  -6.0040000000000004e-01   5.0495000000000001e+00  -2.7939999999999998e-01   1.9199999999999998e-02   1.2390000000000000e-01
   2.0984100000000002e+01  -5.7882800000000003e+01   4.4315899999999999e+02   3.0408600000000000e+01   5.9350299999999997e+01   3.9510999999999998e+00   1.9980000000000001e-01  -5.3369999999999995e-01   4.5270999999999999e+00  -2.3119999999999999e-01  -4.8099999999999997e-02   1.2390000000000000e-01
   2.1094300000000000e+01  -5.9311700000000002e+01   4.4573250000000002e+02   3.1487500000000001e+01   5.9502499999999998e+01   3.9729999999999999e+00   3.3289999999999997e-01  -3.5580000000000001e-01   4.7882999999999996e+00  -3.6599999999999999e-01  -1.9199999999999998e-02   1.3710000000000000e-01
   2.0807800000000000e+01  -6.0476900000000001e+01   4.4942129999999997e+02   3.2766800000000003e+01   5.9654800000000002e+01   3.9817999999999998e+00   2.4410000000000001e-01  -4.4469999999999998e-01   4.7882999999999996e+00  -2.8899999999999998e-01  -2.8899999999999999e-02   1.9020000000000001e-01
   2.1579200000000000e+01  -6.1619999999999997e+01   4.5285260000000000e+02   3.4198999999999998e+01   5.9816499999999998e+01   3.9028000000000000e+00   2.8849999999999998e-01  -4.4469999999999998e-01   4.6142000000000003e+00  -3.2750000000000001e-01   2.8899999999999999e-02   9.7299999999999998e-02
   2.2108300000000000e+01  -6.2719200000000001e+01   4.5636970000000002e+02   3.5831600000000002e+01   6.0073500000000003e+01   3.7888000000000002e+00   6.6600000000000006e-02  -2.6679999999999998e-01   4.8754000000000000e+00  -2.8899999999999998e-01  -1.2509999999999999e-01   1.5040000000000001e-01
   2.2504999999999999e+01  -6.3686500000000002e+01   4.6057310000000001e+02   3.7903399999999998e+01   6.0387500000000003e+01   3.7054999999999998e+00   2.8849999999999998e-01  -3.3350000000000002e-01   4.2659000000000002e+00  -3.3710000000000001e-01  -1.9199999999999998e-02   1.3270000000000001e-01
   2.3012000000000000e+01  -6.5027500000000003e+01   4.6692110000000002e+02   4.0156599999999997e+01   6.0710999999999999e+01   3.5651999999999999e+00   2.4410000000000001e-01  -3.3350000000000002e-01   5.1365999999999996e+00  -3.1790000000000002e-01   1.9199999999999998e-02   1.6810000000000000e-01
   2.3452800000000000e+01  -6.4961500000000001e+01   4.7258290000000000e+02   4.2934899999999999e+01   6.0939399999999999e+01   3.3984999999999999e+00   3.5510000000000003e-01  -2.4460000000000001e-01   5.5719000000000003e+00  -3.2750000000000001e-01  -6.7400000000000002e-02   1.3710000000000000e-01
   2.4180199999999999e+01  -6.4873599999999996e+01   4.7858769999999998e+02   4.6142800000000001e+01   6.1243899999999996e+01   3.1091000000000002e+00   6.4370000000000005e-01  -3.1130000000000002e-01   3.8306000000000000e+00  -3.2750000000000001e-01   0.0000000000000000e+00   1.2830000000000000e-01
   2.4643100000000000e+01  -6.4126099999999994e+01   4.8356319999999999e+02   4.9494000000000000e+01   6.1367600000000003e+01   2.8723000000000001e+00   6.2150000000000005e-01  -2.0010000000000000e-01   4.7012999999999998e+00  -2.8899999999999998e-01  -4.8099999999999997e-02   1.3710000000000000e-01
   2.5723199999999999e+01  -6.3378700000000002e+01   4.9085480000000001e+02   5.3303400000000003e+01   6.1491300000000003e+01   2.6048000000000000e+00   5.5489999999999995e-01  -6.6699999999999995e-02   4.4401000000000002e+00  -2.8899999999999998e-01  -2.8899999999999999e-02   1.5920000000000001e-01
   2.6737100000000002e+01  -6.2455399999999997e+01   4.9780329999999998e+02   5.7341999999999999e+01   6.1710200000000000e+01   2.2014000000000000e+00   7.1020000000000005e-01  -8.8900000000000007e-02   4.5270999999999999e+00  -2.7939999999999998e-01  -4.8099999999999997e-02   1.1060000000000000e-01
   2.7773099999999999e+01  -6.2037700000000001e+01   5.0423710000000000e+02   6.1371000000000002e+01   6.1710200000000000e+01   1.9032000000000000e+00   6.8799999999999994e-01   2.4460000000000001e-01   4.1788999999999996e+00  -2.1190000000000001e-01  -1.9199999999999998e-02   1.6810000000000000e-01
   2.9007400000000001e+01  -6.1883800000000001e+01   5.1230079999999998e+02   6.5562299999999993e+01   6.2100299999999997e+01   1.7015000000000000e+00   9.5440000000000003e-01   3.7800000000000000e-01   3.2212000000000001e+00  -2.9859999999999998e-01  -5.7700000000000001e-02   1.6370000000000001e-01
   3.0550400000000000e+01  -6.2081699999999998e+01   5.2070759999999996e+02   6.9505399999999995e+01   6.2509500000000003e+01   1.5261000000000000e+00   9.1000000000000003e-01   2.6679999999999998e-01   4.3529999999999998e+00  -2.5050000000000000e-01  -3.8500000000000000e-02   1.1500000000000000e-01
   3.1542300000000001e+01  -6.3532600000000002e+01   5.3117319999999995e+02   7.3181200000000004e+01   6.3318399999999997e+01   1.4427000000000001e+00   1.1984999999999999e+00   3.5580000000000001e-01   4.0918000000000001e+00  -3.2750000000000001e-01  -3.8500000000000000e-02   1.5479999999999999e-01
   3.1277799999999999e+01  -6.5950800000000001e+01   5.4146730000000002e+02   7.6561000000000007e+01   6.4260400000000004e+01   1.4383999999999999e+00   1.1984999999999999e+00   5.1139999999999997e-01   4.1788999999999996e+00  -2.6970000000000000e-01   3.8500000000000000e-02   1.4160000000000000e-01
   3.1718599999999999e+01  -6.9116399999999999e+01   5.5279070000000002e+02   7.9807100000000005e+01   6.5402299999999997e+01   1.8286000000000000e+00   1.1540999999999999e+00   1.5559999999999999e-01   3.6564999999999999e+00  -2.4079999999999999e-01  -9.5999999999999992e-03   1.1500000000000000e-01
   3.2137400000000000e+01  -7.2633799999999994e+01   5.6334209999999996e+02   8.2365899999999996e+01   6.6629900000000006e+01   2.2277000000000000e+00   1.1540999999999999e+00   2.8910000000000002e-01   4.0048000000000004e+00  -2.4079999999999999e-01   7.6999999999999999e-02   9.2899999999999996e-02
   3.0836900000000000e+01  -7.4106700000000004e+01   5.7097690000000000e+02   8.4714500000000001e+01   6.7752799999999993e+01   2.1356000000000002e+00   5.3269999999999995e-01  -3.5580000000000001e-01   3.6564999999999999e+00  -2.9859999999999998e-01   1.3469999999999999e-01  -8.4000000000000005e-02
   2.9933199999999999e+01  -8.4768699999999995e+01   5.7432240000000002e+02   8.5659700000000001e+01   6.8342699999999994e+01   3.2845000000000000e+00   4.8830000000000001e-01  -6.6710000000000003e-01   3.9177000000000000e+00  -4.1420000000000001e-01   2.5019999999999998e-01  -8.4000000000000005e-02
   3.1189599999999999e+01  -8.5252399999999994e+01   5.7569500000000005e+02   8.6728999999999999e+01   6.8647199999999998e+01   3.8590000000000000e+00   6.4370000000000005e-01  -5.5589999999999995e-01   3.3083000000000000e+00  -4.1420000000000001e-01   2.3089999999999999e-01  -6.6400000000000001e-02
   3.0109600000000000e+01  -8.7384799999999998e+01   5.7183470000000000e+02   8.7225499999999997e+01   6.8466399999999993e+01   4.2930999999999999e+00   6.2150000000000005e-01  -7.3380000000000001e-01   3.3083000000000000e+00  -5.2020000000000000e-01   1.5400000000000000e-01  -4.8700000000000000e-02
   3.0638600000000000e+01  -9.1583600000000004e+01   5.6703080000000000e+02   8.6700400000000002e+01   6.7781300000000002e+01   4.7492000000000001e+00   7.1020000000000005e-01  -6.6710000000000003e-01   4.0048000000000004e+00  -4.5269999999999999e-01   3.1750000000000000e-01  -4.4200000000000003e-02
   2.9382200000000001e+01  -9.4507400000000004e+01   5.5656520000000000e+02   8.5955699999999993e+01   6.6820200000000000e+01   5.2316000000000003e+00   7.9900000000000004e-01  -6.0040000000000004e-01   2.8730000000000002e+00  -4.6239999999999998e-01   2.8870000000000001e-01   7.5200000000000003e-02
   2.9448300000000000e+01  -9.5298900000000003e+01   5.4446969999999999e+02   8.4571299999999994e+01   6.5392799999999994e+01   5.6612999999999998e+00   8.4340000000000004e-01  -4.8920000000000002e-01   4.2659000000000002e+00  -3.3710000000000001e-01   2.5019999999999998e-01   7.0800000000000002e-02
   2.8302099999999999e+01  -9.4903199999999998e+01   5.2388160000000005e+02   8.2251300000000001e+01   6.3261299999999999e+01   5.8498999999999999e+00   8.2120000000000004e-01  -1.3339999999999999e-01   3.9177000000000000e+00  -4.3350000000000000e-01   2.0210000000000000e-01   8.4000000000000005e-02
   2.7067699999999999e+01  -9.3584100000000007e+01   5.0106310000000002e+02   7.9253399999999999e+01   6.0682499999999997e+01   6.2138999999999998e+00   7.5460000000000005e-01  -2.0010000000000000e-01   3.6564999999999999e+00  -2.5050000000000000e-01   2.0210000000000000e-01   8.4000000000000005e-02
   2.4312500000000000e+01  -9.1122000000000000e+01   4.7266870000000000e+02   7.5501199999999997e+01   5.7713500000000003e+01   6.3410000000000002e+00   7.9900000000000004e-01  -6.2260000000000004e-01   4.0048000000000004e+00  -3.1790000000000002e-01   1.0580000000000001e-01   5.7500000000000002e-02
   2.1667400000000001e+01  -8.6989099999999993e+01   4.4161489999999998e+02   7.1128500000000003e+01   5.4335400000000000e+01   6.4682000000000004e+00   8.2120000000000004e-01  -2.4460000000000001e-01   3.3953000000000002e+00  -3.5639999999999999e-01   8.6599999999999996e-02   3.1000000000000000e-02
   1.8383099999999999e+01  -8.3075999999999993e+01   4.0618619999999999e+02   6.6011099999999999e+01   5.0329300000000003e+01   6.5251999999999999e+00   9.1000000000000003e-01  -8.8900000000000007e-02   3.5695000000000001e+00  -3.1790000000000002e-01   2.1170000000000000e-01   5.7500000000000002e-02
   1.5782200000000000e+01  -7.7865899999999996e+01   3.6921339999999998e+02   6.0397199999999998e+01   4.6113700000000001e+01   6.5164000000000000e+00   7.7680000000000005e-01  -5.5589999999999995e-01   3.0470999999999999e+00  -4.4309999999999999e-01   1.5400000000000000e-01   6.6400000000000001e-02
   1.3071000000000000e+01  -7.2084199999999996e+01   3.2949549999999999e+02   5.4391800000000003e+01   4.1555700000000002e+01   6.4287000000000001e+00   5.9930000000000005e-01  -2.6679999999999998e-01   4.4401000000000002e+00  -3.8529999999999998e-01   2.0210000000000000e-01   8.4000000000000005e-02
   9.8528000000000002e+00  -6.5291300000000007e+01   2.8969180000000000e+02   4.8262400000000000e+01   3.6731099999999998e+01   6.0515999999999996e+00   8.4340000000000004e-01  -5.5589999999999995e-01   3.7435999999999998e+00  -3.1790000000000002e-01   1.0580000000000001e-01   4.8700000000000000e-02
   8.8609000000000009e+00  -5.7245300000000000e+01   2.4602789999999999e+02   4.1311799999999998e+01   3.1316600000000001e+01   5.4420999999999999e+00   6.2150000000000005e-01  -5.5589999999999995e-01   4.1788999999999996e+00  -4.1420000000000001e-01   2.6939999999999997e-01   4.8700000000000000e-02
   7.0534999999999997e+00  -4.8561700000000002e+01   2.0253550000000001e+02   3.4408999999999999e+01   2.5816500000000001e+01   4.6044999999999998e+00   5.3269999999999995e-01  -3.7800000000000000e-01   4.5270999999999999e+00  -3.2750000000000001e-01   1.5400000000000000e-01   2.2100000000000002e-02
   5.4002999999999997e+00  -3.9438600000000001e+01   1.5981520000000000e+02   2.7601700000000001e+01   2.0440000000000001e+01   3.5432999999999999e+00   4.2170000000000002e-01  -8.2269999999999999e-01   3.4824000000000002e+00  -3.8529999999999998e-01   1.4430000000000001e-01   6.1899999999999997e-02
   4.1879999999999997e+00  -2.7435500000000001e+01   1.2284240000000000e+02   2.1787299999999998e+01   1.5720200000000000e+01   2.1926000000000001e+00   3.1069999999999998e-01  -5.5589999999999995e-01   3.3953000000000002e+00  -3.7569999999999998e-01   7.6999999999999999e-02   7.0800000000000002e-02
   1.8956000000000000e+00  -1.6135999999999999e+01   9.3247000000000000e+01   1.6946700000000000e+01   1.1980399999999999e+01   1.3068000000000000e+00   5.3269999999999995e-01  -7.1150000000000002e-01   3.8306000000000000e+00  -2.2159999999999999e-01   1.5400000000000000e-01   6.6400000000000001e-02
   1.2784000000000000e+00  -1.2926299999999999e+01   6.8026499999999999e+01   1.2440300000000001e+01   8.7545999999999999e+00   5.7450000000000001e-01   3.9950000000000002e-01  -7.7820000000000000e-01   3.7435999999999998e+00  -3.8529999999999998e-01   1.8279999999999999e-01   1.1060000000000000e-01
   8.8170000000000004e-01  -8.1778999999999993e+00   4.7609999999999999e+01   8.7167999999999992e+00   6.2995000000000001e+00   2.5000000000000000e-01   5.3269999999999995e-01  -7.3380000000000001e-01   4.3529999999999998e+00  -3.0819999999999997e-01   2.3089999999999999e-01   6.1899999999999997e-02
  -3.7469999999999998e-01  -3.8691000000000000e+00   3.2597799999999999e+01   5.8048000000000002e+00   4.2725999999999997e+00  -2.8939999999999999e-01   5.9930000000000005e-01  -1.0450999999999999e+00   4.1788999999999996e+00  -3.1790000000000002e-01   1.8279999999999999e-01   1.1060000000000000e-01
   6.3919999999999999e-01  -3.9570000000000000e-01   2.2046399999999998e+01   3.9908000000000001e+00   2.8357000000000001e+00  -8.1999999999999995e-01   5.9930000000000005e-01  -6.2260000000000004e-01   4.0048000000000004e+00  -3.5639999999999999e-01   9.6199999999999994e-02   1.3710000000000000e-01
   1.4327000000000001e+00   2.6379999999999999e+00   1.4926399999999999e+01   2.9405999999999999e+00   2.0745000000000000e+00  -1.1665000000000001e+00   5.7709999999999995e-01  -5.3369999999999995e-01   4.7882999999999996e+00  -3.4680000000000000e-01   1.6360000000000000e-01   1.5040000000000001e-01
   1.6532000000000000e+00   4.0010000000000003e+00   1.1666600000000001e+01   2.1194999999999999e+00   1.4750000000000001e+00  -1.3770000000000000e+00   8.6560000000000004e-01  -1.0450999999999999e+00   4.0048000000000004e+00  -4.3350000000000000e-01   1.9239999999999999e-01   1.5920000000000001e-01
   1.7634000000000001e+00   2.9238000000000000e+00   8.6641999999999992e+00   1.3556999999999999e+00   9.3259999999999998e-01  -1.1357999999999999e+00   8.4340000000000004e-01  -7.1150000000000002e-01   3.4824000000000002e+00  -3.4680000000000000e-01   2.4060000000000001e-01   1.0620000000000000e-01
   4.4100000000000000e-02   2.1543999999999999e+00   4.8038999999999996e+00   5.8240000000000003e-01   5.9950000000000003e-01  -7.8059999999999996e-01   7.9900000000000004e-01  -8.0049999999999999e-01   3.4824000000000002e+00  -3.0819999999999997e-01   2.5979999999999998e-01   1.8140000000000001e-01
   6.3919999999999999e-01   8.1340000000000001e-01   7.2058000000000000e+00   5.3469999999999995e-01   2.8549999999999998e-01  -5.7879999999999998e-01   9.3220000000000003e-01  -9.3389999999999995e-01   3.3953000000000002e+00  -3.2750000000000001e-01   1.3469999999999999e-01   1.9460000000000000e-01
   1.7630000000000001e-01   1.9789999999999999e-01   5.6616999999999997e+00   1.9089999999999999e-01   6.6600000000000006e-02  -5.4379999999999995e-01   7.7680000000000005e-01  -6.6710000000000003e-01   4.0048000000000004e+00  -2.1190000000000001e-01   2.1170000000000000e-01   1.9460000000000000e-01
   3.7469999999999998e-01  -5.4959999999999998e-01   4.9755000000000003e+00   3.8199999999999998e-02   3.8100000000000002e-02  -4.3409999999999999e-01   7.3240000000000005e-01  -6.6710000000000003e-01   4.1788999999999996e+00  -3.2750000000000001e-01   1.8279999999999999e-01   2.3000000000000001e-01
   1.3230000000000000e-01  -7.9139999999999999e-01   4.8897000000000004e+00   8.5900000000000004e-02   1.1420000000000000e-01  -4.6920000000000001e-01   7.7680000000000005e-01  -6.6710000000000003e-01   4.0918000000000001e+00  -2.5050000000000000e-01   2.7900000000000003e-01   1.5920000000000001e-01
   2.2040000000000001e-01   2.4179999999999999e-01   4.2034000000000002e+00   2.0999999999999999e-01   1.9030000000000000e-01  -3.8590000000000002e-01   7.1020000000000005e-01  -4.6689999999999998e-01   4.2659000000000002e+00  -1.4449999999999999e-01   2.9830000000000001e-01   1.1500000000000000e-01
   4.4080000000000003e-01  -6.5949999999999998e-01   3.6886999999999999e+00   9.5500000000000002e-02   2.0930000000000001e-01  -3.6399999999999999e-01   3.9950000000000002e-01  -3.5580000000000001e-01   4.1788999999999996e+00  -1.2520000000000001e-01   2.5979999999999998e-01   1.1500000000000000e-01
  -6.6100000000000006e-02  -5.9360000000000002e-01   3.3456000000000001e+00   9.4999999999999998e-03   1.9980000000000001e-01  -3.3770000000000000e-01   4.4390000000000002e-01  -3.3350000000000002e-01   4.4401000000000002e+00  -1.6380000000000000e-01   3.4639999999999999e-01   2.5659999999999999e-01
   1.3230000000000000e-01  -4.3969999999999998e-01   4.2892000000000001e+00   2.8600000000000000e-02   2.7600000000000002e-01  -3.9910000000000001e-01   4.6610000000000001e-01  -4.0020000000000000e-01   4.7012999999999998e+00  -2.5050000000000000e-01   2.6939999999999997e-01   1.8140000000000001e-01
  -4.4100000000000000e-02  -5.4959999999999998e-01   3.4314000000000000e+00   8.5900000000000004e-02   3.1400000000000000e-01  -3.6399999999999999e-01   7.7680000000000005e-01  -2.6679999999999998e-01   4.2659000000000002e+00  -1.6380000000000000e-01   3.5599999999999998e-01   2.1679999999999999e-01
   1.1020000000000001e-01  -3.5170000000000001e-01   4.0317999999999996e+00   9.4999999999999998e-03   1.9030000000000000e-01  -3.7269999999999998e-01   5.3269999999999995e-01  -1.7790000000000000e-01   4.0918000000000001e+00  -9.6299999999999997e-02   2.8870000000000001e-01   2.4329999999999999e-01
   1.1020000000000001e-01  -5.4959999999999998e-01   3.4314000000000000e+00  -3.8199999999999998e-02   5.7099999999999998e-02  -3.4639999999999999e-01   3.9950000000000002e-01  -2.6679999999999998e-01   4.1788999999999996e+00  -2.0230000000000001e-01   2.0210000000000000e-01   2.0349999999999999e-01
   1.3230000000000000e-01  -5.7160000000000000e-01   4.2892000000000001e+00   7.6399999999999996e-02   7.6100000000000001e-02  -3.6840000000000001e-01   8.2120000000000004e-01   2.2200000000000001e-02   4.1788999999999996e+00  -1.3489999999999999e-01   2.3089999999999999e-01   1.9460000000000000e-01
   8.8200000000000001e-02  -3.5170000000000001e-01   4.3750000000000000e+00  -2.8600000000000000e-02   1.1420000000000000e-01  -3.5959999999999998e-01   7.9900000000000004e-01  -1.7790000000000000e-01   4.9623999999999997e+00  -8.6699999999999999e-02   2.1170000000000000e-01   1.9020000000000001e-01
   1.5429999999999999e-01  -3.0780000000000002e-01   3.9460999999999999e+00   3.8199999999999998e-02   2.2839999999999999e-01  -3.9470000000000000e-01   7.1020000000000005e-01  -2.0010000000000000e-01   4.5270999999999999e+00  -1.6380000000000000e-01   2.9830000000000001e-01   1.7690000000000000e-01
   2.2040000000000001e-01  -3.9570000000000000e-01   4.2892000000000001e+00  -7.6399999999999996e-02   1.7130000000000001e-01  -3.8150000000000001e-01   7.3240000000000005e-01  -1.7790000000000000e-01   5.1365999999999996e+00  -2.5050000000000000e-01   2.2130000000000000e-01   2.1229999999999999e-01
   8.8200000000000001e-02  -4.3969999999999998e-01   3.5171000000000001e+00  -4.7699999999999999e-02   1.7130000000000001e-01  -3.6399999999999999e-01   7.7680000000000005e-01  -2.2200000000000001e-02   4.3529999999999998e+00  -1.8300000000000000e-01   1.9239999999999999e-01   2.4329999999999999e-01
  -6.6100000000000006e-02  -5.4959999999999998e-01   3.7745000000000002e+00  -5.7299999999999997e-02   1.6180000000000000e-01  -3.7269999999999998e-01   7.5460000000000005e-01  -8.8900000000000007e-02   4.7012999999999998e+00  -1.2520000000000001e-01   1.9239999999999999e-01   2.1679999999999999e-01
   6.6100000000000006e-02  -5.4959999999999998e-01   3.7745000000000002e+00   1.9099999999999999e-02   1.1420000000000000e-01  -3.8150000000000001e-01   6.2150000000000005e-01   4.4499999999999998e-02   4.6142000000000003e+00  -1.4449999999999999e-01   1.7319999999999999e-01   2.4770000000000000e-01
   1.1020000000000001e-01  -4.3969999999999998e-01   3.3456000000000001e+00   9.5500000000000002e-02   3.8100000000000002e-02  -3.1569999999999998e-01   8.2120000000000004e-01  -1.5559999999999999e-01   4.5270999999999999e+00  -2.2159999999999999e-01   2.7900000000000003e-01   2.7429999999999999e-01
   6.6100000000000006e-02  -3.9570000000000000e-01   3.3456000000000001e+00   9.5500000000000002e-02   1.2370000000000000e-01  -3.3770000000000000e-01   6.2150000000000005e-01  -8.8900000000000007e-02   4.6142000000000003e+00  -1.2520000000000001e-01   2.1170000000000000e-01   2.6979999999999998e-01
  -4.4100000000000000e-02  -6.3749999999999996e-01   3.6029000000000000e+00  -1.1459999999999999e-01   1.4269999999999999e-01  -3.7709999999999999e-01   5.7709999999999995e-01  -2.0010000000000000e-01   4.6142000000000003e+00  -2.0230000000000001e-01   1.7319999999999999e-01   2.5659999999999999e-01
   2.1999999999999999e-02  -3.2979999999999998e-01   3.8603000000000001e+00  -7.6399999999999996e-02   4.7600000000000003e-02  -3.8150000000000001e-01   7.5460000000000005e-01  -8.8900000000000007e-02   4.9623999999999997e+00  -1.5409999999999999e-01   1.5400000000000000e-01   2.4770000000000000e-01
   1.5429999999999999e-01  -6.8149999999999999e-01   3.0024000000000002e+00   0.0000000000000000e+00   1.6180000000000000e-01  -3.6399999999999999e-01   7.5460000000000005e-01  -1.1119999999999999e-01   4.2659000000000002e+00  -1.8300000000000000e-01   2.0210000000000000e-01   2.8310000000000002e-01
   3.0859999999999999e-01  -5.0560000000000005e-01   3.7745000000000002e+00   9.4999999999999998e-03   1.7130000000000001e-01  -3.6840000000000001e-01   6.2150000000000005e-01   2.2200000000000001e-02   4.5270999999999999e+00  -1.3489999999999999e-01   2.2130000000000000e-01   2.4770000000000000e-01
   0.0000000000000000e+00  -4.3969999999999998e-01   3.8603000000000001e+00  -1.9099999999999999e-02   4.7600000000000003e-02  -3.8150000000000001e-01   8.8780000000000003e-01   1.7790000000000000e-01   4.7012999999999998e+00  -1.9270000000000001e-01   2.6939999999999997e-01   2.5209999999999999e-01
   8.8200000000000001e-02  -7.0350000000000001e-01   3.1739999999999999e+00  -9.5500000000000002e-02   7.6100000000000001e-02  -4.1220000000000001e-01   5.5489999999999995e-01  -2.2200000000000001e-02   4.7012999999999998e+00  -1.7340000000000000e-01   1.5400000000000000e-01   3.0080000000000001e-01
  -6.6100000000000006e-02  -4.8359999999999997e-01   3.9460999999999999e+00  -8.5900000000000004e-02   1.7130000000000001e-01  -4.0339999999999998e-01   7.1020000000000005e-01  -1.3339999999999999e-01   4.7882999999999996e+00  -2.0230000000000001e-01   1.5400000000000000e-01   3.0959999999999999e-01
   2.1999999999999999e-02  -5.9360000000000002e-01   3.1739999999999999e+00  -6.6799999999999998e-02   1.1420000000000000e-01  -3.9910000000000001e-01   6.2150000000000005e-01   6.6699999999999995e-02   4.6142000000000003e+00  -9.6299999999999997e-02   1.7319999999999999e-01   2.6979999999999998e-01
   1.7630000000000001e-01  -5.2759999999999996e-01   3.5171000000000001e+00   1.9099999999999999e-02   8.5599999999999996e-02  -3.8150000000000001e-01   7.1020000000000005e-01   2.2200000000000001e-02   4.2659000000000002e+00  -1.9270000000000001e-01   2.1170000000000000e-01   1.9910000000000000e-01
   4.4100000000000000e-02  -3.2979999999999998e-01   3.1739999999999999e+00  -9.5500000000000002e-02   1.7130000000000001e-01  -4.1220000000000001e-01   6.8799999999999994e-01  -4.4499999999999998e-02   4.2659000000000002e+00  -8.6699999999999999e-02   2.3089999999999999e-01   3.0520000000000003e-01
   1.5429999999999999e-01  -6.3749999999999996e-01   3.2597999999999998e+00  -1.0500000000000000e-01   7.6100000000000001e-02  -3.9910000000000001e-01   6.4370000000000005e-01  -1.3339999999999999e-01   4.8754000000000000e+00  -2.0230000000000001e-01   1.8279999999999999e-01   2.8749999999999998e-01
   6.6100000000000006e-02  -5.9360000000000002e-01   3.6886999999999999e+00  -2.8600000000000000e-02   1.6180000000000000e-01  -4.6479999999999999e-01   7.3240000000000005e-01   0.0000000000000000e+00   4.7882999999999996e+00  -2.3119999999999999e-01   2.0210000000000000e-01   2.5209999999999999e-01
   1.1020000000000001e-01  -5.0560000000000005e-01   3.7745000000000002e+00  -8.5900000000000004e-02   1.0470000000000000e-01  -4.1220000000000001e-01   8.8780000000000003e-01  -4.4499999999999998e-02   4.0048000000000004e+00  -1.3489999999999999e-01   1.8279999999999999e-01   2.8749999999999998e-01
   1.9839999999999999e-01  -5.4959999999999998e-01   3.9460999999999999e+00  -9.5500000000000002e-02   1.6180000000000000e-01  -4.3409999999999999e-01   6.8799999999999994e-01   1.3339999999999999e-01   4.6142000000000003e+00  -1.0600000000000000e-01   1.0580000000000001e-01   2.6979999999999998e-01
  -4.4100000000000000e-02  -4.3969999999999998e-01   4.1176000000000004e+00   0.0000000000000000e+00   2.8500000000000001e-02  -3.7269999999999998e-01   6.4370000000000005e-01  -1.5559999999999999e-01   5.2236000000000002e+00  -1.4449999999999999e-01   1.5400000000000000e-01   2.4770000000000000e-01
   6.6100000000000006e-02  -4.3969999999999998e-01   3.2597999999999998e+00  -4.7699999999999999e-02   4.7600000000000003e-02  -4.2099999999999999e-01   6.8799999999999994e-01  -1.7790000000000000e-01   4.5270999999999999e+00  -9.6299999999999997e-02   6.7400000000000002e-02   2.8310000000000002e-01
   1.5429999999999999e-01  -4.3969999999999998e-01   3.0024000000000002e+00   8.5900000000000004e-02   8.5599999999999996e-02  -3.7709999999999999e-01   6.4370000000000005e-01   6.6699999999999995e-02   4.4401000000000002e+00  -1.0600000000000000e-01   1.9239999999999999e-01   3.4499999999999997e-01
   1.9839999999999999e-01  -7.2550000000000003e-01   4.4607999999999999e+00  -7.6399999999999996e-02   1.7130000000000001e-01  -3.9470000000000000e-01   6.6579999999999995e-01  -2.2200000000000001e-02   4.1788999999999996e+00  -1.3489999999999999e-01   1.3469999999999999e-01   3.0520000000000003e-01
   3.3060000000000000e-01  -3.7369999999999998e-01   2.9165999999999999e+00  -5.7299999999999997e-02   1.5229999999999999e-01  -3.5520000000000002e-01   5.5489999999999995e-01  -6.6699999999999995e-02   4.8754000000000000e+00  -5.7799999999999997e-02   1.4430000000000001e-01   3.3179999999999998e-01
  -1.5429999999999999e-01  -5.9360000000000002e-01   3.8603000000000001e+00  -8.5900000000000004e-02   1.2370000000000000e-01  -3.7269999999999998e-01   5.9930000000000005e-01   6.6699999999999995e-02   4.2659000000000002e+00  -6.7400000000000002e-02   1.3469999999999999e-01   3.5389999999999999e-01
   1.3230000000000000e-01  -7.6939999999999997e-01   3.5171000000000001e+00  -1.9089999999999999e-01   1.6180000000000000e-01  -4.1660000000000003e-01   5.7709999999999995e-01   1.7790000000000000e-01   4.8754000000000000e+00  -1.4449999999999999e-01   2.0210000000000000e-01   3.2729999999999998e-01
   1.9839999999999999e-01  -6.3749999999999996e-01   3.4314000000000000e+00  -9.5500000000000002e-02   7.6100000000000001e-02  -4.1660000000000003e-01   8.4340000000000004e-01  -2.8910000000000002e-01   4.8754000000000000e+00  -1.5409999999999999e-01   1.7319999999999999e-01   3.1409999999999999e-01
  -1.1020000000000001e-01  -2.8580000000000000e-01   2.4018999999999999e+00  -1.0500000000000000e-01   1.3320000000000001e-01  -4.2540000000000000e-01   7.3240000000000005e-01   2.2200000000000001e-02   4.5270999999999999e+00  -9.6299999999999997e-02   1.2509999999999999e-01   3.1409999999999999e-01
   1.7630000000000001e-01  -1.9789999999999999e-01   3.0024000000000002e+00   0.0000000000000000e+00   1.2370000000000000e-01  -3.6399999999999999e-01   6.8799999999999994e-01   2.4460000000000001e-01   4.5270999999999999e+00  -1.3489999999999999e-01   1.4430000000000001e-01   3.0080000000000001e-01
   4.8490000000000000e-01  -6.3749999999999996e-01   3.6029000000000000e+00  -1.4319999999999999e-01   1.0470000000000000e-01  -3.8150000000000001e-01   7.5460000000000005e-01  -2.2200000000000001e-02   4.7012999999999998e+00  -1.3489999999999999e-01   2.0210000000000000e-01   2.8749999999999998e-01
  -1.9839999999999999e-01  -5.2759999999999996e-01   3.0882000000000001e+00  -6.6799999999999998e-02   2.8500000000000001e-02  -3.8590000000000002e-01   5.9930000000000005e-01  -2.2200000000000001e-02   4.6142000000000003e+00  -1.4449999999999999e-01   1.9239999999999999e-01   3.4949999999999998e-01
   2.4249999999999999e-01  -3.7369999999999998e-01   3.2597999999999998e+00  -7.6399999999999996e-02   2.3790000000000000e-01  -3.9910000000000001e-01   5.7709999999999995e-01   2.2200000000000001e-02   4.5270999999999999e+00  -5.7799999999999997e-02   2.3089999999999999e-01   2.9189999999999999e-01
  -1.5429999999999999e-01  -6.3749999999999996e-01   3.7745000000000002e+00  -1.9089999999999999e-01   1.4269999999999999e-01  -4.2099999999999999e-01   5.9930000000000005e-01   0.0000000000000000e+00   4.8754000000000000e+00  -5.7799999999999997e-02   2.1170000000000000e-01   3.1409999999999999e-01
   1.5429999999999999e-01  -3.5170000000000001e-01   3.2597999999999998e+00  -1.9099999999999999e-02   1.4269999999999999e-01  -4.1220000000000001e-01   6.8799999999999994e-01  -1.3339999999999999e-01   4.2659000000000002e+00  -1.1559999999999999e-01   1.9239999999999999e-01   3.2290000000000002e-01
   2.1999999999999999e-02  -5.2759999999999996e-01   3.9460999999999999e+00  -8.5900000000000004e-02   8.5599999999999996e-02  -3.9029999999999998e-01   5.3269999999999995e-01   0.0000000000000000e+00   4.5270999999999999e+00  -1.4449999999999999e-01   1.3469999999999999e-01   3.1850000000000001e-01
   1.1020000000000001e-01  -3.2979999999999998e-01   3.0024000000000002e+00  -1.2410000000000000e-01   1.2370000000000000e-01  -4.0339999999999998e-01   4.8830000000000001e-01   1.1119999999999999e-01   5.0495000000000001e+00  -1.7340000000000000e-01   1.2509999999999999e-01   3.3620000000000000e-01
   2.6450000000000001e-01  -6.8149999999999999e-01   4.0317999999999996e+00  -4.7699999999999999e-02   6.6600000000000006e-02  -3.7269999999999998e-01   5.9930000000000005e-01  -8.8900000000000007e-02   4.0918000000000001e+00  -4.8200000000000000e-02   1.6360000000000000e-01   3.2290000000000002e-01
  -2.4249999999999999e-01  -4.8359999999999997e-01   3.6886999999999999e+00  -9.5500000000000002e-02   9.5200000000000007e-02  -4.0780000000000000e-01   8.4340000000000004e-01   8.8900000000000007e-02   4.0918000000000001e+00  -3.8500000000000000e-02   1.1550000000000001e-01   3.2729999999999998e-01
   0.0000000000000000e+00  -6.8149999999999999e-01   3.2597999999999998e+00  -1.4319999999999999e-01   5.7099999999999998e-02  -3.8590000000000002e-01   6.6579999999999995e-01   4.4499999999999998e-02   4.7882999999999996e+00  -7.7100000000000002e-02   2.6939999999999997e-01   2.9640000000000000e-01
  -4.4100000000000000e-02  -4.1770000000000002e-01   2.9165999999999999e+00  -1.0500000000000000e-01   1.7130000000000001e-01  -3.9470000000000000e-01   8.8780000000000003e-01   1.7790000000000000e-01   4.0048000000000004e+00  -6.7400000000000002e-02   1.5400000000000000e-01   3.3179999999999998e-01
   8.8200000000000001e-02  -6.3749999999999996e-01   3.7745000000000002e+00  -1.5279999999999999e-01   1.3320000000000001e-01  -3.7709999999999999e-01   6.4370000000000005e-01   0.0000000000000000e+00   4.7882999999999996e+00  -9.6299999999999997e-02   1.9239999999999999e-01   3.0520000000000003e-01
  -2.1999999999999999e-02  -7.2550000000000003e-01   3.5171000000000001e+00  -4.7699999999999999e-02   1.2370000000000000e-01  -4.0339999999999998e-01   7.3240000000000005e-01  -1.7790000000000000e-01   4.1788999999999996e+00  -3.8500000000000000e-02   1.9239999999999999e-01   3.1850000000000001e-01
   3.3060000000000000e-01  -7.6939999999999997e-01   3.3456000000000001e+00  -1.4319999999999999e-01   8.5599999999999996e-02  -4.2540000000000000e-01   5.9930000000000005e-01   8.8900000000000007e-02   4.1788999999999996e+00  -1.9300000000000001e-02   1.0580000000000001e-01   2.9640000000000000e-01
   4.4100000000000000e-02  -4.3969999999999998e-01   2.7450999999999999e+00  -3.8199999999999998e-02   1.5229999999999999e-01  -3.6840000000000001e-01   7.1020000000000005e-01   4.6689999999999998e-01   4.3529999999999998e+00  -1.7340000000000000e-01   2.2130000000000000e-01   2.7429999999999999e-01
   2.2040000000000001e-01  -5.9360000000000002e-01   4.2892000000000001e+00  -9.5500000000000002e-02   1.4269999999999999e-01  -4.2980000000000002e-01   8.4340000000000004e-01   6.6699999999999995e-02   4.3529999999999998e+00  -9.6299999999999997e-02   1.9239999999999999e-01   3.1409999999999999e-01
  -2.1999999999999999e-02  -7.2550000000000003e-01   3.9460999999999999e+00  -8.5900000000000004e-02   1.3320000000000001e-01  -3.3329999999999999e-01   7.7680000000000005e-01  -8.8900000000000007e-02   5.1365999999999996e+00  -1.3489999999999999e-01   1.1550000000000001e-01   3.4060000000000001e-01
   6.6100000000000006e-02  -4.3969999999999998e-01   3.7745000000000002e+00  -1.3370000000000001e-01   4.7600000000000003e-02  -4.0339999999999998e-01   7.3240000000000005e-01   1.1119999999999999e-01   4.3529999999999998e+00  -1.7340000000000000e-01   1.3469999999999999e-01   3.4949999999999998e-01
   1.5429999999999999e-01  -5.2759999999999996e-01   3.0882000000000001e+00  -1.3370000000000001e-01   1.9030000000000000e-01  -3.9029999999999998e-01   5.1049999999999995e-01   1.5559999999999999e-01   4.6142000000000003e+00  -7.7100000000000002e-02   2.8899999999999999e-02   3.0080000000000001e-01
   1.1020000000000001e-01  -6.5949999999999998e-01   3.0024000000000002e+00  -4.7699999999999999e-02   1.4269999999999999e-01  -3.8590000000000002e-01   6.8799999999999994e-01   0.0000000000000000e+00   4.1788999999999996e+00  -1.1559999999999999e-01   1.0580000000000001e-01   3.4949999999999998e-01
  -6.6100000000000006e-02  -5.2759999999999996e-01   2.7450999999999999e+00  -6.6799999999999998e-02   9.5200000000000007e-02  -4.1220000000000001e-01   7.9900000000000004e-01  -2.2239999999999999e-01   4.4401000000000002e+00  -6.7400000000000002e-02   1.3469999999999999e-01   3.3179999999999998e-01
   8.8200000000000001e-02  -4.3969999999999998e-01   3.5171000000000001e+00  -2.0999999999999999e-01   9.5200000000000007e-02  -3.9910000000000001e-01   9.1000000000000003e-01  -4.4499999999999998e-02   4.3529999999999998e+00  -8.6699999999999999e-02   7.6999999999999999e-02   3.3620000000000000e-01
  -2.1999999999999999e-02  -4.8359999999999997e-01   3.4314000000000000e+00  -1.7190000000000000e-01   1.2370000000000000e-01  -3.8150000000000001e-01   7.5460000000000005e-01   0.0000000000000000e+00   4.9623999999999997e+00  -1.3489999999999999e-01   1.2509999999999999e-01   3.2290000000000002e-01
   1.1020000000000001e-01  -7.4739999999999995e-01   3.2597999999999998e+00  -7.6399999999999996e-02   8.5599999999999996e-02  -4.0339999999999998e-01   7.7680000000000005e-01   0.0000000000000000e+00   4.7012999999999998e+00  -1.0600000000000000e-01   1.5400000000000000e-01   3.1409999999999999e-01
   8.8200000000000001e-02  -5.4959999999999998e-01   3.4314000000000000e+00  -5.7299999999999997e-02   1.7130000000000001e-01  -4.3850000000000000e-01   5.3269999999999995e-01  -2.2200000000000001e-02   3.8306000000000000e+00  -1.4449999999999999e-01   1.3469999999999999e-01   2.8749999999999998e-01
  -2.1999999999999999e-02  -5.7160000000000000e-01   3.8603000000000001e+00  -1.2410000000000000e-01   9.5200000000000007e-02  -3.7269999999999998e-01   8.6560000000000004e-01   6.6699999999999995e-02   4.7012999999999998e+00  -6.7400000000000002e-02   2.1170000000000000e-01   3.1850000000000001e-01
  -6.6100000000000006e-02  -4.3969999999999998e-01   3.4314000000000000e+00  -2.0999999999999999e-01   1.4269999999999999e-01  -4.0780000000000000e-01   6.6579999999999995e-01   2.8910000000000002e-01   4.9623999999999997e+00  -2.8899999999999999e-02   1.3469999999999999e-01   2.6979999999999998e-01
   1.3230000000000000e-01  -4.1770000000000002e-01   3.7745000000000002e+00  -1.9089999999999999e-01   1.4269999999999999e-01  -4.0339999999999998e-01   8.2120000000000004e-01   4.4499999999999998e-02   4.5270999999999999e+00  -1.0600000000000000e-01   1.4430000000000001e-01   3.0080000000000001e-01
  -1.5429999999999999e-01  -5.9360000000000002e-01   2.8309000000000002e+00  -5.7299999999999997e-02   1.1420000000000000e-01  -3.6840000000000001e-01   6.6579999999999995e-01   2.2239999999999999e-01   4.7882999999999996e+00   9.5999999999999992e-03   1.0580000000000001e-01   3.4499999999999997e-01
   1.7630000000000001e-01  -3.2979999999999998e-01   3.8603000000000001e+00  -1.9099999999999999e-02   9.5200000000000007e-02  -3.9470000000000000e-01   7.1020000000000005e-01   1.1119999999999999e-01   4.7012999999999998e+00  -1.5409999999999999e-01   1.4430000000000001e-01   3.5389999999999999e-01
   1.5429999999999999e-01  -5.4959999999999998e-01   3.2597999999999998e+00  -1.0500000000000000e-01   1.4269999999999999e-01  -3.7709999999999999e-01   6.6579999999999995e-01   0.0000000000000000e+00   3.8306000000000000e+00  -7.7100000000000002e-02   1.0580000000000001e-01   3.2290000000000002e-01
   1.5429999999999999e-01  -6.8149999999999999e-01   3.1739999999999999e+00  -2.8639999999999999e-01   4.7600000000000003e-02  -4.2099999999999999e-01   6.4370000000000005e-01   6.6699999999999995e-02   4.6142000000000003e+00  -1.6380000000000000e-01   0.0000000000000000e+00   3.2290000000000002e-01
   2.2040000000000001e-01  -3.7369999999999998e-01   3.4314000000000000e+00  -9.5500000000000002e-02   1.1420000000000000e-01  -4.7360000000000002e-01   7.3240000000000005e-01  -8.8900000000000007e-02   4.7882999999999996e+00  -1.2520000000000001e-01   1.4430000000000001e-01   3.6270000000000002e-01
   1.5429999999999999e-01  -6.5949999999999998e-01   3.1739999999999999e+00  -1.6230000000000000e-01   1.6180000000000000e-01  -3.9029999999999998e-01   6.6579999999999995e-01  -2.0010000000000000e-01   4.0918000000000001e+00  -7.7100000000000002e-02   1.2509999999999999e-01   3.6709999999999998e-01
   1.3230000000000000e-01  -2.8580000000000000e-01   3.8603000000000001e+00  -1.2410000000000000e-01   1.7130000000000001e-01  -3.9029999999999998e-01   5.7709999999999995e-01  -4.4499999999999998e-02   4.5270999999999999e+00  -7.7100000000000002e-02   4.8099999999999997e-02   3.0080000000000001e-01
   2.4249999999999999e-01  -4.1770000000000002e-01   3.3456000000000001e+00  -1.2410000000000000e-01   7.6100000000000001e-02  -4.3409999999999999e-01   8.8780000000000003e-01   2.2200000000000001e-02   4.6142000000000003e+00  -1.3489999999999999e-01   0.0000000000000000e+00   3.4060000000000001e-01
   2.1999999999999999e-02  -7.2550000000000003e-01   3.5171000000000001e+00  -1.3370000000000001e-01   9.4999999999999998e-03  -3.9470000000000000e-01   6.6579999999999995e-01  -8.8900000000000007e-02   4.6142000000000003e+00  -1.1559999999999999e-01   9.6199999999999994e-02   3.5389999999999999e-01
   1.7630000000000001e-01  -5.9360000000000002e-01   2.7450999999999999e+00  -1.6230000000000000e-01   1.0470000000000000e-01  -4.0780000000000000e-01   8.4340000000000004e-01  -2.2200000000000001e-02   4.6142000000000003e+00   1.9300000000000001e-02   1.5400000000000000e-01   3.7159999999999999e-01
  -1.1020000000000001e-01  -6.1550000000000005e-01   3.6029000000000000e+00  -1.3370000000000001e-01   1.4269999999999999e-01  -4.2099999999999999e-01   7.3240000000000005e-01  -6.6699999999999995e-02   4.5270999999999999e+00  -2.0230000000000001e-01   1.2509999999999999e-01   3.1409999999999999e-01
   1.1020000000000001e-01  -3.7369999999999998e-01   3.2597999999999998e+00  -6.6799999999999998e-02   1.8079999999999999e-01  -4.2980000000000002e-01   5.5489999999999995e-01   2.2200000000000001e-02   4.1788999999999996e+00  -1.7340000000000000e-01   1.6360000000000000e-01   3.2729999999999998e-01
  -1.1020000000000001e-01  -5.7160000000000000e-01   3.7745000000000002e+00  -5.7299999999999997e-02   1.3320000000000001e-01  -4.2099999999999999e-01   6.4370000000000005e-01   2.0010000000000000e-01   4.6142000000000003e+00  -6.7400000000000002e-02   8.6599999999999996e-02   3.5830000000000001e-01
   1.7630000000000001e-01  -3.7369999999999998e-01   2.2303999999999999e+00  -7.6399999999999996e-02   1.3320000000000001e-01  -3.8150000000000001e-01   6.8799999999999994e-01  -1.5559999999999999e-01   5.4847999999999999e+00  -1.3489999999999999e-01   4.8099999999999997e-02   3.4949999999999998e-01
  -8.8200000000000001e-02  -5.2759999999999996e-01   3.6029000000000000e+00  -1.9089999999999999e-01   8.5599999999999996e-02  -3.8150000000000001e-01   6.6579999999999995e-01  -6.6699999999999995e-02   4.1788999999999996e+00  -8.6699999999999999e-02   1.1550000000000001e-01   3.3620000000000000e-01
  -1.9839999999999999e-01  -4.1770000000000002e-01   4.1176000000000004e+00  -1.0500000000000000e-01   1.0470000000000000e-01  -3.6840000000000001e-01   7.9900000000000004e-01  -2.4460000000000001e-01   5.1365999999999996e+00  -5.7799999999999997e-02   1.3469999999999999e-01   3.1409999999999999e-01
   1.1020000000000001e-01  -5.9360000000000002e-01   2.9165999999999999e+00   3.8199999999999998e-02   2.0930000000000001e-01  -4.1660000000000003e-01   7.1020000000000005e-01  -6.6699999999999995e-02   4.6142000000000003e+00  -9.6299999999999997e-02   1.5400000000000000e-01   3.2729999999999998e-01
   1.9839999999999999e-01  -7.4739999999999995e-01   3.3456000000000001e+00  -1.2410000000000000e-01   1.5229999999999999e-01  -4.0339999999999998e-01   9.3220000000000003e-01  -6.6699999999999995e-02   4.8754000000000000e+00  -1.5409999999999999e-01   1.6360000000000000e-01   2.8310000000000002e-01
   2.1999999999999999e-02  -7.4739999999999995e-01   3.3456000000000001e+00  -2.6729999999999998e-01   1.1420000000000000e-01  -3.8590000000000002e-01   6.4370000000000005e-01   2.2200000000000001e-02   4.3529999999999998e+00  -1.9270000000000001e-01   1.0580000000000001e-01   3.6270000000000002e-01
   8.8200000000000001e-02  -6.5949999999999998e-01   3.2597999999999998e+00  -8.5900000000000004e-02   3.8100000000000002e-02  -3.6840000000000001e-01   7.7680000000000005e-01   1.5559999999999999e-01   4.2659000000000002e+00  -1.2520000000000001e-01   1.7319999999999999e-01   3.0959999999999999e-01
   4.4100000000000000e-02  -5.7160000000000000e-01   2.7450999999999999e+00  -1.7190000000000000e-01   3.8100000000000002e-02  -3.8150000000000001e-01   8.2120000000000004e-01  -6.6699999999999995e-02   5.2236000000000002e+00  -1.1559999999999999e-01   1.3469999999999999e-01   3.0959999999999999e-01
  -4.4100000000000000e-02  -5.0560000000000005e-01   3.3456000000000001e+00  -1.1459999999999999e-01   1.6180000000000000e-01  -4.3850000000000000e-01   5.5489999999999995e-01  -1.3339999999999999e-01   4.5270999999999999e+00  -2.1190000000000001e-01   2.1170000000000000e-01   2.8310000000000002e-01
   1.3230000000000000e-01  -5.9360000000000002e-01   2.7450999999999999e+00  -1.0500000000000000e-01   5.7099999999999998e-02  -3.7709999999999999e-01   8.4340000000000004e-01  -1.1119999999999999e-01   4.4401000000000002e+00  -1.3489999999999999e-01   5.7700000000000001e-02   3.6270000000000002e-01
   4.4100000000000000e-02  -3.5170000000000001e-01   3.6029000000000000e+00  -1.3370000000000001e-01   9.4999999999999998e-03  -3.5080000000000000e-01   8.6560000000000004e-01   2.2200000000000001e-02   4.3529999999999998e+00  -1.5409999999999999e-01   1.5400000000000000e-01   3.5830000000000001e-01
  -4.4100000000000000e-02  -6.8149999999999999e-01   3.7745000000000002e+00  -9.5500000000000002e-02   1.9000000000000000e-02  -3.9470000000000000e-01   5.5489999999999995e-01   4.4499999999999998e-02   5.3977000000000004e+00  -1.1559999999999999e-01   4.8099999999999997e-02   3.2729999999999998e-01
   1.5429999999999999e-01  -7.9139999999999999e-01   3.0024000000000002e+00  -1.3370000000000001e-01   9.5200000000000007e-02  -4.1660000000000003e-01   7.5460000000000005e-01  -6.6699999999999995e-02   4.7882999999999996e+00  -1.2520000000000001e-01   7.6999999999999999e-02   3.4499999999999997e-01
   4.4100000000000000e-02  -6.8149999999999999e-01   3.3456000000000001e+00   1.9099999999999999e-02   1.5229999999999999e-01  -4.2540000000000000e-01   6.4370000000000005e-01   1.3339999999999999e-01   4.5270999999999999e+00  -1.3489999999999999e-01   1.6360000000000000e-01   3.6270000000000002e-01
   8.8200000000000001e-02  -8.1340000000000001e-01   3.6029000000000000e+00  -1.8140000000000001e-01   1.0470000000000000e-01  -4.2980000000000002e-01   5.7709999999999995e-01  -1.3339999999999999e-01   4.6142000000000003e+00  -1.5409999999999999e-01   1.5400000000000000e-01   3.0080000000000001e-01
  -1.1020000000000001e-01  -5.9360000000000002e-01   3.6029000000000000e+00  -1.9089999999999999e-01   1.2370000000000000e-01  -3.5520000000000002e-01   5.7709999999999995e-01   2.2239999999999999e-01   4.7882999999999996e+00  -4.8200000000000000e-02   1.3469999999999999e-01   3.0520000000000003e-01
   6.1719999999999997e-01  -7.9139999999999999e-01   3.5171000000000001e+00  -6.6799999999999998e-02   6.6600000000000006e-02  -4.6479999999999999e-01   7.5460000000000005e-01   2.2200000000000001e-02   4.7882999999999996e+00  -3.8500000000000000e-02   9.6199999999999994e-02   3.5389999999999999e-01
  -1.7630000000000001e-01  -7.9139999999999999e-01   3.0882000000000001e+00  -1.2410000000000000e-01   1.1420000000000000e-01  -3.9470000000000000e-01   7.9900000000000004e-01   1.3339999999999999e-01   4.4401000000000002e+00  -6.7400000000000002e-02   1.6360000000000000e-01   3.3620000000000000e-01
   2.8649999999999998e-01  -4.8359999999999997e-01   3.8603000000000001e+00  -5.7299999999999997e-02   9.5200000000000007e-02  -3.9910000000000001e-01   5.9930000000000005e-01  -1.1119999999999999e-01   4.2659000000000002e+00  -9.6299999999999997e-02   1.8279999999999999e-01   3.0959999999999999e-01
  -2.6450000000000001e-01  -3.7369999999999998e-01   3.7745000000000002e+00  -6.6799999999999998e-02   1.2370000000000000e-01  -4.1660000000000003e-01   7.7680000000000005e-01   6.6699999999999995e-02   5.9200999999999997e+00  -4.8200000000000000e-02   1.2509999999999999e-01   3.7600000000000000e-01
   3.3060000000000000e-01  -7.0350000000000001e-01   3.7745000000000002e+00  -2.3870000000000000e-01   1.9000000000000000e-02  -3.9029999999999998e-01   8.2120000000000004e-01  -1.3339999999999999e-01   5.3977000000000004e+00  -1.5409999999999999e-01   1.8279999999999999e-01   2.7429999999999999e-01
  -1.5429999999999999e-01  -6.8149999999999999e-01   2.8309000000000002e+00  -1.4319999999999999e-01   1.5229999999999999e-01  -4.0339999999999998e-01   5.3269999999999995e-01  -3.3350000000000002e-01   3.3083000000000000e+00  -1.2520000000000001e-01   9.6199999999999994e-02   3.3179999999999998e-01
   1.5429999999999999e-01  -5.0560000000000005e-01   2.9165999999999999e+00  -1.1459999999999999e-01   8.5599999999999996e-02  -4.0780000000000000e-01   3.7730000000000002e-01   1.0672999999999999e+00   5.3106999999999998e+00  -1.2520000000000001e-01   2.0210000000000000e-01   4.0250000000000002e-01
  -4.4100000000000000e-02  -6.5949999999999998e-01   2.4876999999999998e+00  -5.7299999999999997e-02   9.5200000000000007e-02  -3.5520000000000002e-01   9.7660000000000002e-01  -5.5589999999999995e-01   4.8754000000000000e+00  -9.5999999999999992e-03   1.0580000000000001e-01   2.6540000000000002e-01
   1.1020000000000001e-01  -6.5949999999999998e-01   4.3750000000000000e+00  -1.0500000000000000e-01   5.7099999999999998e-02  -3.9470000000000000e-01   9.9880000000000002e-01  -6.2260000000000004e-01   4.0918000000000001e+00  -9.5999999999999992e-03   1.3469999999999999e-01   3.7159999999999999e-01
   8.8200000000000001e-02  -5.9360000000000002e-01   2.9165999999999999e+00  -1.9089999999999999e-01   1.3320000000000001e-01  -3.8150000000000001e-01   5.9930000000000005e-01   7.1150000000000002e-01   4.7882999999999996e+00  -9.6299999999999997e-02   1.7319999999999999e-01   3.3179999999999998e-01
   3.0859999999999999e-01  -7.6939999999999997e-01   3.7745000000000002e+00  -2.0999999999999999e-01   3.8100000000000002e-02  -3.5520000000000002e-01   7.1020000000000005e-01   1.5559999999999999e-01   4.1788999999999996e+00  -1.6380000000000000e-01   7.6999999999999999e-02   3.4499999999999997e-01
  -4.4100000000000000e-02  -4.8359999999999997e-01   3.1739999999999999e+00  -7.6399999999999996e-02   1.9000000000000000e-02  -3.7269999999999998e-01   8.8780000000000003e-01  -1.1119999999999999e-01   5.1365999999999996e+00  -1.1559999999999999e-01   1.0580000000000001e-01   3.4499999999999997e-01
   1.5429999999999999e-01  -3.5170000000000001e-01   3.5171000000000001e+00  -1.5279999999999999e-01   4.7600000000000003e-02  -4.3850000000000000e-01   8.6560000000000004e-01  -6.6699999999999995e-02   5.5719000000000003e+00  -1.4449999999999999e-01   1.2509999999999999e-01   2.6100000000000001e-01
  -2.4249999999999999e-01  -8.1340000000000001e-01   3.2597999999999998e+00  -6.6799999999999998e-02   1.1420000000000000e-01  -4.5610000000000001e-01   9.9880000000000002e-01  -4.0020000000000000e-01   4.1788999999999996e+00  -1.9270000000000001e-01   1.6360000000000000e-01   3.5389999999999999e-01
   4.4100000000000000e-02  -5.9360000000000002e-01   3.0882000000000001e+00  -2.0999999999999999e-01  -2.8500000000000001e-02  -3.6840000000000001e-01   4.6610000000000001e-01   4.6689999999999998e-01   4.3529999999999998e+00  -1.2520000000000001e-01   1.2509999999999999e-01   3.1409999999999999e-01
   1.3230000000000000e-01  -5.7160000000000000e-01   3.0882000000000001e+00  -3.8199999999999998e-02   7.6100000000000001e-02  -4.6479999999999999e-01   5.1049999999999995e-01   2.2239999999999999e-01   4.6142000000000003e+00  -8.6699999999999999e-02   1.1550000000000001e-01   3.5830000000000001e-01
   8.8200000000000001e-02  -5.9360000000000002e-01   3.8603000000000001e+00  -8.5900000000000004e-02   9.4999999999999998e-03  -3.9910000000000001e-01   6.6579999999999995e-01  -5.7809999999999995e-01   4.7882999999999996e+00  -9.6299999999999997e-02   1.4430000000000001e-01   3.6709999999999998e-01
  -6.6100000000000006e-02  -3.9570000000000000e-01   2.2303999999999999e+00  -8.5900000000000004e-02   5.7099999999999998e-02  -4.2540000000000000e-01   5.9930000000000005e-01   2.6679999999999998e-01   5.0495000000000001e+00  -5.7799999999999997e-02   1.5400000000000000e-01   2.9189999999999999e-01
  -4.4100000000000000e-02  -7.0350000000000001e-01   4.0317999999999996e+00  -1.2410000000000000e-01   5.7099999999999998e-02  -3.9910000000000001e-01   8.4340000000000004e-01  -8.8900000000000007e-02   4.8754000000000000e+00  -8.6699999999999999e-02   1.7319999999999999e-01   3.4060000000000001e-01
  -8.8200000000000001e-02  -3.5170000000000001e-01   3.0882000000000001e+00  -1.6230000000000000e-01   2.8500000000000001e-02  -3.6840000000000001e-01   6.4370000000000005e-01   4.4499999999999998e-02   5.6589000000000000e+00  -4.8200000000000000e-02   1.0580000000000001e-01   4.1139999999999999e-01
   1.1020000000000001e-01  -5.2759999999999996e-01   3.6029000000000000e+00  -1.1459999999999999e-01   1.0470000000000000e-01  -4.0780000000000000e-01   7.7680000000000005e-01  -1.1119999999999999e-01   5.2236000000000002e+00  -9.6299999999999997e-02   1.0580000000000001e-01   3.4499999999999997e-01
   8.8200000000000001e-02  -4.8359999999999997e-01   3.3456000000000001e+00  -6.6799999999999998e-02   0.0000000000000000e+00  -4.5169999999999999e-01   7.3240000000000005e-01  -4.4499999999999998e-02   4.7882999999999996e+00  -2.2159999999999999e-01   9.6199999999999994e-02   4.0250000000000002e-01
   8.8200000000000001e-02  -5.0560000000000005e-01   3.0882000000000001e+00  -5.7299999999999997e-02   2.8500000000000001e-02  -4.1220000000000001e-01   6.4370000000000005e-01   6.6699999999999995e-02   5.6589000000000000e+00  -6.7400000000000002e-02   1.4430000000000001e-01   3.5389999999999999e-01
   1.5429999999999999e-01  -6.3749999999999996e-01   4.0317999999999996e+00  -6.6799999999999998e-02   1.4269999999999999e-01  -3.7709999999999999e-01   7.3240000000000005e-01  -1.3339999999999999e-01   4.5270999999999999e+00  -3.8500000000000000e-02   1.2509999999999999e-01   3.9369999999999999e-01
   1.9839999999999999e-01  -5.7160000000000000e-01   3.6029000000000000e+00  -1.5279999999999999e-01   1.6180000000000000e-01  -4.1660000000000003e-01   8.8780000000000003e-01  -2.2239999999999999e-01   4.7882999999999996e+00  -1.8300000000000000e-01   1.0580000000000001e-01   3.2290000000000002e-01
   1.3230000000000000e-01  -7.0350000000000001e-01   2.8309000000000002e+00  -1.0500000000000000e-01   7.6100000000000001e-02  -4.2099999999999999e-01   5.7709999999999995e-01   1.1119999999999999e-01   4.8754000000000000e+00  -1.1559999999999999e-01   8.6599999999999996e-02   2.9189999999999999e-01
   2.1999999999999999e-02  -7.4739999999999995e-01   3.2597999999999998e+00  -1.1459999999999999e-01   6.6600000000000006e-02  -3.8150000000000001e-01   8.6560000000000004e-01  -1.5559999999999999e-01   4.8754000000000000e+00  -1.8300000000000000e-01   9.6199999999999994e-02   3.5389999999999999e-01
   1.3230000000000000e-01  -6.5949999999999998e-01   3.7745000000000002e+00  -9.5500000000000002e-02   5.7099999999999998e-02  -3.7709999999999999e-01   7.7680000000000005e-01   8.8900000000000007e-02   4.1788999999999996e+00   9.5999999999999992e-03   1.6360000000000000e-01   3.3179999999999998e-01
   1.3230000000000000e-01  -3.5170000000000001e-01   2.9165999999999999e+00  -8.5900000000000004e-02   9.5200000000000007e-02  -4.2540000000000000e-01   5.9930000000000005e-01   1.3339999999999999e-01   4.8754000000000000e+00  -8.6699999999999999e-02   5.7700000000000001e-02   3.6270000000000002e-01
   8.8200000000000001e-02  -7.2550000000000003e-01   3.2597999999999998e+00  -1.4319999999999999e-01   1.0470000000000000e-01  -4.0780000000000000e-01   6.2150000000000005e-01   1.5559999999999999e-01   4.3529999999999998e+00  -6.7400000000000002e-02   4.8099999999999997e-02   3.3179999999999998e-01
   6.6100000000000006e-02  -4.3969999999999998e-01   3.1739999999999999e+00  -9.5500000000000002e-02   8.5599999999999996e-02  -4.2540000000000000e-01   6.6579999999999995e-01   6.6699999999999995e-02   4.5270999999999999e+00  -7.7100000000000002e-02   1.4430000000000001e-01   2.9640000000000000e-01
   0.0000000000000000e+00  -5.0560000000000005e-01   3.3456000000000001e+00  -1.2410000000000000e-01   2.8500000000000001e-02  -4.5610000000000001e-01   9.1000000000000003e-01   1.1119999999999999e-01   4.7882999999999996e+00  -1.1559999999999999e-01   9.6199999999999994e-02   3.3620000000000000e-01
   3.3060000000000000e-01  -5.4959999999999998e-01   3.9460999999999999e+00  -9.5500000000000002e-02   8.5599999999999996e-02  -4.1660000000000003e-01   6.6579999999999995e-01  -2.2200000000000001e-02   5.3106999999999998e+00  -9.6299999999999997e-02   1.8279999999999999e-01   3.5830000000000001e-01
  -6.6100000000000006e-02  -6.8149999999999999e-01   3.1739999999999999e+00  -7.6399999999999996e-02   5.7099999999999998e-02  -3.5080000000000000e-01   6.2150000000000005e-01   0.0000000000000000e+00   4.0918000000000001e+00  -6.7400000000000002e-02   5.7700000000000001e-02   2.5209999999999999e-01
  -1.1020000000000001e-01  -2.6379999999999998e-01   2.7450999999999999e+00  -1.2410000000000000e-01  -1.0470000000000000e-01  -3.6399999999999999e-01   7.9900000000000004e-01  -1.3339999999999999e-01   4.0048000000000004e+00  -1.0600000000000000e-01   1.4430000000000001e-01   3.4499999999999997e-01
   1.9839999999999999e-01  -4.1770000000000002e-01   3.3456000000000001e+00  -1.2410000000000000e-01  -4.7600000000000003e-02  -3.7269999999999998e-01   7.5460000000000005e-01   2.2200000000000001e-02   4.6142000000000003e+00  -5.7799999999999997e-02   6.7400000000000002e-02   3.4060000000000001e-01
   3.7469999999999998e-01  -5.4959999999999998e-01   3.0882000000000001e+00  -1.3370000000000001e-01   2.8500000000000001e-02  -4.0780000000000000e-01   7.1020000000000005e-01  -4.4499999999999998e-02   4.9623999999999997e+00  -1.9270000000000001e-01   9.6199999999999994e-02   3.4949999999999998e-01
   4.4100000000000000e-02  -5.4959999999999998e-01   3.7745000000000002e+00   3.8199999999999998e-02   5.7099999999999998e-02  -4.0780000000000000e-01   5.9930000000000005e-01  -6.6699999999999995e-02   4.0048000000000004e+00  -5.7799999999999997e-02   1.0580000000000001e-01   3.0959999999999999e-01
   1.7630000000000001e-01  -7.9139999999999999e-01   3.7745000000000002e+00  -2.1959999999999999e-01   5.7099999999999998e-02  -4.4729999999999998e-01   6.6579999999999995e-01   1.3339999999999999e-01   4.2659000000000002e+00  -6.7400000000000002e-02   3.8500000000000000e-02   3.3179999999999998e-01
   1.5429999999999999e-01  -6.5949999999999998e-01   3.1739999999999999e+00  -1.3370000000000001e-01   8.5599999999999996e-02  -3.9029999999999998e-01   5.5489999999999995e-01   4.4499999999999998e-02   4.5270999999999999e+00  -9.6299999999999997e-02   3.8500000000000000e-02   3.3179999999999998e-01
   1.3230000000000000e-01  -4.8359999999999997e-01   2.9165999999999999e+00  -8.5900000000000004e-02   1.4269999999999999e-01  -4.6920000000000001e-01   7.7680000000000005e-01   8.8900000000000007e-02   4.2659000000000002e+00  -5.7799999999999997e-02   1.1550000000000001e-01   3.3620000000000000e-01
   1.9839999999999999e-01  -4.8359999999999997e-01   2.8309000000000002e+00  -1.9089999999999999e-01   1.5229999999999999e-01  -4.4290000000000002e-01   7.3240000000000005e-01   8.8900000000000007e-02   4.4401000000000002e+00  -1.2520000000000001e-01   9.6199999999999994e-02   3.6270000000000002e-01
   6.6100000000000006e-02  -6.1550000000000005e-01   3.2597999999999998e+00  -1.9089999999999999e-01   9.5200000000000007e-02  -4.2099999999999999e-01   6.2150000000000005e-01   2.2200000000000001e-02   4.7882999999999996e+00  -1.5409999999999999e-01   7.6999999999999999e-02   3.6709999999999998e-01
   2.1999999999999999e-02  -4.1770000000000002e-01   3.2597999999999998e+00  -1.5279999999999999e-01   3.8100000000000002e-02  -4.5169999999999999e-01   6.6579999999999995e-01  -2.2239999999999999e-01   4.9623999999999997e+00  -2.4079999999999999e-01   1.5400000000000000e-01   3.4949999999999998e-01
   1.7630000000000001e-01  -6.8149999999999999e-01   3.5171000000000001e+00  -1.6230000000000000e-01   1.8079999999999999e-01  -3.9029999999999998e-01   6.8799999999999994e-01  -1.5559999999999999e-01   4.5270999999999999e+00  -5.7799999999999997e-02   2.8899999999999999e-02   3.9810000000000001e-01
   8.8200000000000001e-02  -5.2759999999999996e-01   4.2034000000000002e+00  -1.8140000000000001e-01   1.4269999999999999e-01  -4.1660000000000003e-01   7.7680000000000005e-01  -1.3339999999999999e-01   4.7012999999999998e+00  -9.6299999999999997e-02   9.6199999999999994e-02   3.4499999999999997e-01
   1.5429999999999999e-01  -5.2759999999999996e-01   3.0882000000000001e+00  -6.6799999999999998e-02   4.7600000000000003e-02  -4.0339999999999998e-01   6.6579999999999995e-01   2.0010000000000000e-01   4.7012999999999998e+00  -1.1559999999999999e-01   9.6199999999999994e-02   3.6270000000000002e-01
   4.4100000000000000e-02  -3.0780000000000002e-01   3.9460999999999999e+00  -7.6399999999999996e-02   2.3790000000000000e-01  -4.4290000000000002e-01   7.1020000000000005e-01  -2.2200000000000001e-02   3.6564999999999999e+00  -1.7340000000000000e-01   1.6360000000000000e-01   3.2729999999999998e-01
   1.3230000000000000e-01  -5.7160000000000000e-01   3.6029000000000000e+00  -1.4319999999999999e-01   1.4269999999999999e-01  -3.9910000000000001e-01   5.9930000000000005e-01  -8.8900000000000007e-02   4.3529999999999998e+00  -6.7400000000000002e-02   1.4430000000000001e-01   3.1850000000000001e-01
   1.7630000000000001e-01  -7.4739999999999995e-01   2.8309000000000002e+00  -1.3370000000000001e-01   5.7099999999999998e-02  -4.4729999999999998e-01   5.3269999999999995e-01   1.1119999999999999e-01   4.7882999999999996e+00  -1.1559999999999999e-01   9.6199999999999994e-02   4.1139999999999999e-01
   1.5429999999999999e-01  -3.0780000000000002e-01   3.6029000000000000e+00  -1.1459999999999999e-01   1.9000000000000000e-02  -4.0339999999999998e-01   7.7680000000000005e-01  -2.2200000000000001e-02   4.7882999999999996e+00  -5.7799999999999997e-02   1.5400000000000000e-01   3.7159999999999999e-01
   8.8200000000000001e-02  -5.4959999999999998e-01   2.6593000000000000e+00  -1.5279999999999999e-01   3.8100000000000002e-02  -4.1220000000000001e-01   7.9900000000000004e-01   1.1119999999999999e-01   4.4401000000000002e+00  -3.8500000000000000e-02   5.7700000000000001e-02   3.8479999999999998e-01
   1.5429999999999999e-01  -6.1550000000000005e-01   3.2597999999999998e+00  -3.8199999999999998e-02   1.9000000000000000e-02  -4.2099999999999999e-01   7.1020000000000005e-01  -2.2200000000000001e-02   5.0495000000000001e+00  -1.0600000000000000e-01   1.5400000000000000e-01   3.9369999999999999e-01
   1.9839999999999999e-01  -6.8149999999999999e-01   3.6029000000000000e+00  -3.8199999999999998e-02   3.8100000000000002e-02  -3.9470000000000000e-01   7.9900000000000004e-01   6.6699999999999995e-02   4.5270999999999999e+00  -7.7100000000000002e-02   1.3469999999999999e-01   3.6709999999999998e-01
   1.5429999999999999e-01  -5.2759999999999996e-01   3.0024000000000002e+00  -1.8140000000000001e-01  -2.8500000000000001e-02  -3.5520000000000002e-01   7.1020000000000005e-01   2.2200000000000001e-02   4.8754000000000000e+00  -8.6699999999999999e-02   7.6999999999999999e-02   3.3620000000000000e-01
   1.9839999999999999e-01  -5.2759999999999996e-01   2.7450999999999999e+00  -7.6399999999999996e-02   5.7099999999999998e-02  -3.9910000000000001e-01   4.2170000000000002e-01  -4.4499999999999998e-02   5.1365999999999996e+00  -1.1559999999999999e-01   1.2509999999999999e-01   3.3620000000000000e-01
  -6.6100000000000006e-02  -4.6170000000000000e-01   3.0024000000000002e+00  -8.5900000000000004e-02   1.2370000000000000e-01  -3.6399999999999999e-01   5.1049999999999995e-01  -4.4499999999999998e-02   4.9623999999999997e+00  -1.2520000000000001e-01   7.6999999999999999e-02   3.5389999999999999e-01
   1.9839999999999999e-01  -6.8149999999999999e-01   3.7745000000000002e+00  -9.5500000000000002e-02   1.8079999999999999e-01  -4.3850000000000000e-01   7.1020000000000005e-01   2.0010000000000000e-01   4.2659000000000002e+00  -1.0600000000000000e-01   1.2509999999999999e-01   3.3620000000000000e-01
   2.2040000000000001e-01  -7.0350000000000001e-01   3.1739999999999999e+00  -9.5500000000000002e-02   8.5599999999999996e-02  -4.2980000000000002e-01   7.1020000000000005e-01   4.4499999999999998e-02   4.7012999999999998e+00  -4.8200000000000000e-02   7.6999999999999999e-02   3.7600000000000000e-01
   1.3230000000000000e-01  -4.8359999999999997e-01   3.0882000000000001e+00  -1.9089999999999999e-01   5.7099999999999998e-02  -3.8590000000000002e-01   7.7680000000000005e-01   8.8900000000000007e-02   4.4401000000000002e+00  -1.7340000000000000e-01   9.6199999999999994e-02   3.4060000000000001e-01
   3.0859999999999999e-01  -5.7160000000000000e-01   3.6886999999999999e+00  -1.5279999999999999e-01   1.3320000000000001e-01  -3.9470000000000000e-01   6.6579999999999995e-01  -1.1119999999999999e-01   5.4847999999999999e+00   0.0000000000000000e+00   1.7319999999999999e-01   3.6709999999999998e-01
  -8.8200000000000001e-02  -5.2759999999999996e-01   3.3456000000000001e+00  -9.5500000000000002e-02   8.5599999999999996e-02  -3.5959999999999998e-01   5.5489999999999995e-01   4.4499999999999998e-02   4.1788999999999996e+00  -1.7340000000000000e-01   1.4430000000000001e-01   3.4949999999999998e-01
   1.1020000000000001e-01  -7.9139999999999999e-01   3.1739999999999999e+00  -1.2410000000000000e-01   1.9030000000000000e-01  -3.9029999999999998e-01   6.6579999999999995e-01  -8.8900000000000007e-02   4.2659000000000002e+00  -6.7400000000000002e-02   1.1550000000000001e-01   3.4499999999999997e-01
   2.8649999999999998e-01  -7.0350000000000001e-01   3.4314000000000000e+00  -2.1959999999999999e-01   6.6600000000000006e-02  -4.5169999999999999e-01   8.8780000000000003e-01  -1.1119999999999999e-01   4.8754000000000000e+00  -9.6299999999999997e-02   4.8099999999999997e-02   3.1850000000000001e-01
   2.2040000000000001e-01  -3.0780000000000002e-01   3.2597999999999998e+00  -2.2910000000000000e-01   1.9000000000000000e-02  -4.4290000000000002e-01   6.4370000000000005e-01  -6.6699999999999995e-02   4.6142000000000003e+00  -1.0600000000000000e-01   6.7400000000000002e-02   3.8040000000000002e-01
  -5.7310000000000005e-01  -4.8359999999999997e-01   4.5465000000000000e+00  -8.5900000000000004e-02  -2.8500000000000001e-02  -4.4729999999999998e-01   5.5489999999999995e-01   1.3339999999999999e-01   5.1365999999999996e+00  -9.6299999999999997e-02   2.0210000000000000e-01   3.7600000000000000e-01
  -4.6289999999999998e-01  -7.0350000000000001e-01   2.5735000000000001e+00  -1.4319999999999999e-01   7.6100000000000001e-02  -3.5080000000000000e-01   5.5489999999999995e-01   1.1119999999999999e-01   4.6142000000000003e+00  -4.8200000000000000e-02   1.4430000000000001e-01   3.5830000000000001e-01
   7.0530000000000004e-01  -7.9139999999999999e-01   3.0882000000000001e+00  -1.7190000000000000e-01   5.7099999999999998e-02  -4.1660000000000003e-01   7.1020000000000005e-01  -2.2200000000000001e-02   5.2236000000000002e+00  -6.7400000000000002e-02   1.6360000000000000e-01   3.2729999999999998e-01
  -2.8649999999999998e-01  -6.1550000000000005e-01   2.4018999999999999e+00  -9.4999999999999998e-03   1.6180000000000000e-01  -3.4200000000000003e-01   7.3240000000000005e-01  -4.4499999999999998e-02   4.7882999999999996e+00   4.8200000000000000e-02   1.7319999999999999e-01   3.5389999999999999e-01
   3.7469999999999998e-01  -7.9139999999999999e-01   3.4314000000000000e+00  -1.7190000000000000e-01   0.0000000000000000e+00  -3.4639999999999999e-01   4.2170000000000002e-01  -6.6699999999999995e-02   4.2659000000000002e+00  -1.1559999999999999e-01   4.8099999999999997e-02   3.1850000000000001e-01
  -1.7630000000000001e-01  -6.3749999999999996e-01   3.1739999999999999e+00  -2.1959999999999999e-01   9.5200000000000007e-02  -4.6479999999999999e-01   9.1000000000000003e-01   6.6699999999999995e-02   4.0918000000000001e+00  -1.3489999999999999e-01   1.1550000000000001e-01   3.6709999999999998e-01
   5.7310000000000005e-01  -5.0560000000000005e-01   3.0882000000000001e+00  -1.3370000000000001e-01   1.9000000000000000e-02  -3.7709999999999999e-01   7.5460000000000005e-01   8.8900000000000007e-02   4.0048000000000004e+00  -5.7799999999999997e-02   1.1550000000000001e-01   3.6270000000000002e-01
   2.4249999999999999e-01  -8.1340000000000001e-01   3.0882000000000001e+00  -1.5279999999999999e-01   2.1890000000000001e-01  -4.1220000000000001e-01   7.7680000000000005e-01   1.3339999999999999e-01   5.3977000000000004e+00  -1.9300000000000001e-02   9.6199999999999994e-02   2.8310000000000002e-01
   3.7469999999999998e-01  -8.5740000000000005e-01   2.7450999999999999e+00  -7.6399999999999996e-02   4.7600000000000003e-02  -4.6479999999999999e-01   8.4340000000000004e-01  -8.8900000000000007e-02   5.0495000000000001e+00  -9.5999999999999992e-03   9.6199999999999994e-02   3.1409999999999999e-01
   2.2040000000000001e-01  -7.0350000000000001e-01   3.9460999999999999e+00  -1.0500000000000000e-01   3.8100000000000002e-02  -4.3850000000000000e-01   1.5540000000000001e-01   6.6699999999999995e-02   4.7882999999999996e+00  -1.2520000000000001e-01   9.6199999999999994e-02   3.8479999999999998e-01
   2.2040000000000001e-01  -6.8149999999999999e-01   3.9460999999999999e+00  -5.7299999999999997e-02   1.1420000000000000e-01  -3.7709999999999999e-01   6.2150000000000005e-01   5.5589999999999995e-01   4.7012999999999998e+00  -9.5999999999999992e-03   1.1550000000000001e-01   4.0250000000000002e-01
   8.8200000000000001e-02  -6.5949999999999998e-01   3.6886999999999999e+00  -1.1459999999999999e-01   6.6600000000000006e-02  -3.9029999999999998e-01   7.1020000000000005e-01  -2.0010000000000000e-01   5.1365999999999996e+00  -5.7799999999999997e-02   1.2509999999999999e-01   3.7600000000000000e-01
   3.5270000000000001e-01  -5.9360000000000002e-01   3.2597999999999998e+00  -8.5900000000000004e-02   8.5599999999999996e-02  -4.4729999999999998e-01   8.4340000000000004e-01  -1.3339999999999999e-01   4.4401000000000002e+00  -4.8200000000000000e-02   1.9239999999999999e-01   3.5830000000000001e-01
   2.1999999999999999e-02  -7.4739999999999995e-01   3.3456000000000001e+00  -1.4319999999999999e-01   2.0930000000000001e-01  -4.2980000000000002e-01   5.9930000000000005e-01   8.8900000000000007e-02   4.0918000000000001e+00  -1.0600000000000000e-01   1.3469999999999999e-01   3.5830000000000001e-01
   4.4100000000000000e-02  -4.6170000000000000e-01   3.1739999999999999e+00  -1.3370000000000001e-01   5.7099999999999998e-02  -3.3770000000000000e-01   3.7730000000000002e-01   3.1130000000000002e-01   4.3529999999999998e+00  -1.9300000000000001e-02   2.8899999999999999e-02   3.1850000000000001e-01
  -6.6100000000000006e-02  -6.3749999999999996e-01   3.0024000000000002e+00  -1.9089999999999999e-01   9.5200000000000007e-02  -4.2980000000000002e-01   5.9930000000000005e-01   1.3339999999999999e-01   4.1788999999999996e+00  -1.2520000000000001e-01   5.7700000000000001e-02   4.0250000000000002e-01
   1.7630000000000001e-01  -5.9360000000000002e-01   3.6886999999999999e+00  -2.0050000000000001e-01   7.6100000000000001e-02  -4.2980000000000002e-01   5.5489999999999995e-01  -1.1119999999999999e-01   4.9623999999999997e+00  -1.2520000000000001e-01   1.3469999999999999e-01   3.6270000000000002e-01
   1.3230000000000000e-01  -6.1550000000000005e-01   3.5171000000000001e+00  -5.7299999999999997e-02   2.8500000000000001e-02  -3.7709999999999999e-01   7.9900000000000004e-01   3.1130000000000002e-01   4.9623999999999997e+00  -9.6299999999999997e-02   1.1550000000000001e-01   3.5389999999999999e-01
   2.2040000000000001e-01  -5.9360000000000002e-01   3.4314000000000000e+00  -1.2410000000000000e-01   1.9000000000000000e-02  -3.8150000000000001e-01   5.9930000000000005e-01   4.4499999999999998e-02   4.0048000000000004e+00  -8.6699999999999999e-02   1.5400000000000000e-01   3.8929999999999998e-01
   1.7630000000000001e-01  -5.4959999999999998e-01   3.5171000000000001e+00  -1.2410000000000000e-01   1.4269999999999999e-01  -4.3850000000000000e-01   8.2120000000000004e-01   2.0010000000000000e-01   4.7882999999999996e+00  -1.3489999999999999e-01   1.4430000000000001e-01   3.5830000000000001e-01
   1.1020000000000001e-01  -2.6379999999999998e-01   3.6886999999999999e+00  -1.6230000000000000e-01   6.6600000000000006e-02  -3.7709999999999999e-01   7.9900000000000004e-01   1.1119999999999999e-01   4.7012999999999998e+00  -1.4449999999999999e-01   1.6360000000000000e-01   3.8929999999999998e-01
   2.1999999999999999e-02  -6.3749999999999996e-01   3.6029000000000000e+00  -1.9089999999999999e-01   4.7600000000000003e-02  -4.3409999999999999e-01   7.5460000000000005e-01  -8.8900000000000007e-02   4.1788999999999996e+00  -1.0600000000000000e-01   3.8500000000000000e-02   3.2290000000000002e-01
   1.3230000000000000e-01  -6.1550000000000005e-01   2.8309000000000002e+00  -1.4319999999999999e-01   9.5200000000000007e-02  -4.8680000000000001e-01   7.1020000000000005e-01   8.8900000000000007e-02   5.2236000000000002e+00  -1.8300000000000000e-01   2.0210000000000000e-01   3.0080000000000001e-01
  -1.5429999999999999e-01  -6.3749999999999996e-01   3.7745000000000002e+00  -2.0050000000000001e-01   1.3320000000000001e-01  -4.1220000000000001e-01   7.1020000000000005e-01   2.0010000000000000e-01   4.4401000000000002e+00  -4.8200000000000000e-02   1.8279999999999999e-01   3.3179999999999998e-01
   1.5429999999999999e-01  -7.2550000000000003e-01   3.1739999999999999e+00  -2.2910000000000000e-01   6.6600000000000006e-02  -4.0780000000000000e-01   6.2150000000000005e-01   1.7790000000000000e-01   4.4401000000000002e+00  -1.5409999999999999e-01   2.8899999999999999e-02   3.7159999999999999e-01
   2.6450000000000001e-01  -5.2759999999999996e-01   3.3456000000000001e+00  -7.6399999999999996e-02   1.6180000000000000e-01  -4.2099999999999999e-01   9.9880000000000002e-01   0.0000000000000000e+00   4.5270999999999999e+00  -8.6699999999999999e-02   2.1170000000000000e-01   3.1850000000000001e-01
  -1.1020000000000001e-01  -5.9360000000000002e-01   3.7745000000000002e+00  -1.1459999999999999e-01   4.7600000000000003e-02  -3.3329999999999999e-01   9.3220000000000003e-01   0.0000000000000000e+00   5.3106999999999998e+00  -1.5409999999999999e-01   1.7319999999999999e-01   3.8929999999999998e-01
   0.0000000000000000e+00  -4.3969999999999998e-01   3.0024000000000002e+00  -1.9099999999999999e-02   5.7099999999999998e-02  -4.1660000000000003e-01   6.6579999999999995e-01   2.0010000000000000e-01   4.1788999999999996e+00  -8.6699999999999999e-02   1.6360000000000000e-01   3.4060000000000001e-01
   2.6450000000000001e-01  -5.2759999999999996e-01   3.3456000000000001e+00  -6.6799999999999998e-02   5.7099999999999998e-02  -3.5959999999999998e-01   6.6579999999999995e-01   3.1130000000000002e-01   5.0495000000000001e+00  -1.0600000000000000e-01   8.6599999999999996e-02   3.5830000000000001e-01
  -2.2040000000000001e-01  -5.7160000000000000e-01   2.4876999999999998e+00  -1.6230000000000000e-01   2.8500000000000001e-02  -3.7709999999999999e-01   6.8799999999999994e-01  -1.3339999999999999e-01   4.1788999999999996e+00  -1.6380000000000000e-01   9.6199999999999994e-02   3.8040000000000002e-01
   3.0859999999999999e-01  -4.8359999999999997e-01   3.6029000000000000e+00  -1.1459999999999999e-01   1.2370000000000000e-01  -4.5169999999999999e-01   5.5489999999999995e-01   2.2200000000000001e-02   3.8306000000000000e+00  -5.7799999999999997e-02   8.6599999999999996e-02   3.4499999999999997e-01
   3.0859999999999999e-01  -5.2759999999999996e-01   3.8603000000000001e+00  -9.5500000000000002e-02   4.7600000000000003e-02  -4.3409999999999999e-01   7.7680000000000005e-01   1.5559999999999999e-01   4.0048000000000004e+00  -9.5999999999999992e-03   4.8099999999999997e-02   3.6709999999999998e-01
   2.2040000000000001e-01  -7.0350000000000001e-01   3.2597999999999998e+00  -1.6230000000000000e-01   2.8500000000000001e-02  -4.1660000000000003e-01   5.5489999999999995e-01   4.4499999999999998e-02   4.3529999999999998e+00  -7.7100000000000002e-02   1.4430000000000001e-01   3.4949999999999998e-01
   1.1020000000000001e-01  -6.1550000000000005e-01   2.8309000000000002e+00  -1.8140000000000001e-01   8.5599999999999996e-02  -3.9910000000000001e-01   6.2150000000000005e-01   0.0000000000000000e+00   5.0495000000000001e+00  -1.0600000000000000e-01   9.6199999999999994e-02   3.2729999999999998e-01
  -6.6100000000000006e-02  -4.3969999999999998e-01   2.7450999999999999e+00  -1.6230000000000000e-01   0.0000000000000000e+00  -3.5959999999999998e-01   6.4370000000000005e-01  -1.5559999999999999e-01   4.6142000000000003e+00  -1.2520000000000001e-01   4.8099999999999997e-02   3.8479999999999998e-01
  -6.6100000000000006e-02  -7.0350000000000001e-01   2.2303999999999999e+00  -1.0500000000000000e-01  -2.8500000000000001e-02  -3.9470000000000000e-01   7.9900000000000004e-01  -2.2200000000000001e-02   3.9177000000000000e+00  -1.3489999999999999e-01   2.8899999999999999e-02   3.8929999999999998e-01
   1.5429999999999999e-01  -7.9139999999999999e-01   3.3456000000000001e+00  -1.3370000000000001e-01   1.9000000000000000e-02  -3.8590000000000002e-01   7.9900000000000004e-01   6.6699999999999995e-02   4.7882999999999996e+00  -1.2520000000000001e-01   1.4430000000000001e-01   3.7159999999999999e-01
  -2.1999999999999999e-02  -5.2759999999999996e-01   3.0882000000000001e+00  -3.8199999999999998e-02   4.7600000000000003e-02  -4.0339999999999998e-01   5.9930000000000005e-01   6.6699999999999995e-02   4.7012999999999998e+00  -3.8500000000000000e-02   1.2509999999999999e-01   3.4499999999999997e-01
   1.9839999999999999e-01  -5.7160000000000000e-01   2.5735000000000001e+00  -7.6399999999999996e-02  -1.9000000000000000e-02  -4.2540000000000000e-01   5.7709999999999995e-01   1.1119999999999999e-01   4.6142000000000003e+00  -6.7400000000000002e-02   6.7400000000000002e-02   3.4949999999999998e-01
   8.8200000000000001e-02  -7.0350000000000001e-01   3.9460999999999999e+00  -2.3870000000000000e-01   9.4999999999999998e-03  -4.8240000000000000e-01   7.1020000000000005e-01   2.8910000000000002e-01   5.3106999999999998e+00  -2.3119999999999999e-01   8.6599999999999996e-02   3.8929999999999998e-01
   1.9839999999999999e-01  -5.9360000000000002e-01   3.3456000000000001e+00  -1.7190000000000000e-01   3.8100000000000002e-02  -4.2980000000000002e-01   4.6610000000000001e-01  -2.2200000000000001e-02   5.2236000000000002e+00  -7.7100000000000002e-02   1.1550000000000001e-01   2.9640000000000000e-01
  -2.1999999999999999e-02  -6.8149999999999999e-01   2.2303999999999999e+00  -2.1959999999999999e-01   2.8500000000000001e-02  -3.7269999999999998e-01   4.8830000000000001e-01   1.1119999999999999e-01   3.8306000000000000e+00  -1.8300000000000000e-01   1.6360000000000000e-01   4.1139999999999999e-01
   2.4249999999999999e-01  -6.3749999999999996e-01   3.5171000000000001e+00  -1.2410000000000000e-01   2.1890000000000001e-01  -4.2980000000000002e-01   7.1020000000000005e-01  -8.8900000000000007e-02   4.5270999999999999e+00  -1.4449999999999999e-01   1.3469999999999999e-01   3.5830000000000001e-01
   1.1020000000000001e-01  -6.5949999999999998e-01   3.5171000000000001e+00  -1.4319999999999999e-01   7.6100000000000001e-02  -3.9029999999999998e-01   7.1020000000000005e-01   4.4499999999999998e-02   5.0495000000000001e+00  -7.7100000000000002e-02   1.1550000000000001e-01   3.5830000000000001e-01
  -2.1999999999999999e-02  -6.5949999999999998e-01   3.2597999999999998e+00  -1.3370000000000001e-01  -4.7600000000000003e-02  -3.7709999999999999e-01   6.8799999999999994e-01  -1.7790000000000000e-01   4.7012999999999998e+00  -5.7799999999999997e-02   1.3469999999999999e-01   3.8479999999999998e-01
   6.6100000000000006e-02  -5.7160000000000000e-01   3.0024000000000002e+00  -1.3370000000000001e-01   1.1420000000000000e-01  -4.6479999999999999e-01   8.6560000000000004e-01  -6.6699999999999995e-02   5.1365999999999996e+00  -1.7340000000000000e-01   7.6999999999999999e-02   4.2909999999999998e-01
   2.4249999999999999e-01  -6.8149999999999999e-01   4.2034000000000002e+00  -1.3370000000000001e-01   1.3320000000000001e-01  -3.9910000000000001e-01   5.3269999999999995e-01   4.4499999999999998e-02   4.7012999999999998e+00   1.9300000000000001e-02   1.1550000000000001e-01   4.1139999999999999e-01
   6.6100000000000006e-02  -2.6379999999999998e-01   3.5171000000000001e+00  -1.0500000000000000e-01   9.5200000000000007e-02  -3.9910000000000001e-01   6.6579999999999995e-01   8.8900000000000007e-02   4.0048000000000004e+00  -7.7100000000000002e-02   1.3469999999999999e-01   3.3179999999999998e-01
   1.5429999999999999e-01  -5.9360000000000002e-01   3.6886999999999999e+00  -1.4319999999999999e-01   9.5200000000000007e-02  -4.0339999999999998e-01   6.2150000000000005e-01  -4.4499999999999998e-02   5.0495000000000001e+00  -1.3489999999999999e-01   7.6999999999999999e-02   3.8479999999999998e-01
   1.9839999999999999e-01  -8.3540000000000003e-01   3.0024000000000002e+00  -1.7190000000000000e-01   4.7600000000000003e-02  -3.8150000000000001e-01   5.5489999999999995e-01   6.6699999999999995e-02   4.8754000000000000e+00  -1.1559999999999999e-01   1.2509999999999999e-01   3.6270000000000002e-01
   1.1020000000000001e-01  -7.0350000000000001e-01   3.6029000000000000e+00  -1.9089999999999999e-01   1.0470000000000000e-01  -4.0339999999999998e-01   7.3240000000000005e-01   4.4499999999999998e-02   4.3529999999999998e+00   9.5999999999999992e-03   3.8500000000000000e-02   3.8479999999999998e-01
   2.1999999999999999e-02  -5.7160000000000000e-01   2.5735000000000001e+00  -1.4319999999999999e-01   1.0470000000000000e-01  -3.7709999999999999e-01   7.1020000000000005e-01   8.8900000000000007e-02   4.5270999999999999e+00  -5.7799999999999997e-02   9.6199999999999994e-02   3.6709999999999998e-01
   1.9839999999999999e-01  -4.8359999999999997e-01   3.2597999999999998e+00  -1.0500000000000000e-01   6.6600000000000006e-02  -4.1660000000000003e-01   5.7709999999999995e-01   1.3339999999999999e-01   5.0495000000000001e+00  -1.4449999999999999e-01   1.0580000000000001e-01   3.4060000000000001e-01
   0.0000000000000000e+00  -3.2979999999999998e-01   3.0024000000000002e+00   0.0000000000000000e+00   5.7099999999999998e-02  -3.6399999999999999e-01   4.4390000000000002e-01  -1.5559999999999999e-01   4.1788999999999996e+00  -1.2520000000000001e-01   1.0580000000000001e-01   3.5830000000000001e-01
   1.1020000000000001e-01  -9.0129999999999999e-01   3.0024000000000002e+00  -8.5900000000000004e-02  -1.9000000000000000e-02  -3.9029999999999998e-01   5.1049999999999995e-01   2.2200000000000001e-02   3.6564999999999999e+00  -1.1559999999999999e-01   5.7700000000000001e-02   3.3620000000000000e-01
   0.0000000000000000e+00  -3.9570000000000000e-01   2.9165999999999999e+00  -1.5279999999999999e-01   9.5200000000000007e-02  -3.7269999999999998e-01   6.4370000000000005e-01   4.4499999999999998e-02   4.0918000000000001e+00  -6.7400000000000002e-02   1.9239999999999999e-01   3.5830000000000001e-01
   1.5429999999999999e-01  -6.3749999999999996e-01   3.5171000000000001e+00  -1.4319999999999999e-01   9.4999999999999998e-03  -4.0339999999999998e-01   7.5460000000000005e-01   2.2200000000000001e-02   4.2659000000000002e+00  -9.6299999999999997e-02   8.6599999999999996e-02   3.4060000000000001e-01
   2.1999999999999999e-02  -4.1770000000000002e-01   3.8603000000000001e+00  -1.2410000000000000e-01   1.2370000000000000e-01  -4.2980000000000002e-01   5.7709999999999995e-01   2.0010000000000000e-01   4.3529999999999998e+00   5.7799999999999997e-02   1.7319999999999999e-01   3.1850000000000001e-01
  -2.1999999999999999e-02  -5.2759999999999996e-01   3.3456000000000001e+00  -1.0500000000000000e-01   6.6600000000000006e-02  -3.7269999999999998e-01   7.9900000000000004e-01   4.4499999999999998e-02   4.7012999999999998e+00   2.8899999999999999e-02   6.7400000000000002e-02   3.5830000000000001e-01
  -4.4100000000000000e-02  -7.0350000000000001e-01   3.6029000000000000e+00  -1.9089999999999999e-01   3.8100000000000002e-02  -3.9029999999999998e-01   6.6579999999999995e-01   6.6699999999999995e-02   5.0495000000000001e+00  -1.7340000000000000e-01   6.7400000000000002e-02   3.6270000000000002e-01
   1.7630000000000001e-01  -7.0350000000000001e-01   3.1739999999999999e+00  -9.4999999999999998e-03   1.9000000000000000e-02  -4.3409999999999999e-01   4.4390000000000002e-01   3.5580000000000001e-01   4.0918000000000001e+00  -5.7799999999999997e-02   5.7700000000000001e-02   3.6709999999999998e-01
   6.6100000000000006e-02  -7.6939999999999997e-01   3.2597999999999998e+00  -1.8140000000000001e-01   5.7099999999999998e-02  -4.3850000000000000e-01   7.7680000000000005e-01   1.1119999999999999e-01   4.8754000000000000e+00  -1.3489999999999999e-01   1.6360000000000000e-01   3.8040000000000002e-01
   2.1999999999999999e-02  -5.4959999999999998e-01   3.4314000000000000e+00  -1.3370000000000001e-01   1.0470000000000000e-01  -4.4290000000000002e-01   7.9900000000000004e-01  -2.6679999999999998e-01   4.6142000000000003e+00  -4.8200000000000000e-02   6.7400000000000002e-02   3.5830000000000001e-01
   4.4080000000000003e-01  -5.7160000000000000e-01   3.5171000000000001e+00  -8.5900000000000004e-02   2.8500000000000001e-02  -4.4290000000000002e-01   7.5460000000000005e-01   2.8910000000000002e-01   4.7012999999999998e+00  -9.6299999999999997e-02   1.1550000000000001e-01   3.8479999999999998e-01
   3.7469999999999998e-01  -7.6939999999999997e-01   3.2597999999999998e+00  -2.0999999999999999e-01   9.4999999999999998e-03  -3.8150000000000001e-01   5.5489999999999995e-01   2.0010000000000000e-01   4.9623999999999997e+00  -2.3119999999999999e-01   6.7400000000000002e-02   3.6270000000000002e-01
  -8.8200000000000001e-02  -3.7369999999999998e-01   4.9755000000000003e+00  -2.1959999999999999e-01  -3.8100000000000002e-02  -3.6399999999999999e-01   4.2170000000000002e-01   8.8900000000000007e-02   4.7882999999999996e+00  -1.2520000000000001e-01   1.2509999999999999e-01   3.1409999999999999e-01
  -1.9839999999999999e-01  -5.4959999999999998e-01   3.6029000000000000e+00  -1.8140000000000001e-01   1.0470000000000000e-01  -4.5610000000000001e-01   6.4370000000000005e-01  -1.7790000000000000e-01   5.0495000000000001e+00  -1.2520000000000001e-01   7.6999999999999999e-02   3.2729999999999998e-01
  -1.5429999999999999e-01  -7.6939999999999997e-01   3.9460999999999999e+00  -1.2410000000000000e-01   1.8079999999999999e-01  -4.3850000000000000e-01   7.3240000000000005e-01   1.3339999999999999e-01   4.5270999999999999e+00  -9.6299999999999997e-02   8.6599999999999996e-02   3.2729999999999998e-01
  -1.9839999999999999e-01  -5.4959999999999998e-01   4.2892000000000001e+00  -7.6399999999999996e-02   1.1420000000000000e-01  -3.9910000000000001e-01   3.7730000000000002e-01   1.7790000000000000e-01   5.1365999999999996e+00  -1.2520000000000001e-01   7.6999999999999999e-02   3.4949999999999998e-01
   6.6100000000000006e-02  -5.7160000000000000e-01   3.6029000000000000e+00  -1.3370000000000001e-01   6.6600000000000006e-02  -4.1220000000000001e-01   5.5489999999999995e-01   2.2239999999999999e-01   4.0918000000000001e+00  -6.7400000000000002e-02   2.0210000000000000e-01   3.9810000000000001e-01
   1.9839999999999999e-01  -6.1550000000000005e-01   2.5735000000000001e+00  -1.6230000000000000e-01   1.0470000000000000e-01  -4.2099999999999999e-01   8.2120000000000004e-01   4.4499999999999998e-02   4.6142000000000003e+00  -1.2520000000000001e-01   8.6599999999999996e-02   3.6270000000000002e-01
   6.6100000000000006e-02  -6.1550000000000005e-01   2.4018999999999999e+00  -1.8140000000000001e-01   8.5599999999999996e-02  -3.6399999999999999e-01   6.6579999999999995e-01   1.3339999999999999e-01   4.0048000000000004e+00  -1.6380000000000000e-01   1.0580000000000001e-01   3.4949999999999998e-01
   3.5270000000000001e-01  -7.4739999999999995e-01   2.4018999999999999e+00  -4.7699999999999999e-02   1.4269999999999999e-01  -3.8150000000000001e-01   6.4370000000000005e-01   3.5580000000000001e-01   4.6142000000000003e+00  -4.8200000000000000e-02   1.3469999999999999e-01   3.6270000000000002e-01
   3.0859999999999999e-01  -7.9139999999999999e-01   4.2892000000000001e+00  -7.6399999999999996e-02   1.9000000000000000e-02  -4.3409999999999999e-01   4.2170000000000002e-01   3.5580000000000001e-01   3.8306000000000000e+00  -1.9300000000000001e-02   1.1550000000000001e-01   3.1409999999999999e-01
   3.0859999999999999e-01  -5.7160000000000000e-01   3.5171000000000001e+00  -1.8140000000000001e-01   0.0000000000000000e+00  -3.8150000000000001e-01   7.5460000000000005e-01   6.6699999999999995e-02   5.2236000000000002e+00  -7.7100000000000002e-02   7.6999999999999999e-02   3.5830000000000001e-01
   2.1999999999999999e-02  -5.0560000000000005e-01   2.8309000000000002e+00  -2.0050000000000001e-01   1.4269999999999999e-01  -3.9910000000000001e-01   6.8799999999999994e-01   2.8910000000000002e-01   4.9623999999999997e+00  -4.8200000000000000e-02   2.8899999999999999e-02   3.5389999999999999e-01
   4.4100000000000000e-02  -6.3749999999999996e-01   3.7745000000000002e+00  -1.0500000000000000e-01   9.5200000000000007e-02  -3.7709999999999999e-01   5.1049999999999995e-01   2.2200000000000001e-02   4.3529999999999998e+00  -1.5409999999999999e-01   1.0580000000000001e-01   3.7600000000000000e-01
  -8.8200000000000001e-02  -3.2979999999999998e-01   3.0882000000000001e+00  -7.6399999999999996e-02   8.5599999999999996e-02  -4.4290000000000002e-01   7.9900000000000004e-01   1.1119999999999999e-01   5.4847999999999999e+00  -2.8899999999999999e-02   1.5400000000000000e-01   3.5389999999999999e-01
   6.6100000000000006e-02  -7.9139999999999999e-01   3.5171000000000001e+00  -1.0500000000000000e-01   1.3320000000000001e-01  -4.4290000000000002e-01   7.3240000000000005e-01   1.5559999999999999e-01   4.5270999999999999e+00  -9.6299999999999997e-02   1.4430000000000001e-01   3.9369999999999999e-01
   2.1999999999999999e-02  -5.9360000000000002e-01   3.4314000000000000e+00  -1.8140000000000001e-01  -1.9000000000000000e-02  -3.7709999999999999e-01   7.9900000000000004e-01   4.4499999999999998e-02   4.8754000000000000e+00  -3.8500000000000000e-02   2.8899999999999999e-02   3.4060000000000001e-01
   4.4100000000000000e-02  -4.1770000000000002e-01   3.3456000000000001e+00  -1.0500000000000000e-01   1.0470000000000000e-01  -3.7709999999999999e-01   6.2150000000000005e-01  -2.2200000000000001e-02   5.1365999999999996e+00  -1.6380000000000000e-01   1.7319999999999999e-01   3.7159999999999999e-01
   2.1999999999999999e-02  -4.6170000000000000e-01   3.4314000000000000e+00  -1.6230000000000000e-01   5.7099999999999998e-02  -4.7360000000000002e-01   6.2150000000000005e-01   0.0000000000000000e+00   4.1788999999999996e+00  -1.2520000000000001e-01   2.8899999999999999e-02   3.4949999999999998e-01
   6.6100000000000006e-02  -7.0350000000000001e-01   3.6029000000000000e+00  -8.5900000000000004e-02   7.6100000000000001e-02  -3.8150000000000001e-01   6.4370000000000005e-01   1.1119999999999999e-01   5.3106999999999998e+00  -8.6699999999999999e-02   1.2509999999999999e-01   3.8929999999999998e-01
   8.8200000000000001e-02  -4.8359999999999997e-01   3.4314000000000000e+00  -4.7699999999999999e-02   0.0000000000000000e+00  -4.6920000000000001e-01   6.4370000000000005e-01   4.4499999999999998e-02   4.7012999999999998e+00  -6.7400000000000002e-02   4.8099999999999997e-02   3.7159999999999999e-01
   2.6450000000000001e-01  -7.0350000000000001e-01   3.2597999999999998e+00  -1.9089999999999999e-01   9.5200000000000007e-02  -3.6840000000000001e-01   3.9950000000000002e-01   8.8900000000000007e-02   4.1788999999999996e+00  -5.7799999999999997e-02   3.8500000000000000e-02   3.4949999999999998e-01
   1.3230000000000000e-01  -4.1770000000000002e-01   2.7450999999999999e+00  -1.4319999999999999e-01   1.1420000000000000e-01  -4.0780000000000000e-01   6.4370000000000005e-01   1.5559999999999999e-01   4.7882999999999996e+00  -4.8200000000000000e-02   1.2509999999999999e-01   3.2290000000000002e-01
   6.6100000000000006e-02  -5.2759999999999996e-01   2.3161999999999998e+00  -1.5279999999999999e-01   6.6600000000000006e-02  -4.3409999999999999e-01   7.5460000000000005e-01  -8.8900000000000007e-02   4.5270999999999999e+00  -1.2520000000000001e-01   9.6199999999999994e-02   3.8479999999999998e-01
  -1.3230000000000000e-01  -5.2759999999999996e-01   3.6029000000000000e+00  -1.4319999999999999e-01   1.5229999999999999e-01  -4.5610000000000001e-01   6.8799999999999994e-01   2.2200000000000001e-02   4.7012999999999998e+00  -6.7400000000000002e-02   1.6360000000000000e-01   3.4499999999999997e-01
   2.2040000000000001e-01  -5.9360000000000002e-01   2.7450999999999999e+00  -1.1459999999999999e-01   9.5200000000000007e-02  -3.6399999999999999e-01   6.6579999999999995e-01   2.2239999999999999e-01   4.7882999999999996e+00  -9.6299999999999997e-02   6.7400000000000002e-02   3.6270000000000002e-01
   6.6100000000000006e-02  -6.1550000000000005e-01   3.0882000000000001e+00  -1.0500000000000000e-01   0.0000000000000000e+00  -3.9470000000000000e-01   8.6560000000000004e-01   1.7790000000000000e-01   4.5270999999999999e+00  -9.5999999999999992e-03   6.7400000000000002e-02   3.9369999999999999e-01
   4.4100000000000000e-02  -7.2550000000000003e-01   2.3161999999999998e+00  -1.0500000000000000e-01   5.7099999999999998e-02  -3.5959999999999998e-01   6.8799999999999994e-01   1.3339999999999999e-01   4.8754000000000000e+00  -1.0600000000000000e-01   1.4430000000000001e-01   3.6270000000000002e-01
   2.4249999999999999e-01  -5.0560000000000005e-01   3.6029000000000000e+00  -1.8140000000000001e-01   6.6600000000000006e-02  -3.8150000000000001e-01   5.1049999999999995e-01   8.8900000000000007e-02   4.9623999999999997e+00  -9.6299999999999997e-02   1.2509999999999999e-01   3.4499999999999997e-01
  -1.9839999999999999e-01  -5.4959999999999998e-01   3.6029000000000000e+00  -1.2410000000000000e-01   5.7099999999999998e-02  -4.0339999999999998e-01   7.5460000000000005e-01   2.2200000000000001e-02   4.0918000000000001e+00  -8.6699999999999999e-02   1.2509999999999999e-01   3.9369999999999999e-01
   1.9839999999999999e-01  -6.8149999999999999e-01   3.1739999999999999e+00  -1.4319999999999999e-01   7.6100000000000001e-02  -3.9910000000000001e-01   5.3269999999999995e-01  -4.4499999999999998e-02   5.0495000000000001e+00  -1.0600000000000000e-01   8.6599999999999996e-02   3.6270000000000002e-01
   1.5429999999999999e-01  -4.3969999999999998e-01   3.6029000000000000e+00  -1.6230000000000000e-01  -9.4999999999999998e-03  -4.6039999999999998e-01   5.7709999999999995e-01   2.2239999999999999e-01   4.2659000000000002e+00  -1.4449999999999999e-01  -2.8899999999999999e-02   3.8929999999999998e-01
   2.1999999999999999e-02  -5.4959999999999998e-01   3.2597999999999998e+00  -3.2460000000000000e-01   1.4269999999999999e-01  -4.0780000000000000e-01   7.5460000000000005e-01  -2.2200000000000001e-02   4.0048000000000004e+00  -6.7400000000000002e-02   1.3469999999999999e-01   4.0699999999999997e-01
   1.5429999999999999e-01  -5.9360000000000002e-01   3.2597999999999998e+00  -1.0500000000000000e-01   0.0000000000000000e+00  -4.2099999999999999e-01   7.5460000000000005e-01   1.7790000000000000e-01   4.7882999999999996e+00  -4.8200000000000000e-02   8.6599999999999996e-02   3.8479999999999998e-01
   2.1999999999999999e-02  -4.6170000000000000e-01   3.3456000000000001e+00  -7.6399999999999996e-02   1.5229999999999999e-01  -4.1220000000000001e-01   5.7709999999999995e-01   8.8900000000000007e-02   5.4847999999999999e+00   1.9300000000000001e-02   1.5400000000000000e-01   3.7159999999999999e-01
   2.2040000000000001e-01  -7.0350000000000001e-01   4.0317999999999996e+00  -1.8140000000000001e-01   1.0470000000000000e-01  -3.6399999999999999e-01   5.9930000000000005e-01   6.6699999999999995e-02   5.0495000000000001e+00  -9.5999999999999992e-03   8.6599999999999996e-02   3.6709999999999998e-01
   4.4100000000000000e-02  -4.8359999999999997e-01   2.6593000000000000e+00  -1.6230000000000000e-01  -9.4999999999999998e-03  -3.4639999999999999e-01   5.9930000000000005e-01  -8.8900000000000007e-02   5.1365999999999996e+00  -8.6699999999999999e-02   4.8099999999999997e-02   3.6270000000000002e-01
  -1.3230000000000000e-01  -3.9570000000000000e-01   3.6886999999999999e+00  -1.3370000000000001e-01   1.9030000000000000e-01  -3.9029999999999998e-01   7.5460000000000005e-01   4.4499999999999998e-02   4.4401000000000002e+00  -5.7799999999999997e-02   2.8899999999999999e-02   3.5389999999999999e-01
   1.1020000000000001e-01  -7.2550000000000003e-01   3.7745000000000002e+00  -1.5279999999999999e-01   6.6600000000000006e-02  -4.1220000000000001e-01   4.2170000000000002e-01   1.1119999999999999e-01   4.6142000000000003e+00  -1.0600000000000000e-01   7.6999999999999999e-02   3.8929999999999998e-01
   1.1020000000000001e-01  -7.2550000000000003e-01   3.3456000000000001e+00  -1.5279999999999999e-01   5.7099999999999998e-02  -3.5520000000000002e-01   5.5489999999999995e-01  -4.4499999999999998e-02   5.0495000000000001e+00  -5.7799999999999997e-02   1.0580000000000001e-01   3.4060000000000001e-01
   1.9839999999999999e-01  -3.0780000000000002e-01   2.6593000000000000e+00  -9.5500000000000002e-02  -4.7600000000000003e-02  -4.3409999999999999e-01   7.7680000000000005e-01   2.0010000000000000e-01   5.2236000000000002e+00  -6.7400000000000002e-02   9.5999999999999992e-03   3.5830000000000001e-01
   6.6100000000000006e-02  -5.0560000000000005e-01   2.4018999999999999e+00  -8.5900000000000004e-02  -3.8100000000000002e-02  -3.7269999999999998e-01   6.4370000000000005e-01   8.8900000000000007e-02   4.1788999999999996e+00  -1.1559999999999999e-01   9.5999999999999992e-03   3.7600000000000000e-01
  -6.6100000000000006e-02  -6.5949999999999998e-01   2.9165999999999999e+00  -1.1459999999999999e-01   1.9000000000000000e-02  -4.3409999999999999e-01   8.8780000000000003e-01   2.2200000000000001e-02   4.7882999999999996e+00  -8.6699999999999999e-02   7.6999999999999999e-02   3.4060000000000001e-01
  -1.1020000000000001e-01  -6.8149999999999999e-01   3.1739999999999999e+00  -1.2410000000000000e-01   1.0470000000000000e-01  -3.9029999999999998e-01   7.3240000000000005e-01  -2.2239999999999999e-01   4.8754000000000000e+00  -1.3489999999999999e-01   9.6199999999999994e-02   3.2729999999999998e-01
  -8.8200000000000001e-02  -5.4959999999999998e-01   3.1739999999999999e+00  -1.8140000000000001e-01   1.3320000000000001e-01  -4.1220000000000001e-01   5.7709999999999995e-01   3.7800000000000000e-01   5.3977000000000004e+00  -8.6699999999999999e-02   1.1550000000000001e-01   3.2290000000000002e-01
   3.5270000000000001e-01  -6.3749999999999996e-01   3.6029000000000000e+00  -2.0999999999999999e-01   8.5599999999999996e-02  -4.3850000000000000e-01   6.6579999999999995e-01   2.2200000000000001e-02   4.4401000000000002e+00  -8.6699999999999999e-02   1.1550000000000001e-01   3.6270000000000002e-01
  -2.1999999999999999e-02  -3.9570000000000000e-01   2.6593000000000000e+00  -2.3870000000000000e-01   1.9000000000000000e-02  -4.3850000000000000e-01   6.8799999999999994e-01   1.5559999999999999e-01   4.2659000000000002e+00  -2.1190000000000001e-01   1.1550000000000001e-01   3.6270000000000002e-01
  -8.8200000000000001e-02  -5.7160000000000000e-01   3.6029000000000000e+00  -8.5900000000000004e-02   4.7600000000000003e-02  -3.5520000000000002e-01   5.7709999999999995e-01  -6.6699999999999995e-02   4.3529999999999998e+00  -3.8500000000000000e-02   6.7400000000000002e-02   3.8929999999999998e-01
   1.9839999999999999e-01  -4.1770000000000002e-01   3.0024000000000002e+00  -1.6230000000000000e-01   2.8500000000000001e-02  -4.2980000000000002e-01   7.5460000000000005e-01  -2.2200000000000001e-02   4.2659000000000002e+00  -8.6699999999999999e-02   2.8899999999999999e-02   3.5389999999999999e-01
   2.8649999999999998e-01  -5.2759999999999996e-01   3.0882000000000001e+00  -1.5279999999999999e-01   6.6600000000000006e-02  -3.9470000000000000e-01   8.2120000000000004e-01   1.3339999999999999e-01   4.6142000000000003e+00  -6.7400000000000002e-02   1.5400000000000000e-01   3.8479999999999998e-01
   1.3230000000000000e-01  -5.2759999999999996e-01   3.0882000000000001e+00  -8.5900000000000004e-02   6.6600000000000006e-02  -4.2099999999999999e-01   7.5460000000000005e-01   1.3339999999999999e-01   5.3106999999999998e+00  -4.8200000000000000e-02   1.5400000000000000e-01   3.2290000000000002e-01
   0.0000000000000000e+00  -6.1550000000000005e-01   3.0024000000000002e+00  -2.0050000000000001e-01  -2.0930000000000001e-01  -3.6399999999999999e-01   7.3240000000000005e-01   1.3339999999999999e-01   5.0495000000000001e+00  -1.1559999999999999e-01   1.0580000000000001e-01   3.7159999999999999e-01
   2.2040000000000001e-01  -5.9360000000000002e-01   3.4314000000000000e+00  -1.1459999999999999e-01   5.7099999999999998e-02  -3.7709999999999999e-01   7.1020000000000005e-01   8.8900000000000007e-02   5.0495000000000001e+00  -4.8200000000000000e-02   1.1550000000000001e-01   3.2290000000000002e-01
   6.6100000000000006e-02  -7.0350000000000001e-01   4.1176000000000004e+00  -1.9089999999999999e-01   4.7600000000000003e-02  -4.2099999999999999e-01   4.8830000000000001e-01   6.6699999999999995e-02   4.7882999999999996e+00  -1.0600000000000000e-01   9.6199999999999994e-02   3.8929999999999998e-01
   8.8200000000000001e-02  -9.0129999999999999e-01   2.9165999999999999e+00  -1.0500000000000000e-01   1.9030000000000000e-01  -4.3409999999999999e-01   5.5489999999999995e-01  -4.4499999999999998e-02   4.5270999999999999e+00  -4.8200000000000000e-02   1.4430000000000001e-01   3.1409999999999999e-01
  -1.3230000000000000e-01  -5.9360000000000002e-01   3.3456000000000001e+00  -1.1459999999999999e-01   1.9000000000000000e-02  -3.9470000000000000e-01   7.9900000000000004e-01   2.4460000000000001e-01   4.7012999999999998e+00  -6.7400000000000002e-02   9.6199999999999994e-02   3.6709999999999998e-01
   6.6100000000000006e-02  -7.2550000000000003e-01   2.7450999999999999e+00  -2.5779999999999997e-01   9.4999999999999998e-03  -3.9470000000000000e-01   5.1049999999999995e-01   3.1130000000000002e-01   4.6142000000000003e+00  -1.3489999999999999e-01   9.6199999999999994e-02   3.3179999999999998e-01
   1.3230000000000000e-01  -5.7160000000000000e-01   2.5735000000000001e+00  -6.6799999999999998e-02   7.6100000000000001e-02  -4.1220000000000001e-01   9.1000000000000003e-01   1.1119999999999999e-01   4.5270999999999999e+00   2.8899999999999999e-02   1.3469999999999999e-01   3.8040000000000002e-01
  -6.6100000000000006e-02  -6.5949999999999998e-01   3.0882000000000001e+00  -9.5500000000000002e-02  -3.8100000000000002e-02  -3.7269999999999998e-01   7.3240000000000005e-01   1.1119999999999999e-01   4.3529999999999998e+00  -1.2520000000000001e-01   1.0580000000000001e-01   3.5389999999999999e-01
  -4.4100000000000000e-02  -3.2979999999999998e-01   3.0024000000000002e+00  -1.4319999999999999e-01   1.1420000000000000e-01  -4.6039999999999998e-01   7.9900000000000004e-01   1.1119999999999999e-01   4.6142000000000003e+00  -5.7799999999999997e-02   1.3469999999999999e-01   3.8040000000000002e-01
   0.0000000000000000e+00  -6.5949999999999998e-01   3.5171000000000001e+00  -1.2410000000000000e-01   1.0470000000000000e-01  -3.9029999999999998e-01   6.2150000000000005e-01  -4.4499999999999998e-02   4.6142000000000003e+00  -5.7799999999999997e-02   1.6360000000000000e-01   3.0959999999999999e-01
   1.9839999999999999e-01  -5.9360000000000002e-01   3.0882000000000001e+00  -1.7190000000000000e-01   2.8500000000000001e-02  -4.1220000000000001e-01   5.9930000000000005e-01  -6.6699999999999995e-02   5.3977000000000004e+00  -1.3489999999999999e-01   6.7400000000000002e-02   3.8040000000000002e-01
   4.4100000000000000e-02  -5.2759999999999996e-01   3.2597999999999998e+00  -1.0500000000000000e-01   7.6100000000000001e-02  -4.0339999999999998e-01   5.9930000000000005e-01   2.2200000000000001e-02   4.7882999999999996e+00  -8.6699999999999999e-02   9.6199999999999994e-02   3.4499999999999997e-01
   6.6100000000000006e-02  -3.7369999999999998e-01   2.3161999999999998e+00  -1.5279999999999999e-01   3.8100000000000002e-02  -4.4290000000000002e-01   6.2150000000000005e-01   2.0010000000000000e-01   4.2659000000000002e+00  -1.1559999999999999e-01   1.6360000000000000e-01   3.6709999999999998e-01
   1.5429999999999999e-01  -6.8149999999999999e-01   3.4314000000000000e+00  -5.7299999999999997e-02   2.8500000000000001e-02  -3.7709999999999999e-01   6.6579999999999995e-01  -8.8900000000000007e-02   4.7012999999999998e+00  -8.6699999999999999e-02   4.8099999999999997e-02   3.6270000000000002e-01
   4.4100000000000000e-02  -4.3969999999999998e-01   3.1739999999999999e+00  -1.2410000000000000e-01  -1.1420000000000000e-01  -3.7269999999999998e-01   6.8799999999999994e-01   1.7790000000000000e-01   3.6564999999999999e+00   0.0000000000000000e+00   7.6999999999999999e-02   3.7600000000000000e-01
   1.3230000000000000e-01  -5.4959999999999998e-01   3.9460999999999999e+00  -9.5500000000000002e-02   4.7600000000000003e-02  -3.4639999999999999e-01   6.2150000000000005e-01  -4.4499999999999998e-02   4.9623999999999997e+00  -8.6699999999999999e-02   5.7700000000000001e-02   4.0699999999999997e-01
   8.8200000000000001e-02  -6.8149999999999999e-01   3.6886999999999999e+00  -1.4319999999999999e-01   8.5599999999999996e-02  -4.0339999999999998e-01   7.3240000000000005e-01   2.2200000000000001e-02   4.5270999999999999e+00  -1.0600000000000000e-01   1.0580000000000001e-01   3.7600000000000000e-01
  -6.6100000000000006e-02  -6.3749999999999996e-01   3.0882000000000001e+00  -1.4319999999999999e-01   3.8100000000000002e-02  -4.0780000000000000e-01   7.3240000000000005e-01   2.2200000000000001e-02   5.0495000000000001e+00  -9.6299999999999997e-02   2.8899999999999999e-02   3.4499999999999997e-01
   1.3230000000000000e-01  -6.8149999999999999e-01   3.3456000000000001e+00  -1.5279999999999999e-01   9.5200000000000007e-02  -4.6039999999999998e-01   7.1020000000000005e-01   2.2239999999999999e-01   4.7012999999999998e+00  -1.6380000000000000e-01   1.2509999999999999e-01   3.4499999999999997e-01
   1.9839999999999999e-01  -4.3969999999999998e-01   2.9165999999999999e+00  -1.3370000000000001e-01   1.1420000000000000e-01  -4.2099999999999999e-01   4.4390000000000002e-01   8.8900000000000007e-02   4.1788999999999996e+00  -1.2520000000000001e-01   5.7700000000000001e-02   3.8040000000000002e-01
   1.3230000000000000e-01  -5.7160000000000000e-01   3.0882000000000001e+00  -1.8140000000000001e-01   0.0000000000000000e+00  -4.0339999999999998e-01   4.6610000000000001e-01   8.8900000000000007e-02   4.6142000000000003e+00  -9.5999999999999992e-03   1.0580000000000001e-01   4.1580000000000000e-01
   1.3230000000000000e-01  -5.2759999999999996e-01   3.5171000000000001e+00  -2.1959999999999999e-01   5.7099999999999998e-02  -3.9029999999999998e-01   9.1000000000000003e-01   6.6699999999999995e-02   4.8754000000000000e+00  -1.0600000000000000e-01   9.5999999999999992e-03   3.9369999999999999e-01
   5.0700000000000001e-01  -9.6730000000000005e-01   3.2597999999999998e+00  -2.3870000000000000e-01   1.9000000000000000e-02  -3.8590000000000002e-01   5.9930000000000005e-01   1.1119999999999999e-01   3.9177000000000000e+00  -8.6699999999999999e-02   6.7400000000000002e-02   3.5830000000000001e-01
   1.9839999999999999e-01  -4.1770000000000002e-01   3.1739999999999999e+00  -4.7699999999999999e-02   6.6600000000000006e-02  -4.3409999999999999e-01   7.9900000000000004e-01  -4.4499999999999998e-02   5.3106999999999998e+00  -9.6299999999999997e-02   1.3469999999999999e-01   3.4060000000000001e-01
   1.9839999999999999e-01  -5.2759999999999996e-01   3.4314000000000000e+00  -1.4319999999999999e-01   5.7099999999999998e-02  -4.1660000000000003e-01   5.5489999999999995e-01   8.8900000000000007e-02   5.0495000000000001e+00  -8.6699999999999999e-02   4.8099999999999997e-02   3.9369999999999999e-01
   1.5429999999999999e-01  -5.0560000000000005e-01   3.1739999999999999e+00  -1.8140000000000001e-01   0.0000000000000000e+00  -4.4290000000000002e-01   5.5489999999999995e-01   8.8900000000000007e-02   5.0495000000000001e+00  -1.1559999999999999e-01   7.6999999999999999e-02   3.4949999999999998e-01
   1.7630000000000001e-01  -5.4959999999999998e-01   3.1739999999999999e+00  -1.0500000000000000e-01   3.8100000000000002e-02  -3.5959999999999998e-01   5.7709999999999995e-01   6.6699999999999995e-02   4.6142000000000003e+00  -4.8200000000000000e-02   9.5999999999999992e-03   3.8929999999999998e-01
   2.6450000000000001e-01  -6.3749999999999996e-01   2.4876999999999998e+00  -4.7699999999999999e-02   7.6100000000000001e-02  -3.5520000000000002e-01   7.3240000000000005e-01   1.7790000000000000e-01   4.0918000000000001e+00  -1.3489999999999999e-01  -1.9199999999999998e-02   3.8479999999999998e-01
   6.6100000000000006e-02  -5.2759999999999996e-01   3.0024000000000002e+00  -1.0500000000000000e-01   3.8100000000000002e-02  -4.4290000000000002e-01   5.7709999999999995e-01   1.5559999999999999e-01   4.5270999999999999e+00  -6.7400000000000002e-02   6.7400000000000002e-02   3.3179999999999998e-01
   0.0000000000000000e+00  -5.7160000000000000e-01   4.1176000000000004e+00  -2.0050000000000001e-01   5.7099999999999998e-02  -4.2540000000000000e-01   6.8799999999999994e-01   3.7800000000000000e-01   4.1788999999999996e+00  -3.8500000000000000e-02   6.7400000000000002e-02   3.7600000000000000e-01
   1.7630000000000001e-01  -7.9139999999999999e-01   3.4314000000000000e+00  -2.3870000000000000e-01   4.7600000000000003e-02  -3.9910000000000001e-01   6.6579999999999995e-01  -8.8900000000000007e-02   4.1788999999999996e+00  -1.1559999999999999e-01   8.6599999999999996e-02   3.6270000000000002e-01
   1.1020000000000001e-01  -6.3749999999999996e-01   2.4018999999999999e+00  -1.9089999999999999e-01  -2.8500000000000001e-02  -4.3409999999999999e-01   7.9900000000000004e-01   2.8910000000000002e-01   4.5270999999999999e+00  -6.7400000000000002e-02   9.6199999999999994e-02   3.4060000000000001e-01
  -4.4100000000000000e-02  -4.1770000000000002e-01   3.6029000000000000e+00  -1.2410000000000000e-01   1.0470000000000000e-01  -4.3409999999999999e-01   7.3240000000000005e-01   1.7790000000000000e-01   4.4401000000000002e+00  -4.8200000000000000e-02   9.5999999999999992e-03   3.3179999999999998e-01
   6.6100000000000006e-02  -5.7160000000000000e-01   2.4876999999999998e+00  -1.1459999999999999e-01   7.6100000000000001e-02  -3.9470000000000000e-01   7.3240000000000005e-01   0.0000000000000000e+00   4.1788999999999996e+00  -1.0600000000000000e-01   1.3469999999999999e-01   3.5389999999999999e-01
   2.6450000000000001e-01  -5.9360000000000002e-01   3.2597999999999998e+00  -1.7190000000000000e-01   0.0000000000000000e+00  -3.9470000000000000e-01   7.1020000000000005e-01   0.0000000000000000e+00   4.1788999999999996e+00  -1.1559999999999999e-01   9.6199999999999994e-02   3.7159999999999999e-01
   1.3230000000000000e-01  -6.8149999999999999e-01   3.5171000000000001e+00  -2.2910000000000000e-01   1.2370000000000000e-01  -3.6399999999999999e-01   3.7730000000000002e-01   2.2200000000000001e-02   4.0048000000000004e+00  -5.7799999999999997e-02   3.8500000000000000e-02   3.6709999999999998e-01
   0.0000000000000000e+00  -6.3749999999999996e-01   2.4876999999999998e+00  -1.3370000000000001e-01   4.7600000000000003e-02  -4.2540000000000000e-01   8.4340000000000004e-01   2.2239999999999999e-01   5.3106999999999998e+00  -7.7100000000000002e-02   1.6360000000000000e-01   3.7159999999999999e-01
   1.7630000000000001e-01  -4.8359999999999997e-01   2.9165999999999999e+00  -1.4319999999999999e-01   7.6100000000000001e-02  -4.0780000000000000e-01   8.2120000000000004e-01   1.5559999999999999e-01   4.4401000000000002e+00  -1.5409999999999999e-01   1.3469999999999999e-01   3.3620000000000000e-01
   2.2040000000000001e-01  -5.2759999999999996e-01   3.4314000000000000e+00  -1.3370000000000001e-01   9.5200000000000007e-02  -3.8590000000000002e-01   6.6579999999999995e-01   2.0010000000000000e-01   4.4401000000000002e+00  -4.8200000000000000e-02   2.1170000000000000e-01   3.3620000000000000e-01
