# Supplementary material for: Footwear and Foam Surface Alter Gait Initiation of Typical Subjects
Source: PLoS One. 2015 Aug 13;10(8):e0135821. doi: 10.1371/journal.pone.0135821 (PMC4536224; doi:10.1371/journal.pone.0135821)
Supplement: S1 Dataset — (ZIP) [file pone.0135821.s001.zip › 16_foam_av1_04.txt]

   1.1241000000000001e+00  -1.6708000000000001e+00   2.4517009999999999e+02   1.1733800000000000e+01   3.2553699999999999e+01   1.3159999999999999e-01  -2.8849999999999998e-01  -2.2235999999999998e+00   2.5055920000000000e+02   1.2310700000000001e+01  -3.4562399999999997e+01  -3.8040000000000002e-01
   1.4327000000000001e+00  -2.3083000000000000e+00   2.4251079999999999e+02   1.1466500000000000e+01   3.2087400000000002e+01   2.0610000000000001e-01  -9.3220000000000003e-01  -2.4015000000000000e+00   2.5195220000000000e+02   1.2281800000000000e+01  -3.4591200000000001e+01  -4.0250000000000002e-01
   1.0360000000000000e+00  -1.9784999999999999e+00   2.3959410000000000e+02   1.1361499999999999e+01   3.1925599999999999e+01   1.7979999999999999e-01  -6.2150000000000005e-01  -2.3792000000000000e+00   2.5273570000000001e+02   1.2252900000000000e+01  -3.4754800000000003e+01  -4.6000000000000002e-01
   1.1241000000000001e+00  -2.0665000000000000e+00   2.3710640000000001e+02   1.1036899999999999e+01   3.1478400000000001e+01   2.6310000000000000e-01  -9.5440000000000003e-01  -2.8239000000000001e+00   2.5412870000000001e+02   1.2108400000000000e+01  -3.4966500000000003e+01  -4.6889999999999998e-01
   1.3005000000000000e+00  -2.1103999999999998e+00   2.3230250000000001e+02   1.0807700000000001e+01   3.0897900000000000e+01   2.8070000000000001e-01  -1.2428999999999999e+00  -2.8462000000000001e+00   2.5621820000000002e+02   1.2069900000000001e+01  -3.5178199999999997e+01  -5.0429999999999997e-01
   1.3887000000000000e+00  -2.4841000000000002e+00   2.2595450000000000e+02   1.0187099999999999e+01   3.0098600000000001e+01   2.3240000000000000e-01  -1.9310000000000000e+00  -3.3797999999999999e+00   2.5882999999999998e+02   1.1983200000000000e+01  -3.5697800000000001e+01  -4.9990000000000001e-01
   1.4548000000000001e+00  -2.7919000000000000e+00   2.2003540000000001e+02   9.7384000000000004e+00   2.9327800000000000e+01   3.2890000000000003e-01  -2.3304999999999998e+00  -3.4687999999999999e+00   2.6257350000000002e+02   1.1858000000000001e+01  -3.6323200000000000e+01  -5.7950000000000002e-01
   1.4548000000000001e+00  -3.4075000000000002e+00   2.1214330000000001e+02   9.0986999999999991e+00   2.8442799999999998e+01   3.9910000000000001e-01  -3.3069999999999999e+00  -4.1135999999999999e+00   2.6544650000000001e+02   1.1732699999999999e+01  -3.6804299999999998e+01  -6.2809999999999999e-01
   1.6752000000000000e+00  -4.1548999999999996e+00   2.0665309999999999e+02   8.3445000000000000e+00   2.7681600000000000e+01   4.6479999999999999e-01  -4.0838999999999999e+00  -4.4027000000000003e+00   2.6927719999999999e+02   1.1472700000000000e+01  -3.7381599999999999e+01  -7.2540000000000004e-01
   1.9397000000000000e+00  -4.7923999999999998e+00   1.9979040000000001e+02   7.7047999999999996e+00   2.6834700000000002e+01   5.6130000000000002e-01  -4.9051000000000000e+00  -5.2920999999999996e+00   2.7432670000000002e+02   1.1231800000000000e+01  -3.8112900000000003e+01  -8.1830000000000003e-01
   2.0720000000000001e+00  -5.0342000000000002e+00   1.9215570000000000e+02   6.9218999999999999e+00   2.5883099999999999e+01   5.8320000000000005e-01  -6.1036000000000001e+00  -5.6923000000000004e+00   2.7946319999999997e+02   1.1019900000000000e+01  -3.9055900000000001e+01  -9.2889999999999995e-01
   2.3584999999999998e+00  -3.8031999999999999e+00   1.8280520000000001e+02   6.3681000000000001e+00   2.4664999999999999e+01   4.9109999999999998e-01  -7.8348000000000004e+00  -6.2927000000000000e+00   2.8773390000000001e+02   1.0817600000000001e+01  -3.9883400000000002e+01  -9.7319999999999995e-01
   2.1381000000000001e+00  -2.9678000000000000e+00   1.7602830000000000e+02   5.7953000000000001e+00   2.3846699999999998e+01   4.0339999999999998e-01  -9.3218999999999994e+00  -6.8708000000000000e+00   2.9182580000000002e+02   1.0576800000000000e+01  -4.0787799999999997e+01  -1.0970000000000000e+00
   1.5870000000000000e+00  -2.0665000000000000e+00   1.7079550000000000e+02   5.2129000000000003e+00   2.3332799999999999e+01   3.0259999999999998e-01  -1.0853300000000001e+01  -7.9381000000000004e+00   2.9792000000000002e+02   1.0316700000000001e+01  -4.1721200000000003e+01  -1.2253000000000001e+00
   1.4988999999999999e+00  -9.6730000000000005e-01   1.6744990000000001e+02   4.7164000000000001e+00   2.2952200000000001e+01   1.2720000000000001e-01  -1.1918699999999999e+01  -8.8942999999999994e+00   3.0357889999999998e+02   9.9121000000000006e+00  -4.2558300000000003e+01  -1.3756999999999999e+00
   2.0499000000000001e+00  -2.6379999999999998e-01   1.6290340000000000e+02   4.2390999999999996e+00   2.2466899999999999e+01   3.5099999999999999e-02  -1.3072800000000001e+01  -9.9838000000000005e+00   3.0993430000000001e+02   9.4497999999999998e+00  -4.3530099999999997e+01  -1.4509000000000001e+00
   2.1160000000000001e+00  -2.1999999999999999e-02   1.5724170000000001e+02   3.5802999999999998e+00   2.1734200000000001e+01  -6.1400000000000003e-02  -1.4404500000000001e+01  -1.1095599999999999e+01   3.1663790000000000e+02   9.1992999999999991e+00  -4.4607799999999997e+01  -1.5217000000000001e+00
   2.4687000000000001e+00  -2.8580000000000000e-01   1.5389609999999999e+02   3.1602000000000001e+00   2.1277400000000000e+01  -3.9500000000000000e-02  -1.5647399999999999e+01  -1.2051700000000000e+01   3.2255799999999999e+02   8.7947000000000006e+00  -4.5464100000000002e+01  -1.6277999999999999e+00
   2.5348000000000002e+00  -5.4959999999999998e-01   1.4943539999999999e+02   2.7496999999999998e+00   2.0792100000000001e+01   7.4499999999999997e-02  -1.6779399999999999e+01  -1.3030099999999999e+01   3.2752050000000003e+02   8.3998000000000008e+00  -4.6262799999999999e+01  -1.7827000000000000e+00
   2.7993999999999999e+00  -1.0112000000000001e+00   1.4617560000000000e+02   2.4155000000000002e+00   2.0373400000000000e+01   5.7000000000000002e-02  -1.7844700000000000e+01  -1.4075200000000001e+01   3.3291820000000001e+02   8.0145000000000000e+00  -4.7070999999999998e+01  -1.8180000000000001e+00
   2.8433999999999999e+00  -1.2749999999999999e+00   1.4437410000000000e+02   1.9572000000000001e+00   2.0116499999999998e+01   1.0520000000000000e-01  -1.9220800000000001e+01  -1.5298100000000000e+01   3.3770650000000001e+02   7.5617000000000001e+00  -4.8052500000000002e+01  -1.8844000000000001e+00
   2.8654999999999999e+00  -1.8246000000000000e+00   1.4154320000000001e+02   1.6516999999999999e+00   1.9859500000000001e+01   1.7979999999999999e-01  -2.0375000000000000e+01  -1.6787900000000000e+01   3.4362660000000000e+02   7.1957000000000004e+00  -4.8947299999999998e+01  -1.9419000000000000e+00
   2.9535999999999998e+00  -1.8027000000000000e+00   1.4111429999999999e+02   1.3653000000000000e+00   1.9821500000000000e+01   1.9289999999999999e-01  -2.1595700000000001e+01  -1.7944199999999999e+01   3.4902429999999998e+02   6.9162999999999997e+00  -4.9717100000000002e+01  -2.0569000000000002e+00
   2.9535999999999998e+00  -2.5280999999999998e+00   1.4120009999999999e+02   1.1648000000000001e+00   1.9783400000000000e+01   2.6310000000000000e-01  -2.2771999999999998e+01  -1.8966999999999999e+01   3.5372559999999999e+02   6.5213999999999999e+00  -5.0506100000000004e+01  -2.1541999999999999e+00
   2.8433999999999999e+00  -2.4841000000000002e+00   1.4214370000000000e+02   8.6880000000000002e-01   1.9964200000000002e+01   2.8070000000000001e-01  -2.3504400000000000e+01  -1.9989899999999999e+01   3.5537970000000001e+02   6.2805999999999997e+00  -5.0967900000000000e+01  -2.2471000000000001e+00
   2.7772999999999999e+00  -2.8799000000000001e+00   1.4343049999999999e+02   6.8740000000000001e-01   2.0183100000000000e+01   3.3770000000000000e-01  -2.4325700000000001e+01  -2.1235099999999999e+01   3.5842680000000001e+02   6.0301000000000000e+00  -5.1420200000000001e+01  -2.3399999999999999e+00
   2.6890999999999998e+00  -3.2755999999999998e+00   1.4548929999999999e+02   4.2959999999999998e-01   2.0306799999999999e+01   4.2540000000000000e-01  -2.4902699999999999e+01  -2.2169000000000000e+01   3.5973270000000002e+02   5.7411000000000003e+00  -5.1776200000000003e+01  -2.4594999999999998e+00
   3.1520000000000001e+00  -3.5173999999999999e+00   1.4660450000000000e+02   4.5829999999999999e-01   2.0754000000000001e+01   4.1220000000000001e-01  -2.5257800000000000e+01  -2.3325199999999999e+01   3.6129980000000000e+02   5.5388999999999999e+00  -5.1987900000000003e+01  -2.6187000000000000e+00
   3.1078999999999999e+00  -3.8031999999999999e+00   1.4874910000000000e+02   2.0999999999999999e-01   2.0953900000000001e+01   4.4729999999999998e-01  -2.5768300000000000e+01  -2.4125699999999998e+01   3.6156099999999998e+02   5.3365999999999998e+00  -5.2036000000000001e+01  -2.7336999999999998e+00
   2.7332000000000001e+00  -4.3308000000000000e+00   1.5175149999999999e+02   1.6230000000000000e-01   2.1315500000000000e+01   5.7879999999999998e-01  -2.5879300000000001e+01  -2.4815000000000001e+01   3.6016800000000001e+02   5.1631999999999998e+00  -5.1959000000000003e+01  -2.8310000000000000e+00
   2.7332000000000001e+00  -4.7045000000000003e+00   1.5509710000000001e+02  -2.0050000000000001e-01   2.1943500000000000e+01   6.0950000000000004e-01  -2.6411999999999999e+01  -2.5482099999999999e+01   3.5842680000000001e+02   5.1342999999999996e+00  -5.1833900000000000e+01  -2.9504999999999999e+00
   2.8433999999999999e+00  -5.4298999999999999e+00   1.5964359999999999e+02  -3.1509999999999999e-01   2.2524000000000001e+01   7.0160000000000000e-01  -2.6300999999999998e+01  -2.6060199999999998e+01   3.5607619999999997e+02   5.0956999999999999e+00  -5.1506799999999998e+01  -3.0609999999999999e+00
   2.6890999999999998e+00  -5.9135999999999997e+00   1.6556270000000001e+02  -4.4869999999999999e-01   2.3475600000000000e+01   9.0769999999999995e-01  -2.6545100000000001e+01  -2.6638300000000001e+01   3.5372559999999999e+02   5.2210000000000001e+00  -5.1102699999999999e+01  -3.1848999999999998e+00
   2.8654999999999999e+00  -6.4192000000000000e+00   1.7448419999999999e+02  -5.4420000000000002e-01   2.4550899999999999e+01   1.0218000000000000e+00  -2.6589500000000001e+01  -2.6949600000000000e+01   3.5076549999999997e+02   5.6254999999999997e+00  -5.0563800000000001e+01  -3.2778000000000000e+00
   3.0638999999999998e+00  -7.6063000000000001e+00   1.8426360000000000e+02  -6.2060000000000004e-01   2.6044799999999999e+01   1.1883999999999999e+00  -2.6633900000000001e+01  -2.7305399999999999e+01   3.4649959999999999e+02   6.0590000000000002e+00  -4.9697800000000001e+01  -3.3618000000000001e+00
   3.0198000000000000e+00  -8.5736000000000008e+00   1.9695959999999999e+02  -7.4470000000000003e-01   2.7814800000000002e+01   1.4602999999999999e+00  -2.6767099999999999e+01  -2.7105300000000000e+01   3.4057950000000000e+02   6.7237000000000000e+00  -4.8754899999999999e+01  -3.3353000000000002e+00
   3.3504000000000000e+00  -1.0178400000000000e+01   2.1317269999999999e+02  -1.0024999999999999e+00   2.9974900000000002e+01   1.6708000000000001e+00  -2.6855899999999998e+01  -2.6838400000000000e+01   3.3309230000000002e+02   7.5810000000000004e+00  -4.7398200000000003e+01  -3.2159000000000000e+00
   4.0777999999999999e+00  -1.1673299999999999e+01   2.3247409999999999e+02  -1.0692999999999999e+00   3.2582200000000000e+01   2.0040000000000000e+00  -2.6323200000000000e+01  -2.5882300000000001e+01   3.2368979999999999e+02   8.7080000000000002e+00  -4.5848999999999997e+01  -3.1583999999999999e+00
   4.8052000000000001e+00  -1.3695800000000000e+01   2.5280480000000000e+02  -1.2221000000000000e+00   3.5513100000000001e+01   2.3416999999999999e+00  -2.5812700000000000e+01  -2.4837199999999999e+01   3.1306849999999997e+02   9.9603000000000002e+00  -4.3886099999999999e+01  -3.0301000000000000e+00
   6.1276999999999999e+00  -1.6377800000000001e+01   2.7553750000000002e+02  -1.4988999999999999e+00   3.8881700000000002e+01   2.7538999999999998e+00  -2.4813900000000000e+01  -2.3458600000000001e+01   3.0192480000000000e+02   1.1241500000000000e+01  -4.1596100000000000e+01  -2.7734999999999999e+00
   8.2217000000000002e+00  -1.8883900000000001e+01   3.0075799999999998e+02  -1.7376000000000000e+00   4.2098100000000002e+01   3.1354000000000002e+00  -2.3548800000000000e+01  -2.1524100000000001e+01   2.8634100000000001e+02   1.2734500000000001e+01  -3.8959600000000002e+01  -2.4285000000000001e+00
   1.0888800000000000e+01  -2.1587900000000001e+01   3.2400540000000001e+02  -1.9762999999999999e+00   4.5181199999999997e+01   3.4643000000000002e+00  -2.2017399999999999e+01  -1.8922499999999999e+01   2.6744889999999998e+02   1.4564800000000000e+01  -3.5745899999999999e+01  -1.9109000000000000e+00
   1.3269399999999999e+01  -2.4160000000000000e+01   3.4545130000000000e+02  -2.1291000000000002e+00   4.8197699999999998e+01   3.6791999999999998e+00  -2.0419300000000000e+01  -1.5609400000000001e+01   2.5003690000000000e+02   1.6375699999999998e+01  -3.2445500000000003e+01  -1.2827999999999999e+00
   1.5539700000000000e+01  -2.6358300000000000e+01   3.6595359999999999e+02  -2.1768000000000001e+00   5.0795499999999997e+01   3.8633999999999999e+00  -1.8599399999999999e+01  -1.1718200000000000e+01   2.3105779999999999e+02   1.8254100000000001e+01  -2.9241399999999999e+01  -5.3080000000000005e-01
   1.7082699999999999e+01  -2.8468699999999998e+01   3.8225250000000000e+02  -2.1385999999999998e+00   5.3050800000000002e+01   4.0869999999999997e+00  -1.6779399999999999e+01  -7.7602000000000002e+00   2.1347160000000000e+02   1.9930199999999999e+01  -2.6191199999999998e+01   1.3710000000000000e-01
   1.7677800000000001e+01  -3.0996900000000000e+01   3.9743630000000002e+02  -2.2437000000000000e+00   5.5077700000000000e+01   4.4335000000000004e+00  -1.5425500000000000e+01  -5.0030000000000001e+00   2.0084790000000001e+02   2.1336600000000001e+01  -2.4112800000000000e+01   7.4309999999999998e-01
   1.7832100000000001e+01  -3.3920699999999997e+01   4.1081849999999997e+02  -2.3773000000000000e+00   5.6942799999999998e+01   4.7009999999999996e+00  -1.4648700000000000e+01  -4.2469999999999999e+00   1.9379599999999999e+02   2.2213200000000001e+01  -2.2785000000000000e+01   1.0528000000000000e+00
   1.8184799999999999e+01  -3.6075099999999999e+01   4.2351450000000000e+02  -2.4441000000000002e+00   5.8817399999999999e+01   4.9947999999999997e+00  -1.4005000000000001e+01  -5.4922000000000004e+00   1.8674410000000000e+02   2.2531099999999999e+01  -2.2005600000000001e+01   9.3340000000000001e-01
   1.7832100000000001e+01  -3.9152799999999999e+01   4.3741149999999999e+02  -2.4537000000000000e+00   6.0587299999999999e+01   5.3411999999999997e+00  -1.3405700000000000e+01  -8.0937999999999999e+00   1.8012750000000000e+02   2.2097600000000000e+01  -2.1187700000000000e+01   6.6349999999999998e-01
   1.8184799999999999e+01  -4.2296399999999998e+01   4.5139429999999999e+02  -2.5110000000000001e+00   6.2395299999999999e+01   5.7051999999999996e+00  -1.1563599999999999e+01  -1.0272900000000000e+01   1.7185679999999999e+02   2.1230699999999999e+01  -2.0215900000000001e+01   3.1850000000000001e-01
   1.8206800000000001e+01  -4.6847000000000001e+01   4.6366140000000001e+02  -2.5682999999999998e+00   6.4127200000000002e+01   6.2488999999999999e+00  -9.4107000000000003e+00  -1.1829400000000000e+01   1.6010370000000000e+02   1.9930199999999999e+01  -1.9128599999999999e+01  -6.6400000000000001e-02
   1.9308900000000001e+01  -4.9902700000000003e+01   4.7429849999999999e+02  -2.6255000000000002e+00   6.5592699999999994e+01   6.4856999999999996e+00  -6.6363000000000003e+00  -1.3897300000000000e+01   1.4382339999999999e+02   1.8032599999999999e+01  -1.7502500000000001e+01  -5.2200000000000002e-01
   2.2725400000000000e+01  -5.3266199999999998e+01   4.8570780000000002e+02  -2.4251000000000000e+00   6.6763099999999994e+01   6.5296000000000003e+00  -5.0826000000000002e+00  -1.3763900000000000e+01   1.2702079999999999e+02   1.5894100000000000e+01  -1.5520400000000000e+01  -8.2720000000000005e-01
   2.6406500000000001e+01  -5.5684399999999997e+01   4.9428620000000001e+02  -2.0909000000000000e+00   6.7667100000000005e+01   6.2007000000000003e+00  -2.3748999999999998e+00  -1.4164099999999999e+01   1.0603930000000000e+02   1.3331799999999999e+01  -1.3211100000000000e+01  -1.1368000000000000e+00
   2.9734800000000000e+01  -5.7706899999999997e+01   4.9977629999999999e+02  -1.4894000000000001e+00   6.8133399999999995e+01   6.0209000000000001e+00  -2.8849999999999998e-01  -1.3030099999999999e+01   8.6363699999999994e+01   1.0692399999999999e+01  -1.0641999999999999e+01  -1.4155000000000000e+00
   3.2027200000000001e+01  -5.9025900000000000e+01   5.0140620000000001e+02  -8.3060000000000000e-01   6.7971599999999995e+01   5.8630000000000004e+00   3.4845999999999999e+00  -1.2874400000000000e+01   6.1899799999999999e+01   7.7736999999999998e+00  -8.0824999999999996e+00  -1.5924000000000000e+00
   3.3129300000000001e+01  -5.9245800000000003e+01   5.0089150000000001e+02  -8.5900000000000004e-02   6.7438699999999997e+01   5.9244000000000003e+00   3.2183000000000002e+00  -1.1784900000000000e+01   4.3530099999999997e+01   4.4310999999999998e+00  -5.2728999999999999e+00  -1.3048999999999999e+00
   3.1740700000000000e+01  -5.8630200000000002e+01   4.9685969999999998e+02   1.1361000000000001e+00   6.6791700000000006e+01   5.7008000000000001e+00   3.5733999999999999e+00  -6.0480999999999998e+00   2.4028600000000001e+01   2.6394000000000002e+00  -3.2522000000000002e+00  -9.2889999999999995e-01
   3.1850899999999999e+01  -5.8014699999999998e+01   4.9085480000000001e+02   2.2437000000000000e+00   6.5545100000000005e+01   5.4288999999999996e+00  -2.3971000000000000e+00  -2.2239999999999999e-01   1.5148500000000000e+01   1.3678999999999999e+00  -1.3855999999999999e+00   4.2020000000000002e-01
   3.0440200000000001e+01  -5.7003399999999999e+01   4.8467840000000001e+02   3.4944000000000002e+00   6.4374600000000001e+01   5.2622999999999998e+00  -2.9519000000000002e+00  -1.2452000000000001e+00   9.5765999999999991e+00   4.7199999999999998e-01  -6.6390000000000005e-01   7.3429999999999995e-01
   2.9668700000000001e+01  -5.6190100000000001e+01   4.7815879999999999e+02   4.8787000000000003e+00   6.3185200000000002e+01   5.0824999999999996e+00  -3.2627000000000002e+00   9.5609999999999995e-01   6.7035999999999998e+00   4.8200000000000000e-02  -6.7400000000000002e-02   7.8300000000000003e-01
   2.8654800000000002e+01  -5.5376700000000000e+01   4.7206819999999999e+02   6.2153999999999998e+00   6.1909999999999997e+01   4.8807999999999998e+00  -3.0851000000000002e+00  -1.7788999999999999e+00   4.6142000000000003e+00  -3.6599999999999999e-01   1.8279999999999999e-01   3.9369999999999999e-01
   2.8412299999999998e+01  -5.4365400000000001e+01   4.6632069999999999e+02   7.5711000000000004e+00   6.0958399999999997e+01   4.4772999999999996e+00  -2.2416999999999998e+00  -2.0678999999999998e+00   5.3977000000000004e+00  -2.7939999999999998e-01   1.5400000000000000e-01   3.0959999999999999e-01
   2.7751000000000001e+01  -5.3288200000000003e+01   4.6143099999999998e+02   8.9172999999999991e+00   5.9949800000000003e+01   4.0826000000000002e+00  -9.1000000000000003e-01  -1.4676000000000000e+00   6.0072000000000001e+00  -1.8300000000000000e-01   9.6199999999999994e-02   1.6810000000000000e-01
   2.7486499999999999e+01  -5.1529499999999999e+01   4.5602659999999997e+02   1.0492599999999999e+01   5.9026699999999998e+01   3.7844000000000002e+00  -5.3269999999999995e-01  -2.2235999999999998e+00   4.1788999999999996e+00  -3.2750000000000001e-01   4.8099999999999997e-02   1.1060000000000000e-01
   2.7376300000000001e+01  -5.0936000000000000e+01   4.5165159999999997e+02   1.1867500000000000e+01   5.8056100000000001e+01   3.4073000000000002e+00  -2.4410000000000001e-01  -1.2230000000000001e+00   4.9623999999999997e+00  -2.1190000000000001e-01  -3.8500000000000000e-02   3.5400000000000001e-02
   2.6935500000000001e+01  -4.9880800000000001e+01   4.4727670000000001e+02   1.3442800000000000e+01   5.6914200000000001e+01   3.1309999999999998e+00  -1.1100000000000000e-01  -1.4676000000000000e+00   4.2659000000000002e+00  -3.2750000000000001e-01  -1.9199999999999998e-02   8.4000000000000005e-02
   2.6913399999999999e+01  -4.8979399999999998e+01   4.4255849999999998e+02   1.5123200000000001e+01   5.6105400000000003e+01   2.8022000000000000e+00   6.6600000000000006e-02  -1.7788999999999999e+00   5.0495000000000001e+00  -3.0819999999999997e-01   1.9199999999999998e-02   1.0620000000000000e-01
   2.6803200000000000e+01  -4.8100099999999998e+01   4.3972770000000003e+02   1.6612600000000000e+01   5.5401200000000003e+01   2.5040000000000000e+00  -8.8800000000000004e-02  -1.1339999999999999e+00   5.5719000000000003e+00  -2.7939999999999998e-01   7.6999999999999999e-02   1.1940000000000001e-01
   2.6450600000000001e+01  -4.7660400000000003e+01   4.3698259999999999e+02   1.8359700000000000e+01   5.4754100000000001e+01   2.2321000000000000e+00  -4.4400000000000002e-02  -1.4676000000000000e+00   5.4847999999999999e+00  -3.5639999999999999e-01   1.9199999999999998e-02   1.3270000000000001e-01
   2.6362400000000001e+01  -4.7330700000000000e+01   4.3518110000000001e+02   2.0001899999999999e+01   5.4202199999999998e+01   2.0478999999999998e+00   2.2200000000000001e-02  -1.0227999999999999e+00   5.2236000000000002e+00  -2.5050000000000000e-01   6.7400000000000002e-02   1.3270000000000001e-01
   2.6252199999999998e+01  -4.6693100000000001e+01   4.3398020000000002e+02   2.1672699999999999e+01   5.3774000000000001e+01   1.8725000000000001e+00  -1.5540000000000001e-01  -1.1117999999999999e+00   4.4401000000000002e+00  -3.0819999999999997e-01   3.8500000000000000e-02   1.3270000000000001e-01
   2.6009699999999999e+01  -4.6715100000000000e+01   4.3578160000000003e+02   2.3362600000000000e+01   5.3545600000000000e+01   1.7145999999999999e+00   0.0000000000000000e+00  -1.4008000000000000e+00   5.3977000000000004e+00  -2.8899999999999998e-01   6.7400000000000002e-02   1.1940000000000001e-01
   2.5987700000000000e+01  -4.7000900000000001e+01   4.3492380000000003e+02   2.5205300000000001e+01   5.3507500000000000e+01   1.5480000000000000e+00   2.2200000000000001e-02  -8.6719999999999997e-01   4.1788999999999996e+00  -3.0819999999999997e-01   8.6599999999999996e-02   1.6370000000000001e-01
   2.5921500000000002e+01  -4.7748399999999997e+01   4.3835509999999999e+02   2.6914300000000001e+01   5.3431399999999996e+01   1.5173000000000001e+00  -1.1100000000000000e-01  -1.1785000000000001e+00   3.8306000000000000e+00  -2.9859999999999998e-01   8.6599999999999996e-02   1.2830000000000000e-01
   2.5899500000000000e+01  -4.8825499999999998e+01   4.4212959999999998e+02   2.8861899999999999e+01   5.3640799999999999e+01   1.4383999999999999e+00  -1.7760000000000001e-01  -9.5609999999999995e-01   4.7012999999999998e+00  -1.9270000000000001e-01   1.4430000000000001e-01   1.5920000000000001e-01
   2.6075800000000001e+01  -4.9748899999999999e+01   4.4719090000000000e+02   3.0952800000000000e+01   5.4059500000000000e+01   1.3813000000000000e+00  -1.5540000000000001e-01  -7.1150000000000002e-01   4.3529999999999998e+00  -2.7939999999999998e-01   7.6999999999999999e-02   1.3710000000000000e-01
   2.6847300000000001e+01  -5.0804099999999998e+01   4.5516879999999998e+02   3.3272900000000000e+01   5.4620899999999999e+01   1.2410000000000001e+00  -4.4400000000000002e-02  -8.6719999999999997e-01   4.2659000000000002e+00  -3.3710000000000001e-01   1.2509999999999999e-01   1.2830000000000000e-01
   2.7398399999999999e+01  -5.1265700000000002e+01   4.6168830000000003e+02   3.5783799999999999e+01   5.5210900000000002e+01   1.1226000000000000e+00   4.4400000000000002e-02  -7.7820000000000000e-01   4.4401000000000002e+00  -3.1790000000000002e-01   5.7700000000000001e-02   1.3710000000000000e-01
   2.8544599999999999e+01  -5.2079099999999997e+01   4.6975200000000001e+02   3.8485799999999998e+01   5.5905500000000004e+01   1.0305000000000000e+00  -8.8800000000000004e-02  -7.5600000000000001e-01   4.3529999999999998e+00  -3.5639999999999999e-01   1.9239999999999999e-01   1.4599999999999999e-01
   2.9668700000000001e+01  -5.2892499999999998e+01   4.7841620000000000e+02   4.1540999999999997e+01   5.6695399999999999e+01   9.1210000000000002e-01  -1.1100000000000000e-01  -8.0049999999999999e-01   4.5270999999999999e+00  -3.2750000000000001e-01   1.6360000000000000e-01   1.7690000000000000e-01
   3.0726700000000001e+01  -5.3661900000000003e+01   4.8768079999999998e+02   4.4710700000000003e+01   5.7466099999999997e+01   7.7620000000000000e-01  -2.2189999999999999e-01  -5.1139999999999997e-01   4.2659000000000002e+00  -2.5050000000000000e-01   2.8899999999999999e-02   1.5920000000000001e-01
   3.2291699999999999e+01  -5.4167600000000000e+01   4.9711700000000002e+02   4.8338700000000003e+01   5.7989500000000000e+01   6.3149999999999995e-01   4.4400000000000002e-02  -6.2260000000000004e-01   4.5270999999999999e+00  -3.7569999999999998e-01   1.6360000000000000e-01   8.4000000000000005e-02
   3.4099200000000003e+01  -5.4607199999999999e+01   5.0723950000000002e+02   5.2014499999999998e+01   5.8731699999999996e+01   4.7360000000000002e-01  -1.1100000000000000e-01  -4.8920000000000002e-01   4.6142000000000003e+00  -3.1790000000000002e-01   1.2509999999999999e-01   1.3710000000000000e-01
   3.5509900000000002e+01  -5.6849600000000002e+01   5.1624680000000001e+02   5.5375200000000000e+01   5.9749899999999997e+01   2.9820000000000002e-01   1.5540000000000001e-01  -6.0040000000000004e-01   4.6142000000000003e+00  -2.6970000000000000e-01   1.7319999999999999e-01   1.2390000000000000e-01
   3.6171100000000003e+01  -5.7970700000000001e+01   5.2654089999999997e+02   5.8774099999999997e+01   6.0844299999999997e+01   4.3850000000000000e-01   1.9980000000000001e-01  -7.7820000000000000e-01   3.8306000000000000e+00  -4.1420000000000001e-01   1.3469999999999999e-01   7.0800000000000002e-02
   3.7317300000000003e+01  -6.0894500000000001e+01   5.3855060000000003e+02   6.1791100000000000e+01   6.2109900000000003e+01   6.9289999999999996e-01   1.9980000000000001e-01  -7.5600000000000001e-01   4.4401000000000002e+00  -3.0819999999999997e-01   1.7319999999999999e-01   1.1500000000000000e-01
   3.7670000000000002e+01  -6.4609800000000007e+01   5.5081769999999995e+02   6.4502600000000001e+01   6.3613399999999999e+01   1.0042000000000000e+00   2.6629999999999998e-01  -8.4499999999999997e-01   4.0048000000000004e+00  -2.9859999999999998e-01   1.8279999999999999e-01   1.0170000000000000e-01
   3.9279100000000000e+01  -6.8918499999999995e+01   5.6094020000000000e+02   6.6784400000000005e+01   6.4850399999999993e+01   2.1400000000000001e+00  -4.4400000000000002e-02  -8.2269999999999999e-01   4.0918000000000001e+00  -3.7569999999999998e-01   1.7319999999999999e-01   1.7700000000000000e-02
   3.7273200000000003e+01  -7.0149600000000007e+01   5.7089110000000005e+02   6.8856200000000001e+01   6.6411000000000001e+01   1.8549000000000000e+00  -2.6629999999999998e-01  -1.0672999999999999e+00   3.1341999999999999e+00  -3.8529999999999998e-01   2.3089999999999999e-01  -1.3299999999999999e-02
   3.7802300000000002e+01  -7.6656800000000004e+01   5.7989840000000004e+02   7.0374300000000005e+01   6.7391199999999998e+01   2.3153999999999999e+00  -4.4400000000000002e-02  -9.7840000000000005e-01   3.9177000000000000e+00  -4.3350000000000000e-01   1.3469999999999999e-01  -2.2100000000000002e-02
   3.5664200000000001e+01  -8.1009500000000003e+01   5.8092780000000005e+02   7.1300399999999996e+01   6.8114400000000003e+01   2.9161999999999999e+00  -4.4400000000000002e-02  -9.7840000000000005e-01   3.4824000000000002e+00  -3.8529999999999998e-01   2.2130000000000000e-01   4.8700000000000000e-02
   3.6171100000000003e+01  -8.3669499999999999e+01   5.8007000000000005e+02   7.2006900000000002e+01   6.8218999999999994e+01   3.3984999999999999e+00  -2.2200000000000001e-02  -9.3389999999999995e-01   3.3083000000000000e+00  -4.0460000000000002e-01   2.7900000000000003e-01   8.8000000000000005e-03
   3.5576000000000001e+01  -8.6989099999999993e+01   5.7363620000000003e+02   7.1768199999999993e+01   6.7657600000000002e+01   4.0694999999999997e+00  -2.2200000000000001e-02  -9.5609999999999995e-01   2.9600000000000000e+00  -3.5639999999999999e-01   3.5599999999999998e-01   7.5200000000000003e-02
   3.4892699999999998e+01  -9.0396500000000003e+01   5.6136910000000000e+02   7.0603399999999993e+01   6.6325400000000002e+01   4.5956999999999999e+00  -1.1100000000000000e-01  -1.0894999999999999e+00   3.3083000000000000e+00  -3.0819999999999997e-01   3.6559999999999998e-01   4.8700000000000000e-02
   3.3812600000000003e+01  -9.2287099999999995e+01   5.4069520000000000e+02   6.8693899999999999e+01   6.4193799999999996e+01   5.1614000000000004e+00   2.8849999999999998e-01  -1.4898000000000000e+00   3.8306000000000000e+00  -4.1420000000000001e-01   3.4639999999999999e-01   8.8499999999999995e-02
   3.2093299999999999e+01  -9.1913399999999996e+01   5.1676149999999996e+02   6.6354799999999997e+01   6.1634099999999997e+01   5.5077999999999996e+00  -6.6600000000000006e-02  -1.2007000000000001e+00   3.6564999999999999e+00  -4.7199999999999998e-01   3.2710000000000000e-01   4.4000000000000003e-03
   3.0572399999999998e+01  -9.1187899999999999e+01   4.9085480000000001e+02   6.3576500000000003e+01   5.8646099999999997e+01   5.7709999999999999e+00   1.1100000000000000e-01  -1.2452000000000001e+00   3.4824000000000002e+00  -5.2020000000000000e-01   3.3679999999999999e-01   3.9800000000000002e-02
   2.8015499999999999e+01  -8.8022300000000001e+01   4.6125940000000003e+02   6.0225299999999997e+01   5.5553500000000000e+01   6.0385000000000000e+00   6.6600000000000006e-02  -1.3341000000000001e+00   3.9177000000000000e+00  -3.9489999999999997e-01   2.7900000000000003e-01   4.8700000000000000e-02
   2.5568899999999999e+01  -8.6813199999999995e+01   4.3063459999999998e+02   5.6711900000000000e+01   5.2337100000000000e+01   6.2972000000000001e+00   8.8800000000000004e-02  -1.4453000000000000e+00   3.9177000000000000e+00  -4.4309999999999999e-01   3.4639999999999999e-01   2.2100000000000002e-02
   2.2835599999999999e+01  -8.4263099999999994e+01   3.9855149999999998e+02   5.2826000000000001e+01   4.8464199999999998e+01   6.4682000000000004e+00   4.4400000000000002e-02  -1.2897000000000001e+00   3.4824000000000002e+00  -4.8159999999999997e-01   2.5019999999999998e-01   5.7500000000000002e-02
   2.0300799999999999e+01  -8.0657799999999995e+01   3.6475270000000000e+02   4.8520099999999999e+01   4.4524600000000000e+01   6.5033000000000003e+00   2.2200000000000001e-02  -1.0894999999999999e+00   3.7435999999999998e+00  -4.8159999999999997e-01   2.9830000000000001e-01   9.2899999999999996e-02
   1.8074500000000000e+01  -7.5491600000000005e+01   3.2777980000000002e+02   4.4090100000000000e+01   4.0109200000000001e+01   6.2621000000000002e+00   4.6610000000000001e-01  -1.8010999999999999e+00   3.8306000000000000e+00  -4.9130000000000001e-01   2.5979999999999998e-01   1.0620000000000000e-01
   1.6245100000000001e+01  -6.9006500000000003e+01   2.8746150000000000e+02   3.8905900000000003e+01   3.5094400000000000e+01   5.7840999999999996e+00   3.7730000000000002e-01  -1.3341000000000001e+00   4.0048000000000004e+00  -4.0460000000000002e-01   2.3089999999999999e-01   1.1940000000000001e-01
   1.3930600000000000e+01  -6.1180300000000003e+01   2.4474109999999999e+02   3.3673900000000003e+01   2.9651299999999999e+01   5.1044000000000000e+00   3.5510000000000003e-01  -1.3341000000000001e+00   3.2212000000000001e+00  -3.3710000000000001e-01   2.5979999999999998e-01   1.3270000000000001e-01
   1.1704400000000000e+01  -5.2167099999999998e+01   2.0056250000000000e+02   2.7993099999999998e+01   2.4036999999999999e+01   4.2009999999999996e+00   4.2170000000000002e-01  -1.4008000000000000e+00   3.5695000000000001e+00  -4.8159999999999997e-01   2.3089999999999999e-01   1.0170000000000000e-01
   9.0373000000000001e+00  -4.1175300000000000e+01   1.5775640000000001e+02   2.2589300000000001e+01   1.8670100000000001e+01   2.9906999999999999e+00   3.5510000000000003e-01  -1.4231000000000000e+00   4.0918000000000001e+00  -3.7569999999999998e-01   1.6360000000000000e-01   1.4599999999999999e-01
   6.3921999999999999e+00  -2.2731000000000002e+01   1.2352870000000000e+02   1.8522099999999998e+01   1.4540200000000000e+01   8.1569999999999998e-01   5.7709999999999995e-01  -1.3786000000000000e+00   3.0470999999999999e+00  -3.9489999999999997e-01   2.5979999999999998e-01   1.5479999999999999e-01
   5.0035999999999996e+00  -2.0268899999999999e+01   9.1702900000000000e+01   1.3843800000000000e+01   1.0724299999999999e+01   5.3939999999999999e-01   5.9930000000000005e-01  -1.2674000000000001e+00   3.5695000000000001e+00  -4.1420000000000001e-01   2.2130000000000000e-01   1.7690000000000000e-01
   2.9316000000000000e+00  -1.4443199999999999e+01   6.7168700000000001e+01   1.0225300000000001e+01   7.7744000000000000e+00   5.5689999999999995e-01   5.5489999999999995e-01  -1.3119000000000001e+00   3.3953000000000002e+00  -4.1420000000000001e-01   2.5019999999999998e-01   1.6370000000000001e-01
   1.3446000000000000e+00  -1.2992300000000000e+01   4.6752200000000002e+01   6.9218999999999999e+00   5.4905999999999997e+00   3.3329999999999999e-01   7.7680000000000005e-01  -1.1563000000000001e+00   3.5695000000000001e+00  -3.4680000000000000e-01   2.3089999999999999e-01   2.3000000000000001e-01
   9.9190000000000000e-01  -6.7270000000000003e+00   3.2426299999999998e+01   4.7927999999999997e+00   3.6825999999999999e+00  -1.8420000000000000e-01   5.7709999999999995e-01  -1.2674000000000001e+00   4.0918000000000001e+00  -4.2380000000000001e-01   1.7319999999999999e-01   2.2559999999999999e-01
   7.9349999999999998e-01  -3.1656000000000000e+00   2.1789100000000001e+01   3.2652000000000001e+00   2.4361000000000002e+00  -6.4459999999999995e-01   7.1020000000000005e-01  -1.4898000000000000e+00   4.0048000000000004e+00  -3.2750000000000001e-01   2.4060000000000001e-01   1.9460000000000000e-01
   7.2740000000000005e-01   5.7160000000000000e-01   1.5097899999999999e+01   2.2627000000000002e+00   1.6272000000000000e+00  -9.5599999999999996e-01   7.7680000000000005e-01  -1.2897000000000001e+00   4.1788999999999996e+00  -4.1420000000000001e-01   2.3089999999999999e-01   2.1229999999999999e-01
   1.3446000000000000e+00   2.6160000000000001e+00   1.0294100000000000e+01   1.5180000000000000e+00   1.1324000000000001e+00  -1.1665000000000001e+00   7.3240000000000005e-01  -9.5609999999999995e-01   3.5695000000000001e+00  -2.6970000000000000e-01   2.9830000000000001e-01   1.4599999999999999e-01
   2.2703000000000002e+00   2.1543999999999999e+00   7.9779000000000000e+00   1.0216000000000001e+00   6.8510000000000004e-01  -1.1182000000000001e+00   8.6560000000000004e-01  -1.4008000000000000e+00   3.6564999999999999e+00  -3.6599999999999999e-01   2.3089999999999999e-01   2.2559999999999999e-01
   1.0801000000000001e+00   1.2969999999999999e+00   4.9755000000000003e+00   2.4820000000000000e-01   3.3310000000000001e-01  -7.8059999999999996e-01   7.9900000000000004e-01  -1.4008000000000000e+00   3.5695000000000001e+00  -3.9489999999999997e-01   1.4430000000000001e-01   2.3440000000000000e-01
   7.9349999999999998e-01   5.9360000000000002e-01   4.3750000000000000e+00   2.2910000000000000e-01   4.2820000000000003e-01  -6.4900000000000002e-01   7.3240000000000005e-01  -1.2230000000000001e+00   3.8306000000000000e+00  -2.9859999999999998e-01   2.5979999999999998e-01   2.4329999999999999e-01
   4.8490000000000000e-01   8.5740000000000005e-01   5.4043999999999999e+00   2.0999999999999999e-01   2.5690000000000002e-01  -5.6130000000000002e-01   6.2150000000000005e-01  -1.0450999999999999e+00   3.4824000000000002e+00  -3.1790000000000002e-01   1.8279999999999999e-01   2.6540000000000002e-01
   4.1880000000000001e-01   8.7900000000000006e-02   5.3186000000000000e+00   1.2410000000000000e-01   2.2839999999999999e-01  -5.3059999999999996e-01   2.6629999999999998e-01  -1.1117999999999999e+00   4.7882999999999996e+00  -3.0819999999999997e-01   3.1750000000000000e-01   2.5209999999999999e-01
   0.0000000000000000e+00  -7.2550000000000003e-01   5.9191000000000003e+00   0.0000000000000000e+00   5.7099999999999998e-02  -4.1220000000000001e-01   1.1100000000000000e-01  -7.3380000000000001e-01   4.0048000000000004e+00  -1.7340000000000000e-01   2.8870000000000001e-01   2.2120000000000001e-01
   2.1999999999999999e-02  -6.1550000000000005e-01   4.4607999999999999e+00  -5.7299999999999997e-02   1.9000000000000000e-02  -3.9470000000000000e-01  -2.4410000000000001e-01  -8.2269999999999999e-01   4.0918000000000001e+00  -1.7340000000000000e-01   2.7900000000000003e-01   2.4329999999999999e-01
   3.0859999999999999e-01  -3.5170000000000001e-01   5.0612000000000004e+00  -9.4999999999999998e-03   1.2370000000000000e-01  -3.8590000000000002e-01  -4.4400000000000002e-02  -1.3339999999999999e-01   4.9623999999999997e+00  -1.7340000000000000e-01   2.8870000000000001e-01   2.9189999999999999e-01
  -2.1999999999999999e-02  -1.7590000000000000e-01   3.8603000000000001e+00   7.6399999999999996e-02   9.5200000000000007e-02  -4.0780000000000000e-01   2.8849999999999998e-01  -2.6679999999999998e-01   4.6142000000000003e+00  -2.1190000000000001e-01   2.5019999999999998e-01   3.3620000000000000e-01
   1.7630000000000001e-01  -5.4959999999999998e-01   4.2892000000000001e+00   0.0000000000000000e+00   9.5200000000000007e-02  -4.0339999999999998e-01   5.7709999999999995e-01   1.1119999999999999e-01   4.9623999999999997e+00  -4.8200000000000000e-02   2.0210000000000000e-01   3.3620000000000000e-01
  -2.1999999999999999e-02  -4.1770000000000002e-01   3.2597999999999998e+00   0.0000000000000000e+00   3.4260000000000002e-01  -3.1569999999999998e-01   9.7660000000000002e-01  -2.8910000000000002e-01   4.1788999999999996e+00  -2.2159999999999999e-01   2.6939999999999997e-01   2.2120000000000001e-01
   1.1020000000000001e-01  -3.5170000000000001e-01   3.7745000000000002e+00  -1.4319999999999999e-01   2.0930000000000001e-01  -3.3770000000000000e-01   1.0209999999999999e+00  -1.7790000000000000e-01   3.7435999999999998e+00  -1.1559999999999999e-01   2.5979999999999998e-01   2.8749999999999998e-01
  -4.4100000000000000e-02  -4.3969999999999998e-01   3.5171000000000001e+00  -3.8199999999999998e-02   1.9980000000000001e-01  -3.7269999999999998e-01   7.7680000000000005e-01  -2.2200000000000001e-02   3.8306000000000000e+00  -1.3489999999999999e-01   2.8870000000000001e-01   2.9640000000000000e-01
   8.8200000000000001e-02  -3.0780000000000002e-01   3.8603000000000001e+00  -1.0500000000000000e-01   1.2370000000000000e-01  -3.5959999999999998e-01   5.9930000000000005e-01  -1.7790000000000000e-01   4.7012999999999998e+00  -1.8300000000000000e-01   2.1170000000000000e-01   2.6540000000000002e-01
   1.5429999999999999e-01  -6.5949999999999998e-01   3.2597999999999998e+00   4.7699999999999999e-02   1.3320000000000001e-01  -3.5959999999999998e-01   7.9900000000000004e-01  -2.0010000000000000e-01   4.6142000000000003e+00  -1.1559999999999999e-01   2.5979999999999998e-01   1.9910000000000000e-01
   2.1999999999999999e-02  -4.6170000000000000e-01   4.6322999999999999e+00  -4.7699999999999999e-02   1.4269999999999999e-01  -3.9470000000000000e-01   7.1020000000000005e-01  -6.6699999999999995e-02   3.8306000000000000e+00  -2.0230000000000001e-01   1.4430000000000001e-01   2.1679999999999999e-01
   4.4100000000000000e-02  -6.5949999999999998e-01   4.3750000000000000e+00  -4.7699999999999999e-02   9.5200000000000007e-02  -3.6840000000000001e-01   7.7680000000000005e-01  -2.2239999999999999e-01   4.1788999999999996e+00  -1.2520000000000001e-01   2.1170000000000000e-01   2.1229999999999999e-01
   1.5429999999999999e-01  -2.8580000000000000e-01   2.9165999999999999e+00  -1.9099999999999999e-02   2.0930000000000001e-01  -3.8590000000000002e-01   7.5460000000000005e-01  -4.4499999999999998e-02   4.2659000000000002e+00  -1.9270000000000001e-01   1.5400000000000000e-01   2.1229999999999999e-01
  -1.3230000000000000e-01  -4.3969999999999998e-01   3.3456000000000001e+00  -1.6230000000000000e-01   1.5229999999999999e-01  -3.9910000000000001e-01   8.6560000000000004e-01  -8.8900000000000007e-02   4.1788999999999996e+00  -1.8300000000000000e-01   1.5400000000000000e-01   2.6979999999999998e-01
   2.2040000000000001e-01  -4.3969999999999998e-01   3.7745000000000002e+00  -9.5500000000000002e-02   3.4260000000000002e-01  -4.2980000000000002e-01   8.8780000000000003e-01   2.2200000000000001e-02   4.5270999999999999e+00  -1.4449999999999999e-01   1.7319999999999999e-01   2.4770000000000000e-01
   2.1999999999999999e-02  -4.8359999999999997e-01   3.7745000000000002e+00  -1.2410000000000000e-01   2.3790000000000000e-01  -3.6840000000000001e-01   8.8780000000000003e-01  -2.8910000000000002e-01   4.7882999999999996e+00  -1.7340000000000000e-01   1.3469999999999999e-01   2.9640000000000000e-01
   2.6450000000000001e-01  -6.3749999999999996e-01   4.0317999999999996e+00  -1.8140000000000001e-01   1.3320000000000001e-01  -3.6399999999999999e-01   8.8780000000000003e-01  -1.1119999999999999e-01   4.3529999999999998e+00  -1.1559999999999999e-01   1.3469999999999999e-01   3.0520000000000003e-01
   1.5429999999999999e-01  -3.9570000000000000e-01   3.4314000000000000e+00  -4.7699999999999999e-02   1.9030000000000000e-01  -3.1569999999999998e-01   6.8799999999999994e-01  -3.1130000000000002e-01   4.0918000000000001e+00  -1.0600000000000000e-01   2.3089999999999999e-01   2.5209999999999999e-01
   4.4100000000000000e-02  -5.2759999999999996e-01   3.8603000000000001e+00  -1.3370000000000001e-01   7.6100000000000001e-02  -3.4200000000000003e-01   9.1000000000000003e-01  -4.4499999999999998e-02   4.0918000000000001e+00  -1.3489999999999999e-01   2.0210000000000000e-01   2.6979999999999998e-01
   4.4100000000000000e-02  -3.5170000000000001e-01   3.9460999999999999e+00  -3.8199999999999998e-02   1.9980000000000001e-01  -3.7269999999999998e-01   8.4340000000000004e-01  -1.7790000000000000e-01   3.9177000000000000e+00  -1.7340000000000000e-01   2.3089999999999999e-01   2.2559999999999999e-01
   1.1020000000000001e-01  -4.1770000000000002e-01   3.0882000000000001e+00  -1.5279999999999999e-01   1.2370000000000000e-01  -3.4639999999999999e-01   7.5460000000000005e-01  -1.5559999999999999e-01   4.2659000000000002e+00  -2.4079999999999999e-01   1.0580000000000001e-01   2.4329999999999999e-01
   1.5429999999999999e-01  -4.8359999999999997e-01   2.9165999999999999e+00  -1.8140000000000001e-01   1.6180000000000000e-01  -3.6399999999999999e-01   5.9930000000000005e-01  -8.8900000000000007e-02   5.2236000000000002e+00  -1.4449999999999999e-01   1.4430000000000001e-01   3.1409999999999999e-01
   8.8200000000000001e-02  -5.2759999999999996e-01   3.6029000000000000e+00   0.0000000000000000e+00   1.9980000000000001e-01  -3.9910000000000001e-01   6.6579999999999995e-01  -4.4499999999999998e-02   4.4401000000000002e+00  -1.5409999999999999e-01   1.8279999999999999e-01   2.6540000000000002e-01
   2.2040000000000001e-01  -3.2979999999999998e-01   3.0882000000000001e+00  -5.7299999999999997e-02   1.4269999999999999e-01  -3.9470000000000000e-01   6.6579999999999995e-01   0.0000000000000000e+00   3.6564999999999999e+00  -1.8300000000000000e-01   8.6599999999999996e-02   2.8310000000000002e-01
   1.5429999999999999e-01  -6.8149999999999999e-01   3.4314000000000000e+00  -3.8199999999999998e-02   1.8079999999999999e-01  -3.5520000000000002e-01   5.7709999999999995e-01   8.8900000000000007e-02   4.4401000000000002e+00  -2.0230000000000001e-01   1.9239999999999999e-01   2.8310000000000002e-01
   4.4100000000000000e-02  -5.7160000000000000e-01   3.5171000000000001e+00  -2.8600000000000000e-02   2.2839999999999999e-01  -3.8590000000000002e-01   6.8799999999999994e-01  -2.0010000000000000e-01   4.4401000000000002e+00  -1.9270000000000001e-01   1.8279999999999999e-01   2.6979999999999998e-01
   1.9839999999999999e-01  -4.1770000000000002e-01   4.0317999999999996e+00  -9.5500000000000002e-02   8.5599999999999996e-02  -3.4200000000000003e-01   7.5460000000000005e-01   8.8900000000000007e-02   4.3529999999999998e+00  -1.4449999999999999e-01   7.6999999999999999e-02   3.0520000000000003e-01
   0.0000000000000000e+00  -3.9570000000000000e-01   2.5735000000000001e+00  -8.5900000000000004e-02   0.0000000000000000e+00  -3.6840000000000001e-01   5.7709999999999995e-01  -2.2200000000000001e-02   4.0048000000000004e+00  -9.6299999999999997e-02   2.3089999999999999e-01   2.2559999999999999e-01
   2.2040000000000001e-01  -5.0560000000000005e-01   2.5735000000000001e+00  -1.3370000000000001e-01   1.9980000000000001e-01  -3.8150000000000001e-01   5.7709999999999995e-01  -4.4499999999999998e-02   5.0495000000000001e+00  -1.8300000000000000e-01   2.0210000000000000e-01   3.0520000000000003e-01
   2.4249999999999999e-01  -3.0780000000000002e-01   3.8603000000000001e+00  -1.4319999999999999e-01   1.7130000000000001e-01  -4.3409999999999999e-01   5.7709999999999995e-01   0.0000000000000000e+00   4.3529999999999998e+00  -1.2520000000000001e-01   1.4430000000000001e-01   2.6540000000000002e-01
   3.3060000000000000e-01  -7.6939999999999997e-01   4.2034000000000002e+00  -4.7699999999999999e-02   1.9980000000000001e-01  -3.8590000000000002e-01   5.5489999999999995e-01  -1.5559999999999999e-01   5.1365999999999996e+00  -1.5409999999999999e-01   1.5400000000000000e-01   2.7870000000000000e-01
   1.5429999999999999e-01  -5.7160000000000000e-01   3.5171000000000001e+00  -9.5500000000000002e-02   6.6600000000000006e-02  -3.5959999999999998e-01   6.8799999999999994e-01  -1.5559999999999999e-01   4.8754000000000000e+00  -2.1190000000000001e-01   1.1550000000000001e-01   3.0080000000000001e-01
   4.4100000000000000e-02  -6.3749999999999996e-01   3.4314000000000000e+00  -1.3370000000000001e-01   9.5200000000000007e-02  -3.7269999999999998e-01   3.9950000000000002e-01  -6.6699999999999995e-02   5.0495000000000001e+00  -8.6699999999999999e-02   2.2130000000000000e-01   3.0080000000000001e-01
   1.1020000000000001e-01  -3.9570000000000000e-01   3.0024000000000002e+00  -1.4319999999999999e-01   1.8079999999999999e-01  -3.7709999999999999e-01   8.8780000000000003e-01  -3.3350000000000002e-01   4.7882999999999996e+00  -1.4449999999999999e-01   1.7319999999999999e-01   3.0080000000000001e-01
   1.3230000000000000e-01  -3.0780000000000002e-01   3.8603000000000001e+00  -7.6399999999999996e-02   4.7600000000000003e-02  -3.6399999999999999e-01   8.2120000000000004e-01   2.2200000000000001e-02   3.7435999999999998e+00  -1.7340000000000000e-01   1.5400000000000000e-01   2.6100000000000001e-01
   1.3230000000000000e-01  -6.1550000000000005e-01   3.3456000000000001e+00  -6.6799999999999998e-02   7.6100000000000001e-02  -3.7269999999999998e-01   7.1020000000000005e-01  -1.1119999999999999e-01   4.0918000000000001e+00  -1.6380000000000000e-01   1.3469999999999999e-01   2.8310000000000002e-01
   1.3230000000000000e-01  -5.9360000000000002e-01   3.7745000000000002e+00  -2.6729999999999998e-01   1.8079999999999999e-01  -3.8590000000000002e-01   5.9930000000000005e-01   1.1119999999999999e-01   5.6589000000000000e+00  -1.8300000000000000e-01   1.0580000000000001e-01   3.1850000000000001e-01
   2.4249999999999999e-01  -6.1550000000000005e-01   3.4314000000000000e+00  -1.0500000000000000e-01   9.5200000000000007e-02  -3.8590000000000002e-01   6.2150000000000005e-01   0.0000000000000000e+00   4.6142000000000003e+00  -3.8500000000000000e-02   2.0210000000000000e-01   3.1850000000000001e-01
   6.6100000000000006e-02  -6.3749999999999996e-01   3.2597999999999998e+00  -7.6399999999999996e-02   5.7099999999999998e-02  -3.7269999999999998e-01   8.8780000000000003e-01  -1.3339999999999999e-01   5.1365999999999996e+00  -1.2520000000000001e-01   1.8279999999999999e-01   3.4949999999999998e-01
   3.5270000000000001e-01  -5.7160000000000000e-01   3.8603000000000001e+00  -6.6799999999999998e-02   1.6180000000000000e-01  -4.0339999999999998e-01   6.8799999999999994e-01  -2.0010000000000000e-01   5.5719000000000003e+00  -2.0230000000000001e-01   1.3469999999999999e-01   2.7870000000000000e-01
   4.4100000000000000e-02  -4.1770000000000002e-01   3.6886999999999999e+00  -2.8600000000000000e-02   1.2370000000000000e-01  -3.3770000000000000e-01   6.4370000000000005e-01  -1.7790000000000000e-01   4.9623999999999997e+00  -1.6380000000000000e-01   2.3089999999999999e-01   2.9189999999999999e-01
  -4.4100000000000000e-02  -4.8359999999999997e-01   3.5171000000000001e+00  -1.2410000000000000e-01  -3.8100000000000002e-02  -3.6840000000000001e-01   5.9930000000000005e-01   0.0000000000000000e+00   4.5270999999999999e+00  -8.6699999999999999e-02   1.3469999999999999e-01   3.0520000000000003e-01
   3.3060000000000000e-01  -9.2330000000000001e-01   4.2892000000000001e+00  -1.4319999999999999e-01   1.2370000000000000e-01  -3.8150000000000001e-01   6.6579999999999995e-01   1.1119999999999999e-01   4.3529999999999998e+00  -1.1559999999999999e-01   2.4060000000000001e-01   2.8749999999999998e-01
  -3.0859999999999999e-01  -4.3969999999999998e-01   4.1176000000000004e+00  -1.5279999999999999e-01   9.5200000000000007e-02  -3.9029999999999998e-01   6.4370000000000005e-01   2.2200000000000001e-02   4.7012999999999998e+00  -1.0600000000000000e-01   1.7319999999999999e-01   2.8749999999999998e-01
   9.0369999999999995e-01  -7.4739999999999995e-01   3.3456000000000001e+00  -1.1459999999999999e-01   8.5599999999999996e-02  -3.5520000000000002e-01   8.2120000000000004e-01  -1.3339999999999999e-01   4.9623999999999997e+00  -2.1190000000000001e-01   5.7700000000000001e-02   2.8749999999999998e-01
  -3.7469999999999998e-01  -6.1550000000000005e-01   3.6029000000000000e+00   1.9099999999999999e-02   1.4269999999999999e-01  -3.9470000000000000e-01   7.7680000000000005e-01  -1.1119999999999999e-01   4.2659000000000002e+00  -9.6299999999999997e-02   1.4430000000000001e-01   2.5209999999999999e-01
   7.4939999999999996e-01  -7.0350000000000001e-01   3.9460999999999999e+00  -1.8140000000000001e-01   9.5200000000000007e-02  -3.8150000000000001e-01   7.9900000000000004e-01   4.4499999999999998e-02   4.8754000000000000e+00  -1.0600000000000000e-01   2.8899999999999999e-02   3.5830000000000001e-01
  -1.5429999999999999e-01  -5.0560000000000005e-01   3.0024000000000002e+00  -1.0500000000000000e-01   1.2370000000000000e-01  -4.2099999999999999e-01   6.6579999999999995e-01  -1.5559999999999999e-01   4.0048000000000004e+00  -1.3489999999999999e-01   1.8279999999999999e-01   3.1850000000000001e-01
   4.8490000000000000e-01  -5.7160000000000000e-01   2.9165999999999999e+00  -1.1459999999999999e-01   5.7099999999999998e-02  -3.9910000000000001e-01   6.4370000000000005e-01  -1.1119999999999999e-01   4.7882999999999996e+00  -1.5409999999999999e-01   1.8279999999999999e-01   3.2290000000000002e-01
  -1.9839999999999999e-01  -5.4959999999999998e-01   3.5171000000000001e+00  -2.8600000000000000e-02   1.7130000000000001e-01  -4.0780000000000000e-01   7.5460000000000005e-01   1.1119999999999999e-01   4.1788999999999996e+00   5.7799999999999997e-02   1.5400000000000000e-01   3.1409999999999999e-01
   5.0700000000000001e-01  -3.7369999999999998e-01   3.7745000000000002e+00  -1.0500000000000000e-01   6.6600000000000006e-02  -3.8590000000000002e-01   5.5489999999999995e-01  -6.6699999999999995e-02   4.2659000000000002e+00  -9.6299999999999997e-02   9.6199999999999994e-02   3.2729999999999998e-01
  -8.8200000000000001e-02  -6.1550000000000005e-01   2.4018999999999999e+00  -1.7190000000000000e-01   1.4269999999999999e-01  -4.2099999999999999e-01   6.4370000000000005e-01   4.4499999999999998e-02   4.7882999999999996e+00  -8.6699999999999999e-02   1.5400000000000000e-01   2.7870000000000000e-01
   4.4080000000000003e-01  -4.3969999999999998e-01   4.4607999999999999e+00  -6.6799999999999998e-02   8.5599999999999996e-02  -3.5520000000000002e-01   7.1020000000000005e-01   1.5559999999999999e-01   4.6142000000000003e+00  -9.6299999999999997e-02   1.5400000000000000e-01   3.4060000000000001e-01
  -1.5429999999999999e-01  -5.7160000000000000e-01   3.1739999999999999e+00  -7.6399999999999996e-02   7.6100000000000001e-02  -3.6840000000000001e-01   6.4370000000000005e-01  -1.5559999999999999e-01   4.4401000000000002e+00  -1.5409999999999999e-01   1.1550000000000001e-01   3.4499999999999997e-01
   3.9679999999999999e-01  -6.1550000000000005e-01   4.5465000000000000e+00  -1.0500000000000000e-01   1.1420000000000000e-01  -3.8150000000000001e-01   6.2150000000000005e-01   8.8900000000000007e-02   4.2659000000000002e+00  -1.1559999999999999e-01   2.1170000000000000e-01   3.0080000000000001e-01
   8.8200000000000001e-02  -3.9570000000000000e-01   2.7450999999999999e+00  -1.2410000000000000e-01   3.8100000000000002e-02  -3.5080000000000000e-01   7.5460000000000005e-01  -2.2200000000000001e-02   4.0918000000000001e+00  -9.6299999999999997e-02   1.5400000000000000e-01   3.0080000000000001e-01
   4.4080000000000003e-01  -5.4959999999999998e-01   3.3456000000000001e+00  -1.1459999999999999e-01   8.5599999999999996e-02  -3.5080000000000000e-01   5.3269999999999995e-01   2.2239999999999999e-01   4.0918000000000001e+00  -2.0230000000000001e-01   1.5400000000000000e-01   3.0520000000000003e-01
   1.3230000000000000e-01  -5.7160000000000000e-01   2.5735000000000001e+00  -9.5500000000000002e-02   7.6100000000000001e-02  -3.7709999999999999e-01   5.5489999999999995e-01  -1.7790000000000000e-01   4.3529999999999998e+00  -1.6380000000000000e-01   2.0210000000000000e-01   2.9640000000000000e-01
   2.8649999999999998e-01  -3.5170000000000001e-01   3.0882000000000001e+00  -1.3370000000000001e-01   0.0000000000000000e+00  -3.4639999999999999e-01   6.6579999999999995e-01   2.2200000000000001e-02   4.7882999999999996e+00  -1.2520000000000001e-01   1.5400000000000000e-01   3.2290000000000002e-01
   2.2040000000000001e-01  -6.1550000000000005e-01   3.6029000000000000e+00  -1.2410000000000000e-01   6.6600000000000006e-02  -3.5520000000000002e-01   6.2150000000000005e-01   1.3339999999999999e-01   4.0918000000000001e+00  -1.4449999999999999e-01   1.1550000000000001e-01   3.0080000000000001e-01
   2.4249999999999999e-01  -4.3969999999999998e-01   3.9460999999999999e+00  -8.5900000000000004e-02   1.5229999999999999e-01  -3.8590000000000002e-01   6.2150000000000005e-01   2.4460000000000001e-01   4.7012999999999998e+00  -1.8300000000000000e-01   1.9239999999999999e-01   3.1409999999999999e-01
   1.9839999999999999e-01  -5.9360000000000002e-01   3.7745000000000002e+00  -1.6230000000000000e-01   3.8100000000000002e-02  -4.1660000000000003e-01   6.6579999999999995e-01  -1.5559999999999999e-01   3.9177000000000000e+00  -1.6380000000000000e-01   2.8899999999999999e-02   3.1409999999999999e-01
   2.8649999999999998e-01  -6.8149999999999999e-01   4.4607999999999999e+00  -2.2910000000000000e-01   6.6600000000000006e-02  -3.7269999999999998e-01   6.4370000000000005e-01  -1.5559999999999999e-01   4.5270999999999999e+00  -8.6699999999999999e-02   1.1550000000000001e-01   3.1850000000000001e-01
   1.1020000000000001e-01  -6.8149999999999999e-01   3.6029000000000000e+00  -1.2410000000000000e-01   6.6600000000000006e-02  -4.0339999999999998e-01   5.9930000000000005e-01   1.1119999999999999e-01   4.2659000000000002e+00  -1.4449999999999999e-01   1.4430000000000001e-01   3.4949999999999998e-01
   2.8649999999999998e-01  -5.4959999999999998e-01   3.6029000000000000e+00  -4.7699999999999999e-02   1.5229999999999999e-01  -3.8590000000000002e-01   5.5489999999999995e-01  -6.6699999999999995e-02   4.5270999999999999e+00  -9.6299999999999997e-02   4.8099999999999997e-02   3.1409999999999999e-01
   4.8490000000000000e-01  -4.6170000000000000e-01   3.6886999999999999e+00  -8.5900000000000004e-02   9.5200000000000007e-02  -3.9029999999999998e-01   6.4370000000000005e-01  -1.1119999999999999e-01   4.2659000000000002e+00  -1.7340000000000000e-01   9.6199999999999994e-02   3.1850000000000001e-01
   0.0000000000000000e+00  -5.0560000000000005e-01   3.7745000000000002e+00  -1.6230000000000000e-01   5.7099999999999998e-02  -3.3770000000000000e-01   5.9930000000000005e-01  -1.1119999999999999e-01   4.7012999999999998e+00  -1.3489999999999999e-01   1.8279999999999999e-01   3.5389999999999999e-01
   1.1020000000000001e-01  -5.9360000000000002e-01   3.6886999999999999e+00  -9.5500000000000002e-02   5.7099999999999998e-02  -4.3850000000000000e-01   6.2150000000000005e-01   1.5559999999999999e-01   4.4401000000000002e+00  -1.5409999999999999e-01   1.5400000000000000e-01   3.2729999999999998e-01
   2.8649999999999998e-01  -2.1980000000000000e-01   2.4018999999999999e+00  -1.0500000000000000e-01   2.8500000000000001e-02  -3.9470000000000000e-01   7.5460000000000005e-01  -4.4499999999999998e-02   5.3977000000000004e+00  -1.8300000000000000e-01   1.3469999999999999e-01   2.9640000000000000e-01
   2.6450000000000001e-01  -5.0560000000000005e-01   3.1739999999999999e+00  -9.4999999999999998e-03   1.4269999999999999e-01  -3.8590000000000002e-01   5.7709999999999995e-01   6.6699999999999995e-02   4.8754000000000000e+00  -2.0230000000000001e-01   1.1550000000000001e-01   2.8310000000000002e-01
   1.9839999999999999e-01  -5.2759999999999996e-01   3.3456000000000001e+00  -7.6399999999999996e-02   1.4269999999999999e-01  -3.8150000000000001e-01   6.8799999999999994e-01  -2.2200000000000001e-02   4.2659000000000002e+00  -1.7340000000000000e-01   7.6999999999999999e-02   3.4499999999999997e-01
   2.4249999999999999e-01  -6.8149999999999999e-01   3.0024000000000002e+00  -1.3370000000000001e-01   2.8500000000000001e-02  -3.9470000000000000e-01   5.5489999999999995e-01  -1.3339999999999999e-01   4.5270999999999999e+00  -5.7799999999999997e-02   9.6199999999999994e-02   3.1850000000000001e-01
   2.6450000000000001e-01  -5.0560000000000005e-01   3.6886999999999999e+00  -1.7190000000000000e-01   9.5200000000000007e-02  -3.7269999999999998e-01   7.1020000000000005e-01   2.4460000000000001e-01   4.7012999999999998e+00  -1.2520000000000001e-01   1.4430000000000001e-01   2.9640000000000000e-01
   1.1020000000000001e-01  -6.5949999999999998e-01   3.5171000000000001e+00  -9.5500000000000002e-02   4.7600000000000003e-02  -4.0780000000000000e-01   5.5489999999999995e-01   0.0000000000000000e+00   4.0048000000000004e+00  -7.7100000000000002e-02   1.2509999999999999e-01   3.2729999999999998e-01
   3.0859999999999999e-01  -5.4959999999999998e-01   3.0882000000000001e+00  -6.6799999999999998e-02   1.9030000000000000e-01  -3.7269999999999998e-01   7.5460000000000005e-01   6.6699999999999995e-02   4.7012999999999998e+00  -1.0600000000000000e-01   1.5400000000000000e-01   2.8310000000000002e-01
   2.4249999999999999e-01  -6.1550000000000005e-01   3.0882000000000001e+00  -7.6399999999999996e-02   1.2370000000000000e-01  -3.5959999999999998e-01   5.9930000000000005e-01   6.6699999999999995e-02   4.2659000000000002e+00  -5.7799999999999997e-02   1.4430000000000001e-01   3.2290000000000002e-01
   3.0859999999999999e-01  -5.7160000000000000e-01   4.1176000000000004e+00  -1.7190000000000000e-01   1.7130000000000001e-01  -3.6399999999999999e-01   7.5460000000000005e-01   1.1119999999999999e-01   4.5270999999999999e+00  -8.6699999999999999e-02   7.6999999999999999e-02   3.2729999999999998e-01
   3.3060000000000000e-01  -7.2550000000000003e-01   4.8038999999999996e+00  -1.5279999999999999e-01   1.9000000000000000e-02  -3.7269999999999998e-01   6.4370000000000005e-01  -2.2200000000000001e-02   4.7882999999999996e+00  -9.5999999999999992e-03   1.1550000000000001e-01   3.2290000000000002e-01
   8.8200000000000001e-02  -5.0560000000000005e-01   3.7745000000000002e+00  -2.3870000000000000e-01   1.4269999999999999e-01  -3.6840000000000001e-01   6.4370000000000005e-01   8.8900000000000007e-02   5.1365999999999996e+00  -1.3489999999999999e-01   1.2509999999999999e-01   3.4499999999999997e-01
   1.9839999999999999e-01  -4.8359999999999997e-01   3.0882000000000001e+00  -1.0500000000000000e-01   4.7600000000000003e-02  -3.9910000000000001e-01   6.6579999999999995e-01   6.6699999999999995e-02   4.4401000000000002e+00  -1.5409999999999999e-01   1.4430000000000001e-01   3.2729999999999998e-01
   2.8649999999999998e-01  -7.4739999999999995e-01   3.0024000000000002e+00  -1.3370000000000001e-01   1.2370000000000000e-01  -3.4200000000000003e-01   6.2150000000000005e-01   1.7790000000000000e-01   4.7012999999999998e+00  -9.6299999999999997e-02   6.7400000000000002e-02   3.1850000000000001e-01
   2.8649999999999998e-01  -7.2550000000000003e-01   3.6029000000000000e+00  -2.3870000000000000e-01  -2.8500000000000001e-02  -3.5959999999999998e-01   4.6610000000000001e-01  -6.6699999999999995e-02   4.7012999999999998e+00  -1.0600000000000000e-01   1.8279999999999999e-01   3.3179999999999998e-01
   1.5429999999999999e-01  -6.8149999999999999e-01   3.3456000000000001e+00  -2.0050000000000001e-01   1.0470000000000000e-01  -3.9029999999999998e-01   5.5489999999999995e-01  -4.4499999999999998e-02   5.3106999999999998e+00  -5.7799999999999997e-02   1.1550000000000001e-01   3.8040000000000002e-01
   2.2040000000000001e-01  -5.0560000000000005e-01   3.8603000000000001e+00  -7.6399999999999996e-02   7.6100000000000001e-02  -3.9470000000000000e-01   5.5489999999999995e-01   1.1119999999999999e-01   5.4847999999999999e+00  -1.9270000000000001e-01   1.9239999999999999e-01   3.2290000000000002e-01
   2.8649999999999998e-01  -7.6939999999999997e-01   3.3456000000000001e+00  -9.5500000000000002e-02   1.9000000000000000e-02  -4.2099999999999999e-01   6.4370000000000005e-01  -1.7790000000000000e-01   4.9623999999999997e+00  -1.3489999999999999e-01   1.6360000000000000e-01   3.1409999999999999e-01
   2.4249999999999999e-01  -7.2550000000000003e-01   3.2597999999999998e+00  -1.3370000000000001e-01   2.8500000000000001e-02  -4.2980000000000002e-01   6.4370000000000005e-01   2.2200000000000001e-02   4.5270999999999999e+00  -7.7100000000000002e-02   1.7319999999999999e-01   3.3620000000000000e-01
   1.5429999999999999e-01  -7.4739999999999995e-01   3.6029000000000000e+00  -1.9089999999999999e-01   1.4269999999999999e-01  -4.0339999999999998e-01   4.6610000000000001e-01   2.2200000000000001e-02   4.8754000000000000e+00  -1.9270000000000001e-01   1.0580000000000001e-01   3.0959999999999999e-01
   2.2040000000000001e-01  -4.8359999999999997e-01   2.7450999999999999e+00  -1.3370000000000001e-01   1.3320000000000001e-01  -4.2099999999999999e-01   6.2150000000000005e-01  -1.3339999999999999e-01   3.5695000000000001e+00  -6.7400000000000002e-02   1.3469999999999999e-01   3.1409999999999999e-01
   1.9839999999999999e-01  -8.1340000000000001e-01   3.6886999999999999e+00  -9.5500000000000002e-02   1.3320000000000001e-01  -4.0339999999999998e-01   7.3240000000000005e-01   8.8900000000000007e-02   4.8754000000000000e+00  -1.2520000000000001e-01   1.6360000000000000e-01   3.4499999999999997e-01
   6.6100000000000006e-02  -3.5170000000000001e-01   3.8603000000000001e+00  -5.7299999999999997e-02   4.7600000000000003e-02  -3.7709999999999999e-01   5.5489999999999995e-01  -1.7790000000000000e-01   5.0495000000000001e+00  -1.6380000000000000e-01   1.7319999999999999e-01   3.1850000000000001e-01
   3.0859999999999999e-01  -3.5170000000000001e-01   2.8309000000000002e+00  -1.2410000000000000e-01   1.2370000000000000e-01  -4.1660000000000003e-01   5.1049999999999995e-01  -6.6699999999999995e-02   4.1788999999999996e+00  -5.7799999999999997e-02   1.4430000000000001e-01   3.6709999999999998e-01
   1.9839999999999999e-01  -6.3749999999999996e-01   2.7450999999999999e+00  -1.9089999999999999e-01  -9.4999999999999998e-03  -3.7269999999999998e-01   4.8830000000000001e-01  -4.4499999999999998e-02   4.5270999999999999e+00  -1.1559999999999999e-01   7.6999999999999999e-02   3.3179999999999998e-01
   4.4080000000000003e-01  -5.9360000000000002e-01   3.3456000000000001e+00  -5.7299999999999997e-02   9.5200000000000007e-02  -3.9470000000000000e-01   3.7730000000000002e-01  -2.2200000000000001e-02   5.3106999999999998e+00  -1.2520000000000001e-01   9.6199999999999994e-02   3.4499999999999997e-01
   6.6100000000000006e-02  -6.1550000000000005e-01   3.4314000000000000e+00  -1.2410000000000000e-01   3.8100000000000002e-02  -3.4200000000000003e-01   6.4370000000000005e-01   4.4499999999999998e-02   4.7012999999999998e+00  -9.5999999999999992e-03   1.0580000000000001e-01   3.3179999999999998e-01
   3.3060000000000000e-01  -5.7160000000000000e-01   3.1739999999999999e+00  -1.2410000000000000e-01   1.0470000000000000e-01  -4.3409999999999999e-01   6.8799999999999994e-01   4.4499999999999998e-02   4.7882999999999996e+00  -7.7100000000000002e-02   1.9239999999999999e-01   3.1850000000000001e-01
   2.4249999999999999e-01  -5.0560000000000005e-01   3.6029000000000000e+00  -1.1459999999999999e-01   2.1890000000000001e-01  -3.7709999999999999e-01   6.8799999999999994e-01  -1.1119999999999999e-01   4.5270999999999999e+00  -1.1559999999999999e-01   1.7319999999999999e-01   3.7159999999999999e-01
   4.4100000000000000e-02  -5.2759999999999996e-01   3.8603000000000001e+00  -1.8140000000000001e-01   1.1420000000000000e-01  -3.8150000000000001e-01   5.3269999999999995e-01  -1.1119999999999999e-01   4.3529999999999998e+00  -1.1559999999999999e-01   1.0580000000000001e-01   3.5830000000000001e-01
   4.1880000000000001e-01  -6.8149999999999999e-01   3.4314000000000000e+00  -8.5900000000000004e-02   7.6100000000000001e-02  -3.7709999999999999e-01   6.2150000000000005e-01  -1.3339999999999999e-01   4.9623999999999997e+00  -1.0600000000000000e-01   1.1550000000000001e-01   3.4499999999999997e-01
  -2.1999999999999999e-02  -4.3969999999999998e-01   3.3456000000000001e+00  -1.3370000000000001e-01   1.6180000000000000e-01  -3.7269999999999998e-01   6.4370000000000005e-01   1.1119999999999999e-01   4.2659000000000002e+00  -8.6699999999999999e-02   7.6999999999999999e-02   3.4499999999999997e-01
   4.1880000000000001e-01  -8.3540000000000003e-01   3.2597999999999998e+00  -1.2410000000000000e-01   5.7099999999999998e-02  -4.1660000000000003e-01   4.2170000000000002e-01   8.8900000000000007e-02   4.5270999999999999e+00  -1.7340000000000000e-01   2.2130000000000000e-01   3.1850000000000001e-01
  -1.5429999999999999e-01  -5.7160000000000000e-01   2.6593000000000000e+00  -1.8140000000000001e-01   1.4269999999999999e-01  -4.2099999999999999e-01   6.4370000000000005e-01   2.2200000000000001e-02   4.2659000000000002e+00  -4.8200000000000000e-02   1.7319999999999999e-01   3.3179999999999998e-01
   2.2040000000000001e-01  -6.3749999999999996e-01   3.0024000000000002e+00  -1.4319999999999999e-01  -9.4999999999999998e-03  -3.6840000000000001e-01   4.8830000000000001e-01   2.2200000000000001e-02   4.9623999999999997e+00  -7.7100000000000002e-02   5.7700000000000001e-02   3.2729999999999998e-01
  -4.4100000000000000e-02  -7.9139999999999999e-01   3.3456000000000001e+00  -1.5279999999999999e-01   1.4269999999999999e-01  -4.2099999999999999e-01   4.6610000000000001e-01   8.8900000000000007e-02   4.9623999999999997e+00  -7.7100000000000002e-02   8.6599999999999996e-02   3.6270000000000002e-01
   1.7630000000000001e-01  -4.6170000000000000e-01   2.9165999999999999e+00  -9.5500000000000002e-02   1.9000000000000000e-02  -3.7269999999999998e-01   7.9900000000000004e-01   2.4460000000000001e-01   5.5719000000000003e+00  -7.7100000000000002e-02   1.3469999999999999e-01   3.1850000000000001e-01
   1.3230000000000000e-01  -3.9570000000000000e-01   3.7745000000000002e+00  -7.6399999999999996e-02   2.8500000000000001e-02  -4.0339999999999998e-01   7.9900000000000004e-01   1.5559999999999999e-01   3.6564999999999999e+00  -7.7100000000000002e-02   1.4430000000000001e-01   3.4499999999999997e-01
   2.4249999999999999e-01  -5.2759999999999996e-01   3.7745000000000002e+00  -7.6399999999999996e-02   8.5599999999999996e-02  -3.8590000000000002e-01   6.2150000000000005e-01   8.8900000000000007e-02   6.0941999999999998e+00   0.0000000000000000e+00   2.8899999999999999e-02   3.2729999999999998e-01
   0.0000000000000000e+00  -5.7160000000000000e-01   3.0024000000000002e+00  -2.2910000000000000e-01   1.0470000000000000e-01  -3.5959999999999998e-01   8.2120000000000004e-01  -5.1139999999999997e-01   4.3529999999999998e+00  -1.0600000000000000e-01   1.5400000000000000e-01   3.5830000000000001e-01
   1.7630000000000001e-01  -7.2550000000000003e-01   3.5171000000000001e+00  -1.6230000000000000e-01   6.6600000000000006e-02  -4.2980000000000002e-01   1.7760000000000001e-01   5.7809999999999995e-01   4.6142000000000003e+00  -4.8200000000000000e-02   1.6360000000000000e-01   3.5830000000000001e-01
   2.1999999999999999e-02  -6.3749999999999996e-01   3.9460999999999999e+00  -9.5500000000000002e-02   3.8100000000000002e-02  -3.9910000000000001e-01   8.2120000000000004e-01   2.6679999999999998e-01   5.0495000000000001e+00  -9.6299999999999997e-02   9.6199999999999994e-02   3.5830000000000001e-01
   3.7469999999999998e-01  -4.1770000000000002e-01   3.3456000000000001e+00  -7.6399999999999996e-02   0.0000000000000000e+00  -3.6399999999999999e-01   7.1020000000000005e-01  -5.1139999999999997e-01   4.7012999999999998e+00  -1.5409999999999999e-01   8.6599999999999996e-02   2.8749999999999998e-01
   0.0000000000000000e+00  -5.9360000000000002e-01   3.1739999999999999e+00  -1.0500000000000000e-01   7.6100000000000001e-02  -3.4639999999999999e-01   4.8830000000000001e-01   1.7790000000000000e-01   5.3106999999999998e+00   9.5999999999999992e-03   3.8500000000000000e-02   3.0520000000000003e-01
   3.0859999999999999e-01  -6.3749999999999996e-01   3.8603000000000001e+00  -2.6729999999999998e-01   1.9000000000000000e-02  -4.4290000000000002e-01   6.8799999999999994e-01  -1.1119999999999999e-01   4.0918000000000001e+00  -1.6380000000000000e-01   4.8099999999999997e-02   3.0959999999999999e-01
   1.1020000000000001e-01  -7.4739999999999995e-01   3.3456000000000001e+00  -2.0050000000000001e-01   4.7600000000000003e-02  -3.4639999999999999e-01   6.2150000000000005e-01   4.4499999999999998e-02   3.7435999999999998e+00  -1.4449999999999999e-01   8.6599999999999996e-02   3.4060000000000001e-01
   3.7469999999999998e-01  -3.7369999999999998e-01   2.9165999999999999e+00  -9.5500000000000002e-02   0.0000000000000000e+00  -3.5959999999999998e-01   6.8799999999999994e-01   1.5559999999999999e-01   4.7012999999999998e+00  -7.7100000000000002e-02   4.8099999999999997e-02   3.4060000000000001e-01
   2.4249999999999999e-01  -7.4739999999999995e-01   3.2597999999999998e+00  -1.6230000000000000e-01   1.5229999999999999e-01  -4.4729999999999998e-01   6.6579999999999995e-01  -1.1119999999999999e-01   5.1365999999999996e+00  -8.6699999999999999e-02   1.9239999999999999e-01   3.2290000000000002e-01
   3.5270000000000001e-01  -5.2759999999999996e-01   3.4314000000000000e+00  -1.7190000000000000e-01   5.7099999999999998e-02  -3.8590000000000002e-01   6.2150000000000005e-01   1.5559999999999999e-01   5.6589000000000000e+00  -1.0600000000000000e-01   1.5400000000000000e-01   3.4060000000000001e-01
   8.8200000000000001e-02  -7.2550000000000003e-01   2.9165999999999999e+00  -2.1959999999999999e-01   7.6100000000000001e-02  -3.5959999999999998e-01   6.2150000000000005e-01  -2.2200000000000001e-02   5.0495000000000001e+00  -4.8200000000000000e-02   7.6999999999999999e-02   3.3620000000000000e-01
   3.9679999999999999e-01  -6.1550000000000005e-01   3.6029000000000000e+00  -1.2410000000000000e-01   9.4999999999999998e-03  -3.9470000000000000e-01   6.2150000000000005e-01   2.2200000000000001e-02   5.0495000000000001e+00  -8.6699999999999999e-02   7.6999999999999999e-02   3.4949999999999998e-01
   2.6450000000000001e-01  -3.2979999999999998e-01   3.3456000000000001e+00  -1.2410000000000000e-01   2.8500000000000001e-02  -3.8590000000000002e-01   4.6610000000000001e-01   2.0010000000000000e-01   4.5270999999999999e+00  -8.6699999999999999e-02   1.0580000000000001e-01   3.3179999999999998e-01
   5.5110000000000003e-01  -4.3969999999999998e-01   3.6029000000000000e+00  -1.8140000000000001e-01   1.0470000000000000e-01  -3.7709999999999999e-01   6.2150000000000005e-01  -1.1119999999999999e-01   3.5695000000000001e+00  -3.8500000000000000e-02   1.3469999999999999e-01   3.3620000000000000e-01
   1.3230000000000000e-01  -5.9360000000000002e-01   3.6029000000000000e+00  -1.0500000000000000e-01   6.6600000000000006e-02  -4.0339999999999998e-01   5.1049999999999995e-01   1.3339999999999999e-01   4.6142000000000003e+00  -1.1559999999999999e-01   1.0580000000000001e-01   3.7600000000000000e-01
   3.0859999999999999e-01  -6.8149999999999999e-01   2.6593000000000000e+00  -2.3870000000000000e-01  -1.9000000000000000e-02  -3.7269999999999998e-01   4.8830000000000001e-01   1.3339999999999999e-01   4.7882999999999996e+00  -9.6299999999999997e-02   7.6999999999999999e-02   3.9810000000000001e-01
   1.1020000000000001e-01  -4.8359999999999997e-01   3.1739999999999999e+00  -5.7299999999999997e-02   4.7600000000000003e-02  -3.9910000000000001e-01   7.5460000000000005e-01  -2.8910000000000002e-01   4.8754000000000000e+00  -1.1559999999999999e-01   1.5400000000000000e-01   3.4499999999999997e-01
   6.6100000000000006e-02  -7.2550000000000003e-01   3.4314000000000000e+00  -1.5279999999999999e-01   6.6600000000000006e-02  -3.7269999999999998e-01   6.2150000000000005e-01   1.3339999999999999e-01   5.5719000000000003e+00  -6.7400000000000002e-02   1.5400000000000000e-01   3.3620000000000000e-01
  -8.8200000000000001e-02  -6.3749999999999996e-01   3.0024000000000002e+00  -8.5900000000000004e-02   9.5200000000000007e-02  -3.7709999999999999e-01   5.3269999999999995e-01  -1.1119999999999999e-01   4.3529999999999998e+00  -1.8300000000000000e-01   2.0210000000000000e-01   3.4499999999999997e-01
   2.1999999999999999e-02  -4.8359999999999997e-01   3.3456000000000001e+00  -1.2410000000000000e-01   9.5200000000000007e-02  -3.9029999999999998e-01   4.6610000000000001e-01   2.2200000000000001e-02   4.9623999999999997e+00  -1.5409999999999999e-01   9.6199999999999994e-02   3.2729999999999998e-01
   4.4080000000000003e-01  -7.0350000000000001e-01   3.3456000000000001e+00  -1.7190000000000000e-01   1.2370000000000000e-01  -3.8590000000000002e-01   6.4370000000000005e-01   0.0000000000000000e+00   5.2236000000000002e+00  -8.6699999999999999e-02   1.5400000000000000e-01   3.5830000000000001e-01
   3.3060000000000000e-01  -4.3969999999999998e-01   3.6029000000000000e+00  -1.2410000000000000e-01   8.5599999999999996e-02  -4.0780000000000000e-01   8.4340000000000004e-01   6.6699999999999995e-02   3.7435999999999998e+00  -6.7400000000000002e-02   0.0000000000000000e+00   3.6270000000000002e-01
   2.2040000000000001e-01  -6.5949999999999998e-01   3.0882000000000001e+00  -2.0999999999999999e-01   3.8100000000000002e-02  -3.5080000000000000e-01   3.7730000000000002e-01  -2.2200000000000001e-02   4.7882999999999996e+00  -8.6699999999999999e-02   5.7700000000000001e-02   3.5389999999999999e-01
   2.2040000000000001e-01  -8.1340000000000001e-01   3.6029000000000000e+00  -1.9099999999999999e-02   7.6100000000000001e-02  -3.7709999999999999e-01   3.7730000000000002e-01   1.3339999999999999e-01   4.8754000000000000e+00  -5.7799999999999997e-02   1.4430000000000001e-01   3.2729999999999998e-01
   6.6100000000000006e-02  -5.0560000000000005e-01   3.0024000000000002e+00  -8.5900000000000004e-02   5.7099999999999998e-02  -4.3850000000000000e-01   6.4370000000000005e-01   8.8900000000000007e-02   4.0048000000000004e+00   9.5999999999999992e-03   1.1550000000000001e-01   3.7159999999999999e-01
   2.2040000000000001e-01  -7.9139999999999999e-01   4.4607999999999999e+00  -1.6230000000000000e-01   1.6180000000000000e-01  -4.0780000000000000e-01   7.3240000000000005e-01   1.3339999999999999e-01   5.5719000000000003e+00  -2.8899999999999999e-02   9.5999999999999992e-03   3.1409999999999999e-01
   1.7630000000000001e-01  -6.8149999999999999e-01   3.3456000000000001e+00  -1.3370000000000001e-01   2.8500000000000001e-02  -3.9029999999999998e-01   5.1049999999999995e-01  -8.8900000000000007e-02   4.3529999999999998e+00  -1.7340000000000000e-01   1.5400000000000000e-01   3.4060000000000001e-01
   1.7630000000000001e-01  -5.2759999999999996e-01   3.0882000000000001e+00  -1.1459999999999999e-01   1.0470000000000000e-01  -3.3770000000000000e-01   6.8799999999999994e-01  -6.6699999999999995e-02   5.2236000000000002e+00  -9.6299999999999997e-02   1.4430000000000001e-01   3.2290000000000002e-01
   1.9839999999999999e-01  -6.8149999999999999e-01   3.5171000000000001e+00  -1.4319999999999999e-01   3.8100000000000002e-02  -3.8590000000000002e-01   5.7709999999999995e-01  -2.2200000000000001e-02   4.1788999999999996e+00  -7.7100000000000002e-02   1.1550000000000001e-01   3.4949999999999998e-01
   3.5270000000000001e-01  -5.2759999999999996e-01   2.6593000000000000e+00  -9.4999999999999998e-03   1.0470000000000000e-01  -3.7269999999999998e-01   6.2150000000000005e-01  -3.3350000000000002e-01   4.7882999999999996e+00  -1.4449999999999999e-01   8.6599999999999996e-02   3.3620000000000000e-01
   6.6100000000000006e-02  -7.0350000000000001e-01   3.2597999999999998e+00  -2.0050000000000001e-01  -2.8500000000000001e-02  -4.0339999999999998e-01   3.5510000000000003e-01   2.2200000000000001e-02   4.1788999999999996e+00  -1.6380000000000000e-01   1.6360000000000000e-01   3.5830000000000001e-01
   1.5429999999999999e-01  -5.4959999999999998e-01   3.1739999999999999e+00  -9.5500000000000002e-02   3.8100000000000002e-02  -3.9470000000000000e-01   5.1049999999999995e-01  -6.6699999999999995e-02   4.7882999999999996e+00  -1.5409999999999999e-01   1.8279999999999999e-01   3.5830000000000001e-01
   2.8649999999999998e-01  -5.9360000000000002e-01   3.3456000000000001e+00  -1.6230000000000000e-01   1.9000000000000000e-02  -3.7269999999999998e-01   3.9950000000000002e-01   1.3339999999999999e-01   5.5719000000000003e+00  -1.2520000000000001e-01   8.6599999999999996e-02   3.4949999999999998e-01
   3.3060000000000000e-01  -4.6170000000000000e-01   3.1739999999999999e+00  -2.0999999999999999e-01   1.5229999999999999e-01  -4.1660000000000003e-01   5.5489999999999995e-01  -2.2200000000000001e-02   5.5719000000000003e+00  -1.0600000000000000e-01   1.3469999999999999e-01   3.3179999999999998e-01
   2.6450000000000001e-01  -6.5949999999999998e-01   3.6029000000000000e+00  -1.2410000000000000e-01   2.8500000000000001e-02  -4.2980000000000002e-01   5.9930000000000005e-01   6.6699999999999995e-02   4.3529999999999998e+00  -4.8200000000000000e-02   1.1550000000000001e-01   3.2729999999999998e-01
   3.0859999999999999e-01  -5.9360000000000002e-01   3.0882000000000001e+00  -1.0500000000000000e-01   6.6600000000000006e-02  -3.4639999999999999e-01   5.5489999999999995e-01  -1.3339999999999999e-01   4.7882999999999996e+00  -1.2520000000000001e-01   5.7700000000000001e-02   3.6270000000000002e-01
   2.8649999999999998e-01  -5.9360000000000002e-01   3.3456000000000001e+00  -1.8140000000000001e-01   1.9000000000000000e-02  -3.5520000000000002e-01   6.4370000000000005e-01   4.4499999999999998e-02   4.4401000000000002e+00  -1.0600000000000000e-01   1.2509999999999999e-01   3.7600000000000000e-01
   2.8649999999999998e-01  -6.3749999999999996e-01   2.8309000000000002e+00  -8.5900000000000004e-02   8.5599999999999996e-02  -3.9029999999999998e-01   4.4390000000000002e-01   6.6699999999999995e-02   4.6142000000000003e+00  -8.6699999999999999e-02   1.4430000000000001e-01   3.2729999999999998e-01
   2.2040000000000001e-01  -5.2759999999999996e-01   3.0882000000000001e+00  -1.6230000000000000e-01   1.1420000000000000e-01  -4.4290000000000002e-01   7.9900000000000004e-01   1.1119999999999999e-01   4.6142000000000003e+00  -2.8899999999999999e-02   1.2509999999999999e-01   3.6270000000000002e-01
   3.7469999999999998e-01  -3.7369999999999998e-01   3.6029000000000000e+00  -2.0050000000000001e-01   1.3320000000000001e-01  -3.9910000000000001e-01   4.4390000000000002e-01   8.8900000000000007e-02   4.9623999999999997e+00  -9.6299999999999997e-02   1.3469999999999999e-01   3.3179999999999998e-01
   1.9839999999999999e-01  -5.9360000000000002e-01   3.6886999999999999e+00  -4.7699999999999999e-02   1.2370000000000000e-01  -3.2890000000000003e-01   5.9930000000000005e-01   1.1119999999999999e-01   4.7012999999999998e+00  -1.0600000000000000e-01   1.2509999999999999e-01   3.1850000000000001e-01
   1.1020000000000001e-01  -5.2759999999999996e-01   3.1739999999999999e+00  -1.8140000000000001e-01  -9.4999999999999998e-03  -4.0339999999999998e-01   5.3269999999999995e-01   8.8900000000000007e-02   4.6142000000000003e+00  -1.3489999999999999e-01   1.3469999999999999e-01   3.0959999999999999e-01
   2.8649999999999998e-01  -7.2550000000000003e-01   3.2597999999999998e+00  -1.7190000000000000e-01   4.7600000000000003e-02  -4.0339999999999998e-01   4.8830000000000001e-01   4.4499999999999998e-02   5.0495000000000001e+00   1.9300000000000001e-02   1.0580000000000001e-01   3.5830000000000001e-01
   3.3060000000000000e-01  -7.9139999999999999e-01   3.0882000000000001e+00  -2.0999999999999999e-01   1.2370000000000000e-01  -3.9910000000000001e-01   6.8799999999999994e-01   8.8900000000000007e-02   4.0918000000000001e+00  -7.7100000000000002e-02   1.7319999999999999e-01   3.1850000000000001e-01
   2.6450000000000001e-01  -7.6939999999999997e-01   3.1739999999999999e+00  -2.1959999999999999e-01   5.7099999999999998e-02  -3.5959999999999998e-01   5.3269999999999995e-01  -4.4499999999999998e-02   4.3529999999999998e+00  -7.7100000000000002e-02   9.6199999999999994e-02   3.7600000000000000e-01
   2.4249999999999999e-01  -7.0350000000000001e-01   3.5171000000000001e+00  -1.9089999999999999e-01   1.9000000000000000e-02  -3.8150000000000001e-01   5.9930000000000005e-01   1.1119999999999999e-01   4.4401000000000002e+00  -1.1559999999999999e-01   7.6999999999999999e-02   3.3179999999999998e-01
   2.6450000000000001e-01  -6.8149999999999999e-01   3.6029000000000000e+00  -1.4319999999999999e-01   4.7600000000000003e-02  -3.6840000000000001e-01   4.6610000000000001e-01  -2.2239999999999999e-01   4.2659000000000002e+00  -1.0600000000000000e-01   8.6599999999999996e-02   3.0959999999999999e-01
   4.6289999999999998e-01  -5.0560000000000005e-01   3.3456000000000001e+00  -1.3370000000000001e-01  -5.7099999999999998e-02  -3.8590000000000002e-01   4.8830000000000001e-01  -8.8900000000000007e-02   4.3529999999999998e+00  -8.6699999999999999e-02   5.7700000000000001e-02   3.6270000000000002e-01
   3.9679999999999999e-01  -5.0560000000000005e-01   3.8603000000000001e+00  -1.1459999999999999e-01   9.5200000000000007e-02  -4.0339999999999998e-01   6.4370000000000005e-01  -4.4499999999999998e-02   4.6142000000000003e+00  -1.9300000000000001e-02   9.6199999999999994e-02   3.8479999999999998e-01
   2.2040000000000001e-01  -5.0560000000000005e-01   3.5171000000000001e+00  -3.8199999999999998e-02   2.8500000000000001e-02  -3.5080000000000000e-01   5.9930000000000005e-01  -6.6699999999999995e-02   4.0918000000000001e+00  -1.5409999999999999e-01   1.2509999999999999e-01   3.8929999999999998e-01
   1.3230000000000000e-01  -4.6170000000000000e-01   2.7450999999999999e+00  -1.1459999999999999e-01  -1.9000000000000000e-02  -3.4639999999999999e-01   6.4370000000000005e-01   4.4499999999999998e-02   4.9623999999999997e+00  -7.7100000000000002e-02   1.0580000000000001e-01   3.4949999999999998e-01
   1.9839999999999999e-01  -5.9360000000000002e-01   3.8603000000000001e+00  -2.1959999999999999e-01   3.8100000000000002e-02  -4.4729999999999998e-01   6.2150000000000005e-01  -2.2200000000000001e-02   4.3529999999999998e+00  -1.0600000000000000e-01   8.6599999999999996e-02   3.2729999999999998e-01
   2.2040000000000001e-01  -5.9360000000000002e-01   3.6029000000000000e+00  -2.1959999999999999e-01   1.9000000000000000e-02  -4.0339999999999998e-01   5.7709999999999995e-01   1.7790000000000000e-01   5.1365999999999996e+00  -1.0600000000000000e-01   2.8899999999999999e-02   3.3179999999999998e-01
   2.1999999999999999e-02  -6.8149999999999999e-01   2.9165999999999999e+00   1.9099999999999999e-02   2.8500000000000001e-02  -3.8150000000000001e-01   5.9930000000000005e-01   1.5559999999999999e-01   4.2659000000000002e+00  -9.6299999999999997e-02   1.3469999999999999e-01   3.3179999999999998e-01
   2.2040000000000001e-01  -5.0560000000000005e-01   2.6593000000000000e+00   9.4999999999999998e-03   1.2370000000000000e-01  -3.6399999999999999e-01   4.6610000000000001e-01   2.6679999999999998e-01   4.7882999999999996e+00  -9.6299999999999997e-02   1.8279999999999999e-01   3.2729999999999998e-01
   3.9679999999999999e-01  -7.2550000000000003e-01   2.9165999999999999e+00  -2.1959999999999999e-01   9.4999999999999998e-03  -3.9029999999999998e-01   6.2150000000000005e-01   8.8900000000000007e-02   4.7012999999999998e+00  -2.4079999999999999e-01   3.8500000000000000e-02   3.5389999999999999e-01
   2.2040000000000001e-01  -6.8149999999999999e-01   3.8603000000000001e+00  -2.0999999999999999e-01   2.8500000000000001e-02  -3.8150000000000001e-01   6.2150000000000005e-01   1.5559999999999999e-01   4.7882999999999996e+00  -9.6299999999999997e-02   1.6360000000000000e-01   3.4060000000000001e-01
   1.9839999999999999e-01  -6.8149999999999999e-01   3.4314000000000000e+00  -1.4319999999999999e-01  -4.7600000000000003e-02  -4.0339999999999998e-01   5.1049999999999995e-01   6.6699999999999995e-02   4.7012999999999998e+00  -7.7100000000000002e-02   9.6199999999999994e-02   3.0080000000000001e-01
   3.0859999999999999e-01  -5.2759999999999996e-01   2.8309000000000002e+00  -1.0500000000000000e-01   1.0470000000000000e-01  -4.0780000000000000e-01   4.8830000000000001e-01  -4.4499999999999998e-02   4.7012999999999998e+00  -4.8200000000000000e-02   1.3469999999999999e-01   3.3620000000000000e-01
   1.1020000000000001e-01  -6.8149999999999999e-01   3.2597999999999998e+00  -1.2410000000000000e-01   1.4269999999999999e-01  -3.4639999999999999e-01   4.4390000000000002e-01  -2.2200000000000001e-02   4.5270999999999999e+00   0.0000000000000000e+00   1.7319999999999999e-01   3.1850000000000001e-01
   6.6100000000000006e-02  -6.8149999999999999e-01   3.0024000000000002e+00  -1.0500000000000000e-01   6.6600000000000006e-02  -3.7709999999999999e-01   4.8830000000000001e-01  -2.2200000000000001e-02   4.6142000000000003e+00  -6.7400000000000002e-02   2.8899999999999999e-02   3.7159999999999999e-01
   3.7469999999999998e-01  -8.3540000000000003e-01   2.7450999999999999e+00  -2.0999999999999999e-01   4.7600000000000003e-02  -4.1660000000000003e-01   5.5489999999999995e-01   6.6699999999999995e-02   5.0495000000000001e+00  -7.7100000000000002e-02   1.2509999999999999e-01   3.3620000000000000e-01
   1.7630000000000001e-01  -6.1550000000000005e-01   3.4314000000000000e+00  -1.6230000000000000e-01  -2.8500000000000001e-02  -3.2890000000000003e-01   4.4390000000000002e-01   2.2200000000000001e-02   4.2659000000000002e+00  -5.7799999999999997e-02   1.2509999999999999e-01   3.0959999999999999e-01
   3.0859999999999999e-01  -5.4959999999999998e-01   3.2597999999999998e+00  -1.8140000000000001e-01   9.5200000000000007e-02  -3.8150000000000001e-01   6.4370000000000005e-01   2.2200000000000001e-02   4.5270999999999999e+00  -1.5409999999999999e-01   1.2509999999999999e-01   3.2729999999999998e-01
   0.0000000000000000e+00  -4.6170000000000000e-01   4.1176000000000004e+00  -1.0500000000000000e-01   9.5200000000000007e-02  -4.2980000000000002e-01   5.5489999999999995e-01   1.5559999999999999e-01   4.1788999999999996e+00  -9.6299999999999997e-02   1.2509999999999999e-01   3.4949999999999998e-01
   4.6289999999999998e-01  -4.8359999999999997e-01   3.2597999999999998e+00  -5.7299999999999997e-02   7.6100000000000001e-02  -3.5959999999999998e-01   4.2170000000000002e-01   1.7790000000000000e-01   4.8754000000000000e+00  -5.7799999999999997e-02   8.6599999999999996e-02   3.0959999999999999e-01
   8.8200000000000001e-02  -3.7369999999999998e-01   4.1176000000000004e+00  -6.6799999999999998e-02   8.5599999999999996e-02  -3.7709999999999999e-01   4.6610000000000001e-01  -1.1119999999999999e-01   4.5270999999999999e+00  -2.8899999999999999e-02   8.6599999999999996e-02   3.5389999999999999e-01
  -6.6100000000000006e-02  -7.2550000000000003e-01   3.1739999999999999e+00  -1.4319999999999999e-01   1.3320000000000001e-01  -3.7709999999999999e-01   4.4390000000000002e-01   0.0000000000000000e+00   4.1788999999999996e+00  -1.2520000000000001e-01   3.8500000000000000e-02   3.4060000000000001e-01
   1.0580000000000001e+00  -5.2759999999999996e-01   2.8309000000000002e+00  -7.6399999999999996e-02   3.8100000000000002e-02  -3.5959999999999998e-01   4.8830000000000001e-01   8.8900000000000007e-02   4.5270999999999999e+00  -7.7100000000000002e-02   7.6999999999999999e-02   3.5389999999999999e-01
   1.7630000000000001e-01  -4.3969999999999998e-01   2.9165999999999999e+00  -1.2410000000000000e-01   6.6600000000000006e-02  -3.9470000000000000e-01   5.7709999999999995e-01  -2.4460000000000001e-01   4.6142000000000003e+00  -9.6299999999999997e-02   1.1550000000000001e-01   3.4499999999999997e-01
   6.8330000000000002e-01  -5.4959999999999998e-01   3.9460999999999999e+00  -1.7190000000000000e-01   3.8100000000000002e-02  -3.9470000000000000e-01   4.2170000000000002e-01  -4.4499999999999998e-02   5.2236000000000002e+00  -1.2520000000000001e-01   1.3469999999999999e-01   3.1850000000000001e-01
  -3.7469999999999998e-01  -5.0560000000000005e-01   2.6593000000000000e+00  -1.4319999999999999e-01   1.2370000000000000e-01  -4.3409999999999999e-01   3.7730000000000002e-01   1.7790000000000000e-01   4.6142000000000003e+00  -2.0230000000000001e-01   1.2509999999999999e-01   3.0080000000000001e-01
   7.7149999999999996e-01  -5.7160000000000000e-01   3.6886999999999999e+00  -1.6230000000000000e-01   9.4999999999999998e-03  -3.4200000000000003e-01   6.4370000000000005e-01  -2.2239999999999999e-01   5.2236000000000002e+00   9.5999999999999992e-03   1.0580000000000001e-01   3.2290000000000002e-01
  -8.8200000000000001e-02  -7.2550000000000003e-01   3.0024000000000002e+00  -8.5900000000000004e-02   1.8079999999999999e-01  -4.2540000000000000e-01   5.9930000000000005e-01  -4.0020000000000000e-01   4.1788999999999996e+00  -6.7400000000000002e-02   1.7319999999999999e-01   3.1409999999999999e-01
   6.3919999999999999e-01  -5.2759999999999996e-01   3.4314000000000000e+00  -6.6799999999999998e-02   2.8500000000000001e-02  -4.2540000000000000e-01   3.1069999999999998e-01   2.4460000000000001e-01   5.3106999999999998e+00  -2.8899999999999999e-02   6.7400000000000002e-02   4.0250000000000002e-01
  -4.1880000000000001e-01  -5.9360000000000002e-01   3.2597999999999998e+00  -2.7689999999999998e-01   9.5200000000000007e-02  -4.2980000000000002e-01   3.5510000000000003e-01  -2.2239999999999999e-01   4.2659000000000002e+00  -1.3489999999999999e-01   1.4430000000000001e-01   3.1409999999999999e-01
   5.9509999999999996e-01  -5.4959999999999998e-01   3.2597999999999998e+00  -6.6799999999999998e-02   6.6600000000000006e-02  -3.9470000000000000e-01   6.2150000000000005e-01   3.1130000000000002e-01   4.8754000000000000e+00  -7.7100000000000002e-02   5.7700000000000001e-02   3.9369999999999999e-01
  -1.7630000000000001e-01  -4.6170000000000000e-01   2.1446000000000001e+00  -1.2410000000000000e-01   9.4999999999999998e-03  -3.8150000000000001e-01   5.1049999999999995e-01   2.4460000000000001e-01   4.7882999999999996e+00   9.5999999999999992e-03   6.7400000000000002e-02   3.1850000000000001e-01
   5.7310000000000005e-01  -5.9360000000000002e-01   3.2597999999999998e+00  -5.7299999999999997e-02   1.3320000000000001e-01  -3.8150000000000001e-01   7.3240000000000005e-01  -2.6679999999999998e-01   4.5270999999999999e+00  -1.0600000000000000e-01   1.0580000000000001e-01   3.4499999999999997e-01
   0.0000000000000000e+00  -7.0350000000000001e-01   2.8309000000000002e+00  -1.3370000000000001e-01   1.7130000000000001e-01  -4.1660000000000003e-01   5.7709999999999995e-01   8.8900000000000007e-02   4.7882999999999996e+00  -8.6699999999999999e-02   1.9239999999999999e-01   3.3620000000000000e-01
   5.9509999999999996e-01  -4.3969999999999998e-01   3.6886999999999999e+00  -1.4319999999999999e-01  -1.9000000000000000e-02  -3.8150000000000001e-01   4.6610000000000001e-01   1.5559999999999999e-01   3.8306000000000000e+00  -2.8899999999999999e-02   1.7319999999999999e-01   3.4060000000000001e-01
  -8.8200000000000001e-02  -5.9360000000000002e-01   2.9165999999999999e+00  -9.5500000000000002e-02   7.6100000000000001e-02  -3.6840000000000001e-01   7.3240000000000005e-01  -3.3350000000000002e-01   5.0495000000000001e+00  -5.7799999999999997e-02   1.1550000000000001e-01   3.5389999999999999e-01
   3.9679999999999999e-01  -6.5949999999999998e-01   3.5171000000000001e+00  -8.5900000000000004e-02   6.6600000000000006e-02  -4.0780000000000000e-01   6.8799999999999994e-01  -1.1119999999999999e-01   4.4401000000000002e+00  -7.7100000000000002e-02   1.5400000000000000e-01   3.1850000000000001e-01
   2.2040000000000001e-01  -5.2759999999999996e-01   3.4314000000000000e+00  -1.6230000000000000e-01   1.2370000000000000e-01  -4.0780000000000000e-01   5.9930000000000005e-01   0.0000000000000000e+00   3.6564999999999999e+00  -3.8500000000000000e-02   1.6360000000000000e-01   3.4060000000000001e-01
   3.3060000000000000e-01  -6.3749999999999996e-01   3.7745000000000002e+00  -1.5279999999999999e-01   5.7099999999999998e-02  -4.2099999999999999e-01   6.2150000000000005e-01   2.0010000000000000e-01   4.5270999999999999e+00  -1.1559999999999999e-01   1.5400000000000000e-01   3.0959999999999999e-01
   2.2040000000000001e-01  -6.5949999999999998e-01   2.3161999999999998e+00  -1.5279999999999999e-01   0.0000000000000000e+00  -4.0339999999999998e-01   6.4370000000000005e-01  -1.1119999999999999e-01   5.0495000000000001e+00  -1.2520000000000001e-01   2.1170000000000000e-01   3.5830000000000001e-01
   2.6450000000000001e-01  -2.8580000000000000e-01   3.4314000000000000e+00  -1.2410000000000000e-01   7.6100000000000001e-02  -4.2099999999999999e-01   5.5489999999999995e-01   6.6699999999999995e-02   4.7882999999999996e+00  -1.4449999999999999e-01   8.6599999999999996e-02   3.2729999999999998e-01
   1.3230000000000000e-01  -6.3749999999999996e-01   2.1446000000000001e+00  -1.2410000000000000e-01   7.6100000000000001e-02  -3.5959999999999998e-01   5.7709999999999995e-01  -4.4499999999999998e-02   3.7435999999999998e+00  -7.7100000000000002e-02   1.7319999999999999e-01   3.4060000000000001e-01
   3.7469999999999998e-01  -5.7160000000000000e-01   3.0024000000000002e+00  -5.7299999999999997e-02   7.6100000000000001e-02  -3.9910000000000001e-01   6.4370000000000005e-01   6.6699999999999995e-02   4.7012999999999998e+00  -3.8500000000000000e-02   1.5400000000000000e-01   3.1409999999999999e-01
   1.9839999999999999e-01  -4.3969999999999998e-01   3.3456000000000001e+00  -8.5900000000000004e-02   1.1420000000000000e-01  -3.7269999999999998e-01   5.1049999999999995e-01   2.2200000000000001e-02   4.4401000000000002e+00  -5.7799999999999997e-02   5.7700000000000001e-02   3.6709999999999998e-01
   2.8649999999999998e-01  -6.1550000000000005e-01   3.5171000000000001e+00  -1.0500000000000000e-01   8.5599999999999996e-02  -3.7709999999999999e-01   6.2150000000000005e-01  -4.4499999999999998e-02   3.8306000000000000e+00  -1.4449999999999999e-01   1.4430000000000001e-01   3.9810000000000001e-01
   1.3230000000000000e-01  -6.5949999999999998e-01   2.9165999999999999e+00  -1.3370000000000001e-01   4.7600000000000003e-02  -3.8590000000000002e-01   5.3269999999999995e-01  -1.1119999999999999e-01   4.8754000000000000e+00   0.0000000000000000e+00   7.6999999999999999e-02   4.0250000000000002e-01
   8.8200000000000001e-02  -4.1770000000000002e-01   3.1739999999999999e+00  -1.2410000000000000e-01   1.0470000000000000e-01  -3.8590000000000002e-01   5.9930000000000005e-01  -4.4499999999999998e-02   5.4847999999999999e+00  -6.7400000000000002e-02   1.7319999999999999e-01   3.6270000000000002e-01
   1.9839999999999999e-01  -5.9360000000000002e-01   3.2597999999999998e+00  -2.0050000000000001e-01   1.0470000000000000e-01  -3.7269999999999998e-01   5.9930000000000005e-01  -1.3339999999999999e-01   4.3529999999999998e+00  -8.6699999999999999e-02   1.3469999999999999e-01   2.9640000000000000e-01
   2.6450000000000001e-01  -5.4959999999999998e-01   3.4314000000000000e+00  -1.2410000000000000e-01   1.1420000000000000e-01  -3.5959999999999998e-01   6.6579999999999995e-01   8.8900000000000007e-02   4.7012999999999998e+00   0.0000000000000000e+00   2.8899999999999999e-02   3.4060000000000001e-01
   6.6100000000000006e-02  -6.3749999999999996e-01   3.0882000000000001e+00  -1.6230000000000000e-01   3.8100000000000002e-02  -3.5080000000000000e-01   4.4390000000000002e-01  -6.6699999999999995e-02   4.7012999999999998e+00  -5.7799999999999997e-02   1.3469999999999999e-01   3.7600000000000000e-01
   1.7630000000000001e-01  -6.5949999999999998e-01   3.0882000000000001e+00  -9.4999999999999998e-03   2.8500000000000001e-02  -4.5169999999999999e-01   4.8830000000000001e-01   2.4460000000000001e-01   4.4401000000000002e+00  -9.6299999999999997e-02   8.6599999999999996e-02   3.6270000000000002e-01
   2.8649999999999998e-01  -6.1550000000000005e-01   2.7450999999999999e+00  -1.5279999999999999e-01   4.7600000000000003e-02  -3.7709999999999999e-01   6.8799999999999994e-01  -1.1119999999999999e-01   4.9623999999999997e+00  -1.9300000000000001e-02   1.0580000000000001e-01   3.5830000000000001e-01
   8.8200000000000001e-02  -6.1550000000000005e-01   2.9165999999999999e+00  -4.7699999999999999e-02   1.1420000000000000e-01  -4.0780000000000000e-01   6.2150000000000005e-01   4.4499999999999998e-02   4.1788999999999996e+00  -6.7400000000000002e-02   9.6199999999999994e-02   3.4060000000000001e-01
   1.7630000000000001e-01  -4.1770000000000002e-01   2.4876999999999998e+00  -9.5500000000000002e-02   8.5599999999999996e-02  -3.6840000000000001e-01   6.8799999999999994e-01   8.8900000000000007e-02   4.8754000000000000e+00  -4.8200000000000000e-02   2.0210000000000000e-01   3.4060000000000001e-01
   2.6450000000000001e-01  -5.2759999999999996e-01   3.0882000000000001e+00  -2.0999999999999999e-01   1.3320000000000001e-01  -4.0780000000000000e-01   5.1049999999999995e-01  -4.4499999999999998e-02   4.5270999999999999e+00  -1.3489999999999999e-01   4.8099999999999997e-02   3.5389999999999999e-01
   3.0859999999999999e-01  -5.2759999999999996e-01   3.6029000000000000e+00  -1.5279999999999999e-01   6.6600000000000006e-02  -4.0339999999999998e-01   7.5460000000000005e-01  -1.3339999999999999e-01   4.3529999999999998e+00  -9.6299999999999997e-02   1.8279999999999999e-01   3.2729999999999998e-01
   1.7630000000000001e-01  -6.8149999999999999e-01   2.7450999999999999e+00  -5.7299999999999997e-02   7.6100000000000001e-02  -3.3329999999999999e-01   5.9930000000000005e-01   4.4499999999999998e-02   5.2236000000000002e+00  -7.7100000000000002e-02   6.7400000000000002e-02   3.4499999999999997e-01
   2.6450000000000001e-01  -5.9360000000000002e-01   3.6029000000000000e+00  -1.2410000000000000e-01  -2.8500000000000001e-02  -3.7269999999999998e-01   4.4390000000000002e-01  -1.1119999999999999e-01   4.3529999999999998e+00  -1.5409999999999999e-01   1.2509999999999999e-01   3.0959999999999999e-01
   1.9839999999999999e-01  -5.0560000000000005e-01   3.0024000000000002e+00  -2.8600000000000000e-02   1.2370000000000000e-01  -3.7709999999999999e-01   6.8799999999999994e-01   1.1119999999999999e-01   5.1365999999999996e+00  -8.6699999999999999e-02   1.0580000000000001e-01   3.1409999999999999e-01
   3.0859999999999999e-01  -6.5949999999999998e-01   3.6029000000000000e+00  -1.3370000000000001e-01   5.7099999999999998e-02  -3.8150000000000001e-01   7.7680000000000005e-01   1.1119999999999999e-01   4.3529999999999998e+00  -4.8200000000000000e-02   6.7400000000000002e-02   3.6270000000000002e-01
   1.9839999999999999e-01  -4.3969999999999998e-01   3.6029000000000000e+00  -1.1459999999999999e-01   1.1420000000000000e-01  -4.0780000000000000e-01   6.2150000000000005e-01   1.3339999999999999e-01   4.7882999999999996e+00  -1.2520000000000001e-01   4.8099999999999997e-02   3.6709999999999998e-01
   2.6450000000000001e-01  -7.2550000000000003e-01   2.9165999999999999e+00  -1.1459999999999999e-01   2.8500000000000001e-02  -3.4639999999999999e-01   6.2150000000000005e-01   2.6679999999999998e-01   4.4401000000000002e+00  -1.4449999999999999e-01   1.6360000000000000e-01   3.4060000000000001e-01
   1.7630000000000001e-01  -5.7160000000000000e-01   3.8603000000000001e+00  -1.6230000000000000e-01   7.6100000000000001e-02  -4.0780000000000000e-01   5.3269999999999995e-01   0.0000000000000000e+00   4.6142000000000003e+00  -1.0600000000000000e-01   1.5400000000000000e-01   3.6709999999999998e-01
   3.0859999999999999e-01  -4.1770000000000002e-01   3.0024000000000002e+00  -5.7299999999999997e-02   0.0000000000000000e+00  -3.5520000000000002e-01   5.5489999999999995e-01  -4.4499999999999998e-02   4.2659000000000002e+00  -8.6699999999999999e-02   1.9239999999999999e-01   3.6709999999999998e-01
   1.9839999999999999e-01  -4.8359999999999997e-01   3.2597999999999998e+00  -2.2910000000000000e-01  -4.7600000000000003e-02  -3.6399999999999999e-01   4.6610000000000001e-01   0.0000000000000000e+00   4.5270999999999999e+00  -5.7799999999999997e-02   1.0580000000000001e-01   3.3179999999999998e-01
   1.7630000000000001e-01  -4.8359999999999997e-01   3.2597999999999998e+00  -1.3370000000000001e-01   9.5200000000000007e-02  -3.8150000000000001e-01   5.1049999999999995e-01   1.5559999999999999e-01   4.7882999999999996e+00  -4.8200000000000000e-02   1.7319999999999999e-01   3.3179999999999998e-01
   2.8649999999999998e-01  -6.8149999999999999e-01   2.8309000000000002e+00  -1.4319999999999999e-01   4.7600000000000003e-02  -3.7269999999999998e-01   7.1020000000000005e-01   6.6699999999999995e-02   4.4401000000000002e+00  -5.7799999999999997e-02  -9.5999999999999992e-03   3.3179999999999998e-01
   3.3060000000000000e-01  -6.5949999999999998e-01   3.5171000000000001e+00  -1.6230000000000000e-01   1.9030000000000000e-01  -3.9029999999999998e-01   5.1049999999999995e-01  -4.4499999999999998e-02   4.5270999999999999e+00  -1.4449999999999999e-01   8.6599999999999996e-02   3.4499999999999997e-01
   4.1880000000000001e-01  -5.4959999999999998e-01   3.7745000000000002e+00  -1.6230000000000000e-01   9.5200000000000007e-02  -3.8590000000000002e-01   6.6579999999999995e-01   4.4499999999999998e-02   4.3529999999999998e+00  -8.6699999999999999e-02   1.1550000000000001e-01   3.0959999999999999e-01
   1.9839999999999999e-01  -5.2759999999999996e-01   3.6029000000000000e+00  -7.6399999999999996e-02   7.6100000000000001e-02  -4.2980000000000002e-01   4.2170000000000002e-01   2.2200000000000001e-02   4.8754000000000000e+00  -6.7400000000000002e-02   5.7700000000000001e-02   3.2290000000000002e-01
   1.5429999999999999e-01  -5.0560000000000005e-01   3.6886999999999999e+00  -1.7190000000000000e-01   5.7099999999999998e-02  -4.0339999999999998e-01   5.5489999999999995e-01  -1.3339999999999999e-01   3.7435999999999998e+00  -1.7340000000000000e-01   1.7319999999999999e-01   3.3620000000000000e-01
   2.6450000000000001e-01  -5.0560000000000005e-01   2.6593000000000000e+00  -1.0500000000000000e-01   9.4999999999999998e-03  -4.1220000000000001e-01   6.2150000000000005e-01   2.2200000000000001e-02   5.3977000000000004e+00  -1.0600000000000000e-01   1.2509999999999999e-01   3.6709999999999998e-01
   1.9839999999999999e-01  -6.3749999999999996e-01   2.7450999999999999e+00  -1.2410000000000000e-01   6.6600000000000006e-02  -3.8590000000000002e-01   6.8799999999999994e-01   6.6699999999999995e-02   4.8754000000000000e+00  -5.7799999999999997e-02   1.5400000000000000e-01   3.2729999999999998e-01
   2.2040000000000001e-01  -9.0129999999999999e-01   2.4018999999999999e+00  -1.4319999999999999e-01   7.6100000000000001e-02  -3.5959999999999998e-01   4.8830000000000001e-01   4.4499999999999998e-02   4.9623999999999997e+00  -7.7100000000000002e-02   1.5400000000000000e-01   3.7159999999999999e-01
   2.2040000000000001e-01  -5.7160000000000000e-01   2.5735000000000001e+00  -1.2410000000000000e-01   1.9000000000000000e-02  -3.7709999999999999e-01   5.1049999999999995e-01   1.3339999999999999e-01   4.6142000000000003e+00  -5.7799999999999997e-02   4.8099999999999997e-02   3.3620000000000000e-01
   8.8200000000000001e-02  -6.1550000000000005e-01   3.2597999999999998e+00  -5.7299999999999997e-02  -1.9000000000000000e-02  -3.9470000000000000e-01   5.7709999999999995e-01   8.8900000000000007e-02   4.7882999999999996e+00  -1.7340000000000000e-01   3.8500000000000000e-02   3.8040000000000002e-01
   8.8200000000000001e-02  -4.8359999999999997e-01   3.1739999999999999e+00  -1.7190000000000000e-01   7.6100000000000001e-02  -3.6840000000000001e-01   6.2150000000000005e-01   1.1119999999999999e-01   5.5719000000000003e+00  -7.7100000000000002e-02   1.2509999999999999e-01   3.4499999999999997e-01
   1.1020000000000001e-01  -5.7160000000000000e-01   3.1739999999999999e+00  -3.8199999999999998e-02  -9.4999999999999998e-03  -3.8590000000000002e-01   5.5489999999999995e-01   8.8900000000000007e-02   4.3529999999999998e+00  -1.2520000000000001e-01   1.1550000000000001e-01   3.1850000000000001e-01
   2.1999999999999999e-02  -5.2759999999999996e-01   3.0024000000000002e+00  -1.6230000000000000e-01   1.8079999999999999e-01  -3.7709999999999999e-01   3.3289999999999997e-01  -1.3339999999999999e-01   5.7460000000000004e+00  -1.2520000000000001e-01   3.8500000000000000e-02   3.7600000000000000e-01
   1.3230000000000000e-01  -6.1550000000000005e-01   2.9165999999999999e+00  -1.1459999999999999e-01   9.5200000000000007e-02  -3.6399999999999999e-01   5.7709999999999995e-01   1.1119999999999999e-01   4.3529999999999998e+00  -1.2520000000000001e-01   6.7400000000000002e-02   3.6709999999999998e-01
   2.4249999999999999e-01  -6.5949999999999998e-01   3.0882000000000001e+00  -8.5900000000000004e-02   4.7600000000000003e-02  -3.9470000000000000e-01   4.6610000000000001e-01   1.1119999999999999e-01   3.9177000000000000e+00  -1.2520000000000001e-01   1.5400000000000000e-01   3.7600000000000000e-01
   4.1880000000000001e-01  -7.4739999999999995e-01   3.2597999999999998e+00  -1.3370000000000001e-01   3.8100000000000002e-02  -3.7709999999999999e-01   6.8799999999999994e-01  -6.6699999999999995e-02   4.7012999999999998e+00  -1.6380000000000000e-01   8.6599999999999996e-02   3.2729999999999998e-01
   2.8649999999999998e-01  -8.1340000000000001e-01   2.9165999999999999e+00  -1.5279999999999999e-01   1.9000000000000000e-02  -4.2099999999999999e-01   4.4390000000000002e-01   1.7790000000000000e-01   4.5270999999999999e+00  -1.9300000000000001e-02   1.9239999999999999e-01   3.4060000000000001e-01
   1.7630000000000001e-01  -3.9570000000000000e-01   3.3456000000000001e+00  -9.4999999999999998e-03   3.8100000000000002e-02  -3.9910000000000001e-01   6.6579999999999995e-01   8.8900000000000007e-02   4.9623999999999997e+00  -8.6699999999999999e-02   1.5400000000000000e-01   3.2290000000000002e-01
   1.5429999999999999e-01  -7.0350000000000001e-01   3.0024000000000002e+00  -1.6230000000000000e-01   9.5200000000000007e-02  -3.8150000000000001e-01   6.4370000000000005e-01   6.6699999999999995e-02   4.9623999999999997e+00  -9.6299999999999997e-02   4.8099999999999997e-02   3.4949999999999998e-01
   3.3060000000000000e-01  -7.4739999999999995e-01   3.3456000000000001e+00  -2.3870000000000000e-01   1.1420000000000000e-01  -4.3850000000000000e-01   4.6610000000000001e-01   1.7790000000000000e-01   4.2659000000000002e+00  -1.1559999999999999e-01   1.1550000000000001e-01   3.1409999999999999e-01
   0.0000000000000000e+00  -6.8149999999999999e-01   3.2597999999999998e+00  -1.7190000000000000e-01  -7.6100000000000001e-02  -3.7269999999999998e-01   5.5489999999999995e-01   1.3339999999999999e-01   4.1788999999999996e+00  -2.8899999999999999e-02   1.0580000000000001e-01   3.9810000000000001e-01
   3.0859999999999999e-01  -5.9360000000000002e-01   3.2597999999999998e+00  -9.4999999999999998e-03   8.5599999999999996e-02  -3.9910000000000001e-01   5.3269999999999995e-01   6.6699999999999995e-02   4.3529999999999998e+00   4.8200000000000000e-02   1.2509999999999999e-01   3.1409999999999999e-01
   3.5270000000000001e-01  -5.9360000000000002e-01   2.5735000000000001e+00  -1.3370000000000001e-01   1.1420000000000000e-01  -3.6840000000000001e-01   5.3269999999999995e-01   1.5559999999999999e-01   4.4401000000000002e+00  -4.8200000000000000e-02   1.1550000000000001e-01   3.5830000000000001e-01
   1.5429999999999999e-01  -6.1550000000000005e-01   3.0024000000000002e+00  -1.2410000000000000e-01   1.2370000000000000e-01  -3.9470000000000000e-01   4.6610000000000001e-01   0.0000000000000000e+00   4.7012999999999998e+00  -9.6299999999999997e-02   4.8099999999999997e-02   3.4499999999999997e-01
   2.2040000000000001e-01  -6.1550000000000005e-01   2.6593000000000000e+00  -2.0050000000000001e-01   8.5599999999999996e-02  -4.0339999999999998e-01   6.6579999999999995e-01  -6.6699999999999995e-02   4.1788999999999996e+00  -1.5409999999999999e-01   1.1550000000000001e-01   3.7159999999999999e-01
   2.4249999999999999e-01  -5.9360000000000002e-01   3.2597999999999998e+00  -1.2410000000000000e-01  -9.4999999999999998e-03  -3.5520000000000002e-01   4.6610000000000001e-01   4.4499999999999998e-02   5.5719000000000003e+00  -6.7400000000000002e-02   1.1550000000000001e-01   3.6270000000000002e-01
   2.6450000000000001e-01  -6.5949999999999998e-01   3.4314000000000000e+00  -8.5900000000000004e-02   1.1420000000000000e-01  -4.0780000000000000e-01   6.2150000000000005e-01  -6.6699999999999995e-02   5.0495000000000001e+00  -9.5999999999999992e-03   2.4060000000000001e-01   2.9640000000000000e-01
   1.7630000000000001e-01  -6.5949999999999998e-01   2.9165999999999999e+00  -1.9099999999999999e-02   8.5599999999999996e-02  -3.8150000000000001e-01   7.5460000000000005e-01  -2.2200000000000001e-02   4.2659000000000002e+00  -9.6299999999999997e-02   1.1550000000000001e-01   3.0959999999999999e-01
   5.9509999999999996e-01  -4.6170000000000000e-01   3.2597999999999998e+00  -1.1459999999999999e-01   1.2370000000000000e-01  -4.2540000000000000e-01   4.6610000000000001e-01   1.3339999999999999e-01   4.7012999999999998e+00  -1.9300000000000001e-02   6.7400000000000002e-02   3.4949999999999998e-01
   1.5429999999999999e-01  -4.6170000000000000e-01   3.2597999999999998e+00  -2.8600000000000000e-02   3.8100000000000002e-02  -3.2010000000000000e-01   7.1020000000000005e-01   8.8900000000000007e-02   4.5270999999999999e+00  -9.6299999999999997e-02   1.2509999999999999e-01   3.4499999999999997e-01
   3.0859999999999999e-01  -4.1770000000000002e-01   3.4314000000000000e+00  -2.0050000000000001e-01  -4.7600000000000003e-02  -3.8150000000000001e-01   4.6610000000000001e-01  -1.3339999999999999e-01   5.3106999999999998e+00  -4.8200000000000000e-02   1.3469999999999999e-01   3.4949999999999998e-01
   2.6450000000000001e-01  -3.7369999999999998e-01   2.7450999999999999e+00  -1.8140000000000001e-01   7.6100000000000001e-02  -4.2540000000000000e-01   4.8830000000000001e-01  -4.4499999999999998e-02   4.3529999999999998e+00  -5.7799999999999997e-02   1.3469999999999999e-01   3.4499999999999997e-01
   3.7469999999999998e-01  -4.3969999999999998e-01   3.0024000000000002e+00  -1.0500000000000000e-01   1.0470000000000000e-01  -3.8150000000000001e-01   6.8799999999999994e-01   3.7800000000000000e-01   4.7012999999999998e+00  -9.6299999999999997e-02   1.0580000000000001e-01   3.2290000000000002e-01
   2.1999999999999999e-02  -2.8580000000000000e-01   3.6029000000000000e+00  -1.4319999999999999e-01  -3.8100000000000002e-02  -4.1660000000000003e-01   5.7709999999999995e-01   2.2200000000000001e-02   4.5270999999999999e+00  -8.6699999999999999e-02   1.3469999999999999e-01   3.3620000000000000e-01
   6.6100000000000006e-02  -5.0560000000000005e-01   3.4314000000000000e+00  -7.6399999999999996e-02   1.0470000000000000e-01  -4.0339999999999998e-01   5.1049999999999995e-01  -6.6699999999999995e-02   4.1788999999999996e+00  -7.7100000000000002e-02   9.6199999999999994e-02   3.1850000000000001e-01
   2.2040000000000001e-01  -5.4959999999999998e-01   2.5735000000000001e+00  -2.0999999999999999e-01   2.8500000000000001e-02  -4.1220000000000001e-01   3.5510000000000003e-01   1.3339999999999999e-01   4.4401000000000002e+00  -9.6299999999999997e-02   9.6199999999999994e-02   3.5830000000000001e-01
   2.2040000000000001e-01  -7.2550000000000003e-01   3.3456000000000001e+00  -6.6799999999999998e-02   7.6100000000000001e-02  -3.6399999999999999e-01   6.4370000000000005e-01  -4.4499999999999998e-02   4.3529999999999998e+00  -1.7340000000000000e-01   4.8099999999999997e-02   3.0080000000000001e-01
   6.6100000000000006e-02  -5.7160000000000000e-01   3.7745000000000002e+00  -1.9089999999999999e-01  -2.8500000000000001e-02  -3.9470000000000000e-01   5.1049999999999995e-01   1.3339999999999999e-01   4.0048000000000004e+00  -4.8200000000000000e-02   1.1550000000000001e-01   3.6270000000000002e-01
   1.5429999999999999e-01  -5.0560000000000005e-01   3.0882000000000001e+00  -1.9089999999999999e-01  -2.8500000000000001e-02  -3.7269999999999998e-01   4.8830000000000001e-01  -2.2200000000000001e-02   4.2659000000000002e+00  -6.7400000000000002e-02   8.6599999999999996e-02   3.4499999999999997e-01
   1.3230000000000000e-01  -4.8359999999999997e-01   3.3456000000000001e+00  -1.7190000000000000e-01  -2.8500000000000001e-02  -3.8150000000000001e-01   2.6629999999999998e-01  -4.4499999999999998e-02   5.3977000000000004e+00  -1.2520000000000001e-01   6.7400000000000002e-02   3.4060000000000001e-01
   1.5429999999999999e-01  -6.1550000000000005e-01   3.5171000000000001e+00  -2.0050000000000001e-01   2.8500000000000001e-02  -3.7269999999999998e-01   5.3269999999999995e-01  -4.4499999999999998e-02   4.7882999999999996e+00  -1.2520000000000001e-01   1.1550000000000001e-01   3.3179999999999998e-01
   4.6289999999999998e-01  -5.7160000000000000e-01   3.6886999999999999e+00  -1.0500000000000000e-01   7.6100000000000001e-02  -3.4639999999999999e-01   5.3269999999999995e-01   0.0000000000000000e+00   4.3529999999999998e+00  -8.6699999999999999e-02   7.6999999999999999e-02   3.8040000000000002e-01
  -2.1999999999999999e-02  -5.0560000000000005e-01   3.8603000000000001e+00  -1.1459999999999999e-01  -3.8100000000000002e-02  -3.9470000000000000e-01   7.1020000000000005e-01  -1.5559999999999999e-01   4.2659000000000002e+00  -1.9300000000000001e-02   8.6599999999999996e-02   3.5389999999999999e-01
  -1.7630000000000001e-01  -4.8359999999999997e-01   3.0024000000000002e+00  -2.0999999999999999e-01   8.5599999999999996e-02  -4.2099999999999999e-01   4.8830000000000001e-01   6.6699999999999995e-02   4.4401000000000002e+00  -7.7100000000000002e-02   9.6199999999999994e-02   3.6270000000000002e-01
   2.2040000000000001e-01  -7.9139999999999999e-01   3.0882000000000001e+00  -4.7699999999999999e-02   4.7600000000000003e-02  -4.6479999999999999e-01   7.3240000000000005e-01  -6.6699999999999995e-02   4.3529999999999998e+00   1.9300000000000001e-02   7.6999999999999999e-02   3.4499999999999997e-01
   3.5270000000000001e-01  -4.1770000000000002e-01   2.6593000000000000e+00  -2.8600000000000000e-02   1.5229999999999999e-01  -3.4639999999999999e-01   5.5489999999999995e-01  -4.4499999999999998e-02   4.8754000000000000e+00  -1.0600000000000000e-01   3.8500000000000000e-02   3.6709999999999998e-01
   1.1020000000000001e-01  -4.8359999999999997e-01   3.5171000000000001e+00  -1.0500000000000000e-01   4.7600000000000003e-02  -3.6399999999999999e-01   8.6560000000000004e-01   0.0000000000000000e+00   4.3529999999999998e+00  -1.9300000000000001e-02   1.5400000000000000e-01   3.0520000000000003e-01
   2.4249999999999999e-01  -6.1550000000000005e-01   3.6886999999999999e+00  -5.7299999999999997e-02   8.5599999999999996e-02  -3.7709999999999999e-01   6.2150000000000005e-01   0.0000000000000000e+00   4.4401000000000002e+00  -1.1559999999999999e-01   8.6599999999999996e-02   3.1409999999999999e-01
  -1.7630000000000001e-01  -6.5949999999999998e-01   3.7745000000000002e+00  -1.1459999999999999e-01   9.5200000000000007e-02  -3.9470000000000000e-01   4.2170000000000002e-01   6.6699999999999995e-02   4.1788999999999996e+00  -1.4449999999999999e-01   1.5400000000000000e-01   3.4499999999999997e-01
   2.4249999999999999e-01  -4.8359999999999997e-01   3.0024000000000002e+00  -1.4319999999999999e-01   1.1420000000000000e-01  -3.9910000000000001e-01   7.5460000000000005e-01   4.4499999999999998e-02   5.1365999999999996e+00  -8.6699999999999999e-02   1.3469999999999999e-01   3.1409999999999999e-01
  -2.1999999999999999e-02  -7.9139999999999999e-01   2.8309000000000002e+00  -1.8140000000000001e-01   7.6100000000000001e-02  -4.0780000000000000e-01   5.5489999999999995e-01  -2.4460000000000001e-01   4.9623999999999997e+00  -9.6299999999999997e-02   1.2509999999999999e-01   3.6709999999999998e-01
   5.7310000000000005e-01  -7.9139999999999999e-01   3.5171000000000001e+00  -1.4319999999999999e-01   5.7099999999999998e-02  -3.6840000000000001e-01   4.4390000000000002e-01   2.4460000000000001e-01   3.9177000000000000e+00  -8.6699999999999999e-02   1.3469999999999999e-01   3.3620000000000000e-01
   1.3230000000000000e-01  -5.9360000000000002e-01   3.1739999999999999e+00  -5.7299999999999997e-02   1.3320000000000001e-01  -4.8240000000000000e-01   5.5489999999999995e-01   2.8910000000000002e-01   4.7882999999999996e+00  -1.6380000000000000e-01   2.2130000000000000e-01   3.6270000000000002e-01
   5.0700000000000001e-01  -6.1550000000000005e-01   3.2597999999999998e+00  -2.1959999999999999e-01   0.0000000000000000e+00  -3.5080000000000000e-01   4.2170000000000002e-01   4.4499999999999998e-02   4.0048000000000004e+00  -1.1559999999999999e-01   1.5400000000000000e-01   3.7600000000000000e-01
   1.3230000000000000e-01  -4.3969999999999998e-01   4.2034000000000002e+00  -1.4319999999999999e-01   4.7600000000000003e-02  -3.8590000000000002e-01   7.3240000000000005e-01  -2.4460000000000001e-01   4.7882999999999996e+00  -2.8899999999999999e-02   5.7700000000000001e-02   3.6270000000000002e-01
   4.4100000000000000e-02  -3.9570000000000000e-01   3.0024000000000002e+00  -7.6399999999999996e-02  -2.8500000000000001e-02  -3.4200000000000003e-01   6.2150000000000005e-01  -2.2239999999999999e-01   4.3529999999999998e+00  -6.7400000000000002e-02   9.6199999999999994e-02   3.3620000000000000e-01
   1.9839999999999999e-01  -5.2759999999999996e-01   2.8309000000000002e+00  -1.8140000000000001e-01   1.6180000000000000e-01  -3.9029999999999998e-01   3.7730000000000002e-01   2.0010000000000000e-01   4.7012999999999998e+00  -9.6299999999999997e-02   2.8899999999999999e-02   3.5830000000000001e-01
   8.8200000000000001e-02  -4.8359999999999997e-01   3.1739999999999999e+00  -1.1459999999999999e-01   4.7600000000000003e-02  -3.9470000000000000e-01   6.6579999999999995e-01   2.0010000000000000e-01   4.7012999999999998e+00  -1.3489999999999999e-01   2.8899999999999999e-02   3.8929999999999998e-01
   1.1020000000000001e-01  -5.0560000000000005e-01   2.7450999999999999e+00  -2.7689999999999998e-01   9.4999999999999998e-03  -3.6399999999999999e-01   6.2150000000000005e-01   4.4499999999999998e-02   5.1365999999999996e+00  -7.7100000000000002e-02   1.1550000000000001e-01   3.2290000000000002e-01
   2.8649999999999998e-01  -5.9360000000000002e-01   3.4314000000000000e+00  -1.4319999999999999e-01   8.5599999999999996e-02  -3.6840000000000001e-01   6.8799999999999994e-01  -3.5580000000000001e-01   5.3106999999999998e+00  -1.2520000000000001e-01   1.6360000000000000e-01   3.2729999999999998e-01
   6.6100000000000006e-02  -6.8149999999999999e-01   2.4876999999999998e+00  -1.6230000000000000e-01   4.7600000000000003e-02  -4.0780000000000000e-01   4.4390000000000002e-01   2.2200000000000001e-02   4.4401000000000002e+00  -9.6299999999999997e-02   1.1550000000000001e-01   3.3179999999999998e-01
   2.6450000000000001e-01  -7.2550000000000003e-01   3.3456000000000001e+00  -1.9089999999999999e-01   9.5200000000000007e-02  -4.1660000000000003e-01   5.7709999999999995e-01   0.0000000000000000e+00   5.3106999999999998e+00  -9.6299999999999997e-02   7.6999999999999999e-02   3.5389999999999999e-01
   1.1020000000000001e-01  -5.0560000000000005e-01   3.4314000000000000e+00  -1.6230000000000000e-01   8.5599999999999996e-02  -3.4200000000000003e-01   5.9930000000000005e-01  -1.1119999999999999e-01   4.7012999999999998e+00  -1.8300000000000000e-01   1.7319999999999999e-01   3.0520000000000003e-01
   3.7469999999999998e-01  -5.9360000000000002e-01   3.1739999999999999e+00  -1.8140000000000001e-01   8.5599999999999996e-02  -3.7269999999999998e-01   5.3269999999999995e-01   1.1119999999999999e-01   4.2659000000000002e+00  -5.7799999999999997e-02   1.1550000000000001e-01   3.4499999999999997e-01
   2.6450000000000001e-01  -7.0350000000000001e-01   3.6886999999999999e+00  -9.5500000000000002e-02   1.9000000000000000e-02  -3.9029999999999998e-01   5.3269999999999995e-01   2.4460000000000001e-01   5.1365999999999996e+00  -1.6380000000000000e-01   1.4430000000000001e-01   3.0959999999999999e-01
   3.0859999999999999e-01  -5.0560000000000005e-01   3.0882000000000001e+00  -2.8639999999999999e-01   9.4999999999999998e-03  -4.2980000000000002e-01   7.1020000000000005e-01   2.2200000000000001e-02   4.7012999999999998e+00  -2.8899999999999999e-02   2.1170000000000000e-01   3.7600000000000000e-01
   8.8200000000000001e-02  -6.8149999999999999e-01   3.4314000000000000e+00  -1.6230000000000000e-01   5.7099999999999998e-02  -4.2540000000000000e-01   4.8830000000000001e-01   2.2200000000000001e-02   4.3529999999999998e+00  -1.9300000000000001e-02   1.0580000000000001e-01   3.3620000000000000e-01
   3.5270000000000001e-01  -3.9570000000000000e-01   3.0024000000000002e+00  -6.6799999999999998e-02   2.8500000000000001e-02  -3.4200000000000003e-01   5.9930000000000005e-01  -2.0010000000000000e-01   4.7882999999999996e+00  -5.7799999999999997e-02   9.6199999999999994e-02   3.2729999999999998e-01
   2.4249999999999999e-01  -4.8359999999999997e-01   3.0024000000000002e+00  -1.5279999999999999e-01   4.7600000000000003e-02  -3.6399999999999999e-01   4.4390000000000002e-01  -4.4499999999999998e-02   4.3529999999999998e+00  -2.0230000000000001e-01   1.0580000000000001e-01   3.5830000000000001e-01
   1.9839999999999999e-01  -5.9360000000000002e-01   3.2597999999999998e+00  -1.4319999999999999e-01   1.0470000000000000e-01  -3.8590000000000002e-01   6.4370000000000005e-01   3.5580000000000001e-01   4.2659000000000002e+00  -6.7400000000000002e-02   2.8899999999999999e-02   3.6709999999999998e-01
   4.1880000000000001e-01  -5.7160000000000000e-01   3.4314000000000000e+00  -1.5279999999999999e-01   9.4999999999999998e-03  -3.9029999999999998e-01   5.1049999999999995e-01   0.0000000000000000e+00   5.6589000000000000e+00  -7.7100000000000002e-02  -1.9199999999999998e-02   3.3179999999999998e-01
   2.2040000000000001e-01  -6.5949999999999998e-01   3.2597999999999998e+00  -9.5500000000000002e-02   1.1420000000000000e-01  -3.9910000000000001e-01   6.4370000000000005e-01   4.4499999999999998e-02   4.9623999999999997e+00  -3.8500000000000000e-02   6.7400000000000002e-02   3.4060000000000001e-01
   1.1020000000000001e-01  -4.3969999999999998e-01   3.0882000000000001e+00  -9.5500000000000002e-02   3.8100000000000002e-02  -4.3409999999999999e-01   5.1049999999999995e-01   1.5559999999999999e-01   4.0918000000000001e+00  -7.7100000000000002e-02   1.9199999999999998e-02   2.7870000000000000e-01
   1.5429999999999999e-01  -4.8359999999999997e-01   3.0024000000000002e+00  -1.4319999999999999e-01   9.4999999999999998e-03  -4.1220000000000001e-01   5.5489999999999995e-01   4.4499999999999998e-02   4.6142000000000003e+00  -1.4449999999999999e-01   1.8279999999999999e-01   3.3620000000000000e-01
   1.5429999999999999e-01  -5.0560000000000005e-01   2.4018999999999999e+00  -1.5279999999999999e-01   6.6600000000000006e-02  -3.4639999999999999e-01   5.7709999999999995e-01   0.0000000000000000e+00   4.7882999999999996e+00  -1.4449999999999999e-01   8.6599999999999996e-02   3.8040000000000002e-01
   2.6450000000000001e-01  -5.4959999999999998e-01   3.1739999999999999e+00  -1.7190000000000000e-01   1.1420000000000000e-01  -4.1220000000000001e-01   6.4370000000000005e-01   6.6699999999999995e-02   4.7882999999999996e+00  -1.1559999999999999e-01   1.3469999999999999e-01   3.5389999999999999e-01
   6.6100000000000006e-02  -4.6170000000000000e-01   2.5735000000000001e+00  -2.8600000000000000e-02   1.3320000000000001e-01  -4.0339999999999998e-01   5.3269999999999995e-01   1.7790000000000000e-01   4.3529999999999998e+00  -2.8899999999999999e-02   1.1550000000000001e-01   3.4499999999999997e-01
   1.9839999999999999e-01  -5.4959999999999998e-01   2.5735000000000001e+00  -4.7699999999999999e-02   1.0470000000000000e-01  -3.7269999999999998e-01   5.5489999999999995e-01   0.0000000000000000e+00   4.7882999999999996e+00  -1.4449999999999999e-01   1.0580000000000001e-01   2.8749999999999998e-01
   3.3060000000000000e-01  -4.8359999999999997e-01   3.4314000000000000e+00  -7.6399999999999996e-02   4.7600000000000003e-02  -3.7709999999999999e-01   4.2170000000000002e-01   2.0010000000000000e-01   4.7882999999999996e+00   1.9300000000000001e-02   1.0580000000000001e-01   3.4060000000000001e-01
   3.3060000000000000e-01  -5.2759999999999996e-01   3.0882000000000001e+00  -8.5900000000000004e-02  -3.8100000000000002e-02  -4.2099999999999999e-01   4.2170000000000002e-01   4.4499999999999998e-02   4.7012999999999998e+00  -9.6299999999999997e-02   9.6199999999999994e-02   3.4499999999999997e-01
   1.1020000000000001e-01  -4.6170000000000000e-01   3.1739999999999999e+00  -2.6729999999999998e-01   4.7600000000000003e-02  -4.2980000000000002e-01   5.3269999999999995e-01   1.5559999999999999e-01   4.7882999999999996e+00  -7.7100000000000002e-02   1.1550000000000001e-01   3.5830000000000001e-01
   2.2040000000000001e-01  -6.1550000000000005e-01   2.3161999999999998e+00  -1.5279999999999999e-01   1.1420000000000000e-01  -3.9029999999999998e-01   5.3269999999999995e-01   1.3339999999999999e-01   4.0048000000000004e+00   9.5999999999999992e-03   1.4430000000000001e-01   3.3179999999999998e-01
   1.9839999999999999e-01  -5.2759999999999996e-01   2.4876999999999998e+00  -1.6230000000000000e-01   6.6600000000000006e-02  -3.3770000000000000e-01   6.2150000000000005e-01   2.2239999999999999e-01   4.6142000000000003e+00  -1.3489999999999999e-01   1.4430000000000001e-01   3.0959999999999999e-01
   2.6450000000000001e-01  -6.3749999999999996e-01   3.1739999999999999e+00  -1.8140000000000001e-01   8.5599999999999996e-02  -3.8150000000000001e-01   5.9930000000000005e-01   0.0000000000000000e+00   4.9623999999999997e+00  -6.7400000000000002e-02   7.6999999999999999e-02   3.2729999999999998e-01
   1.9839999999999999e-01  -6.3749999999999996e-01   2.7450999999999999e+00  -2.0050000000000001e-01   1.9000000000000000e-02  -3.5959999999999998e-01   6.2150000000000005e-01  -2.2200000000000001e-02   4.4401000000000002e+00  -1.0600000000000000e-01   9.6199999999999994e-02   3.5830000000000001e-01
   1.3230000000000000e-01  -5.7160000000000000e-01   3.3456000000000001e+00  -1.9089999999999999e-01   0.0000000000000000e+00  -3.8590000000000002e-01   2.4410000000000001e-01   6.6699999999999995e-02   4.4401000000000002e+00  -7.7100000000000002e-02   1.4430000000000001e-01   3.3620000000000000e-01
   1.5429999999999999e-01  -6.3749999999999996e-01   3.3456000000000001e+00   2.8600000000000000e-02   5.7099999999999998e-02  -4.3850000000000000e-01   5.1049999999999995e-01  -2.2200000000000001e-02   4.6142000000000003e+00  -1.4449999999999999e-01   1.1550000000000001e-01   3.7600000000000000e-01
   2.4249999999999999e-01  -8.3540000000000003e-01   3.3456000000000001e+00  -1.9089999999999999e-01   1.1420000000000000e-01  -4.0339999999999998e-01   5.3269999999999995e-01   4.4499999999999998e-02   4.8754000000000000e+00  -9.5999999999999992e-03   1.6360000000000000e-01   3.7159999999999999e-01
   3.5270000000000001e-01  -5.0560000000000005e-01   3.3456000000000001e+00  -1.0500000000000000e-01   9.4999999999999998e-03  -3.6840000000000001e-01   4.8830000000000001e-01   4.4499999999999998e-02   4.7882999999999996e+00  -1.3489999999999999e-01   6.7400000000000002e-02   3.2729999999999998e-01
  -8.5960000000000003e-01  -4.1770000000000002e-01   3.2597999999999998e+00  -7.6399999999999996e-02   1.8079999999999999e-01  -3.9029999999999998e-01   6.2150000000000005e-01   0.0000000000000000e+00   4.0918000000000001e+00  -5.7799999999999997e-02   1.1550000000000001e-01   3.8479999999999998e-01
  -1.9839999999999999e-01  -5.4959999999999998e-01   2.7450999999999999e+00  -5.7299999999999997e-02   1.2370000000000000e-01  -4.0339999999999998e-01   3.7730000000000002e-01  -2.2200000000000001e-02   4.4401000000000002e+00  -1.0600000000000000e-01   4.8099999999999997e-02   3.6270000000000002e-01
   0.0000000000000000e+00  -6.3749999999999996e-01   3.4314000000000000e+00  -8.5900000000000004e-02   1.1420000000000000e-01  -4.3409999999999999e-01   5.9930000000000005e-01  -1.5559999999999999e-01   4.6142000000000003e+00  -3.8500000000000000e-02   1.4430000000000001e-01   3.5389999999999999e-01
   5.9509999999999996e-01  -5.2759999999999996e-01   3.6886999999999999e+00  -4.7699999999999999e-02   3.8100000000000002e-02  -3.6840000000000001e-01   5.9930000000000005e-01   8.8900000000000007e-02   5.4847999999999999e+00  -2.8899999999999999e-02   1.0580000000000001e-01   3.6270000000000002e-01
   3.5270000000000001e-01  -6.5949999999999998e-01   2.2303999999999999e+00  -1.4319999999999999e-01   8.5599999999999996e-02  -3.6399999999999999e-01   5.3269999999999995e-01   8.8900000000000007e-02   5.1365999999999996e+00  -6.7400000000000002e-02   1.2509999999999999e-01   3.6709999999999998e-01
   5.9509999999999996e-01  -7.2550000000000003e-01   3.2597999999999998e+00  -1.6230000000000000e-01   2.2839999999999999e-01  -4.1220000000000001e-01   3.3289999999999997e-01  -8.8900000000000007e-02   4.5270999999999999e+00  -6.7400000000000002e-02   1.1550000000000001e-01   3.6270000000000002e-01
   2.4249999999999999e-01  -7.2550000000000003e-01   2.7450999999999999e+00  -1.0500000000000000e-01   4.7600000000000003e-02  -4.2099999999999999e-01   5.1049999999999995e-01  -6.6699999999999995e-02   4.4401000000000002e+00  -6.7400000000000002e-02   6.7400000000000002e-02   3.5830000000000001e-01
   3.5270000000000001e-01  -6.1550000000000005e-01   3.4314000000000000e+00  -5.7299999999999997e-02   8.5599999999999996e-02  -3.7709999999999999e-01   7.1020000000000005e-01   0.0000000000000000e+00   5.1365999999999996e+00  -7.7100000000000002e-02   0.0000000000000000e+00   3.8040000000000002e-01
   1.1020000000000001e-01  -2.6379999999999998e-01   2.7450999999999999e+00  -8.5900000000000004e-02   1.5229999999999999e-01  -4.3409999999999999e-01   7.7680000000000005e-01  -3.7800000000000000e-01   4.3529999999999998e+00  -1.9270000000000001e-01   1.1550000000000001e-01   3.4499999999999997e-01
   6.6100000000000006e-02  -5.2759999999999996e-01   3.3456000000000001e+00  -2.2910000000000000e-01   7.6100000000000001e-02  -3.7709999999999999e-01   4.8830000000000001e-01   6.6699999999999995e-02   4.8754000000000000e+00  -5.7799999999999997e-02   1.2509999999999999e-01   3.5389999999999999e-01
  -4.4100000000000000e-02  -5.7160000000000000e-01   4.1176000000000004e+00  -2.2910000000000000e-01   8.5599999999999996e-02  -3.4639999999999999e-01   5.5489999999999995e-01   2.2239999999999999e-01   4.5270999999999999e+00  -5.7799999999999997e-02   1.4430000000000001e-01   3.5389999999999999e-01
   1.1020000000000001e-01  -5.4959999999999998e-01   2.8309000000000002e+00  -1.7190000000000000e-01   9.4999999999999998e-03  -3.3770000000000000e-01   4.8830000000000001e-01   8.8900000000000007e-02   5.2236000000000002e+00  -1.1559999999999999e-01   1.8279999999999999e-01   3.7600000000000000e-01
   4.1880000000000001e-01  -6.1550000000000005e-01   4.2892000000000001e+00  -1.6230000000000000e-01   8.5599999999999996e-02  -4.0780000000000000e-01   7.3240000000000005e-01   2.2200000000000001e-02   4.0918000000000001e+00  -6.7400000000000002e-02   1.3469999999999999e-01   3.0080000000000001e-01
   3.7469999999999998e-01  -4.6170000000000000e-01   2.4876999999999998e+00  -1.4319999999999999e-01   3.8100000000000002e-02  -4.2099999999999999e-01   6.2150000000000005e-01  -2.2200000000000001e-02   5.1365999999999996e+00  -9.6299999999999997e-02   1.9239999999999999e-01   3.0520000000000003e-01
   2.8649999999999998e-01  -7.6939999999999997e-01   3.2597999999999998e+00  -2.5779999999999997e-01  -2.8500000000000001e-02  -3.9029999999999998e-01   5.7709999999999995e-01   1.5559999999999999e-01   5.3106999999999998e+00  -1.0600000000000000e-01   4.8099999999999997e-02   3.6270000000000002e-01
   2.2040000000000001e-01  -7.2550000000000003e-01   2.7450999999999999e+00  -1.7190000000000000e-01   3.8100000000000002e-02  -3.7269999999999998e-01   5.9930000000000005e-01   1.5559999999999999e-01   4.0048000000000004e+00  -1.0600000000000000e-01   1.6360000000000000e-01   3.4060000000000001e-01
   4.6289999999999998e-01  -5.4959999999999998e-01   2.5735000000000001e+00  -5.7299999999999997e-02   8.5599999999999996e-02  -3.9910000000000001e-01   3.9950000000000002e-01  -1.3339999999999999e-01   3.8306000000000000e+00  -2.8899999999999999e-02   5.7700000000000001e-02   3.3620000000000000e-01
   2.6450000000000001e-01  -7.0350000000000001e-01   3.2597999999999998e+00  -9.5500000000000002e-02   4.7600000000000003e-02  -3.6399999999999999e-01   6.2150000000000005e-01  -8.8900000000000007e-02   4.7012999999999998e+00   0.0000000000000000e+00   4.8099999999999997e-02   3.4949999999999998e-01
  -2.1999999999999999e-02  -5.7160000000000000e-01   3.7745000000000002e+00  -8.5900000000000004e-02   8.5599999999999996e-02  -3.2450000000000001e-01   3.9950000000000002e-01   1.1119999999999999e-01   5.2236000000000002e+00  -1.3489999999999999e-01   1.4430000000000001e-01   3.6709999999999998e-01
   6.6100000000000006e-02  -8.7929999999999997e-01   3.3456000000000001e+00  -1.6230000000000000e-01   1.0470000000000000e-01  -3.9029999999999998e-01   5.9930000000000005e-01  -8.8900000000000007e-02   4.7012999999999998e+00  -6.7400000000000002e-02   9.6199999999999994e-02   3.6270000000000002e-01
   2.6450000000000001e-01  -6.3749999999999996e-01   4.0317999999999996e+00  -2.0050000000000001e-01   4.7600000000000003e-02  -3.7269999999999998e-01   5.1049999999999995e-01  -3.1130000000000002e-01   4.4401000000000002e+00  -7.7100000000000002e-02   9.6199999999999994e-02   3.6709999999999998e-01
   2.6450000000000001e-01  -6.1550000000000005e-01   2.2303999999999999e+00  -1.4319999999999999e-01  -2.8500000000000001e-02  -3.9029999999999998e-01   5.1049999999999995e-01  -1.5559999999999999e-01   4.1788999999999996e+00  -3.8500000000000000e-02   1.0580000000000001e-01   3.3179999999999998e-01
   3.0859999999999999e-01  -7.9139999999999999e-01   3.5171000000000001e+00  -3.8199999999999998e-02   9.5200000000000007e-02  -3.8150000000000001e-01   7.5460000000000005e-01   4.4499999999999998e-02   5.1365999999999996e+00  -1.0600000000000000e-01   1.8279999999999999e-01   3.8929999999999998e-01
   3.5270000000000001e-01  -2.4179999999999999e-01   3.4314000000000000e+00  -4.7699999999999999e-02   5.7099999999999998e-02  -3.8590000000000002e-01   5.1049999999999995e-01  -2.2200000000000001e-02   4.1788999999999996e+00  -8.6699999999999999e-02   1.1550000000000001e-01   3.3179999999999998e-01
   1.9839999999999999e-01  -5.9360000000000002e-01   3.3456000000000001e+00  -1.2410000000000000e-01   1.1420000000000000e-01  -3.9910000000000001e-01   5.3269999999999995e-01   1.1119999999999999e-01   4.7012999999999998e+00  -1.1559999999999999e-01   1.6360000000000000e-01   3.2290000000000002e-01
   2.8649999999999998e-01  -9.0129999999999999e-01   2.9165999999999999e+00  -1.0500000000000000e-01   1.2370000000000000e-01  -4.0780000000000000e-01   4.4390000000000002e-01  -1.5559999999999999e-01   4.0918000000000001e+00  -9.6299999999999997e-02   7.6999999999999999e-02   3.4949999999999998e-01
