# Supplementary material for: Footwear and Foam Surface Alter Gait Initiation of Typical Subjects
Source: PLoS One. 2015 Aug 13;10(8):e0135821. doi: 10.1371/journal.pone.0135821 (PMC4536224; doi:10.1371/journal.pone.0135821)
Supplement: S1 Dataset — (ZIP) [file pone.0135821.s001.zip › 16_shod_av1_02.txt]

   9.8308000000000000e+00  -3.4293999999999998e+00   2.3461869999999999e+02   2.1835000000000001e+01   3.0983599999999999e+01  -1.3989000000000000e+00  -1.0298500000000001e+01  -8.6941000000000006e+00   2.6109350000000001e+02   2.0922400000000000e+01  -3.2926600000000001e+01   5.3520000000000001e-01
   9.7425999999999995e+00  -3.6053000000000002e+00   2.3238829999999999e+02   2.1615400000000001e+01   3.0698100000000000e+01  -1.3900999999999999e+00  -1.0365000000000000e+01  -8.6941000000000006e+00   2.6109350000000001e+02   2.0748999999999999e+01  -3.3061300000000003e+01   4.6889999999999998e-01
   1.0095300000000000e+01  -3.4954000000000001e+00   2.3032950000000000e+02   2.1500900000000001e+01   3.0602900000000002e+01  -1.3200000000000001e+00  -1.0587000000000000e+01  -8.7830999999999992e+00   2.6239940000000001e+02   2.0450399999999998e+01  -3.3099800000000002e+01   3.9369999999999999e-01
   9.9410000000000007e+00  -3.3195000000000001e+00   2.2827070000000001e+02   2.1023499999999999e+01   3.0279399999999999e+01  -1.2805000000000000e+00  -1.0831099999999999e+01  -9.2278000000000002e+00   2.6222530000000000e+02   2.0238499999999998e+01  -3.3359600000000000e+01   3.1409999999999999e-01
   9.9190000000000005e+00  -3.8250999999999999e+00   2.2535400000000001e+02   2.0536600000000000e+01   2.9870200000000001e+01  -1.2146999999999999e+00  -1.0919900000000000e+01  -9.2944999999999993e+00   2.6535950000000003e+02   1.9988000000000000e+01  -3.3571300000000001e+01   2.4770000000000000e-01
   9.7646999999999995e+00  -3.8471000000000002e+00   2.2063589999999999e+02   1.9982800000000001e+01   2.9470500000000001e+01  -1.1928000000000001e+00  -1.1230600000000001e+01  -9.8282000000000007e+00   2.6649130000000002e+02   1.9718299999999999e+01  -3.3984999999999999e+01   1.8140000000000001e-01
   9.9190000000000005e+00  -3.9569999999999999e+00   2.1780500000000001e+02   1.9467300000000002e+01   2.8842500000000001e+01  -1.1094999999999999e+00  -1.2007500000000000e+01  -1.0762100000000000e+01   2.6892890000000000e+02   1.9169300000000000e+01  -3.4100499999999997e+01   3.1000000000000000e-02
   9.7425999999999995e+00  -4.2868000000000004e+00   2.1317269999999999e+02   1.9037600000000001e+01   2.8385700000000000e+01  -1.0700000000000001e+00  -1.2273800000000000e+01  -1.1540300000000000e+01   2.7145370000000003e+02   1.8706900000000001e+01  -3.4485399999999998e+01  -1.1060000000000000e-01
   9.8308000000000000e+00  -4.4626999999999999e+00   2.0982710000000000e+02   1.8359700000000000e+01   2.7948000000000000e+01  -1.0305000000000000e+00  -1.2606700000000000e+01  -1.2563100000000000e+01   2.7415260000000001e+02   1.8177099999999999e+01  -3.5101199999999999e+01  -2.6979999999999998e-01
   9.7646999999999995e+00  -4.6604999999999999e+00   2.0502320000000000e+02   1.7777400000000000e+01   2.7453199999999999e+01  -9.7350000000000003e-01  -1.3339200000000000e+01  -1.3208000000000000e+01   2.7833139999999997e+02   1.7724299999999999e+01  -3.5553400000000003e+01  -3.4949999999999998e-01
   9.6104000000000003e+00  -5.0122999999999998e+00   1.9987620000000001e+02   1.7013600000000000e+01   2.6948799999999999e+01  -8.9019999999999999e-01  -1.4093800000000000e+01  -1.3808299999999999e+01   2.8233620000000002e+02   1.7521999999999998e+01  -3.6149999999999999e+01  -4.0250000000000002e-01
   9.2135999999999996e+00  -5.4739000000000004e+00   1.9524390000000000e+02   1.6364300000000000e+01   2.6301800000000000e+01  -7.8500000000000003e-01  -1.4892799999999999e+01  -1.4475400000000000e+01   2.8599270000000001e+02   1.7213799999999999e+01  -3.6717700000000001e+01  -5.0870000000000004e-01
   9.2576999999999998e+00  -5.7157000000000000e+00   1.9164099999999999e+02   1.5715100000000000e+01   2.5854500000000002e+01  -6.7090000000000005e-01  -1.5514300000000000e+01  -1.5253700000000000e+01   2.9017160000000001e+02   1.6915199999999999e+01  -3.7295000000000002e+01  -6.4580000000000004e-01
   8.8169000000000004e+00  -6.1773999999999996e+00   1.8700870000000000e+02   1.5132700000000000e+01   2.5312100000000001e+01  -6.5780000000000005e-01  -1.6402100000000001e+01  -1.5809600000000000e+01   2.9478579999999999e+02   1.6664700000000000e+01  -3.7708799999999997e+01  -6.6349999999999998e-01
   8.7507000000000001e+00  -5.6058000000000003e+00   1.8477830000000000e+02   1.4426200000000000e+01   2.5083700000000000e+01  -6.8410000000000004e-01  -1.7023499999999999e+01  -1.6832400000000000e+01   2.9748469999999998e+02   1.6491299999999999e+01  -3.8276499999999999e+01  -7.3870000000000002e-01
   8.7286999999999999e+00  -5.2760999999999996e+00   1.8091800000000001e+02   1.4025200000000000e+01   2.4722100000000001e+01  -6.2270000000000003e-01  -1.8000100000000000e+01  -1.7232600000000001e+01   3.0209890000000001e+02   1.6385400000000001e+01  -3.8786400000000000e+01  -7.9179999999999995e-01
   8.5303000000000004e+00  -4.9242999999999997e+00   1.7868760000000000e+02   1.3595599999999999e+01   2.4503299999999999e+01  -6.4019999999999999e-01  -1.8665900000000001e+01  -1.7921900000000001e+01   3.0549419999999998e+02   1.6308299999999999e+01  -3.9334899999999998e+01  -8.5370000000000001e-01
   8.6625999999999994e+00  -5.1441999999999997e+00   1.7662880000000001e+02   1.3299600000000000e+01   2.4389099999999999e+01  -6.2709999999999999e-01  -1.9487200000000001e+01  -1.8655700000000000e+01   3.0923779999999999e+02   1.6212000000000000e+01  -3.9623600000000003e+01  -9.4660000000000000e-01
   8.7507000000000001e+00  -5.2760999999999996e+00   1.7474160000000001e+02   1.2736300000000000e+01   2.4084599999999998e+01  -6.2270000000000003e-01  -2.0485900000000001e+01  -1.9144900000000000e+01   3.1306849999999997e+02   1.6144600000000001e+01  -4.0287500000000001e+01  -1.0174000000000001e+00
   8.9270999999999994e+00  -5.1881000000000004e+00   1.7251120000000000e+02   1.2440300000000001e+01   2.3808599999999998e+01  -6.0080000000000000e-01  -2.1284900000000000e+01  -1.9967600000000001e+01   3.1646379999999999e+02   1.6202400000000001e+01  -4.0653100000000002e+01  -1.0262000000000000e+00
   9.2576999999999998e+00  -5.3860000000000001e+00   1.7122440000000000e+02   1.1953400000000000e+01   2.3618300000000001e+01  -6.0519999999999996e-01  -2.2061800000000002e+01  -2.0545700000000000e+01   3.1959800000000001e+02   1.6134899999999998e+01  -4.0960999999999999e+01  -1.0528000000000000e+00
   9.0373000000000001e+00  -5.6277999999999997e+00   1.6856510000000000e+02   1.1686100000000000e+01   2.3466100000000001e+01  -5.5689999999999995e-01  -2.2882999999999999e+01  -2.0856999999999999e+01   3.2151330000000002e+02   1.6192699999999999e+01  -4.1153500000000001e+01  -1.0705000000000000e+00
   8.9270999999999994e+00  -5.9135999999999997e+00   1.6847940000000000e+02   1.1256399999999999e+01   2.3370899999999999e+01  -4.5610000000000001e-01  -2.3681999999999999e+01  -2.1590800000000002e+01   3.2429919999999998e+02   1.6298700000000000e+01  -4.1249699999999997e+01  -1.1013999999999999e+00
   8.8609000000000009e+00  -6.1773999999999996e+00   1.6702099999999999e+02   1.1074999999999999e+01   2.3332799999999999e+01  -4.5169999999999999e-01  -2.3970500000000001e+01  -2.1679800000000000e+01   3.2569220000000001e+02   1.6443200000000001e+01  -4.1586500000000001e+01  -1.1545000000000001e+00
   8.8169000000000004e+00  -6.1113999999999997e+00   1.6710679999999999e+02   1.0931800000000001e+01   2.3209099999999999e+01  -4.1660000000000003e-01  -2.4791699999999999e+01  -2.2369100000000000e+01   3.2708510000000001e+02   1.6626200000000001e+01  -4.1586500000000001e+01  -1.1589000000000000e+00
   8.9490999999999996e+00  -6.3532999999999999e+00   1.6727840000000000e+02   1.0683600000000000e+01   2.3304300000000001e+01  -3.6840000000000001e-01  -2.5346599999999999e+01  -2.2680399999999999e+01   3.2891340000000002e+02   1.6703299999999999e+01  -4.1721200000000003e+01  -1.1589000000000000e+00
   8.8829999999999991e+00  -6.5510999999999999e+00   1.6779310000000001e+02   1.0578600000000000e+01   2.3389900000000001e+01  -4.1660000000000003e-01  -2.6212199999999999e+01  -2.2680399999999999e+01   3.3074169999999998e+02   1.6944099999999999e+01  -4.1932800000000000e+01  -1.1059000000000001e+00
   8.5963999999999992e+00  -6.5071000000000003e+00   1.6702099999999999e+02   1.0549899999999999e+01   2.3313800000000001e+01  -4.1660000000000003e-01  -2.6345400000000001e+01  -2.3280700000000000e+01   3.3169929999999999e+02   1.7165600000000001e+01  -4.2067599999999999e+01  -1.1456999999999999e+00
   8.7286999999999999e+00  -6.1334000000000000e+00   1.6805040000000000e+02   1.0397200000000000e+01   2.3446999999999999e+01  -3.7709999999999999e-01  -2.7033400000000000e+01  -2.3325199999999999e+01   3.3256990000000002e+02   1.7358300000000000e+01  -4.2077199999999998e+01  -1.0838000000000001e+00
   8.8609000000000009e+00  -6.6829999999999998e+00   1.6976609999999999e+02   1.0368499999999999e+01   2.3551700000000000e+01  -2.8499999999999998e-01  -2.7299800000000001e+01  -2.3458600000000001e+01   3.3405000000000001e+02   1.7618400000000001e+01  -4.2096400000000003e+01  -1.1013999999999999e+00
   9.0373000000000001e+00  -7.1447000000000003e+00   1.7045240000000001e+02   1.0349399999999999e+01   2.3675400000000000e+01  -2.1490000000000001e-01  -2.7610499999999998e+01  -2.3792200000000001e+01   3.3396289999999999e+02   1.7945900000000002e+01  -4.2125300000000003e+01  -1.0926000000000000e+00
   9.0373000000000001e+00  -7.1447000000000003e+00   1.7216810000000001e+02   1.0282600000000000e+01   2.4027500000000000e+01  -1.6230000000000000e-01  -2.8054400000000001e+01  -2.3903300000000002e+01   3.3448530000000000e+02   1.8167400000000001e+01  -4.1971299999999999e+01  -1.0661000000000000e+00
   9.2576999999999998e+00  -7.6502999999999997e+00   1.7474160000000001e+02   1.0368499999999999e+01   2.4446200000000001e+01  -4.3900000000000002e-02  -2.8476099999999999e+01  -2.3525300000000001e+01   3.3370170000000002e+02   1.8639399999999998e+01  -4.1904000000000003e+01  -1.0262000000000000e+00
   9.5663000000000000e+00  -8.1119000000000003e+00   1.7843029999999999e+02   1.0416300000000000e+01   2.4750699999999998e+01   2.6300000000000000e-02  -2.8698100000000000e+01  -2.3436399999999999e+01   3.3274410000000000e+02   1.9005500000000001e+01  -4.1711500000000001e+01  -9.7319999999999995e-01
   9.6545000000000005e+00  -8.9253000000000000e+00   1.8169010000000000e+02   1.0511699999999999e+01   2.5293099999999999e+01   1.7540000000000000e-01  -2.9119800000000001e+01  -2.3058399999999999e+01   3.3117700000000002e+02   1.9458200000000001e+01  -4.1355499999999999e+01  -9.6430000000000005e-01
   9.8969000000000005e+00  -9.8485999999999994e+00   1.8657970000000000e+02   1.0702700000000000e+01   2.5683199999999999e+01   3.2450000000000001e-01  -2.9452700000000000e+01  -2.2791599999999999e+01   3.2943579999999997e+02   1.9766500000000001e+01  -4.1124600000000001e+01  -9.6870000000000001e-01
   1.0205500000000001e+01  -1.0508200000000000e+01   1.8983949999999999e+02   1.0721800000000000e+01   2.6178100000000001e+01   4.7799999999999998e-01  -2.9474900000000002e+01  -2.3036100000000001e+01   3.2647570000000002e+02   2.0122900000000001e+01  -4.0730100000000000e+01  -8.9800000000000002e-01
   1.0580200000000000e+01  -1.1431500000000000e+01   1.9498650000000001e+02   1.1084600000000000e+01   2.6787099999999999e+01   6.7530000000000001e-01  -2.9363900000000001e+01  -2.3080600000000000e+01   3.2473450000000003e+02   2.0488900000000001e+01  -4.0114300000000000e+01  -9.7760000000000002e-01
   1.0734500000000001e+01  -1.2310800000000000e+01   1.9979040000000001e+02   1.1074999999999999e+01   2.7500800000000002e+01   9.2530000000000001e-01  -2.9408300000000001e+01  -2.2925000000000001e+01   3.2038150000000002e+02   2.0999500000000001e+01  -3.9671700000000001e+01  -9.2010000000000003e-01
   1.1109200000000000e+01  -1.3497900000000000e+01   2.0622420000000000e+02   1.1542899999999999e+01   2.8366700000000002e+01   1.1577000000000000e+00  -2.9430499999999999e+01  -2.3258500000000002e+01   3.1724730000000000e+02   2.1298100000000002e+01  -3.9017400000000002e+01  -8.8470000000000004e-01
   1.1968900000000000e+01  -1.4245400000000000e+01   2.1540309999999999e+02   1.1924799999999999e+01   2.9546700000000001e+01   1.4164000000000001e+00  -2.9230699999999999e+01  -2.2591400000000000e+01   3.1237200000000001e+02   2.1914600000000000e+01  -3.8401600000000002e+01  -8.5370000000000001e-01
   1.2982799999999999e+01  -1.5344500000000000e+01   2.2621180000000001e+02   1.2707700000000001e+01   3.0888400000000001e+01   1.6445000000000001e+00  -2.8964400000000001e+01  -2.2280100000000001e+01   3.0819310000000002e+02   2.2299900000000001e+01  -3.7535600000000002e+01  -7.4760000000000004e-01
   1.4261300000000000e+01  -1.6201899999999998e+01   2.3667750000000001e+02   1.3337800000000000e+01   3.2430000000000000e+01   1.8418000000000001e+00  -2.8831199999999999e+01  -2.1879899999999999e+01   3.0192480000000000e+02   2.3022400000000001e+01  -3.6573399999999999e+01  -6.7240000000000000e-01
   1.5517700000000000e+01  -1.7367000000000001e+01   2.4945920000000001e+02   1.3882000000000000e+01   3.3847799999999999e+01   2.1093000000000002e+00  -2.8520499999999998e+01  -2.1412900000000000e+01   2.9435050000000001e+02   2.3455800000000000e+01  -3.5466799999999999e+01  -5.4849999999999999e-01
   1.6972400000000000e+01  -1.8795999999999999e+01   2.6086849999999998e+02   1.4693500000000000e+01   3.5408400000000000e+01   2.3153999999999999e+00  -2.8431699999999999e+01  -2.0856999999999999e+01   2.8477390000000003e+02   2.3947099999999999e+01  -3.4042800000000000e+01  -4.6450000000000002e-01
   1.8162700000000001e+01  -1.9873200000000001e+01   2.7339290000000000e+02   1.5400000000000000e+01   3.7054699999999997e+01   2.4996000000000000e+00  -2.7765899999999998e+01  -1.9567399999999999e+01   2.7363020000000000e+02   2.4409500000000001e+01  -3.2464799999999997e+01  -2.2120000000000001e-01
   1.9529299999999999e+01  -2.1543900000000001e+01   2.8849090000000001e+02   1.6278400000000001e+01   3.9014899999999997e+01   2.8153000000000001e+00  -2.7077800000000000e+01  -1.8033100000000001e+01   2.6266059999999999e+02   2.5064499999999999e+01  -3.0550000000000001e+01   3.9800000000000002e-02
   2.0477100000000000e+01  -2.3346599999999999e+01   3.0427510000000001e+02   1.7089900000000000e+01   4.1032299999999999e+01   2.9512999999999998e+00  -2.6744900000000001e+01  -1.5298100000000000e+01   2.5073339999999999e+02   2.5941099999999999e+01  -2.8760300000000001e+01   4.7330000000000000e-01
   2.1425000000000001e+01  -2.5193200000000001e+01   3.1945880000000000e+02   1.7891900000000000e+01   4.3135300000000001e+01   3.2406999999999999e+00  -2.6478600000000000e+01  -1.2607600000000000e+01   2.3758730000000000e+02   2.6711700000000000e+01  -2.6893599999999999e+01   9.9970000000000003e-01
   2.2527100000000001e+01  -2.7105799999999999e+01   3.3515719999999999e+02   1.8693899999999999e+01   4.5200200000000002e+01   3.4380000000000002e+00  -2.5834900000000001e+01  -9.5836000000000006e+00   2.2609530000000001e+02   2.7482399999999998e+01  -2.5026900000000001e+01   1.5173000000000001e+00
   2.2967900000000000e+01  -2.9084299999999999e+01   3.4836799999999999e+02   1.9495899999999999e+01   4.7160499999999999e+01   3.6177999999999999e+00  -2.5390999999999998e+01  -8.2271999999999998e+00   2.1512569999999999e+02   2.8146999999999998e+01  -2.3554800000000000e+01   1.9773000000000001e+00
   2.3518999999999998e+01  -3.0777000000000001e+01   3.6440949999999998e+02   2.0507899999999999e+01   4.9196899999999999e+01   3.7844000000000002e+00  -2.4858300000000000e+01  -6.5149999999999997e+00   2.0659379999999999e+02   2.8474499999999999e+01  -2.2313500000000001e+01   2.2825000000000002e+00
   2.3717300000000002e+01  -3.2293900000000001e+01   3.7856380000000001e+02   2.1491299999999999e+01   5.1252299999999998e+01   3.9379000000000000e+00  -2.2727599999999999e+01  -7.6712999999999996e+00   2.0119610000000000e+02   2.8628699999999998e+01  -2.1909400000000002e+01   2.2648000000000001e+00
   2.4091999999999999e+01  -3.4338400000000000e+01   3.9417649999999998e+02   2.2455600000000000e+01   5.3193500000000000e+01   4.0168999999999997e+00  -2.1861999999999998e+01  -7.6935000000000002e+00   1.9649490000000000e+02   2.8493800000000000e+01  -2.1380199999999999e+01   2.2780999999999998e+00
   2.4995799999999999e+01  -3.5789299999999997e+01   4.0824500000000000e+02   2.3467600000000001e+01   5.5210900000000002e+01   4.1879000000000000e+00  -2.0530300000000000e+01  -8.2271999999999998e+00   1.8848530000000000e+02   2.8262599999999999e+01  -2.0687400000000000e+01   2.3222999999999998e+00
   2.5546800000000001e+01  -3.8031599999999997e+01   4.2325720000000001e+02   2.4422400000000000e+01   5.7304400000000001e+01   4.3765000000000001e+00  -1.9509399999999999e+01  -8.0493000000000006e+00   1.7943109999999999e+02   2.7703900000000001e+01  -1.9802199999999999e+01   2.3532999999999999e+00
   2.6097899999999999e+01  -4.0032100000000000e+01   4.3706840000000000e+02   2.5253000000000000e+01   5.9064799999999998e+01   4.5167999999999999e+00  -1.8754700000000000e+01  -7.2266000000000004e+00   1.6802619999999999e+02   2.6673200000000001e+01  -1.8666799999999999e+01   2.4064000000000001e+00
   2.6560800000000000e+01  -4.2076599999999999e+01   4.4847760000000000e+02   2.6331900000000001e+01   6.0853800000000000e+01   4.6570999999999998e+00  -1.7911300000000001e+01  -7.4267000000000003e+00   1.5557660000000001e+02   2.5199400000000001e+01  -1.7233100000000000e+01   2.3489000000000000e+00
   2.6803200000000000e+01  -4.4055100000000003e+01   4.5954370000000000e+02   2.6971499999999999e+01   6.2395299999999999e+01   4.8281000000000001e+00  -1.5780600000000000e+01  -7.6045999999999996e+00   1.4199520000000001e+02   2.3446200000000001e+01  -1.5962999999999999e+01   2.1587000000000001e+00
   2.6847300000000001e+01  -4.6055599999999998e+01   4.7043830000000003e+02   2.7821300000000001e+01   6.3718000000000004e+01   5.0648999999999997e+00  -1.4227000000000000e+01  -7.6045999999999996e+00   1.2745610000000001e+02   2.1288499999999999e+01  -1.4259900000000000e+01   1.9109000000000000e+00
   2.6538699999999999e+01  -4.8100099999999998e+01   4.7910239999999999e+02   2.8336800000000000e+01   6.4869500000000002e+01   5.2446999999999999e+00  -1.2895300000000001e+01  -7.0932000000000004e+00   1.1030530000000000e+02   1.8754999999999999e+01  -1.2527900000000001e+01   1.7561000000000000e+00
   2.6693000000000001e+01  -4.9946700000000000e+01   4.8682299999999998e+02   2.9052900000000001e+01   6.6001800000000003e+01   5.3982000000000001e+00  -1.1341600000000000e+01  -6.1369999999999996e+00   9.3937899999999999e+01   1.6163799999999998e+01  -1.0680500000000000e+01   1.5791999999999999e+00
   2.6053799999999999e+01  -5.1177799999999998e+01   4.9308519999999999e+02   2.9711700000000000e+01   6.6839200000000005e+01   5.4859000000000000e+00  -9.4550000000000001e+00  -4.5137999999999998e+00   7.8267099999999999e+01   1.3582200000000000e+01  -8.9003999999999994e+00   1.3669000000000000e+00
   2.5282299999999999e+01  -5.2342900000000000e+01   4.9720280000000002e+02   3.0294100000000000e+01   6.7524400000000000e+01   5.5955000000000004e+00  -6.4809000000000001e+00  -1.4676000000000000e+00   6.1290399999999998e+01   1.1039199999999999e+01  -7.1684000000000001e+00   8.8029999999999997e-01
   2.4753299999999999e+01  -5.3573999999999998e+01   4.9866109999999998e+02   3.0838300000000000e+01   6.7695700000000002e+01   5.6394000000000002e+00  -6.5697000000000001e+00  -1.4231000000000000e+00   4.5967799999999997e+01   8.3034999999999997e+00  -5.2535999999999996e+00   1.5526000000000000e+00
   2.4709199999999999e+01  -5.3925699999999999e+01   4.9788909999999998e+02   3.1267900000000001e+01   6.7543400000000005e+01   5.6832000000000003e+00  -5.6375000000000002e+00   2.6682999999999999e+00   3.4649999999999999e+01   6.2709000000000001e+00  -3.8776999999999999e+00   1.4774000000000000e+00
   2.4400600000000001e+01  -5.4035699999999999e+01   4.9359989999999999e+02   3.1640200000000000e+01   6.7153300000000002e+01   5.6657000000000002e+00  -3.1739000000000002e+00   4.6917000000000000e+00   2.3941600000000001e+01   4.5755999999999997e+00  -2.7904000000000000e+00   1.2961000000000000e+00
   2.3849599999999999e+01  -5.4101599999999998e+01   4.8991120000000001e+02   3.1917100000000001e+01   6.6572800000000001e+01   5.6349999999999998e+00  -3.7286999999999999e+00   6.0702999999999996e+00   1.6541399999999999e+01   3.0440000000000000e+00  -1.7031000000000001e+00   1.3713000000000000e+00
   2.2901800000000001e+01  -5.3991700000000002e+01   4.8459260000000000e+02   3.2194000000000003e+01   6.5659300000000002e+01   5.5998999999999999e+00  -6.2150000000000005e-01   4.0690999999999997e+00   7.7484000000000002e+00   1.5605000000000000e+00  -9.7180000000000000e-01   7.0330000000000004e-01
   2.1975999999999999e+01  -5.3925699999999999e+01   4.7678629999999998e+02   3.2537700000000001e+01   6.4717200000000005e+01   5.6043000000000003e+00   3.9950000000000002e-01  -1.7565999999999999e+00   5.2239999999999998e-01  -2.1190000000000001e-01  -6.7400000000000002e-02   2.6499999999999999e-02
   2.1358799999999999e+01  -5.3925699999999999e+01   4.6992360000000002e+02   3.2814599999999999e+01   6.3832200000000000e+01   5.6437999999999997e+00   1.5540000000000001e-01  -1.1785000000000001e+00   3.3953000000000002e+00  -2.6010000000000000e-01   9.5999999999999992e-03   1.6810000000000000e-01
   2.0653500000000001e+01  -5.4255499999999998e+01   4.6460500000000002e+02   3.3358800000000002e+01   6.3251800000000003e+01   5.6219000000000001e+00   2.3971000000000000e+00   4.6689999999999998e-01   1.5670999999999999e+00   1.0600000000000000e-01  -2.8870000000000001e-01  -4.4000000000000003e-03
   2.0124500000000001e+01  -5.4409399999999998e+01   4.6117360000000002e+02   3.3988900000000001e+01   6.2814000000000000e+01   5.5254000000000003e+00  -8.8800000000000004e-02  -7.1150000000000002e-01   2.0893999999999999e+00  -2.2159999999999999e-01  -1.9199999999999998e-02   1.1060000000000000e-01
   2.0014299999999999e+01  -5.3573999999999998e+01   4.5782810000000001e+02   3.4733600000000003e+01   6.2309699999999999e+01   5.4070000000000000e+00   1.2650999999999999e+00  -6.6699999999999995e-02   1.7412000000000001e+00  -7.7100000000000002e-02  -2.0210000000000000e-01   1.7700000000000000e-02
   1.9771799999999999e+01  -5.3310200000000002e+01   4.5585500000000002e+02   3.5440100000000001e+01   6.2100299999999997e+01   5.3456000000000001e+00   1.0875999999999999e+00  -3.7800000000000000e-01   2.0893999999999999e+00  -5.7799999999999997e-02  -1.1550000000000001e-01   5.7500000000000002e-02
   1.9749700000000001e+01  -5.3398099999999999e+01   4.5594080000000002e+02   3.6414000000000001e+01   6.2005200000000002e+01   5.2797999999999998e+00   5.5489999999999995e-01  -1.7790000000000000e-01   2.3506000000000000e+00  -6.7400000000000002e-02  -6.7400000000000002e-02   1.0170000000000000e-01
   1.9573399999999999e+01  -5.3881799999999998e+01   4.5636970000000002e+02   3.7206400000000002e+01   6.2071800000000003e+01   5.1482999999999999e+00   1.2873000000000001e+00  -2.4460000000000001e-01   1.7412000000000001e+00  -9.6299999999999997e-02  -1.0580000000000001e-01   5.7500000000000002e-02
   1.9904000000000000e+01  -5.4409399999999998e+01   4.5799959999999999e+02   3.8438000000000002e+01   6.2052799999999998e+01   5.1351000000000004e+00   8.4340000000000004e-01  -5.1139999999999997e-01   2.5247000000000002e+00  -1.2520000000000001e-01  -6.7400000000000002e-02   4.8700000000000000e-02
   2.0190600000000000e+01  -5.5244799999999998e+01   4.5799959999999999e+02   3.9602800000000002e+01   6.2128900000000002e+01   4.9992000000000001e+00   9.1000000000000003e-01  -4.0020000000000000e-01   2.5247000000000002e+00  -1.4449999999999999e-01  -1.2509999999999999e-01   5.7500000000000002e-02
   2.0344899999999999e+01  -5.6365900000000003e+01   4.6031580000000002e+02   4.0844000000000001e+01   6.2147900000000000e+01   4.9027000000000003e+00   8.6560000000000004e-01  -5.1139999999999997e-01   1.5670999999999999e+00  -1.0600000000000000e-01  -6.7400000000000002e-02   1.1060000000000000e-01
   2.0146500000000000e+01  -5.7552999999999997e+01   4.6220299999999997e+02   4.2027900000000002e+01   6.2347799999999999e+01   4.8501000000000003e+00   9.1000000000000003e-01  -2.4460000000000001e-01   2.4377000000000000e+00  -8.6699999999999999e-02  -1.3469999999999999e-01   1.0170000000000000e-01
   2.0388999999999999e+01  -5.7838799999999999e+01   4.6469080000000002e+02   4.3631799999999998e+01   6.2528599999999997e+01   4.7009999999999996e+00   9.1000000000000003e-01  -4.8920000000000002e-01   2.1764999999999999e+00  -1.1559999999999999e-01  -7.6999999999999999e-02   7.5200000000000003e-02
   2.0587399999999999e+01  -5.8806100000000001e+01   4.6829370000000000e+02   4.5178500000000000e+01   6.2918700000000001e+01   4.6352000000000002e+00   8.8780000000000003e-01  -6.0040000000000004e-01   1.8283000000000000e+00  -9.6299999999999997e-02   1.9199999999999998e-02   5.3100000000000001e-02
   2.1028199999999998e+01  -5.9839300000000001e+01   4.7181079999999997e+02   4.6734800000000000e+01   6.3118499999999997e+01   4.4028000000000000e+00   1.0209999999999999e+00  -4.4499999999999998e-02   1.5670999999999999e+00  -4.8200000000000000e-02  -1.1550000000000001e-01   7.9600000000000004e-02
   2.1446999999999999e+01  -6.0828600000000002e+01   4.7610000000000002e+02   4.8434199999999997e+01   6.3423000000000002e+01   4.2930999999999999e+00   8.2120000000000004e-01  -4.6689999999999998e-01   2.4377000000000000e+00  -9.6299999999999997e-02  -9.6199999999999994e-02   7.5200000000000003e-02
   2.2240500000000001e+01  -6.1795900000000003e+01   4.7996030000000002e+02   5.0267299999999999e+01   6.3727600000000002e+01   4.1132999999999997e+00   9.7660000000000002e-01   0.0000000000000000e+00   2.6118000000000001e+00  -4.8200000000000000e-02  -5.7700000000000001e-02   9.7299999999999998e-02
   2.2813600000000001e+01  -6.2411400000000000e+01   4.8356319999999999e+02   5.2405999999999999e+01   6.3889299999999999e+01   3.9072000000000000e+00   6.6579999999999995e-01  -2.6679999999999998e-01   2.5247000000000002e+00  -1.5409999999999999e-01  -3.8500000000000000e-02   8.8499999999999995e-02
   2.3541000000000000e+01  -6.2521299999999997e+01   4.8673719999999997e+02   5.4325000000000003e+01   6.3965499999999999e+01   3.6309999999999998e+00   9.3220000000000003e-01  -2.0010000000000000e-01   2.5247000000000002e+00  -9.6299999999999997e-02  -1.3469999999999999e-01   7.9600000000000004e-02
   2.4290400000000002e+01  -6.2960999999999999e+01   4.8836709999999999e+02   5.6196300000000001e+01   6.3879800000000003e+01   3.3984999999999999e+00   8.8780000000000003e-01  -5.3369999999999995e-01   2.6989000000000001e+00  -9.5999999999999992e-03  -3.8500000000000000e-02   9.7299999999999998e-02
   2.5039899999999999e+01  -6.3664499999999997e+01   4.8982540000000000e+02   5.7953000000000003e+01   6.3737099999999998e+01   3.1617000000000002e+00   7.7680000000000005e-01  -5.1139999999999997e-01   2.3506000000000000e+00   9.5999999999999992e-03  -7.6999999999999999e-02   9.2899999999999996e-02
   2.5899500000000000e+01  -6.4367900000000006e+01   4.9059750000000003e+02   5.9938899999999997e+01   6.3451599999999999e+01   2.9643999999999999e+00   6.6579999999999995e-01  -3.7800000000000000e-01   1.7412000000000001e+00  -1.3489999999999999e-01  -2.8899999999999999e-02   5.7500000000000002e-02
   2.6979600000000001e+01  -6.5401200000000003e+01   4.9411460000000000e+02   6.1781500000000001e+01   6.3432600000000001e+01   2.7671000000000001e+00   8.2120000000000004e-01  -1.5559999999999999e-01   2.6989000000000001e+00  -1.2520000000000001e-01  -7.6999999999999999e-02   5.3100000000000001e-02
   2.7684899999999999e+01  -6.6346500000000006e+01   4.9703129999999999e+02   6.3824700000000000e+01   6.3499200000000002e+01   2.5785000000000000e+00   9.7660000000000002e-01  -3.7800000000000000e-01   2.6118000000000001e+00  -4.8200000000000000e-02  -4.8099999999999997e-02   8.8499999999999995e-02
   2.8302099999999999e+01  -6.6874099999999999e+01   4.9960480000000001e+02   6.5877399999999994e+01   6.3289800000000000e+01   2.3241999999999998e+00   8.2120000000000004e-01  -2.6679999999999998e-01   2.4377000000000000e+00  -1.2520000000000001e-01  -1.9199999999999998e-02   6.1899999999999997e-02
   2.8610700000000001e+01  -6.7929299999999998e+01   5.0097730000000001e+02   6.7949200000000005e+01   6.3261299999999999e+01   2.1488000000000000e+00   1.0431999999999999e+00  -4.8920000000000002e-01   2.8730000000000002e+00  -1.9270000000000001e-01  -5.7700000000000001e-02   5.7500000000000002e-02
   3.0087499999999999e+01  -7.0039699999999996e+01   5.0423710000000000e+02   6.9944599999999994e+01   6.3204200000000000e+01   2.0918000000000001e+00   8.2120000000000004e-01  -5.1139999999999997e-01   2.3506000000000000e+00  -1.4449999999999999e-01  -1.4430000000000001e-01   8.4000000000000005e-02
   3.0197700000000001e+01  -7.2435900000000004e+01   5.0929829999999998e+02   7.2073700000000002e+01   6.3556300000000000e+01   2.1356000000000002e+00   8.4340000000000004e-01  -1.3339999999999999e-01   1.7412000000000001e+00  -5.7799999999999997e-02  -8.6599999999999996e-02   7.0800000000000002e-02
   3.0021400000000000e+01  -7.6986500000000007e+01   5.1821979999999996e+02   7.4116900000000001e+01   6.4498300000000000e+01   2.5653999999999999e+00   9.5440000000000003e-01  -4.4469999999999998e-01   2.7858999999999998e+00  -1.4449999999999999e-01  -5.7700000000000001e-02   5.3100000000000001e-02
   3.0506300000000000e+01  -8.1031499999999994e+01   5.2465359999999998e+02   7.6083600000000004e+01   6.5174000000000007e+01   3.0083000000000002e+00   6.4370000000000005e-01  -4.0020000000000000e-01   2.0024000000000002e+00  -1.4449999999999999e-01  -2.1170000000000000e-01   8.8000000000000005e-03
   3.0418099999999999e+01  -8.5472200000000001e+01   5.3108740000000000e+02   7.7792599999999993e+01   6.5649799999999999e+01   3.2538000000000000e+00   7.7680000000000005e-01  -5.5589999999999995e-01   2.3506000000000000e+00  -1.4449999999999999e-01  -1.1550000000000001e-01   9.2899999999999996e-02
   3.2886899999999997e+01  -9.0198700000000002e+01   5.3451880000000006e+02   7.9406099999999995e+01   6.5887600000000006e+01   3.9599000000000002e+00   8.4340000000000004e-01  -3.3350000000000002e-01   1.7412000000000001e+00  -1.3489999999999999e-01  -1.8279999999999999e-01   7.9600000000000004e-02
   3.2820700000000002e+01  -9.5210899999999995e+01   5.3855060000000003e+02   8.0828699999999998e+01   6.6163600000000002e+01   4.3151000000000002e+00   7.5460000000000005e-01  -5.7809999999999995e-01   2.4377000000000000e+00  -9.6299999999999997e-02  -9.6199999999999994e-02   4.4200000000000003e-02
   3.3570200000000000e+01  -9.9453800000000001e+01   5.4129570000000001e+02   8.2337199999999996e+01   6.6420500000000004e+01   4.7492000000000001e+00   9.5440000000000003e-01  -2.6679999999999998e-01   1.8283000000000000e+00  -9.6299999999999997e-02  -5.7700000000000001e-02   2.2100000000000002e-02
   3.3812600000000003e+01  -1.0279530000000000e+02   5.4318290000000002e+02   8.3454300000000003e+01   6.6477599999999995e+01   5.1351000000000004e+00   8.6560000000000004e-01  -3.7800000000000000e-01   2.0024000000000002e+00  -1.6380000000000000e-01  -1.4430000000000001e-01   2.6499999999999999e-02
   3.4187300000000000e+01  -1.0642260000000000e+02   5.4120989999999995e+02   8.4027100000000004e+01   6.6030400000000000e+01   5.6131000000000002e+00   8.6560000000000004e-01  -4.0020000000000000e-01   1.8283000000000000e+00  -1.3489999999999999e-01  -9.6199999999999994e-02   6.1899999999999997e-02
   3.3063200000000002e+01  -1.0884070000000000e+02   5.3426139999999998e+02   8.3998500000000007e+01   6.5164400000000001e+01   6.1656000000000004e+00   7.7680000000000005e-01  -4.2249999999999999e-01   1.9153000000000000e+00  -8.6699999999999999e-02  -1.5400000000000000e-01   3.5400000000000001e-02
   3.1674499999999998e+01  -1.1141280000000000e+02   5.2362419999999997e+02   8.3330100000000002e+01   6.3917900000000003e+01   6.6479999999999997e+00   7.5460000000000005e-01  -2.8910000000000002e-01   2.6118000000000001e+00  -1.2520000000000001e-01  -1.3469999999999999e-01   1.2390000000000000e-01
   2.8853100000000001e+01  -1.1312750000000000e+02   5.0972730000000001e+02   8.1878900000000002e+01   6.2433399999999999e+01   7.2225000000000001e+00   1.0653999999999999e+00  -1.5343000000000000e+00   2.4377000000000000e+00  -5.7799999999999997e-02  -1.8279999999999999e-01  -3.0080000000000001e-01
   2.6957500000000000e+01  -1.1391900000000000e+02   4.8948230000000001e+02   7.9492099999999994e+01   6.0206699999999998e+01   7.8319999999999999e+00   9.5440000000000003e-01  -8.7164000000000001e+00   3.8306000000000000e+00  -2.8899999999999999e-02  -3.5599999999999998e-01  -1.3270000000000000e+00
   2.4268400000000000e+01  -1.1367710000000000e+02   4.6683539999999999e+02   7.6503699999999995e+01   5.7618400000000001e+01   8.1521000000000008e+00   1.4871000000000001e+00  -7.6268000000000002e+00   4.7012999999999998e+00  -7.7100000000000002e-02  -2.6939999999999997e-01  -1.2961000000000000e+00
   2.2218499999999999e+01  -1.1205029999999999e+02   4.4015660000000003e+02   7.2713399999999993e+01   5.4411600000000000e+01   8.5467999999999993e+00   9.3220000000000003e-01  -4.9585999999999997e+00   3.2212000000000001e+00  -1.4449999999999999e-01  -2.2130000000000000e-01  -9.5550000000000002e-01
   2.0080400000000001e+01  -1.0910450000000000e+02   4.0807350000000002e+02   6.8283400000000000e+01   5.0824100000000001e+01   8.7880000000000003e+00   4.6610000000000001e-01  -4.0914000000000001e+00   2.0024000000000002e+00  -5.7799999999999997e-02  -2.6939999999999997e-01  -8.0950000000000000e-01
   1.7677800000000001e+01  -1.0523540000000000e+02   3.7161540000000002e+02   6.2679000000000002e+01   4.6532400000000003e+01   8.9327000000000005e+00   5.9930000000000005e-01  -3.4687999999999999e+00   3.1341999999999999e+00   1.9300000000000001e-02  -2.0210000000000000e-01  -7.3429999999999995e-01
   1.5407400000000001e+01  -9.9189999999999998e+01   3.3103960000000001e+02   5.6358600000000003e+01   4.1546100000000003e+01   8.9502000000000006e+00   1.1096999999999999e+00  -2.6459999999999999e+00   2.7858999999999998e+00  -1.0600000000000000e-01  -1.2509999999999999e-01  -3.9810000000000001e-01
   1.3401600000000000e+01  -9.2001300000000001e+01   2.8488799999999998e+02   4.8854300000000002e+01   3.5893700000000003e+01   8.6037999999999997e+00   8.6560000000000004e-01  -6.0040000000000004e-01   1.8283000000000000e+00  -1.1559999999999999e-01  -1.1550000000000001e-01  -1.7700000000000000e-02
   1.0580200000000000e+01  -8.1647000000000006e+01   2.3624850000000001e+02   4.1006300000000003e+01   2.9727499999999999e+01   7.9021999999999997e+00   8.4340000000000004e-01  -1.1119999999999999e-01   1.9153000000000000e+00  -1.9270000000000001e-01  -8.6599999999999996e-02   1.6370000000000001e-01
   6.2599999999999998e+00  -6.9270300000000006e+01   1.8503559999999999e+02   3.2585400000000000e+01   2.3428000000000001e+01   6.9813000000000001e+00   8.8780000000000003e-01  -2.8910000000000002e-01   2.1764999999999999e+00  -2.2159999999999999e-01  -1.5400000000000000e-01   7.0800000000000002e-02
   3.6370000000000000e+00  -5.2738599999999998e+01   1.3819770000000000e+02   2.5071600000000000e+01   1.7813600000000001e+01   5.3323999999999998e+00   7.7680000000000005e-01  -4.6689999999999998e-01   2.5247000000000002e+00  -1.1559999999999999e-01  -6.7400000000000002e-02   6.1899999999999997e-02
   1.5208999999999999e+00  -3.8251399999999997e+01   9.8136700000000005e+01   1.8197399999999998e+01   1.2541900000000000e+01   3.8677999999999999e+00   9.3220000000000003e-01   0.0000000000000000e+00   2.6118000000000001e+00  -1.2520000000000001e-01  -4.8099999999999997e-02   1.0620000000000000e-01
  -4.6289999999999998e-01  -2.5962599999999998e+01   6.4080500000000001e+01   1.2306699999999999e+01   8.4880999999999993e+00   2.6705999999999999e+00   8.2120000000000004e-01  -1.3339999999999999e-01   1.9153000000000000e+00  -1.7340000000000000e-01   1.9199999999999998e-02   1.0170000000000000e-01
  -9.4779999999999998e-01  -1.6509699999999999e+01   4.0661499999999997e+01   7.7239000000000004e+00   5.3955000000000002e+00   1.7585000000000000e+00   5.9930000000000005e-01   0.0000000000000000e+00   2.0024000000000002e+00  -1.5409999999999999e-01  -7.6999999999999999e-02   7.5200000000000003e-02
  -1.4767999999999999e+00  -9.7606999999999999e+00   2.2303799999999999e+01   4.1818000000000000e+00   3.1212000000000000e+00   1.1314000000000000e+00   8.8780000000000003e-01  -4.2249999999999999e-01   2.2635999999999998e+00  -1.9270000000000001e-01  -1.0580000000000001e-01   8.4000000000000005e-02
  -1.6091000000000000e+00  -5.6277999999999997e+00   9.2645999999999997e+00   1.7948999999999999e+00   1.5225000000000000e+00   7.4109999999999998e-01   8.4340000000000004e-01  -1.3339999999999999e-01   2.2635999999999998e+00  -7.7100000000000002e-02   9.5999999999999992e-03   1.1500000000000000e-01
  -9.0369999999999995e-01  -9.2330000000000001e-01   2.5735000000000001e+00   2.3870000000000000e-01   7.4219999999999997e-01  -8.7700000000000000e-02   9.1000000000000003e-01  -1.5559999999999999e-01   2.3506000000000000e+00  -1.8300000000000000e-01  -4.8099999999999997e-02   9.7299999999999998e-02
  -3.5270000000000001e-01  -1.1871000000000000e+00   9.4359999999999999e-01  -1.9099999999999999e-02   4.2820000000000003e-01  -2.2800000000000001e-01   7.5460000000000005e-01  -2.6679999999999998e-01   2.2635999999999998e+00  -5.7799999999999997e-02  -1.0580000000000001e-01   4.4200000000000003e-02
  -1.3230000000000000e-01  -4.1770000000000002e-01   5.1470000000000005e-01  -5.7299999999999997e-02   3.4260000000000002e-01  -2.6310000000000000e-01   8.6560000000000004e-01   0.0000000000000000e+00   2.4377000000000000e+00  -8.6699999999999999e-02  -1.5400000000000000e-01   1.0620000000000000e-01
  -8.8200000000000001e-02  -4.3969999999999998e-01   3.4310000000000002e-01  -9.4999999999999998e-03   3.6159999999999998e-01  -2.5000000000000000e-01   9.3220000000000003e-01  -2.8910000000000002e-01   2.0893999999999999e+00  -8.6699999999999999e-02  -1.2509999999999999e-01   1.2830000000000000e-01
   6.6100000000000006e-02  -7.4739999999999995e-01   6.0050000000000003e-01   5.7299999999999997e-02   3.9010000000000000e-01  -2.5430000000000003e-01   8.2120000000000004e-01  -2.0010000000000000e-01   2.1764999999999999e+00  -1.6380000000000000e-01  -6.7400000000000002e-02   9.7299999999999998e-02
  -1.3230000000000000e-01  -5.0560000000000005e-01   0.0000000000000000e+00   9.4999999999999998e-03   4.3769999999999998e-01  -2.5869999999999999e-01   8.4340000000000004e-01   0.0000000000000000e+00   2.4377000000000000e+00  -7.7100000000000002e-02  -1.0580000000000001e-01   1.4160000000000000e-01
   4.4100000000000000e-02  -5.0560000000000005e-01   1.3725000000000001e+00   3.8199999999999998e-02   3.2350000000000001e-01  -2.5430000000000003e-01   8.2120000000000004e-01  -1.3339999999999999e-01   2.0893999999999999e+00  -8.6699999999999999e-02  -1.1550000000000001e-01   1.0620000000000000e-01
  -2.6450000000000001e-01  -6.5949999999999998e-01   5.1470000000000005e-01  -2.8600000000000000e-02   2.6640000000000003e-01  -2.4560000000000001e-01   8.4340000000000004e-01  -2.6679999999999998e-01   3.0470999999999999e+00  -1.6380000000000000e-01  -1.4430000000000001e-01   1.0620000000000000e-01
   8.8200000000000001e-02  -3.9570000000000000e-01  -8.5800000000000001e-02  -9.5500000000000002e-02   3.5210000000000002e-01  -2.2359999999999999e-01   8.2120000000000004e-01  -2.2239999999999999e-01   1.7412000000000001e+00  -2.1190000000000001e-01  -1.9239999999999999e-01   6.1899999999999997e-02
  -1.5429999999999999e-01  -6.5949999999999998e-01   2.5740000000000002e-01   0.0000000000000000e+00   3.8059999999999999e-01  -2.5430000000000003e-01   8.4340000000000004e-01  -3.3350000000000002e-01   2.4377000000000000e+00  -6.7400000000000002e-02  -3.8500000000000000e-02   6.6400000000000001e-02
   8.8200000000000001e-02  -7.0350000000000001e-01   6.0050000000000003e-01   3.8199999999999998e-02   3.9010000000000000e-01  -2.2359999999999999e-01   7.9900000000000004e-01  -1.1119999999999999e-01   2.1764999999999999e+00  -9.6299999999999997e-02  -9.6199999999999994e-02   8.8499999999999995e-02
  -2.6450000000000001e-01  -4.6170000000000000e-01   6.0050000000000003e-01  -9.4999999999999998e-03   3.4260000000000002e-01  -2.7629999999999999e-01   7.5460000000000005e-01  -1.1119999999999999e-01   1.5670999999999999e+00  -1.5409999999999999e-01  -3.8500000000000000e-02   8.8499999999999995e-02
   6.6100000000000006e-02  -4.6170000000000000e-01   5.1470000000000005e-01  -6.6799999999999998e-02   3.3310000000000001e-01  -2.1049999999999999e-01   7.9900000000000004e-01   2.2200000000000001e-02   2.2635999999999998e+00  -1.1559999999999999e-01  -1.3469999999999999e-01   9.7299999999999998e-02
  -2.1999999999999999e-02  -4.8359999999999997e-01   1.4582999999999999e+00  -1.0500000000000000e-01   3.5210000000000002e-01  -2.4560000000000001e-01   7.3240000000000005e-01  -8.8900000000000007e-02   1.9153000000000000e+00  -1.4449999999999999e-01  -1.1550000000000001e-01   1.0170000000000000e-01
   1.3230000000000000e-01  -5.0560000000000005e-01   6.0050000000000003e-01  -6.6799999999999998e-02   4.3769999999999998e-01  -2.4560000000000001e-01   7.9900000000000004e-01  -1.1119999999999999e-01   1.9153000000000000e+00  -1.2520000000000001e-01  -1.1550000000000001e-01   9.7299999999999998e-02
   8.8200000000000001e-02  -4.6170000000000000e-01   6.0050000000000003e-01  -9.4999999999999998e-03   4.5679999999999998e-01  -2.0610000000000001e-01   7.1020000000000005e-01  -1.5559999999999999e-01   2.0024000000000002e+00  -1.4449999999999999e-01  -6.7400000000000002e-02   8.4000000000000005e-02
  -8.8200000000000001e-02  -5.4959999999999998e-01   1.2867999999999999e+00  -3.8199999999999998e-02   4.0920000000000001e-01  -2.2800000000000001e-01   7.7680000000000005e-01  -4.4499999999999998e-02   2.0893999999999999e+00  -1.0600000000000000e-01  -1.9199999999999998e-02   7.9600000000000004e-02
  -6.6100000000000006e-02  -5.2759999999999996e-01   7.7210000000000001e-01  -1.6230000000000000e-01   3.6159999999999998e-01  -2.3240000000000000e-01   7.3240000000000005e-01  -3.1130000000000002e-01   2.0024000000000002e+00  -9.6299999999999997e-02  -8.6599999999999996e-02   7.5200000000000003e-02
   1.5429999999999999e-01  -5.0560000000000005e-01   2.5740000000000002e-01  -4.7699999999999999e-02   3.3310000000000001e-01  -2.0610000000000001e-01   8.8780000000000003e-01  -3.5580000000000001e-01   2.1764999999999999e+00  -1.2520000000000001e-01  -6.7400000000000002e-02   1.4160000000000000e-01
   0.0000000000000000e+00  -4.1770000000000002e-01   5.1470000000000005e-01   2.8600000000000000e-02   3.7109999999999999e-01  -2.4120000000000000e-01   9.9880000000000002e-01  -1.7790000000000000e-01   1.1317999999999999e+00  -1.7340000000000000e-01  -1.9199999999999998e-02   8.4000000000000005e-02
   1.5429999999999999e-01  -4.1770000000000002e-01   6.8630000000000002e-01  -1.3370000000000001e-01   4.2820000000000003e-01  -2.4120000000000000e-01   1.0209999999999999e+00   0.0000000000000000e+00   2.0893999999999999e+00  -1.1559999999999999e-01  -7.6999999999999999e-02   1.4160000000000000e-01
  -1.3230000000000000e-01  -3.5170000000000001e-01   8.5800000000000001e-02  -2.8600000000000000e-02   3.3310000000000001e-01  -2.8939999999999999e-01   9.3220000000000003e-01  -2.4460000000000001e-01   2.0024000000000002e+00  -6.7400000000000002e-02  -1.1550000000000001e-01   7.5200000000000003e-02
   1.3230000000000000e-01  -5.2759999999999996e-01   1.0294000000000001e+00  -1.6230000000000000e-01   3.1400000000000000e-01  -1.9289999999999999e-01   7.5460000000000005e-01  -2.6679999999999998e-01   2.2635999999999998e+00  -1.4449999999999999e-01  -1.2509999999999999e-01   1.4599999999999999e-01
  -4.4100000000000000e-02  -5.2759999999999996e-01   1.2867999999999999e+00  -6.6799999999999998e-02   3.5210000000000002e-01  -2.0610000000000001e-01   6.4370000000000005e-01  -2.2200000000000001e-02   2.0024000000000002e+00  -7.7100000000000002e-02  -1.7319999999999999e-01   9.2899999999999996e-02
   0.0000000000000000e+00  -5.0560000000000005e-01   1.6298999999999999e+00   2.8600000000000000e-02   4.2820000000000003e-01  -2.5430000000000003e-01   8.4340000000000004e-01  -1.5559999999999999e-01   3.0470999999999999e+00  -1.5409999999999999e-01  -7.6999999999999999e-02   1.1940000000000001e-01
  -3.0859999999999999e-01  -3.2979999999999998e-01   4.2890000000000000e-01  -4.7699999999999999e-02   3.7109999999999999e-01  -2.0169999999999999e-01   8.8780000000000003e-01  -1.1119999999999999e-01   2.0024000000000002e+00  -1.0600000000000000e-01   0.0000000000000000e+00   1.1500000000000000e-01
  -2.1999999999999999e-02  -5.2759999999999996e-01   9.4359999999999999e-01  -3.8199999999999998e-02   4.0920000000000001e-01  -2.5000000000000000e-01   9.3220000000000003e-01  -2.0010000000000000e-01   2.1764999999999999e+00  -2.3119999999999999e-01  -9.6199999999999994e-02   9.2899999999999996e-02
   0.0000000000000000e+00  -5.2759999999999996e-01   2.5740000000000002e-01  -1.4319999999999999e-01   3.1400000000000000e-01  -2.3680000000000001e-01   9.9880000000000002e-01  -1.7790000000000000e-01   2.0024000000000002e+00  -9.6299999999999997e-02  -1.1550000000000001e-01   1.1500000000000000e-01
  -8.8200000000000001e-02  -7.0350000000000001e-01   1.4582999999999999e+00  -2.1959999999999999e-01   3.7109999999999999e-01  -2.8499999999999998e-01   6.8799999999999994e-01  -1.5559999999999999e-01   2.0893999999999999e+00  -1.9270000000000001e-01  -9.5999999999999992e-03   9.7299999999999998e-02
  -1.3230000000000000e-01  -5.4959999999999998e-01   9.4359999999999999e-01  -6.6799999999999998e-02   3.3310000000000001e-01  -2.4560000000000001e-01   9.9880000000000002e-01  -2.0010000000000000e-01   2.6118000000000001e+00  -1.1559999999999999e-01  -3.8500000000000000e-02   1.0620000000000000e-01
  -1.5429999999999999e-01  -6.5949999999999998e-01   8.5780000000000001e-01  -1.1459999999999999e-01   3.5210000000000002e-01  -2.6750000000000002e-01   7.9900000000000004e-01  -1.5559999999999999e-01   1.5670999999999999e+00  -1.4449999999999999e-01  -1.0580000000000001e-01   1.1940000000000001e-01
  -1.7630000000000001e-01  -3.2979999999999998e-01   2.5740000000000002e-01  -4.7699999999999999e-02   3.0449999999999999e-01  -2.0610000000000001e-01   5.7709999999999995e-01  -1.5559999999999999e-01   1.9153000000000000e+00  -1.0600000000000000e-01  -1.3469999999999999e-01   1.2830000000000000e-01
  -1.1020000000000001e-01  -5.9360000000000002e-01   5.1470000000000005e-01  -8.5900000000000004e-02   3.7109999999999999e-01  -2.4560000000000001e-01   8.6560000000000004e-01  -1.1119999999999999e-01   1.9153000000000000e+00  -1.6380000000000000e-01  -5.7700000000000001e-02   7.9600000000000004e-02
  -8.8200000000000001e-02  -6.3749999999999996e-01   1.3725000000000001e+00  -1.5279999999999999e-01   4.0920000000000001e-01  -2.3680000000000001e-01   8.2120000000000004e-01  -6.6699999999999995e-02   2.5247000000000002e+00  -1.1559999999999999e-01  -5.7700000000000001e-02   1.3270000000000001e-01
   8.8200000000000001e-02  -4.1770000000000002e-01   8.5780000000000001e-01  -1.9099999999999999e-02   3.6159999999999998e-01  -2.4560000000000001e-01   7.9900000000000004e-01  -2.2239999999999999e-01   2.0893999999999999e+00  -1.1559999999999999e-01  -6.7400000000000002e-02   1.1940000000000001e-01
   2.1999999999999999e-02  -7.4739999999999995e-01   4.2890000000000000e-01  -9.4999999999999998e-03   4.0920000000000001e-01  -2.4120000000000000e-01   6.8799999999999994e-01  -6.6699999999999995e-02   2.4377000000000000e+00   0.0000000000000000e+00   9.5999999999999992e-03   1.1060000000000000e-01
   0.0000000000000000e+00  -6.1550000000000005e-01   5.1470000000000005e-01  -6.6799999999999998e-02   3.8059999999999999e-01  -2.7189999999999998e-01   7.5460000000000005e-01  -4.4499999999999998e-02   2.0893999999999999e+00  -1.2520000000000001e-01  -7.6999999999999999e-02   1.2390000000000000e-01
   4.4100000000000000e-02  -5.9360000000000002e-01   1.2867999999999999e+00  -5.7299999999999997e-02   3.0449999999999999e-01  -1.7540000000000000e-01   9.5440000000000003e-01  -3.3350000000000002e-01   2.2635999999999998e+00  -1.4449999999999999e-01  -9.6199999999999994e-02   9.7299999999999998e-02
  -1.5429999999999999e-01  -5.2759999999999996e-01   3.4310000000000002e-01  -1.1459999999999999e-01   2.7600000000000002e-01  -2.1490000000000001e-01   7.3240000000000005e-01  -8.8900000000000007e-02   1.6540999999999999e+00  -1.2520000000000001e-01  -1.1550000000000001e-01   8.4000000000000005e-02
  -1.1020000000000001e-01  -6.3749999999999996e-01   1.3725000000000001e+00  -4.7699999999999999e-02   4.4719999999999999e-01  -2.3240000000000000e-01   1.0209999999999999e+00  -2.2239999999999999e-01   2.1764999999999999e+00  -2.2159999999999999e-01  -5.7700000000000001e-02   8.4000000000000005e-02
  -8.8200000000000001e-02  -3.5170000000000001e-01   1.2010000000000001e+00  -8.5900000000000004e-02   3.3310000000000001e-01  -1.7979999999999999e-01   7.5460000000000005e-01  -1.3339999999999999e-01   2.0024000000000002e+00  -1.8300000000000000e-01  -6.7400000000000002e-02   6.1899999999999997e-02
  -2.2040000000000001e-01  -5.0560000000000005e-01   1.2867999999999999e+00  -1.2410000000000000e-01   3.3310000000000001e-01  -2.2359999999999999e-01   9.5440000000000003e-01  -1.3339999999999999e-01   2.0893999999999999e+00  -9.6299999999999997e-02  -2.8899999999999999e-02   1.0170000000000000e-01
   1.1020000000000001e-01  -5.7160000000000000e-01   7.7210000000000001e-01  -1.7190000000000000e-01   3.6159999999999998e-01  -2.4120000000000000e-01   8.2120000000000004e-01  -1.3339999999999999e-01   2.4377000000000000e+00  -6.7400000000000002e-02  -1.4430000000000001e-01   1.3710000000000000e-01
   1.3230000000000000e-01  -5.9360000000000002e-01   1.5441000000000000e+00  -1.4319999999999999e-01   3.5210000000000002e-01  -2.2800000000000001e-01   7.3240000000000005e-01  -2.4460000000000001e-01   2.5247000000000002e+00  -4.8200000000000000e-02  -1.3469999999999999e-01   7.9600000000000004e-02
   1.5429999999999999e-01  -3.5170000000000001e-01   1.2010000000000001e+00  -9.5500000000000002e-02   3.6159999999999998e-01  -2.5000000000000000e-01   8.8780000000000003e-01  -2.8910000000000002e-01   2.1764999999999999e+00  -1.4449999999999999e-01  -4.8099999999999997e-02   8.8499999999999995e-02
   6.6100000000000006e-02  -2.4179999999999999e-01   3.4310000000000002e-01  -1.9099999999999999e-02   4.9480000000000002e-01  -2.7629999999999999e-01   8.4340000000000004e-01  -8.8900000000000007e-02   2.8730000000000002e+00  -7.7100000000000002e-02  -1.1550000000000001e-01   7.0800000000000002e-02
  -6.6100000000000006e-02  -2.6379999999999998e-01   1.3725000000000001e+00  -1.2410000000000000e-01   3.5210000000000002e-01  -2.1490000000000001e-01   8.2120000000000004e-01  -6.6699999999999995e-02   1.9153000000000000e+00  -1.3489999999999999e-01  -7.6999999999999999e-02   9.7299999999999998e-02
  -1.3230000000000000e-01  -6.1550000000000005e-01   9.4359999999999999e-01  -1.3370000000000001e-01   2.8549999999999998e-01  -2.5000000000000000e-01   6.8799999999999994e-01  -3.1130000000000002e-01   2.1764999999999999e+00  -6.7400000000000002e-02  -1.4430000000000001e-01   9.2899999999999996e-02
  -1.1020000000000001e-01  -5.9360000000000002e-01   1.2867999999999999e+00  -1.4319999999999999e-01   3.0449999999999999e-01  -2.6750000000000002e-01   8.6560000000000004e-01  -2.6679999999999998e-01   1.9153000000000000e+00  -1.7340000000000000e-01  -7.6999999999999999e-02   1.2390000000000000e-01
   4.4100000000000000e-02  -5.0560000000000005e-01   7.7210000000000001e-01  -1.1459999999999999e-01   3.8059999999999999e-01  -2.2800000000000001e-01   9.3220000000000003e-01  -2.4460000000000001e-01   2.0893999999999999e+00  -1.4449999999999999e-01  -3.8500000000000000e-02   2.6499999999999999e-02
  -2.2040000000000001e-01  -5.0560000000000005e-01  -2.5740000000000002e-01  -1.9089999999999999e-01   3.4260000000000002e-01  -2.5430000000000003e-01   7.1020000000000005e-01  -1.2230000000000001e+00   1.9153000000000000e+00  -7.7100000000000002e-02  -1.1550000000000001e-01  -1.1060000000000000e-01
  -4.4100000000000000e-02  -3.2979999999999998e-01   7.7210000000000001e-01  -5.7299999999999997e-02   2.2839999999999999e-01  -2.1490000000000001e-01   2.8849999999999998e-01  -4.4470999999999998e+00   2.0024000000000002e+00  -1.7340000000000000e-01  -1.5400000000000000e-01  -7.2099999999999997e-01
  -1.1020000000000001e-01  -6.1550000000000005e-01   7.7210000000000001e-01  -1.6230000000000000e-01   3.1400000000000000e-01  -2.4120000000000000e-01   3.5510000000000003e-01  -7.4934000000000003e+00   3.3953000000000002e+00  -1.6380000000000000e-01  -1.6360000000000000e-01  -1.3359000000000001e+00
  -2.2040000000000001e-01  -5.2759999999999996e-01   9.4359999999999999e-01  -1.1459999999999999e-01   3.2350000000000001e-01  -2.0169999999999999e-01   8.6560000000000004e-01  -1.1117800000000001e+01   3.4824000000000002e+00  -5.7799999999999997e-02  -2.8870000000000001e-01  -2.2780999999999998e+00
   2.1999999999999999e-02  -4.6170000000000000e-01   9.4359999999999999e-01  -8.5900000000000004e-02   3.3310000000000001e-01  -2.8939999999999999e-01   1.4205000000000001e+00  -1.6098600000000001e+01   4.5270999999999999e+00   3.8500000000000000e-02  -5.2920000000000000e-01  -3.6006999999999998e+00
  -3.0859999999999999e-01  -5.4959999999999998e-01   6.8630000000000002e-01  -1.2410000000000000e-01   4.3769999999999998e-01  -2.3680000000000001e-01   2.5301999999999998e+00  -2.1813199999999998e+01   5.7460000000000004e+00   1.6380000000000000e-01  -7.9859999999999998e-01  -5.0957999999999997e+00
   0.0000000000000000e+00  -3.7369999999999998e-01   8.5780000000000001e-01  -1.9099999999999999e-02   3.5210000000000002e-01  -2.1049999999999999e-01   2.7300000000000000e+00  -2.3992300000000000e+01   6.7035999999999998e+00   2.0230000000000001e-01  -8.2750000000000001e-01  -5.4718000000000000e+00
  -6.6100000000000006e-02  -6.5949999999999998e-01   1.0294000000000001e+00  -1.2410000000000000e-01   2.8549999999999998e-01  -2.2800000000000001e-01   1.6202000000000001e+00  -2.6994100000000000e+01   5.9200999999999997e+00   1.3489999999999999e-01  -8.7560000000000004e-01  -5.8921000000000001e+00
   2.1999999999999999e-02  -3.5170000000000001e-01   5.1470000000000005e-01  -2.2910000000000000e-01   2.9499999999999998e-01  -2.6750000000000002e-01   9.7660000000000002e-01  -2.8150300000000001e+01   7.1388999999999996e+00   2.1190000000000001e-01  -1.0488000000000000e+00  -6.0026999999999999e+00
   2.1999999999999999e-02  -3.0780000000000002e-01   7.7210000000000001e-01  -4.7699999999999999e-02   3.4260000000000002e-01  -2.2800000000000001e-01   1.3320000000000001e-01  -2.0834800000000001e+01   6.1813000000000002e+00   3.2750000000000001e-01  -8.0830000000000002e-01  -4.3129000000000000e+00
   0.0000000000000000e+00  -7.0350000000000001e-01   6.8630000000000002e-01  -1.0500000000000000e-01   3.7109999999999999e-01  -2.1049999999999999e-01   4.6610000000000001e-01  -9.6058000000000003e+00   3.8306000000000000e+00   9.5999999999999992e-03  -3.7530000000000002e-01  -1.8976999999999999e+00
  -2.4249999999999999e-01  -3.9570000000000000e-01   2.5740000000000002e-01  -5.7299999999999997e-02   2.9499999999999998e-01  -2.2359999999999999e-01   2.6629999999999998e-01  -1.1785000000000001e+00   2.3506000000000000e+00  -2.8899999999999999e-02  -1.2509999999999999e-01  -3.4949999999999998e-01
   2.1999999999999999e-02  -3.9570000000000000e-01   7.7210000000000001e-01  -1.4319999999999999e-01   2.4740000000000001e-01  -2.6310000000000000e-01   6.2150000000000005e-01  -5.1364000000000001e+00   2.1764999999999999e+00  -1.5409999999999999e-01  -2.3089999999999999e-01  -6.1929999999999996e-01
  -1.5429999999999999e-01  -7.0350000000000001e-01   9.4359999999999999e-01  -1.7190000000000000e-01   2.9499999999999998e-01  -2.4120000000000000e-01   7.9900000000000004e-01  -4.0468999999999999e+00   3.2212000000000001e+00  -7.7100000000000002e-02  -2.1170000000000000e-01  -6.8559999999999999e-01
   3.0859999999999999e-01  -4.6170000000000000e-01   5.1470000000000005e-01  -5.7299999999999997e-02   3.2350000000000001e-01  -2.4560000000000001e-01   2.2189999999999999e-01  -2.9796000000000000e+00   2.6118000000000001e+00  -8.6699999999999999e-02  -1.5400000000000000e-01  -5.8830000000000005e-01
  -8.8200000000000001e-02  -6.8149999999999999e-01   6.0050000000000003e-01  -1.0500000000000000e-01   2.7600000000000002e-01  -2.4120000000000000e-01   1.1100000000000000e-01  -3.6465999999999998e+00   1.4800000000000000e+00  -4.8200000000000000e-02  -2.7900000000000003e-01  -5.8830000000000005e-01
   1.3230000000000000e-01  -3.7369999999999998e-01   6.8630000000000002e-01  -4.7699999999999999e-02   3.1400000000000000e-01  -2.2359999999999999e-01   6.8799999999999994e-01  -3.8468000000000000e+00   3.3953000000000002e+00   9.5999999999999992e-03  -9.6199999999999994e-02  -7.5639999999999996e-01
  -8.8200000000000001e-02  -5.4959999999999998e-01   4.2890000000000000e-01  -1.4319999999999999e-01   2.7600000000000002e-01  -1.8420000000000000e-01   8.2120000000000004e-01  -4.4470999999999998e+00   3.1341999999999999e+00  -2.8899999999999999e-02  -1.7319999999999999e-01  -6.4139999999999997e-01
   6.6100000000000006e-02  -6.8149999999999999e-01   1.0294000000000001e+00  -4.7699999999999999e-02   3.2350000000000001e-01  -2.1490000000000001e-01   5.7709999999999995e-01  -3.6465999999999998e+00   2.7858999999999998e+00  -1.1559999999999999e-01  -1.9239999999999999e-01  -6.4139999999999997e-01
  -6.6100000000000006e-02  -4.8359999999999997e-01  -1.7160000000000000e-01  -9.4999999999999998e-03   3.1400000000000000e-01  -2.2359999999999999e-01   6.6579999999999995e-01  -3.1352000000000002e+00   3.1341999999999999e+00  -7.7100000000000002e-02  -1.5400000000000000e-01  -6.8559999999999999e-01
   8.8200000000000001e-02  -3.0780000000000002e-01   1.1152000000000000e+00  -1.1459999999999999e-01   4.5679999999999998e-01  -2.5869999999999999e-01   7.9900000000000004e-01  -4.3803999999999998e+00   2.9600000000000000e+00  -2.2159999999999999e-01  -2.1170000000000000e-01  -6.5029999999999999e-01
  -6.6100000000000006e-02  -2.6379999999999998e-01   6.8630000000000002e-01  -9.4999999999999998e-03   3.2350000000000001e-01  -2.0610000000000001e-01   7.3240000000000005e-01  -4.0247000000000002e+00   3.3953000000000002e+00  -1.3489999999999999e-01  -1.4430000000000001e-01  -7.1660000000000001e-01
  -2.4249999999999999e-01  -4.1770000000000002e-01   6.8630000000000002e-01  -6.6799999999999998e-02   3.4260000000000002e-01  -2.5869999999999999e-01   8.6560000000000004e-01  -3.6688999999999998e+00   3.3083000000000000e+00  -1.0600000000000000e-01  -2.1170000000000000e-01  -6.4139999999999997e-01
   0.0000000000000000e+00  -5.2759999999999996e-01   3.4310000000000002e-01  -7.6399999999999996e-02   3.0449999999999999e-01  -2.1929999999999999e-01   4.6610000000000001e-01  -3.8468000000000000e+00   2.2635999999999998e+00  -1.1559999999999999e-01  -1.4430000000000001e-01  -6.5469999999999995e-01
  -1.3230000000000000e-01  -3.9570000000000000e-01   8.5800000000000001e-02  -1.7190000000000000e-01   3.8059999999999999e-01  -2.5430000000000003e-01   5.3269999999999995e-01  -4.0023999999999997e+00   2.2635999999999998e+00  -1.3489999999999999e-01  -1.8279999999999999e-01  -6.5910000000000002e-01
  -6.6100000000000006e-02  -5.4959999999999998e-01   2.5740000000000002e-01  -1.6230000000000000e-01   3.8059999999999999e-01  -2.1049999999999999e-01   7.1020000000000005e-01  -4.1802999999999999e+00   2.4377000000000000e+00  -1.1559999999999999e-01  -2.1170000000000000e-01  -7.0330000000000004e-01
  -2.4249999999999999e-01  -5.0560000000000005e-01   8.5780000000000001e-01  -1.9099999999999999e-02   1.9980000000000001e-01  -2.2800000000000001e-01   6.6579999999999995e-01  -4.0023999999999997e+00   2.0893999999999999e+00  -9.5999999999999992e-03  -2.5019999999999998e-01  -6.4580000000000004e-01
  -4.4100000000000000e-02  -7.2550000000000003e-01   5.1470000000000005e-01  -1.6230000000000000e-01   4.0920000000000001e-01  -2.3240000000000000e-01   8.4340000000000004e-01  -3.9357000000000002e+00   1.8283000000000000e+00  -1.1559999999999999e-01  -1.9239999999999999e-01  -6.5469999999999995e-01
  -4.4100000000000000e-02  -4.3969999999999998e-01   3.4310000000000002e-01  -1.5279999999999999e-01   2.6640000000000003e-01  -2.4560000000000001e-01   6.4370000000000005e-01  -3.8245000000000000e+00   2.1764999999999999e+00  -8.6699999999999999e-02  -1.6360000000000000e-01  -6.5469999999999995e-01
  -6.6100000000000006e-02  -4.3969999999999998e-01   8.5800000000000001e-02  -1.1459999999999999e-01   3.1400000000000000e-01  -2.4560000000000001e-01   6.8799999999999994e-01  -4.0023999999999997e+00   3.3953000000000002e+00  -3.8500000000000000e-02  -1.7319999999999999e-01  -6.9450000000000001e-01
  -1.5429999999999999e-01  -4.6170000000000000e-01   1.7160000000000000e-01  -8.5900000000000004e-02   3.6159999999999998e-01  -2.3680000000000001e-01   8.8780000000000003e-01  -3.8912000000000000e+00   3.4824000000000002e+00  -1.2520000000000001e-01  -1.5400000000000000e-01  -7.0330000000000004e-01
  -1.3230000000000000e-01  -5.0560000000000005e-01  -1.7160000000000000e-01  -1.8140000000000001e-01   4.1870000000000002e-01  -2.4560000000000001e-01   5.1049999999999995e-01  -3.9579000000000000e+00   2.6118000000000001e+00  -1.3489999999999999e-01  -1.3469999999999999e-01  -6.5029999999999999e-01
  -8.8200000000000001e-02  -5.0560000000000005e-01   4.2890000000000000e-01  -7.6399999999999996e-02   2.6640000000000003e-01  -1.9289999999999999e-01   5.9930000000000005e-01  -3.7578000000000000e+00   3.2212000000000001e+00  -1.9300000000000001e-02  -1.4430000000000001e-01  -6.6790000000000005e-01
   2.4249999999999999e-01  -4.1770000000000002e-01   1.0294000000000001e+00  -1.2410000000000000e-01   3.1400000000000000e-01  -2.4120000000000000e-01   6.8799999999999994e-01  -3.8690000000000002e+00   3.4824000000000002e+00  -5.7799999999999997e-02  -2.0210000000000000e-01  -6.6349999999999998e-01
   4.4100000000000000e-02  -6.5949999999999998e-01   1.5441000000000000e+00  -6.6799999999999998e-02   3.9970000000000000e-01  -2.9380000000000001e-01   5.5489999999999995e-01  -4.1135999999999999e+00   2.4377000000000000e+00  -1.1559999999999999e-01  -2.5019999999999998e-01  -6.8559999999999999e-01
  -1.3230000000000000e-01  -4.3999999999999997e-02  -5.1470000000000005e-01  -5.7299999999999997e-02   3.4260000000000002e-01  -2.0610000000000001e-01   6.2150000000000005e-01  -3.9135000000000000e+00   2.3506000000000000e+00  -5.7799999999999997e-02  -2.1170000000000000e-01  -7.6970000000000005e-01
   6.6100000000000006e-02  -5.2759999999999996e-01   0.0000000000000000e+00  -1.4319999999999999e-01   2.4740000000000001e-01  -2.4120000000000000e-01   7.5460000000000005e-01  -3.7134000000000000e+00   2.0893999999999999e+00  -1.9300000000000001e-02  -1.6360000000000000e-01  -6.6349999999999998e-01
  -2.1999999999999999e-02  -3.9570000000000000e-01   9.4359999999999999e-01  -1.3370000000000001e-01   3.6159999999999998e-01  -2.1929999999999999e-01   4.2170000000000002e-01  -3.9135000000000000e+00   3.1341999999999999e+00  -1.2520000000000001e-01  -2.4060000000000001e-01  -6.8120000000000003e-01
  -1.1020000000000001e-01  -5.2759999999999996e-01   9.4359999999999999e-01  -2.1959999999999999e-01   3.4260000000000002e-01  -3.2010000000000000e-01   6.8799999999999994e-01  -3.9802000000000000e+00   1.9153000000000000e+00  -3.8500000000000000e-02  -2.0210000000000000e-01  -6.5469999999999995e-01
  -4.4100000000000000e-02  -4.6170000000000000e-01   8.5780000000000001e-01  -9.4999999999999998e-03   2.6640000000000003e-01  -2.7189999999999998e-01   5.1049999999999995e-01  -4.0023999999999997e+00   3.5695000000000001e+00   0.0000000000000000e+00  -1.2509999999999999e-01  -6.5910000000000002e-01
   1.1020000000000001e-01  -5.4959999999999998e-01   1.7160000000000000e-01  -1.5279999999999999e-01   4.0920000000000001e-01  -2.3680000000000001e-01   6.4370000000000005e-01  -3.9579000000000000e+00   3.3083000000000000e+00  -1.3489999999999999e-01  -1.6360000000000000e-01  -6.3700000000000001e-01
  -1.1020000000000001e-01  -5.9360000000000002e-01   1.7160000000000000e-01  -1.5279999999999999e-01   4.0920000000000001e-01  -2.5430000000000003e-01   4.6610000000000001e-01  -3.8245000000000000e+00   2.0893999999999999e+00  -4.8200000000000000e-02  -1.0580000000000001e-01  -6.7679999999999996e-01
  -2.2040000000000001e-01  -5.2759999999999996e-01   7.7210000000000001e-01  -2.1959999999999999e-01   2.6640000000000003e-01  -2.1490000000000001e-01   7.3240000000000005e-01  -3.8912000000000000e+00   2.5247000000000002e+00  -1.1559999999999999e-01  -2.0210000000000000e-01  -7.0330000000000004e-01
   2.1999999999999999e-02  -4.3969999999999998e-01   2.5740000000000002e-01  -1.0500000000000000e-01   4.2820000000000003e-01  -2.3680000000000001e-01   7.5460000000000005e-01  -4.0468999999999999e+00   2.2635999999999998e+00  -1.1559999999999999e-01  -1.9239999999999999e-01  -6.7679999999999996e-01
  -6.6100000000000006e-02  -4.3969999999999998e-01   1.0294000000000001e+00  -1.9099999999999999e-02   3.6159999999999998e-01  -2.5869999999999999e-01   7.9900000000000004e-01  -4.0023999999999997e+00   2.4377000000000000e+00  -1.2520000000000001e-01  -2.2130000000000000e-01  -6.5910000000000002e-01
   1.7630000000000001e-01  -6.1550000000000005e-01   6.8630000000000002e-01  -1.1459999999999999e-01   3.7109999999999999e-01  -3.0700000000000000e-01   6.2150000000000005e-01  -3.8690000000000002e+00   2.8730000000000002e+00  -1.7340000000000000e-01  -2.3089999999999999e-01  -6.8120000000000003e-01
  -1.1020000000000001e-01  -3.9570000000000000e-01   8.5780000000000001e-01  -1.3370000000000001e-01   2.3790000000000000e-01  -2.4560000000000001e-01   6.2150000000000005e-01  -4.0468999999999999e+00   2.2635999999999998e+00  -9.6299999999999997e-02  -2.0210000000000000e-01  -7.1660000000000001e-01
   6.6100000000000006e-02  -5.9360000000000002e-01   1.0294000000000001e+00  -1.4319999999999999e-01   3.6159999999999998e-01  -1.9730000000000000e-01   7.1020000000000005e-01  -3.9579000000000000e+00   2.6118000000000001e+00  -5.7799999999999997e-02  -2.2130000000000000e-01  -6.5029999999999999e-01
  -2.6450000000000001e-01  -4.6170000000000000e-01   1.1152000000000000e+00  -9.5500000000000002e-02   3.4260000000000002e-01  -2.4120000000000000e-01   6.6579999999999995e-01  -3.8022999999999998e+00   2.1764999999999999e+00  -4.8200000000000000e-02  -2.5019999999999998e-01  -6.4580000000000004e-01
   2.1999999999999999e-02  -3.2979999999999998e-01   7.7210000000000001e-01  -6.6799999999999998e-02   3.8059999999999999e-01  -1.8859999999999999e-01   6.2150000000000005e-01  -3.9357000000000002e+00   2.4377000000000000e+00  -3.8500000000000000e-02  -2.0210000000000000e-01  -6.4139999999999997e-01
  -8.8200000000000001e-02  -5.2759999999999996e-01   4.2890000000000000e-01  -9.5500000000000002e-02   3.9010000000000000e-01  -2.1490000000000001e-01   5.1049999999999995e-01  -4.0023999999999997e+00   2.4377000000000000e+00  -1.9300000000000001e-02   0.0000000000000000e+00  -7.1660000000000001e-01
  -1.5429999999999999e-01  -4.8359999999999997e-01   1.1152000000000000e+00  -1.2410000000000000e-01   3.0449999999999999e-01  -2.5000000000000000e-01   4.6610000000000001e-01  -3.8912000000000000e+00   2.1764999999999999e+00  -1.9300000000000001e-02  -2.0210000000000000e-01  -6.5910000000000002e-01
   1.3230000000000000e-01  -6.3749999999999996e-01   1.1152000000000000e+00  -1.7190000000000000e-01   2.1890000000000001e-01  -2.3680000000000001e-01   8.2120000000000004e-01  -3.9357000000000002e+00   3.1341999999999999e+00  -1.0600000000000000e-01  -2.0210000000000000e-01  -6.8120000000000003e-01
  -1.3230000000000000e-01  -5.4959999999999998e-01   1.7160000000000000e-01  -2.8600000000000000e-02   3.1400000000000000e-01  -1.9289999999999999e-01   5.1049999999999995e-01  -4.0468999999999999e+00   2.6118000000000001e+00  -6.7400000000000002e-02  -2.7900000000000003e-01  -6.6349999999999998e-01
   1.3230000000000000e-01  -5.9360000000000002e-01   8.5780000000000001e-01  -1.2410000000000000e-01   3.1400000000000000e-01  -2.8499999999999998e-01   4.6610000000000001e-01  -4.1802999999999999e+00   2.4377000000000000e+00   9.5999999999999992e-03  -1.5400000000000000e-01  -6.6790000000000005e-01
  -1.1020000000000001e-01  -3.5170000000000001e-01   9.4359999999999999e-01  -1.0500000000000000e-01   4.1870000000000002e-01  -2.1929999999999999e-01   6.4370000000000005e-01  -3.9357000000000002e+00   2.9600000000000000e+00  -3.8500000000000000e-02  -9.6199999999999994e-02  -6.9010000000000005e-01
   4.4100000000000000e-02  -3.0780000000000002e-01   3.4310000000000002e-01  -1.2410000000000000e-01   2.5690000000000002e-01  -2.1490000000000001e-01   8.6560000000000004e-01  -3.9579000000000000e+00   2.9600000000000000e+00  -1.9300000000000001e-02  -1.9239999999999999e-01  -6.7679999999999996e-01
  -6.6100000000000006e-02  -5.9360000000000002e-01   8.5800000000000001e-02  -1.4319999999999999e-01   2.6640000000000003e-01  -2.5000000000000000e-01   6.8799999999999994e-01  -3.9802000000000000e+00   2.5247000000000002e+00  -6.7400000000000002e-02  -2.0210000000000000e-01  -6.5910000000000002e-01
  -6.6100000000000006e-02  -3.5170000000000001e-01   6.8630000000000002e-01  -1.9089999999999999e-01   2.4740000000000001e-01  -2.0610000000000001e-01   5.7709999999999995e-01  -3.7578000000000000e+00   3.1341999999999999e+00  -1.6380000000000000e-01  -2.2130000000000000e-01  -6.7679999999999996e-01
  -8.8200000000000001e-02  -5.2759999999999996e-01   0.0000000000000000e+00  -8.5900000000000004e-02   3.3310000000000001e-01  -2.4120000000000000e-01   7.9900000000000004e-01  -3.7578000000000000e+00   3.1341999999999999e+00   9.5999999999999992e-03  -1.3469999999999999e-01  -7.0330000000000004e-01
   4.4100000000000000e-02  -5.9360000000000002e-01   8.5780000000000001e-01  -1.6230000000000000e-01   3.5210000000000002e-01  -2.1049999999999999e-01   6.6579999999999995e-01  -3.8245000000000000e+00   3.0470999999999999e+00   5.7799999999999997e-02  -2.2130000000000000e-01  -6.3700000000000001e-01
   6.6100000000000006e-02  -4.1770000000000002e-01   6.8630000000000002e-01  -2.8600000000000000e-02   2.3790000000000000e-01  -2.5430000000000003e-01   6.4370000000000005e-01  -4.0023999999999997e+00   2.6118000000000001e+00  -3.8500000000000000e-02  -2.4060000000000001e-01  -6.3260000000000005e-01
  -1.1020000000000001e-01  -5.7160000000000000e-01   1.7160000000000000e-01  -1.9089999999999999e-01   2.9499999999999998e-01  -1.9730000000000000e-01   5.3269999999999995e-01  -3.9802000000000000e+00   2.8730000000000002e+00  -1.1559999999999999e-01  -1.4430000000000001e-01  -6.5029999999999999e-01
  -1.7630000000000001e-01  -3.2979999999999998e-01   6.0050000000000003e-01  -1.2410000000000000e-01   3.3310000000000001e-01  -3.2010000000000000e-01   5.9930000000000005e-01  -3.9357000000000002e+00   2.4377000000000000e+00  -1.2520000000000001e-01  -2.0210000000000000e-01  -6.4139999999999997e-01
   8.8200000000000001e-02  -4.1770000000000002e-01   6.8630000000000002e-01  -5.7299999999999997e-02   3.3310000000000001e-01  -2.5869999999999999e-01   5.7709999999999995e-01  -3.7134000000000000e+00   2.5247000000000002e+00   3.8500000000000000e-02  -1.9239999999999999e-01  -6.7679999999999996e-01
  -3.3060000000000000e-01  -2.4179999999999999e-01   1.0294000000000001e+00   0.0000000000000000e+00   3.0449999999999999e-01  -2.5869999999999999e-01   7.7680000000000005e-01  -3.8022999999999998e+00   3.7435999999999998e+00  -3.8500000000000000e-02  -2.3089999999999999e-01  -6.5910000000000002e-01
   8.8200000000000001e-02  -2.4179999999999999e-01   5.1470000000000005e-01  -1.0500000000000000e-01   2.9499999999999998e-01  -2.1049999999999999e-01   7.3240000000000005e-01  -4.0914000000000001e+00   1.6540999999999999e+00   6.7400000000000002e-02  -1.9239999999999999e-01  -6.6349999999999998e-01
  -3.5270000000000001e-01  -5.7160000000000000e-01   9.4359999999999999e-01  -1.2410000000000000e-01   2.7600000000000002e-01  -2.2359999999999999e-01   7.7680000000000005e-01  -3.8022999999999998e+00   2.4377000000000000e+00  -8.6699999999999999e-02  -2.1170000000000000e-01  -6.7679999999999996e-01
   1.1020000000000001e-01  -6.3749999999999996e-01   2.5740000000000002e-01  -5.7299999999999997e-02   3.7109999999999999e-01  -2.5430000000000003e-01   5.7709999999999995e-01  -3.9357000000000002e+00   3.2212000000000001e+00  -1.0600000000000000e-01  -1.6360000000000000e-01  -7.2099999999999997e-01
  -4.4100000000000000e-02  -1.9789999999999999e-01   6.8630000000000002e-01   4.7699999999999999e-02   3.7109999999999999e-01  -2.7189999999999998e-01   6.4370000000000005e-01  -4.0468999999999999e+00   2.6118000000000001e+00  -3.8500000000000000e-02  -1.4430000000000001e-01  -7.2540000000000004e-01
   0.0000000000000000e+00  -7.2550000000000003e-01   7.7210000000000001e-01  -2.8600000000000000e-02   3.2350000000000001e-01  -1.9730000000000000e-01   6.8799999999999994e-01  -3.5577000000000001e+00   3.3083000000000000e+00  -3.8500000000000000e-02  -8.6599999999999996e-02  -6.6790000000000005e-01
  -6.6100000000000006e-02  -3.5170000000000001e-01   1.1152000000000000e+00  -1.0500000000000000e-01   2.5690000000000002e-01  -2.1049999999999999e-01   4.4390000000000002e-01  -4.0247000000000002e+00   2.9600000000000000e+00  -9.6299999999999997e-02  -1.8279999999999999e-01  -6.2809999999999999e-01
  -4.4100000000000000e-02  -7.6939999999999997e-01   9.4359999999999999e-01  -1.7190000000000000e-01   3.9010000000000000e-01  -2.7629999999999999e-01   3.7730000000000002e-01  -3.6465999999999998e+00   2.1764999999999999e+00  -6.7400000000000002e-02  -2.8870000000000001e-01  -7.0779999999999998e-01
   0.0000000000000000e+00  -4.8359999999999997e-01   8.5780000000000001e-01  -1.7190000000000000e-01   3.0449999999999999e-01  -1.9730000000000000e-01   6.4370000000000005e-01  -3.5131999999999999e+00   3.1341999999999999e+00  -1.1559999999999999e-01  -1.5400000000000000e-01  -6.6349999999999998e-01
  -1.3230000000000000e-01  -5.2759999999999996e-01   2.5740000000000002e-01  -4.7699999999999999e-02   3.7109999999999999e-01  -2.3240000000000000e-01   1.1096999999999999e+00  -4.0690999999999997e+00   1.8283000000000000e+00  -1.1559999999999999e-01  -2.3089999999999999e-01  -6.2809999999999999e-01
  -1.1020000000000001e-01  -5.0560000000000005e-01   6.0050000000000003e-01  -7.6399999999999996e-02   3.8059999999999999e-01  -2.5430000000000003e-01   6.4370000000000005e-01  -3.4687999999999999e+00   3.3953000000000002e+00   1.9300000000000001e-02  -1.4430000000000001e-01  -6.7679999999999996e-01
  -2.1999999999999999e-02  -5.0560000000000005e-01   7.7210000000000001e-01  -1.4319999999999999e-01   3.3310000000000001e-01  -2.4120000000000000e-01   7.5460000000000005e-01  -4.0023999999999997e+00   3.0470999999999999e+00  -7.7100000000000002e-02  -2.1170000000000000e-01  -7.4309999999999998e-01
   2.1999999999999999e-02  -7.4739999999999995e-01   3.4310000000000002e-01  -1.0500000000000000e-01   3.4260000000000002e-01  -1.9289999999999999e-01   4.2170000000000002e-01  -3.7801000000000000e+00   1.7412000000000001e+00  -5.7799999999999997e-02  -1.7319999999999999e-01  -7.3429999999999995e-01
  -4.4100000000000000e-02  -3.2979999999999998e-01   5.1470000000000005e-01  -5.7299999999999997e-02   3.2350000000000001e-01  -2.5869999999999999e-01   9.3220000000000003e-01  -3.6465999999999998e+00   2.8730000000000002e+00  -9.6299999999999997e-02  -1.9239999999999999e-01  -5.0870000000000004e-01
  -1.9839999999999999e-01  -6.1550000000000005e-01   4.2890000000000000e-01  -7.6399999999999996e-02   2.8549999999999998e-01  -2.5869999999999999e-01   4.6610000000000001e-01  -3.6244000000000001e+00   3.2212000000000001e+00   1.9300000000000001e-02  -1.2509999999999999e-01  -7.4309999999999998e-01
  -2.2040000000000001e-01  -3.0780000000000002e-01   8.5780000000000001e-01  -2.0999999999999999e-01   3.2350000000000001e-01  -2.5000000000000000e-01   9.9880000000000002e-01  -4.1135999999999999e+00   3.6564999999999999e+00  -9.5999999999999992e-03  -2.7900000000000003e-01  -5.7950000000000002e-01
  -8.8200000000000001e-02  -4.6170000000000000e-01   6.0050000000000003e-01  -1.2410000000000000e-01   3.3310000000000001e-01  -2.1929999999999999e-01   5.7709999999999995e-01  -3.6244000000000001e+00   2.8730000000000002e+00  -5.7799999999999997e-02  -1.8279999999999999e-01  -6.9450000000000001e-01
  -1.3230000000000000e-01  -4.6170000000000000e-01  -8.5800000000000001e-02  -1.1459999999999999e-01   2.7600000000000002e-01  -2.1049999999999999e-01   3.9950000000000002e-01  -3.5131999999999999e+00   2.1764999999999999e+00  -7.7100000000000002e-02  -1.9239999999999999e-01  -6.7240000000000000e-01
  -1.5429999999999999e-01  -3.2979999999999998e-01   5.1470000000000005e-01  -1.2410000000000000e-01   2.5690000000000002e-01  -2.5430000000000003e-01   7.9900000000000004e-01  -3.9357000000000002e+00   2.5247000000000002e+00  -1.1559999999999999e-01  -1.7319999999999999e-01  -6.9010000000000005e-01
  -1.3230000000000000e-01  -6.5949999999999998e-01   5.1470000000000005e-01  -8.5900000000000004e-02   4.6629999999999999e-01  -2.2800000000000001e-01   5.7709999999999995e-01  -3.8690000000000002e+00   2.4377000000000000e+00  -1.1559999999999999e-01  -1.4430000000000001e-01  -7.5200000000000000e-01
  -1.5429999999999999e-01  -5.2759999999999996e-01  -2.5740000000000002e-01  -1.4319999999999999e-01   2.6640000000000003e-01  -2.0169999999999999e-01   6.8799999999999994e-01  -3.8022999999999998e+00   2.7858999999999998e+00   9.5999999999999992e-03  -2.3089999999999999e-01  -6.1040000000000005e-01
   8.8200000000000001e-02  -5.4959999999999998e-01   8.5800000000000001e-02  -7.6399999999999996e-02   3.9010000000000000e-01  -2.3240000000000000e-01   4.2170000000000002e-01  -3.5577000000000001e+00   2.7858999999999998e+00  -1.0600000000000000e-01  -2.0210000000000000e-01  -7.0330000000000004e-01
   2.1999999999999999e-02  -5.2759999999999996e-01   3.4310000000000002e-01  -1.9089999999999999e-01   3.5210000000000002e-01  -2.1490000000000001e-01   7.9900000000000004e-01  -3.7578000000000000e+00   2.7858999999999998e+00  -9.5999999999999992e-03  -2.2130000000000000e-01  -6.1040000000000005e-01
  -6.6100000000000006e-02  -7.0350000000000001e-01   0.0000000000000000e+00  -1.4319999999999999e-01   2.4740000000000001e-01  -2.3240000000000000e-01   6.8799999999999994e-01  -3.9579000000000000e+00   2.6118000000000001e+00  -1.4449999999999999e-01  -1.7319999999999999e-01  -6.6349999999999998e-01
  -6.6100000000000006e-02  -6.5949999999999998e-01   1.4582999999999999e+00  -2.8600000000000000e-02   4.3769999999999998e-01  -2.4120000000000000e-01   9.9880000000000002e-01  -3.7801000000000000e+00   2.6989000000000001e+00  -3.8500000000000000e-02  -2.1170000000000000e-01  -6.5469999999999995e-01
  -1.3230000000000000e-01  -4.1770000000000002e-01   9.4359999999999999e-01  -9.4999999999999998e-03   3.0449999999999999e-01  -2.6310000000000000e-01   5.7709999999999995e-01  -3.4910000000000001e+00   2.1764999999999999e+00  -8.6699999999999999e-02  -1.3469999999999999e-01  -7.2989999999999999e-01
  -1.3230000000000000e-01  -6.1550000000000005e-01   6.8630000000000002e-01  -9.5500000000000002e-02   2.7600000000000002e-01  -2.4560000000000001e-01   7.5460000000000005e-01  -3.7578000000000000e+00   3.2212000000000001e+00  -4.8200000000000000e-02  -1.9239999999999999e-01  -6.5469999999999995e-01
   0.0000000000000000e+00  -5.2759999999999996e-01   1.2010000000000001e+00  -1.8140000000000001e-01   2.3790000000000000e-01  -2.5000000000000000e-01   8.8780000000000003e-01  -3.7355999999999998e+00   2.0024000000000002e+00  -3.8500000000000000e-02  -1.6360000000000000e-01  -6.5910000000000002e-01
   0.0000000000000000e+00  -6.1550000000000005e-01   1.7160000000000000e-01  -1.6230000000000000e-01   2.4740000000000001e-01  -2.6310000000000000e-01   7.9900000000000004e-01  -3.8690000000000002e+00   3.3953000000000002e+00  -6.7400000000000002e-02  -1.2509999999999999e-01  -6.7679999999999996e-01
   4.4100000000000000e-02  -5.4959999999999998e-01   7.7210000000000001e-01   3.8199999999999998e-02   3.1400000000000000e-01  -2.5869999999999999e-01   8.8780000000000003e-01  -3.6688999999999998e+00   3.3083000000000000e+00  -1.9300000000000001e-02  -2.0210000000000000e-01  -7.2099999999999997e-01
  -1.1020000000000001e-01  -4.8359999999999997e-01  -8.5800000000000001e-02  -9.5500000000000002e-02   2.5690000000000002e-01  -1.8420000000000000e-01   6.4370000000000005e-01  -3.6465999999999998e+00   2.0024000000000002e+00  -1.1559999999999999e-01  -1.8279999999999999e-01  -7.1660000000000001e-01
  -1.1020000000000001e-01  -4.8359999999999997e-01   0.0000000000000000e+00  -1.2410000000000000e-01   3.1400000000000000e-01  -2.1929999999999999e-01   5.9930000000000005e-01  -3.5354999999999999e+00   2.3506000000000000e+00  -5.7799999999999997e-02  -1.5400000000000000e-01  -7.0330000000000004e-01
  -6.6100000000000006e-02  -2.1980000000000000e-01   5.1470000000000005e-01  -7.6399999999999996e-02   3.0449999999999999e-01  -1.9289999999999999e-01   6.6579999999999995e-01  -3.9135000000000000e+00   2.1764999999999999e+00  -1.6380000000000000e-01  -2.8870000000000001e-01  -6.5029999999999999e-01
  -8.8200000000000001e-02  -5.2759999999999996e-01   6.8630000000000002e-01  -1.1459999999999999e-01   3.5210000000000002e-01  -2.1049999999999999e-01   7.7680000000000005e-01  -3.9579000000000000e+00   3.1341999999999999e+00  -8.6699999999999999e-02  -2.1170000000000000e-01  -6.5910000000000002e-01
  -8.8200000000000001e-02  -2.6379999999999998e-01   7.7210000000000001e-01  -2.8600000000000000e-02   3.4260000000000002e-01  -2.7189999999999998e-01   8.4340000000000004e-01  -3.8245000000000000e+00   2.7858999999999998e+00  -2.8899999999999999e-02  -1.7319999999999999e-01  -6.8120000000000003e-01
   4.4100000000000000e-02  -8.1340000000000001e-01   1.9730000000000001e+00  -9.5500000000000002e-02   3.5210000000000002e-01  -1.9289999999999999e-01   7.1020000000000005e-01  -3.5798999999999999e+00   2.4377000000000000e+00  -1.0600000000000000e-01  -1.5400000000000000e-01  -6.8559999999999999e-01
  -2.6450000000000001e-01  -5.4959999999999998e-01   8.5800000000000001e-02  -1.0500000000000000e-01   3.8059999999999999e-01  -2.1490000000000001e-01   6.8799999999999994e-01  -3.8912000000000000e+00   2.5247000000000002e+00  -5.7799999999999997e-02  -1.2509999999999999e-01  -7.2540000000000004e-01
   1.1020000000000001e-01  -6.1550000000000005e-01   1.2010000000000001e+00  -1.6230000000000000e-01   3.3310000000000001e-01  -2.3240000000000000e-01   7.9900000000000004e-01  -4.0023999999999997e+00   3.5695000000000001e+00  -1.8300000000000000e-01  -2.5979999999999998e-01  -7.0330000000000004e-01
  -2.1999999999999999e-02  -6.3749999999999996e-01  -8.5800000000000001e-02  -1.4319999999999999e-01   2.5690000000000002e-01  -2.0169999999999999e-01   7.5460000000000005e-01  -3.7134000000000000e+00   2.6989000000000001e+00  -1.9300000000000001e-02  -2.7900000000000003e-01  -6.6349999999999998e-01
   4.4100000000000000e-02  -3.2979999999999998e-01   2.5740000000000002e-01  -1.0500000000000000e-01   3.5210000000000002e-01  -1.7979999999999999e-01   7.3240000000000005e-01  -3.7355999999999998e+00   2.2635999999999998e+00  -4.8200000000000000e-02  -1.7319999999999999e-01  -6.4139999999999997e-01
  -6.6100000000000006e-02  -3.9570000000000000e-01   7.7210000000000001e-01  -2.1959999999999999e-01   4.4719999999999999e-01  -2.1929999999999999e-01   7.9900000000000004e-01  -3.6465999999999998e+00   2.7858999999999998e+00  -1.6380000000000000e-01  -1.3469999999999999e-01  -7.0330000000000004e-01
   1.7630000000000001e-01  -5.2759999999999996e-01   5.1470000000000005e-01  -1.1459999999999999e-01   3.3310000000000001e-01  -2.2800000000000001e-01   5.9930000000000005e-01  -3.9135000000000000e+00   2.6989000000000001e+00  -1.2520000000000001e-01  -1.7319999999999999e-01  -6.9010000000000005e-01
  -4.4100000000000000e-02  -4.1770000000000002e-01   0.0000000000000000e+00  -9.5500000000000002e-02   3.3310000000000001e-01  -2.1490000000000001e-01   7.3240000000000005e-01  -4.0247000000000002e+00   2.6118000000000001e+00  -8.6699999999999999e-02  -1.6360000000000000e-01  -6.5469999999999995e-01
  -4.4100000000000000e-02  -5.2759999999999996e-01   1.1152000000000000e+00  -1.6230000000000000e-01   2.8549999999999998e-01  -2.0610000000000001e-01   7.9900000000000004e-01  -3.7578000000000000e+00   2.6118000000000001e+00   3.8500000000000000e-02  -2.1170000000000000e-01  -6.9450000000000001e-01
   0.0000000000000000e+00  -2.4179999999999999e-01   6.0050000000000003e-01  -8.5900000000000004e-02   3.1400000000000000e-01  -2.6310000000000000e-01   6.2150000000000005e-01  -3.7355999999999998e+00   2.2635999999999998e+00  -1.0600000000000000e-01  -2.5019999999999998e-01  -6.7679999999999996e-01
  -1.1020000000000001e-01  -4.3969999999999998e-01   0.0000000000000000e+00  -8.5900000000000004e-02   3.3310000000000001e-01  -2.2359999999999999e-01   6.6579999999999995e-01  -3.6244000000000001e+00   2.6118000000000001e+00  -1.9300000000000001e-02  -1.6360000000000000e-01  -6.7240000000000000e-01
  -2.4249999999999999e-01  -3.7369999999999998e-01   3.4310000000000002e-01  -1.7190000000000000e-01   3.1400000000000000e-01  -2.2800000000000001e-01   8.2120000000000004e-01  -3.8690000000000002e+00   2.7858999999999998e+00  -1.0600000000000000e-01  -1.6360000000000000e-01  -6.5469999999999995e-01
  -6.6100000000000006e-02  -6.5949999999999998e-01   1.7157000000000000e+00  -1.6230000000000000e-01   2.2839999999999999e-01  -2.4560000000000001e-01   5.3269999999999995e-01  -4.0690999999999997e+00   2.9600000000000000e+00  -1.4449999999999999e-01  -2.5019999999999998e-01  -6.3260000000000005e-01
  -4.4100000000000000e-02  -4.1770000000000002e-01  -6.0050000000000003e-01  -1.7190000000000000e-01   2.4740000000000001e-01  -2.5869999999999999e-01   8.2120000000000004e-01  -3.7578000000000000e+00   2.4377000000000000e+00  -2.8899999999999999e-02  -1.4430000000000001e-01  -6.1040000000000005e-01
   6.6100000000000006e-02  -5.7160000000000000e-01   1.1152000000000000e+00  -1.4319999999999999e-01   4.1870000000000002e-01  -2.5869999999999999e-01   6.2150000000000005e-01  -3.5577000000000001e+00   2.3506000000000000e+00  -2.8899999999999999e-02  -1.6360000000000000e-01  -7.4309999999999998e-01
  -4.4100000000000000e-02  -3.5170000000000001e-01   6.0050000000000003e-01  -1.9099999999999999e-02   3.1400000000000000e-01  -2.3240000000000000e-01   7.1020000000000005e-01  -3.7578000000000000e+00   2.6118000000000001e+00  -4.8200000000000000e-02  -2.0210000000000000e-01  -6.7679999999999996e-01
   0.0000000000000000e+00  -6.3749999999999996e-01   8.5800000000000001e-02   1.9099999999999999e-02   3.4260000000000002e-01  -2.0169999999999999e-01   6.6579999999999995e-01  -3.6244000000000001e+00   3.2212000000000001e+00  -2.8899999999999999e-02  -2.3089999999999999e-01  -6.9450000000000001e-01
  -1.3230000000000000e-01  -4.6170000000000000e-01   6.0050000000000003e-01  -1.4319999999999999e-01   3.1400000000000000e-01  -2.3680000000000001e-01   7.3240000000000005e-01  -3.8690000000000002e+00   3.6564999999999999e+00  -9.6299999999999997e-02  -2.5019999999999998e-01  -6.1040000000000005e-01
   0.0000000000000000e+00  -5.4959999999999998e-01   1.1152000000000000e+00  -4.7699999999999999e-02   2.4740000000000001e-01  -2.2800000000000001e-01   6.4370000000000005e-01  -3.6911000000000000e+00   2.7858999999999998e+00  -1.1559999999999999e-01  -1.7319999999999999e-01  -6.9889999999999997e-01
  -8.8200000000000001e-02  -4.6170000000000000e-01   4.2890000000000000e-01  -1.9089999999999999e-01   2.8549999999999998e-01  -1.8859999999999999e-01   7.9900000000000004e-01  -3.8690000000000002e+00   2.6118000000000001e+00  -1.4449999999999999e-01  -1.9239999999999999e-01  -6.5910000000000002e-01
  -2.1999999999999999e-02  -2.8580000000000000e-01   1.1152000000000000e+00  -8.5900000000000004e-02   3.6159999999999998e-01  -2.0610000000000001e-01   6.2150000000000005e-01  -3.8022999999999998e+00   3.0470999999999999e+00  -7.7100000000000002e-02  -1.6360000000000000e-01  -6.6790000000000005e-01
  -1.7630000000000001e-01  -5.4959999999999998e-01   6.0050000000000003e-01  -9.5500000000000002e-02   3.8059999999999999e-01  -1.6230000000000000e-01   6.4370000000000005e-01  -3.9357000000000002e+00   2.8730000000000002e+00   0.0000000000000000e+00  -2.5979999999999998e-01  -6.5029999999999999e-01
  -5.2900000000000003e-01  -2.8580000000000000e-01   9.4359999999999999e-01  -1.0500000000000000e-01   3.4260000000000002e-01  -2.0610000000000001e-01   6.4370000000000005e-01  -3.7801000000000000e+00   3.0470999999999999e+00  -8.6699999999999999e-02  -2.1170000000000000e-01  -6.7679999999999996e-01
  -1.3230000000000000e-01  -5.9360000000000002e-01   8.5780000000000001e-01  -1.8140000000000001e-01   2.7600000000000002e-01  -2.1490000000000001e-01   6.8799999999999994e-01  -4.0247000000000002e+00   2.3506000000000000e+00  -3.8500000000000000e-02  -1.4430000000000001e-01  -6.2809999999999999e-01
   2.4249999999999999e-01  -8.1340000000000001e-01   8.5800000000000001e-02  -1.0500000000000000e-01   3.6159999999999998e-01  -2.6750000000000002e-01   7.9900000000000004e-01  -3.5131999999999999e+00   2.2635999999999998e+00   9.5999999999999992e-03  -1.8279999999999999e-01  -6.8559999999999999e-01
   5.7310000000000005e-01  -4.3969999999999998e-01   1.7160000000000000e-01  -5.7299999999999997e-02   3.5210000000000002e-01  -2.0169999999999999e-01   5.5489999999999995e-01  -3.8468000000000000e+00   3.1341999999999999e+00  -6.7400000000000002e-02  -1.9239999999999999e-01  -6.6790000000000005e-01
  -3.0859999999999999e-01  -4.1770000000000002e-01   3.4310000000000002e-01  -1.8140000000000001e-01   3.9970000000000000e-01  -2.3680000000000001e-01   6.2150000000000005e-01  -3.8690000000000002e+00   2.5247000000000002e+00   2.8899999999999999e-02  -2.4060000000000001e-01  -6.5910000000000002e-01
   4.6289999999999998e-01  -7.9139999999999999e-01   2.1446000000000001e+00  -1.6230000000000000e-01   3.0449999999999999e-01  -2.3240000000000000e-01   7.5460000000000005e-01  -3.8022999999999998e+00   3.3083000000000000e+00  -6.7400000000000002e-02  -1.2509999999999999e-01  -6.6349999999999998e-01
  -7.4939999999999996e-01  -4.3969999999999998e-01   1.7160000000000000e-01  -1.6230000000000000e-01   2.9499999999999998e-01  -2.6750000000000002e-01   6.8799999999999994e-01  -3.7578000000000000e+00   1.8283000000000000e+00  -6.7400000000000002e-02  -2.4060000000000001e-01  -6.4139999999999997e-01
   5.0700000000000001e-01  -5.2759999999999996e-01   1.1152000000000000e+00  -9.5500000000000002e-02   4.0920000000000001e-01  -2.1490000000000001e-01   6.6579999999999995e-01  -3.4910000000000001e+00   3.3953000000000002e+00  -5.7799999999999997e-02  -2.0210000000000000e-01  -7.3870000000000002e-01
  -5.2900000000000003e-01  -5.7160000000000000e-01   5.1470000000000005e-01  -1.6230000000000000e-01   4.5679999999999998e-01  -1.4910000000000001e-01   6.8799999999999994e-01  -3.7355999999999998e+00   2.3506000000000000e+00  -1.1559999999999999e-01  -2.4060000000000001e-01  -6.5910000000000002e-01
   5.2900000000000003e-01  -6.8149999999999999e-01   1.7157000000000000e+00  -1.4319999999999999e-01   3.9010000000000000e-01  -2.1490000000000001e-01   6.2150000000000005e-01  -3.8690000000000002e+00   2.1764999999999999e+00  -8.6699999999999999e-02  -1.2509999999999999e-01  -6.5029999999999999e-01
  -3.5270000000000001e-01  -7.2550000000000003e-01   1.7160000000000000e-01  -2.0999999999999999e-01   3.9970000000000000e-01  -1.9730000000000000e-01   6.4370000000000005e-01  -3.6465999999999998e+00   2.7858999999999998e+00   0.0000000000000000e+00  -2.7900000000000003e-01  -6.5910000000000002e-01
   1.3230000000000000e-01  -3.7369999999999998e-01   7.7210000000000001e-01  -1.4319999999999999e-01   1.9030000000000000e-01  -2.1929999999999999e-01   7.3240000000000005e-01  -3.6911000000000000e+00   2.6989000000000001e+00  -4.8200000000000000e-02  -1.5400000000000000e-01  -6.0599999999999998e-01
  -2.8649999999999998e-01  -2.4179999999999999e-01  -9.4359999999999999e-01  -1.9089999999999999e-01   3.6159999999999998e-01  -2.0169999999999999e-01   5.9930000000000005e-01  -3.9357000000000002e+00   2.7858999999999998e+00  -3.8500000000000000e-02  -2.3089999999999999e-01  -6.5910000000000002e-01
   2.8649999999999998e-01  -5.4959999999999998e-01   7.7210000000000001e-01  -2.8600000000000000e-02   2.8549999999999998e-01  -1.5350000000000000e-01   8.8780000000000003e-01  -3.8690000000000002e+00   2.6989000000000001e+00  -1.9300000000000001e-02  -1.1550000000000001e-01  -6.5910000000000002e-01
  -1.9839999999999999e-01  -5.4959999999999998e-01   3.4310000000000002e-01  -1.5279999999999999e-01   3.9010000000000000e-01  -2.2359999999999999e-01   6.4370000000000005e-01  -3.7355999999999998e+00   2.2635999999999998e+00  -1.9300000000000001e-02  -1.1550000000000001e-01  -6.4580000000000004e-01
   1.5429999999999999e-01  -5.7160000000000000e-01   6.8630000000000002e-01  -9.5500000000000002e-02   2.2839999999999999e-01  -2.0610000000000001e-01   4.8830000000000001e-01  -3.8022999999999998e+00   2.3506000000000000e+00  -2.8899999999999999e-02  -1.9239999999999999e-01  -6.3700000000000001e-01
  -2.1999999999999999e-02  -3.7369999999999998e-01   8.5780000000000001e-01  -1.2410000000000000e-01   3.8059999999999999e-01  -2.4120000000000000e-01   8.4340000000000004e-01  -3.6465999999999998e+00   2.7858999999999998e+00  -9.6299999999999997e-02  -2.3089999999999999e-01  -6.6790000000000005e-01
  -2.1999999999999999e-02  -6.3749999999999996e-01   7.7210000000000001e-01  -1.8140000000000001e-01   3.2350000000000001e-01  -2.6750000000000002e-01   9.9880000000000002e-01  -3.8468000000000000e+00   2.4377000000000000e+00  -2.8899999999999999e-02  -1.9239999999999999e-01  -6.2370000000000003e-01
  -8.8200000000000001e-02  -1.0990000000000000e-01   2.5740000000000002e-01  -2.8600000000000000e-02   3.3310000000000001e-01  -1.6230000000000000e-01   4.4390000000000002e-01  -3.7578000000000000e+00   2.1764999999999999e+00   0.0000000000000000e+00  -1.7319999999999999e-01  -6.3260000000000005e-01
  -6.6100000000000006e-02  -4.3969999999999998e-01   8.5780000000000001e-01  -1.3370000000000001e-01   3.7109999999999999e-01  -2.3680000000000001e-01   6.6579999999999995e-01  -3.7578000000000000e+00   2.6989000000000001e+00  -1.3489999999999999e-01  -1.7319999999999999e-01  -6.7679999999999996e-01
  -2.2040000000000001e-01  -4.8359999999999997e-01   1.2010000000000001e+00  -2.5779999999999997e-01   2.8549999999999998e-01  -2.4560000000000001e-01   9.7660000000000002e-01  -3.8690000000000002e+00   2.1764999999999999e+00  -1.0600000000000000e-01  -2.0210000000000000e-01  -6.5029999999999999e-01
  -2.8649999999999998e-01  -3.9570000000000000e-01   6.8630000000000002e-01  -8.5900000000000004e-02   2.8549999999999998e-01  -2.4120000000000000e-01   7.3240000000000005e-01  -4.0023999999999997e+00   2.9600000000000000e+00  -5.7799999999999997e-02  -2.6939999999999997e-01  -6.4580000000000004e-01
  -6.6100000000000006e-02  -4.1770000000000002e-01  -8.5800000000000001e-02  -9.4999999999999998e-03   4.1870000000000002e-01  -2.1490000000000001e-01   7.7680000000000005e-01  -3.9357000000000002e+00   3.2212000000000001e+00  -1.9300000000000001e-02  -8.6599999999999996e-02  -7.1220000000000006e-01
  -1.3230000000000000e-01  -5.0560000000000005e-01   5.1470000000000005e-01  -1.9099999999999999e-02   2.8549999999999998e-01  -2.5430000000000003e-01   5.7709999999999995e-01  -3.4464999999999999e+00   2.6118000000000001e+00   2.8899999999999999e-02  -1.1550000000000001e-01  -6.8120000000000003e-01
  -1.1020000000000001e-01  -2.4179999999999999e-01   0.0000000000000000e+00  -1.2410000000000000e-01   2.6640000000000003e-01  -2.4120000000000000e-01   7.7680000000000005e-01  -3.7578000000000000e+00   3.1341999999999999e+00  -5.7799999999999997e-02  -1.9239999999999999e-01  -6.9889999999999997e-01
  -1.1020000000000001e-01  -5.4959999999999998e-01   3.4310000000000002e-01  -1.2410000000000000e-01   2.5690000000000002e-01  -2.0610000000000001e-01   7.3240000000000005e-01  -3.8245000000000000e+00   3.3083000000000000e+00  -8.6699999999999999e-02  -1.6360000000000000e-01  -6.4580000000000004e-01
  -4.4100000000000000e-02  -5.2759999999999996e-01  -4.2890000000000000e-01  -1.6230000000000000e-01   2.8549999999999998e-01  -2.0169999999999999e-01   6.8799999999999994e-01  -3.9135000000000000e+00   2.8730000000000002e+00  -1.8300000000000000e-01  -1.7319999999999999e-01  -6.3700000000000001e-01
  -1.1020000000000001e-01  -5.4959999999999998e-01   1.3725000000000001e+00  -5.7299999999999997e-02   3.1400000000000000e-01  -2.4120000000000000e-01   5.5489999999999995e-01  -3.6911000000000000e+00   2.0893999999999999e+00  -3.8500000000000000e-02  -1.4430000000000001e-01  -6.9889999999999997e-01
  -1.5429999999999999e-01  -3.0780000000000002e-01   4.2890000000000000e-01  -1.6230000000000000e-01   3.1400000000000000e-01  -2.0610000000000001e-01   7.5460000000000005e-01  -3.8690000000000002e+00   2.6989000000000001e+00  -9.6299999999999997e-02  -2.6939999999999997e-01  -6.5029999999999999e-01
  -1.1020000000000001e-01  -5.7160000000000000e-01   3.4310000000000002e-01  -1.1459999999999999e-01   3.7109999999999999e-01  -2.8939999999999999e-01   6.8799999999999994e-01  -3.8468000000000000e+00   2.0893999999999999e+00  -4.8200000000000000e-02  -1.4430000000000001e-01  -6.8559999999999999e-01
   6.6100000000000006e-02  -5.7160000000000000e-01   7.7210000000000001e-01  -2.0999999999999999e-01   3.2350000000000001e-01  -1.8859999999999999e-01   7.7680000000000005e-01  -3.8468000000000000e+00   2.3506000000000000e+00  -7.7100000000000002e-02  -2.0210000000000000e-01  -6.5029999999999999e-01
  -4.4100000000000000e-02  -6.5949999999999998e-01   1.0294000000000001e+00  -1.6230000000000000e-01   3.0449999999999999e-01  -2.1929999999999999e-01   8.2120000000000004e-01  -3.9357000000000002e+00   2.6118000000000001e+00  -1.9300000000000001e-02  -2.5019999999999998e-01  -6.5910000000000002e-01
   2.1999999999999999e-02  -5.2759999999999996e-01   3.4310000000000002e-01  -7.6399999999999996e-02   4.0920000000000001e-01  -2.2800000000000001e-01   7.7680000000000005e-01  -3.7578000000000000e+00   2.7858999999999998e+00  -9.6299999999999997e-02  -1.0580000000000001e-01  -6.3700000000000001e-01
   8.8200000000000001e-02  -5.0560000000000005e-01   9.4359999999999999e-01  -1.4319999999999999e-01   3.6159999999999998e-01  -2.1929999999999999e-01   7.7680000000000005e-01  -3.5577000000000001e+00   2.7858999999999998e+00  -2.8899999999999999e-02  -2.4060000000000001e-01  -6.9889999999999997e-01
  -6.6100000000000006e-02  -3.5170000000000001e-01   6.8630000000000002e-01  -1.8140000000000001e-01   3.2350000000000001e-01  -2.2800000000000001e-01   7.3240000000000005e-01  -3.7578000000000000e+00   2.6989000000000001e+00  -4.8200000000000000e-02  -1.6360000000000000e-01  -6.4580000000000004e-01
  -1.7630000000000001e-01  -5.4959999999999998e-01   5.1470000000000005e-01  -2.0050000000000001e-01   3.4260000000000002e-01  -2.5869999999999999e-01   7.7680000000000005e-01  -3.6688999999999998e+00   3.0470999999999999e+00  -3.8500000000000000e-02  -2.0210000000000000e-01  -6.6349999999999998e-01
  -1.5429999999999999e-01  -4.6170000000000000e-01  -1.7160000000000000e-01  -8.5900000000000004e-02   2.8549999999999998e-01  -2.1490000000000001e-01   7.3240000000000005e-01  -3.8022999999999998e+00   3.4824000000000002e+00  -7.7100000000000002e-02  -1.8279999999999999e-01  -6.6790000000000005e-01
   4.4100000000000000e-02  -3.2979999999999998e-01   8.5800000000000001e-02  -3.8199999999999998e-02   3.4260000000000002e-01  -2.0610000000000001e-01   7.7680000000000005e-01  -3.7578000000000000e+00   2.3506000000000000e+00  -7.7100000000000002e-02  -2.1170000000000000e-01  -6.5029999999999999e-01
  -1.3230000000000000e-01  -4.6170000000000000e-01  -8.5800000000000001e-02  -2.0050000000000001e-01   3.5210000000000002e-01  -1.6660000000000000e-01   7.7680000000000005e-01  -3.5131999999999999e+00   3.3953000000000002e+00  -1.1559999999999999e-01  -2.3089999999999999e-01  -6.3260000000000005e-01
   0.0000000000000000e+00  -5.2759999999999996e-01   3.4310000000000002e-01  -1.4319999999999999e-01   3.0449999999999999e-01  -2.7629999999999999e-01   5.7709999999999995e-01  -3.6465999999999998e+00   2.0024000000000002e+00  -6.7400000000000002e-02  -1.3469999999999999e-01  -6.8120000000000003e-01
   4.4100000000000000e-02  -6.5949999999999998e-01  -8.5800000000000001e-02  -1.5279999999999999e-01   2.4740000000000001e-01  -2.4120000000000000e-01   8.4340000000000004e-01  -3.8468000000000000e+00   3.3953000000000002e+00  -1.6380000000000000e-01  -1.4430000000000001e-01  -6.6790000000000005e-01
  -2.1999999999999999e-02  -9.2330000000000001e-01   6.0050000000000003e-01  -1.4319999999999999e-01   3.1400000000000000e-01  -1.7979999999999999e-01   5.5489999999999995e-01  -3.6244000000000001e+00   2.9600000000000000e+00  -1.3489999999999999e-01  -2.5019999999999998e-01  -6.6349999999999998e-01
  -8.8200000000000001e-02  -5.2759999999999996e-01   8.5800000000000001e-02  -1.0500000000000000e-01   3.1400000000000000e-01  -2.3680000000000001e-01   8.2120000000000004e-01  -3.7355999999999998e+00   3.8306000000000000e+00  -3.8500000000000000e-02  -2.1170000000000000e-01  -6.7679999999999996e-01
   4.4100000000000000e-02  -4.3969999999999998e-01   3.4310000000000002e-01  -1.0500000000000000e-01   2.7600000000000002e-01  -2.0610000000000001e-01   6.4370000000000005e-01  -3.7801000000000000e+00   2.6989000000000001e+00  -1.0600000000000000e-01  -1.4430000000000001e-01  -6.8120000000000003e-01
   0.0000000000000000e+00  -5.0560000000000005e-01   8.5780000000000001e-01  -1.6230000000000000e-01   3.3310000000000001e-01  -2.5869999999999999e-01   7.3240000000000005e-01  -3.9135000000000000e+00   2.7858999999999998e+00  -2.8899999999999999e-02  -1.3469999999999999e-01  -7.0779999999999998e-01
  -4.4100000000000000e-02  -6.3749999999999996e-01   8.5780000000000001e-01  -2.3870000000000000e-01   3.0449999999999999e-01  -2.6750000000000002e-01   7.3240000000000005e-01  -3.7801000000000000e+00   2.3506000000000000e+00  -5.7799999999999997e-02  -2.9830000000000001e-01  -6.7240000000000000e-01
  -6.6100000000000006e-02  -5.4959999999999998e-01   8.5800000000000001e-02  -1.8140000000000001e-01   2.7600000000000002e-01  -2.3680000000000001e-01   6.8799999999999994e-01  -3.8022999999999998e+00   3.0470999999999999e+00  -6.7400000000000002e-02  -1.8279999999999999e-01  -6.5469999999999995e-01
  -6.6100000000000006e-02  -6.5949999999999998e-01  -2.5740000000000002e-01  -9.5500000000000002e-02   3.3310000000000001e-01  -2.6310000000000000e-01   6.8799999999999994e-01  -3.7355999999999998e+00   2.7858999999999998e+00  -1.9300000000000001e-02  -2.1170000000000000e-01  -6.9010000000000005e-01
  -2.1999999999999999e-02  -5.2759999999999996e-01   1.2867999999999999e+00  -6.6799999999999998e-02   4.4719999999999999e-01  -2.0610000000000001e-01   5.5489999999999995e-01  -3.5354999999999999e+00   2.3506000000000000e+00   3.8500000000000000e-02  -2.5979999999999998e-01  -6.9010000000000005e-01
  -2.4249999999999999e-01  -3.9570000000000000e-01   6.0050000000000003e-01  -9.4999999999999998e-03   3.4260000000000002e-01  -2.5869999999999999e-01   8.6560000000000004e-01  -3.7578000000000000e+00   2.3506000000000000e+00  -7.7100000000000002e-02  -2.3089999999999999e-01  -7.1220000000000006e-01
   8.8200000000000001e-02  -3.5170000000000001e-01  -2.5740000000000002e-01  -1.4319999999999999e-01   2.9499999999999998e-01  -1.9289999999999999e-01   5.9930000000000005e-01  -3.7355999999999998e+00   3.0470999999999999e+00  -9.5999999999999992e-03  -2.4060000000000001e-01  -6.9010000000000005e-01
  -1.5429999999999999e-01  -4.8359999999999997e-01  -8.5800000000000001e-02  -5.7299999999999997e-02   2.6640000000000003e-01  -1.9289999999999999e-01   7.7680000000000005e-01  -3.7578000000000000e+00   2.4377000000000000e+00  -1.4449999999999999e-01  -1.8279999999999999e-01  -5.9719999999999995e-01
   1.1020000000000001e-01  -1.0990000000000000e-01   4.2890000000000000e-01  -6.6799999999999998e-02   2.9499999999999998e-01  -2.5869999999999999e-01   6.2150000000000005e-01  -3.9579000000000000e+00   2.8730000000000002e+00  -6.7400000000000002e-02  -2.1170000000000000e-01  -6.7240000000000000e-01
   0.0000000000000000e+00  -5.4959999999999998e-01   3.4310000000000002e-01  -1.7190000000000000e-01   2.3790000000000000e-01  -2.8070000000000001e-01   5.5489999999999995e-01  -3.7355999999999998e+00   2.4377000000000000e+00   9.5999999999999992e-03  -1.9239999999999999e-01  -6.4580000000000004e-01
  -2.6450000000000001e-01  -6.5949999999999998e-01  -8.5800000000000001e-02  -1.4319999999999999e-01   3.3310000000000001e-01  -2.7189999999999998e-01   7.1020000000000005e-01  -3.7355999999999998e+00   2.6989000000000001e+00  -1.9300000000000001e-02  -1.7319999999999999e-01  -6.8559999999999999e-01
   1.1020000000000001e-01  -3.9570000000000000e-01   6.0050000000000003e-01  -7.6399999999999996e-02   2.4740000000000001e-01  -2.3240000000000000e-01   5.1049999999999995e-01  -3.6688999999999998e+00   2.2635999999999998e+00  -8.6699999999999999e-02  -1.0580000000000001e-01  -6.4580000000000004e-01
  -2.2040000000000001e-01  -2.4179999999999999e-01   1.0294000000000001e+00  -2.2910000000000000e-01   3.3310000000000001e-01  -2.5430000000000003e-01   5.1049999999999995e-01  -3.7355999999999998e+00   2.7858999999999998e+00  -7.7100000000000002e-02  -2.3089999999999999e-01  -6.7679999999999996e-01
  -2.1999999999999999e-02  -5.4959999999999998e-01  -1.7160000000000000e-01  -2.8600000000000000e-02   3.1400000000000000e-01  -2.3240000000000000e-01   6.4370000000000005e-01  -3.8468000000000000e+00   2.6989000000000001e+00  -3.8500000000000000e-02  -2.0210000000000000e-01  -6.8120000000000003e-01
  -4.4100000000000000e-02  -5.9360000000000002e-01   1.0294000000000001e+00  -1.9099999999999999e-02   3.5210000000000002e-01  -2.3680000000000001e-01   6.4370000000000005e-01  -3.5577000000000001e+00   2.6118000000000001e+00  -1.3489999999999999e-01  -2.5979999999999998e-01  -6.6349999999999998e-01
  -2.2040000000000001e-01  -3.9570000000000000e-01   4.2890000000000000e-01  -6.6799999999999998e-02   3.6159999999999998e-01  -2.2359999999999999e-01   6.2150000000000005e-01  -3.7801000000000000e+00   3.0470999999999999e+00  -7.7100000000000002e-02  -2.0210000000000000e-01  -6.7240000000000000e-01
  -1.5429999999999999e-01  -4.6170000000000000e-01   4.2890000000000000e-01  -1.2410000000000000e-01   3.1400000000000000e-01  -2.4120000000000000e-01   4.2170000000000002e-01  -3.8468000000000000e+00   3.1341999999999999e+00  -8.6699999999999999e-02  -1.9239999999999999e-01  -6.8120000000000003e-01
  -1.9839999999999999e-01  -5.2759999999999996e-01   1.0294000000000001e+00  -1.6230000000000000e-01   2.0930000000000001e-01  -1.8420000000000000e-01   5.5489999999999995e-01  -3.9135000000000000e+00   3.5695000000000001e+00  -2.8899999999999999e-02  -2.5019999999999998e-01  -7.0779999999999998e-01
  -1.3230000000000000e-01  -3.0780000000000002e-01  -2.5740000000000002e-01  -3.8199999999999998e-02   2.9499999999999998e-01  -2.0610000000000001e-01   5.7709999999999995e-01  -3.8912000000000000e+00   2.9600000000000000e+00  -9.6299999999999997e-02  -2.4060000000000001e-01  -6.8559999999999999e-01
  -1.5429999999999999e-01  -4.1770000000000002e-01   8.5800000000000001e-02  -1.2410000000000000e-01   2.6640000000000003e-01  -2.4560000000000001e-01   7.1020000000000005e-01  -3.6911000000000000e+00   2.6118000000000001e+00  -3.8500000000000000e-02  -2.1170000000000000e-01  -6.5910000000000002e-01
  -2.6450000000000001e-01  -4.6170000000000000e-01  -8.5800000000000001e-02  -1.1459999999999999e-01   2.7600000000000002e-01  -2.3240000000000000e-01   6.2150000000000005e-01  -3.7134000000000000e+00   2.6118000000000001e+00  -8.6699999999999999e-02  -1.8279999999999999e-01  -6.8120000000000003e-01
  -8.8200000000000001e-02  -5.7160000000000000e-01   6.8630000000000002e-01  -1.6230000000000000e-01   3.3310000000000001e-01  -2.6310000000000000e-01   9.1000000000000003e-01  -3.6911000000000000e+00   2.7858999999999998e+00  -1.3489999999999999e-01  -2.0210000000000000e-01  -6.7240000000000000e-01
  -2.1999999999999999e-02  -4.6170000000000000e-01   9.4359999999999999e-01  -9.5500000000000002e-02   3.8059999999999999e-01  -2.2800000000000001e-01   6.6579999999999995e-01  -3.8022999999999998e+00   3.6564999999999999e+00  -3.8500000000000000e-02  -3.0790000000000001e-01  -6.6790000000000005e-01
  -1.1020000000000001e-01  -5.9360000000000002e-01   4.2890000000000000e-01  -1.1459999999999999e-01   3.6159999999999998e-01  -2.2800000000000001e-01   5.3269999999999995e-01  -3.7578000000000000e+00   2.7858999999999998e+00  -8.6699999999999999e-02  -1.5400000000000000e-01  -7.0779999999999998e-01
  -1.1020000000000001e-01  -8.7900000000000006e-02   3.4310000000000002e-01  -1.5279999999999999e-01   3.3310000000000001e-01  -2.8499999999999998e-01   6.6579999999999995e-01  -3.8468000000000000e+00   2.6989000000000001e+00  -4.8200000000000000e-02  -2.0210000000000000e-01  -6.8559999999999999e-01
  -1.7630000000000001e-01  -3.5170000000000001e-01   1.0294000000000001e+00  -1.1459999999999999e-01   2.6640000000000003e-01  -2.1929999999999999e-01   6.2150000000000005e-01  -3.8022999999999998e+00   3.3083000000000000e+00  -3.8500000000000000e-02  -1.8279999999999999e-01  -6.5469999999999995e-01
  -1.3230000000000000e-01  -4.6170000000000000e-01   8.5780000000000001e-01  -1.0500000000000000e-01   2.8549999999999998e-01  -2.4120000000000000e-01   5.1049999999999995e-01  -3.7134000000000000e+00   2.9600000000000000e+00  -7.7100000000000002e-02  -2.0210000000000000e-01  -6.4139999999999997e-01
  -8.8200000000000001e-02  -3.9570000000000000e-01  -3.4310000000000002e-01  -1.0500000000000000e-01   3.0449999999999999e-01  -1.9730000000000000e-01   4.8830000000000001e-01  -3.7134000000000000e+00   2.4377000000000000e+00   9.5999999999999992e-03  -1.7319999999999999e-01  -6.1040000000000005e-01
  -1.7630000000000001e-01  -3.7369999999999998e-01   2.5740000000000002e-01  -7.6399999999999996e-02   3.3310000000000001e-01  -2.1490000000000001e-01   9.3220000000000003e-01  -3.8690000000000002e+00   3.5695000000000001e+00  -4.8200000000000000e-02  -2.0210000000000000e-01  -6.8559999999999999e-01
  -4.4100000000000000e-02  -1.7590000000000000e-01   4.2890000000000000e-01  -9.4999999999999998e-03   1.5229999999999999e-01  -2.3240000000000000e-01   6.8799999999999994e-01  -3.8245000000000000e+00   2.5247000000000002e+00  -1.4449999999999999e-01  -1.2509999999999999e-01  -6.5910000000000002e-01
  -8.8200000000000001e-02  -5.2759999999999996e-01   1.7160000000000000e-01  -1.3370000000000001e-01   3.0449999999999999e-01  -2.1929999999999999e-01   7.1020000000000005e-01  -3.8912000000000000e+00   1.8283000000000000e+00   0.0000000000000000e+00  -1.5400000000000000e-01  -6.5469999999999995e-01
  -2.8649999999999998e-01  -5.2759999999999996e-01   2.5740000000000002e-01  -1.8140000000000001e-01   3.7109999999999999e-01  -2.0169999999999999e-01   5.7709999999999995e-01  -3.8022999999999998e+00   3.2212000000000001e+00   9.5999999999999992e-03  -2.1170000000000000e-01  -6.7679999999999996e-01
  -1.5429999999999999e-01  -4.1770000000000002e-01   2.5740000000000002e-01  -1.5279999999999999e-01   2.9499999999999998e-01  -2.3680000000000001e-01   7.1020000000000005e-01  -3.8245000000000000e+00   2.8730000000000002e+00  -2.8899999999999999e-02  -1.9239999999999999e-01  -6.7240000000000000e-01
   2.1999999999999999e-02  -4.3969999999999998e-01   5.1470000000000005e-01  -6.6799999999999998e-02   3.3310000000000001e-01  -2.2800000000000001e-01   7.7680000000000005e-01  -3.9357000000000002e+00   3.0470999999999999e+00  -9.5999999999999992e-03  -1.5400000000000000e-01  -6.8559999999999999e-01
  -1.9839999999999999e-01  -4.3969999999999998e-01   6.0050000000000003e-01  -2.0999999999999999e-01   2.5690000000000002e-01  -2.3240000000000000e-01   7.7680000000000005e-01  -3.8468000000000000e+00   3.1341999999999999e+00  -7.7100000000000002e-02  -1.2509999999999999e-01  -6.5910000000000002e-01
   4.4100000000000000e-02  -4.6170000000000000e-01   8.5780000000000001e-01  -3.8199999999999998e-02   3.0449999999999999e-01  -2.5000000000000000e-01   6.6579999999999995e-01  -3.6911000000000000e+00   2.6118000000000001e+00  -1.2520000000000001e-01  -1.9239999999999999e-01  -7.1220000000000006e-01
  -2.1999999999999999e-02  -7.6939999999999997e-01   4.2890000000000000e-01  -2.0050000000000001e-01   2.9499999999999998e-01  -2.3680000000000001e-01   8.2120000000000004e-01  -3.8912000000000000e+00   2.5247000000000002e+00  -1.2520000000000001e-01  -2.3089999999999999e-01  -6.3700000000000001e-01
  -4.4100000000000000e-02  -3.5170000000000001e-01   1.1152000000000000e+00  -1.7190000000000000e-01   3.1400000000000000e-01  -2.5869999999999999e-01   6.2150000000000005e-01  -3.8022999999999998e+00   2.9600000000000000e+00  -1.6380000000000000e-01  -2.3089999999999999e-01  -7.5200000000000000e-01
  -1.1020000000000001e-01  -3.5170000000000001e-01   8.5800000000000001e-02  -1.1459999999999999e-01   3.1400000000000000e-01  -2.1049999999999999e-01   6.4370000000000005e-01  -3.8245000000000000e+00   2.6989000000000001e+00  -1.3489999999999999e-01  -2.8870000000000001e-01  -6.7679999999999996e-01
   1.9839999999999999e-01  -4.6170000000000000e-01   3.4310000000000002e-01  -1.5279999999999999e-01   2.5690000000000002e-01  -2.3680000000000001e-01   7.5460000000000005e-01  -4.0023999999999997e+00   3.3083000000000000e+00   9.5999999999999992e-03  -2.3089999999999999e-01  -6.9889999999999997e-01
  -2.1999999999999999e-02  -4.3969999999999998e-01   1.1152000000000000e+00  -6.6799999999999998e-02   4.0920000000000001e-01  -2.1490000000000001e-01   5.3269999999999995e-01  -3.7355999999999998e+00   2.6989000000000001e+00  -8.6699999999999999e-02  -1.8279999999999999e-01  -6.7240000000000000e-01
   2.1999999999999999e-02  -3.5170000000000001e-01   3.4310000000000002e-01  -1.3370000000000001e-01   2.2839999999999999e-01  -2.1049999999999999e-01   9.1000000000000003e-01  -3.9357000000000002e+00   2.3506000000000000e+00  -9.5999999999999992e-03  -2.4060000000000001e-01  -6.4139999999999997e-01
   1.1020000000000001e-01  -4.8359999999999997e-01   8.5780000000000001e-01  -1.0500000000000000e-01   2.7600000000000002e-01  -2.3240000000000000e-01   7.9900000000000004e-01  -3.7801000000000000e+00   2.9600000000000000e+00  -2.8899999999999999e-02  -2.5979999999999998e-01  -6.9889999999999997e-01
  -2.2040000000000001e-01  -5.0560000000000005e-01   5.1470000000000005e-01  -1.7190000000000000e-01   3.2350000000000001e-01  -2.4560000000000001e-01   7.5460000000000005e-01  -3.6688999999999998e+00   1.5670999999999999e+00  -5.7799999999999997e-02  -1.7319999999999999e-01  -6.6349999999999998e-01
  -8.8200000000000001e-02  -4.8359999999999997e-01   5.1470000000000005e-01  -2.0999999999999999e-01   2.7600000000000002e-01  -2.5430000000000003e-01   7.5460000000000005e-01  -3.5798999999999999e+00   3.8306000000000000e+00  -8.6699999999999999e-02  -1.9239999999999999e-01  -6.5029999999999999e-01
  -8.8200000000000001e-02  -4.6170000000000000e-01   4.2890000000000000e-01  -1.3370000000000001e-01   3.8059999999999999e-01  -1.8859999999999999e-01   5.7709999999999995e-01  -3.8468000000000000e+00   2.5247000000000002e+00  -5.7799999999999997e-02  -2.8870000000000001e-01  -6.7240000000000000e-01
  -1.1020000000000001e-01  -6.5949999999999998e-01   8.5780000000000001e-01  -1.3370000000000001e-01   3.5210000000000002e-01  -2.4560000000000001e-01   6.8799999999999994e-01  -3.6911000000000000e+00   2.4377000000000000e+00   1.9300000000000001e-02  -2.0210000000000000e-01  -6.4139999999999997e-01
  -2.8649999999999998e-01  -4.3969999999999998e-01   4.2890000000000000e-01  -1.2410000000000000e-01   1.9980000000000001e-01  -1.6660000000000000e-01   8.2120000000000004e-01  -3.8912000000000000e+00   2.6118000000000001e+00  -2.8899999999999999e-02  -2.2130000000000000e-01  -6.5469999999999995e-01
   0.0000000000000000e+00  -3.7369999999999998e-01   5.1470000000000005e-01  -2.8600000000000000e-02   3.0449999999999999e-01  -2.5000000000000000e-01   7.3240000000000005e-01  -3.6244000000000001e+00   3.0470999999999999e+00  -1.9300000000000001e-02  -1.5400000000000000e-01  -6.2809999999999999e-01
  -1.3230000000000000e-01  -4.6170000000000000e-01   0.0000000000000000e+00  -1.5279999999999999e-01   2.9499999999999998e-01  -1.8420000000000000e-01   7.9900000000000004e-01  -3.8912000000000000e+00   2.3506000000000000e+00  -1.1559999999999999e-01  -2.1170000000000000e-01  -6.5029999999999999e-01
   1.3230000000000000e-01  -4.6170000000000000e-01   1.7160000000000000e-01  -5.7299999999999997e-02   2.3790000000000000e-01  -1.4910000000000001e-01   5.7709999999999995e-01  -3.7134000000000000e+00   2.1764999999999999e+00  -4.8200000000000000e-02  -2.3089999999999999e-01  -6.4580000000000004e-01
  -1.1020000000000001e-01  -3.2979999999999998e-01   3.4310000000000002e-01  -1.7190000000000000e-01   2.6640000000000003e-01  -2.1490000000000001e-01   6.4370000000000005e-01  -3.8022999999999998e+00   2.8730000000000002e+00  -4.8200000000000000e-02  -2.1170000000000000e-01  -6.3700000000000001e-01
   4.4100000000000000e-02  -7.2550000000000003e-01   8.5780000000000001e-01  -1.7190000000000000e-01   3.2350000000000001e-01  -2.5430000000000003e-01   5.5489999999999995e-01  -3.8245000000000000e+00   2.6118000000000001e+00  -1.4449999999999999e-01  -1.8279999999999999e-01  -6.9450000000000001e-01
  -1.1020000000000001e-01  -6.3749999999999996e-01   3.4310000000000002e-01  -2.8600000000000000e-02   2.9499999999999998e-01  -2.5430000000000003e-01   6.4370000000000005e-01  -3.6688999999999998e+00   2.8730000000000002e+00  -1.9300000000000001e-02  -2.5979999999999998e-01  -7.0779999999999998e-01
   6.6100000000000006e-02  -3.7369999999999998e-01   1.2010000000000001e+00  -1.1459999999999999e-01   3.0449999999999999e-01  -2.8939999999999999e-01   8.4340000000000004e-01  -3.8468000000000000e+00   3.2212000000000001e+00   5.7799999999999997e-02  -2.0210000000000000e-01  -6.8559999999999999e-01
  -4.4100000000000000e-02  -5.0560000000000005e-01   6.0050000000000003e-01  -2.2910000000000000e-01   3.2350000000000001e-01  -2.2359999999999999e-01   7.5460000000000005e-01  -3.5798999999999999e+00   2.3506000000000000e+00   9.5999999999999992e-03  -2.0210000000000000e-01  -6.7240000000000000e-01
   1.9839999999999999e-01  -6.8149999999999999e-01   1.0294000000000001e+00  -1.0500000000000000e-01   2.5690000000000002e-01  -2.3240000000000000e-01   7.1020000000000005e-01  -3.8912000000000000e+00   2.7858999999999998e+00  -6.7400000000000002e-02  -2.3089999999999999e-01  -6.7679999999999996e-01
  -1.3230000000000000e-01  -5.4959999999999998e-01   5.1470000000000005e-01  -1.6230000000000000e-01   2.6640000000000003e-01  -2.2800000000000001e-01   7.9900000000000004e-01  -3.8245000000000000e+00   3.2212000000000001e+00  -3.8500000000000000e-02  -2.2130000000000000e-01  -6.6349999999999998e-01
   2.1999999999999999e-02  -5.4959999999999998e-01   4.2890000000000000e-01  -4.7699999999999999e-02   2.7600000000000002e-01  -2.3240000000000000e-01   8.8780000000000003e-01  -3.8245000000000000e+00   2.5247000000000002e+00  -3.8500000000000000e-02  -2.2130000000000000e-01  -6.5910000000000002e-01
   8.8200000000000001e-02  -4.8359999999999997e-01   1.1152000000000000e+00  -1.1459999999999999e-01   2.6640000000000003e-01  -1.7979999999999999e-01   7.5460000000000005e-01  -3.8468000000000000e+00   2.1764999999999999e+00  -5.7799999999999997e-02  -1.4430000000000001e-01  -6.5910000000000002e-01
  -2.1999999999999999e-02  -8.7900000000000006e-02   6.0050000000000003e-01  -1.5279999999999999e-01   3.6159999999999998e-01  -2.4560000000000001e-01   6.2150000000000005e-01  -3.8690000000000002e+00   2.1764999999999999e+00  -1.4449999999999999e-01  -2.0210000000000000e-01  -6.8559999999999999e-01
  -4.4100000000000000e-02  -4.1770000000000002e-01   5.1470000000000005e-01  -1.3370000000000001e-01   2.8549999999999998e-01  -2.8070000000000001e-01   7.5460000000000005e-01  -3.8245000000000000e+00   2.2635999999999998e+00  -5.7799999999999997e-02  -1.2509999999999999e-01  -6.5029999999999999e-01
  -1.1020000000000001e-01  -4.8359999999999997e-01   2.5740000000000002e-01  -2.0050000000000001e-01   2.9499999999999998e-01  -2.3680000000000001e-01   6.8799999999999994e-01  -3.8245000000000000e+00   2.7858999999999998e+00  -9.6299999999999997e-02  -1.7319999999999999e-01  -6.8559999999999999e-01
   6.6100000000000006e-02  -3.5170000000000001e-01   2.5740000000000002e-01  -8.5900000000000004e-02   3.9970000000000000e-01  -2.5000000000000000e-01   7.7680000000000005e-01  -3.8245000000000000e+00   3.1341999999999999e+00  -5.7799999999999997e-02  -1.8279999999999999e-01  -6.8120000000000003e-01
  -1.7630000000000001e-01  -4.8359999999999997e-01   6.0050000000000003e-01  -1.6230000000000000e-01   3.3310000000000001e-01  -1.6660000000000000e-01   5.1049999999999995e-01  -3.6244000000000001e+00   2.7858999999999998e+00  -1.0600000000000000e-01  -1.5400000000000000e-01  -6.9450000000000001e-01
  -2.1999999999999999e-02  -4.3969999999999998e-01   3.4310000000000002e-01  -8.5900000000000004e-02   2.9499999999999998e-01  -2.2359999999999999e-01   6.8799999999999994e-01  -3.8022999999999998e+00   2.8730000000000002e+00  -1.2520000000000001e-01  -2.0210000000000000e-01  -6.9889999999999997e-01
  -8.8200000000000001e-02  -5.0560000000000005e-01  -3.4310000000000002e-01  -2.0050000000000001e-01   3.5210000000000002e-01  -2.5869999999999999e-01   7.3240000000000005e-01  -3.9135000000000000e+00   2.3506000000000000e+00  -7.7100000000000002e-02  -1.5400000000000000e-01  -6.2370000000000003e-01
  -1.7630000000000001e-01  -4.1770000000000002e-01  -2.5740000000000002e-01  -1.4319999999999999e-01   2.9499999999999998e-01  -2.1929999999999999e-01   7.5460000000000005e-01  -3.8468000000000000e+00   2.2635999999999998e+00  -7.7100000000000002e-02  -1.8279999999999999e-01  -6.4139999999999997e-01
