# Supplementary material for: Footwear and Foam Surface Alter Gait Initiation of Typical Subjects
Source: PLoS One. 2015 Aug 13;10(8):e0135821. doi: 10.1371/journal.pone.0135821 (PMC4536224; doi:10.1371/journal.pone.0135821)
Supplement: S1 Dataset — (ZIP) [file pone.0135821.s001.zip › 16_shod_av1_03.txt]

   1.4151000000000000e+01  -4.6604999999999999e+00   2.2140790000000001e+02   9.9389000000000003e+00   2.8699800000000000e+01  -5.7879999999999998e-01  -1.3605499999999999e+01  -2.2458000000000000e+00   2.7519729999999998e+02   1.5643700000000001e+01  -3.3561700000000002e+01   1.2430000000000001e+00
   1.3886500000000000e+01  -4.7264999999999997e+00   2.1840549999999999e+02   9.7478999999999996e+00   2.8309600000000000e+01  -5.8320000000000005e-01  -1.3672100000000000e+01  -2.4015000000000000e+00   2.7511020000000002e+02   1.5682200000000000e+01  -3.3590499999999999e+01   1.2209000000000001e+00
   1.3401600000000000e+01  -4.6166000000000000e+00   2.1394479999999999e+02   9.5570000000000004e+00   2.7948000000000000e+01  -5.3059999999999996e-01  -1.3982799999999999e+01  -2.6905000000000001e+00   2.7598079999999999e+02   1.5605100000000000e+01  -3.3503900000000002e+01   1.1766000000000001e+00
   1.3335500000000000e+01  -4.8583999999999996e+00   2.1042760000000001e+02   9.1560000000000006e+00   2.7510300000000001e+01  -4.6039999999999998e-01  -1.3871800000000000e+01  -2.6015999999999999e+00   2.7650319999999999e+02   1.5547300000000000e+01  -3.3831099999999999e+01   1.1899000000000000e+00
   1.3004899999999999e+01  -4.9242999999999997e+00   2.0931240000000000e+02   8.8217999999999996e+00   2.7329499999999999e+01  -4.6920000000000001e-01  -1.4382300000000001e+01  -2.4904000000000002e+00   2.7859260000000000e+02   1.5479900000000001e+01  -3.4013900000000000e+01   1.1235999999999999e+00
   1.3115100000000000e+01  -4.9023000000000003e+00   2.0725360000000001e+02   8.5545000000000009e+00   2.7167700000000000e+01  -4.8240000000000000e-01  -1.4404500000000001e+01  -2.6905000000000001e+00   2.7928910000000002e+02   1.5441400000000000e+01  -3.4216000000000001e+01   1.1413000000000000e+00
   1.3137100000000000e+01  -4.8803999999999998e+00   2.0545220000000000e+02   8.2012999999999998e+00   2.6777600000000000e+01  -4.1660000000000003e-01  -1.4804000000000000e+01  -3.1797000000000000e+00   2.8251029999999997e+02   1.5239100000000001e+01  -3.4379500000000000e+01   1.1103000000000001e+00
   1.2872600000000000e+01  -4.6825000000000001e+00   2.0202080000000001e+02   7.8765999999999998e+00   2.6444500000000001e+01  -3.9029999999999998e-01  -1.5358900000000000e+01  -3.2019000000000002e+00   2.8346800000000002e+02   1.5084899999999999e+01  -3.4668199999999999e+01   9.4220000000000004e-01
   1.2872600000000000e+01  -5.1881000000000004e+00   1.9841790000000000e+02   7.5328999999999997e+00   2.6168500000000002e+01  -3.2450000000000001e-01  -1.5958200000000000e+01  -3.9135000000000000e+00   2.8625389999999999e+02   1.4699600000000000e+01  -3.4976100000000002e+01   9.1569999999999996e-01
   1.2696300000000001e+01  -5.2100999999999997e+00   1.9558699999999999e+02   6.9695999999999998e+00   2.5730799999999999e+01  -2.8070000000000001e-01  -1.6468599999999999e+01  -4.4916000000000000e+00   2.8860449999999997e+02   1.4362500000000001e+01  -3.5303300000000000e+01   8.1830000000000003e-01
   1.2475800000000000e+01  -5.6058000000000003e+00   1.9198410000000001e+02   6.6832000000000003e+00   2.5331199999999999e+01  -1.8859999999999999e-01  -1.7156700000000001e+01  -5.3143000000000002e+00   2.9156459999999998e+02   1.3813400000000000e+01  -3.5784399999999998e+01   6.2809999999999999e-01
   1.2564000000000000e+01  -5.8696000000000002e+00   1.9052580000000000e+02   6.2727000000000004e+00   2.5112300000000001e+01  -1.9289999999999999e-01  -1.7356400000000001e+01  -5.9146999999999998e+00   2.9452460000000002e+02   1.3418500000000000e+01  -3.6246200000000002e+01   5.1749999999999996e-01
   1.2674200000000001e+01  -6.1113999999999997e+00   1.8855279999999999e+02   5.8716999999999997e+00   2.4864899999999999e+01  -7.0199999999999999e-02  -1.8222000000000001e+01  -7.0265000000000004e+00   2.9800700000000001e+02   1.2821199999999999e+01  -3.6746600000000001e+01   3.0959999999999999e-01
   1.2740399999999999e+01  -6.3093000000000004e+00   1.8606500000000000e+02   5.6425000000000001e+00   2.4798300000000001e+01  -7.8899999999999998e-02  -1.8710300000000000e+01  -7.6045999999999996e+00   3.0236009999999999e+02   1.2368499999999999e+01  -3.7208399999999997e+01   1.9020000000000001e-01
   1.2630100000000001e+01  -6.3312999999999997e+00   1.8392040000000000e+02   5.2129000000000003e+00   2.4455700000000000e+01  -4.8200000000000000e-02  -1.9376200000000001e+01  -8.3827999999999996e+00   3.0610359999999997e+02   1.1809799999999999e+01  -3.7872300000000003e+01   1.0620000000000000e-01
   1.2123200000000001e+01  -6.3532999999999999e+00   1.8220480000000001e+02   4.9550999999999998e+00   2.4151199999999999e+01  -1.7500000000000002e-02  -1.9731300000000001e+01  -9.4502000000000006e+00   3.0923779999999999e+02   1.1376300000000001e+01  -3.8449700000000000e+01  -8.8000000000000005e-03
   1.2233400000000000e+01  -6.3752000000000004e+00   1.8040330000000000e+02   4.7069000000000001e+00   2.4160699999999999e+01  -1.7500000000000002e-02  -2.0108599999999999e+01  -1.0295100000000000e+01   3.1359080000000000e+02   1.0904299999999999e+01  -3.9123199999999997e+01  -1.2390000000000000e-01
   1.2167299999999999e+01  -6.5071000000000003e+00   1.7963120000000001e+02   4.6496000000000004e+00   2.4036999999999999e+01  -2.6300000000000000e-02  -2.0552499999999998e+01  -1.0851000000000001e+01   3.1681200000000001e+02   1.0480499999999999e+01  -3.9527299999999997e+01  -2.6540000000000002e-01
   1.2035000000000000e+01  -6.3312999999999997e+00   1.7765819999999999e+02   4.4682000000000004e+00   2.3913300000000000e+01   4.4000000000000003e-03  -2.0796700000000001e+01  -1.1228999999999999e+01   3.1907560000000001e+02   1.0133699999999999e+01  -3.9950699999999998e+01  -2.7870000000000000e-01
   1.1880699999999999e+01  -6.4192000000000000e+00   1.7671459999999999e+02   4.2485999999999997e+00   2.3703900000000001e+01   3.9500000000000000e-02  -2.1218399999999999e+01  -1.1984999999999999e+01   3.2238389999999998e+02   9.8062000000000005e+00  -4.0297100000000000e+01  -3.8479999999999998e-01
   1.1660299999999999e+01  -6.3312999999999997e+00   1.7551360000000000e+02   4.1150000000000002e+00   2.3637300000000000e+01   4.4000000000000003e-03  -2.1728800000000000e+01  -1.2452000000000000e+01   3.2351569999999998e+02   9.5654000000000003e+00  -4.0633899999999997e+01  -4.4230000000000003e-01
   1.1616199999999999e+01  -6.3532999999999999e+00   1.7422690000000000e+02   4.1150000000000002e+00   2.3428000000000001e+01   8.8000000000000005e-03  -2.2017399999999999e+01  -1.2652100000000001e+01   3.2604039999999998e+02   9.5267999999999997e+00  -4.0787799999999997e+01  -4.5119999999999999e-01
   1.1395799999999999e+01  -6.1554000000000002e+00   1.7294010000000000e+02   3.9525999999999999e+00   2.3332799999999999e+01  -3.5099999999999999e-02  -2.2150600000000001e+01  -1.3030099999999999e+01   3.2717219999999998e+02   9.5076000000000001e+00  -4.0922499999999999e+01  -5.1310000000000000e-01
   1.1065099999999999e+01  -6.0895000000000001e+00   1.7122440000000000e+02   4.0576999999999996e+00   2.3190100000000001e+01  -8.8000000000000005e-03  -2.2394700000000000e+01  -1.3163500000000001e+01   3.2804280000000000e+02   9.5365000000000002e+00  -4.1076500000000003e+01  -4.8220000000000002e-01
   1.0888800000000000e+01  -6.1334000000000000e+00   1.7139599999999999e+02   3.8475999999999999e+00   2.2980699999999999e+01  -3.5099999999999999e-02  -2.2439100000000000e+01  -1.3430300000000001e+01   3.2865219999999999e+02   9.7195000000000000e+00  -4.1086100000000002e+01  -4.6000000000000002e-01
   1.1153300000000000e+01  -6.2432999999999996e+00   1.6976609999999999e+02   3.6089000000000002e+00   2.2942699999999999e+01   4.4000000000000003e-03  -2.2550100000000000e+01  -1.3385899999999999e+01   3.2865219999999999e+02   9.7868999999999993e+00  -4.1086100000000002e+01  -4.5560000000000000e-01
   1.0888800000000000e+01  -6.3971999999999998e+00   1.6839359999999999e+02   3.5326000000000000e+00   2.2676200000000001e+01  -8.8000000000000005e-03  -2.3016200000000001e+01  -1.3430300000000001e+01   3.2978399999999999e+02   9.9024999999999999e+00  -4.0980300000000000e+01  -4.9099999999999999e-01
   1.0888800000000000e+01  -6.5731000000000002e+00   1.6847940000000000e+02   3.5135000000000001e+00   2.2714300000000001e+01  -8.8000000000000005e-03  -2.3260300000000001e+01  -1.3519299999999999e+01   3.2995810000000000e+02   1.0037400000000000e+01  -4.1028399999999998e+01  -4.8220000000000002e-01
   1.0756600000000001e+01  -6.1554000000000002e+00   1.6667789999999999e+02   3.4180000000000001e+00   2.2571600000000000e+01   3.5099999999999999e-02  -2.3881799999999998e+01  -1.3830600000000000e+01   3.3056760000000003e+02   1.0133699999999999e+01  -4.1037999999999997e+01  -5.1310000000000000e-01
   1.0690400000000000e+01  -6.7709000000000001e+00   1.6642050000000000e+02   3.2269999999999999e+00   2.2504999999999999e+01   7.4499999999999997e-02  -2.4458800000000000e+01  -1.3964000000000000e+01   3.3100290000000001e+02   1.0297499999999999e+01  -4.1115000000000002e+01  -5.3969999999999996e-01
   1.0580200000000000e+01  -6.4412000000000003e+00   1.6547690000000000e+02   3.2366000000000001e+00   2.2371700000000001e+01   1.0090000000000000e-01  -2.5080300000000001e+01  -1.3852800000000000e+01   3.3326639999999998e+02   1.0528600000000001e+01  -4.1028399999999998e+01  -5.4849999999999999e-01
   1.0448000000000000e+01  -6.5071000000000003e+00   1.6487639999999999e+02   2.9788000000000001e+00   2.2305099999999999e+01   1.2720000000000001e-01  -2.5901499999999999e+01  -1.4408700000000000e+01   3.3309230000000002e+02   1.0759800000000000e+01  -4.1037999999999997e+01  -5.3080000000000005e-01
   1.0558199999999999e+01  -6.9028000000000000e+00   1.6350389999999999e+02   2.9405999999999999e+00   2.2210000000000001e+01   1.1400000000000000e-01  -2.5990300000000001e+01  -1.4586600000000001e+01   3.3326639999999998e+02   1.0788700000000000e+01  -4.1037999999999997e+01  -5.1749999999999996e-01
   1.0381800000000000e+01  -6.7050000000000001e+00   1.6350389999999999e+02   3.0265000000000000e+00   2.2162400000000002e+01   9.2100000000000001e-02  -2.6367599999999999e+01  -1.4875700000000000e+01   3.3405000000000001e+02   1.1039199999999999e+01  -4.0855200000000004e+01  -6.1929999999999996e-01
   1.0161400000000000e+01  -6.8369000000000000e+00   1.6298920000000001e+02   2.8929000000000000e+00   2.2076699999999999e+01   1.5350000000000000e-01  -2.7166599999999999e+01  -1.4897900000000000e+01   3.3483350000000002e+02   1.1231800000000000e+01  -4.1076500000000003e+01  -5.8830000000000005e-01
   1.0007099999999999e+01  -6.9467999999999996e+00   1.6213140000000001e+02   2.7401000000000000e+00   2.1972100000000001e+01   6.5799999999999997e-02  -2.7721499999999999e+01  -1.5476000000000001e+01   3.3640060000000000e+02   1.1462999999999999e+01  -4.1009099999999997e+01  -5.9719999999999995e-01
   1.0029199999999999e+01  -6.6829999999999998e+00   1.6075880000000001e+02   2.6065000000000000e+00   2.1753200000000000e+01   1.0960000000000000e-01  -2.8187600000000000e+01  -1.5631700000000000e+01   3.3744529999999997e+02   1.1886900000000001e+01  -4.1066899999999997e+01  -6.2370000000000003e-01
   9.6765000000000008e+00  -6.8148999999999997e+00   1.6015830000000000e+02   2.6924000000000001e+00   2.1753200000000000e+01   1.5790000000000001e-01  -2.9141999999999999e+01  -1.5831799999999999e+01   3.3805470000000003e+02   1.2041000000000000e+01  -4.1057200000000002e+01  -5.9719999999999995e-01
   9.8528000000000002e+00  -6.7489999999999997e+00   1.5869999999999999e+02   2.6541999999999999e+00   2.1581900000000001e+01   1.4030000000000001e-01  -2.9696800000000000e+01  -1.5898500000000000e+01   3.3831590000000000e+02   1.2416700000000001e+01  -4.0951400000000000e+01  -5.9270000000000000e-01
   9.8969000000000005e+00  -6.9248000000000003e+00   1.5835690000000000e+02   2.5682999999999998e+00   2.1496300000000002e+01   1.8420000000000000e-01  -3.0584599999999998e+01  -1.5831799999999999e+01   3.4092770000000002e+02   1.3004300000000001e+01  -4.0970599999999997e+01  -5.0870000000000004e-01
   9.8528000000000002e+00  -6.8589000000000002e+00   1.5801370000000000e+02   2.5587000000000000e+00   2.1543900000000001e+01   1.5350000000000000e-01  -3.1117300000000000e+01  -1.5720599999999999e+01   3.4092770000000002e+02   1.3524400000000000e+01  -4.0960999999999999e+01  -3.8929999999999998e-01
   1.0161400000000000e+01  -6.8369000000000000e+00   1.5930050000000000e+02   2.6637000000000000e+00   2.1553400000000000e+01   2.1929999999999999e-01  -3.1738800000000001e+01  -1.5431500000000000e+01   3.4101479999999998e+02   1.4218000000000000e+01  -4.0932200000000002e+01  -2.8310000000000002e-01
   1.0161400000000000e+01  -6.7929000000000004e+00   1.6075880000000001e+02   2.8165000000000000e+00   2.1658000000000001e+01   2.4120000000000000e-01  -3.2493400000000001e+01  -1.5387100000000000e+01   3.4145010000000002e+02   1.4872999999999999e+01  -4.0739699999999999e+01  -1.8579999999999999e-01
   1.0470000000000001e+01  -7.1227000000000000e+00   1.6281760000000000e+02   2.8069999999999999e+00   2.2029199999999999e+01   2.7629999999999999e-01  -3.3137000000000000e+01  -1.5498300000000000e+01   3.4145010000000002e+02   1.5518400000000000e+01  -4.0527999999999999e+01  -7.5200000000000003e-02
   1.0315700000000000e+01  -7.6063000000000001e+00   1.6624900000000000e+02   2.6827999999999999e+00   2.2466899999999999e+01   3.7709999999999999e-01  -3.4046999999999997e+01  -1.5453799999999999e+01   3.3997010000000000e+02   1.6269800000000000e+01  -4.0249000000000002e+01  -1.3299999999999999e-02
   1.0822699999999999e+01  -8.2218999999999998e+00   1.7079550000000000e+02   2.8738000000000001e+00   2.3104399999999998e+01   5.4820000000000002e-01  -3.5023600000000002e+01  -1.5609400000000001e+01   3.3918650000000002e+02   1.6934400000000000e+01  -3.9748600000000003e+01   1.0170000000000000e-01
   1.1109200000000000e+01  -9.0132999999999992e+00   1.7791560000000001e+02   3.0169999999999999e+00   2.3979900000000001e+01   7.5429999999999997e-01  -3.5689500000000002e+01  -1.4920100000000000e+01   3.3683589999999998e+02   1.7714700000000001e+01  -3.9363799999999998e+01   2.5209999999999999e-01
   1.1682300000000000e+01  -1.0068500000000000e+01   1.8546449999999999e+02   3.1507000000000001e+00   2.4883900000000001e+01   9.1210000000000002e-01  -3.6510700000000000e+01  -1.4453200000000001e+01   3.3265699999999998e+02   1.8562400000000000e+01  -3.8786400000000000e+01   4.3790000000000001e-01
   1.2299500000000000e+01  -1.1013800000000000e+01   1.9584440000000001e+02   3.4657000000000000e+00   2.6273199999999999e+01   1.1226000000000000e+00  -3.6599499999999999e+01  -1.3897300000000000e+01   3.2873930000000001e+02   1.9236699999999999e+01  -3.7997399999999999e+01   5.3080000000000005e-01
   1.3181200000000000e+01  -1.2508699999999999e+01   2.0691050000000001e+02   3.6949000000000001e+00   2.7881399999999999e+01   1.4427000000000001e+00  -3.6466299999999997e+01  -1.3852800000000000e+01   3.2360270000000003e+02   2.0055499999999999e+01  -3.7169899999999998e+01   6.8559999999999999e-01
   1.3974700000000000e+01  -1.3893599999999999e+01   2.2200839999999999e+02   3.9813000000000001e+00   2.9756000000000000e+01   1.6356999999999999e+00  -3.6244300000000003e+01  -1.3385899999999999e+01   3.1681200000000001e+02   2.0691199999999998e+01  -3.6207700000000003e+01   8.7580000000000002e-01
   1.5231100000000000e+01  -1.6157900000000001e+01   2.4053770000000000e+02   4.4587000000000003e+00   3.2125500000000002e+01   2.0390999999999999e+00  -3.6022399999999998e+01  -1.2963400000000000e+01   3.0810599999999999e+02   2.1365500000000001e+01  -3.5033799999999999e+01   1.0306999999999999e+00
   1.6685900000000000e+01  -1.8861899999999999e+01   2.6327040000000000e+02   5.0411000000000001e+00   3.5170499999999997e+01   2.4820000000000002e+00  -3.5534100000000002e+01  -1.1962800000000000e+01   2.9800700000000001e+02   2.2020600000000002e+01  -3.3561700000000002e+01   1.2740000000000000e+00
   1.8846000000000000e+01  -2.1961600000000001e+01   2.8994920000000002e+02   5.7093999999999996e+00   3.8710400000000000e+01   2.9249000000000001e+00  -3.4446500000000000e+01  -1.0873200000000001e+01   2.8529629999999997e+02   2.2521500000000000e+01  -3.1964400000000001e+01   1.5127999999999999e+00
   2.1380900000000000e+01  -2.4797499999999999e+01   3.1774310000000003e+02   6.4253999999999998e+00   4.2174199999999999e+01   3.3328000000000002e+00  -3.3381200000000000e+01  -9.6280000000000001e+00   2.7180189999999999e+02   2.3099399999999999e+01  -3.0222799999999999e+01   1.8004000000000000e+00
   2.3805499999999999e+01  -2.7523499999999999e+01   3.4588020000000000e+02   7.2561000000000000e+00   4.5771200000000000e+01   3.6747999999999998e+00  -3.2005099999999999e+01  -8.5607000000000006e+00   2.5586990000000000e+02   2.3475100000000001e+01  -2.8183000000000000e+01   2.0436000000000001e+00
   2.6384399999999999e+01  -2.9985600000000002e+01   3.7401729999999998e+02   8.1152999999999995e+00   4.9368200000000002e+01   3.9466999999999999e+00  -3.0895399999999999e+01  -7.8270000000000000e+00   2.3784850000000000e+02   2.3378799999999998e+01  -2.5796700000000001e+01   2.2957999999999998e+00
   2.8059600000000000e+01  -3.2799500000000002e+01   4.0043869999999998e+02   8.8599999999999994e+00   5.2869999999999997e+01   4.3238000000000003e+00  -2.9230699999999999e+01  -6.5149999999999997e+00   2.1756340000000000e+02   2.3099399999999999e+01  -2.3371900000000000e+01   2.4462000000000002e+00
   2.9690799999999999e+01  -3.6228999999999999e+01   4.2703170000000000e+02   9.6715999999999998e+00   5.6314700000000002e+01   4.7009999999999996e+00  -2.5768300000000000e+01  -5.8257000000000003e+00   2.0241499999999999e+02   2.2328800000000001e+01  -2.1822800000000001e+01   2.5655999999999999e+00
   3.0594500000000000e+01  -3.9526499999999999e+01   4.5062220000000002e+02   1.0378100000000000e+01   5.9378799999999998e+01   5.0342000000000002e+00  -2.2816400000000002e+01  -5.7367999999999997e+00   1.8622180000000000e+02   2.1192100000000000e+01  -2.0225500000000000e+01   2.4373000000000000e+00
   3.1542300000000001e+01  -4.1988700000000001e+01   4.7206819999999999e+02   1.1189600000000000e+01   6.2043300000000002e+01   5.2797999999999998e+00  -1.8754700000000000e+01  -5.2253999999999996e+00   1.6628500000000000e+02   1.9583500000000001e+01  -1.8339600000000001e+01   2.2471000000000001e+00
   3.1895000000000000e+01  -4.4274900000000002e+01   4.8965379999999999e+02   1.1934300000000000e+01   6.4441199999999995e+01   5.4814999999999996e+00  -1.5203500000000000e+01  -4.8696000000000002e+00   1.4695760000000001e+02   1.7849599999999999e+01  -1.6280500000000000e+01   2.0878999999999999e+00
   3.2115400000000001e+01  -4.6055599999999998e+01   5.0466600000000000e+02   1.2688599999999999e+01   6.6163600000000002e+01   5.6963999999999997e+00  -1.2429200000000000e+01  -3.8468000000000000e+00   1.2667260000000000e+02   1.5923000000000000e+01  -1.4182900000000000e+01   1.9462999999999999e+00
   3.2512099999999997e+01  -4.8122100000000003e+01   5.1573209999999995e+02   1.3271000000000001e+01   6.7629000000000005e+01   5.8280000000000003e+00  -9.8102000000000000e+00  -2.6015999999999999e+00   1.0560400000000000e+02   1.3948300000000000e+01  -1.2123799999999999e+01   1.8844000000000001e+00
   3.2864800000000002e+01  -4.9594999999999999e+01   5.2405309999999997e+02   1.3719700000000000e+01   6.8571100000000001e+01   6.0164999999999997e+00  -8.6115999999999993e+00  -2.2012999999999998e+00   8.8453199999999995e+01   1.1578600000000000e+01  -9.8240999999999996e+00   1.8533999999999999e+00
   3.3217500000000001e+01  -5.0716099999999997e+01   5.2877130000000000e+02   1.4149300000000000e+01   6.9018400000000000e+01   6.1787999999999998e+00  -4.7718999999999996e+00   1.3339999999999999e-01   6.9299899999999994e+01   9.5846000000000000e+00  -8.0824999999999996e+00   1.5791999999999999e+00
   3.3349699999999999e+01  -5.1331699999999998e+01   5.2842809999999997e+02   1.4483499999999999e+01   6.9027900000000002e+01   6.1393000000000004e+00  -5.3712000000000000e+00   1.8455999999999999e+00   5.1974899999999998e+01   7.1860999999999997e+00  -5.7539999999999996e+00   1.5040000000000000e+00
   3.3658299999999997e+01  -5.1859299999999998e+01   5.2525409999999999e+02   1.4913100000000000e+01   6.8466399999999993e+01   6.0955000000000004e+00  -2.8631000000000002e+00   3.3130999999999999e+00   3.6042900000000003e+01   5.2112999999999996e+00  -4.2241000000000000e+00   1.4021999999999999e+00
   3.3305700000000002e+01  -5.1815300000000001e+01   5.1856299999999999e+02   1.5256800000000000e+01   6.7514899999999997e+01   5.9989999999999997e+00  -3.4624000000000001e+00   5.9592000000000001e+00   2.3158000000000001e+01   3.4582000000000002e+00  -2.5691000000000002e+00   1.4597000000000000e+00
   3.2710500000000003e+01  -5.1353700000000003e+01   5.0904100000000000e+02   1.5476400000000000e+01   6.6163600000000002e+01   5.8673999999999999e+00  -9.9880000000000002e-01   4.9141000000000004e+00   1.4016700000000000e+01   1.9266000000000001e+00  -1.5106999999999999e+00   1.2430000000000001e+00
   3.2071300000000001e+01  -5.1485599999999998e+01   4.9883269999999999e+02   1.5715100000000000e+01   6.4821899999999999e+01   5.7446000000000002e+00   9.5440000000000003e-01   4.0247000000000002e+00   8.2706999999999997e+00   9.4399999999999995e-01  -9.5260000000000000e-01   6.9450000000000001e-01
   3.1013300000000001e+01  -5.0979900000000001e+01   4.8896760000000000e+02   1.6058800000000002e+01   6.3489699999999999e+01   5.5605000000000002e+00   1.0209999999999999e+00   3.5580000000000001e-01   6.9650000000000001e-01  -1.0600000000000000e-01  -1.2509999999999999e-01   1.3270000000000001e-01
   2.9734800000000000e+01  -5.0386400000000002e+01   4.7893090000000001e+02   1.6536200000000001e+01   6.2290700000000001e+01   5.4596000000000000e+00   1.9980000000000001e-01  -1.5565000000000000e+00   2.6118000000000001e+00  -3.3710000000000001e-01   1.2509999999999999e-01   4.8700000000000000e-02
   2.8566600000000001e+01  -4.9880800000000001e+01   4.6932310000000001e+02   1.6774899999999999e+01   6.1082200000000000e+01   5.2271999999999998e+00   2.0196999999999998e+00   1.5559999999999999e-01   2.8730000000000002e+00   1.1559999999999999e-01  -2.5979999999999998e-01   3.9800000000000002e-02
   2.7596699999999998e+01  -4.9485100000000003e+01   4.6194569999999999e+02   1.7252199999999998e+01   6.0130600000000001e+01   5.0473999999999997e+00   4.6610000000000001e-01  -4.2249999999999999e-01   1.9153000000000000e+00  -1.8300000000000000e-01  -7.6999999999999999e-02   9.2899999999999996e-02
   2.6693000000000001e+01  -4.8957500000000003e+01   4.5508300000000003e+02   1.7529100000000000e+01   5.9445399999999999e+01   4.8324999999999996e+00   7.7680000000000005e-01   8.8900000000000007e-02   1.8283000000000000e+00  -1.3489999999999999e-01  -1.4430000000000001e-01   7.9600000000000004e-02
   2.5789300000000001e+01  -4.8891500000000001e+01   4.5019330000000002e+02   1.7996900000000000e+01   5.8722200000000001e+01   4.7096999999999998e+00   1.3983000000000001e+00  -4.4499999999999998e-02   2.1764999999999999e+00  -3.8500000000000000e-02  -1.2509999999999999e-01   9.7299999999999998e-02
   2.5436599999999999e+01  -4.8781599999999997e+01   4.4684769999999997e+02   1.8426600000000001e+01   5.8379700000000000e+01   4.5606000000000000e+00   7.9900000000000004e-01  -5.3369999999999995e-01   2.1764999999999999e+00  -1.7340000000000000e-01  -3.8500000000000000e-02   1.2390000000000000e-01
   2.5128000000000000e+01  -4.8649700000000003e+01   4.4598989999999998e+02   1.9219000000000001e+01   5.8465299999999999e+01   4.3983999999999996e+00   1.1984999999999999e+00   1.1119999999999999e-01   2.0024000000000002e+00  -7.7100000000000002e-02  -1.5400000000000000e-01   1.2390000000000000e-01
   2.4841500000000000e+01  -4.9023400000000002e+01   4.4676200000000000e+02   1.9753699999999998e+01   5.8541400000000003e+01   4.2930999999999999e+00   8.8780000000000003e-01  -3.1130000000000002e-01   1.5670999999999999e+00  -1.2520000000000001e-01  -2.8899999999999999e-02   6.1899999999999997e-02
   2.4422699999999999e+01  -4.9726900000000001e+01   4.4976440000000002e+02   2.0574800000000000e+01   5.8826900000000002e+01   4.2449000000000003e+00   8.4340000000000004e-01  -1.5559999999999999e-01   2.0893999999999999e+00  -1.3489999999999999e-01  -1.0580000000000001e-01   8.4000000000000005e-02
   2.4114100000000001e+01  -5.0738100000000003e+01   4.5233789999999999e+02   2.1376700000000000e+01   5.9378799999999998e+01   4.1746999999999996e+00   1.1318999999999999e+00  -2.8910000000000002e-01   2.6989000000000001e+00  -1.4449999999999999e-01  -1.1550000000000001e-01   8.4000000000000005e-02
   2.4246300000000002e+01  -5.1705399999999997e+01   4.5679870000000000e+02   2.2283700000000000e+01   5.9892699999999998e+01   4.1571999999999996e+00   8.8780000000000003e-01  -2.4460000000000001e-01   2.0893999999999999e+00  -1.1559999999999999e-01  -7.6999999999999999e-02   1.0620000000000000e-01
   2.4158200000000001e+01  -5.2716600000000000e+01   4.6125940000000003e+02   2.3228899999999999e+01   6.0473100000000002e+01   4.1703000000000001e+00   1.2873000000000001e+00   1.3339999999999999e-01   1.6540999999999999e+00  -1.1559999999999999e-01  -1.4430000000000001e-01   5.3100000000000001e-02
   2.4047999999999998e+01  -5.4057600000000001e+01   4.6589170000000001e+02   2.4135999999999999e+01   6.1129700000000000e+01   4.2054000000000000e+00   9.1000000000000003e-01  -2.6679999999999998e-01   2.1764999999999999e+00  -1.6380000000000000e-01  -7.6999999999999999e-02   9.2899999999999996e-02
   2.4246300000000002e+01  -5.5618499999999997e+01   4.7086720000000003e+02   2.5272099999999998e+01   6.1757800000000003e+01   4.1440000000000001e+00   1.0875999999999999e+00  -1.5559999999999999e-01   2.6989000000000001e+00  -5.7799999999999997e-02  -4.8099999999999997e-02   8.4000000000000005e-02
   2.4114100000000001e+01  -5.6409900000000000e+01   4.7575689999999997e+02   2.6503699999999998e+01   6.2119399999999999e+01   4.1483999999999996e+00   1.2206999999999999e+00  -6.6699999999999995e-02   1.8283000000000000e+00  -1.7340000000000000e-01  -2.8899999999999999e-02   6.6400000000000001e-02
   2.4268400000000000e+01  -5.7135300000000001e+01   4.8030340000000001e+02   2.7974000000000000e+01   6.2671300000000002e+01   4.0080999999999998e+00   7.9900000000000004e-01  -2.2200000000000001e-02   1.8283000000000000e+00  -1.8300000000000000e-01  -5.7700000000000001e-02   9.7299999999999998e-02
   2.4488800000000001e+01  -5.7838799999999999e+01   4.8244799999999998e+02   2.9282000000000000e+01   6.2842599999999997e+01   3.8984999999999999e+00   1.0431999999999999e+00  -2.2200000000000001e-02   1.1317999999999999e+00  -1.3489999999999999e-01  -4.8099999999999997e-02   7.5200000000000003e-02
   2.5414600000000000e+01  -5.8080599999999997e+01   4.8476420000000002e+02   3.0742799999999999e+01   6.2909199999999998e+01   3.8108000000000000e+00   8.8780000000000003e-01  -2.4460000000000001e-01   2.0024000000000002e+00  -1.6380000000000000e-01  -2.8899999999999999e-02   6.6400000000000001e-02
   2.5987700000000000e+01  -5.8718200000000003e+01   4.8759500000000003e+02   3.2566400000000002e+01   6.2985300000000002e+01   3.6924000000000001e+00   8.8780000000000003e-01   2.2200000000000001e-02   2.0893999999999999e+00  -1.9270000000000001e-01  -1.3469999999999999e-01   1.1060000000000000e-01
   2.6626899999999999e+01  -5.8981999999999999e+01   4.9136950000000002e+02   3.4600000000000001e+01   6.3156599999999997e+01   3.5520000000000000e+00   9.3220000000000003e-01  -2.8910000000000002e-01   2.0024000000000002e+00  -2.0230000000000001e-01  -1.2509999999999999e-01   8.4000000000000005e-02
   2.7133900000000001e+01  -5.9399700000000003e+01   4.9557290000000000e+02   3.6719499999999996e+01   6.3366000000000000e+01   3.3283999999999998e+00   1.0431999999999999e+00  -3.1130000000000002e-01   2.1764999999999999e+00  -2.4079999999999999e-01   5.7700000000000001e-02   4.4200000000000003e-02
   2.7618800000000000e+01  -5.9091900000000003e+01   4.9934739999999999e+02   3.9125399999999999e+01   6.3518200000000000e+01   3.1046999999999998e+00   1.0653999999999999e+00  -2.6679999999999998e-01   1.8283000000000000e+00  -7.7100000000000002e-02  -5.7700000000000001e-02   7.0800000000000002e-02
   2.7927399999999999e+01  -5.8696199999999997e+01   5.0209249999999997e+02   4.1607799999999997e+01   6.3442100000000003e+01   2.8855000000000000e+00   9.9880000000000002e-01   0.0000000000000000e+00   2.4377000000000000e+00  -1.8300000000000000e-01  -1.1550000000000001e-01   7.5200000000000003e-02
   2.8654800000000002e+01  -5.7728900000000003e+01   5.0535230000000001e+02   4.4338400000000000e+01   6.3432600000000001e+01   2.5215000000000001e+00   8.8780000000000003e-01  -2.0010000000000000e-01   1.4800000000000000e+00  -8.6699999999999999e-02  -9.5999999999999992e-03   8.8499999999999995e-02
   2.9448300000000000e+01  -5.8014699999999998e+01   5.0689640000000003e+02   4.6830199999999998e+01   6.3137599999999999e+01   2.4512999999999998e+00   9.5440000000000003e-01  -2.4460000000000001e-01   1.6540999999999999e+00  -1.0600000000000000e-01  -5.7700000000000001e-02   9.2899999999999996e-02
   3.0903099999999998e+01  -5.8652200000000001e+01   5.1118560000000002e+02   4.9513100000000001e+01   6.3109000000000002e+01   2.2715000000000001e+00   1.1540999999999999e+00  -6.6699999999999995e-02   2.7858999999999998e+00  -1.1559999999999999e-01  -2.8899999999999999e-02   1.0170000000000000e-01
   3.1784800000000001e+01  -5.9245800000000003e+01   5.1418799999999999e+02   5.2081299999999999e+01   6.2994799999999998e+01   2.2189000000000001e+00   7.7680000000000005e-01  -1.3339999999999999e-01   2.6118000000000001e+00  -2.0230000000000001e-01  -6.7400000000000002e-02   1.1060000000000000e-01
   3.2820700000000002e+01  -6.0762599999999999e+01   5.1736199999999997e+02   5.4353600000000000e+01   6.2833100000000002e+01   2.2364999999999999e+00   1.1540999999999999e+00  -1.1119999999999999e-01   1.3930000000000000e+00  -7.7100000000000002e-02  -7.6999999999999999e-02   1.1060000000000000e-01
   3.2512099999999997e+01  -6.3730400000000003e+01   5.2362419999999997e+02   5.6396799999999999e+01   6.3289800000000000e+01   2.4075000000000002e+00   1.1984999999999999e+00  -3.5580000000000001e-01   3.2212000000000001e+00  -1.2520000000000001e-01  -1.0580000000000001e-01   6.6400000000000001e-02
   3.3173400000000001e+01  -6.6654200000000003e+01   5.2920020000000000e+02   5.8420800000000000e+01   6.3698999999999998e+01   2.7275999999999998e+00   9.9880000000000002e-01  -2.4460000000000001e-01   2.1764999999999999e+00  -1.2520000000000001e-01  -5.7700000000000001e-02   1.0620000000000000e-01
   3.3195399999999999e+01  -6.9644000000000005e+01   5.3323199999999997e+02   6.0282600000000002e+01   6.4051100000000005e+01   2.9950999999999999e+00   8.2120000000000004e-01  -3.7800000000000000e-01   1.5670999999999999e+00  -1.2520000000000001e-01  -8.6599999999999996e-02   8.8499999999999995e-02
   3.3614199999999997e+01  -7.3029499999999999e+01   5.3674910000000000e+02   6.1838799999999999e+01   6.4193799999999996e+01   3.2669999999999999e+00   1.0875999999999999e+00  -2.6679999999999998e-01   1.8283000000000000e+00  -1.4449999999999999e-01  -1.0580000000000001e-01   9.2899999999999996e-02
   3.3702399999999997e+01  -7.6195099999999996e+01   5.3614869999999996e+02   6.2917700000000004e+01   6.3965499999999999e+01   3.6573000000000002e+00   8.2120000000000004e-01  -4.0020000000000000e-01   2.2635999999999998e+00  -1.0600000000000000e-01   0.0000000000000000e+00   1.2830000000000000e-01
   3.3305700000000002e+01  -7.8877099999999999e+01   5.3297469999999998e+02   6.3786499999999997e+01   6.3461100000000002e+01   4.0431999999999997e+00   9.7660000000000002e-01  -2.4460000000000001e-01   2.4377000000000000e+00  -6.7400000000000002e-02  -1.9199999999999998e-02   7.9600000000000004e-02
   3.4187300000000000e+01  -8.1141400000000004e+01   5.2782759999999996e+02   6.4130200000000002e+01   6.2500000000000000e+01   4.3765000000000001e+00   7.9900000000000004e-01  -2.2200000000000001e-02   2.1764999999999999e+00  -8.6699999999999999e-02  -9.6199999999999994e-02   1.1060000000000000e-01
   3.2886899999999997e+01  -8.3405699999999996e+01   5.1804830000000004e+02   6.4006100000000004e+01   6.1510399999999997e+01   4.6878000000000002e+00   8.8780000000000003e-01  -1.5559999999999999e-01   2.5247000000000002e+00  -1.0600000000000000e-01  -1.1550000000000001e-01   7.0800000000000002e-02
   3.2445999999999998e+01  -8.4614800000000002e+01   5.0578120000000001e+02   6.3786499999999997e+01   6.0006900000000002e+01   4.8501000000000003e+00   1.0209999999999999e+00  -4.0020000000000000e-01   1.1317999999999999e+00  -1.1559999999999999e-01  -9.6199999999999994e-02   1.0620000000000000e-01
   3.0329999999999998e+01  -8.5362300000000005e+01   4.9051170000000002e+02   6.2717199999999998e+01   5.8436700000000002e+01   5.1351000000000004e+00   8.4340000000000004e-01  -2.8910000000000002e-01   2.2635999999999998e+00  -2.1190000000000001e-01  -7.6999999999999999e-02   1.1500000000000000e-01
   2.9271899999999999e+01  -8.6285600000000002e+01   4.7472750000000002e+02   6.1628799999999998e+01   5.6704900000000002e+01   5.4288999999999996e+00   1.2650999999999999e+00  -2.4681999999999999e+00   2.7858999999999998e+00  -1.2520000000000001e-01  -1.1550000000000001e-01  -1.7690000000000000e-01
   2.7574700000000000e+01  -8.5933800000000005e+01   4.5525450000000001e+02   5.9986600000000003e+01   5.4687500000000000e+01   5.6131000000000002e+00   9.3220000000000003e-01  -1.2674000000000001e+00   2.4377000000000000e+00  -1.6380000000000000e-01  -5.7700000000000001e-02  -1.4160000000000000e-01
   2.6274200000000000e+01  -8.5186400000000006e+01   4.3415170000000001e+02   5.7867100000000001e+01   5.2184800000000003e+01   5.8498999999999999e+00   1.0209999999999999e+00  -4.2249999999999999e-01   2.2635999999999998e+00  -2.6970000000000000e-01  -1.6360000000000000e-01  -1.3299999999999999e-02
   2.4709199999999999e+01  -8.3295800000000000e+01   4.1124750000000000e+02   5.5613900000000001e+01   4.9691699999999997e+01   5.8630000000000004e+00   1.0653999999999999e+00  -7.7820000000000000e-01   2.9600000000000000e+00  -1.7340000000000000e-01  -1.9239999999999999e-01   1.7700000000000000e-02
   2.3717300000000002e+01  -8.0657799999999995e+01   3.8662750000000000e+02   5.2845100000000002e+01   4.6713200000000001e+01   5.8761999999999999e+00   9.1000000000000003e-01  -1.5559999999999999e-01   2.9600000000000000e+00  -1.8300000000000000e-01  -1.9199999999999998e-02   8.8000000000000005e-03
   2.2086200000000002e+01  -7.7887900000000002e+01   3.5771839999999997e+02   4.9656300000000002e+01   4.3601599999999998e+01   5.9069000000000003e+00   1.1984999999999999e+00  -5.1139999999999997e-01   2.6989000000000001e+00  -1.3489999999999999e-01  -6.7400000000000002e-02   8.8000000000000005e-03
   2.0609400000000001e+01  -7.4766199999999998e+01   3.2820880000000000e+02   4.5894599999999997e+01   3.9938000000000002e+01   5.7972999999999999e+00   1.1318999999999999e+00  -2.6679999999999998e-01   2.0893999999999999e+00  -9.6299999999999997e-02  -7.6999999999999999e-02   6.6400000000000001e-02
   1.8559500000000000e+01  -7.1402699999999996e+01   2.9629719999999998e+02   4.1960999999999999e+01   3.6027000000000001e+01   5.7271000000000001e+00   7.9900000000000004e-01   1.7790000000000000e-01   2.1764999999999999e+00  -1.4449999999999999e-01  -8.6599999999999996e-02   7.9600000000000004e-02
   1.6663900000000002e+01  -6.7006000000000000e+01   2.6275569999999999e+02   3.7731499999999997e+01   3.2049300000000002e+01   5.5560999999999998e+00   1.0653999999999999e+00  -6.0040000000000004e-01   2.0893999999999999e+00  -9.6299999999999997e-02  -4.8099999999999997e-02   9.7299999999999998e-02
   1.3159200000000000e+01  -6.1664000000000001e+01   2.2758439999999999e+02   3.3215600000000002e+01   2.7890899999999998e+01   5.2930000000000001e+00   1.0431999999999999e+00  -1.5559999999999999e-01   2.0893999999999999e+00  -1.3489999999999999e-01  -7.6999999999999999e-02   7.5200000000000003e-02
   9.6765000000000008e+00  -5.4783099999999997e+01   1.9061160000000001e+02   2.8432300000000001e+01   2.3428000000000001e+01   4.7359999999999998e+00   1.1984999999999999e+00  -8.8900000000000007e-02   2.0024000000000002e+00  -1.6380000000000000e-01  -5.7700000000000001e-02   1.0620000000000000e-01
   7.4722999999999997e+00  -4.5989699999999999e+01   1.5578340000000000e+02   2.3572700000000001e+01   1.9050699999999999e+01   4.0037000000000003e+00   1.0431999999999999e+00  -1.3339999999999999e-01   2.0024000000000002e+00  -1.7340000000000000e-01  -1.4430000000000001e-01   1.1060000000000000e-01
   5.0476000000000001e+00  -3.6998399999999997e+01   1.2181300000000000e+02   1.8789400000000001e+01   1.4949400000000001e+01   3.1135000000000002e+00   9.3220000000000003e-01  -1.7790000000000000e-01   2.1764999999999999e+00  -1.8300000000000000e-01  -8.6599999999999996e-02   1.0170000000000000e-01
   2.9977000000000000e+00  -2.8864500000000000e+01   9.0158799999999999e+01   1.4321199999999999e+01   1.1266700000000000e+01   2.3504999999999998e+00   9.7660000000000002e-01  -3.5580000000000001e-01   2.2635999999999998e+00  -1.4449999999999999e-01  -1.9199999999999998e-02   5.7500000000000002e-02
   1.9617000000000000e+00  -2.1192200000000000e+01   6.5195700000000002e+01   1.0387600000000001e+01   8.1265000000000001e+00   1.8418000000000001e+00   9.7660000000000002e-01  -1.5559999999999999e-01   2.3506000000000000e+00  -2.0230000000000001e-01  -2.8899999999999999e-02   6.6400000000000001e-02
   9.9190000000000000e-01  -1.4157400000000001e+01   4.2463000000000001e+01   6.8646000000000003e+00   5.4621000000000004e+00   1.1051000000000000e+00   9.7660000000000002e-01  -1.1119999999999999e-01   2.0024000000000002e+00  -5.7799999999999997e-02  -3.8500000000000000e-02   4.4200000000000003e-02
   2.8649999999999998e-01  -8.3317999999999994e+00   2.4448399999999999e+01   3.9144999999999999e+00   3.2829999999999999e+00   5.3939999999999999e-01   9.1000000000000003e-01  -2.8910000000000002e-01   2.2635999999999998e+00  -2.1190000000000001e-01  -1.5400000000000000e-01   7.0800000000000002e-02
  -4.6289999999999998e-01  -2.6819999999999999e+00   1.0723000000000001e+01   1.7472000000000001e+00   1.6176999999999999e+00   9.2100000000000001e-02   9.3220000000000003e-01   0.0000000000000000e+00   2.3506000000000000e+00  -1.0600000000000000e-01  -4.8099999999999997e-02   1.1500000000000000e-01
  -1.7630000000000001e-01  -1.0990000000000000e-01  -2.5740000000000002e-01   5.7299999999999997e-02   3.9970000000000000e-01  -2.5000000000000000e-01   1.0653999999999999e+00  -3.5580000000000001e-01   1.7412000000000001e+00  -1.6380000000000000e-01  -5.7700000000000001e-02   9.2899999999999996e-02
  -5.5110000000000003e-01  -9.0129999999999999e-01   4.2890000000000000e-01  -1.6230000000000000e-01   3.5210000000000002e-01  -1.9289999999999999e-01   9.3220000000000003e-01  -8.8900000000000007e-02   2.9600000000000000e+00  -1.3489999999999999e-01  -9.5999999999999992e-03   9.2899999999999996e-02
  -2.4249999999999999e-01  -4.1770000000000002e-01   1.1152000000000000e+00  -9.5500000000000002e-02   3.9010000000000000e-01  -2.2800000000000001e-01   7.9900000000000004e-01  -1.5559999999999999e-01   2.0024000000000002e+00  -1.5409999999999999e-01  -1.2509999999999999e-01   5.7500000000000002e-02
  -5.2900000000000003e-01  -4.6170000000000000e-01   3.4310000000000002e-01  -1.2410000000000000e-01   4.7580000000000000e-01  -2.3680000000000001e-01   9.9880000000000002e-01  -2.0010000000000000e-01   2.7858999999999998e+00  -1.8300000000000000e-01  -1.4430000000000001e-01   8.8499999999999995e-02
  -4.4100000000000000e-02  -5.7160000000000000e-01   6.8630000000000002e-01  -1.3370000000000001e-01   3.4260000000000002e-01  -1.8859999999999999e-01   9.7660000000000002e-01  -6.6699999999999995e-02   1.9153000000000000e+00  -1.1559999999999999e-01  -9.6199999999999994e-02   1.1500000000000000e-01
  -3.3060000000000000e-01  -2.6379999999999998e-01   6.0050000000000003e-01  -3.8199999999999998e-02   4.0920000000000001e-01  -2.3680000000000001e-01   9.1000000000000003e-01   6.6699999999999995e-02   1.4800000000000000e+00  -1.5409999999999999e-01  -9.5999999999999992e-03   8.8499999999999995e-02
  -3.3060000000000000e-01  -3.7369999999999998e-01   4.2890000000000000e-01  -1.1459999999999999e-01   3.8059999999999999e-01  -2.2800000000000001e-01   8.8780000000000003e-01  -2.4460000000000001e-01   2.5247000000000002e+00  -1.6380000000000000e-01  -7.6999999999999999e-02   1.0170000000000000e-01
  -3.5270000000000001e-01  -4.3969999999999998e-01  -2.5740000000000002e-01  -6.6799999999999998e-02   3.6159999999999998e-01  -1.6230000000000000e-01   9.3220000000000003e-01  -2.2200000000000001e-02   2.4377000000000000e+00  -1.1559999999999999e-01  -1.1550000000000001e-01   6.6400000000000001e-02
  -1.5429999999999999e-01  -3.5170000000000001e-01   9.4359999999999999e-01  -8.5900000000000004e-02   3.0449999999999999e-01  -1.4910000000000001e-01   9.5440000000000003e-01  -6.6699999999999995e-02   1.8283000000000000e+00  -9.6299999999999997e-02  -5.7700000000000001e-02   1.3710000000000000e-01
  -1.7630000000000001e-01  -5.4959999999999998e-01   5.1470000000000005e-01  -1.8140000000000001e-01   3.3310000000000001e-01  -1.7979999999999999e-01   9.9880000000000002e-01  -1.3339999999999999e-01   2.0024000000000002e+00  -1.4449999999999999e-01  -1.3469999999999999e-01   1.1500000000000000e-01
  -1.1020000000000001e-01  -6.8149999999999999e-01   8.5780000000000001e-01  -3.8199999999999998e-02   4.7580000000000000e-01  -2.0169999999999999e-01   1.0875999999999999e+00   4.4499999999999998e-02   1.8283000000000000e+00  -6.7400000000000002e-02  -2.8899999999999999e-02   1.1060000000000000e-01
  -2.4249999999999999e-01  -3.2979999999999998e-01   1.1152000000000000e+00  -1.7190000000000000e-01   3.4260000000000002e-01  -2.5000000000000000e-01   1.1540999999999999e+00   0.0000000000000000e+00   2.1764999999999999e+00  -1.8300000000000000e-01  -5.7700000000000001e-02   1.0170000000000000e-01
  -6.6100000000000006e-02  -5.4959999999999998e-01   9.4359999999999999e-01  -1.6230000000000000e-01   4.1870000000000002e-01  -2.2800000000000001e-01   9.1000000000000003e-01   0.0000000000000000e+00   1.6540999999999999e+00  -1.4449999999999999e-01  -7.6999999999999999e-02   8.4000000000000005e-02
  -2.4249999999999999e-01  -4.8359999999999997e-01   1.2010000000000001e+00  -1.0500000000000000e-01   3.9010000000000000e-01  -2.2800000000000001e-01   9.1000000000000003e-01   2.2200000000000001e-02   1.4800000000000000e+00  -1.7340000000000000e-01  -6.7400000000000002e-02   1.1500000000000000e-01
  -3.0859999999999999e-01  -5.7160000000000000e-01   8.5780000000000001e-01  -7.6399999999999996e-02   2.6640000000000003e-01  -2.0169999999999999e-01   8.6560000000000004e-01  -4.4499999999999998e-02   2.2635999999999998e+00  -2.3119999999999999e-01  -1.2509999999999999e-01   7.9600000000000004e-02
   0.0000000000000000e+00  -2.4179999999999999e-01   7.7210000000000001e-01  -9.5500000000000002e-02   4.1870000000000002e-01  -2.4560000000000001e-01   8.4340000000000004e-01  -1.5559999999999999e-01   2.0024000000000002e+00  -1.3489999999999999e-01  -8.6599999999999996e-02   7.5200000000000003e-02
  -3.7469999999999998e-01  -3.9570000000000000e-01   1.7160000000000000e-01  -9.5500000000000002e-02   3.4260000000000002e-01  -1.6230000000000000e-01   7.1020000000000005e-01  -2.4460000000000001e-01   1.9153000000000000e+00  -1.4449999999999999e-01  -9.6199999999999994e-02   7.0800000000000002e-02
  -1.5429999999999999e-01  -2.4179999999999999e-01  -1.7160000000000000e-01  -7.6399999999999996e-02   3.4260000000000002e-01  -2.0610000000000001e-01   9.1000000000000003e-01   2.2200000000000001e-02   2.8730000000000002e+00  -1.5409999999999999e-01  -7.6999999999999999e-02   9.2899999999999996e-02
  -5.0700000000000001e-01  -3.5170000000000001e-01   7.7210000000000001e-01  -1.7190000000000000e-01   3.6159999999999998e-01  -2.4560000000000001e-01   1.0209999999999999e+00  -1.7790000000000000e-01   2.6118000000000001e+00  -2.1190000000000001e-01  -6.7400000000000002e-02   1.1940000000000001e-01
  -2.6450000000000001e-01  -2.8580000000000000e-01   1.7160000000000000e-01  -8.5900000000000004e-02   3.4260000000000002e-01  -1.3589999999999999e-01   9.9880000000000002e-01  -8.8900000000000007e-02   2.2635999999999998e+00  -1.1559999999999999e-01  -4.8099999999999997e-02   1.4160000000000000e-01
  -1.9839999999999999e-01  -5.0560000000000005e-01   3.4310000000000002e-01  -9.4999999999999998e-03   3.2350000000000001e-01  -2.3680000000000001e-01   8.4340000000000004e-01  -1.3339999999999999e-01   2.7858999999999998e+00  -1.6380000000000000e-01  -2.8899999999999999e-02   9.2899999999999996e-02
  -3.0859999999999999e-01  -8.1340000000000001e-01   1.2010000000000001e+00  -2.3870000000000000e-01   2.7600000000000002e-01  -2.2800000000000001e-01   8.8780000000000003e-01  -1.5559999999999999e-01   1.5670999999999999e+00  -1.5409999999999999e-01  -1.7319999999999999e-01   6.1899999999999997e-02
  -2.4249999999999999e-01  -2.1980000000000000e-01   6.0050000000000003e-01  -1.0500000000000000e-01   4.1870000000000002e-01  -2.1049999999999999e-01   8.6560000000000004e-01  -1.5559999999999999e-01   1.9153000000000000e+00  -7.7100000000000002e-02  -4.8099999999999997e-02   8.8499999999999995e-02
  -1.9839999999999999e-01  -5.7160000000000000e-01   8.5780000000000001e-01  -1.3370000000000001e-01   2.8549999999999998e-01  -2.0610000000000001e-01   9.5440000000000003e-01  -1.3339999999999999e-01   2.3506000000000000e+00  -1.3489999999999999e-01  -4.8099999999999997e-02   5.3100000000000001e-02
  -2.6450000000000001e-01  -3.5170000000000001e-01   7.7210000000000001e-01  -1.1459999999999999e-01   2.9499999999999998e-01  -2.0169999999999999e-01   1.0209999999999999e+00  -1.7790000000000000e-01   2.1764999999999999e+00  -1.0600000000000000e-01  -5.7700000000000001e-02   7.5200000000000003e-02
  -8.8200000000000001e-02  -3.2979999999999998e-01   1.5441000000000000e+00  -9.5500000000000002e-02   2.6640000000000003e-01  -2.5869999999999999e-01   9.5440000000000003e-01  -4.4499999999999998e-02   1.3059000000000001e+00  -1.1559999999999999e-01  -1.0580000000000001e-01   9.2899999999999996e-02
  -2.2040000000000001e-01  -7.2550000000000003e-01   1.0294000000000001e+00  -9.5500000000000002e-02   3.0449999999999999e-01  -1.8859999999999999e-01   1.0431999999999999e+00   0.0000000000000000e+00   2.3506000000000000e+00  -1.7340000000000000e-01  -1.2509999999999999e-01   1.1060000000000000e-01
  -1.1020000000000001e-01  -4.8359999999999997e-01   1.2010000000000001e+00  -9.5500000000000002e-02   3.1400000000000000e-01  -2.0169999999999999e-01   1.0431999999999999e+00  -2.2239999999999999e-01   2.3506000000000000e+00  -1.4449999999999999e-01  -1.1550000000000001e-01   1.0170000000000000e-01
  -1.1020000000000001e-01  -5.4959999999999998e-01   4.2890000000000000e-01  -2.1959999999999999e-01   3.0449999999999999e-01  -2.2359999999999999e-01   7.3240000000000005e-01  -6.6699999999999995e-02   1.4800000000000000e+00  -2.0230000000000001e-01  -9.6199999999999994e-02   9.7299999999999998e-02
  -1.5429999999999999e-01  -6.3749999999999996e-01   7.7210000000000001e-01  -2.0050000000000001e-01   2.5690000000000002e-01  -2.2800000000000001e-01   7.1020000000000005e-01  -2.2200000000000001e-02   2.5247000000000002e+00  -1.1559999999999999e-01  -6.7400000000000002e-02   1.0170000000000000e-01
  -1.3230000000000000e-01  -3.2979999999999998e-01   6.8630000000000002e-01  -9.5500000000000002e-02   3.7109999999999999e-01  -2.2800000000000001e-01   9.3220000000000003e-01  -2.4460000000000001e-01   1.2188000000000001e+00  -2.0230000000000001e-01  -1.0580000000000001e-01   1.0170000000000000e-01
  -2.8649999999999998e-01  -2.8580000000000000e-01  -1.7160000000000000e-01  -4.7699999999999999e-02   3.1400000000000000e-01  -2.1929999999999999e-01   1.1096999999999999e+00  -2.2239999999999999e-01   2.4377000000000000e+00  -1.3489999999999999e-01  -1.7319999999999999e-01   1.4160000000000000e-01
  -1.7630000000000001e-01  -3.0780000000000002e-01   6.8630000000000002e-01  -3.8199999999999998e-02   2.7600000000000002e-01  -2.1490000000000001e-01   9.5440000000000003e-01  -8.8900000000000007e-02   1.7412000000000001e+00  -1.4449999999999999e-01  -4.8099999999999997e-02   8.4000000000000005e-02
  -2.6450000000000001e-01  -5.4959999999999998e-01   1.0294000000000001e+00  -1.9089999999999999e-01   3.0449999999999999e-01  -1.7540000000000000e-01   9.3220000000000003e-01  -2.2200000000000001e-02   2.7858999999999998e+00  -1.4449999999999999e-01  -1.4430000000000001e-01   6.1899999999999997e-02
  -2.2040000000000001e-01  -6.3749999999999996e-01   1.4582999999999999e+00  -1.4319999999999999e-01   2.5690000000000002e-01  -2.2800000000000001e-01   9.9880000000000002e-01  -2.8910000000000002e-01   1.9153000000000000e+00  -1.6380000000000000e-01  -8.6599999999999996e-02   6.1899999999999997e-02
  -2.8649999999999998e-01  -5.0560000000000005e-01   1.3725000000000001e+00  -1.2410000000000000e-01   3.0449999999999999e-01  -2.1490000000000001e-01   1.0209999999999999e+00  -1.1119999999999999e-01   2.1764999999999999e+00  -1.1559999999999999e-01  -6.7400000000000002e-02   8.8499999999999995e-02
  -2.4249999999999999e-01  -5.4959999999999998e-01   6.0050000000000003e-01  -1.1459999999999999e-01   3.1400000000000000e-01  -2.7189999999999998e-01   7.3240000000000005e-01   0.0000000000000000e+00   2.0893999999999999e+00  -2.2159999999999999e-01  -5.7700000000000001e-02   1.0620000000000000e-01
  -3.7469999999999998e-01  -4.8359999999999997e-01   6.0050000000000003e-01  -9.5500000000000002e-02   2.7600000000000002e-01  -1.6660000000000000e-01   8.4340000000000004e-01  -1.3339999999999999e-01   2.0893999999999999e+00  -1.2520000000000001e-01  -5.7700000000000001e-02   9.2899999999999996e-02
   4.4100000000000000e-02  -5.0560000000000005e-01   8.5780000000000001e-01  -1.7190000000000000e-01   3.7109999999999999e-01  -2.4560000000000001e-01   1.0875999999999999e+00  -1.7790000000000000e-01   2.4377000000000000e+00  -1.2520000000000001e-01  -1.4430000000000001e-01   9.2899999999999996e-02
  -2.6450000000000001e-01  -7.4739999999999995e-01   6.0050000000000003e-01  -1.5279999999999999e-01   3.7109999999999999e-01  -2.4120000000000000e-01   8.4340000000000004e-01  -1.7790000000000000e-01   2.1764999999999999e+00  -1.1559999999999999e-01  -4.8099999999999997e-02   9.2899999999999996e-02
  -1.5429999999999999e-01  -3.9570000000000000e-01   0.0000000000000000e+00   0.0000000000000000e+00   3.7109999999999999e-01  -1.9730000000000000e-01   1.0653999999999999e+00  -1.3339999999999999e-01   1.4800000000000000e+00  -1.5409999999999999e-01  -1.0580000000000001e-01   8.4000000000000005e-02
  -6.6100000000000006e-02  -2.4179999999999999e-01   7.7210000000000001e-01  -1.1459999999999999e-01   3.4260000000000002e-01  -1.5350000000000000e-01   9.9880000000000002e-01  -3.1130000000000002e-01   2.3506000000000000e+00  -1.6380000000000000e-01  -9.6199999999999994e-02   8.4000000000000005e-02
  -1.3230000000000000e-01  -2.8580000000000000e-01   4.2890000000000000e-01  -1.3370000000000001e-01   4.0920000000000001e-01  -2.2800000000000001e-01   8.2120000000000004e-01  -8.8900000000000007e-02   1.7412000000000001e+00  -2.0230000000000001e-01  -2.0210000000000000e-01   1.0170000000000000e-01
  -1.5429999999999999e-01  -1.9789999999999999e-01   1.7160000000000000e-01  -2.0050000000000001e-01   2.9499999999999998e-01  -2.2800000000000001e-01   8.4340000000000004e-01  -1.3339999999999999e-01   2.4377000000000000e+00  -1.2520000000000001e-01  -1.2509999999999999e-01   9.7299999999999998e-02
  -2.4249999999999999e-01  -4.6170000000000000e-01   1.7160000000000000e-01  -4.7699999999999999e-02   2.5690000000000002e-01  -1.9730000000000000e-01   9.9880000000000002e-01  -2.0010000000000000e-01   1.3930000000000000e+00  -1.4449999999999999e-01  -9.6199999999999994e-02   1.2390000000000000e-01
  -1.3230000000000000e-01  -3.2979999999999998e-01   3.4310000000000002e-01  -2.4820000000000000e-01   4.2820000000000003e-01  -2.1929999999999999e-01   8.8780000000000003e-01  -1.7790000000000000e-01   2.1764999999999999e+00  -1.2520000000000001e-01   9.5999999999999992e-03   9.7299999999999998e-02
  -3.5270000000000001e-01  -5.7160000000000000e-01   4.2890000000000000e-01  -1.5279999999999999e-01   2.5690000000000002e-01  -2.1049999999999999e-01   7.3240000000000005e-01  -4.4499999999999998e-02   2.8730000000000002e+00  -1.2520000000000001e-01  -1.5400000000000000e-01   7.5200000000000003e-02
  -2.8649999999999998e-01  -5.4959999999999998e-01   6.0050000000000003e-01  -9.5500000000000002e-02   2.6640000000000003e-01  -2.4560000000000001e-01   1.1540999999999999e+00  -1.1119999999999999e-01   2.1764999999999999e+00  -1.6380000000000000e-01  -5.7700000000000001e-02   1.0170000000000000e-01
  -2.2040000000000001e-01  -4.3969999999999998e-01   8.5780000000000001e-01  -2.0999999999999999e-01   3.3310000000000001e-01  -2.2800000000000001e-01   8.4340000000000004e-01  -4.8920000000000002e-01   2.4377000000000000e+00  -1.9270000000000001e-01  -9.5999999999999992e-03   1.0170000000000000e-01
  -2.1999999999999999e-02  -5.2759999999999996e-01   1.0294000000000001e+00  -2.0999999999999999e-01   3.0449999999999999e-01  -2.4120000000000000e-01   8.4340000000000004e-01  -1.5559999999999999e-01   2.4377000000000000e+00  -1.4449999999999999e-01  -6.7400000000000002e-02   1.1500000000000000e-01
  -2.2040000000000001e-01  -4.1770000000000002e-01  -6.8630000000000002e-01  -7.6399999999999996e-02   3.6159999999999998e-01  -2.4120000000000000e-01   8.8780000000000003e-01  -2.8910000000000002e-01   1.9153000000000000e+00  -8.6699999999999999e-02  -1.2509999999999999e-01   3.5400000000000001e-02
  -8.8200000000000001e-02  -2.8580000000000000e-01   1.2010000000000001e+00  -2.5779999999999997e-01   2.5690000000000002e-01  -2.1049999999999999e-01   5.3269999999999995e-01  -2.2902999999999998e+00   1.8283000000000000e+00  -1.8300000000000000e-01  -3.8500000000000000e-02  -2.9640000000000000e-01
  -3.9679999999999999e-01  -5.7160000000000000e-01   7.7210000000000001e-01  -2.2910000000000000e-01   2.8549999999999998e-01  -2.4120000000000000e-01   4.2170000000000002e-01  -3.8245000000000000e+00   1.9153000000000000e+00  -3.3710000000000001e-01   2.8899999999999999e-02  -4.9990000000000001e-01
  -1.9839999999999999e-01  -3.7369999999999998e-01   3.4310000000000002e-01  -1.2410000000000000e-01   2.1890000000000001e-01  -1.3589999999999999e-01   6.2150000000000005e-01  -5.6923000000000004e+00   2.5247000000000002e+00  -3.6599999999999999e-01   5.7700000000000001e-02  -9.7319999999999995e-01
  -2.4249999999999999e-01  -3.7369999999999998e-01   1.4582999999999999e+00  -1.3370000000000001e-01   2.1890000000000001e-01  -2.1929999999999999e-01   8.6560000000000004e-01  -7.8491999999999997e+00   1.3059000000000001e+00  -5.1049999999999995e-01   6.7400000000000002e-02  -1.5305000000000000e+00
  -2.2040000000000001e-01  -5.7160000000000000e-01   7.7210000000000001e-01  -6.6799999999999998e-02   2.9499999999999998e-01  -1.7100000000000001e-01   1.2650999999999999e+00  -1.0095000000000001e+01   1.6540999999999999e+00  -6.5500000000000003e-01   1.4430000000000001e-01  -2.2029000000000001e+00
  -1.1020000000000001e-01  -4.3969999999999998e-01   8.5780000000000001e-01  -1.2410000000000000e-01   2.8549999999999998e-01  -1.9289999999999999e-01   2.2416999999999998e+00  -1.2118399999999999e+01   4.3530000000000002e-01  -8.2840000000000003e-01   2.7900000000000003e-01  -2.8487000000000000e+00
  -2.1999999999999999e-02  -3.2979999999999998e-01   1.7160000000000000e-01  -1.6230000000000000e-01   3.5210000000000002e-01  -2.3680000000000001e-01   2.5301999999999998e+00  -1.3385899999999999e+01   7.8349999999999997e-01  -7.9949999999999999e-01   2.5019999999999998e-01  -3.2911000000000001e+00
  -1.5429999999999999e-01  -5.0560000000000005e-01   6.8630000000000002e-01  -9.5500000000000002e-02   3.6159999999999998e-01  -2.2359999999999999e-01   3.9062999999999999e+00  -1.5164700000000000e+01   1.4800000000000000e+00  -9.2469999999999997e-01   2.4060000000000001e-01  -3.8927000000000000e+00
  -3.0859999999999999e-01  -3.5170000000000001e-01  -8.5800000000000001e-02  -1.7190000000000000e-01   2.4740000000000001e-01  -2.4560000000000001e-01   4.1283000000000003e+00  -1.5787300000000000e+01   8.7060000000000004e-01  -9.8250000000000004e-01   3.4639999999999999e-01  -4.1624999999999996e+00
  -1.7630000000000001e-01  -2.8580000000000000e-01   9.4359999999999999e-01  -5.7299999999999997e-02   3.5210000000000002e-01  -1.8420000000000000e-01   3.9062999999999999e+00  -1.6298700000000000e+01   5.2239999999999998e-01  -1.0306999999999999e+00   3.2710000000000000e-01  -4.2023000000000001e+00
  -1.3230000000000000e-01  -5.0560000000000005e-01   1.0294000000000001e+00  -1.4319999999999999e-01   2.9499999999999998e-01  -2.2359999999999999e-01   3.6177999999999999e+00  -1.6543299999999999e+01  -3.4820000000000001e-01  -1.1173999999999999e+00   4.0410000000000001e-01  -4.2819000000000003e+00
  -1.7630000000000001e-01  -5.2759999999999996e-01   8.5780000000000001e-01  -1.2410000000000000e-01   3.2350000000000001e-01  -1.9730000000000000e-01   3.2183000000000002e+00  -1.6409900000000000e+01  -1.7410000000000000e-01  -1.1752000000000000e+00   5.1959999999999995e-01  -4.0430999999999999e+00
  -3.3060000000000000e-01  -4.3969999999999998e-01   8.5780000000000001e-01  -2.0999999999999999e-01   3.5210000000000002e-01  -2.2359999999999999e-01   1.4427000000000001e+00  -1.1784900000000000e+01  -2.6119999999999999e-01  -1.1463000000000001e+00   5.1959999999999995e-01  -2.5301999999999998e+00
  -1.3230000000000000e-01  -4.1770000000000002e-01   1.2867999999999999e+00  -2.1959999999999999e-01   3.1400000000000000e-01  -1.3589999999999999e-01   1.0209999999999999e+00  -7.4267000000000003e+00   9.5770000000000000e-01  -7.4170000000000003e-01   2.6939999999999997e-01  -1.4509000000000001e+00
  -2.2040000000000001e-01  -4.3969999999999998e-01   2.5740000000000002e-01  -1.1459999999999999e-01   2.7600000000000002e-01  -2.2359999999999999e-01   9.1000000000000003e-01  -3.2686000000000002e+00   1.3930000000000000e+00  -3.9489999999999997e-01   1.3469999999999999e-01  -7.2099999999999997e-01
   8.8200000000000001e-02  -4.1770000000000002e-01   1.1152000000000000e+00  -2.0999999999999999e-01   2.4740000000000001e-01  -2.6310000000000000e-01   1.0875999999999999e+00  -2.7349999999999999e+00   1.3930000000000000e+00  -2.6010000000000000e-01   2.8899999999999999e-02  -5.9719999999999995e-01
  -2.6450000000000001e-01  -4.8359999999999997e-01   8.5780000000000001e-01  -7.6399999999999996e-02   2.7600000000000002e-01  -2.1490000000000001e-01   1.3761000000000001e+00  -3.2686000000000002e+00   2.5247000000000002e+00  -1.1559999999999999e-01  -1.5400000000000000e-01  -6.4580000000000004e-01
  -1.3230000000000000e-01  -3.7369999999999998e-01   6.0050000000000003e-01  -7.6399999999999996e-02   2.0930000000000001e-01  -2.1490000000000001e-01   1.6868000000000001e+00  -2.7128000000000001e+00   2.5247000000000002e+00  -1.5409999999999999e-01  -1.3469999999999999e-01  -6.5469999999999995e-01
  -2.6450000000000001e-01  -5.2759999999999996e-01   5.1470000000000005e-01  -1.6230000000000000e-01   2.4740000000000001e-01  -1.7540000000000000e-01   9.9880000000000002e-01  -2.9350999999999998e+00   2.4377000000000000e+00  -5.7799999999999997e-02  -2.6939999999999997e-01  -5.4410000000000003e-01
  -1.5429999999999999e-01  -4.1770000000000002e-01   2.5740000000000002e-01  -1.1459999999999999e-01   3.7109999999999999e-01  -1.7979999999999999e-01   9.7660000000000002e-01  -2.8016999999999999e+00   3.4824000000000002e+00  -7.7100000000000002e-02  -2.2130000000000000e-01  -5.4410000000000003e-01
  -2.6450000000000001e-01  -2.6379999999999998e-01   9.4359999999999999e-01  -1.5279999999999999e-01   2.3790000000000000e-01  -2.1490000000000001e-01   1.2428999999999999e+00  -3.0908000000000002e+00   2.7858999999999998e+00  -8.6699999999999999e-02  -2.2130000000000000e-01  -5.6620000000000004e-01
  -3.0859999999999999e-01  -3.0780000000000002e-01   7.7210000000000001e-01  -1.9089999999999999e-01   2.8549999999999998e-01  -2.2800000000000001e-01   1.1540999999999999e+00  -2.9129000000000000e+00   2.4377000000000000e+00  -1.0600000000000000e-01  -2.0210000000000000e-01  -5.7509999999999994e-01
  -2.2040000000000001e-01  -4.1770000000000002e-01   6.8630000000000002e-01  -1.6230000000000000e-01   3.3310000000000001e-01  -1.6230000000000000e-01   1.0653999999999999e+00  -2.8683999999999998e+00   2.4377000000000000e+00  -4.8200000000000000e-02  -2.1170000000000000e-01  -5.2200000000000002e-01
  -3.0859999999999999e-01  -4.1770000000000002e-01   6.0050000000000003e-01  -1.3370000000000001e-01   2.5690000000000002e-01  -1.7100000000000001e-01   1.0875999999999999e+00  -2.7349999999999999e+00   2.5247000000000002e+00  -7.7100000000000002e-02  -2.7900000000000003e-01  -5.7509999999999994e-01
  -1.7630000000000001e-01  -5.4959999999999998e-01   1.7160000000000000e-01  -9.5500000000000002e-02   2.1890000000000001e-01  -2.2800000000000001e-01   1.3095000000000001e+00  -2.9573000000000000e+00   2.7858999999999998e+00  -1.2520000000000001e-01  -1.4430000000000001e-01  -5.9719999999999995e-01
  -1.9839999999999999e-01  -5.2759999999999996e-01   1.2867999999999999e+00  -1.6230000000000000e-01   3.2350000000000001e-01  -2.0169999999999999e-01   1.0209999999999999e+00  -2.9350999999999998e+00   2.6989000000000001e+00  -1.2520000000000001e-01  -8.6599999999999996e-02  -5.8830000000000005e-01
  -2.8649999999999998e-01  -4.3969999999999998e-01   8.5780000000000001e-01  -2.8600000000000000e-02   2.2839999999999999e-01  -2.3240000000000000e-01   9.3220000000000003e-01  -2.6682999999999999e+00   2.0893999999999999e+00  -1.3489999999999999e-01  -2.5979999999999998e-01  -5.8830000000000005e-01
  -2.8649999999999998e-01  -4.8359999999999997e-01   5.1470000000000005e-01  -1.7190000000000000e-01   1.9030000000000000e-01  -2.1049999999999999e-01   1.1762999999999999e+00  -2.8462000000000001e+00   3.1341999999999999e+00  -1.0600000000000000e-01  -2.0210000000000000e-01  -5.4410000000000003e-01
  -4.1880000000000001e-01  -3.5170000000000001e-01  -8.5800000000000001e-02  -1.3370000000000001e-01   2.7600000000000002e-01  -2.3240000000000000e-01   1.1984999999999999e+00  -2.8906000000000001e+00   1.8283000000000000e+00  -4.8200000000000000e-02  -1.7319999999999999e-01  -6.0160000000000002e-01
  -6.6100000000000006e-02  -5.9360000000000002e-01   0.0000000000000000e+00  -9.5500000000000002e-02   3.3310000000000001e-01  -2.4120000000000000e-01   1.2873000000000001e+00  -3.1130000000000000e+00   2.4377000000000000e+00   9.5999999999999992e-03  -8.6599999999999996e-02  -5.8830000000000005e-01
  -1.5429999999999999e-01  -5.9360000000000002e-01   8.5780000000000001e-01  -1.1459999999999999e-01   3.0449999999999999e-01  -2.0610000000000001e-01   1.1762999999999999e+00  -2.8906000000000001e+00   2.5247000000000002e+00  -1.1559999999999999e-01  -1.8279999999999999e-01  -5.6620000000000004e-01
  -2.6450000000000001e-01  -4.3969999999999998e-01   1.1152000000000000e+00  -1.1459999999999999e-01   2.3790000000000000e-01  -2.3240000000000000e-01   1.2206999999999999e+00  -3.0908000000000002e+00   1.8283000000000000e+00  -1.8300000000000000e-01  -1.3469999999999999e-01  -6.1929999999999996e-01
  -2.1999999999999999e-02  -6.1550000000000005e-01   7.7210000000000001e-01  -1.8140000000000001e-01   3.5210000000000002e-01  -1.9730000000000000e-01   1.1762999999999999e+00  -2.7349999999999999e+00   2.1764999999999999e+00  -1.6380000000000000e-01  -2.5979999999999998e-01  -5.4410000000000003e-01
  -3.3060000000000000e-01  -3.7369999999999998e-01   1.1152000000000000e+00  -1.6230000000000000e-01   3.4260000000000002e-01  -1.8420000000000000e-01   1.3539000000000001e+00  -2.8683999999999998e+00   2.0024000000000002e+00  -1.3489999999999999e-01  -2.3089999999999999e-01  -5.8830000000000005e-01
  -3.0859999999999999e-01  -5.2759999999999996e-01   6.8630000000000002e-01  -2.4820000000000000e-01   3.8059999999999999e-01  -2.1049999999999999e-01   1.2873000000000001e+00  -2.8906000000000001e+00   2.6118000000000001e+00  -5.7799999999999997e-02  -9.6199999999999994e-02  -5.7509999999999994e-01
  -2.2040000000000001e-01  -5.7160000000000000e-01   9.4359999999999999e-01  -1.3370000000000001e-01   2.7600000000000002e-01  -2.0610000000000001e-01   1.3539000000000001e+00  -2.9796000000000000e+00   1.5670999999999999e+00  -1.2520000000000001e-01  -1.8279999999999999e-01  -5.7950000000000002e-01
  -1.5429999999999999e-01  -4.1770000000000002e-01   7.7210000000000001e-01  -9.5500000000000002e-02   3.3310000000000001e-01  -2.1490000000000001e-01   1.2873000000000001e+00  -2.8683999999999998e+00   2.8730000000000002e+00  -7.7100000000000002e-02  -9.6199999999999994e-02  -5.6179999999999997e-01
  -2.6450000000000001e-01  -7.4739999999999995e-01  -8.5800000000000001e-02  -1.5279999999999999e-01   2.6640000000000003e-01  -2.1929999999999999e-01   1.0875999999999999e+00  -2.8462000000000001e+00   2.3506000000000000e+00  -7.7100000000000002e-02  -2.1170000000000000e-01  -5.7950000000000002e-01
  -1.5429999999999999e-01  -4.6170000000000000e-01   8.5780000000000001e-01  -1.8140000000000001e-01   3.0449999999999999e-01  -2.1049999999999999e-01   1.2428999999999999e+00  -2.9573000000000000e+00   2.6989000000000001e+00  -1.4449999999999999e-01  -1.2509999999999999e-01  -5.7509999999999994e-01
  -1.9839999999999999e-01  -2.8580000000000000e-01   5.1470000000000005e-01  -8.5900000000000004e-02   3.1400000000000000e-01  -2.1049999999999999e-01   1.0875999999999999e+00  -3.1575000000000002e+00   2.3506000000000000e+00  -1.3489999999999999e-01  -1.3469999999999999e-01  -5.8830000000000005e-01
  -8.8200000000000001e-02  -6.3749999999999996e-01   1.6298999999999999e+00  -1.4319999999999999e-01   3.0449999999999999e-01  -1.9289999999999999e-01   1.2428999999999999e+00  -2.9129000000000000e+00   2.4377000000000000e+00  -1.0600000000000000e-01  -1.2509999999999999e-01  -6.1040000000000005e-01
  -8.8200000000000001e-02  -3.2979999999999998e-01   9.4359999999999999e-01  -5.7299999999999997e-02   3.6159999999999998e-01  -2.1490000000000001e-01   1.3761000000000001e+00  -2.8683999999999998e+00   2.4377000000000000e+00  -4.8200000000000000e-02  -7.6999999999999999e-02  -6.1040000000000005e-01
  -3.7469999999999998e-01  -4.1770000000000002e-01   1.7160000000000000e-01  -7.6399999999999996e-02   3.7109999999999999e-01  -1.8420000000000000e-01   1.1096999999999999e+00  -2.9129000000000000e+00   2.5247000000000002e+00  -1.8300000000000000e-01  -9.6199999999999994e-02  -5.7060000000000000e-01
  -1.7630000000000001e-01  -5.2759999999999996e-01   3.4310000000000002e-01  -2.5779999999999997e-01   2.5690000000000002e-01  -1.8859999999999999e-01   1.1318999999999999e+00  -2.9796000000000000e+00   2.5247000000000002e+00  -4.8200000000000000e-02  -1.6360000000000000e-01  -6.0599999999999998e-01
  -2.6450000000000001e-01  -3.9570000000000000e-01   6.8630000000000002e-01  -1.5279999999999999e-01   3.4260000000000002e-01  -2.1490000000000001e-01   1.1540999999999999e+00  -2.8462000000000001e+00   2.4377000000000000e+00  -1.1559999999999999e-01  -1.7319999999999999e-01  -5.7950000000000002e-01
  -2.8649999999999998e-01  -5.7160000000000000e-01   1.1152000000000000e+00  -2.0050000000000001e-01   2.7600000000000002e-01  -2.1490000000000001e-01   1.1096999999999999e+00  -3.0240000000000000e+00   2.0893999999999999e+00  -1.3489999999999999e-01  -1.0580000000000001e-01  -5.7950000000000002e-01
  -3.3060000000000000e-01  -5.7160000000000000e-01   6.8630000000000002e-01  -2.2910000000000000e-01   3.1400000000000000e-01  -1.9289999999999999e-01   1.0875999999999999e+00  -2.8683999999999998e+00   2.1764999999999999e+00  -6.7400000000000002e-02  -9.6199999999999994e-02  -6.0599999999999998e-01
  -4.1880000000000001e-01  -2.8580000000000000e-01   6.0050000000000003e-01  -2.1959999999999999e-01   2.0930000000000001e-01  -2.5869999999999999e-01   1.0875999999999999e+00  -2.9350999999999998e+00   2.4377000000000000e+00  -1.1559999999999999e-01  -1.6360000000000000e-01  -5.5740000000000001e-01
  -3.7469999999999998e-01  -4.6170000000000000e-01   1.3725000000000001e+00  -1.9089999999999999e-01   2.8549999999999998e-01  -1.8420000000000000e-01   1.2873000000000001e+00  -2.8239000000000001e+00   2.2635999999999998e+00  -8.6699999999999999e-02  -2.1170000000000000e-01  -6.3260000000000005e-01
  -2.4249999999999999e-01  -4.6170000000000000e-01   0.0000000000000000e+00  -1.4319999999999999e-01   4.0920000000000001e-01  -1.7979999999999999e-01   1.0653999999999999e+00  -2.9350999999999998e+00   2.2635999999999998e+00  -1.7340000000000000e-01  -1.4430000000000001e-01  -5.8389999999999997e-01
  -2.6450000000000001e-01  -4.6170000000000000e-01   7.7210000000000001e-01  -1.8140000000000001e-01   2.4740000000000001e-01  -2.1049999999999999e-01   1.3761000000000001e+00  -2.8683999999999998e+00   2.4377000000000000e+00  -1.3489999999999999e-01  -1.3469999999999999e-01  -5.8830000000000005e-01
  -1.9839999999999999e-01  -3.0780000000000002e-01   8.5800000000000001e-02  -1.1459999999999999e-01   3.3310000000000001e-01  -2.1929999999999999e-01   1.2873000000000001e+00  -2.7128000000000001e+00   2.0893999999999999e+00  -8.6699999999999999e-02  -1.1550000000000001e-01  -6.1490000000000000e-01
  -2.2040000000000001e-01  -3.9570000000000000e-01   8.5780000000000001e-01  -5.7299999999999997e-02   2.8549999999999998e-01  -2.1490000000000001e-01   1.1984999999999999e+00  -2.8239000000000001e+00   2.1764999999999999e+00  -1.5409999999999999e-01  -1.4430000000000001e-01  -6.0599999999999998e-01
  -1.5429999999999999e-01  -5.2759999999999996e-01   1.2010000000000001e+00  -2.0050000000000001e-01   2.4740000000000001e-01  -2.1049999999999999e-01   1.2650999999999999e+00  -2.6905000000000001e+00   2.2635999999999998e+00  -1.4449999999999999e-01  -1.7319999999999999e-01  -5.7950000000000002e-01
  -8.8200000000000001e-02  -3.9570000000000000e-01  -4.2890000000000000e-01  -1.5279999999999999e-01   1.9980000000000001e-01  -1.9289999999999999e-01   1.3095000000000001e+00  -2.8683999999999998e+00   2.5247000000000002e+00  -8.6699999999999999e-02  -1.9199999999999998e-02  -5.8389999999999997e-01
  -1.1020000000000001e-01  -3.9570000000000000e-01   4.2890000000000000e-01  -1.2410000000000000e-01   2.0930000000000001e-01  -2.0169999999999999e-01   1.1540999999999999e+00  -2.9796000000000000e+00   2.6989000000000001e+00  -2.1190000000000001e-01  -1.6360000000000000e-01  -5.5740000000000001e-01
  -1.5429999999999999e-01  -4.6170000000000000e-01   1.2867999999999999e+00  -1.2410000000000000e-01   2.9499999999999998e-01  -2.0169999999999999e-01   1.1984999999999999e+00  -3.0463000000000000e+00   2.3506000000000000e+00  -1.2520000000000001e-01  -7.6999999999999999e-02  -5.8830000000000005e-01
  -3.3060000000000000e-01  -5.0560000000000005e-01   1.1152000000000000e+00  -1.6230000000000000e-01   2.5690000000000002e-01  -1.9730000000000000e-01   1.1984999999999999e+00  -2.7795000000000001e+00   2.6118000000000001e+00  -1.2520000000000001e-01  -1.0580000000000001e-01  -5.6179999999999997e-01
  -5.5110000000000003e-01  -1.7590000000000000e-01   0.0000000000000000e+00  -1.9089999999999999e-01   2.7600000000000002e-01  -1.5790000000000001e-01   1.1096999999999999e+00  -2.8462000000000001e+00   2.9600000000000000e+00  -8.6699999999999999e-02  -1.4430000000000001e-01  -5.9270000000000000e-01
  -2.8649999999999998e-01  -3.9570000000000000e-01   8.5780000000000001e-01  -1.4319999999999999e-01   3.2350000000000001e-01  -2.4120000000000000e-01   1.2873000000000001e+00  -2.9573000000000000e+00   2.2635999999999998e+00  -1.9270000000000001e-01  -1.0580000000000001e-01  -5.8389999999999997e-01
  -3.0859999999999999e-01  -2.1980000000000000e-01  -8.5800000000000001e-02  -2.0999999999999999e-01   2.9499999999999998e-01  -1.8859999999999999e-01   1.2873000000000001e+00  -2.9573000000000000e+00   3.1341999999999999e+00  -1.7340000000000000e-01  -8.6599999999999996e-02  -5.9719999999999995e-01
  -2.4249999999999999e-01  -4.1770000000000002e-01   6.0050000000000003e-01  -1.9089999999999999e-01   2.6640000000000003e-01  -1.4470000000000000e-01   1.1096999999999999e+00  -2.6905000000000001e+00   2.0893999999999999e+00  -9.6299999999999997e-02  -1.3469999999999999e-01  -6.5029999999999999e-01
  -2.4249999999999999e-01  -3.5170000000000001e-01  -8.5800000000000001e-02  -6.6799999999999998e-02   2.3790000000000000e-01  -1.9730000000000000e-01   1.1984999999999999e+00  -2.8906000000000001e+00   2.7858999999999998e+00  -1.2520000000000001e-01  -1.1550000000000001e-01  -6.1929999999999996e-01
  -1.1020000000000001e-01  -4.8359999999999997e-01   5.1470000000000005e-01  -2.2910000000000000e-01   2.2839999999999999e-01  -1.8859999999999999e-01   1.4427000000000001e+00  -3.1130000000000000e+00   2.3506000000000000e+00  -7.7100000000000002e-02  -2.0210000000000000e-01  -5.3520000000000001e-01
  -4.6289999999999998e-01  -4.3969999999999998e-01  -1.7160000000000000e-01  -2.0999999999999999e-01   3.1400000000000000e-01  -2.2359999999999999e-01   1.2206999999999999e+00  -2.8683999999999998e+00   2.4377000000000000e+00  -7.7100000000000002e-02  -1.2509999999999999e-01  -5.5740000000000001e-01
  -2.1999999999999999e-02  -2.6379999999999998e-01   1.2867999999999999e+00  -1.6230000000000000e-01   2.8549999999999998e-01  -1.8859999999999999e-01   1.1762999999999999e+00  -2.8239000000000001e+00   2.5247000000000002e+00  -1.1559999999999999e-01  -1.1550000000000001e-01  -5.9719999999999995e-01
  -4.4100000000000000e-02  -5.0560000000000005e-01   4.2890000000000000e-01  -2.6729999999999998e-01   3.9970000000000000e-01  -1.7540000000000000e-01   1.1318999999999999e+00  -2.8906000000000001e+00   3.3083000000000000e+00  -1.1559999999999999e-01  -1.5400000000000000e-01  -5.9719999999999995e-01
  -2.6450000000000001e-01  -5.0560000000000005e-01   8.5800000000000001e-02  -1.0500000000000000e-01   2.9499999999999998e-01  -2.2359999999999999e-01   1.1984999999999999e+00  -2.7795000000000001e+00   1.6540999999999999e+00  -2.4079999999999999e-01  -1.2509999999999999e-01  -6.1929999999999996e-01
  -8.8200000000000001e-02  -4.8359999999999997e-01   1.7160000000000000e-01  -2.0050000000000001e-01   1.7130000000000001e-01  -1.8420000000000000e-01   1.2650999999999999e+00  -2.9796000000000000e+00   2.3506000000000000e+00  -1.0600000000000000e-01  -2.1170000000000000e-01  -6.0599999999999998e-01
  -3.9679999999999999e-01  -7.6939999999999997e-01   1.3725000000000001e+00  -1.1459999999999999e-01   2.4740000000000001e-01  -2.0169999999999999e-01   1.1762999999999999e+00  -3.1575000000000002e+00   2.6989000000000001e+00  -1.5409999999999999e-01  -6.7400000000000002e-02  -5.6179999999999997e-01
  -2.6450000000000001e-01  -3.0780000000000002e-01   4.2890000000000000e-01  -1.3370000000000001e-01   2.8549999999999998e-01  -2.0169999999999999e-01   1.2650999999999999e+00  -3.0240000000000000e+00   2.6118000000000001e+00  -1.8300000000000000e-01  -8.6599999999999996e-02  -6.0160000000000002e-01
  -8.8200000000000001e-02  -6.1550000000000005e-01   1.2867999999999999e+00  -7.6399999999999996e-02   2.7600000000000002e-01  -2.1049999999999999e-01   9.7660000000000002e-01  -2.5792999999999999e+00   2.6989000000000001e+00  -1.4449999999999999e-01  -1.2509999999999999e-01  -6.0160000000000002e-01
  -1.7630000000000001e-01  -4.8359999999999997e-01   1.2867999999999999e+00  -1.4319999999999999e-01   2.7600000000000002e-01  -1.9730000000000000e-01   1.0875999999999999e+00  -3.0463000000000000e+00   2.9600000000000000e+00  -2.0230000000000001e-01  -9.6199999999999994e-02  -5.9270000000000000e-01
  -6.6100000000000006e-02  -5.7160000000000000e-01   1.0294000000000001e+00  -2.3870000000000000e-01   3.2350000000000001e-01  -2.8499999999999998e-01   9.7660000000000002e-01  -2.9796000000000000e+00   2.2635999999999998e+00  -2.3119999999999999e-01  -2.8870000000000001e-01  -5.8389999999999997e-01
  -3.3060000000000000e-01  -2.1980000000000000e-01   9.4359999999999999e-01  -1.2410000000000000e-01   2.5690000000000002e-01  -2.4120000000000000e-01   1.1318999999999999e+00  -3.2464000000000000e+00   2.3506000000000000e+00  -8.6699999999999999e-02  -1.3469999999999999e-01  -5.9719999999999995e-01
  -2.2040000000000001e-01  -4.6170000000000000e-01  -1.7160000000000000e-01  -1.9089999999999999e-01   3.3310000000000001e-01  -2.2800000000000001e-01   9.3220000000000003e-01  -3.0463000000000000e+00   1.7412000000000001e+00  -1.2520000000000001e-01  -1.5400000000000000e-01  -5.9719999999999995e-01
  -1.9839999999999999e-01  -4.8359999999999997e-01   5.1470000000000005e-01  -1.4319999999999999e-01   2.8549999999999998e-01  -1.9289999999999999e-01   9.1000000000000003e-01  -2.8016999999999999e+00   2.5247000000000002e+00  -1.8300000000000000e-01  -3.8500000000000000e-02  -5.6620000000000004e-01
  -1.5429999999999999e-01  -3.9570000000000000e-01   1.4582999999999999e+00  -2.0050000000000001e-01   2.5690000000000002e-01  -2.0169999999999999e-01   7.9900000000000004e-01  -3.0684999999999998e+00   2.7858999999999998e+00  -1.7340000000000000e-01  -1.0580000000000001e-01  -6.0160000000000002e-01
  -2.1999999999999999e-02  -5.4959999999999998e-01   1.1152000000000000e+00  -2.7689999999999998e-01   1.9980000000000001e-01  -2.1929999999999999e-01   1.0431999999999999e+00  -3.1575000000000002e+00   2.7858999999999998e+00  -5.7799999999999997e-02  -7.6999999999999999e-02  -6.1040000000000005e-01
  -1.1020000000000001e-01  -5.9360000000000002e-01   6.0050000000000003e-01  -1.5279999999999999e-01   2.5690000000000002e-01  -2.4120000000000000e-01   1.0431999999999999e+00  -3.3130999999999999e+00   2.4377000000000000e+00  -1.4449999999999999e-01  -7.6999999999999999e-02  -5.5289999999999995e-01
  -2.8649999999999998e-01  -4.8359999999999997e-01   3.4310000000000002e-01  -1.3370000000000001e-01   2.7600000000000002e-01  -1.8859999999999999e-01   1.0209999999999999e+00  -3.0463000000000000e+00   3.0470999999999999e+00  -2.2159999999999999e-01  -1.0580000000000001e-01  -6.0160000000000002e-01
  -2.1999999999999999e-02  -3.9570000000000000e-01   2.5740000000000002e-01  -7.6399999999999996e-02   2.7600000000000002e-01  -2.1049999999999999e-01   9.9880000000000002e-01  -3.0684999999999998e+00   2.7858999999999998e+00  -9.6299999999999997e-02  -1.1550000000000001e-01  -5.3969999999999996e-01
  -3.3060000000000000e-01  -4.1770000000000002e-01   6.8630000000000002e-01  -1.0500000000000000e-01   2.7600000000000002e-01  -1.5790000000000001e-01   8.8780000000000003e-01  -3.0017999999999998e+00   1.7412000000000001e+00  -2.1190000000000001e-01  -1.0580000000000001e-01  -5.5740000000000001e-01
  -3.3060000000000000e-01  -3.0780000000000002e-01   3.4310000000000002e-01  -1.2410000000000000e-01   2.3790000000000000e-01  -2.2359999999999999e-01   9.5440000000000003e-01  -2.8906000000000001e+00   2.1764999999999999e+00  -9.6299999999999997e-02  -2.0210000000000000e-01  -5.6179999999999997e-01
  -1.9839999999999999e-01  -5.0560000000000005e-01   5.1470000000000005e-01  -1.4319999999999999e-01   3.3310000000000001e-01  -1.8859999999999999e-01   1.0209999999999999e+00  -3.0684999999999998e+00   2.5247000000000002e+00  -1.4449999999999999e-01  -1.6360000000000000e-01  -5.1749999999999996e-01
  -3.3060000000000000e-01  -3.9570000000000000e-01   6.0050000000000003e-01  -1.7190000000000000e-01   2.9499999999999998e-01  -1.8420000000000000e-01   1.1540999999999999e+00  -2.9129000000000000e+00   3.0470999999999999e+00  -1.1559999999999999e-01  -8.6599999999999996e-02  -5.7509999999999994e-01
  -3.0859999999999999e-01  -1.9789999999999999e-01   3.4310000000000002e-01  -1.5279999999999999e-01   2.7600000000000002e-01  -1.9730000000000000e-01   1.0653999999999999e+00  -3.0463000000000000e+00   3.1341999999999999e+00  -1.1559999999999999e-01  -9.5999999999999992e-03  -5.3520000000000001e-01
  -1.5429999999999999e-01  -3.9570000000000000e-01   4.2890000000000000e-01  -1.6230000000000000e-01   3.5210000000000002e-01  -2.5430000000000003e-01   9.3220000000000003e-01  -3.0684999999999998e+00   1.6540999999999999e+00  -8.6699999999999999e-02  -1.7319999999999999e-01  -5.6179999999999997e-01
  -2.2040000000000001e-01  -4.3969999999999998e-01   1.2010000000000001e+00  -1.5279999999999999e-01   2.9499999999999998e-01  -2.0610000000000001e-01   1.0653999999999999e+00  -3.1575000000000002e+00   2.8730000000000002e+00  -1.6380000000000000e-01  -9.6199999999999994e-02  -5.4410000000000003e-01
  -1.5429999999999999e-01  -5.2759999999999996e-01   1.7160000000000000e-01  -1.5279999999999999e-01   3.6159999999999998e-01  -1.7540000000000000e-01   1.0431999999999999e+00  -3.0017999999999998e+00   1.5670999999999999e+00  -2.3119999999999999e-01  -9.6199999999999994e-02  -5.8389999999999997e-01
  -2.8649999999999998e-01  -3.2979999999999998e-01   2.5740000000000002e-01  -2.0050000000000001e-01   2.4740000000000001e-01  -2.3240000000000000e-01   7.9900000000000004e-01  -2.8462000000000001e+00   1.6540999999999999e+00  -9.6299999999999997e-02  -1.4430000000000001e-01  -5.3080000000000005e-01
  -1.7630000000000001e-01  -5.0560000000000005e-01   1.7160000000000000e-01  -1.3370000000000001e-01   2.7600000000000002e-01  -1.7540000000000000e-01   1.1762999999999999e+00  -2.8683999999999998e+00   2.7858999999999998e+00  -2.1190000000000001e-01  -5.7700000000000001e-02  -5.5289999999999995e-01
  -3.0859999999999999e-01  -2.8580000000000000e-01   3.4310000000000002e-01  -1.2410000000000000e-01   3.0449999999999999e-01  -2.1929999999999999e-01   1.0653999999999999e+00  -2.9573000000000000e+00   2.6118000000000001e+00  -1.8300000000000000e-01  -7.6999999999999999e-02  -5.7060000000000000e-01
  -2.6450000000000001e-01  -4.3969999999999998e-01  -3.4310000000000002e-01  -2.0050000000000001e-01   1.8079999999999999e-01  -1.5790000000000001e-01   8.6560000000000004e-01  -3.1352000000000002e+00   1.7412000000000001e+00  -1.8300000000000000e-01  -2.1170000000000000e-01  -5.5740000000000001e-01
  -3.7469999999999998e-01  -3.9570000000000000e-01   9.4359999999999999e-01  -1.6230000000000000e-01   3.4260000000000002e-01  -2.1929999999999999e-01   8.4340000000000004e-01  -3.2019000000000002e+00   2.6118000000000001e+00  -1.3489999999999999e-01  -9.6199999999999994e-02  -5.3520000000000001e-01
  -1.9839999999999999e-01  -5.2759999999999996e-01   1.4582999999999999e+00  -2.1959999999999999e-01   2.7600000000000002e-01  -2.2359999999999999e-01   1.0875999999999999e+00  -2.9796000000000000e+00   2.5247000000000002e+00  -1.7340000000000000e-01  -6.7400000000000002e-02  -6.0160000000000002e-01
  -1.3230000000000000e-01  -3.9570000000000000e-01   0.0000000000000000e+00  -6.6799999999999998e-02   3.4260000000000002e-01  -2.2800000000000001e-01   1.0875999999999999e+00  -2.9129000000000000e+00   2.1764999999999999e+00  -1.1559999999999999e-01  -1.9199999999999998e-02  -5.7950000000000002e-01
  -2.8649999999999998e-01  -3.7369999999999998e-01   6.8630000000000002e-01  -1.8140000000000001e-01   3.6159999999999998e-01  -2.3680000000000001e-01   1.0209999999999999e+00  -2.9796000000000000e+00   2.2635999999999998e+00  -1.1559999999999999e-01  -1.1550000000000001e-01  -5.2200000000000002e-01
  -2.2040000000000001e-01  -4.1770000000000002e-01   4.2890000000000000e-01  -1.7190000000000000e-01   3.0449999999999999e-01  -1.8859999999999999e-01   1.0431999999999999e+00  -3.1797000000000000e+00   2.8730000000000002e+00  -8.6699999999999999e-02  -8.6599999999999996e-02  -5.2200000000000002e-01
   0.0000000000000000e+00  -2.4179999999999999e-01   3.4310000000000002e-01  -1.7190000000000000e-01   3.8059999999999999e-01  -2.0169999999999999e-01   1.0431999999999999e+00  -3.0684999999999998e+00   2.1764999999999999e+00  -8.6699999999999999e-02  -1.5400000000000000e-01  -5.4410000000000003e-01
  -1.9839999999999999e-01  -3.2979999999999998e-01   1.0294000000000001e+00  -2.0050000000000001e-01   3.1400000000000000e-01  -2.0610000000000001e-01   1.2650999999999999e+00  -3.1575000000000002e+00   1.7412000000000001e+00  -2.2159999999999999e-01  -1.7319999999999999e-01  -6.0599999999999998e-01
  -3.9679999999999999e-01  -4.1770000000000002e-01   1.2010000000000001e+00  -1.4319999999999999e-01   2.6640000000000003e-01  -2.6750000000000002e-01   8.8780000000000003e-01  -2.8906000000000001e+00   2.8730000000000002e+00  -1.4449999999999999e-01  -8.6599999999999996e-02  -5.7509999999999994e-01
  -1.9839999999999999e-01  -3.2979999999999998e-01   1.7160000000000000e-01  -3.8199999999999998e-02   2.7600000000000002e-01  -1.9730000000000000e-01   1.0653999999999999e+00  -3.1575000000000002e+00   2.4377000000000000e+00  -1.9270000000000001e-01  -1.3469999999999999e-01  -5.7509999999999994e-01
  -1.7630000000000001e-01  -4.8359999999999997e-01   6.0050000000000003e-01  -1.4319999999999999e-01   2.5690000000000002e-01  -1.5790000000000001e-01   9.7660000000000002e-01  -2.8462000000000001e+00   2.8730000000000002e+00  -6.7400000000000002e-02  -1.6360000000000000e-01  -5.4849999999999999e-01
  -3.5270000000000001e-01  -5.9360000000000002e-01   1.1152000000000000e+00  -1.7190000000000000e-01   3.3310000000000001e-01  -1.9730000000000000e-01   1.0875999999999999e+00  -2.9796000000000000e+00   1.4800000000000000e+00  -1.0600000000000000e-01  -1.3469999999999999e-01  -5.6179999999999997e-01
  -1.9839999999999999e-01  -5.0560000000000005e-01   1.2010000000000001e+00  -2.2910000000000000e-01   3.0449999999999999e-01  -2.0169999999999999e-01   8.6560000000000004e-01  -2.9573000000000000e+00   2.0893999999999999e+00  -1.6380000000000000e-01  -8.6599999999999996e-02  -5.4849999999999999e-01
  -1.9839999999999999e-01  -2.8580000000000000e-01   3.4310000000000002e-01  -1.7190000000000000e-01   2.9499999999999998e-01  -2.1490000000000001e-01   1.1096999999999999e+00  -3.0684999999999998e+00   1.4800000000000000e+00  -1.5409999999999999e-01  -7.6999999999999999e-02  -5.7060000000000000e-01
  -4.1880000000000001e-01  -2.1980000000000000e-01   1.7160000000000000e-01  -7.6399999999999996e-02   1.9980000000000001e-01  -1.9730000000000000e-01   9.9880000000000002e-01  -3.1130000000000000e+00   2.5247000000000002e+00  -1.7340000000000000e-01  -1.1550000000000001e-01  -5.6179999999999997e-01
  -4.4100000000000000e-02  -3.0780000000000002e-01   3.4310000000000002e-01  -1.8140000000000001e-01   2.1890000000000001e-01  -1.5350000000000000e-01   8.6560000000000004e-01  -2.9796000000000000e+00   2.9600000000000000e+00  -1.4449999999999999e-01  -9.6199999999999994e-02  -5.2200000000000002e-01
  -1.5429999999999999e-01  -5.0560000000000005e-01   2.5740000000000002e-01  -1.4319999999999999e-01   2.9499999999999998e-01  -2.3240000000000000e-01   8.6560000000000004e-01  -3.0684999999999998e+00   2.6118000000000001e+00  -8.6699999999999999e-02  -9.6199999999999994e-02  -5.8389999999999997e-01
  -1.7630000000000001e-01  -3.7369999999999998e-01  -8.5800000000000001e-02  -9.5500000000000002e-02   3.9010000000000000e-01  -2.2800000000000001e-01   1.0653999999999999e+00  -3.1575000000000002e+00   2.0024000000000002e+00  -2.3119999999999999e-01  -5.7700000000000001e-02  -5.4410000000000003e-01
  -1.1020000000000001e-01  -3.9570000000000000e-01   1.6298999999999999e+00  -7.6399999999999996e-02   3.6159999999999998e-01  -2.3680000000000001e-01   1.0431999999999999e+00  -2.9129000000000000e+00   2.2635999999999998e+00  -2.2159999999999999e-01  -6.7400000000000002e-02  -6.1040000000000005e-01
  -1.3230000000000000e-01  -4.6170000000000000e-01  -8.5800000000000001e-02  -2.1959999999999999e-01   2.8549999999999998e-01  -1.6230000000000000e-01   9.9880000000000002e-01  -2.8906000000000001e+00   2.5247000000000002e+00  -1.6380000000000000e-01  -1.0580000000000001e-01  -5.9719999999999995e-01
  -2.4249999999999999e-01  -4.3969999999999998e-01   6.0050000000000003e-01  -1.7190000000000000e-01   3.2350000000000001e-01  -1.9730000000000000e-01   7.9900000000000004e-01  -2.9573000000000000e+00   2.7858999999999998e+00  -1.3489999999999999e-01  -3.8500000000000000e-02  -5.3080000000000005e-01
   0.0000000000000000e+00  -4.6170000000000000e-01   8.5780000000000001e-01  -1.8140000000000001e-01   3.0449999999999999e-01  -2.2800000000000001e-01   1.0209999999999999e+00  -3.2019000000000002e+00   2.7858999999999998e+00  -1.4449999999999999e-01  -1.1550000000000001e-01  -5.7060000000000000e-01
  -4.6289999999999998e-01  -4.3969999999999998e-01  -8.5800000000000001e-02  -2.2910000000000000e-01   2.6640000000000003e-01  -2.0169999999999999e-01   8.2120000000000004e-01  -2.9796000000000000e+00   2.6118000000000001e+00  -1.9270000000000001e-01  -1.8279999999999999e-01  -5.3969999999999996e-01
  -1.9839999999999999e-01  -6.3749999999999996e-01   0.0000000000000000e+00  -1.6230000000000000e-01   3.0449999999999999e-01  -1.7979999999999999e-01   1.0431999999999999e+00  -2.9796000000000000e+00   2.2635999999999998e+00  -9.6299999999999997e-02  -1.0580000000000001e-01  -5.3080000000000005e-01
  -2.4249999999999999e-01  -2.1980000000000000e-01  -8.5800000000000001e-02  -1.4319999999999999e-01   2.5690000000000002e-01  -1.7540000000000000e-01   8.4340000000000004e-01  -2.9350999999999998e+00   1.6540999999999999e+00  -1.0600000000000000e-01  -5.7700000000000001e-02  -5.7509999999999994e-01
  -1.7630000000000001e-01  -5.4959999999999998e-01  -1.7160000000000000e-01  -1.7190000000000000e-01   3.4260000000000002e-01  -1.7540000000000000e-01   8.6560000000000004e-01  -3.2242000000000002e+00   2.1764999999999999e+00  -2.4079999999999999e-01  -1.6360000000000000e-01  -5.9719999999999995e-01
  -1.7630000000000001e-01  -5.0560000000000005e-01   8.5800000000000001e-02  -1.8140000000000001e-01   3.0449999999999999e-01  -1.9289999999999999e-01   9.3220000000000003e-01  -3.0908000000000002e+00   2.4377000000000000e+00  -2.0230000000000001e-01  -7.6999999999999999e-02  -5.7060000000000000e-01
  -2.6450000000000001e-01  -5.2759999999999996e-01   7.7210000000000001e-01  -1.0500000000000000e-01   3.6159999999999998e-01  -2.3680000000000001e-01   9.9880000000000002e-01  -3.0684999999999998e+00   2.9600000000000000e+00  -2.2159999999999999e-01  -7.6999999999999999e-02  -5.8389999999999997e-01
  -3.3060000000000000e-01  -3.9570000000000000e-01  -2.5740000000000002e-01  -1.0500000000000000e-01   3.3310000000000001e-01  -1.9289999999999999e-01   9.1000000000000003e-01  -3.1352000000000002e+00   3.2212000000000001e+00  -1.3489999999999999e-01  -9.6199999999999994e-02  -5.5740000000000001e-01
  -1.7630000000000001e-01  -6.3749999999999996e-01   6.8630000000000002e-01  -1.2410000000000000e-01   3.8059999999999999e-01  -2.3240000000000000e-01   8.6560000000000004e-01  -2.9129000000000000e+00   2.3506000000000000e+00  -8.6699999999999999e-02   1.9199999999999998e-02  -5.3969999999999996e-01
  -6.6100000000000006e-02  -4.8359999999999997e-01   6.8630000000000002e-01  -1.4319999999999999e-01   1.9980000000000001e-01  -1.7100000000000001e-01   8.8780000000000003e-01  -3.0017999999999998e+00   3.0470999999999999e+00  -2.4079999999999999e-01  -1.3469999999999999e-01  -6.1490000000000000e-01
  -1.5429999999999999e-01  -3.7369999999999998e-01   6.8630000000000002e-01  -1.1459999999999999e-01   2.5690000000000002e-01  -1.9730000000000000e-01   8.8780000000000003e-01  -3.1352000000000002e+00   2.7858999999999998e+00  -1.2520000000000001e-01  -7.6999999999999999e-02  -4.9099999999999999e-01
  -1.7630000000000001e-01  -7.0350000000000001e-01  -2.5740000000000002e-01  -1.9089999999999999e-01   2.4740000000000001e-01  -2.0610000000000001e-01   1.0209999999999999e+00  -2.8906000000000001e+00   2.3506000000000000e+00  -1.8300000000000000e-01  -1.3469999999999999e-01  -5.3969999999999996e-01
  -1.3230000000000000e-01  -2.8580000000000000e-01   5.1470000000000005e-01  -7.6399999999999996e-02   2.7600000000000002e-01  -2.8070000000000001e-01   1.0209999999999999e+00  -2.8906000000000001e+00   2.6118000000000001e+00  -4.8200000000000000e-02  -8.6599999999999996e-02  -5.4410000000000003e-01
  -4.4080000000000003e-01  -2.4179999999999999e-01   2.5740000000000002e-01  -5.7299999999999997e-02   2.2839999999999999e-01  -1.6660000000000000e-01   1.0209999999999999e+00  -2.8462000000000001e+00   2.6989000000000001e+00  -1.8300000000000000e-01  -1.0580000000000001e-01  -6.0599999999999998e-01
  -2.8649999999999998e-01  -4.6170000000000000e-01   1.2010000000000001e+00  -1.2410000000000000e-01   2.3790000000000000e-01  -1.8420000000000000e-01   5.7709999999999995e-01  -3.1797000000000000e+00   2.1764999999999999e+00  -1.1559999999999999e-01  -9.6199999999999994e-02  -5.7509999999999994e-01
  -3.3060000000000000e-01  -5.0560000000000005e-01  -3.4310000000000002e-01  -1.9089999999999999e-01   2.2839999999999999e-01  -1.9289999999999999e-01   9.9880000000000002e-01  -3.0240000000000000e+00   2.3506000000000000e+00  -1.0600000000000000e-01  -1.2509999999999999e-01  -5.3080000000000005e-01
   5.0700000000000001e-01  -6.8149999999999999e-01   9.4359999999999999e-01  -1.6230000000000000e-01   2.5690000000000002e-01  -2.2359999999999999e-01   1.0431999999999999e+00  -2.9796000000000000e+00   2.2635999999999998e+00  -2.3119999999999999e-01  -1.6360000000000000e-01  -5.0870000000000004e-01
  -3.7469999999999998e-01  -3.0780000000000002e-01   8.5800000000000001e-02   9.4999999999999998e-03   2.7600000000000002e-01  -2.0169999999999999e-01   1.1318999999999999e+00  -2.9573000000000000e+00   2.9600000000000000e+00  -1.9270000000000001e-01  -9.5999999999999992e-03  -5.5289999999999995e-01
   3.3060000000000000e-01  -5.0560000000000005e-01   9.4359999999999999e-01  -1.9099999999999999e-02   2.7600000000000002e-01  -1.7540000000000000e-01   1.0431999999999999e+00  -3.0463000000000000e+00   2.6118000000000001e+00  -1.6380000000000000e-01  -9.6199999999999994e-02  -5.7060000000000000e-01
  -1.0580000000000001e+00  -4.3969999999999998e-01   0.0000000000000000e+00  -2.1959999999999999e-01   3.4260000000000002e-01  -2.1490000000000001e-01   9.7660000000000002e-01  -3.0240000000000000e+00   2.0893999999999999e+00  -2.1190000000000001e-01  -8.6599999999999996e-02  -5.9270000000000000e-01
   4.4080000000000003e-01  -6.3749999999999996e-01   1.6298999999999999e+00  -1.1459999999999999e-01   1.7130000000000001e-01  -2.2800000000000001e-01   9.7660000000000002e-01  -3.0684999999999998e+00   2.6118000000000001e+00  -1.0600000000000000e-01  -1.1550000000000001e-01  -6.1490000000000000e-01
  -1.0801000000000001e+00  -5.4959999999999998e-01  -2.5740000000000002e-01  -1.6230000000000000e-01   3.0449999999999999e-01  -1.9289999999999999e-01   9.1000000000000003e-01  -2.9796000000000000e+00   1.4800000000000000e+00  -8.6699999999999999e-02  -1.0580000000000001e-01  -5.9270000000000000e-01
   3.0859999999999999e-01  -5.2759999999999996e-01   1.7157000000000000e+00  -1.7190000000000000e-01   2.9499999999999998e-01  -2.1049999999999999e-01   8.6560000000000004e-01  -3.0684999999999998e+00   2.6118000000000001e+00  -1.1559999999999999e-01  -9.6199999999999994e-02  -5.1310000000000000e-01
  -9.4779999999999998e-01  -4.3969999999999998e-01   0.0000000000000000e+00  -1.1459999999999999e-01   3.9970000000000000e-01  -2.0610000000000001e-01   9.5440000000000003e-01  -2.8016999999999999e+00   3.4824000000000002e+00  -1.0600000000000000e-01  -1.0580000000000001e-01  -4.9540000000000001e-01
   2.8649999999999998e-01  -5.2759999999999996e-01   6.0050000000000003e-01  -2.5779999999999997e-01   1.6180000000000000e-01  -1.3159999999999999e-01   1.0653999999999999e+00  -2.7795000000000001e+00   2.0893999999999999e+00  -1.0600000000000000e-01  -1.3469999999999999e-01  -5.9719999999999995e-01
  -4.1880000000000001e-01  -4.3969999999999998e-01  -1.7160000000000000e-01  -9.5500000000000002e-02   3.3310000000000001e-01  -1.6230000000000000e-01   1.1096999999999999e+00  -3.1130000000000000e+00   2.4377000000000000e+00  -1.5409999999999999e-01  -1.1550000000000001e-01  -4.8220000000000002e-01
   1.3230000000000000e-01  -6.8149999999999999e-01   5.1470000000000005e-01  -2.1959999999999999e-01   1.9980000000000001e-01  -2.1049999999999999e-01   8.2120000000000004e-01  -3.1352000000000002e+00   2.5247000000000002e+00  -1.9270000000000001e-01  -3.8500000000000000e-02  -5.9270000000000000e-01
  -3.9679999999999999e-01  -4.1770000000000002e-01   6.0050000000000003e-01  -1.7190000000000000e-01   3.5210000000000002e-01  -2.2800000000000001e-01   1.0431999999999999e+00  -2.8683999999999998e+00   1.8283000000000000e+00  -1.5409999999999999e-01  -1.3469999999999999e-01  -5.7509999999999994e-01
   6.6100000000000006e-02  -4.6170000000000000e-01   4.2890000000000000e-01   0.0000000000000000e+00   2.2839999999999999e-01  -2.1929999999999999e-01   9.5440000000000003e-01  -3.0240000000000000e+00   2.8730000000000002e+00  -1.3489999999999999e-01  -3.8500000000000000e-02  -5.3969999999999996e-01
  -3.0859999999999999e-01  -4.1770000000000002e-01  -3.4310000000000002e-01  -1.4319999999999999e-01   2.3790000000000000e-01  -1.6660000000000000e-01   7.1020000000000005e-01  -3.0017999999999998e+00   1.3059000000000001e+00  -1.5409999999999999e-01  -6.7400000000000002e-02  -5.7950000000000002e-01
  -2.2040000000000001e-01  -3.9570000000000000e-01   6.8630000000000002e-01  -1.5279999999999999e-01   2.7600000000000002e-01  -2.8939999999999999e-01   9.1000000000000003e-01  -3.0017999999999998e+00   1.8283000000000000e+00  -1.2520000000000001e-01  -1.5400000000000000e-01  -5.6620000000000004e-01
  -4.1880000000000001e-01  -3.5170000000000001e-01   6.8630000000000002e-01  -1.6230000000000000e-01   2.4740000000000001e-01  -1.9289999999999999e-01   9.1000000000000003e-01  -3.1352000000000002e+00   2.0024000000000002e+00  -1.0600000000000000e-01  -1.2509999999999999e-01  -5.5289999999999995e-01
  -2.8649999999999998e-01  -4.3969999999999998e-01   3.4310000000000002e-01  -4.7699999999999999e-02   2.5690000000000002e-01  -2.3680000000000001e-01   1.0875999999999999e+00  -3.0463000000000000e+00   2.8730000000000002e+00  -1.2520000000000001e-01  -1.9199999999999998e-02  -5.3520000000000001e-01
   2.1999999999999999e-02  -5.2759999999999996e-01   1.2010000000000001e+00  -2.0999999999999999e-01   3.9970000000000000e-01  -2.1490000000000001e-01   4.6610000000000001e-01  -3.0463000000000000e+00   1.4800000000000000e+00  -1.5409999999999999e-01  -1.3469999999999999e-01  -4.5119999999999999e-01
  -2.1999999999999999e-02  -1.5390000000000001e-01   3.4310000000000002e-01  -2.0050000000000001e-01   2.0930000000000001e-01  -1.7100000000000001e-01   4.2170000000000002e-01  -2.7349999999999999e+00   1.4800000000000000e+00  -1.4449999999999999e-01   0.0000000000000000e+00  -5.6620000000000004e-01
   2.1999999999999999e-02  -3.2979999999999998e-01   2.5740000000000002e-01  -1.0500000000000000e-01   2.6640000000000003e-01  -1.9289999999999999e-01   1.3539000000000001e+00  -2.8239000000000001e+00   3.2212000000000001e+00  -1.1559999999999999e-01  -1.6360000000000000e-01  -5.4849999999999999e-01
  -8.8200000000000001e-02  -1.3189999999999999e-01   3.4310000000000002e-01  -1.0500000000000000e-01   2.9499999999999998e-01  -2.2800000000000001e-01   1.2428999999999999e+00  -3.6244000000000001e+00   2.0893999999999999e+00  -1.2520000000000001e-01  -2.1170000000000000e-01  -6.2809999999999999e-01
  -1.9839999999999999e-01  -3.9570000000000000e-01   6.8630000000000002e-01  -1.6230000000000000e-01   3.4260000000000002e-01  -2.1049999999999999e-01   1.0653999999999999e+00  -3.2686000000000002e+00   1.9153000000000000e+00  -1.0600000000000000e-01  -4.8099999999999997e-02  -5.9719999999999995e-01
  -2.6450000000000001e-01  -6.1550000000000005e-01   8.5800000000000001e-02  -1.3370000000000001e-01   3.8059999999999999e-01  -2.5000000000000000e-01   9.9880000000000002e-01  -2.8016999999999999e+00   2.0024000000000002e+00  -2.1190000000000001e-01   0.0000000000000000e+00  -5.3520000000000001e-01
  -1.5429999999999999e-01  -4.8359999999999997e-01   6.0050000000000003e-01  -1.5279999999999999e-01   2.5690000000000002e-01  -2.1929999999999999e-01   7.7680000000000005e-01  -3.0908000000000002e+00   2.3506000000000000e+00  -1.6380000000000000e-01  -1.2509999999999999e-01  -4.6000000000000002e-01
  -3.3060000000000000e-01  -2.1980000000000000e-01   1.7160000000000000e-01  -1.5279999999999999e-01   2.2839999999999999e-01  -2.2359999999999999e-01   1.3095000000000001e+00  -3.0017999999999998e+00   2.5247000000000002e+00  -3.8500000000000000e-02  -6.7400000000000002e-02  -6.1929999999999996e-01
  -1.5429999999999999e-01  -5.2759999999999996e-01   6.0050000000000003e-01  -1.5279999999999999e-01   3.0449999999999999e-01  -2.5430000000000003e-01   8.8780000000000003e-01  -3.1352000000000002e+00   2.0893999999999999e+00  -1.8300000000000000e-01  -1.9199999999999998e-02  -5.4410000000000003e-01
  -3.5270000000000001e-01  -3.9570000000000000e-01  -8.5800000000000001e-02  -2.1959999999999999e-01   3.3310000000000001e-01  -2.6750000000000002e-01   1.0875999999999999e+00  -2.8462000000000001e+00   1.8283000000000000e+00  -1.2520000000000001e-01  -1.5400000000000000e-01  -5.1749999999999996e-01
  -8.8200000000000001e-02  -4.6170000000000000e-01  -1.7160000000000000e-01  -1.2410000000000000e-01   3.5210000000000002e-01  -1.8859999999999999e-01   7.5460000000000005e-01  -2.8239000000000001e+00   2.9600000000000000e+00  -4.8200000000000000e-02  -7.6999999999999999e-02  -5.8389999999999997e-01
  -2.4249999999999999e-01  -2.4179999999999999e-01   3.4310000000000002e-01  -2.5779999999999997e-01   2.4740000000000001e-01  -1.8859999999999999e-01   9.1000000000000003e-01  -3.0463000000000000e+00   2.1764999999999999e+00  -1.9270000000000001e-01  -7.6999999999999999e-02  -5.0429999999999997e-01
  -1.7630000000000001e-01  -3.2979999999999998e-01   3.4310000000000002e-01  -2.8600000000000000e-02   3.2350000000000001e-01  -1.6230000000000000e-01   9.1000000000000003e-01  -3.0017999999999998e+00   1.6540999999999999e+00  -1.2520000000000001e-01  -1.2509999999999999e-01  -5.5289999999999995e-01
  -3.0859999999999999e-01  -4.6170000000000000e-01   6.0050000000000003e-01  -2.1959999999999999e-01   3.2350000000000001e-01  -2.1490000000000001e-01   1.2206999999999999e+00  -2.8016999999999999e+00   2.6118000000000001e+00  -1.4449999999999999e-01  -4.8099999999999997e-02  -5.3969999999999996e-01
  -2.4249999999999999e-01  -4.1770000000000002e-01   6.8630000000000002e-01  -7.6399999999999996e-02   3.3310000000000001e-01  -2.4120000000000000e-01   1.0209999999999999e+00  -3.0908000000000002e+00   2.0893999999999999e+00  -1.6380000000000000e-01  -7.6999999999999999e-02  -5.2200000000000002e-01
  -2.6450000000000001e-01  -6.1550000000000005e-01   8.5780000000000001e-01  -1.4319999999999999e-01   2.2839999999999999e-01  -2.1490000000000001e-01   8.6560000000000004e-01  -2.8462000000000001e+00   2.8730000000000002e+00  -2.0230000000000001e-01  -6.7400000000000002e-02  -5.9270000000000000e-01
  -8.8200000000000001e-02  -3.7369999999999998e-01   1.7160000000000000e-01  -1.8140000000000001e-01   2.3790000000000000e-01  -1.8420000000000000e-01   9.9880000000000002e-01  -3.0684999999999998e+00   2.1764999999999999e+00  -1.9270000000000001e-01  -1.4430000000000001e-01  -5.4849999999999999e-01
  -2.4249999999999999e-01  -1.5390000000000001e-01   0.0000000000000000e+00  -9.5500000000000002e-02   2.6640000000000003e-01  -2.0169999999999999e-01   9.3220000000000003e-01  -3.0684999999999998e+00   1.4800000000000000e+00  -1.5409999999999999e-01  -7.6999999999999999e-02  -4.7770000000000001e-01
  -4.4080000000000003e-01  -2.4179999999999999e-01  -8.5800000000000001e-02  -2.0999999999999999e-01   2.6640000000000003e-01  -2.0169999999999999e-01   8.8780000000000003e-01  -2.7349999999999999e+00   2.3506000000000000e+00  -1.1559999999999999e-01  -1.1550000000000001e-01  -5.8830000000000005e-01
  -1.9839999999999999e-01  -6.5949999999999998e-01   1.0294000000000001e+00  -1.0500000000000000e-01   4.1870000000000002e-01  -1.9730000000000000e-01   9.1000000000000003e-01  -3.2242000000000002e+00   2.0893999999999999e+00  -1.1559999999999999e-01  -1.0580000000000001e-01  -5.3080000000000005e-01
  -1.9839999999999999e-01  -4.8359999999999997e-01   5.1470000000000005e-01  -1.2410000000000000e-01   3.6159999999999998e-01  -2.1049999999999999e-01   9.5440000000000003e-01  -3.1352000000000002e+00   2.6118000000000001e+00  -1.3489999999999999e-01  -1.0580000000000001e-01  -5.5740000000000001e-01
  -2.1999999999999999e-02  -4.6170000000000000e-01   4.2890000000000000e-01  -1.5279999999999999e-01   2.2839999999999999e-01  -2.0169999999999999e-01   1.0209999999999999e+00  -2.9129000000000000e+00   2.3506000000000000e+00  -1.2520000000000001e-01  -2.8899999999999999e-02  -5.7950000000000002e-01
  -2.6450000000000001e-01  -5.7160000000000000e-01  -8.5800000000000001e-02  -1.0500000000000000e-01   3.0449999999999999e-01  -1.6230000000000000e-01   9.9880000000000002e-01  -2.8683999999999998e+00   1.7412000000000001e+00  -1.3489999999999999e-01  -8.6599999999999996e-02  -5.8389999999999997e-01
  -3.3060000000000000e-01  -4.3969999999999998e-01   2.5740000000000002e-01  -1.5279999999999999e-01   2.5690000000000002e-01  -2.1049999999999999e-01   1.0209999999999999e+00  -2.8906000000000001e+00   2.2635999999999998e+00  -1.8300000000000000e-01  -2.3089999999999999e-01  -5.3080000000000005e-01
   0.0000000000000000e+00  -3.7369999999999998e-01   6.8630000000000002e-01  -1.4319999999999999e-01   2.5690000000000002e-01  -2.0169999999999999e-01   1.0209999999999999e+00  -2.7795000000000001e+00   2.0893999999999999e+00  -1.5409999999999999e-01  -8.6599999999999996e-02  -5.7060000000000000e-01
  -8.8200000000000001e-02  -5.4959999999999998e-01   6.8630000000000002e-01  -1.4319999999999999e-01   3.7109999999999999e-01  -1.7979999999999999e-01   1.1984999999999999e+00  -3.1130000000000000e+00   2.7858999999999998e+00  -1.1559999999999999e-01  -9.6199999999999994e-02  -5.7950000000000002e-01
  -3.5270000000000001e-01  -5.0560000000000005e-01   2.5740000000000002e-01  -1.4319999999999999e-01   2.2839999999999999e-01  -2.5430000000000003e-01   8.4340000000000004e-01  -2.9129000000000000e+00   2.4377000000000000e+00  -1.9270000000000001e-01   0.0000000000000000e+00  -5.3520000000000001e-01
  -1.7630000000000001e-01  -1.5390000000000001e-01  -4.2890000000000000e-01  -1.7190000000000000e-01   3.0449999999999999e-01  -1.9289999999999999e-01   7.9900000000000004e-01  -3.0463000000000000e+00   2.5247000000000002e+00  -1.9270000000000001e-01  -1.6360000000000000e-01  -5.5740000000000001e-01
  -5.5110000000000003e-01  -4.8359999999999997e-01   4.2890000000000000e-01  -1.7190000000000000e-01   3.2350000000000001e-01  -1.9730000000000000e-01   1.0431999999999999e+00  -3.0240000000000000e+00   2.4377000000000000e+00  -1.8300000000000000e-01  -4.8099999999999997e-02  -5.3520000000000001e-01
  -2.8649999999999998e-01  -4.6170000000000000e-01   6.8630000000000002e-01  -1.1459999999999999e-01   3.3310000000000001e-01  -2.4120000000000000e-01   1.0875999999999999e+00  -3.0908000000000002e+00   1.9153000000000000e+00  -2.0230000000000001e-01  -5.7700000000000001e-02  -5.5740000000000001e-01
  -2.4249999999999999e-01  -2.1980000000000000e-01   9.4359999999999999e-01  -1.8140000000000001e-01   2.9499999999999998e-01  -2.3240000000000000e-01   1.1096999999999999e+00  -3.1352000000000002e+00   2.6989000000000001e+00  -1.9270000000000001e-01   0.0000000000000000e+00  -5.8389999999999997e-01
  -1.7630000000000001e-01  -3.9570000000000000e-01   6.8630000000000002e-01  -1.8140000000000001e-01   3.1400000000000000e-01  -1.7540000000000000e-01   7.9900000000000004e-01  -3.0240000000000000e+00   2.3506000000000000e+00  -1.7340000000000000e-01  -1.6360000000000000e-01  -5.6620000000000004e-01
  -3.0859999999999999e-01  -4.1770000000000002e-01   8.5800000000000001e-02  -1.9089999999999999e-01   2.8549999999999998e-01  -2.1490000000000001e-01   9.7660000000000002e-01  -2.9350999999999998e+00   1.4800000000000000e+00  -8.6699999999999999e-02  -1.5400000000000000e-01  -5.4849999999999999e-01
  -1.5429999999999999e-01  -5.7160000000000000e-01   5.1470000000000005e-01  -1.2410000000000000e-01   2.2839999999999999e-01  -2.3680000000000001e-01   9.7660000000000002e-01  -2.9350999999999998e+00   1.6540999999999999e+00  -1.9270000000000001e-01  -1.6360000000000000e-01  -5.2200000000000002e-01
  -1.1020000000000001e-01  -3.9570000000000000e-01   7.7210000000000001e-01  -1.5279999999999999e-01   3.7109999999999999e-01  -2.3680000000000001e-01   9.3220000000000003e-01  -2.7795000000000001e+00   2.2635999999999998e+00  -1.0600000000000000e-01  -1.9199999999999998e-02  -5.5740000000000001e-01
  -4.4100000000000000e-02  -1.9789999999999999e-01   1.7160000000000000e-01  -7.6399999999999996e-02   2.6640000000000003e-01  -1.9289999999999999e-01   1.0431999999999999e+00  -3.0684999999999998e+00   2.2635999999999998e+00  -2.2159999999999999e-01  -9.5999999999999992e-03  -5.7060000000000000e-01
  -2.1999999999999999e-02  -3.2979999999999998e-01  -4.2890000000000000e-01  -1.1459999999999999e-01   2.5690000000000002e-01  -2.1049999999999999e-01   9.9880000000000002e-01  -3.0017999999999998e+00   2.2635999999999998e+00  -1.5409999999999999e-01  -8.6599999999999996e-02  -5.4849999999999999e-01
   4.4100000000000000e-02  -6.8149999999999999e-01   6.8630000000000002e-01  -2.2910000000000000e-01   3.3310000000000001e-01  -2.6750000000000002e-01   1.0431999999999999e+00  -2.8462000000000001e+00   2.2635999999999998e+00  -9.6299999999999997e-02  -1.3469999999999999e-01  -5.4849999999999999e-01
  -1.3230000000000000e-01  -3.2979999999999998e-01   8.5800000000000001e-02  -1.1459999999999999e-01   3.1400000000000000e-01  -1.7100000000000001e-01   1.0209999999999999e+00  -3.0684999999999998e+00   2.5247000000000002e+00  -2.1190000000000001e-01  -1.2509999999999999e-01  -5.9270000000000000e-01
  -2.8649999999999998e-01  -2.4179999999999999e-01   4.2890000000000000e-01  -1.5279999999999999e-01   3.8059999999999999e-01  -2.0610000000000001e-01   9.7660000000000002e-01  -2.9350999999999998e+00   2.6989000000000001e+00  -1.1559999999999999e-01  -6.7400000000000002e-02  -5.4849999999999999e-01
  -1.9839999999999999e-01  -2.6379999999999998e-01   6.0050000000000003e-01  -1.3370000000000001e-01   3.1400000000000000e-01  -2.0610000000000001e-01   9.3220000000000003e-01  -2.9573000000000000e+00   1.9153000000000000e+00  -1.5409999999999999e-01  -4.8099999999999997e-02  -5.4849999999999999e-01
  -3.7469999999999998e-01  -5.0560000000000005e-01   6.0050000000000003e-01  -1.7190000000000000e-01   3.1400000000000000e-01  -2.0610000000000001e-01   1.1540999999999999e+00  -3.0908000000000002e+00   3.0470999999999999e+00  -1.5409999999999999e-01  -1.9239999999999999e-01  -5.5740000000000001e-01
  -1.9839999999999999e-01  -3.2979999999999998e-01  -3.4310000000000002e-01   0.0000000000000000e+00   3.2350000000000001e-01  -2.2359999999999999e-01   9.1000000000000003e-01  -3.0463000000000000e+00   1.0447000000000000e+00  -1.5409999999999999e-01  -1.5400000000000000e-01  -5.0429999999999997e-01
  -1.5429999999999999e-01  -2.6379999999999998e-01   0.0000000000000000e+00  -6.6799999999999998e-02   2.9499999999999998e-01  -1.5350000000000000e-01   1.0209999999999999e+00  -2.8239000000000001e+00   2.0893999999999999e+00  -8.6699999999999999e-02  -4.8099999999999997e-02  -5.4849999999999999e-01
   6.6100000000000006e-02  -6.5949999999999998e-01   8.5780000000000001e-01  -1.0500000000000000e-01   2.7600000000000002e-01  -2.3680000000000001e-01   1.0875999999999999e+00  -3.1130000000000000e+00   1.5670999999999999e+00  -9.6299999999999997e-02  -1.1550000000000001e-01  -5.2639999999999998e-01
  -3.5270000000000001e-01  -5.0560000000000005e-01   6.8630000000000002e-01  -1.0500000000000000e-01   2.4740000000000001e-01  -2.0610000000000001e-01   8.6560000000000004e-01  -3.0463000000000000e+00   2.7858999999999998e+00  -1.9270000000000001e-01  -4.8099999999999997e-02  -5.7060000000000000e-01
  -1.7630000000000001e-01  -5.2759999999999996e-01   3.4310000000000002e-01  -1.6230000000000000e-01   2.6640000000000003e-01  -2.1490000000000001e-01   8.8780000000000003e-01  -2.9350999999999998e+00   2.7858999999999998e+00  -6.7400000000000002e-02  -4.8099999999999997e-02  -5.4410000000000003e-01
  -1.1020000000000001e-01  -3.0780000000000002e-01   6.8630000000000002e-01  -1.7190000000000000e-01   2.5690000000000002e-01  -2.3680000000000001e-01   8.8780000000000003e-01  -2.9796000000000000e+00   2.6118000000000001e+00  -2.5050000000000000e-01  -1.0580000000000001e-01  -5.5740000000000001e-01
  -1.5429999999999999e-01  -3.7369999999999998e-01   3.4310000000000002e-01  -1.8140000000000001e-01   2.2839999999999999e-01  -2.0169999999999999e-01   8.8780000000000003e-01  -2.9350999999999998e+00   2.2635999999999998e+00  -1.1559999999999999e-01  -1.0580000000000001e-01  -4.6450000000000002e-01
  -2.6450000000000001e-01  -3.7369999999999998e-01   8.5780000000000001e-01  -1.8140000000000001e-01   3.2350000000000001e-01  -2.3680000000000001e-01   7.7680000000000005e-01  -3.0017999999999998e+00   2.0893999999999999e+00  -1.4449999999999999e-01  -1.5400000000000000e-01  -5.2200000000000002e-01
  -1.7630000000000001e-01  -5.4959999999999998e-01   6.8630000000000002e-01  -1.0500000000000000e-01   2.6640000000000003e-01  -2.2359999999999999e-01   8.8780000000000003e-01  -2.9129000000000000e+00   1.9153000000000000e+00  -9.6299999999999997e-02  -1.4430000000000001e-01  -6.1040000000000005e-01
  -2.4249999999999999e-01  -3.7369999999999998e-01   0.0000000000000000e+00  -2.3870000000000000e-01   2.0930000000000001e-01  -2.1490000000000001e-01   1.1096999999999999e+00  -2.9350999999999998e+00   2.6989000000000001e+00  -2.8899999999999998e-01  -1.1550000000000001e-01  -5.2639999999999998e-01
  -2.4249999999999999e-01  -3.9570000000000000e-01   5.1470000000000005e-01  -9.5500000000000002e-02   2.5690000000000002e-01  -1.9730000000000000e-01   9.9880000000000002e-01  -3.0240000000000000e+00   2.6118000000000001e+00  -8.6699999999999999e-02  -1.6360000000000000e-01  -5.0870000000000004e-01
  -1.5429999999999999e-01  -4.6170000000000000e-01   8.5800000000000001e-02  -1.4319999999999999e-01   2.6640000000000003e-01  -1.8859999999999999e-01   9.3220000000000003e-01  -2.6682999999999999e+00   2.3506000000000000e+00  -1.3489999999999999e-01  -6.7400000000000002e-02  -5.5289999999999995e-01
  -1.3230000000000000e-01  -4.1770000000000002e-01  -8.5800000000000001e-02  -1.1459999999999999e-01   3.1400000000000000e-01  -2.5430000000000003e-01   1.1318999999999999e+00  -2.8462000000000001e+00   1.7412000000000001e+00  -1.6380000000000000e-01  -9.6199999999999994e-02  -5.4410000000000003e-01
  -2.8649999999999998e-01  -1.0990000000000000e-01   3.4310000000000002e-01  -7.6399999999999996e-02   2.6640000000000003e-01  -2.5869999999999999e-01   8.8780000000000003e-01  -3.1352000000000002e+00   1.7412000000000001e+00  -1.7340000000000000e-01  -6.7400000000000002e-02  -6.3260000000000005e-01
  -6.6100000000000006e-02  -8.3540000000000003e-01   7.7210000000000001e-01  -2.4820000000000000e-01   2.5690000000000002e-01  -2.4560000000000001e-01   9.1000000000000003e-01  -3.0240000000000000e+00   2.7858999999999998e+00  -2.8899999999999999e-02  -7.6999999999999999e-02  -5.6179999999999997e-01
   8.8200000000000001e-02  -7.0350000000000001e-01   2.5740000000000002e-01  -1.9089999999999999e-01   2.0930000000000001e-01  -2.4120000000000000e-01   8.4340000000000004e-01  -2.8906000000000001e+00   1.6540999999999999e+00  -1.5409999999999999e-01  -7.6999999999999999e-02  -5.9719999999999995e-01
  -2.4249999999999999e-01  -4.1770000000000002e-01   1.7160000000000000e-01  -2.3870000000000000e-01   2.9499999999999998e-01  -1.9289999999999999e-01   8.8780000000000003e-01  -2.9796000000000000e+00   2.0893999999999999e+00  -8.6699999999999999e-02  -1.0580000000000001e-01  -5.2639999999999998e-01
  -2.4249999999999999e-01  -3.7369999999999998e-01   2.5740000000000002e-01  -1.4319999999999999e-01   3.4260000000000002e-01  -2.1929999999999999e-01   9.9880000000000002e-01  -2.8462000000000001e+00   2.7858999999999998e+00  -1.0600000000000000e-01  -1.0580000000000001e-01  -5.5740000000000001e-01
  -2.4249999999999999e-01  -3.9570000000000000e-01   1.0294000000000001e+00  -7.6399999999999996e-02   2.8549999999999998e-01  -2.4560000000000001e-01   1.0653999999999999e+00  -3.0908000000000002e+00   2.0024000000000002e+00  -1.3489999999999999e-01  -7.6999999999999999e-02  -5.9719999999999995e-01
  -2.2040000000000001e-01  -6.3749999999999996e-01  -4.2890000000000000e-01  -1.5279999999999999e-01   1.9980000000000001e-01  -2.4560000000000001e-01   1.0875999999999999e+00  -2.9796000000000000e+00   1.7412000000000001e+00  -1.4449999999999999e-01  -1.3469999999999999e-01  -4.9099999999999999e-01
   1.1020000000000001e-01  -5.9360000000000002e-01   4.2890000000000000e-01  -1.2410000000000000e-01   2.7600000000000002e-01  -2.2359999999999999e-01   9.5440000000000003e-01  -3.0463000000000000e+00   2.1764999999999999e+00  -6.7400000000000002e-02  -2.8899999999999999e-02  -5.6179999999999997e-01
  -1.1020000000000001e-01  -5.4959999999999998e-01  -6.8630000000000002e-01  -1.2410000000000000e-01   2.7600000000000002e-01  -1.7100000000000001e-01   8.8780000000000003e-01  -2.9796000000000000e+00   2.3506000000000000e+00  -6.7400000000000002e-02  -1.1550000000000001e-01  -5.7060000000000000e-01
  -1.7630000000000001e-01  -4.6170000000000000e-01   4.2890000000000000e-01  -1.8140000000000001e-01   3.0449999999999999e-01  -2.4560000000000001e-01   7.7680000000000005e-01  -3.2686000000000002e+00   2.0893999999999999e+00  -8.6699999999999999e-02  -1.2509999999999999e-01  -5.2639999999999998e-01
  -2.2040000000000001e-01  -5.4959999999999998e-01   1.1152000000000000e+00  -1.5279999999999999e-01   2.9499999999999998e-01  -2.4560000000000001e-01   9.1000000000000003e-01  -2.8239000000000001e+00   2.0893999999999999e+00  -1.3489999999999999e-01  -1.2509999999999999e-01  -5.2639999999999998e-01
  -4.1880000000000001e-01  -3.2979999999999998e-01   3.4310000000000002e-01  -1.4319999999999999e-01   2.7600000000000002e-01  -2.1929999999999999e-01   1.0431999999999999e+00  -2.9796000000000000e+00   2.6989000000000001e+00  -1.6380000000000000e-01  -5.7700000000000001e-02  -5.7060000000000000e-01
  -2.8649999999999998e-01  -4.3969999999999998e-01   7.7210000000000001e-01  -1.7190000000000000e-01   2.1890000000000001e-01  -1.7979999999999999e-01   1.0653999999999999e+00  -2.9129000000000000e+00   2.0024000000000002e+00  -1.2520000000000001e-01  -8.6599999999999996e-02  -6.1040000000000005e-01
  -4.6289999999999998e-01  -3.5170000000000001e-01   1.1152000000000000e+00  -1.4319999999999999e-01   2.4740000000000001e-01  -2.5869999999999999e-01   1.3095000000000001e+00  -3.0908000000000002e+00   2.6118000000000001e+00  -1.9270000000000001e-01  -7.6999999999999999e-02  -4.7770000000000001e-01
  -4.4100000000000000e-02  -4.1770000000000002e-01   4.2890000000000000e-01  -9.5500000000000002e-02   2.6640000000000003e-01  -1.6660000000000000e-01   1.1318999999999999e+00  -2.7795000000000001e+00   2.8730000000000002e+00  -1.0600000000000000e-01  -7.6999999999999999e-02  -6.6349999999999998e-01
   0.0000000000000000e+00  -6.3749999999999996e-01   6.8630000000000002e-01  -5.7299999999999997e-02   2.6640000000000003e-01  -1.5790000000000001e-01   1.0431999999999999e+00  -2.8683999999999998e+00   2.0024000000000002e+00  -1.0600000000000000e-01  -3.8500000000000000e-02  -5.6179999999999997e-01
  -1.3230000000000000e-01  -4.1770000000000002e-01   8.5800000000000001e-02  -1.9089999999999999e-01   2.0930000000000001e-01  -1.9730000000000000e-01   1.0875999999999999e+00  -3.0240000000000000e+00   1.3930000000000000e+00  -2.3119999999999999e-01  -1.0580000000000001e-01  -5.5740000000000001e-01
  -3.0859999999999999e-01  -4.8359999999999997e-01   1.7160000000000000e-01  -8.5900000000000004e-02   2.3790000000000000e-01  -1.9289999999999999e-01   7.5460000000000005e-01  -2.8239000000000001e+00   3.3083000000000000e+00  -1.4449999999999999e-01  -1.0580000000000001e-01  -6.4139999999999997e-01
  -8.8200000000000001e-02  -2.1980000000000000e-01   7.7210000000000001e-01  -2.3870000000000000e-01   2.8549999999999998e-01  -2.5000000000000000e-01   1.1540999999999999e+00  -3.1797000000000000e+00   1.5670999999999999e+00  -1.1559999999999999e-01  -1.2509999999999999e-01  -4.7770000000000001e-01
  -1.9839999999999999e-01  -2.8580000000000000e-01   1.0294000000000001e+00  -1.9099999999999999e-02   2.7600000000000002e-01  -1.9289999999999999e-01   8.6560000000000004e-01  -3.0240000000000000e+00   2.8730000000000002e+00  -1.8300000000000000e-01  -1.6360000000000000e-01  -6.1040000000000005e-01
  -2.8649999999999998e-01  -3.5170000000000001e-01   3.4310000000000002e-01  -3.8199999999999998e-02   3.2350000000000001e-01  -1.9289999999999999e-01   9.9880000000000002e-01  -2.9796000000000000e+00   1.8283000000000000e+00   9.5999999999999992e-03  -1.0580000000000001e-01  -5.6620000000000004e-01
  -1.5429999999999999e-01  -4.1770000000000002e-01   4.2890000000000000e-01  -1.6230000000000000e-01   2.9499999999999998e-01  -1.9289999999999999e-01   8.6560000000000004e-01  -2.9573000000000000e+00   2.0893999999999999e+00  -1.9270000000000001e-01  -1.5400000000000000e-01  -5.4410000000000003e-01
  -2.4249999999999999e-01  -5.0560000000000005e-01   6.8630000000000002e-01  -1.2410000000000000e-01   3.0449999999999999e-01  -2.3240000000000000e-01   1.1096999999999999e+00  -3.0463000000000000e+00   2.3506000000000000e+00  -2.0230000000000001e-01  -1.2509999999999999e-01  -6.1490000000000000e-01
  -3.0859999999999999e-01  -4.8359999999999997e-01  -1.7160000000000000e-01  -1.4319999999999999e-01   2.9499999999999998e-01  -1.6230000000000000e-01   1.0209999999999999e+00  -3.0017999999999998e+00   2.6118000000000001e+00  -1.3489999999999999e-01  -5.7700000000000001e-02  -5.7509999999999994e-01
  -2.4249999999999999e-01  -3.0780000000000002e-01   8.5780000000000001e-01  -1.7190000000000000e-01   2.9499999999999998e-01  -1.7540000000000000e-01   1.0653999999999999e+00  -2.9129000000000000e+00   2.1764999999999999e+00  -1.4449999999999999e-01  -6.7400000000000002e-02  -5.7950000000000002e-01
  -2.4249999999999999e-01  -5.0560000000000005e-01   6.8630000000000002e-01  -1.2410000000000000e-01   2.6640000000000003e-01  -2.0169999999999999e-01   9.9880000000000002e-01  -3.0463000000000000e+00   2.9600000000000000e+00  -1.3489999999999999e-01  -1.6360000000000000e-01  -5.3080000000000005e-01
  -2.8649999999999998e-01  -3.0780000000000002e-01   1.2010000000000001e+00  -1.3370000000000001e-01   3.3310000000000001e-01  -1.7979999999999999e-01   9.3220000000000003e-01  -3.0240000000000000e+00   2.6118000000000001e+00  -1.4449999999999999e-01  -1.1550000000000001e-01  -5.6620000000000004e-01
  -1.3230000000000000e-01  -2.6379999999999998e-01   2.5740000000000002e-01  -4.7699999999999999e-02   2.1890000000000001e-01  -1.4910000000000001e-01   8.2120000000000004e-01  -2.9573000000000000e+00   2.6989000000000001e+00  -1.1559999999999999e-01  -1.4430000000000001e-01  -5.3969999999999996e-01
  -1.5429999999999999e-01  -6.8149999999999999e-01   9.4359999999999999e-01  -1.6230000000000000e-01   2.5690000000000002e-01  -2.0610000000000001e-01   9.9880000000000002e-01  -3.0463000000000000e+00   2.3506000000000000e+00  -1.2520000000000001e-01  -2.1170000000000000e-01  -4.8220000000000002e-01
  -1.7630000000000001e-01  -4.8359999999999997e-01   1.1152000000000000e+00  -2.0050000000000001e-01   2.8549999999999998e-01  -2.5869999999999999e-01   8.2120000000000004e-01  -2.8462000000000001e+00   2.2635999999999998e+00  -1.5409999999999999e-01  -5.7700000000000001e-02  -5.6179999999999997e-01
  -1.1020000000000001e-01  -5.4959999999999998e-01   1.7160000000000000e-01  -1.6230000000000000e-01   2.3790000000000000e-01  -2.9380000000000001e-01   9.1000000000000003e-01  -2.8239000000000001e+00   2.2635999999999998e+00  -1.9270000000000001e-01  -7.6999999999999999e-02  -5.3969999999999996e-01
  -1.1020000000000001e-01  -4.8359999999999997e-01   9.4359999999999999e-01  -1.3370000000000001e-01   3.4260000000000002e-01  -1.9730000000000000e-01   8.6560000000000004e-01  -3.0684999999999998e+00   2.0024000000000002e+00  -1.5409999999999999e-01  -2.8899999999999999e-02  -5.6620000000000004e-01
  -2.8649999999999998e-01  -3.5170000000000001e-01   9.4359999999999999e-01  -1.1459999999999999e-01   2.8549999999999998e-01  -2.0610000000000001e-01   7.1020000000000005e-01  -2.9350999999999998e+00   2.7858999999999998e+00  -1.6380000000000000e-01  -1.1550000000000001e-01  -5.9270000000000000e-01
  -2.8649999999999998e-01  -4.6170000000000000e-01   2.5740000000000002e-01  -2.0999999999999999e-01   2.3790000000000000e-01  -2.0169999999999999e-01   9.9880000000000002e-01  -2.9796000000000000e+00   2.1764999999999999e+00  -2.0230000000000001e-01  -1.4430000000000001e-01  -5.4849999999999999e-01
  -2.1999999999999999e-02  -1.5390000000000001e-01   7.7210000000000001e-01  -9.5500000000000002e-02   2.9499999999999998e-01  -1.9289999999999999e-01   8.2120000000000004e-01  -2.9350999999999998e+00   2.4377000000000000e+00  -2.0230000000000001e-01  -1.8279999999999999e-01  -5.4849999999999999e-01
  -3.3060000000000000e-01  -2.8580000000000000e-01   3.4310000000000002e-01   0.0000000000000000e+00   2.5690000000000002e-01  -1.6660000000000000e-01   1.0653999999999999e+00  -3.0240000000000000e+00   2.0893999999999999e+00  -1.7340000000000000e-01  -3.8500000000000000e-02  -5.4849999999999999e-01
  -2.6450000000000001e-01  -3.2979999999999998e-01   7.7210000000000001e-01  -9.5500000000000002e-02   3.1400000000000000e-01  -1.8420000000000000e-01   8.6560000000000004e-01  -2.9129000000000000e+00   1.7412000000000001e+00  -1.9270000000000001e-01  -1.0580000000000001e-01  -5.6179999999999997e-01
  -1.7630000000000001e-01  -6.3749999999999996e-01   8.5780000000000001e-01  -1.4319999999999999e-01   2.8549999999999998e-01  -2.1049999999999999e-01   9.5440000000000003e-01  -3.0017999999999998e+00   2.1764999999999999e+00  -1.5409999999999999e-01  -6.7400000000000002e-02  -5.3969999999999996e-01
  -2.8649999999999998e-01  -3.2979999999999998e-01  -8.5780000000000001e-01  -8.5900000000000004e-02   1.8079999999999999e-01  -1.8859999999999999e-01   9.7660000000000002e-01  -2.9573000000000000e+00   1.9153000000000000e+00  -1.2520000000000001e-01  -1.4430000000000001e-01  -5.4410000000000003e-01
   0.0000000000000000e+00  -3.7369999999999998e-01   5.1470000000000005e-01  -2.0999999999999999e-01   2.5690000000000002e-01  -1.9730000000000000e-01   8.8780000000000003e-01  -2.9350999999999998e+00   2.0893999999999999e+00  -1.8300000000000000e-01  -1.7319999999999999e-01  -5.6179999999999997e-01
  -3.3060000000000000e-01  -6.3749999999999996e-01  -1.0294000000000001e+00  -4.7699999999999999e-02   3.0449999999999999e-01  -1.8420000000000000e-01   8.8780000000000003e-01  -3.1575000000000002e+00   2.1764999999999999e+00  -1.4449999999999999e-01  -3.8500000000000000e-02  -5.5740000000000001e-01
  -2.4249999999999999e-01  -4.6170000000000000e-01   5.1470000000000005e-01  -2.9599999999999999e-01   2.5690000000000002e-01  -2.2359999999999999e-01   7.5460000000000005e-01  -2.7795000000000001e+00   2.1764999999999999e+00  -1.6380000000000000e-01  -9.6199999999999994e-02  -5.6620000000000004e-01
  -1.5429999999999999e-01  -5.2759999999999996e-01   8.5780000000000001e-01  -1.4319999999999999e-01   3.0449999999999999e-01  -2.2800000000000001e-01   9.5440000000000003e-01  -3.0684999999999998e+00   2.4377000000000000e+00  -1.3489999999999999e-01  -6.7400000000000002e-02  -5.4849999999999999e-01
  -1.1020000000000001e-01  -4.3969999999999998e-01  -1.7160000000000000e-01  -1.1459999999999999e-01   2.5690000000000002e-01  -1.8859999999999999e-01   8.4340000000000004e-01  -3.0017999999999998e+00   1.6540999999999999e+00  -1.2520000000000001e-01  -8.6599999999999996e-02  -5.5740000000000001e-01
  -1.7630000000000001e-01  -2.8580000000000000e-01   7.7210000000000001e-01  -1.6230000000000000e-01   3.5210000000000002e-01  -2.1929999999999999e-01   9.1000000000000003e-01  -2.9573000000000000e+00   1.4800000000000000e+00  -2.2159999999999999e-01  -1.1550000000000001e-01  -5.4410000000000003e-01
  -6.6100000000000006e-02  -6.1550000000000005e-01   6.0050000000000003e-01  -4.7699999999999999e-02   3.6159999999999998e-01  -1.7540000000000000e-01   9.7660000000000002e-01  -2.7572000000000001e+00   1.5670999999999999e+00  -2.1190000000000001e-01  -8.6599999999999996e-02  -5.2639999999999998e-01
  -2.6450000000000001e-01  -4.3969999999999998e-01   2.5740000000000002e-01  -2.5779999999999997e-01   2.6640000000000003e-01  -2.1049999999999999e-01   1.0209999999999999e+00  -2.8462000000000001e+00   2.9600000000000000e+00  -2.6010000000000000e-01  -1.4430000000000001e-01  -5.3080000000000005e-01
  -1.1020000000000001e-01  -4.3969999999999998e-01  -5.1470000000000005e-01  -1.9089999999999999e-01   3.5210000000000002e-01  -2.2800000000000001e-01   9.1000000000000003e-01  -3.0017999999999998e+00   2.6118000000000001e+00  -1.2520000000000001e-01  -4.8099999999999997e-02  -5.6179999999999997e-01
  -3.0859999999999999e-01  -6.3749999999999996e-01   4.2890000000000000e-01  -1.7190000000000000e-01   2.9499999999999998e-01  -1.8859999999999999e-01   8.4340000000000004e-01  -3.0017999999999998e+00   2.0024000000000002e+00  -1.2520000000000001e-01  -2.3089999999999999e-01  -5.3520000000000001e-01
   4.4100000000000000e-02  -6.1550000000000005e-01   6.8630000000000002e-01  -1.6230000000000000e-01   2.8549999999999998e-01  -2.0610000000000001e-01   9.7660000000000002e-01  -3.0240000000000000e+00   2.0024000000000002e+00  -1.3489999999999999e-01  -2.3089999999999999e-01  -5.6620000000000004e-01
  -3.0859999999999999e-01  -4.6170000000000000e-01   8.5800000000000001e-02  -1.2410000000000000e-01   3.8059999999999999e-01  -2.0169999999999999e-01   9.1000000000000003e-01  -2.7572000000000001e+00   2.5247000000000002e+00  -1.0600000000000000e-01  -5.7700000000000001e-02  -5.6179999999999997e-01
  -3.3060000000000000e-01  -5.4959999999999998e-01   6.8630000000000002e-01  -2.6729999999999998e-01   2.0930000000000001e-01  -1.7100000000000001e-01   7.7680000000000005e-01  -2.9796000000000000e+00   1.2188000000000001e+00  -1.7340000000000000e-01  -1.4430000000000001e-01  -5.5740000000000001e-01
  -2.2040000000000001e-01  -5.2759999999999996e-01  -9.4359999999999999e-01  -1.2410000000000000e-01   2.8500000000000001e-02  -2.5430000000000003e-01   9.1000000000000003e-01  -3.0240000000000000e+00   2.6989000000000001e+00  -8.6699999999999999e-02  -1.5400000000000000e-01  -5.8389999999999997e-01
  -1.7630000000000001e-01  -5.4959999999999998e-01   6.8630000000000002e-01  -1.7190000000000000e-01   3.1400000000000000e-01  -2.0610000000000001e-01   1.2206999999999999e+00  -2.9796000000000000e+00   2.5247000000000002e+00  -2.3119999999999999e-01  -7.6999999999999999e-02  -5.5740000000000001e-01
  -8.8200000000000001e-02  -4.8359999999999997e-01   4.2890000000000000e-01  -1.9089999999999999e-01   2.0930000000000001e-01  -2.0610000000000001e-01   1.0431999999999999e+00  -2.8683999999999998e+00   2.1764999999999999e+00  -1.0600000000000000e-01  -8.6599999999999996e-02  -6.0599999999999998e-01
  -2.6450000000000001e-01  -6.3749999999999996e-01   2.5740000000000002e-01  -1.0500000000000000e-01   2.5690000000000002e-01  -1.9289999999999999e-01   8.8780000000000003e-01  -2.9573000000000000e+00   2.7858999999999998e+00  -2.4079999999999999e-01  -9.6199999999999994e-02  -5.4410000000000003e-01
  -4.4100000000000000e-02  -4.1770000000000002e-01   1.3725000000000001e+00  -1.6230000000000000e-01   3.1400000000000000e-01  -2.0610000000000001e-01   9.1000000000000003e-01  -3.0240000000000000e+00   1.5670999999999999e+00  -1.1559999999999999e-01  -3.8500000000000000e-02  -5.4410000000000003e-01
  -2.8649999999999998e-01  -5.0560000000000005e-01   1.1152000000000000e+00  -1.6230000000000000e-01   3.5210000000000002e-01  -2.0610000000000001e-01   9.7660000000000002e-01  -2.8683999999999998e+00   1.7412000000000001e+00  -2.1190000000000001e-01   3.8500000000000000e-02  -5.9270000000000000e-01
  -1.3230000000000000e-01  -6.1550000000000005e-01  -8.5800000000000001e-02  -2.0999999999999999e-01   2.7600000000000002e-01  -1.7979999999999999e-01   9.1000000000000003e-01  -3.0908000000000002e+00   2.4377000000000000e+00  -1.9270000000000001e-01  -3.8500000000000000e-02  -5.5740000000000001e-01
  -1.5429999999999999e-01  -4.8359999999999997e-01   1.1152000000000000e+00  -2.3870000000000000e-01   2.5690000000000002e-01  -2.3240000000000000e-01   1.0875999999999999e+00  -2.9350999999999998e+00   2.4377000000000000e+00  -7.7100000000000002e-02  -1.5400000000000000e-01  -5.7950000000000002e-01
  -4.4100000000000000e-02  -4.3969999999999998e-01   3.4310000000000002e-01  -8.5900000000000004e-02   2.8549999999999998e-01  -2.4120000000000000e-01   1.0653999999999999e+00  -2.9796000000000000e+00   2.7858999999999998e+00  -7.7100000000000002e-02  -1.0580000000000001e-01  -5.4849999999999999e-01
  -3.7469999999999998e-01  -6.3749999999999996e-01   4.2890000000000000e-01  -1.9089999999999999e-01   2.4740000000000001e-01  -1.4470000000000000e-01   8.8780000000000003e-01  -2.9129000000000000e+00   1.3930000000000000e+00  -1.5409999999999999e-01  -4.8099999999999997e-02  -5.3520000000000001e-01
  -2.2040000000000001e-01  -5.2759999999999996e-01   9.4359999999999999e-01  -2.5779999999999997e-01   3.5210000000000002e-01  -2.3680000000000001e-01   9.1000000000000003e-01  -3.2242000000000002e+00   2.6989000000000001e+00  -7.7100000000000002e-02  -2.0210000000000000e-01  -5.5289999999999995e-01
  -1.9839999999999999e-01  -2.8580000000000000e-01   0.0000000000000000e+00  -2.0050000000000001e-01   2.2839999999999999e-01  -2.0169999999999999e-01   8.8780000000000003e-01  -2.8906000000000001e+00   2.6989000000000001e+00  -1.7340000000000000e-01  -1.6360000000000000e-01  -5.5289999999999995e-01
  -2.4249999999999999e-01  -5.0560000000000005e-01  -8.5800000000000001e-02  -2.0050000000000001e-01   3.4260000000000002e-01  -2.3240000000000000e-01   1.1540999999999999e+00  -2.9796000000000000e+00   3.0470999999999999e+00  -1.2520000000000001e-01  -1.0580000000000001e-01  -5.5740000000000001e-01
  -1.3230000000000000e-01  -4.6170000000000000e-01   1.7160000000000000e-01  -4.7699999999999999e-02   3.0449999999999999e-01  -2.0610000000000001e-01   1.1096999999999999e+00  -2.8906000000000001e+00   2.3506000000000000e+00  -1.5409999999999999e-01  -9.6199999999999994e-02  -5.6620000000000004e-01
  -3.5270000000000001e-01  -2.4179999999999999e-01   3.4310000000000002e-01  -1.0500000000000000e-01   1.9030000000000000e-01  -2.2359999999999999e-01   8.6560000000000004e-01  -3.1130000000000000e+00   2.4377000000000000e+00  -1.6380000000000000e-01  -1.6360000000000000e-01  -5.2200000000000002e-01
  -3.7469999999999998e-01  -4.3969999999999998e-01   5.1470000000000005e-01  -2.1959999999999999e-01   3.5210000000000002e-01  -1.9730000000000000e-01   1.0431999999999999e+00  -3.0240000000000000e+00   2.6989000000000001e+00  -2.5050000000000000e-01  -1.1550000000000001e-01  -5.4849999999999999e-01
  -4.4100000000000000e-02  -4.8359999999999997e-01   3.4310000000000002e-01  -1.6230000000000000e-01   2.8549999999999998e-01  -1.8420000000000000e-01   9.5440000000000003e-01  -3.0240000000000000e+00   2.3506000000000000e+00  -2.1190000000000001e-01  -1.0580000000000001e-01  -5.2200000000000002e-01
  -1.5429999999999999e-01  -3.9570000000000000e-01   2.5740000000000002e-01  -1.5279999999999999e-01   2.9499999999999998e-01  -2.5430000000000003e-01   9.1000000000000003e-01  -3.2019000000000002e+00   1.8283000000000000e+00  -1.6380000000000000e-01  -6.7400000000000002e-02  -5.2639999999999998e-01
  -2.6450000000000001e-01  -2.1980000000000000e-01   0.0000000000000000e+00  -1.3370000000000001e-01   3.7109999999999999e-01  -2.2800000000000001e-01   1.0875999999999999e+00  -2.8239000000000001e+00   2.0024000000000002e+00  -1.1559999999999999e-01  -9.5999999999999992e-03  -5.7060000000000000e-01
  -3.3060000000000000e-01  -4.3969999999999998e-01   3.4310000000000002e-01  -1.3370000000000001e-01   2.5690000000000002e-01  -1.8420000000000000e-01   9.7660000000000002e-01  -3.1130000000000000e+00   2.5247000000000002e+00  -6.7400000000000002e-02  -1.1550000000000001e-01  -5.0429999999999997e-01
  -3.3060000000000000e-01  -4.8359999999999997e-01   1.0294000000000001e+00  -1.5279999999999999e-01   3.1400000000000000e-01  -2.4120000000000000e-01   9.9880000000000002e-01  -3.0684999999999998e+00   1.9153000000000000e+00  -2.5050000000000000e-01  -4.8099999999999997e-02  -5.5740000000000001e-01
  -2.4249999999999999e-01  -4.8359999999999997e-01   3.4310000000000002e-01  -1.4319999999999999e-01   1.6180000000000000e-01  -1.9289999999999999e-01   9.7660000000000002e-01  -3.0684999999999998e+00   2.0893999999999999e+00  -2.5050000000000000e-01  -1.9199999999999998e-02  -5.1310000000000000e-01
  -1.5429999999999999e-01  -5.4959999999999998e-01   1.7160000000000000e-01  -2.1959999999999999e-01   2.9499999999999998e-01  -2.1490000000000001e-01   9.5440000000000003e-01  -3.0240000000000000e+00   2.3506000000000000e+00  -1.0600000000000000e-01  -2.8899999999999999e-02  -5.1310000000000000e-01
  -3.3060000000000000e-01  -5.9360000000000002e-01   1.2010000000000001e+00  -1.0500000000000000e-01   3.2350000000000001e-01  -2.1049999999999999e-01   1.0209999999999999e+00  -2.8239000000000001e+00   2.6989000000000001e+00  -2.0230000000000001e-01  -1.2509999999999999e-01  -5.3520000000000001e-01
  -1.1020000000000001e-01  -4.8359999999999997e-01  -4.2890000000000000e-01  -2.0050000000000001e-01   2.7600000000000002e-01  -2.1490000000000001e-01   9.1000000000000003e-01  -3.0017999999999998e+00   2.7858999999999998e+00  -1.4449999999999999e-01  -1.6360000000000000e-01  -5.6620000000000004e-01
  -4.6289999999999998e-01  -2.1980000000000000e-01  -8.5780000000000001e-01  -9.5500000000000002e-02   2.4740000000000001e-01  -1.6660000000000000e-01   9.5440000000000003e-01  -2.8462000000000001e+00   2.2635999999999998e+00  -1.1559999999999999e-01  -9.6199999999999994e-02  -5.7509999999999994e-01
  -2.4249999999999999e-01  -3.5170000000000001e-01   6.8630000000000002e-01  -1.3370000000000001e-01   2.6640000000000003e-01  -1.7979999999999999e-01   9.5440000000000003e-01  -2.9350999999999998e+00   3.0470999999999999e+00  -1.4449999999999999e-01  -1.1550000000000001e-01  -5.5740000000000001e-01
  -2.4249999999999999e-01  -3.9570000000000000e-01   1.6298999999999999e+00  -1.1459999999999999e-01   2.5690000000000002e-01  -2.1490000000000001e-01   1.0431999999999999e+00  -2.9129000000000000e+00   2.0893999999999999e+00  -2.0230000000000001e-01  -8.6599999999999996e-02  -5.5740000000000001e-01
  -1.5429999999999999e-01  -3.7369999999999998e-01   1.7160000000000000e-01  -2.4820000000000000e-01   3.0449999999999999e-01  -2.5430000000000003e-01   9.3220000000000003e-01  -2.9129000000000000e+00   2.9600000000000000e+00  -1.2520000000000001e-01  -6.7400000000000002e-02  -4.9540000000000001e-01
  -2.8649999999999998e-01  -3.2979999999999998e-01   6.0050000000000003e-01  -1.8140000000000001e-01   2.5690000000000002e-01  -2.1490000000000001e-01   9.7660000000000002e-01  -2.8906000000000001e+00   2.3506000000000000e+00  -1.4449999999999999e-01  -9.6199999999999994e-02  -5.3080000000000005e-01
  -1.7630000000000001e-01  -3.9570000000000000e-01   6.8630000000000002e-01  -1.1459999999999999e-01   2.9499999999999998e-01  -1.7540000000000000e-01   9.5440000000000003e-01  -3.0463000000000000e+00   3.3083000000000000e+00  -1.3489999999999999e-01  -2.8899999999999999e-02  -5.5289999999999995e-01
