# Supplementary material for: Footwear and Foam Surface Alter Gait Initiation of Typical Subjects
Source: PLoS One. 2015 Aug 13;10(8):e0135821. doi: 10.1371/journal.pone.0135821 (PMC4536224; doi:10.1371/journal.pone.0135821)
Supplement: S1 Dataset — (ZIP) [file pone.0135821.s001.zip › 17_barefoot_av1_01.txt]

   2.8786999999999999e+01  -2.1103999999999998e+00   4.3964190000000002e+02   2.8250900000000001e+01   3.4437800000000003e+01  -5.1657999999999999e+00  -2.8986599999999999e+01   2.2679999999999998e+00   3.7401060000000001e+02   3.6874299999999998e+01  -2.9125900000000001e+01   6.8829000000000002e+00
   2.8654800000000002e+01  -2.2863000000000002e+00   4.3749730000000000e+02   2.8002700000000001e+01   3.4123800000000003e+01  -5.1132000000000000e+00  -2.9563700000000001e+01   2.4015000000000000e+00   3.7435879999999997e+02   3.6864699999999999e+01  -2.9337599999999998e+01   6.9138999999999999e+00
   2.8897200000000002e+01  -2.4401999999999999e+00   4.3415170000000001e+02   2.7725800000000000e+01   3.3990600000000001e+01  -5.0956000000000001e+00  -2.9497100000000000e+01   2.3570000000000002e+00   3.7557769999999999e+02   3.6855100000000000e+01  -2.9433800000000002e+01   6.8829000000000002e+00
   2.8368200000000002e+01  -2.7698999999999998e+00   4.3149239999999998e+02   2.7315300000000001e+01   3.3724100000000000e+01  -5.0342000000000002e+00  -2.9585899999999999e+01   2.4015000000000000e+00   3.7670949999999999e+02   3.6758699999999997e+01  -2.9501200000000001e+01   6.9005999999999998e+00
   2.8147800000000000e+01  -3.1876000000000002e+00   4.2720330000000001e+02   2.7067000000000000e+01   3.3486199999999997e+01  -4.9641000000000002e+00  -2.9741199999999999e+01   2.2235999999999998e+00   3.7845069999999998e+02   3.6739500000000000e+01  -2.9568500000000000e+01   6.8387000000000002e+00
   2.7684899999999999e+01  -3.2974999999999999e+00   4.2334300000000002e+02   2.6646899999999999e+01   3.3362499999999997e+01  -4.9202000000000004e+00  -3.0074100000000001e+01   2.2012999999999998e+00   3.8019189999999998e+02   3.6739500000000000e+01  -2.9741700000000002e+01   6.8872999999999998e+00
   2.7508600000000001e+01  -3.7812000000000001e+00   4.1999740000000003e+02   2.6236400000000000e+01   3.3029499999999999e+01  -4.8587999999999996e+00  -3.0562400000000000e+01   2.1568999999999998e+00   3.8193310000000002e+02   3.6787599999999998e+01  -2.9847600000000000e+01   6.8297999999999996e+00
   2.7111799999999999e+01  -4.3746999999999998e+00   4.1527929999999998e+02   2.5663499999999999e+01   3.2544199999999996e+01  -4.7667000000000002e+00  -3.1072900000000001e+01   1.9567000000000001e+00   3.8332600000000002e+02   3.6806899999999999e+01  -3.0126600000000000e+01   6.8475000000000001e+00
   2.7023700000000002e+01  -4.9462999999999999e+00   4.1081849999999997e+02   2.5195699999999999e+01   3.2220599999999997e+01  -4.6570999999999998e+00  -3.1539000000000001e+01   1.7121000000000000e+00   3.8680840000000001e+02   3.6749099999999999e+01  -3.0376799999999999e+01   6.8741000000000003e+00
   2.6670999999999999e+01  -5.5399000000000003e+00   4.0695830000000001e+02   2.4546500000000002e+01   3.1935099999999998e+01  -4.5124000000000004e+00  -3.2182699999999997e+01   1.7565999999999999e+00   3.8907200000000000e+02   3.6710599999999999e+01  -3.0626999999999999e+01   6.8608000000000002e+00
   2.6384399999999999e+01  -6.1113999999999997e+00   4.0241170000000000e+02   2.3935500000000001e+01   3.1516400000000001e+01  -4.4466000000000001e+00  -3.2804099999999998e+01   1.5343000000000000e+00   3.9185789999999997e+02   3.6816499999999998e+01  -3.0780899999999999e+01   6.7855999999999996e+00
   2.6252199999999998e+01  -6.8148999999999997e+00   3.9812250000000000e+02   2.3439000000000000e+01   3.1088200000000001e+01  -4.3369999999999997e+00  -3.3359000000000002e+01   1.6232000000000000e+00   3.9542739999999998e+02   3.6729799999999997e+01  -3.1021500000000000e+01   6.7855999999999996e+00
   2.5921500000000002e+01  -7.1665999999999999e+00   3.9246080000000001e+02   2.2827999999999999e+01   3.0850300000000001e+01  -4.2712000000000003e+00  -3.4268999999999998e+01   1.5120000000000000e+00   3.9873570000000001e+02   3.6729799999999997e+01  -3.1387100000000000e+01   6.7458000000000000e+00
   2.5855399999999999e+01  -7.6063000000000001e+00   3.8808580000000001e+02   2.2255099999999999e+01   3.0327000000000002e+01  -4.1177000000000001e+00  -3.4712899999999998e+01   1.5343000000000000e+00   4.0265339999999998e+02   3.6614199999999997e+01  -3.1666100000000000e+01   6.7458000000000000e+00
   2.5458700000000000e+01  -8.0459999999999994e+00   3.8182360000000000e+02   2.1710899999999999e+01   2.9832100000000001e+01  -4.0300000000000002e+00  -3.5689500000000002e+01   1.7788999999999999e+00   4.0735460000000000e+02   3.6527500000000003e+01  -3.1887400000000000e+01   6.6882999999999999e+00
   2.5194199999999999e+01  -8.3977000000000004e+00   3.7719130000000001e+02   2.1157100000000000e+01   2.9632300000000001e+01  -3.9554999999999998e+00  -3.6710400000000000e+01   1.4231000000000000e+00   4.1083710000000002e+02   3.6575699999999998e+01  -3.2320399999999999e+01   6.6882999999999999e+00
   2.4907599999999999e+01  -8.7274999999999991e+00   3.7170110000000000e+02   2.0632000000000001e+01   2.9175599999999999e+01  -3.8633999999999999e+00  -3.7553800000000003e+01   1.2897000000000001e+00   4.1519009999999997e+02   3.6643099999999997e+01  -3.2628300000000003e+01   6.6395999999999997e+00
   2.4488800000000001e+01  -8.7934000000000001e+00   3.6715460000000002e+02   2.0192900000000002e+01   2.8775900000000000e+01  -3.7450000000000001e+00  -3.8574800000000003e+01   1.3786000000000000e+00   4.1754070000000002e+02   3.6402299999999997e+01  -3.2965100000000000e+01   6.6352000000000002e+00
   2.4224299999999999e+01  -9.1890999999999998e+00   3.6157870000000003e+02   1.9610499999999998e+01   2.8452300000000001e+01  -3.7010999999999998e+00  -3.9529200000000003e+01   1.0672999999999999e+00   4.2232900000000001e+02   3.6334899999999998e+01  -3.3301900000000003e+01   6.6219000000000001e+00
   2.3629200000000001e+01  -9.0352999999999994e+00   3.5694630000000001e+02   1.9094899999999999e+01   2.7900400000000001e+01  -3.5739999999999998e+00  -4.0572400000000002e+01   7.7820000000000000e-01   4.2572430000000003e+02   3.6228900000000003e+01  -3.3619399999999999e+01   6.5511999999999997e+00
   2.2857700000000001e+01  -8.9693000000000005e+00   3.5239980000000003e+02   1.8646200000000000e+01   2.7595900000000000e+01  -3.4687000000000001e+00  -4.1571100000000001e+01   4.8920000000000002e-01   4.3042559999999997e+02   3.5920699999999997e+01  -3.3917700000000004e+01   6.4847999999999999e+00
   2.2394800000000000e+01  -8.9473000000000003e+00   3.4836799999999999e+02   1.8168800000000001e+01   2.7215299999999999e+01  -3.4028999999999998e+00  -4.2503300000000003e+01  -2.2239999999999999e-01   4.3547510000000000e+02   3.5920699999999997e+01  -3.4408400000000000e+01   6.4847999999999999e+00
   2.1954000000000001e+01  -8.1119000000000003e+00   3.4279199999999997e+02   1.7882400000000001e+01   2.7034500000000001e+01  -3.3984999999999999e+00  -4.3613100000000003e+01  -8.0049999999999999e-01   4.4078579999999999e+02   3.5670200000000001e+01  -3.4754800000000003e+01   6.4051999999999998e+00
   2.1469000000000001e+01  -7.7161999999999997e+00   3.3910329999999999e+02   1.7424099999999999e+01   2.6615800000000000e+01  -3.3635000000000002e+00  -4.4789400000000001e+01  -1.4898000000000000e+00   4.4696699999999998e+02   3.5516100000000002e+01  -3.5062700000000000e+01   6.3785999999999996e+00
   2.1116399999999999e+01  -7.0128000000000004e+00   3.3532880000000000e+02   1.7223600000000001e+01   2.6425500000000000e+01  -3.3195999999999999e+00  -4.5765999999999998e+01  -1.8677999999999999e+00   4.5079770000000002e+02   3.5333100000000002e+01  -3.5370600000000003e+01   6.2901999999999996e+00
   2.0741599999999998e+01  -6.5510999999999999e+00   3.3121120000000002e+02   1.6908500000000000e+01   2.6254200000000001e+01  -3.3414999999999999e+00  -4.6853499999999997e+01  -2.8462000000000001e+00   4.5610840000000002e+02   3.5198200000000000e+01  -3.5793999999999997e+01   6.2812999999999999e+00
   2.0455100000000002e+01  -5.6936999999999998e+00   3.2829450000000003e+02   1.6650800000000000e+01   2.5997299999999999e+01  -3.3328000000000002e+00  -4.7696899999999999e+01  -2.8683999999999998e+00   4.5889429999999999e+02   3.5101900000000001e+01  -3.5909500000000001e+01   6.1662999999999997e+00
   1.9948100000000000e+01  -5.2980000000000000e+00   3.2537790000000001e+02   1.6354800000000001e+01   2.5711800000000000e+01  -3.2406999999999999e+00  -4.8895499999999998e+01  -3.1352000000000002e+00   4.6307319999999999e+02   3.4880299999999998e+01  -3.6188499999999998e+01   6.1883999999999997e+00
   2.0124500000000001e+01  -4.7264999999999997e+00   3.2237549999999999e+02   1.6125599999999999e+01   2.5569099999999999e+01  -3.2801000000000000e+00  -4.9738900000000001e+01  -3.7134000000000000e+00   4.6577199999999999e+02   3.4870699999999999e+01  -3.6275100000000002e+01   6.1840000000000002e+00
   1.9705700000000000e+01  -4.1109000000000000e+00   3.1997350000000000e+02   1.5801000000000000e+01   2.5378699999999998e+01  -3.2538000000000000e+00  -5.0449100000000001e+01  -3.9579000000000000e+00   4.6777440000000001e+02   3.4832200000000000e+01  -3.6554099999999998e+01   6.1619000000000002e+00
   1.9463200000000001e+01  -3.8910999999999998e+00   3.1757159999999999e+02   1.5495500000000000e+01   2.5007600000000000e+01  -3.2012000000000000e+00  -5.0981800000000000e+01  -3.7801000000000000e+00   4.7108269999999999e+02   3.4764699999999998e+01  -3.6544499999999999e+01   6.1619000000000002e+00
   1.9308900000000001e+01  -3.4293999999999998e+00   3.1508380000000000e+02   1.5247299999999999e+01   2.4883900000000001e+01  -3.1530000000000000e+00  -5.1891800000000003e+01  -3.7801000000000000e+00   4.7291100000000000e+02   3.4812899999999999e+01  -3.6717700000000001e+01   6.2061000000000002e+00
   1.9220700000000001e+01  -3.0777000000000001e+00   3.1216719999999998e+02   1.5018100000000000e+01   2.4788799999999998e+01  -3.1749000000000001e+00  -5.2291300000000000e+01  -3.5354999999999999e+00   4.7534870000000001e+02   3.4735799999999998e+01  -3.6746600000000001e+01   6.1840000000000002e+00
   1.9507300000000001e+01  -2.7260000000000000e+00   3.1173829999999998e+02   1.4703099999999999e+01   2.4569900000000001e+01  -3.1223000000000001e+00  -5.2801800000000000e+01  -3.5354999999999999e+00   4.7682870000000003e+02   3.4764699999999998e+01  -3.6775399999999998e+01   6.1928999999999998e+00
   1.9242799999999999e+01  -2.7260000000000000e+00   3.0899320000000000e+02   1.4368900000000000e+01   2.4493800000000000e+01  -3.1004000000000000e+00  -5.3134700000000002e+01  -3.4910000000000001e+00   4.7987580000000003e+02   3.4677999999999997e+01  -3.6987099999999998e+01   6.1707000000000001e+00
   1.9308900000000001e+01  -2.7260000000000000e+00   3.0753489999999999e+02   1.4311600000000000e+01   2.4541300000000000e+01  -3.0916000000000001e+00  -5.3667400000000001e+01  -3.8912000000000000e+00   4.8248759999999999e+02   3.4832200000000000e+01  -3.7160299999999999e+01   6.2237999999999998e+00
   1.9110499999999998e+01  -2.6600000000000001e+00   3.0659120000000001e+02   1.4092000000000001e+01   2.4398599999999998e+01  -3.0476999999999999e+00  -5.4244399999999999e+01  -3.9357000000000002e+00   4.8475119999999998e+02   3.4861100000000000e+01  -3.7400900000000000e+01   6.1752000000000002e+00
   1.8912099999999999e+01  -3.1217000000000001e+00   3.0693439999999998e+02   1.3853300000000001e+01   2.4284400000000002e+01  -2.9512999999999998e+00  -5.4621699999999997e+01  -4.1135999999999999e+00   4.8753710000000001e+02   3.4851399999999998e+01  -3.7574100000000001e+01   6.2016999999999998e+00
   1.9176700000000000e+01  -3.0118000000000000e+00   3.0624810000000002e+02   1.3566900000000000e+01   2.4293900000000001e+01  -2.9337000000000000e+00  -5.4865900000000003e+01  -4.4916000000000000e+00   4.9058420000000001e+02   3.4880299999999998e+01  -3.7833900000000000e+01   6.1883999999999997e+00
   1.9088500000000000e+01  -3.4075000000000002e+00   3.0667700000000002e+02   1.3395099999999999e+01   2.4255900000000000e+01  -2.8416000000000001e+00  -5.5243200000000002e+01  -4.6917000000000000e+00   4.9415370000000001e+02   3.4909199999999998e+01  -3.8141800000000003e+01   6.1883999999999997e+00
   1.9000299999999999e+01  -3.6493000000000002e+00   3.0684859999999998e+02   1.3080000000000000e+01   2.4322500000000002e+01  -2.8241000000000001e+00  -5.5598300000000002e+01  -5.0030000000000001e+00   4.9702659999999997e+02   3.4870699999999999e+01  -3.8314999999999998e+01   6.1752000000000002e+00
   1.9088500000000000e+01  -4.3528000000000002e+00   3.0744909999999999e+02   1.3070499999999999e+01   2.4274899999999999e+01  -2.7715000000000001e+00  -5.5620500000000000e+01  -5.2698999999999998e+00   5.0016079999999999e+02   3.4870699999999999e+01  -3.8526600000000002e+01   6.2016999999999998e+00
   1.9242799999999999e+01  -4.4847000000000001e+00   3.0762070000000000e+02   1.2869999999999999e+01   2.4446200000000001e+01  -2.7101000000000002e+00  -5.6153199999999998e+01  -5.6033999999999997e+00   5.0338200000000001e+02   3.4851399999999998e+01  -3.8815300000000001e+01   6.1928999999999998e+00
   1.9198699999999999e+01  -5.0561999999999996e+00   3.0813540000000000e+02   1.2650399999999999e+01   2.4512799999999999e+01  -2.6838000000000002e+00  -5.6508299999999998e+01  -5.8479999999999999e+00   5.0634210000000002e+02   3.4832200000000000e+01  -3.9007700000000000e+01   6.1840000000000002e+00
   1.9176700000000000e+01  -5.7157000000000000e+00   3.0967950000000002e+02   1.2526300000000001e+01   2.4617500000000000e+01  -2.6048000000000000e+00  -5.6796900000000001e+01  -6.2927000000000000e+00   5.0886680000000001e+02   3.4697299999999998e+01  -3.9171300000000002e+01   6.1220999999999997e+00
   1.9242799999999999e+01  -6.1773999999999996e+00   3.1010840000000002e+02   1.2526300000000001e+01   2.4731700000000000e+01  -2.6048000000000000e+00  -5.7396099999999997e+01  -6.8930999999999996e+00   5.1121749999999997e+02   3.4745500000000000e+01  -3.9411900000000003e+01   6.1840000000000002e+00
   1.9264800000000001e+01  -6.7929000000000004e+00   3.1173829999999998e+02   1.2382999999999999e+01   2.4922000000000001e+01  -2.5522000000000000e+00  -5.7662500000000001e+01  -7.2043999999999997e+00   5.1234920000000000e+02   3.4697299999999998e+01  -3.9488900000000001e+01   6.1308999999999996e+00
   1.9264800000000001e+01  -7.4523999999999999e+00   3.1328240000000000e+02   1.2201599999999999e+01   2.4731700000000000e+01  -2.4908000000000001e+00  -5.8084200000000003e+01  -7.5156999999999998e+00   5.1400340000000006e+02   3.4687700000000000e+01  -3.9536999999999999e+01   6.1662999999999997e+00
   1.9308900000000001e+01  -7.8921000000000001e+00   3.1362549999999999e+02   1.2182499999999999e+01   2.5017099999999999e+01  -2.4601000000000002e+00  -5.8483699999999999e+01  -8.2271999999999998e+00   5.1496100000000001e+02   3.4523899999999998e+01  -3.9681300000000000e+01   6.1707000000000001e+00
   1.9397099999999998e+01  -8.5076000000000001e+00   3.1448340000000002e+02   1.2144399999999999e+01   2.4979099999999999e+01  -2.4557000000000002e+00  -5.8972000000000001e+01  -8.4939999999999998e+00   5.1557050000000004e+02   3.4437199999999997e+01  -3.9748600000000003e+01   6.1529999999999996e+00
   1.9330900000000000e+01  -8.9693000000000005e+00   3.1628480000000002e+02   1.2039300000000001e+01   2.5083700000000000e+01  -2.3329000000000000e+00  -5.8994199999999999e+01  -8.8719999999999999e+00   5.1600580000000002e+02   3.4254199999999997e+01  -3.9681300000000000e+01   6.1752000000000002e+00
   1.9441199999999998e+01  -9.6288000000000000e+00   3.1774310000000003e+02   1.1943899999999999e+01   2.5159900000000000e+01  -2.3197999999999999e+00  -5.9393700000000003e+01  -9.5612999999999992e+00   5.1609280000000001e+02   3.4167499999999997e+01  -3.9748600000000003e+01   6.1840000000000002e+00
   1.9507300000000001e+01  -9.6948000000000008e+00   3.1851519999999999e+02   1.2001099999999999e+01   2.5283600000000000e+01  -2.3066000000000000e+00  -5.9748800000000003e+01  -9.7614999999999998e+00   5.1609280000000001e+02   3.4061500000000002e+01  -3.9556199999999997e+01   6.1752000000000002e+00
   1.9551400000000001e+01  -1.0398199999999999e+01   3.2048820000000001e+02   1.1781599999999999e+01   2.5293099999999999e+01  -2.2715000000000001e+00  -5.9815399999999997e+01  -9.8948999999999998e+00   5.1609280000000001e+02   3.3897799999999997e+01  -3.9354100000000003e+01   6.1883999999999997e+00
   1.9441199999999998e+01  -1.0815899999999999e+01   3.2237549999999999e+02   1.1772000000000000e+01   2.5445300000000000e+01  -2.1795000000000000e+00  -6.0037300000000002e+01  -1.0228400000000001e+01   5.1513520000000005e+02   3.3743699999999997e+01  -3.9257899999999999e+01   6.1529999999999996e+00
   1.9727699999999999e+01  -1.1013800000000000e+01   3.2357639999999998e+02   1.1896100000000001e+01   2.5740300000000001e+01  -2.2233000000000001e+00  -6.0214900000000000e+01  -1.0739800000000001e+01   5.1295870000000002e+02   3.3628100000000003e+01  -3.9190600000000003e+01   6.1928999999999998e+00
   1.9727699999999999e+01  -1.1607300000000000e+01   3.2632150000000001e+02   1.1733800000000000e+01   2.5864000000000001e+01  -2.1575000000000002e+00  -6.0436799999999998e+01  -1.1028900000000000e+01   5.1261040000000003e+02   3.3445000000000000e+01  -3.8872999999999998e+01   6.2061000000000002e+00
   2.0036300000000001e+01  -1.2200900000000001e+01   3.2975290000000001e+02   1.1781599999999999e+01   2.5968699999999998e+01  -2.1223999999999998e+00  -6.0237099999999998e+01  -1.1384700000000000e+01   5.1078219999999999e+02   3.3329500000000003e+01  -3.8834600000000002e+01   6.1840000000000002e+00
   2.0190600000000000e+01  -1.2464700000000001e+01   3.3103960000000001e+02   1.1695600000000001e+01   2.6244700000000002e+01  -2.1004999999999998e+00  -6.0525599999999997e+01  -1.1762700000000001e+01   5.0921510000000001e+02   3.3233100000000000e+01  -3.8642099999999999e+01   6.2061000000000002e+00
   2.0278800000000000e+01  -1.2838400000000000e+01   3.3455680000000001e+02   1.1705200000000000e+01   2.6434999999999999e+01  -2.0390999999999999e+00  -6.0547800000000002e+01  -1.2162900000000000e+01   5.0599380000000002e+02   3.3040500000000002e+01  -3.8478499999999997e+01   6.2415000000000003e+00
   2.0212599999999998e+01  -1.3827700000000000e+01   3.3747340000000003e+02   1.1695600000000001e+01   2.6596800000000002e+01  -1.9734000000000000e+00  -6.0303699999999999e+01  -1.2074000000000000e+01   5.0320790000000000e+02   3.2828499999999998e+01  -3.8084000000000003e+01   6.1928999999999998e+00
   2.0433100000000000e+01  -1.4025499999999999e+01   3.4141950000000003e+02   1.1657400000000001e+01   2.6796600000000002e+01  -1.9558000000000000e+00  -6.0015099999999997e+01  -1.2452000000000000e+01   5.0120549999999997e+02   3.2789999999999999e+01  -3.7795400000000001e+01   6.1707000000000001e+00
   2.0411000000000001e+01  -1.4443199999999999e+01   3.4322089999999997e+02   1.1695600000000001e+01   2.7148700000000002e+01  -1.9427000000000001e+00  -6.0037300000000002e+01  -1.2185100000000000e+01   4.9772309999999999e+02   3.2674399999999999e+01  -3.7477800000000002e+01   6.1928999999999998e+00
   2.0675500000000000e+01  -1.4750999999999999e+01   3.4665230000000003e+02   1.1781599999999999e+01   2.7500800000000002e+01  -1.8769000000000000e+00  -5.9615600000000001e+01  -1.2251799999999999e+01   4.9476310000000001e+02   3.2597400000000000e+01  -3.7189200000000000e+01   6.1619000000000002e+00
   2.0785699999999999e+01  -1.5300599999999999e+01   3.5076990000000001e+02   1.1810200000000000e+01   2.7662500000000001e+01  -1.8023000000000000e+00  -5.9637799999999999e+01  -1.2296300000000000e+01   4.9049709999999999e+02   3.2500999999999998e+01  -3.6765799999999999e+01   6.1928999999999998e+00
   2.1160399999999999e+01  -1.5564399999999999e+01   3.5411550000000000e+02   1.1877000000000001e+01   2.8043199999999999e+01  -1.7979000000000001e+00  -5.9327100000000002e+01  -1.2185100000000000e+01   4.8684059999999999e+02   3.2356499999999997e+01  -3.6631100000000004e+01   6.2327000000000004e+00
   2.1226600000000001e+01  -1.6026000000000000e+01   3.5754680000000002e+02   1.1953400000000000e+01   2.8262000000000000e+01  -1.7628999999999999e+00  -5.8972000000000001e+01  -1.2074000000000000e+01   4.8414170000000001e+02   3.2308399999999999e+01  -3.6178899999999999e+01   6.2237999999999998e+00
   2.1336800000000000e+01  -1.6333800000000000e+01   3.6209339999999997e+02   1.1934300000000000e+01   2.8633199999999999e+01  -1.7628999999999999e+00  -5.9127299999999998e+01  -1.1962800000000000e+01   4.8057229999999998e+02   3.2240900000000003e+01  -3.5899799999999999e+01   6.2858000000000001e+00
   2.1645399999999999e+01  -1.6553599999999999e+01   3.6621100000000001e+02   1.2106199999999999e+01   2.8956700000000001e+01  -1.7628999999999999e+00  -5.8639000000000003e+01  -1.1829400000000000e+01   4.7717689999999999e+02   3.2298699999999997e+01  -3.5591900000000003e+01   6.2946000000000000e+00
   2.1887799999999999e+01  -1.7059300000000000e+01   3.7041440000000000e+02   1.2010700000000000e+01   2.9270700000000001e+01  -1.7234000000000000e+00  -5.8372700000000002e+01  -1.1629200000000001e+01   4.7317219999999998e+02   3.2260199999999998e+01  -3.5332099999999997e+01   6.3300000000000001e+00
   2.2240500000000001e+01  -1.7806699999999999e+01   3.7581880000000001e+02   1.2153900000000000e+01   2.9460999999999999e+01  -1.6356999999999999e+00  -5.7973199999999999e+01  -1.1228999999999999e+01   4.6995089999999999e+02   3.2289099999999998e+01  -3.4927999999999997e+01   6.2858000000000001e+00
   2.2394800000000000e+01  -1.8158400000000000e+01   3.8062270000000001e+02   1.2220700000000001e+01   2.9946300000000001e+01  -1.5831000000000000e+00  -5.7751199999999997e+01  -1.1140100000000000e+01   4.6629440000000000e+02   3.2192799999999998e+01  -3.4658600000000000e+01   6.2901999999999996e+00
   2.3078099999999999e+01  -1.8642099999999999e+01   3.8568389999999999e+02   1.2306699999999999e+01   3.0298400000000001e+01  -1.5568000000000000e+00  -5.7152000000000001e+01  -1.1006700000000000e+01   4.6228960000000001e+02   3.2260199999999998e+01  -3.4264099999999999e+01   6.2458999999999998e+00
   2.3188300000000002e+01  -1.9631300000000000e+01   3.9143140000000000e+02   1.2363899999999999e+01   3.0736200000000000e+01  -1.5085000000000000e+00  -5.6353000000000002e+01  -1.0673100000000000e+01   4.5784960000000001e+02   3.2231299999999997e+01  -3.3936900000000001e+01   6.2282000000000002e+00
   2.3629200000000001e+01  -2.0114999999999998e+01   3.9709309999999999e+02   1.2564399999999999e+01   3.1164400000000001e+01  -1.4427000000000001e+00  -5.6020000000000003e+01  -1.0473000000000001e+01   4.5454129999999998e+02   3.2154299999999999e+01  -3.3484699999999997e+01   6.2458999999999998e+00
   2.4158200000000001e+01  -2.0686599999999999e+01   4.0224020000000002e+02   1.2526300000000001e+01   3.1744800000000001e+01  -1.4208000000000001e+00  -5.5376399999999997e+01  -1.0117200000000000e+01   4.4940469999999999e+02   3.2269799999999996e+01  -3.3128700000000002e+01   6.2415000000000003e+00
   2.4444700000000001e+01  -2.1346100000000000e+01   4.0764449999999999e+02   1.2650399999999999e+01   3.2039800000000000e+01  -1.3024000000000000e+00  -5.4754899999999999e+01  -9.9838000000000005e+00   4.4470350000000002e+02   3.2183199999999999e+01  -3.2618699999999997e+01   6.2327000000000004e+00
   2.4775400000000001e+01  -2.2093499999999999e+01   4.1390679999999998e+02   1.2669499999999999e+01   3.2410899999999998e+01  -1.2454000000000001e+00  -5.4133499999999998e+01  -9.9838000000000005e+00   4.3904460000000000e+02   3.2134999999999998e+01  -3.2195300000000003e+01   6.2237999999999998e+00
   2.5039899999999999e+01  -2.2621099999999998e+01   4.1879640000000001e+02   1.2898600000000000e+01   3.2924799999999998e+01  -1.2102999999999999e+00  -5.3223500000000001e+01  -9.8282000000000007e+00   4.3390800000000002e+02   3.2202399999999997e+01  -3.1849000000000000e+01   6.2106000000000003e+00
   2.5326400000000000e+01  -2.3148700000000002e+01   4.2385770000000002e+02   1.2984500000000001e+01   3.3362499999999997e+01  -1.1620999999999999e+00  -5.2624200000000002e+01  -9.7392000000000003e+00   4.2885849999999999e+02   3.2414299999999997e+01  -3.1492899999999999e+01   6.1486000000000001e+00
   2.5723199999999999e+01  -2.3588400000000000e+01   4.2934780000000001e+02   1.3013199999999999e+01   3.3600400000000000e+01  -1.0831000000000000e+00  -5.1692000000000000e+01  -9.2500000000000000e+00   4.2354780000000000e+02   3.2443199999999997e+01  -3.0954100000000000e+01   6.1220999999999997e+00
   2.5943600000000000e+01  -2.4160000000000000e+01   4.3578160000000003e+02   1.3127700000000001e+01   3.3933500000000002e+01  -9.7350000000000003e-01  -5.1159300000000002e+01  -9.4278999999999993e+00   4.1893369999999999e+02   3.2433599999999998e+01  -3.0550000000000001e+01   6.1177000000000001e+00
   2.6472600000000000e+01  -2.4555700000000002e+01   4.3912720000000002e+02   1.3299600000000000e+01   3.4542499999999997e+01  -9.8229999999999995e-01  -5.0182800000000000e+01  -9.1610999999999994e+00   4.1344889999999998e+02   3.2510700000000000e+01  -3.0020800000000001e+01   6.1265000000000001e+00
   2.6538699999999999e+01  -2.5259100000000000e+01   4.4616149999999999e+02   1.3375999999999999e+01   3.4885100000000001e+01  -8.8580000000000003e-01  -4.9228400000000001e+01  -9.0276999999999994e+00   4.0970530000000002e+02   3.2655200000000001e+01  -2.9558900000000001e+01   6.0734000000000004e+00
   2.6957500000000000e+01  -2.5457000000000001e+01   4.5199480000000000e+02   1.3481000000000000e+01   3.5294199999999996e+01  -8.9900000000000002e-01  -4.8695700000000002e+01  -8.7164000000000001e+00   4.0282749999999999e+02   3.2741900000000001e+01  -2.9039300000000001e+01   5.9850000000000003e+00
   2.7354299999999999e+01  -2.5786700000000000e+01   4.5748489999999998e+02   1.3805600000000000e+01   3.5827100000000002e+01  -8.5070000000000001e-01  -4.7896700000000003e+01  -8.7164000000000001e+00   3.9830040000000002e+02   3.2770800000000001e+01  -2.8558199999999999e+01   5.9627999999999997e+00
   2.7751000000000001e+01  -2.6292400000000001e+01   4.6426179999999999e+02   1.4092000000000001e+01   3.6398099999999999e+01  -8.4630000000000005e-01  -4.7386200000000002e+01  -8.4718000000000000e+00   3.9272850000000000e+02   3.2982700000000001e+01  -2.8048200000000001e+01   5.9230000000000000e+00
   2.7861300000000000e+01  -2.6820000000000000e+01   4.7138189999999997e+02   1.4340299999999999e+01   3.6797699999999999e+01  -7.3670000000000002e-01  -4.7253000000000000e+01  -8.2050000000000001e+00   3.8802730000000003e+02   3.3021200000000000e+01  -2.7490200000000002e+01   5.9053000000000004e+00
   2.8500499999999999e+01  -2.6841999999999999e+01   4.7747250000000003e+02   1.4626700000000000e+01   3.7397199999999998e+01  -6.9289999999999996e-01  -4.6631599999999999e+01  -7.7602000000000002e+00   3.8228129999999999e+02   3.3233100000000000e+01  -2.7172599999999999e+01   5.8964999999999996e+00
   2.8588600000000000e+01  -2.7281600000000001e+01   4.8450680000000000e+02   1.4884499999999999e+01   3.7835000000000001e+01  -6.2270000000000003e-01  -4.6365200000000002e+01  -7.6045999999999996e+00   3.7749299999999999e+02   3.3493200000000002e+01  -2.6556799999999999e+01   5.8743999999999996e+00
   2.8897200000000002e+01  -2.7919200000000000e+01   4.9179840000000002e+02   1.5199500000000000e+01   3.8272700000000000e+01  -5.0870000000000004e-01  -4.5765999999999998e+01  -7.0042000000000000e+00   3.7279180000000002e+02   3.3666600000000003e+01  -2.6037199999999999e+01   5.8611000000000004e+00
   2.9360099999999999e+01  -2.8424800000000001e+01   4.9883269999999999e+02   1.5428699999999999e+01   3.8672400000000003e+01  -3.9029999999999998e-01  -4.5433000000000000e+01  -6.6040000000000001e+00   3.6678460000000001e+02   3.3811100000000003e+01  -2.5469500000000000e+01   5.8875999999999999e+00
   2.9844999999999999e+01  -2.8710599999999999e+01   5.0466600000000000e+02   1.5839200000000000e+01   3.9300400000000003e+01  -3.7269999999999998e-01  -4.5077900000000000e+01  -6.1369999999999996e+00   3.6156099999999998e+02   3.4177100000000003e+01  -2.4882600000000000e+01   5.9185999999999996e+00
   3.0153600000000001e+01  -2.9216200000000001e+01   5.1101400000000001e+02   1.6097000000000001e+01   3.9661999999999999e+01  -2.5869999999999999e-01  -4.4323300000000003e+01  -5.5811999999999999e+00   3.5642439999999999e+02   3.4350499999999997e+01  -2.4276399999999999e+01   5.8788000000000000e+00
   3.0638600000000000e+01  -2.9282100000000000e+01   5.1650419999999997e+02   1.6498000000000001e+01   4.0204400000000000e+01  -2.3680000000000001e-01  -4.3879399999999997e+01  -5.2476000000000003e+00   3.5093959999999998e+02   3.4677999999999997e+01  -2.3670200000000001e+01   5.8611000000000004e+00
   3.1299800000000001e+01  -2.9414000000000001e+01   5.2319529999999997e+02   1.6937200000000001e+01   4.0661200000000001e+01  -2.0169999999999999e-01  -4.3502099999999999e+01  -4.8917999999999999e+00   3.4545490000000001e+02   3.4890000000000001e+01  -2.3218000000000000e+01   5.9009000000000000e+00
   3.1630500000000001e+01  -2.9260200000000001e+01   5.2834230000000002e+02   1.7214099999999998e+01   4.1051299999999998e+01  -1.7100000000000001e-01  -4.2703099999999999e+01  -4.3360000000000003e+00   3.3988299999999998e+02   3.5169300000000000e+01  -2.2573300000000000e+01   5.8875999999999999e+00
   3.1718599999999999e+01  -3.0073499999999999e+01   5.3477610000000004e+02   1.7471800000000002e+01   4.1327300000000001e+01  -4.8200000000000000e-02  -4.2059399999999997e+01  -3.8022999999999998e+00   3.3457229999999998e+02   3.5545000000000002e+01  -2.2015200000000000e+01   5.9451000000000001e+00
   3.2423999999999999e+01  -3.0051600000000001e+01   5.4018050000000005e+02   1.7930099999999999e+01   4.1774500000000003e+01   1.7500000000000002e-02  -4.1704300000000003e+01  -3.4687999999999999e+00   3.2760750000000002e+02   3.5785800000000002e+01  -2.1437899999999999e+01   5.9318999999999997e+00
   3.2490099999999998e+01  -3.0667100000000001e+01   5.4532749999999999e+02   1.8178300000000000e+01   4.2098100000000002e+01   1.5350000000000000e-01  -4.1193800000000003e+01  -3.4243000000000001e+00   3.2186149999999998e+02   3.5997700000000002e+01  -2.0870200000000001e+01   5.9275000000000002e+00
   3.3085200000000000e+01  -3.1194700000000001e+01   5.5176130000000001e+02   1.8550699999999999e+01   4.2488199999999999e+01   2.3240000000000000e-01  -4.0372599999999998e+01  -3.0240000000000000e+00   3.1672500000000002e+02   3.6277099999999997e+01  -2.0215900000000001e+01   5.8875999999999999e+00
   3.2997100000000003e+01  -3.1678400000000000e+01   5.5768039999999996e+02   1.8951699999999999e+01   4.2963999999999999e+01   3.1140000000000001e-01  -3.9684600000000003e+01  -2.7572000000000001e+00   3.1019549999999998e+02   3.6354100000000003e+01  -1.9888800000000000e+01   5.8788000000000000e+00
   3.3063200000000002e+01  -3.1964099999999998e+01   5.6377099999999996e+02   1.9371800000000000e+01   4.3458799999999997e+01   3.9029999999999998e-01  -3.9240699999999997e+01  -2.4681999999999999e+00   3.0575540000000001e+02   3.6469700000000003e+01  -1.9224799999999998e+01   5.8832000000000004e+00
   3.3415900000000001e+01  -3.2557699999999997e+01   5.7106269999999995e+02   1.9581800000000001e+01   4.3991700000000002e+01   4.8240000000000000e-01  -3.8463799999999999e+01  -1.9123000000000001e+00   2.9966120000000001e+02   3.6691299999999998e+01  -1.8743700000000000e+01   5.9053000000000004e+00
   3.3481999999999999e+01  -3.3019300000000001e+01   5.7758219999999994e+02   2.0154699999999998e+01   4.4524600000000000e+01   6.3149999999999995e-01  -3.7931199999999997e+01  -1.6677000000000000e+00   2.9530820000000000e+02   3.6874299999999998e+01  -1.8079799999999999e+01   5.9230000000000000e+00
   3.3680399999999999e+01  -3.3788800000000002e+01   5.8435910000000001e+02   2.0527000000000001e+01   4.5171700000000001e+01   7.1479999999999999e-01  -3.7531599999999997e+01  -1.4898000000000000e+00   2.8930099999999999e+02   3.7018799999999999e+01  -1.7742999999999999e+01   5.9539999999999997e+00
   3.3944899999999997e+01  -3.4206499999999998e+01   5.9096450000000004e+02   2.1023499999999999e+01   4.5695000000000000e+01   7.9810000000000003e-01  -3.7087699999999998e+01  -1.4453000000000000e+00   2.8433859999999999e+02   3.7124800000000000e+01  -1.7348500000000001e+01   5.8699000000000003e+00
   3.4077100000000002e+01  -3.4690100000000001e+01   5.9868499999999995e+02   2.1405400000000000e+01   4.5866300000000003e+01   9.5160000000000000e-01  -3.6732599999999998e+01  -1.1785000000000001e+00   2.7981150000000002e+02   3.7230699999999999e+01  -1.6934799999999999e+01   5.9009000000000000e+00
   3.4451900000000002e+01  -3.4777999999999999e+01   6.0451829999999995e+02   2.2016400000000001e+01   4.6484900000000003e+01   9.9539999999999995e-01  -3.6310899999999997e+01  -1.3786000000000000e+00   2.7528429999999997e+02   3.7298200000000001e+01  -1.6530700000000000e+01   5.8567000000000000e+00
   3.4650199999999998e+01  -3.5327599999999997e+01   6.1086630000000002e+02   2.2532000000000000e+01   4.6827399999999997e+01   1.0656000000000001e+00  -3.5822600000000001e+01  -1.5343000000000000e+00   2.7067009999999999e+02   3.7201799999999999e+01  -1.6270900000000001e+01   5.8079999999999998e+00
   3.4826599999999999e+01  -3.5701300000000003e+01   6.1858690000000001e+02   2.2971200000000000e+01   4.7198500000000003e+01   1.1928000000000001e+00  -3.5267800000000001e+01  -1.7343999999999999e+00   2.6562070000000000e+02   3.7095900000000000e+01  -1.5885999999999999e+01   5.6797000000000004e+00
   3.5333500000000001e+01  -3.6185000000000002e+01   6.2450599999999997e+02   2.3496300000000002e+01   4.7626800000000003e+01   1.3331000000000000e+00  -3.4779499999999999e+01  -2.2012999999999998e+00   2.6213819999999998e+02   3.6922499999999999e+01  -1.5664700000000000e+01   5.6532000000000000e+00
   3.5752299999999998e+01  -3.6712600000000002e+01   6.3025350000000003e+02   2.3992699999999999e+01   4.8159599999999998e+01   1.3770000000000000e+00  -3.4091400000000000e+01  -2.7349999999999999e+00   2.5639229999999998e+02   3.6575699999999998e+01  -1.5337500000000000e+01   5.5426000000000002e+00
   3.6303400000000003e+01  -3.7372100000000003e+01   6.3788819999999998e+02   2.4536899999999999e+01   4.8464199999999998e+01   1.5085000000000000e+00  -3.3359000000000002e+01  -3.2019000000000002e+00   2.5256160000000000e+02   3.6228900000000003e+01  -1.5077700000000000e+01   5.4010999999999996e+00
   3.6435600000000001e+01  -3.7987600000000000e+01   6.4363570000000004e+02   2.5004799999999999e+01   4.8901899999999998e+01   1.5918000000000001e+00  -3.2604399999999998e+01  -3.7134000000000000e+00   2.4812160000000000e+02   3.5660600000000002e+01  -1.4683199999999999e+01   5.2241000000000000e+00
   3.6920600000000000e+01  -3.8625200000000000e+01   6.4955480000000000e+02   2.5749500000000001e+01   4.9377699999999997e+01   1.6225000000000001e+00  -3.1916300000000000e+01  -4.6028000000000002e+00   2.4307210000000001e+02   3.5275300000000001e+01  -1.4615900000000000e+01   5.1047000000000002e+00
   3.7140999999999998e+01  -3.9152799999999999e+01   6.5641750000000002e+02   2.6303200000000000e+01   4.9901000000000003e+01   1.7101999999999999e+00  -3.0917600000000000e+01  -5.4255000000000004e+00   2.3750020000000001e+02   3.4543199999999999e+01  -1.4250200000000000e+01   4.8967999999999998e+00
   3.7295299999999997e+01  -4.0119999999999997e+01   6.6499590000000001e+02   2.6713799999999999e+01   5.0215100000000000e+01   1.9207000000000001e+00  -2.9940999999999999e+01  -6.4482999999999997e+00   2.3175420000000000e+02   3.3868899999999996e+01  -1.3884600000000001e+01   4.7596999999999996e+00
   3.7670000000000002e+01  -4.1065300000000001e+01   6.7125810000000001e+02   2.7382100000000001e+01   5.0614699999999999e+01   2.0127999999999999e+00  -2.9186299999999999e+01  -7.3600000000000003e+00   2.2487649999999999e+02   3.2992300000000000e+01  -1.3595900000000000e+01   4.5251999999999999e+00
   3.7824300000000001e+01  -4.2010599999999997e+01   6.7794929999999999e+02   2.7802199999999999e+01   5.1128599999999999e+01   2.1312000000000002e+00  -2.7921199999999999e+01  -8.4273000000000007e+00   2.1825989999999999e+02   3.1884499999999999e+01  -1.3297700000000001e+01   4.3173000000000004e+00
   3.8309199999999997e+01  -4.3043900000000001e+01   6.8489769999999999e+02   2.8327300000000001e+01   5.1547300000000000e+01   2.2540000000000000e+00  -2.6589500000000001e+01  -9.4278999999999993e+00   2.1112100000000001e+02   3.1007999999999999e+01  -1.2835800000000001e+01   4.0430999999999999e+00
   3.8617800000000003e+01  -4.3879199999999997e+01   6.9244669999999996e+02   2.8909700000000001e+01   5.1918399999999998e+01   2.3549000000000002e+00  -2.5146899999999999e+01  -1.0673100000000000e+01   2.0389500000000001e+02   2.9852000000000000e+01  -1.2470200000000000e+01   3.8086000000000002e+00
   3.9190899999999999e+01  -4.4802599999999998e+01   6.9990989999999999e+02   2.9406099999999999e+01   5.2489400000000003e+01   2.4119000000000002e+00  -2.3859600000000000e+01  -1.1295700000000000e+01   1.9623370000000000e+02   2.8657599999999999e+01  -1.1979400000000000e+01   3.5785999999999998e+00
   3.9477499999999999e+01  -4.5637900000000002e+01   7.0874559999999997e+02   2.9998100000000001e+01   5.2965100000000000e+01   2.4996000000000000e+00  -2.2283700000000000e+01  -1.1896100000000001e+01   1.8717939999999999e+02   2.7578700000000001e+01  -1.1565700000000000e+01   3.3397000000000001e+00
   4.0006500000000003e+01  -4.6781100000000002e+01   7.1663770000000000e+02   3.0685500000000001e+01   5.3450499999999998e+01   2.6355000000000000e+00  -2.1107399999999998e+01  -1.2162900000000000e+01   1.7925690000000000e+02   2.6249400000000001e+01  -1.1084600000000000e+01   3.1185000000000000e+00
   4.0601599999999998e+01  -4.7880299999999998e+01   7.2350040000000001e+02   3.1296500000000002e+01   5.3973799999999997e+01   2.6574000000000000e+00  -1.9709099999999999e+01  -1.2585400000000000e+01   1.6976740000000001e+02   2.5026000000000000e+01  -1.0507300000000001e+01   2.9018000000000002e+00
   4.0888199999999998e+01  -4.9441099999999999e+01   7.3087789999999995e+02   3.1697500000000002e+01   5.4535299999999999e+01   2.8109000000000002e+00  -1.8310800000000000e+01  -1.2563100000000000e+01   1.6027780000000001e+02   2.3590699999999998e+01  -9.9972999999999992e+00   2.7115999999999998e+00
   4.1747799999999998e+01  -5.0760100000000001e+01   7.3834100000000001e+02   3.2298999999999999e+01   5.4820700000000002e+01   2.9556000000000000e+00  -1.6823799999999999e+01  -1.2296300000000000e+01   1.5017880000000000e+02   2.2367300000000000e+01  -9.5836000000000006e+00   2.4683000000000002e+00
   4.2078400000000002e+01  -5.2386899999999997e+01   7.4623310000000004e+02   3.2709600000000002e+01   5.5305999999999997e+01   3.0739999999999998e+00  -1.5603000000000000e+01  -1.2074000000000000e+01   1.4121160000000000e+02   2.0941700000000001e+01  -8.9484999999999992e+00   2.3134999999999999e+00
   4.2387000000000000e+01  -5.3969700000000003e+01   7.5361059999999998e+02   3.3349200000000003e+01   5.5838900000000002e+01   3.2056000000000000e+00  -1.4049400000000000e+01  -1.2051700000000000e+01   1.3067740000000001e+02   1.9612400000000001e+01  -8.5251000000000001e+00   2.0966999999999998e+00
   4.2629500000000000e+01  -5.5596499999999999e+01   7.6167420000000004e+02   3.3721600000000002e+01   5.6200499999999998e+01   3.3721999999999999e+00  -1.2207200000000000e+01  -1.1362399999999999e+01   1.2188430000000000e+02   1.8186699999999998e+01  -7.9669999999999996e+00   1.8932000000000000e+00
   4.2960099999999997e+01  -5.6981499999999997e+01   7.6965210000000002e+02   3.4380400000000002e+01   5.6590699999999998e+01   3.5257000000000001e+00  -1.0897700000000000e+01  -1.0873200000000001e+01   1.1256880000000000e+02   1.6780300000000000e+01  -7.4089999999999998e+00   1.7383999999999999e+00
   4.3356900000000003e+01  -5.8762099999999997e+01   7.7488490000000002e+02   3.4905500000000004e+01   5.7047400000000003e+01   3.6090000000000000e+00  -9.3663000000000007e+00  -1.0072800000000001e+01   1.0281810000000000e+02   1.5335400000000000e+01  -6.7161999999999997e+00   1.5394000000000001e+00
   4.3555300000000003e+01  -5.9949199999999998e+01   7.8251969999999994e+02   3.5468800000000002e+01   5.7466099999999997e+01   3.7494000000000001e+00  -8.1677000000000000e+00  -9.0721000000000007e+00   9.4025000000000006e+01   1.4083100000000000e+01  -6.2255000000000003e+00   1.3580000000000001e+00
   4.3709499999999998e+01  -6.1268300000000004e+01   7.8869610000000000e+02   3.6032100000000000e+01   5.7770600000000002e+01   3.8677999999999999e+00  -6.8137999999999996e+00  -8.2939000000000007e+00   8.4274299999999997e+01   1.2590100000000000e+01  -5.7539999999999996e+00   1.2253000000000001e+00
   4.3863799999999998e+01  -6.2147599999999997e+01   7.9212750000000005e+02   3.6728999999999999e+01   5.8084699999999998e+01   3.8984999999999999e+00  -5.8817000000000004e+00  -8.2493999999999996e+00   7.5568200000000004e+01   1.1328200000000001e+01  -5.0900999999999996e+00   1.0218000000000000e+00
   4.3753599999999999e+01  -6.3532600000000002e+01   7.9590200000000004e+02   3.7301900000000003e+01   5.8370100000000001e+01   3.9422999999999999e+00  -4.6165000000000003e+00  -7.3377999999999997e+00   6.6600999999999999e+01   9.9217999999999993e+00  -4.6763000000000003e+00   8.5370000000000001e-01
   4.4304699999999997e+01  -6.4587800000000001e+01   8.0001959999999997e+02   3.7817399999999999e+01   5.8389200000000002e+01   4.0606999999999998e+00  -3.7286999999999999e+00  -6.6040000000000001e+00   5.8678600000000003e+01   8.7466000000000008e+00  -4.0701000000000001e+00   7.5639999999999996e-01
   4.4062199999999997e+01  -6.5137400000000000e+01   8.0182100000000003e+02   3.8466700000000003e+01   5.8389200000000002e+01   4.1308999999999996e+00  -2.6856000000000000e+00  -5.7590000000000003e+00   5.0668999999999997e+01   7.5038999999999998e+00  -3.6371000000000002e+00   6.9010000000000005e-01
   4.4172400000000003e+01  -6.5972700000000003e+01   8.0293619999999999e+02   3.9039499999999997e+01   5.8436700000000002e+01   4.1395999999999997e+00  -2.4413999999999998e+00  -4.7807000000000004e+00   4.4052500000000002e+01   6.5984999999999996e+00  -3.2522000000000002e+00   6.6790000000000005e-01
   4.4062199999999997e+01  -6.6918000000000006e+01   8.0490930000000003e+02   3.9660100000000000e+01   5.8217900000000000e+01   4.1923000000000004e+00  -2.1307000000000000e+00  -3.4020999999999999e+00   3.7958199999999998e+01   5.6833000000000000e+00  -2.7423000000000002e+00   7.0779999999999998e-01
   4.3996099999999998e+01  -6.7181799999999996e+01   8.0473770000000002e+02   4.0338000000000001e+01   5.8246400000000001e+01   4.2054000000000000e+00  -1.6424000000000001e+00  -2.2679999999999998e+00   3.2125200000000000e+01   4.9223999999999997e+00  -2.2997000000000001e+00   7.2099999999999997e-01
   4.3841799999999999e+01  -6.7181799999999996e+01   8.0319359999999995e+02   4.1120899999999999e+01   5.8037100000000002e+01   4.1835000000000004e+00  -1.5093000000000001e+00  -1.0894999999999999e+00   2.7598099999999999e+01   4.1614000000000004e+00  -1.9244000000000001e+00   6.9889999999999997e-01
   4.3401000000000003e+01  -6.7819400000000002e+01   8.0319359999999995e+02   4.1531399999999998e+01   5.7856299999999997e+01   4.1090000000000000e+00  -1.1318999999999999e+00   2.2200000000000001e-02   2.3332100000000001e+01   3.4485000000000001e+00  -1.6741999999999999e+00   7.4309999999999998e-01
   4.3290700000000001e+01  -6.8302999999999997e+01   8.0113480000000004e+02   4.2409799999999997e+01   5.7523200000000003e+01   4.1220999999999997e+00  -1.0431999999999999e+00   8.0049999999999999e-01   1.9762699999999999e+01   2.8995000000000002e+00  -1.3278000000000001e+00   7.6080000000000003e-01
   4.2938099999999999e+01  -6.8149100000000004e+01   7.9916170000000000e+02   4.3125799999999998e+01   5.7380499999999998e+01   4.0343999999999998e+00  -1.0875999999999999e+00   1.3564000000000001e+00   1.5670800000000000e+01   2.2541000000000002e+00  -1.1065000000000000e+00   8.2720000000000005e-01
   4.2717599999999997e+01  -6.8193100000000001e+01   7.9633090000000004e+02   4.3966000000000001e+01   5.7199700000000000e+01   3.9599000000000002e+00  -1.3095000000000001e+00   2.2012999999999998e+00   1.3146100000000001e+01   1.9843999999999999e+00  -8.7560000000000004e-01   8.7139999999999995e-01
   4.1813899999999997e+01  -6.8588800000000006e+01   7.9521569999999997e+02   4.4662999999999997e+01   5.6904699999999998e+01   4.0255999999999998e+00  -1.1984999999999999e+00   2.8016999999999999e+00   1.0534300000000000e+01   1.6183000000000001e+00  -6.2539999999999996e-01   9.2449999999999999e-01
   4.1924100000000003e+01  -6.9094399999999993e+01   7.9332839999999999e+02   4.5531799999999997e+01   5.6723900000000000e+01   3.9773999999999998e+00  -1.3095000000000001e+00   3.6911000000000000e+00   9.2284000000000006e+00   1.3774999999999999e+00  -4.7149999999999997e-01   1.0439000000000001e+00
   4.1373100000000001e+01  -6.9050500000000000e+01   7.9187009999999998e+02   4.6343299999999999e+01   5.6505000000000003e+01   3.9203999999999999e+00  -1.5093000000000001e+00   4.3803999999999998e+00   7.5742000000000003e+00   1.1752000000000000e+00  -4.4259999999999999e-01   1.0792999999999999e+00
   4.0799999999999997e+01  -6.8962500000000006e+01   7.8989710000000002e+02   4.7202599999999997e+01   5.6210000000000001e+01   3.9599000000000002e+00  -1.2650999999999999e+00   5.2920999999999996e+00   6.7035999999999998e+00   1.1752000000000000e+00  -2.4060000000000001e-01   1.1500999999999999e+00
   4.0204799999999999e+01  -6.9050500000000000e+01   7.8740940000000001e+02   4.7928199999999997e+01   5.5972099999999998e+01   3.8677999999999999e+00  -1.2650999999999999e+00   6.1593000000000000e+00   6.7035999999999998e+00   1.0210999999999999e+00  -2.5019999999999998e-01   1.2120000000000000e+00
   4.0160800000000002e+01  -6.8852599999999995e+01   7.8526480000000004e+02   4.8949800000000003e+01   5.5791300000000000e+01   3.7844000000000002e+00  -1.6424000000000001e+00   4.8250999999999999e+00   6.2683000000000000e+00   9.0549999999999997e-01  -1.6360000000000000e-01   1.1279999999999999e+00
   3.9719900000000003e+01  -6.8742699999999999e+01   7.8217660000000001e+02   4.9933199999999999e+01   5.5477300000000000e+01   3.6924000000000001e+00  -9.7660000000000002e-01   8.8939999999999997e-01   4.7012999999999998e+00   3.8529999999999998e-01   2.8899999999999999e-02   6.1040000000000005e-01
   3.9234999999999999e+01  -6.7863299999999995e+01   7.8028930000000003e+02   5.0725600000000000e+01   5.5115699999999997e+01   3.6046999999999998e+00   9.5440000000000003e-01   8.2269999999999999e-01   4.2659000000000002e+00   2.8899999999999998e-01   1.9199999999999998e-02   1.7249999999999999e-01
   3.8750100000000003e+01  -6.7269800000000004e+01   7.7668640000000005e+02   5.1823599999999999e+01   5.5058599999999998e+01   3.4643000000000002e+00   4.8830000000000001e-01  -2.0010000000000000e-01   4.1788999999999996e+00   2.8899999999999998e-01  -6.7400000000000002e-02   2.8749999999999998e-01
   3.8441499999999998e+01  -6.7049899999999994e+01   7.7402710000000002e+02   5.2873800000000003e+01   5.4792200000000001e+01   3.3414999999999999e+00   4.6610000000000001e-01   1.0227999999999999e+00   4.9623999999999997e+00   3.3710000000000001e-01  -1.1550000000000001e-01   1.7249999999999999e-01
   3.7978600000000000e+01  -6.6412400000000005e+01   7.7282610000000000e+02   5.3857199999999999e+01   5.4516199999999998e+01   3.2888999999999999e+00   6.4370000000000005e-01   2.6679999999999998e-01   3.7435999999999998e+00   2.9859999999999998e-01  -9.5999999999999992e-03   2.3890000000000000e-01
   3.7537700000000001e+01  -6.5994699999999995e+01   7.7145360000000005e+02   5.4964700000000001e+01   5.4392499999999998e+01   3.1617000000000002e+00   2.8849999999999998e-01   5.3369999999999995e-01   4.0918000000000001e+00   3.0819999999999997e-01  -6.7400000000000002e-02   2.3000000000000001e-01
   3.7251199999999997e+01  -6.5928799999999995e+01   7.7050999999999999e+02   5.5909900000000000e+01   5.4316400000000002e+01   3.0872000000000002e+00   8.4340000000000004e-01  -6.6699999999999995e-02   4.0048000000000004e+00   3.6599999999999999e-01  -7.6999999999999999e-02   2.5659999999999999e-01
   3.6942599999999999e+01  -6.5533100000000005e+01   7.7059569999999997e+02   5.6941000000000003e+01   5.4106999999999999e+01   3.0257999999999998e+00   3.7730000000000002e-01   2.4460000000000001e-01   3.4824000000000002e+00   2.2159999999999999e-01   9.5999999999999992e-03   2.5209999999999999e-01
   3.6854399999999998e+01  -6.5643000000000001e+01   7.7025260000000003e+02   5.8038899999999998e+01   5.4078499999999998e+01   2.9600000000000000e+00   7.1020000000000005e-01   3.1130000000000002e-01   3.2212000000000001e+00   2.2159999999999999e-01  -4.8099999999999997e-02   2.6979999999999998e-01
   3.6810400000000001e+01  -6.5511099999999999e+01   7.6965210000000002e+02   5.9070099999999996e+01   5.4030900000000003e+01   2.8329000000000000e+00   3.7730000000000002e-01   3.7800000000000000e-01   4.2659000000000002e+00   3.5639999999999999e-01  -3.8500000000000000e-02   1.9910000000000000e-01
   3.6656100000000002e+01  -6.5796899999999994e+01   7.6999530000000004e+02   6.0082099999999997e+01   5.4078499999999998e+01   2.8329000000000000e+00   8.6560000000000004e-01   2.6679999999999998e-01   4.8754000000000000e+00   2.0230000000000001e-01   1.9199999999999998e-02   2.6979999999999998e-01
   3.6435600000000001e+01  -6.6082700000000003e+01   7.7050999999999999e+02   6.1094099999999997e+01   5.4021400000000000e+01   2.7231999999999998e+00   7.5460000000000005e-01   4.0020000000000000e-01   3.7435999999999998e+00   2.5050000000000000e-01   9.5999999999999992e-03   1.9460000000000000e-01
   3.6700099999999999e+01  -6.6214600000000004e+01   7.7008100000000002e+02   6.2258899999999997e+01   5.4097499999999997e+01   2.6574000000000000e+00   6.4370000000000005e-01   2.8910000000000002e-01   3.3953000000000002e+00   2.5050000000000000e-01  -3.8500000000000000e-02   2.2559999999999999e-01
   3.6567900000000002e+01  -6.6412400000000005e+01   7.6999530000000004e+02   6.3461900000000000e+01   5.4183199999999999e+01   2.6004000000000000e+00   4.8830000000000001e-01   2.8910000000000002e-01   4.5270999999999999e+00   2.0230000000000001e-01  -1.0580000000000001e-01   2.1229999999999999e-01
   3.6369500000000002e+01  -6.6939999999999998e+01   7.7153940000000000e+02   6.4512100000000004e+01   5.4069000000000003e+01   2.5697000000000001e+00   4.6610000000000001e-01   1.7790000000000000e-01   3.7435999999999998e+00   3.6599999999999999e-01   0.0000000000000000e+00   2.6100000000000001e-01
   3.6700099999999999e+01  -6.7159899999999993e+01   7.7282610000000000e+02   6.5619600000000005e+01   5.4097499999999997e+01   2.5259000000000000e+00   3.9950000000000002e-01   2.4460000000000001e-01   4.0048000000000004e+00   2.5050000000000000e-01  -3.8500000000000000e-02   2.8310000000000002e-01
   3.6766300000000001e+01  -6.7577600000000004e+01   7.7316930000000002e+02   6.6937200000000004e+01   5.4164099999999998e+01   2.5215000000000001e+00   5.9930000000000005e-01   2.4460000000000001e-01   4.0048000000000004e+00   2.9859999999999998e-01  -6.7400000000000002e-02   2.4329999999999999e-01
   3.6567900000000002e+01  -6.7973299999999995e+01   7.7625750000000005e+02   6.8063800000000001e+01   5.4211700000000000e+01   2.4820000000000002e+00   4.6610000000000001e-01   3.7800000000000000e-01   3.0470999999999999e+00   3.6599999999999999e-01  -1.9199999999999998e-02   2.4329999999999999e-01
   3.6964700000000001e+01  -6.8281000000000006e+01   7.7831629999999996e+02   6.9362200000000001e+01   5.4154600000000002e+01   2.4119000000000002e+00   7.1020000000000005e-01   1.7790000000000000e-01   3.3083000000000000e+00   2.6970000000000000e-01  -7.6999999999999999e-02   2.8310000000000002e-01
   3.7096899999999998e+01  -6.8237099999999998e+01   7.7840210000000002e+02   7.0718000000000004e+01   5.4392499999999998e+01   2.3197999999999999e+00   5.9930000000000005e-01   1.7790000000000000e-01   4.1788999999999996e+00   3.1790000000000002e-01  -7.6999999999999999e-02   2.4770000000000000e-01
   3.7074900000000000e+01  -6.8522800000000004e+01   7.7943150000000003e+02   7.2073700000000002e+01   5.4430599999999998e+01   2.2584000000000000e+00   8.6560000000000004e-01   2.8910000000000002e-01   4.0048000000000004e+00   2.6970000000000000e-01  -1.0580000000000001e-01   2.4770000000000000e-01
   3.7361400000000003e+01  -6.8522800000000004e+01   7.8097559999999999e+02   7.3448499999999996e+01   5.4402000000000001e+01   2.1707000000000001e+00   6.6579999999999995e-01   1.5559999999999999e-01   3.2212000000000001e+00   2.5050000000000000e-01   1.9199999999999998e-02   2.4329999999999999e-01
   3.7361400000000003e+01  -6.8434899999999999e+01   7.8217660000000001e+02   7.4909300000000002e+01   5.4630400000000002e+01   2.0741999999999998e+00   6.4370000000000005e-01   1.1119999999999999e-01   3.7435999999999998e+00   2.6010000000000000e-01  -1.1550000000000001e-01   2.5209999999999999e-01
   3.7427500000000002e+01  -6.8698700000000002e+01   7.8372069999999997e+02   7.6484600000000000e+01   5.4792200000000001e+01   1.9821000000000000e+00   3.5510000000000003e-01   4.4469999999999998e-01   3.5695000000000001e+00   2.5050000000000000e-01   9.5999999999999992e-03   2.5659999999999999e-01
   3.7295299999999997e+01  -6.9182400000000001e+01   7.8680889999999999e+02   7.7821299999999994e+01   5.4830199999999998e+01   1.9558000000000000e+00   5.3269999999999995e-01   1.3339999999999999e-01   3.0470999999999999e+00   2.6010000000000000e-01  -2.8899999999999999e-02   2.6100000000000001e-01
   3.7780200000000001e+01  -6.9512100000000004e+01   7.8843880000000001e+02   7.9520700000000005e+01   5.5039600000000000e+01   1.8725000000000001e+00   5.9930000000000005e-01   1.3339999999999999e-01   3.3953000000000002e+00   2.3119999999999999e-01  -2.8899999999999999e-02   2.2120000000000001e-01
   3.7780200000000001e+01  -6.9578100000000006e+01   7.9169860000000006e+02   8.0924199999999999e+01   5.5277500000000003e+01   1.8067000000000000e+00   3.7730000000000002e-01   2.2239999999999999e-01   3.7435999999999998e+00   2.9859999999999998e-01  -1.5400000000000000e-01   2.7429999999999999e-01
   3.7868400000000001e+01  -6.9709999999999994e+01   7.9410050000000001e+02   8.2394499999999994e+01   5.5353600000000000e+01   1.7760000000000000e+00   6.4370000000000005e-01   2.6679999999999998e-01   3.4824000000000002e+00   2.6970000000000000e-01   8.6599999999999996e-02   2.5209999999999999e-01
   3.8375300000000003e+01  -7.0325500000000005e+01   7.9615930000000003e+02   8.3960300000000004e+01   5.5477300000000000e+01   1.6839000000000000e+00   5.1049999999999995e-01   1.5559999999999999e-01   3.9177000000000000e+00   2.3119999999999999e-01   9.5999999999999992e-03   2.5659999999999999e-01
   3.8595799999999997e+01  -7.0391400000000004e+01   7.9761760000000004e+02   8.5449700000000007e+01   5.5620100000000001e+01   1.5347999999999999e+00   5.7709999999999995e-01   3.5580000000000001e-01   4.0048000000000004e+00   2.3119999999999999e-01  -9.5999999999999992e-03   2.7429999999999999e-01
   3.8838200000000001e+01  -7.0611300000000000e+01   7.9950490000000002e+02   8.6910399999999996e+01   5.5696199999999997e+01   1.4910000000000001e+00   6.8799999999999994e-01   1.5559999999999999e-01   3.8306000000000000e+00   3.2750000000000001e-01  -7.6999999999999999e-02   2.4329999999999999e-01
   3.8882300000000001e+01  -7.0809100000000001e+01   8.0027689999999996e+02   8.8380700000000004e+01   5.5829400000000000e+01   1.3770000000000000e+00   5.5489999999999995e-01   4.8920000000000002e-01   4.1788999999999996e+00   1.7340000000000000e-01   3.8500000000000000e-02   2.2120000000000001e-01
   3.9124800000000000e+01  -7.0589299999999994e+01   8.0164949999999999e+02   8.9936999999999998e+01   5.5934100000000001e+01   1.2102999999999999e+00   6.2150000000000005e-01   1.1119999999999999e-01   4.1788999999999996e+00   2.9859999999999998e-01  -1.9199999999999998e-02   2.5209999999999999e-01
   3.8926400000000001e+01  -7.0479399999999998e+01   8.0310780000000000e+02   9.1292699999999996e+01   5.6124400000000001e+01   1.1665000000000001e+00   5.3269999999999995e-01   4.0020000000000000e-01   3.8306000000000000e+00   2.1190000000000001e-01  -2.8899999999999999e-02   2.3000000000000001e-01
   3.9190899999999999e+01  -7.0369500000000002e+01   8.0362249999999995e+02   9.2724800000000002e+01   5.6114899999999999e+01   1.0874999999999999e+00   6.4370000000000005e-01   1.3339999999999999e-01   4.2659000000000002e+00   2.8899999999999998e-01  -1.9199999999999998e-02   2.4770000000000000e-01
   3.8948399999999999e+01  -7.0061700000000002e+01   8.0439459999999997e+02   9.4147400000000005e+01   5.6295699999999997e+01   9.6470000000000000e-01   6.4370000000000005e-01   2.0010000000000000e-01   3.8306000000000000e+00   2.2159999999999999e-01  -1.2509999999999999e-01   2.8749999999999998e-01
   3.9036600000000000e+01  -6.9907799999999995e+01   8.0636760000000004e+02   9.5674999999999997e+01   5.6362299999999998e+01   9.0339999999999998e-01   6.8799999999999994e-01  -8.8900000000000007e-02   3.5695000000000001e+00   2.7939999999999998e-01  -5.7700000000000001e-02   2.9189999999999999e-01
   3.8794100000000000e+01  -7.0039699999999996e+01   8.0671069999999997e+02   9.6811099999999996e+01   5.6343299999999999e+01   8.0689999999999995e-01   4.8830000000000001e-01   3.5580000000000001e-01   3.6564999999999999e+00   2.8899999999999998e-01   0.0000000000000000e+00   2.6979999999999998e-01
   3.9036600000000000e+01  -7.0017700000000005e+01   8.0688229999999999e+02   9.8195499999999996e+01   5.6476500000000001e+01   7.4990000000000001e-01   5.5489999999999995e-01   8.8900000000000007e-02   3.0470999999999999e+00   2.6010000000000000e-01  -1.9199999999999998e-02   2.6100000000000001e-01
   3.8794100000000000e+01  -6.9951800000000006e+01   8.0722540000000004e+02   9.9436700000000002e+01   5.6619199999999999e+01   6.7530000000000001e-01   5.3269999999999995e-01   1.7790000000000000e-01   3.3083000000000000e+00   2.1190000000000001e-01   0.0000000000000000e+00   2.6979999999999998e-01
   3.8551699999999997e+01  -7.0347499999999997e+01   8.0911270000000002e+02   1.0068740000000000e+02   5.6771500000000003e+01   6.0519999999999996e-01   5.7709999999999995e-01   3.3350000000000002e-01   3.5695000000000001e+00   2.6010000000000000e-01   5.7700000000000001e-02   2.0349999999999999e-01
   3.8706000000000003e+01  -7.0941000000000003e+01   8.0851220000000001e+02   1.0180450000000000e+02   5.6866599999999998e+01   6.0950000000000004e-01   4.6610000000000001e-01   4.4469999999999998e-01   4.3529999999999998e+00   2.4079999999999999e-01   1.9199999999999998e-02   2.7429999999999999e-01
   3.8353299999999997e+01  -7.1138900000000007e+01   8.0859799999999996e+02   1.0295020000000000e+02   5.6904699999999998e+01   5.6130000000000002e-01   4.4390000000000002e-01   1.1119999999999999e-01   4.5270999999999999e+00   2.6970000000000000e-01   0.0000000000000000e+00   2.2120000000000001e-01
   3.8375300000000003e+01  -7.1512600000000006e+01   8.0885530000000006e+02   1.0411490000000001e+02   5.7047400000000003e+01   5.8760000000000001e-01   4.2170000000000002e-01   2.8910000000000002e-01   3.9177000000000000e+00   2.5050000000000000e-01   2.8899999999999999e-02   2.4770000000000000e-01
   3.7978600000000000e+01  -7.2150099999999995e+01   8.0945579999999995e+02   1.0518429999999999e+02   5.7037900000000000e+01   5.9640000000000004e-01   7.1020000000000005e-01   3.3350000000000002e-01   3.9177000000000000e+00   1.9270000000000001e-01   0.0000000000000000e+00   2.6540000000000002e-01
   3.7868400000000001e+01  -7.2809600000000003e+01   8.0928420000000006e+02   1.0610080000000001e+02   5.7237800000000000e+01   6.1829999999999996e-01   4.4390000000000002e-01   3.1130000000000002e-01   4.0918000000000001e+00   2.6970000000000000e-01  -3.8500000000000000e-02   2.9189999999999999e-01
   3.7934500000000000e+01  -7.3601100000000002e+01   8.1022789999999998e+02   1.0718920000000000e+02   5.7332900000000002e+01   6.1829999999999996e-01   4.8830000000000001e-01   1.7790000000000000e-01   3.2212000000000001e+00   2.4079999999999999e-01  -7.6999999999999999e-02   2.7870000000000000e-01
   3.7758200000000002e+01  -7.4458399999999997e+01   8.1125729999999999e+02   1.0807710000000000e+02   5.7418599999999998e+01   7.2360000000000002e-01   6.4370000000000005e-01   2.0010000000000000e-01   4.4401000000000002e+00   2.2159999999999999e-01   0.0000000000000000e+00   2.2559999999999999e-01
   3.7449599999999997e+01  -7.5271799999999999e+01   8.1323030000000006e+02   1.0900320000000001e+02   5.7532699999999998e+01   6.8850000000000000e-01   7.5460000000000005e-01   6.6699999999999995e-02   3.3083000000000000e+00   2.7939999999999998e-01  -9.5999999999999992e-03   2.2559999999999999e-01
   3.7581800000000001e+01  -7.5799400000000006e+01   8.1254399999999998e+02   1.0987210000000000e+02   5.7742100000000001e+01   7.2789999999999999e-01   5.5489999999999995e-01   1.1119999999999999e-01   3.8306000000000000e+00   2.6970000000000000e-01   3.8500000000000000e-02   2.5209999999999999e-01
   3.7648000000000003e+01  -7.7074500000000000e+01   8.1443129999999996e+02   1.1086499999999999e+02   5.7932400000000001e+01   7.8500000000000003e-01   8.4340000000000004e-01   3.3350000000000002e-01   3.4824000000000002e+00   3.0819999999999997e-01  -1.9199999999999998e-02   2.3890000000000000e-01
   3.7603900000000003e+01  -7.7931799999999996e+01   8.1649009999999998e+02   1.1181970000000000e+02   5.8084699999999998e+01   8.4199999999999997e-01   7.7680000000000005e-01   3.1130000000000002e-01   3.7435999999999998e+00   2.1190000000000001e-01  -1.9199999999999998e-02   2.6100000000000001e-01
   3.7868400000000001e+01  -7.8833100000000002e+01   8.1709059999999999e+02   1.1278400000000001e+02   5.8255899999999997e+01   8.1130000000000002e-01   7.1020000000000005e-01   2.6679999999999998e-01   4.0918000000000001e+00   3.3710000000000001e-01   0.0000000000000000e+00   2.6979999999999998e-01
   3.7890400000000000e+01  -7.9888400000000004e+01   8.1777679999999998e+02   1.1346190000000000e+02   5.8541400000000003e+01   8.7700000000000000e-01   5.1049999999999995e-01   2.2239999999999999e-01   3.8306000000000000e+00   3.0819999999999997e-01   0.0000000000000000e+00   2.2559999999999999e-01
   3.7934500000000000e+01  -8.0965599999999995e+01   8.2103660000000002e+02   1.1443570000000000e+02   5.8703200000000002e+01   9.0769999999999995e-01   5.5489999999999995e-01   1.7790000000000000e-01   3.8306000000000000e+00   1.9270000000000001e-01  -3.8500000000000000e-02   2.3890000000000000e-01
   3.8331299999999999e+01  -8.1800899999999999e+01   8.2318119999999999e+02   1.1517090000000000e+02   5.8931600000000003e+01   9.2530000000000001e-01   5.3269999999999995e-01   8.8900000000000007e-02   3.3953000000000002e+00   3.1790000000000002e-01  -1.1550000000000001e-01   2.7870000000000000e-01
   3.8617800000000003e+01  -8.3054000000000002e+01   8.2455370000000005e+02   1.1602060000000000e+02   5.9112400000000001e+01   9.6040000000000003e-01   4.6610000000000001e-01   3.7800000000000000e-01   3.6564999999999999e+00   3.0819999999999997e-01  -6.7400000000000002e-02   2.6100000000000001e-01
   4.1152700000000003e+01  -8.2834199999999996e+01   8.2849980000000005e+02   1.1668890000000000e+02   5.9150399999999998e+01   9.9980000000000002e-01   5.3269999999999995e-01   3.1130000000000002e-01   3.4824000000000002e+00   2.6970000000000000e-01  -9.5999999999999992e-03   2.8749999999999998e-01
   3.9323200000000000e+01  -8.9385300000000001e+01   8.2892870000000005e+02   1.1696580000000000e+02   5.9340800000000002e+01   1.4778000000000000e+00   5.7709999999999995e-01   2.8910000000000002e-01   3.5695000000000001e+00   2.7939999999999998e-01   0.0000000000000000e+00   2.6540000000000002e-01
   3.9741999999999997e+01  -8.9605099999999993e+01   8.2935760000000005e+02   1.1762460000000000e+02   5.9607199999999999e+01   1.5128999999999999e+00   6.8799999999999994e-01   2.2200000000000001e-02   4.0048000000000004e+00   3.0819999999999997e-01  -4.8099999999999997e-02   2.3890000000000000e-01
   3.9367199999999997e+01  -8.9561099999999996e+01   8.3227430000000004e+02   1.1831200000000000e+02   5.9968800000000002e+01   1.4822000000000000e+00   6.4370000000000005e-01   3.3350000000000002e-01   3.8306000000000000e+00   2.5050000000000000e-01  -2.8899999999999999e-02   2.6540000000000002e-01
   3.8992500000000000e+01  -9.1144000000000005e+01   8.3381840000000000e+02   1.1893259999999999e+02   6.0159100000000002e+01   1.4997000000000000e+00   6.4370000000000005e-01   1.5559999999999999e-01   3.9177000000000000e+00   1.9270000000000001e-01   2.8899999999999999e-02   2.1679999999999999e-01
   3.8904400000000003e+01  -9.3276399999999995e+01   8.3459040000000005e+02   1.1921899999999999e+02   6.0396999999999998e+01   1.6137999999999999e+00   5.7709999999999995e-01   1.5559999999999999e-01   4.0918000000000001e+00   2.7939999999999998e-01  -5.7700000000000001e-02   2.7870000000000000e-01
   3.8992500000000000e+01  -9.6068299999999994e+01   8.3416150000000005e+02   1.1951500000000000e+02   6.0435099999999998e+01   1.7716000000000001e+00   6.6579999999999995e-01   8.8900000000000007e-02   3.5695000000000001e+00   2.4079999999999999e-01   3.8500000000000000e-02   2.3890000000000000e-01
   3.8441499999999998e+01  -9.7849000000000004e+01   8.3579139999999995e+02   1.1982050000000000e+02   6.0653900000000000e+01   1.9382999999999999e+00   5.7709999999999995e-01   1.3339999999999999e-01   3.1341999999999999e+00   2.6970000000000000e-01   3.8500000000000000e-02   2.6100000000000001e-01
   3.8309199999999997e+01  -9.9299899999999994e+01   8.3639189999999996e+02   1.2028830000000001e+02   6.0777600000000000e+01   2.0084000000000000e+00   3.7730000000000002e-01  -6.6699999999999995e-02   3.6564999999999999e+00   2.4079999999999999e-01  -3.8500000000000000e-02   2.8749999999999998e-01
   3.8265099999999997e+01  -1.0130040000000000e+02   8.3733550000000002e+02   1.2042200000000000e+02   6.0844299999999997e+01   2.1356000000000002e+00   6.2150000000000005e-01   4.4499999999999998e-02   3.7435999999999998e+00   2.5050000000000000e-01  -7.6999999999999999e-02   2.4329999999999999e-01
   3.8243099999999998e+01  -1.0330090000000000e+02   8.3887959999999998e+02   1.2072750000000001e+02   6.0939399999999999e+01   2.2627999999999999e+00   5.5489999999999995e-01   2.2200000000000001e-02   3.3083000000000000e+00   2.7939999999999998e-01   9.5999999999999992e-03   2.4770000000000000e-01
   3.7956499999999998e+01  -1.0486170000000000e+02   8.3836490000000003e+02   1.2103300000000000e+02   6.1006000000000000e+01   2.2803000000000000e+00   5.1049999999999995e-01   1.3339999999999999e-01   3.6564999999999999e+00   2.7939999999999998e-01   0.0000000000000000e+00   2.7870000000000000e-01
   3.8507599999999996e+01  -1.0642260000000000e+02   8.3827909999999997e+02   1.2140540000000000e+02   6.1101199999999999e+01   2.3241999999999998e+00   5.9930000000000005e-01   1.7790000000000000e-01   4.0918000000000001e+00   1.8300000000000000e-01  -3.8500000000000000e-02   2.5209999999999999e-01
   3.8419400000000003e+01  -1.0826920000000000e+02   8.3905119999999999e+02   1.2151990000000001e+02   6.1167800000000000e+01   2.4030999999999998e+00   7.1020000000000005e-01   4.2249999999999999e-01   4.7882999999999996e+00   1.9270000000000001e-01  -2.8899999999999999e-02   2.8749999999999998e-01
   3.8595799999999997e+01  -1.1024769999999999e+02   8.3913699999999994e+02   1.2183499999999999e+02   6.1234400000000001e+01   2.4689000000000001e+00   5.3269999999999995e-01   1.1119999999999999e-01   3.3953000000000002e+00   2.2159999999999999e-01   2.8899999999999999e-02   2.4329999999999999e-01
   3.8970500000000001e+01  -1.1176460000000000e+02   8.3845069999999998e+02   1.2207370000000000e+02   6.1291499999999999e+01   2.4820000000000002e+00   5.9930000000000005e-01   2.4460000000000001e-01   3.5695000000000001e+00   1.7340000000000000e-01   1.9199999999999998e-02   2.4770000000000000e-01
   3.9279100000000000e+01  -1.1323750000000000e+02   8.3879390000000001e+02   1.2237920000000000e+02   6.1377099999999999e+01   2.5522000000000000e+00   5.1049999999999995e-01   3.1130000000000002e-01   3.8306000000000000e+00   2.5050000000000000e-01  -4.8099999999999997e-02   2.6540000000000002e-01
   3.9301099999999998e+01  -1.1530390000000000e+02   8.3922280000000001e+02   1.2253200000000000e+02   6.1405700000000003e+01   2.6223999999999998e+00   5.1049999999999995e-01   8.8900000000000007e-02   3.7435999999999998e+00   1.9270000000000001e-01   0.0000000000000000e+00   2.5659999999999999e-01
   3.9631799999999998e+01  -1.1690870000000000e+02   8.3922280000000001e+02   1.2271339999999999e+02   6.1339100000000002e+01   2.6705999999999999e+00   4.6610000000000001e-01   2.8910000000000002e-01   3.7435999999999998e+00   2.9859999999999998e-01  -7.6999999999999999e-02   3.1409999999999999e-01
   4.0028500000000001e+01  -1.1805190000000000e+02   8.3905119999999999e+02   1.2297120000000000e+02   6.1291499999999999e+01   2.6793999999999998e+00   2.8849999999999998e-01   4.4499999999999998e-02   2.7858999999999998e+00   3.2750000000000001e-01  -5.7700000000000001e-02   2.5659999999999999e-01
   4.0491399999999999e+01  -1.1952480000000000e+02   8.3939430000000004e+02   1.2306659999999999e+02   6.1224899999999998e+01   2.7145000000000001e+00   6.4370000000000005e-01   2.8910000000000002e-01   3.4824000000000002e+00   2.8899999999999998e-01  -5.7700000000000001e-02   2.1679999999999999e-01
   4.0866100000000003e+01  -1.2099769999999999e+02   8.3853650000000005e+02   1.2327670000000001e+02   6.1139200000000002e+01   2.7145000000000001e+00   5.1049999999999995e-01   1.3339999999999999e-01   3.4824000000000002e+00   2.8899999999999998e-01  -9.5999999999999992e-03   2.9189999999999999e-01
   4.1262900000000002e+01  -1.2227270000000000e+02   8.3639189999999996e+02   1.2340080000000000e+02   6.1053600000000003e+01   2.7450999999999999e+00   5.7709999999999995e-01   8.8900000000000007e-02   2.6989000000000001e+00   2.6010000000000000e-01  -1.9199999999999998e-02   2.5209999999999999e-01
   4.1593499999999999e+01  -1.2405340000000000e+02   8.3596299999999997e+02   1.2342940000000000e+02   6.0948900000000002e+01   2.8504000000000000e+00   6.6579999999999995e-01   2.8910000000000002e-01   3.5695000000000001e+00   1.7340000000000000e-01   5.7700000000000001e-02   2.1229999999999999e-01
   4.1791899999999998e+01  -1.2563620000000000e+02   8.3536249999999995e+02   1.2349630000000001e+02   6.0834699999999998e+01   2.8548000000000000e+00   4.4390000000000002e-01   4.0020000000000000e-01   3.6564999999999999e+00   1.4449999999999999e-01  -2.8899999999999999e-02   2.4329999999999999e-01
   4.2100499999999997e+01  -1.2735090000000000e+02   8.3270320000000004e+02   1.2329580000000000e+02   6.0710999999999999e+01   2.8855000000000000e+00   4.4390000000000002e-01   2.0010000000000000e-01   4.0918000000000001e+00   2.1190000000000001e-01  -2.8899999999999999e-02   2.5659999999999999e-01
   4.2453099999999999e+01  -1.2913159999999999e+02   8.3055859999999996e+02   1.2332440000000000e+02   6.0463600000000000e+01   2.9512999999999998e+00   5.1049999999999995e-01   2.8910000000000002e-01   3.3083000000000000e+00   2.6010000000000000e-01   8.6599999999999996e-02   2.3440000000000000e-01
   4.2893999999999998e+01  -1.3104419999999999e+02   8.3021550000000002e+02   1.2325760000000000e+02   6.0206699999999998e+01   3.0783999999999998e+00   5.5489999999999995e-01   2.8910000000000002e-01   3.7435999999999998e+00   2.3119999999999999e-01   4.8099999999999997e-02   2.7429999999999999e-01
   4.3158499999999997e+01  -1.3280289999999999e+02   8.2747040000000004e+02   1.2315260000000001e+02   5.9940300000000001e+01   3.0960000000000001e+00   5.5489999999999995e-01   8.8900000000000007e-02   3.6564999999999999e+00   2.2159999999999999e-01  -6.7400000000000002e-02   2.5659999999999999e-01
   4.3511200000000002e+01  -1.3480340000000001e+02   8.2601210000000003e+02   1.2281840000000000e+02   5.9607199999999999e+01   3.2056000000000000e+00   4.2170000000000002e-01   4.4499999999999998e-02   3.8306000000000000e+00   2.3119999999999999e-01  -5.7700000000000001e-02   2.5659999999999999e-01
   4.3841799999999999e+01  -1.3680390000000000e+02   8.2283810000000005e+02   1.2255110000000001e+02   5.9226599999999998e+01   3.3546999999999998e+00   2.6629999999999998e-01   2.6679999999999998e-01   4.5270999999999999e+00   2.7939999999999998e-01  -1.9199999999999998e-02   2.4329999999999999e-01
   4.3996099999999998e+01  -1.3900219999999999e+02   8.2009299999999996e+02   1.2217870000000001e+02   5.8893500000000003e+01   3.4073000000000002e+00   4.4390000000000002e-01   2.0010000000000000e-01   3.4824000000000002e+00   1.9270000000000001e-01  -6.7400000000000002e-02   2.3890000000000000e-01
   4.4481000000000002e+01  -1.4098079999999999e+02   8.1614689999999996e+02   1.2175860000000000e+02   5.8446300000000001e+01   3.4643000000000002e+00   5.5489999999999995e-01   2.0010000000000000e-01   3.8306000000000000e+00   3.1790000000000002e-01   3.8500000000000000e-02   2.4329999999999999e-01
   4.4943899999999999e+01  -1.4326700000000000e+02   8.1262980000000005e+02   1.2116670000000001e+02   5.8008499999999998e+01   3.5432999999999999e+00   4.2170000000000002e-01   4.4469999999999998e-01   3.3083000000000000e+00   2.0230000000000001e-01  -5.7700000000000001e-02   2.7429999999999999e-01
   4.5362699999999997e+01  -1.4570720000000000e+02   8.0808330000000001e+02   1.2057470000000001e+02   5.7542299999999997e+01   3.5958999999999999e+00   7.7680000000000005e-01   3.3350000000000002e-01   4.7012999999999998e+00   3.2750000000000001e-01   0.0000000000000000e+00   2.2559999999999999e-01
   4.5627200000000002e+01  -1.4781760000000000e+02   8.0259310000000005e+02   1.1992550000000000e+02   5.6904699999999998e+01   3.6836000000000002e+00   5.7709999999999995e-01   3.5580000000000001e-01   4.0048000000000004e+00   2.2159999999999999e-01  -9.5999999999999992e-03   2.9640000000000000e-01
   4.6156199999999998e+01  -1.4992810000000000e+02   7.9641669999999999e+02   1.1903760000000000e+02   5.6381300000000003e+01   3.6924000000000001e+00   5.3269999999999995e-01   2.4460000000000001e-01   3.6564999999999999e+00   3.1790000000000002e-01   9.6199999999999994e-02   2.4770000000000000e-01
   4.6773400000000002e+01  -1.5184059999999999e+02   7.9066909999999996e+02   1.1804470000000001e+02   5.5524900000000002e+01   3.7976000000000001e+00   4.2170000000000002e-01   1.5559999999999999e-01   4.5270999999999999e+00   2.3119999999999999e-01  -9.5999999999999992e-03   2.6540000000000002e-01
   4.7390599999999999e+01  -1.5381920000000000e+02   7.8303440000000001e+02   1.1693720000000000e+02   5.4849299999999999e+01   3.8590000000000000e+00   6.2150000000000005e-01   1.3339999999999999e-01   3.3953000000000002e+00   2.9859999999999998e-01  -6.7400000000000002e-02   2.9189999999999999e-01
   4.7610999999999997e+01  -1.5538000000000000e+02   7.7548540000000003e+02   1.1567690000000000e+02   5.4040399999999998e+01   3.9291999999999998e+00   4.6610000000000001e-01   2.2239999999999999e-01   2.9600000000000000e+00   2.7939999999999998e-01  -9.5999999999999992e-03   2.6540000000000002e-01
   4.7324500000000000e+01  -1.5628129999999999e+02   7.6510559999999998e+02   1.1417800000000000e+02   5.3079300000000003e+01   4.0914000000000001e+00   3.5510000000000003e-01   2.8910000000000002e-01   3.5695000000000001e+00   2.8899999999999998e-01  -2.8899999999999999e-02   2.5659999999999999e-01
   4.6839500000000001e+01  -1.5694080000000000e+02   7.5301009999999997e+02   1.1243080000000000e+02   5.2099200000000003e+01   4.3063000000000002e+00   6.6579999999999995e-01   0.0000000000000000e+00   3.4824000000000002e+00   2.1190000000000001e-01  -1.0580000000000001e-01   2.6100000000000001e-01
   4.5539000000000001e+01  -1.5573169999999999e+02   7.3774059999999997e+02   1.1025400000000000e+02   5.1157100000000000e+01   4.3632999999999997e+00   6.6579999999999995e-01   2.8910000000000002e-01   3.8306000000000000e+00   1.8300000000000000e-01  -6.7400000000000002e-02   2.5209999999999999e-01
   4.4811700000000002e+01  -1.5718270000000001e+02   7.2127009999999996e+02   1.0760930000000000e+02   4.9920099999999998e+01   4.7492000000000001e+00   7.1020000000000005e-01   2.4460000000000001e-01   4.3529999999999998e+00   2.3119999999999999e-01  -2.8899999999999999e-02   2.7429999999999999e-01
   4.3753599999999999e+01  -1.5658910000000000e+02   7.0248339999999996e+02   1.0485960000000000e+02   4.8606900000000003e+01   4.9333999999999998e+00   5.5489999999999995e-01   4.4469999999999998e-01   4.0918000000000001e+00   2.1190000000000001e-01  -9.6199999999999994e-02   2.5209999999999999e-01
   4.2100499999999997e+01  -1.5584170000000000e+02   6.8378260000000000e+02   1.0226270000000000e+02   4.7312700000000000e+01   5.1262999999999996e+00   4.8830000000000001e-01   8.8900000000000007e-02   4.1788999999999996e+00   2.1190000000000001e-01  -1.4430000000000001e-01   3.0080000000000001e-01
   4.0116700000000002e+01  -1.5412690000000001e+02   6.6379489999999998e+02   9.9484399999999994e+01   4.6123300000000000e+01   5.2754000000000003e+00   6.8799999999999994e-01   4.4499999999999998e-02   2.9600000000000000e+00   2.4079999999999999e-01  -2.8899999999999999e-02   2.5659999999999999e-01
   3.8243099999999998e+01  -1.5230230000000000e+02   6.4475090000000000e+02   9.6496099999999998e+01   4.4667299999999997e+01   5.4463999999999997e+00   8.6560000000000004e-01   1.1119999999999999e-01   3.0470999999999999e+00   2.9859999999999998e-01  -1.2509999999999999e-01   2.1679999999999999e-01
   3.5972799999999999e+01  -1.5001599999999999e+02   6.2373389999999995e+02   9.3393199999999993e+01   4.3287500000000001e+01   5.6086999999999998e+00   4.6610000000000001e-01   2.2239999999999999e-01   3.7435999999999998e+00   2.9859999999999998e-01  -1.9199999999999998e-02   2.3440000000000000e-01
   3.3702399999999997e+01  -1.4731200000000001e+02   5.9928549999999996e+02   9.0185199999999995e+01   4.1860199999999999e+01   5.7840999999999996e+00   8.2120000000000004e-01   2.0010000000000000e-01   4.8754000000000000e+00   3.4680000000000000e-01  -1.3469999999999999e-01   3.0959999999999999e-01
   3.1432099999999998e+01  -1.4392660000000001e+02   5.7706750000000000e+02   8.6662199999999999e+01   4.0366199999999999e+01   5.8498999999999999e+00   2.8849999999999998e-01   8.8900000000000007e-02   3.3953000000000002e+00   3.1790000000000002e-01   5.7700000000000001e-02   2.7429999999999999e-01
   2.8632700000000000e+01  -1.4010140000000001e+02   5.5176130000000001e+02   8.3091499999999996e+01   3.8843600000000002e+01   5.9332000000000003e+00   5.9930000000000005e-01  -8.8900000000000007e-02   3.3953000000000002e+00   2.7939999999999998e-01  -2.8899999999999999e-02   2.8749999999999998e-01
   2.5811299999999999e+01  -1.3568270000000001e+02   5.2482520000000000e+02   7.9367999999999995e+01   3.7302100000000003e+01   5.9989999999999997e+00   6.2150000000000005e-01   1.7790000000000000e-01   3.3953000000000002e+00   1.4449999999999999e-01  -4.8099999999999997e-02   2.5659999999999999e-01
   2.2791599999999999e+01  -1.3115410000000000e+02   4.9994790000000000e+02   7.5443899999999999e+01   3.5541600000000003e+01   6.0998000000000001e+00   6.8799999999999994e-01   3.3350000000000002e-01   4.1788999999999996e+00   1.9270000000000001e-01  -3.8500000000000000e-02   2.3440000000000000e-01
   1.9970199999999998e+01  -1.2618580000000000e+02   4.7129610000000002e+02   7.1500900000000001e+01   3.3942999999999998e+01   6.1218000000000004e+00   7.1020000000000005e-01   6.6699999999999995e-02   4.2659000000000002e+00   1.3489999999999999e-01  -8.6599999999999996e-02   2.6979999999999998e-01
   1.7038599999999999e+01  -1.2097570000000000e+02   4.4324480000000000e+02   6.7424099999999996e+01   3.2115900000000003e+01   6.0648000000000000e+00   5.5489999999999995e-01   2.2239999999999999e-01   4.2659000000000002e+00   2.2159999999999999e-01  -9.5999999999999992e-03   2.9640000000000000e-01
   1.4415600000000000e+01  -1.1532590000000000e+02   4.1373520000000002e+02   6.3060899999999997e+01   3.0346000000000000e+01   6.0297000000000001e+00   4.8830000000000001e-01   4.0020000000000000e-01   4.3529999999999998e+00   2.2159999999999999e-01   9.5999999999999992e-03   2.4770000000000000e-01
   1.1902799999999999e+01  -1.0932440000000000e+02   3.8465449999999998e+02   5.8793199999999999e+01   2.8281099999999999e+01   5.9244000000000003e+00   7.9900000000000004e-01   2.6679999999999998e-01   3.5695000000000001e+00   2.4079999999999999e-01  -9.5999999999999992e-03   2.6979999999999998e-01
   9.8528000000000002e+00  -1.0297110000000001e+02   3.5471600000000001e+02   5.4305900000000001e+01   2.6311299999999999e+01   5.8280000000000003e+00   3.7730000000000002e-01   1.3339999999999999e-01   3.3083000000000000e+00   2.0230000000000001e-01  -3.8500000000000000e-02   2.5209999999999999e-01
   8.1334999999999997e+00  -9.5606600000000000e+01   3.2486320000000001e+02   4.9933199999999999e+01   2.4208300000000001e+01   5.5297999999999998e+00   3.5510000000000003e-01   4.4499999999999998e-02   3.6564999999999999e+00   2.6010000000000000e-01  -5.7700000000000001e-02   2.9189999999999999e-01
   6.2599999999999998e+00  -8.8945599999999999e+01   2.9483890000000002e+02   4.5274000000000001e+01   2.1962499999999999e+01   5.3807000000000000e+00   5.7709999999999995e-01   1.1119999999999999e-01   3.8306000000000000e+00   2.3119999999999999e-01   9.5999999999999992e-03   2.5659999999999999e-01
   4.8712999999999997e+00  -8.1998800000000003e+01   2.6344200000000001e+02   4.0557600000000001e+01   1.9754899999999999e+01   5.0956000000000001e+00   5.7709999999999995e-01   2.2200000000000001e-02   3.1341999999999999e+00   3.2750000000000001e-01  -7.6999999999999999e-02   2.6979999999999998e-01
   3.4165000000000001e+00  -7.3952799999999996e+01   2.3170200000000000e+02   3.6146599999999999e+01   1.7718499999999999e+01   4.7096999999999998e+00   7.1020000000000005e-01   2.4460000000000001e-01   3.6564999999999999e+00   2.2159999999999999e-01  -4.8099999999999997e-02   2.5659999999999999e-01
   2.0499000000000001e+00  -6.5115399999999994e+01   2.0219239999999999e+02   3.1745300000000000e+01   1.5596500000000001e+01   4.2361000000000004e+00   7.3240000000000005e-01   2.6679999999999998e-01   3.5695000000000001e+00   2.5050000000000000e-01  -5.7700000000000001e-02   2.1679999999999999e-01
   7.2740000000000005e-01  -5.6299999999999997e+01   1.7285429999999999e+02   2.7630299999999998e+01   1.3560100000000000e+01   3.8721999999999999e+00   6.2150000000000005e-01   4.0020000000000000e-01   2.6989000000000001e+00   1.7340000000000000e-01   9.5999999999999992e-03   2.3440000000000000e-01
  -1.3230000000000000e-01  -4.6935000000000002e+01   1.4600399999999999e+02   2.3973600000000001e+01   1.1637900000000000e+01   3.2932999999999999e+00   5.5489999999999995e-01   1.5559999999999999e-01   3.5695000000000001e+00   2.3119999999999999e-01  -9.5999999999999992e-03   2.3000000000000001e-01
  -1.2343999999999999e+00  -3.7284199999999998e+01   1.2327130000000000e+02   2.0593800000000002e+01   9.9535999999999998e+00   2.7275999999999998e+00   5.5489999999999995e-01   2.0010000000000000e-01   3.1341999999999999e+00   9.6299999999999997e-02   2.8899999999999999e-02   2.8310000000000002e-01
  -1.6972000000000000e+00  -2.6820000000000000e+01   1.0405570000000000e+02   1.8006499999999999e+01   8.4120000000000008e+00   2.1267999999999998e+00   5.7709999999999995e-01   1.5559999999999999e-01   3.1341999999999999e+00   2.2159999999999999e-01  -9.6199999999999994e-02   2.5659999999999999e-01
  -2.5348000000000002e+00  -1.8070499999999999e+01   8.8786199999999994e+01   1.5972899999999999e+01   7.4032999999999998e+00   1.6445000000000001e+00   3.7730000000000002e-01   2.0010000000000000e-01   2.8730000000000002e+00   2.2159999999999999e-01  -7.6999999999999999e-02   2.4329999999999999e-01
  -3.5929000000000002e+00  -1.1717300000000000e+01   7.7891700000000000e+01   1.4187500000000000e+01   6.5087999999999999e+00   1.2892999999999999e+00   3.5510000000000003e-01   2.2239999999999999e-01   2.6989000000000001e+00   2.3119999999999999e-01  -5.7700000000000001e-02   2.6979999999999998e-01
  -3.1741000000000001e+00  -3.7151999999999998e+00   6.9656400000000005e+01   1.2965400000000001e+01   5.5762999999999998e+00   7.3229999999999995e-01   4.6610000000000001e-01   1.5559999999999999e-01   4.0048000000000004e+00   2.8899999999999998e-01   1.9199999999999998e-02   2.4770000000000000e-01
  -2.9977000000000000e+00  -4.5506000000000002e+00   5.8161400000000000e+01   1.0855499999999999e+01   4.6056999999999997e+00   6.6659999999999997e-01   6.8799999999999994e-01   2.4460000000000001e-01   3.6564999999999999e+00   2.3119999999999999e-01  -7.6999999999999999e-02   2.6979999999999998e-01
  -9.0369999999999995e-01  -5.9356000000000000e+00   4.7781599999999997e+01   8.9459999999999997e+00   3.8062999999999998e+00   5.2620000000000000e-01   4.4390000000000002e-01   2.2239999999999999e-01   3.8306000000000000e+00   2.3119999999999999e-01  -1.9199999999999998e-02   2.2559999999999999e-01
  -8.1559999999999999e-01  -3.6932000000000000e+00   3.9374800000000000e+01   7.2561000000000000e+00   2.9308999999999998e+00   3.0259999999999998e-01   9.3220000000000003e-01   1.7790000000000000e-01   3.4824000000000002e+00   2.9859999999999998e-01   0.0000000000000000e+00   2.7870000000000000e-01
   1.1020000000000001e-01  -3.8250999999999999e+00   3.0882200000000001e+01   5.7667000000000002e+00   2.1124999999999998e+00   4.8200000000000000e-02   6.4370000000000005e-01   3.3350000000000002e-01   3.4824000000000002e+00   2.1190000000000001e-01   4.8099999999999997e-02   2.1229999999999999e-01
   8.5960000000000003e-01  -2.1103999999999998e+00   2.3676300000000001e+01   4.5636999999999999e+00   1.7223999999999999e+00  -1.0960000000000000e-01   4.4390000000000002e-01   3.5580000000000001e-01   4.3529999999999998e+00   1.9270000000000001e-01  -4.8099999999999997e-02   2.5209999999999999e-01
   1.0360000000000000e+00  -1.7146999999999999e+00   1.8271899999999999e+01   3.4944000000000002e+00   1.2846000000000000e+00  -2.4560000000000001e-01   5.5489999999999995e-01   2.4460000000000001e-01   3.4824000000000002e+00   2.6970000000000000e-01  -7.6999999999999999e-02   2.8310000000000002e-01
   1.6532000000000000e+00  -7.2550000000000003e-01   1.4754799999999999e+01   2.6637000000000000e+00   7.5180000000000002e-01  -4.3409999999999999e-01   5.7709999999999995e-01   2.0010000000000000e-01   4.7882999999999996e+00   3.1790000000000002e-01   2.8899999999999999e-02   2.5659999999999999e-01
   1.6752000000000000e+00  -1.5390000000000001e-01   1.0808800000000000e+01   1.9762999999999999e+00   5.2339999999999998e-01  -4.7360000000000002e-01   5.1049999999999995e-01  -1.1119999999999999e-01   2.6118000000000001e+00   2.7939999999999998e-01   9.5999999999999992e-03   2.8310000000000002e-01
   1.6532000000000000e+00   9.8929999999999996e-01   8.3209999999999997e+00   1.4417000000000000e+00   2.2839999999999999e-01  -5.2620000000000000e-01   3.5510000000000003e-01   0.0000000000000000e+00   3.3083000000000000e+00   2.3119999999999999e-01  -9.5999999999999992e-03   2.7429999999999999e-01
   1.4548000000000001e+00   1.1212000000000000e+00   6.7769000000000004e+00   1.0310999999999999e+00   0.0000000000000000e+00  -5.2620000000000000e-01   5.3269999999999995e-01   2.4460000000000001e-01   3.4824000000000002e+00   2.8899999999999998e-01   9.5999999999999992e-03   2.7870000000000000e-01
   1.4107000000000001e+00   1.4948999999999999e+00   4.8038999999999996e+00   7.0650000000000002e-01  -1.0470000000000000e-01  -5.0870000000000004e-01   5.9930000000000005e-01   4.4499999999999998e-02   3.6564999999999999e+00   2.6970000000000000e-01  -6.7400000000000002e-02   2.4329999999999999e-01
   1.0801000000000001e+00   1.3190000000000000e+00   3.1739999999999999e+00   5.2510000000000001e-01  -1.3320000000000001e-01  -5.2180000000000004e-01   4.4390000000000002e-01   1.1119999999999999e-01   3.5695000000000001e+00   2.6010000000000000e-01  -7.6999999999999999e-02   2.6540000000000002e-01
   5.7310000000000005e-01   1.0551999999999999e+00   2.0588000000000002e+00   1.4319999999999999e-01  -2.3790000000000000e-01  -2.9820000000000002e-01   8.6560000000000004e-01   3.7800000000000000e-01   4.0048000000000004e+00   2.3119999999999999e-01   6.7400000000000002e-02   2.6100000000000001e-01
  -1.3230000000000000e-01   5.7160000000000000e-01   9.4359999999999999e-01  -7.6399999999999996e-02  -2.7600000000000002e-01  -1.2720000000000001e-01   7.3240000000000005e-01   3.5580000000000001e-01   4.5270999999999999e+00   2.1190000000000001e-01  -2.8899999999999999e-02   2.5209999999999999e-01
  -1.1020000000000001e-01   5.9360000000000002e-01   4.2890000000000000e-01   0.0000000000000000e+00  -2.0930000000000001e-01  -1.6230000000000000e-01   7.3240000000000005e-01   1.7790000000000000e-01   3.8306000000000000e+00   2.3119999999999999e-01   9.5999999999999992e-03   2.3890000000000000e-01
  -1.5429999999999999e-01   6.5949999999999998e-01   8.5780000000000001e-01  -2.8600000000000000e-02  -2.2839999999999999e-01  -1.5790000000000001e-01   7.7680000000000005e-01   2.4460000000000001e-01   4.5270999999999999e+00   2.5050000000000000e-01  -3.8500000000000000e-02   2.6540000000000002e-01
  -2.4249999999999999e-01   3.9570000000000000e-01   1.0294000000000001e+00  -1.5279999999999999e-01  -2.6640000000000003e-01  -1.6230000000000000e-01   5.9930000000000005e-01   6.6699999999999995e-02   3.7435999999999998e+00   2.1190000000000001e-01  -9.6199999999999994e-02   2.1679999999999999e-01
  -1.9839999999999999e-01   5.0560000000000005e-01   7.7210000000000001e-01  -6.6799999999999998e-02  -2.6640000000000003e-01  -1.4470000000000000e-01   5.5489999999999995e-01   1.5559999999999999e-01   3.5695000000000001e+00   3.0819999999999997e-01   1.9199999999999998e-02   3.0959999999999999e-01
  -1.3230000000000000e-01   5.4959999999999998e-01   1.8015000000000001e+00  -9.5500000000000002e-02  -2.5690000000000002e-01  -1.1400000000000000e-01   5.1049999999999995e-01   6.6699999999999995e-02   3.3953000000000002e+00   2.7939999999999998e-01  -1.9199999999999998e-02   2.6979999999999998e-01
  -2.2040000000000001e-01   4.3969999999999998e-01   1.7157000000000000e+00  -1.8140000000000001e-01  -3.5210000000000002e-01  -9.6500000000000002e-02   6.6579999999999995e-01   2.4460000000000001e-01   3.8306000000000000e+00   2.3119999999999999e-01  -3.8500000000000000e-02   2.6540000000000002e-01
  -8.8200000000000001e-02   3.7369999999999998e-01   1.6298999999999999e+00  -1.7190000000000000e-01  -3.2350000000000001e-01  -1.4470000000000000e-01   6.8799999999999994e-01   2.0010000000000000e-01   3.8306000000000000e+00   2.0230000000000001e-01   0.0000000000000000e+00   2.6540000000000002e-01
  -8.8200000000000001e-02   5.0560000000000005e-01   1.5441000000000000e+00  -7.6399999999999996e-02  -2.8549999999999998e-01  -1.4470000000000000e-01   7.1020000000000005e-01   1.7790000000000000e-01   4.1788999999999996e+00   3.0819999999999997e-01  -3.8500000000000000e-02   2.8749999999999998e-01
  -1.9839999999999999e-01   5.2759999999999996e-01   1.2867999999999999e+00  -1.7190000000000000e-01  -3.9010000000000000e-01  -1.3589999999999999e-01   6.2150000000000005e-01   3.3350000000000002e-01   3.4824000000000002e+00   2.3119999999999999e-01  -2.8899999999999999e-02   2.4329999999999999e-01
   4.4100000000000000e-02   4.6170000000000000e-01   1.8872000000000000e+00  -7.6399999999999996e-02  -2.7600000000000002e-01  -1.4470000000000000e-01   7.9900000000000004e-01   3.3350000000000002e-01   3.5695000000000001e+00   2.0230000000000001e-01  -3.8500000000000000e-02   2.3000000000000001e-01
  -8.8200000000000001e-02   6.5949999999999998e-01   1.2867999999999999e+00   9.4999999999999998e-03  -3.1400000000000000e-01  -1.5350000000000000e-01   5.3269999999999995e-01  -4.4499999999999998e-02   4.3529999999999998e+00   2.3119999999999999e-01   4.8099999999999997e-02   2.9189999999999999e-01
  -1.3230000000000000e-01   6.8149999999999999e-01   6.8630000000000002e-01  -1.2410000000000000e-01  -1.9980000000000001e-01  -2.0169999999999999e-01   6.8799999999999994e-01   2.0010000000000000e-01   3.1341999999999999e+00   2.5050000000000000e-01   9.5999999999999992e-03   2.1679999999999999e-01
  -1.9839999999999999e-01   5.9360000000000002e-01   1.0294000000000001e+00  -1.0500000000000000e-01  -2.3790000000000000e-01  -1.0090000000000000e-01   6.8799999999999994e-01   2.6679999999999998e-01   4.0918000000000001e+00   2.1190000000000001e-01   4.8099999999999997e-02   2.3440000000000000e-01
   6.6100000000000006e-02   5.2759999999999996e-01   8.5780000000000001e-01  -1.3370000000000001e-01  -3.0449999999999999e-01  -1.2720000000000001e-01   6.4370000000000005e-01   6.6699999999999995e-02   3.5695000000000001e+00   2.6970000000000000e-01  -7.6999999999999999e-02   2.9640000000000000e-01
  -6.6100000000000006e-02   5.4959999999999998e-01   1.2867999999999999e+00  -1.3370000000000001e-01  -2.6640000000000003e-01  -1.7540000000000000e-01   5.5489999999999995e-01   8.8900000000000007e-02   2.8730000000000002e+00   3.5639999999999999e-01   5.7700000000000001e-02   2.8749999999999998e-01
  -2.6450000000000001e-01   3.0780000000000002e-01   1.2010000000000001e+00  -1.5279999999999999e-01  -3.9970000000000000e-01  -1.3159999999999999e-01   4.8830000000000001e-01   6.6699999999999995e-02   3.5695000000000001e+00   2.0230000000000001e-01  -2.8899999999999999e-02   2.4329999999999999e-01
  -2.2040000000000001e-01   4.8359999999999997e-01   1.8015000000000001e+00  -1.2410000000000000e-01  -3.6159999999999998e-01  -1.0520000000000000e-01   6.8799999999999994e-01   2.2239999999999999e-01   3.5695000000000001e+00   2.8899999999999998e-01  -1.2509999999999999e-01   2.5659999999999999e-01
  -2.1999999999999999e-02   5.4959999999999998e-01   4.2890000000000000e-01  -1.0500000000000000e-01  -2.3790000000000000e-01  -1.4910000000000001e-01   5.3269999999999995e-01   2.4460000000000001e-01   3.4824000000000002e+00   1.7340000000000000e-01   0.0000000000000000e+00   1.8140000000000001e-01
  -1.5429999999999999e-01   7.2550000000000003e-01   1.4582999999999999e+00  -1.2410000000000000e-01  -3.3310000000000001e-01  -1.2280000000000001e-01   6.2150000000000005e-01   2.2239999999999999e-01   3.6564999999999999e+00   2.6970000000000000e-01   6.7400000000000002e-02   2.3440000000000000e-01
  -1.3230000000000000e-01   3.9570000000000000e-01   1.1152000000000000e+00  -1.6230000000000000e-01  -3.3310000000000001e-01  -1.4470000000000000e-01   5.5489999999999995e-01   1.7790000000000000e-01   3.4824000000000002e+00   2.1190000000000001e-01   7.6999999999999999e-02   2.4770000000000000e-01
  -8.8200000000000001e-02   5.9360000000000002e-01   5.1470000000000005e-01  -1.1459999999999999e-01  -2.6640000000000003e-01  -1.3589999999999999e-01   5.3269999999999995e-01   3.1130000000000002e-01   3.8306000000000000e+00   2.3119999999999999e-01   4.8099999999999997e-02   2.8310000000000002e-01
   1.7630000000000001e-01   5.9360000000000002e-01   1.7160000000000000e-01  -8.5900000000000004e-02  -1.8079999999999999e-01  -1.7979999999999999e-01   6.8799999999999994e-01   3.3350000000000002e-01   4.1788999999999996e+00   2.5050000000000000e-01  -8.6599999999999996e-02   2.2559999999999999e-01
  -3.3060000000000000e-01   3.9570000000000000e-01   1.3725000000000001e+00  -8.5900000000000004e-02  -2.7600000000000002e-01  -1.0090000000000000e-01   5.7709999999999995e-01   1.3339999999999999e-01   3.9177000000000000e+00   1.8300000000000000e-01  -9.5999999999999992e-03   2.5659999999999999e-01
  -1.9839999999999999e-01   4.6170000000000000e-01   4.2890000000000000e-01  -1.3370000000000001e-01  -2.4740000000000001e-01  -1.4030000000000001e-01   6.2150000000000005e-01   8.8900000000000007e-02   3.3083000000000000e+00   3.4680000000000000e-01   9.5999999999999992e-03   2.9189999999999999e-01
  -2.2040000000000001e-01   5.7160000000000000e-01   9.4359999999999999e-01  -1.0500000000000000e-01  -3.2350000000000001e-01  -1.2720000000000001e-01   4.8830000000000001e-01   1.7790000000000000e-01   3.7435999999999998e+00   3.0819999999999997e-01  -5.7700000000000001e-02   2.6540000000000002e-01
  -2.6450000000000001e-01   4.6170000000000000e-01   2.0588000000000002e+00  -1.8140000000000001e-01  -3.9010000000000000e-01  -9.2100000000000001e-02   6.2150000000000005e-01   1.3339999999999999e-01   3.2212000000000001e+00   2.8899999999999998e-01  -5.7700000000000001e-02   2.6979999999999998e-01
  -2.8649999999999998e-01   5.7160000000000000e-01   1.7157000000000000e+00  -1.9089999999999999e-01  -3.7109999999999999e-01  -1.0520000000000000e-01   7.5460000000000005e-01   4.4499999999999998e-02   4.0918000000000001e+00   2.4079999999999999e-01  -5.7700000000000001e-02   2.7870000000000000e-01
  -2.8649999999999998e-01   6.5949999999999998e-01   5.1470000000000005e-01  -1.2410000000000000e-01  -2.6640000000000003e-01  -1.4470000000000000e-01   6.2150000000000005e-01   1.3339999999999999e-01   4.4401000000000002e+00   3.6599999999999999e-01   0.0000000000000000e+00   2.4329999999999999e-01
  -2.4249999999999999e-01   3.9570000000000000e-01   1.6298999999999999e+00  -1.4319999999999999e-01  -3.2350000000000001e-01  -8.7700000000000000e-02   6.6579999999999995e-01   2.8910000000000002e-01   3.9177000000000000e+00   2.2159999999999999e-01   3.8500000000000000e-02   2.1679999999999999e-01
  -8.8200000000000001e-02   5.0560000000000005e-01   1.4582999999999999e+00  -1.1459999999999999e-01  -3.3310000000000001e-01  -1.5790000000000001e-01   6.8799999999999994e-01   4.4469999999999998e-01   3.8306000000000000e+00   1.8300000000000000e-01   2.8899999999999999e-02   2.4329999999999999e-01
  -1.5429999999999999e-01   2.8580000000000000e-01   1.2010000000000001e+00  -5.7299999999999997e-02  -3.1400000000000000e-01  -1.5790000000000001e-01   6.2150000000000005e-01   1.5559999999999999e-01   4.7012999999999998e+00   1.0600000000000000e-01  -9.6199999999999994e-02   2.6100000000000001e-01
   0.0000000000000000e+00   6.3749999999999996e-01   8.5780000000000001e-01  -9.5500000000000002e-02  -2.8549999999999998e-01  -1.2720000000000001e-01   6.8799999999999994e-01   2.8910000000000002e-01   3.2212000000000001e+00   2.5050000000000000e-01  -9.5999999999999992e-03   2.3000000000000001e-01
  -4.8490000000000000e-01   4.1770000000000002e-01   1.7157000000000000e+00  -1.7190000000000000e-01  -2.9499999999999998e-01  -9.6500000000000002e-02   6.4370000000000005e-01   2.2239999999999999e-01   3.5695000000000001e+00   2.1190000000000001e-01  -2.8899999999999999e-02   2.2559999999999999e-01
  -8.8200000000000001e-02   6.3749999999999996e-01   9.4359999999999999e-01  -5.7299999999999997e-02  -2.2839999999999999e-01  -1.6230000000000000e-01   5.1049999999999995e-01   1.3339999999999999e-01   2.8730000000000002e+00   2.6010000000000000e-01  -2.8899999999999999e-02   2.6979999999999998e-01
  -8.8200000000000001e-02   5.7160000000000000e-01   1.2867999999999999e+00  -8.5900000000000004e-02  -2.8549999999999998e-01  -1.4030000000000001e-01   4.8830000000000001e-01  -6.6699999999999995e-02   3.2212000000000001e+00   3.4680000000000000e-01  -2.8899999999999999e-02   2.7870000000000000e-01
  -2.4249999999999999e-01   4.8359999999999997e-01   2.1446000000000001e+00  -2.1959999999999999e-01  -4.4719999999999999e-01  -7.4499999999999997e-02   5.5489999999999995e-01   3.3350000000000002e-01   4.1788999999999996e+00   2.6010000000000000e-01  -2.8899999999999999e-02   2.7429999999999999e-01
  -2.4249999999999999e-01   5.4959999999999998e-01   7.7210000000000001e-01  -9.5500000000000002e-02  -3.9010000000000000e-01  -1.0090000000000000e-01   5.5489999999999995e-01  -2.2200000000000001e-02   3.6564999999999999e+00   2.4079999999999999e-01  -3.8500000000000000e-02   3.0520000000000003e-01
   4.4100000000000000e-02   4.8359999999999997e-01   9.4359999999999999e-01  -1.7190000000000000e-01  -3.1400000000000000e-01  -1.2280000000000001e-01   6.2150000000000005e-01  -2.2200000000000001e-02   3.5695000000000001e+00   3.3710000000000001e-01  -1.9199999999999998e-02   2.8310000000000002e-01
  -8.8200000000000001e-02   4.8359999999999997e-01   1.3725000000000001e+00  -1.4319999999999999e-01  -3.7109999999999999e-01  -1.5350000000000000e-01   6.8799999999999994e-01   1.3339999999999999e-01   4.0918000000000001e+00   2.6970000000000000e-01  -6.7400000000000002e-02   2.5209999999999999e-01
  -2.2040000000000001e-01   5.2759999999999996e-01   1.4582999999999999e+00  -2.2910000000000000e-01  -3.8059999999999999e-01  -1.1840000000000001e-01   6.2150000000000005e-01   3.7800000000000000e-01   4.0918000000000001e+00   2.0230000000000001e-01  -5.7700000000000001e-02   2.4770000000000000e-01
  -1.5429999999999999e-01   6.3749999999999996e-01   1.7160000000000000e-01  -1.3370000000000001e-01  -2.9499999999999998e-01  -1.1840000000000001e-01   6.8799999999999994e-01   1.5559999999999999e-01   3.4824000000000002e+00   2.5050000000000000e-01  -5.7700000000000001e-02   2.7429999999999999e-01
  -3.9679999999999999e-01   5.2759999999999996e-01   6.0050000000000003e-01  -8.5900000000000004e-02  -2.4740000000000001e-01  -1.3589999999999999e-01   5.9930000000000005e-01   2.0010000000000000e-01   3.6564999999999999e+00   2.2159999999999999e-01   2.8899999999999999e-02   2.4329999999999999e-01
  -1.9839999999999999e-01   5.4959999999999998e-01   1.0294000000000001e+00  -1.1459999999999999e-01  -3.4260000000000002e-01  -1.1400000000000000e-01   7.7680000000000005e-01   3.1130000000000002e-01   3.4824000000000002e+00   3.0819999999999997e-01   1.9199999999999998e-02   2.7429999999999999e-01
  -4.1880000000000001e-01   6.1550000000000005e-01   1.2867999999999999e+00  -1.6230000000000000e-01  -3.2350000000000001e-01  -1.4470000000000000e-01   4.2170000000000002e-01   1.1119999999999999e-01   3.3953000000000002e+00   3.0819999999999997e-01   9.5999999999999992e-03   2.7429999999999999e-01
  -2.6450000000000001e-01   5.7160000000000000e-01   1.2010000000000001e+00  -1.6230000000000000e-01  -2.4740000000000001e-01  -1.5350000000000000e-01   5.3269999999999995e-01   2.2239999999999999e-01   3.2212000000000001e+00   2.2159999999999999e-01  -4.8099999999999997e-02   2.5209999999999999e-01
  -2.4249999999999999e-01   1.7590000000000000e-01   1.7157000000000000e+00  -2.3870000000000000e-01  -3.5210000000000002e-01  -9.2100000000000001e-02   6.6579999999999995e-01   1.7790000000000000e-01   3.3953000000000002e+00   2.7939999999999998e-01  -1.9199999999999998e-02   2.8310000000000002e-01
  -2.8649999999999998e-01   3.5170000000000001e-01   1.2867999999999999e+00  -1.5279999999999999e-01  -3.6159999999999998e-01  -1.3159999999999999e-01   7.3240000000000005e-01   6.6699999999999995e-02   4.0918000000000001e+00   2.2159999999999999e-01   0.0000000000000000e+00   2.6979999999999998e-01
  -4.4100000000000000e-02   5.4959999999999998e-01   1.8015000000000001e+00  -1.3370000000000001e-01  -2.3790000000000000e-01  -1.2720000000000001e-01   6.4370000000000005e-01   2.2239999999999999e-01   3.5695000000000001e+00   2.5050000000000000e-01  -2.8899999999999999e-02   2.5659999999999999e-01
  -1.9839999999999999e-01   3.7369999999999998e-01   1.3725000000000001e+00  -1.2410000000000000e-01  -3.6159999999999998e-01  -1.5350000000000000e-01   6.8799999999999994e-01   1.7790000000000000e-01   4.2659000000000002e+00   2.7939999999999998e-01  -1.9199999999999998e-02   2.6540000000000002e-01
  -2.6450000000000001e-01   4.8359999999999997e-01   2.2303999999999999e+00  -1.2410000000000000e-01  -3.1400000000000000e-01  -1.4030000000000001e-01   5.5489999999999995e-01   3.7800000000000000e-01   3.3083000000000000e+00   2.3119999999999999e-01   1.9199999999999998e-02   2.3000000000000001e-01
  -2.1999999999999999e-02   5.4959999999999998e-01   5.1470000000000005e-01  -1.7190000000000000e-01  -3.0449999999999999e-01  -1.5790000000000001e-01   6.6579999999999995e-01   8.8900000000000007e-02   3.3083000000000000e+00   2.3119999999999999e-01  -8.6599999999999996e-02   2.7429999999999999e-01
  -1.1020000000000001e-01   6.3749999999999996e-01   1.2867999999999999e+00  -1.3370000000000001e-01  -2.6640000000000003e-01  -1.4030000000000001e-01   4.2170000000000002e-01   2.4460000000000001e-01   4.0918000000000001e+00   2.4079999999999999e-01  -2.8899999999999999e-02   2.4770000000000000e-01
   0.0000000000000000e+00   4.3969999999999998e-01   1.1152000000000000e+00  -2.0999999999999999e-01  -3.9010000000000000e-01  -1.5790000000000001e-01   6.4370000000000005e-01   1.5559999999999999e-01   3.1341999999999999e+00   2.9859999999999998e-01  -4.8099999999999997e-02   2.5209999999999999e-01
  -1.7630000000000001e-01   6.3749999999999996e-01   1.4582999999999999e+00  -7.6399999999999996e-02  -2.7600000000000002e-01  -1.0090000000000000e-01   6.2150000000000005e-01   1.3339999999999999e-01   3.9177000000000000e+00   2.7939999999999998e-01  -7.6999999999999999e-02   2.5659999999999999e-01
  -1.7630000000000001e-01   3.0780000000000002e-01   6.8630000000000002e-01  -1.6230000000000000e-01  -4.4719999999999999e-01  -1.5350000000000000e-01   6.4370000000000005e-01   0.0000000000000000e+00   3.6564999999999999e+00   3.2750000000000001e-01  -9.5999999999999992e-03   2.7870000000000000e-01
  -2.4249999999999999e-01   5.4959999999999998e-01   1.3725000000000001e+00  -1.9089999999999999e-01  -3.9010000000000000e-01  -9.6500000000000002e-02   6.4370000000000005e-01   3.3350000000000002e-01   4.0918000000000001e+00   3.0819999999999997e-01   3.8500000000000000e-02   2.3440000000000000e-01
  -3.0859999999999999e-01   3.2979999999999998e-01   1.8015000000000001e+00  -1.7190000000000000e-01  -4.1870000000000002e-01  -1.0960000000000000e-01   5.5489999999999995e-01   8.8900000000000007e-02   3.3953000000000002e+00   3.5639999999999999e-01  -7.6999999999999999e-02   2.6540000000000002e-01
  -2.4249999999999999e-01   3.9570000000000000e-01   9.4359999999999999e-01  -1.4319999999999999e-01  -2.2839999999999999e-01  -7.8899999999999998e-02   5.1049999999999995e-01   0.0000000000000000e+00   3.3083000000000000e+00   3.5639999999999999e-01  -9.5999999999999992e-03   2.4329999999999999e-01
  -1.5429999999999999e-01   5.4959999999999998e-01   1.8015000000000001e+00  -1.1459999999999999e-01  -3.0449999999999999e-01  -1.2720000000000001e-01   5.7709999999999995e-01   2.6679999999999998e-01   3.6564999999999999e+00   1.8300000000000000e-01   4.8099999999999997e-02   2.3000000000000001e-01
  -1.3230000000000000e-01   5.7160000000000000e-01   1.6298999999999999e+00  -1.4319999999999999e-01  -3.4260000000000002e-01  -1.2720000000000001e-01   4.6610000000000001e-01   3.7800000000000000e-01   4.1788999999999996e+00   2.6970000000000000e-01   2.8899999999999999e-02   2.5659999999999999e-01
   2.1999999999999999e-02   3.0780000000000002e-01   3.4310000000000002e-01  -1.2410000000000000e-01  -2.1890000000000001e-01  -1.4910000000000001e-01   6.2150000000000005e-01   1.7790000000000000e-01   4.3529999999999998e+00   2.7939999999999998e-01  -4.8099999999999997e-02   2.6100000000000001e-01
   2.1999999999999999e-02   5.7160000000000000e-01   9.4359999999999999e-01  -9.5500000000000002e-02  -2.6640000000000003e-01  -1.2720000000000001e-01   4.8830000000000001e-01   2.4460000000000001e-01   4.0048000000000004e+00   2.6970000000000000e-01   1.9199999999999998e-02   2.3440000000000000e-01
  -1.7630000000000001e-01   6.5949999999999998e-01   1.8015000000000001e+00  -1.0500000000000000e-01  -3.3310000000000001e-01  -1.2280000000000001e-01   7.9900000000000004e-01   8.8900000000000007e-02   3.3083000000000000e+00   2.5050000000000000e-01  -3.8500000000000000e-02   2.8749999999999998e-01
  -4.4100000000000000e-02   6.8149999999999999e-01   8.5780000000000001e-01  -1.3370000000000001e-01  -3.4260000000000002e-01  -1.5790000000000001e-01   5.5489999999999995e-01   1.7790000000000000e-01   2.7858999999999998e+00   2.7939999999999998e-01  -5.7700000000000001e-02   3.0080000000000001e-01
  -2.2040000000000001e-01   5.2759999999999996e-01   1.4582999999999999e+00  -1.4319999999999999e-01  -3.2350000000000001e-01  -1.4910000000000001e-01   5.5489999999999995e-01  -2.2200000000000001e-02   3.1341999999999999e+00   2.3119999999999999e-01  -2.8899999999999999e-02   2.6540000000000002e-01
  -2.6450000000000001e-01   3.2979999999999998e-01   2.0588000000000002e+00  -2.0999999999999999e-01  -3.9010000000000000e-01  -1.0960000000000000e-01   7.1020000000000005e-01   2.2239999999999999e-01   3.7435999999999998e+00   2.3119999999999999e-01  -6.7400000000000002e-02   2.6979999999999998e-01
  -1.7630000000000001e-01   5.0560000000000005e-01   2.1446000000000001e+00  -1.7190000000000000e-01  -3.1400000000000000e-01  -1.1400000000000000e-01   6.8799999999999994e-01   1.1119999999999999e-01   3.1341999999999999e+00   3.3710000000000001e-01  -6.7400000000000002e-02   2.7870000000000000e-01
  -4.4100000000000000e-02   4.1770000000000002e-01   7.7210000000000001e-01  -2.0999999999999999e-01  -3.2350000000000001e-01  -1.0090000000000000e-01   6.4370000000000005e-01   1.3339999999999999e-01   3.7435999999999998e+00   2.6010000000000000e-01   0.0000000000000000e+00   2.4770000000000000e-01
  -2.6450000000000001e-01   5.0560000000000005e-01   1.0294000000000001e+00  -2.2910000000000000e-01  -3.2350000000000001e-01  -7.8899999999999998e-02   6.4370000000000005e-01   2.0010000000000000e-01   4.7882999999999996e+00   2.6010000000000000e-01   9.5999999999999992e-03   2.5209999999999999e-01
  -1.9839999999999999e-01   4.3969999999999998e-01   1.7157000000000000e+00  -1.5279999999999999e-01  -3.1400000000000000e-01  -1.0090000000000000e-01   6.2150000000000005e-01   3.7800000000000000e-01   4.5270999999999999e+00   2.3119999999999999e-01   4.8099999999999997e-02   2.1679999999999999e-01
  -4.4100000000000000e-02   7.4739999999999995e-01   6.8630000000000002e-01  -9.5500000000000002e-02  -2.2839999999999999e-01  -1.4030000000000001e-01   7.1020000000000005e-01   6.6699999999999995e-02   3.3083000000000000e+00   3.0819999999999997e-01  -5.7700000000000001e-02   2.6979999999999998e-01
  -2.2040000000000001e-01   5.9360000000000002e-01   4.2890000000000000e-01  -1.0500000000000000e-01  -1.8079999999999999e-01  -1.6230000000000000e-01   6.2150000000000005e-01   6.6699999999999995e-02   3.9177000000000000e+00   2.6010000000000000e-01   5.7700000000000001e-02   2.4770000000000000e-01
  -1.1020000000000001e-01   4.6170000000000000e-01   1.1152000000000000e+00  -2.1959999999999999e-01  -3.2350000000000001e-01  -1.2280000000000001e-01   7.5460000000000005e-01   2.6679999999999998e-01   4.0918000000000001e+00   3.2750000000000001e-01   9.5999999999999992e-03   2.2559999999999999e-01
  -3.0859999999999999e-01   5.9360000000000002e-01   1.2010000000000001e+00  -1.7190000000000000e-01  -3.2350000000000001e-01  -1.2280000000000001e-01   5.7709999999999995e-01   2.2239999999999999e-01   3.2212000000000001e+00   3.4680000000000000e-01  -6.7400000000000002e-02   3.0959999999999999e-01
  -1.7630000000000001e-01   5.0560000000000005e-01   1.4582999999999999e+00  -1.9089999999999999e-01  -3.3310000000000001e-01  -1.3159999999999999e-01   5.7709999999999995e-01   2.2200000000000001e-02   2.8730000000000002e+00   2.5050000000000000e-01  -3.8500000000000000e-02   2.4770000000000000e-01
  -1.3230000000000000e-01   3.7369999999999998e-01   1.8015000000000001e+00  -2.2910000000000000e-01  -3.6159999999999998e-01  -5.7000000000000002e-02   5.3269999999999995e-01   1.7790000000000000e-01   3.7435999999999998e+00   2.7939999999999998e-01   6.7400000000000002e-02   2.7429999999999999e-01
  -4.4080000000000003e-01   3.5170000000000001e-01   1.7157000000000000e+00  -2.6729999999999998e-01  -3.6159999999999998e-01  -7.8899999999999998e-02   5.7709999999999995e-01   2.2239999999999999e-01   3.9177000000000000e+00   2.0230000000000001e-01  -2.8899999999999999e-02   3.0520000000000003e-01
  -1.1020000000000001e-01   5.7160000000000000e-01   6.8630000000000002e-01  -1.5279999999999999e-01  -2.7600000000000002e-01  -1.4030000000000001e-01   8.4340000000000004e-01   4.4499999999999998e-02   3.9177000000000000e+00   2.6010000000000000e-01   9.5999999999999992e-03   2.6979999999999998e-01
   0.0000000000000000e+00   5.9360000000000002e-01   1.2867999999999999e+00  -3.6280000000000001e-01  -2.8549999999999998e-01  -1.1400000000000000e-01   6.4370000000000005e-01   2.6679999999999998e-01   3.8306000000000000e+00   2.0230000000000001e-01   2.8899999999999999e-02   2.3890000000000000e-01
  -8.8200000000000001e-02   6.1550000000000005e-01   1.5441000000000000e+00  -2.1959999999999999e-01  -2.9499999999999998e-01  -1.2720000000000001e-01   8.4340000000000004e-01   6.6699999999999995e-02   4.1788999999999996e+00   2.1190000000000001e-01   5.7700000000000001e-02   2.8310000000000002e-01
  -6.6100000000000006e-02   7.9139999999999999e-01   1.2010000000000001e+00  -1.1459999999999999e-01  -3.2350000000000001e-01  -1.8420000000000000e-01   5.5489999999999995e-01   2.8910000000000002e-01   2.8730000000000002e+00   2.7939999999999998e-01   1.9199999999999998e-02   2.9189999999999999e-01
  -2.4249999999999999e-01   8.7929999999999997e-01   7.7210000000000001e-01  -2.0999999999999999e-01  -2.0930000000000001e-01  -1.6660000000000000e-01   5.3269999999999995e-01   1.5559999999999999e-01   3.6564999999999999e+00   2.7939999999999998e-01   9.5999999999999992e-03   3.0080000000000001e-01
  -3.0859999999999999e-01   5.9360000000000002e-01   1.2010000000000001e+00  -1.1459999999999999e-01  -3.9970000000000000e-01  -1.2280000000000001e-01   3.9950000000000002e-01   2.2239999999999999e-01   3.7435999999999998e+00   2.5050000000000000e-01   1.9199999999999998e-02   2.6540000000000002e-01
  -1.1020000000000001e-01   5.4959999999999998e-01   1.8872000000000000e+00  -1.7190000000000000e-01  -3.1400000000000000e-01  -1.4470000000000000e-01   4.8830000000000001e-01   1.5559999999999999e-01   3.6564999999999999e+00   2.2159999999999999e-01  -6.7400000000000002e-02   2.6100000000000001e-01
  -1.3230000000000000e-01   5.4959999999999998e-01   1.4582999999999999e+00  -1.5279999999999999e-01  -3.6159999999999998e-01  -1.1400000000000000e-01   6.2150000000000005e-01   8.8900000000000007e-02   3.0470999999999999e+00   2.7939999999999998e-01  -1.0580000000000001e-01   2.8749999999999998e-01
  -1.3230000000000000e-01   4.8359999999999997e-01   1.4582999999999999e+00  -1.8140000000000001e-01  -2.5690000000000002e-01  -1.3589999999999999e-01   6.6579999999999995e-01   3.5580000000000001e-01   3.3083000000000000e+00   3.4680000000000000e-01   3.8500000000000000e-02   2.5659999999999999e-01
  -3.3060000000000000e-01   4.6170000000000000e-01   1.6298999999999999e+00  -2.0050000000000001e-01  -3.1400000000000000e-01  -8.3299999999999999e-02   5.1049999999999995e-01   6.6699999999999995e-02   3.5695000000000001e+00   3.1790000000000002e-01  -9.5999999999999992e-03   3.0959999999999999e-01
  -1.3230000000000000e-01   5.0560000000000005e-01   7.7210000000000001e-01  -2.0999999999999999e-01  -3.1400000000000000e-01  -1.3589999999999999e-01   4.6610000000000001e-01   0.0000000000000000e+00   4.1788999999999996e+00   1.7340000000000000e-01  -7.6999999999999999e-02   2.5659999999999999e-01
  -2.2040000000000001e-01   6.3749999999999996e-01   1.3725000000000001e+00  -1.9089999999999999e-01  -3.1400000000000000e-01  -8.7700000000000000e-02   5.7709999999999995e-01   2.6679999999999998e-01   4.0918000000000001e+00   1.7340000000000000e-01  -5.7700000000000001e-02   1.8140000000000001e-01
  -8.8200000000000001e-02   4.3969999999999998e-01   9.4359999999999999e-01  -1.5279999999999999e-01  -2.8549999999999998e-01  -1.2720000000000001e-01   7.5460000000000005e-01   1.7790000000000000e-01   4.0918000000000001e+00   2.4079999999999999e-01   3.8500000000000000e-02   2.3440000000000000e-01
  -1.3230000000000000e-01   6.8149999999999999e-01   1.7160000000000000e-01  -1.5279999999999999e-01  -2.7600000000000002e-01  -1.4910000000000001e-01   6.2150000000000005e-01   2.6679999999999998e-01   4.0918000000000001e+00   2.6970000000000000e-01  -1.2509999999999999e-01   2.7870000000000000e-01
  -1.5429999999999999e-01   5.4959999999999998e-01   6.8630000000000002e-01  -7.6399999999999996e-02  -2.8549999999999998e-01  -2.1049999999999999e-01   6.6579999999999995e-01   3.7800000000000000e-01   3.5695000000000001e+00   2.5050000000000000e-01   0.0000000000000000e+00   2.3440000000000000e-01
  -3.7469999999999998e-01   5.2759999999999996e-01   1.6298999999999999e+00  -2.9599999999999999e-01  -3.7109999999999999e-01  -9.2100000000000001e-02   5.1049999999999995e-01   1.3339999999999999e-01   3.1341999999999999e+00   2.9859999999999998e-01  -9.6199999999999994e-02   2.3000000000000001e-01
  -1.1020000000000001e-01   5.7160000000000000e-01   6.0050000000000003e-01  -1.6230000000000000e-01  -3.6159999999999998e-01  -1.5350000000000000e-01   4.4390000000000002e-01   1.5559999999999999e-01   3.6564999999999999e+00   2.0230000000000001e-01  -1.0580000000000001e-01   2.4329999999999999e-01
  -3.0859999999999999e-01   5.9360000000000002e-01   1.2010000000000001e+00  -2.0999999999999999e-01  -2.6640000000000003e-01  -1.1400000000000000e-01   5.3269999999999995e-01   1.3339999999999999e-01   3.3083000000000000e+00   2.8899999999999998e-01  -9.5999999999999992e-03   2.8310000000000002e-01
  -1.9839999999999999e-01   3.7369999999999998e-01   1.6298999999999999e+00  -1.9089999999999999e-01  -2.7600000000000002e-01  -1.0090000000000000e-01   5.3269999999999995e-01   4.8920000000000002e-01   3.7435999999999998e+00   2.2159999999999999e-01  -2.8899999999999999e-02   2.5209999999999999e-01
  -4.4100000000000000e-02   4.3969999999999998e-01   1.8015000000000001e+00  -2.0050000000000001e-01  -4.0920000000000001e-01  -7.0199999999999999e-02   6.8799999999999994e-01  -2.2200000000000001e-02   3.7435999999999998e+00   2.3119999999999999e-01  -4.8099999999999997e-02   2.5659999999999999e-01
  -1.1020000000000001e-01   4.6170000000000000e-01   1.1152000000000000e+00  -1.3370000000000001e-01  -3.3310000000000001e-01  -1.4910000000000001e-01   5.9930000000000005e-01   2.6679999999999998e-01   3.8306000000000000e+00   2.7939999999999998e-01  -7.6999999999999999e-02   2.8749999999999998e-01
  -2.2040000000000001e-01   3.7369999999999998e-01   1.5441000000000000e+00  -2.2910000000000000e-01  -3.4260000000000002e-01  -9.6500000000000002e-02   8.2120000000000004e-01   2.4460000000000001e-01   3.7435999999999998e+00   1.4449999999999999e-01   8.6599999999999996e-02   2.5209999999999999e-01
  -1.9839999999999999e-01   4.6170000000000000e-01   1.4582999999999999e+00  -1.5279999999999999e-01  -2.9499999999999998e-01  -9.2100000000000001e-02   7.3240000000000005e-01   3.1130000000000002e-01   3.4824000000000002e+00   2.6010000000000000e-01   9.6199999999999994e-02   2.0790000000000000e-01
  -1.5429999999999999e-01   6.5949999999999998e-01   2.5740000000000002e-01  -9.5500000000000002e-02  -2.8549999999999998e-01  -1.6230000000000000e-01   7.3240000000000005e-01   1.3339999999999999e-01   3.4824000000000002e+00   2.6970000000000000e-01   3.8500000000000000e-02   2.6100000000000001e-01
   4.4100000000000000e-02   5.9360000000000002e-01   6.0050000000000003e-01  -1.6230000000000000e-01  -2.3790000000000000e-01  -1.4030000000000001e-01   5.9930000000000005e-01   1.3339999999999999e-01   3.1341999999999999e+00   2.4079999999999999e-01   5.7700000000000001e-02   2.3890000000000000e-01
  -1.3230000000000000e-01   4.8359999999999997e-01   1.1152000000000000e+00  -1.9089999999999999e-01  -3.2350000000000001e-01  -1.2280000000000001e-01   5.9930000000000005e-01   2.2239999999999999e-01   3.2212000000000001e+00   1.7340000000000000e-01  -6.7400000000000002e-02   2.5659999999999999e-01
  -8.8200000000000001e-02   6.1550000000000005e-01   1.0294000000000001e+00  -2.0999999999999999e-01  -2.8549999999999998e-01  -1.0520000000000000e-01   5.7709999999999995e-01   2.2200000000000001e-02   3.6564999999999999e+00   2.2159999999999999e-01   4.8099999999999997e-02   2.3440000000000000e-01
   2.1999999999999999e-02   5.2759999999999996e-01   7.7210000000000001e-01  -1.5279999999999999e-01  -3.2350000000000001e-01  -9.2100000000000001e-02   4.2170000000000002e-01  -2.4460000000000001e-01   3.6564999999999999e+00   2.6970000000000000e-01  -7.6999999999999999e-02   2.9640000000000000e-01
  -1.3230000000000000e-01   5.9360000000000002e-01   2.3161999999999998e+00  -1.4319999999999999e-01  -4.0920000000000001e-01  -4.3900000000000002e-02   5.5489999999999995e-01   2.2200000000000001e-02   3.0470999999999999e+00   2.0230000000000001e-01  -9.5999999999999992e-03   2.5209999999999999e-01
  -3.5270000000000001e-01   2.6379999999999998e-01   1.6298999999999999e+00  -2.1959999999999999e-01  -3.8059999999999999e-01  -8.3299999999999999e-02   7.5460000000000005e-01  -6.6699999999999995e-02   3.3953000000000002e+00   2.2159999999999999e-01  -6.7400000000000002e-02   2.5659999999999999e-01
  -1.9839999999999999e-01   5.0560000000000005e-01   1.0294000000000001e+00  -1.3370000000000001e-01  -1.9980000000000001e-01  -1.0960000000000000e-01   7.7680000000000005e-01   2.4460000000000001e-01   3.2212000000000001e+00   2.5050000000000000e-01   1.9199999999999998e-02   2.9189999999999999e-01
  -1.5429999999999999e-01   5.0560000000000005e-01   1.2010000000000001e+00  -1.7190000000000000e-01  -3.1400000000000000e-01  -1.1400000000000000e-01   5.9930000000000005e-01   2.2200000000000001e-02   3.6564999999999999e+00   2.5050000000000000e-01  -8.6599999999999996e-02   2.4329999999999999e-01
  -6.6100000000000006e-02   6.8149999999999999e-01   6.8630000000000002e-01  -2.0999999999999999e-01  -3.2350000000000001e-01  -1.1400000000000000e-01   7.3240000000000005e-01   2.8910000000000002e-01   4.0918000000000001e+00   2.6970000000000000e-01   4.8099999999999997e-02   2.3890000000000000e-01
  -2.1999999999999999e-02   5.0560000000000005e-01   0.0000000000000000e+00  -1.1459999999999999e-01  -2.3790000000000000e-01  -1.4910000000000001e-01   7.9900000000000004e-01   2.2200000000000001e-02   3.3953000000000002e+00   2.3119999999999999e-01  -7.6999999999999999e-02   2.5659999999999999e-01
  -1.3230000000000000e-01   5.2759999999999996e-01   2.5740000000000002e-01  -1.6230000000000000e-01  -3.8059999999999999e-01  -1.8859999999999999e-01   4.6610000000000001e-01   3.3350000000000002e-01   2.9600000000000000e+00   2.8899999999999998e-01   9.5999999999999992e-03   2.6100000000000001e-01
  -2.6450000000000001e-01   3.9570000000000000e-01   1.2867999999999999e+00  -2.6729999999999998e-01  -1.9030000000000000e-01  -1.4910000000000001e-01   9.3220000000000003e-01   1.1119999999999999e-01   3.6564999999999999e+00   2.3119999999999999e-01  -7.6999999999999999e-02   2.3440000000000000e-01
  -1.9839999999999999e-01   5.0560000000000005e-01   1.2010000000000001e+00  -2.3870000000000000e-01  -2.4740000000000001e-01  -1.4030000000000001e-01   5.1049999999999995e-01   2.2239999999999999e-01   3.4824000000000002e+00   2.4079999999999999e-01  -4.8099999999999997e-02   2.7870000000000000e-01
  -2.6450000000000001e-01   6.5949999999999998e-01   1.2010000000000001e+00  -1.2410000000000000e-01  -3.0449999999999999e-01  -1.0090000000000000e-01   4.6610000000000001e-01   6.6699999999999995e-02   3.8306000000000000e+00   2.2159999999999999e-01  -9.5999999999999992e-03   2.6100000000000001e-01
  -3.0859999999999999e-01   4.8359999999999997e-01   1.5441000000000000e+00  -3.0549999999999999e-01  -3.5210000000000002e-01  -1.0090000000000000e-01   5.7709999999999995e-01   1.5559999999999999e-01   3.7435999999999998e+00   1.5409999999999999e-01   5.7700000000000001e-02   2.4329999999999999e-01
  -3.0859999999999999e-01   4.1770000000000002e-01   1.8872000000000000e+00  -1.0500000000000000e-01  -3.8059999999999999e-01  -7.8899999999999998e-02   6.8799999999999994e-01   3.1130000000000002e-01   3.5695000000000001e+00   3.1790000000000002e-01   5.7700000000000001e-02   2.6979999999999998e-01
  -6.6100000000000006e-02   5.0560000000000005e-01   1.4582999999999999e+00  -2.4820000000000000e-01  -3.5210000000000002e-01  -1.3159999999999999e-01   5.5489999999999995e-01   1.7790000000000000e-01   3.6564999999999999e+00   2.7939999999999998e-01  -7.6999999999999999e-02   2.8749999999999998e-01
  -1.3230000000000000e-01   7.0350000000000001e-01   1.1152000000000000e+00  -1.7190000000000000e-01  -3.3310000000000001e-01  -8.3299999999999999e-02   6.4370000000000005e-01   1.7790000000000000e-01   3.8306000000000000e+00   2.7939999999999998e-01   2.8899999999999999e-02   2.7429999999999999e-01
  -2.6450000000000001e-01   3.2979999999999998e-01   1.4582999999999999e+00  -1.8140000000000001e-01  -3.6159999999999998e-01  -1.2280000000000001e-01   6.2150000000000005e-01   2.8910000000000002e-01   4.0918000000000001e+00   1.7340000000000000e-01   2.8899999999999999e-02   2.7870000000000000e-01
  -2.1999999999999999e-02   7.4739999999999995e-01   6.8630000000000002e-01  -1.6230000000000000e-01  -2.3790000000000000e-01  -1.7540000000000000e-01   6.8799999999999994e-01   1.1119999999999999e-01   4.0048000000000004e+00   2.5050000000000000e-01   9.5999999999999992e-03   2.5659999999999999e-01
  -8.8200000000000001e-02   7.0350000000000001e-01   6.0050000000000003e-01  -2.4820000000000000e-01  -2.5690000000000002e-01  -1.4470000000000000e-01   4.6610000000000001e-01   2.2200000000000001e-02   2.9600000000000000e+00   2.7939999999999998e-01  -5.7700000000000001e-02   2.1229999999999999e-01
  -1.9839999999999999e-01   5.2759999999999996e-01   9.4359999999999999e-01  -2.6729999999999998e-01  -2.8549999999999998e-01  -1.1840000000000001e-01   5.9930000000000005e-01   1.3339999999999999e-01   3.3083000000000000e+00   2.8899999999999998e-01  -6.7400000000000002e-02   2.6979999999999998e-01
  -1.1020000000000001e-01   5.7160000000000000e-01   2.5740000000000002e-01  -1.8140000000000001e-01  -4.3769999999999998e-01  -1.4910000000000001e-01   4.8830000000000001e-01   6.6699999999999995e-02   3.2212000000000001e+00   2.4079999999999999e-01   0.0000000000000000e+00   2.5209999999999999e-01
   0.0000000000000000e+00   5.4959999999999998e-01   8.5780000000000001e-01  -1.7190000000000000e-01  -2.6640000000000003e-01  -1.4910000000000001e-01   5.5489999999999995e-01  -8.8900000000000007e-02   3.2212000000000001e+00   2.7939999999999998e-01  -2.8899999999999999e-02   2.9189999999999999e-01
  -1.9839999999999999e-01   3.9570000000000000e-01   1.2867999999999999e+00  -2.0999999999999999e-01  -3.5210000000000002e-01  -7.4499999999999997e-02   5.5489999999999995e-01   2.4460000000000001e-01   3.4824000000000002e+00   2.9859999999999998e-01  -9.5999999999999992e-03   2.4770000000000000e-01
  -1.1020000000000001e-01   4.3969999999999998e-01   1.6298999999999999e+00  -1.7190000000000000e-01  -3.9010000000000000e-01  -1.2720000000000001e-01   5.9930000000000005e-01   2.0010000000000000e-01   4.1788999999999996e+00   3.1790000000000002e-01  -9.6199999999999994e-02   2.3000000000000001e-01
  -1.9839999999999999e-01   4.3969999999999998e-01   1.0294000000000001e+00  -1.1459999999999999e-01  -2.9499999999999998e-01  -1.4910000000000001e-01   5.7709999999999995e-01   6.6699999999999995e-02   3.4824000000000002e+00   2.2159999999999999e-01  -6.7400000000000002e-02   2.6979999999999998e-01
  -1.7630000000000001e-01   6.5949999999999998e-01   1.4582999999999999e+00  -1.5279999999999999e-01  -4.1870000000000002e-01  -1.3159999999999999e-01   5.9930000000000005e-01   2.6679999999999998e-01   3.8306000000000000e+00   1.8300000000000000e-01   5.7700000000000001e-02   2.3000000000000001e-01
  -3.3060000000000000e-01   4.6170000000000000e-01   1.8015000000000001e+00  -1.9089999999999999e-01  -2.5690000000000002e-01  -1.0520000000000000e-01   8.2120000000000004e-01   2.6679999999999998e-01   3.3953000000000002e+00   2.1190000000000001e-01  -2.8899999999999999e-02   2.4329999999999999e-01
   0.0000000000000000e+00   5.7160000000000000e-01   8.5780000000000001e-01  -1.8140000000000001e-01  -3.1400000000000000e-01  -1.3159999999999999e-01   6.4370000000000005e-01  -6.6699999999999995e-02   3.7435999999999998e+00   2.6970000000000000e-01  -1.9199999999999998e-02   2.3440000000000000e-01
  -8.8200000000000001e-02   7.0350000000000001e-01  -2.5740000000000002e-01  -2.0050000000000001e-01  -2.2839999999999999e-01  -1.4030000000000001e-01   3.7730000000000002e-01   3.7800000000000000e-01   3.4824000000000002e+00   2.5050000000000000e-01   5.7700000000000001e-02   2.3890000000000000e-01
  -1.5429999999999999e-01   4.8359999999999997e-01   8.5780000000000001e-01  -2.8639999999999999e-01  -2.2839999999999999e-01  -1.0090000000000000e-01   5.9930000000000005e-01   2.0010000000000000e-01   3.7435999999999998e+00   2.6010000000000000e-01  -9.5999999999999992e-03   2.6540000000000002e-01
  -1.7630000000000001e-01   6.1550000000000005e-01   1.2867999999999999e+00  -1.9089999999999999e-01  -3.4260000000000002e-01  -1.2720000000000001e-01   6.2150000000000005e-01   1.1119999999999999e-01   3.6564999999999999e+00   2.9859999999999998e-01  -5.7700000000000001e-02   2.6100000000000001e-01
   6.6100000000000006e-02   5.4959999999999998e-01   6.8630000000000002e-01  -1.6230000000000000e-01  -3.6159999999999998e-01  -1.0090000000000000e-01   5.1049999999999995e-01  -2.2200000000000001e-02   3.3083000000000000e+00   1.5409999999999999e-01  -6.7400000000000002e-02   2.5659999999999999e-01
  -3.0859999999999999e-01   4.6170000000000000e-01   1.8015000000000001e+00  -2.7689999999999998e-01  -4.2820000000000003e-01  -1.0090000000000000e-01   3.7730000000000002e-01  -6.6699999999999995e-02   2.8730000000000002e+00   2.9859999999999998e-01  -9.5999999999999992e-03   2.3000000000000001e-01
  -1.5429999999999999e-01   2.1999999999999999e-02   1.3725000000000001e+00  -1.9089999999999999e-01  -3.2350000000000001e-01  -9.2100000000000001e-02   4.8830000000000001e-01   2.0010000000000000e-01   3.3953000000000002e+00   2.3119999999999999e-01  -3.8500000000000000e-02   3.0080000000000001e-01
  -4.4100000000000000e-02   4.8359999999999997e-01   1.7160000000000000e-01  -1.8140000000000001e-01  -3.3310000000000001e-01  -1.1400000000000000e-01   5.9930000000000005e-01   2.2200000000000001e-02   3.3083000000000000e+00   2.1190000000000001e-01  -9.5999999999999992e-03   2.7429999999999999e-01
  -2.1999999999999999e-02   6.1550000000000005e-01   1.9730000000000001e+00  -1.9089999999999999e-01  -3.4260000000000002e-01  -1.0960000000000000e-01   8.6560000000000004e-01   1.5559999999999999e-01   3.2212000000000001e+00   3.1790000000000002e-01   4.8099999999999997e-02   2.5209999999999999e-01
  -8.8200000000000001e-02   1.9789999999999999e-01   1.9730000000000001e+00  -1.7190000000000000e-01  -3.1400000000000000e-01  -9.2100000000000001e-02   7.5460000000000005e-01   3.1130000000000002e-01   3.4824000000000002e+00   2.8899999999999998e-01  -2.8899999999999999e-02   2.5209999999999999e-01
  -4.4100000000000000e-02   6.8149999999999999e-01   3.4310000000000002e-01  -2.5779999999999997e-01  -3.9010000000000000e-01  -1.2720000000000001e-01   5.7709999999999995e-01   2.4460000000000001e-01   4.0048000000000004e+00   2.4079999999999999e-01  -9.5999999999999992e-03   2.7870000000000000e-01
  -1.9839999999999999e-01   4.6170000000000000e-01   6.0050000000000003e-01  -2.3870000000000000e-01  -2.5690000000000002e-01  -1.3589999999999999e-01   6.8799999999999994e-01   1.3339999999999999e-01   3.6564999999999999e+00   1.8300000000000000e-01   1.9199999999999998e-02   2.5209999999999999e-01
  -1.1020000000000001e-01   7.0350000000000001e-01   8.5780000000000001e-01  -2.0999999999999999e-01  -3.2350000000000001e-01  -1.2720000000000001e-01   5.7709999999999995e-01   1.3339999999999999e-01   3.2212000000000001e+00   2.2159999999999999e-01   0.0000000000000000e+00   2.5209999999999999e-01
  -2.4249999999999999e-01   5.0560000000000005e-01   9.4359999999999999e-01  -2.0999999999999999e-01  -3.0449999999999999e-01  -1.0960000000000000e-01   6.8799999999999994e-01   1.1119999999999999e-01   3.4824000000000002e+00   3.4680000000000000e-01  -9.6199999999999994e-02   2.7870000000000000e-01
  -2.8649999999999998e-01   7.6939999999999997e-01   4.2890000000000000e-01  -8.5900000000000004e-02  -3.2350000000000001e-01  -1.4030000000000001e-01   5.9930000000000005e-01   8.8900000000000007e-02   2.9600000000000000e+00   1.8300000000000000e-01  -3.8500000000000000e-02   2.6540000000000002e-01
  -6.6100000000000006e-02   4.8359999999999997e-01   1.9730000000000001e+00  -2.6729999999999998e-01  -4.6629999999999999e-01  -7.4499999999999997e-02   6.2150000000000005e-01   2.2239999999999999e-01   3.2212000000000001e+00   3.1790000000000002e-01   9.5999999999999992e-03   2.3000000000000001e-01
  -1.5429999999999999e-01   4.1770000000000002e-01   1.2867999999999999e+00  -2.5779999999999997e-01  -3.0449999999999999e-01  -9.6500000000000002e-02   8.6560000000000004e-01   2.0010000000000000e-01   3.7435999999999998e+00   2.5050000000000000e-01  -9.6199999999999994e-02   2.7429999999999999e-01
  -1.5429999999999999e-01   6.5949999999999998e-01   6.8630000000000002e-01  -1.1459999999999999e-01  -2.9499999999999998e-01  -1.3159999999999999e-01   6.8799999999999994e-01   4.4499999999999998e-02   4.2659000000000002e+00   2.2159999999999999e-01   4.8099999999999997e-02   2.3440000000000000e-01
  -2.4249999999999999e-01   5.7160000000000000e-01   1.6298999999999999e+00  -1.7190000000000000e-01  -3.3310000000000001e-01  -1.1840000000000001e-01   8.4340000000000004e-01   2.6679999999999998e-01   4.4401000000000002e+00   2.2159999999999999e-01   7.6999999999999999e-02   2.7429999999999999e-01
  -1.5429999999999999e-01   6.8149999999999999e-01   1.3725000000000001e+00  -1.6230000000000000e-01  -3.8059999999999999e-01  -8.7700000000000000e-02   8.4340000000000004e-01   1.7790000000000000e-01   3.1341999999999999e+00   1.7340000000000000e-01   0.0000000000000000e+00   2.5209999999999999e-01
   2.1999999999999999e-02   7.0350000000000001e-01   5.1470000000000005e-01  -1.3370000000000001e-01  -2.6640000000000003e-01  -9.6500000000000002e-02   5.1049999999999995e-01   1.7790000000000000e-01   3.9177000000000000e+00   2.3119999999999999e-01  -3.8500000000000000e-02   2.4329999999999999e-01
  -3.0859999999999999e-01   5.4959999999999998e-01   1.0294000000000001e+00  -2.0999999999999999e-01  -2.3790000000000000e-01  -1.4470000000000000e-01   6.8799999999999994e-01   1.7790000000000000e-01   3.3083000000000000e+00   2.6010000000000000e-01   1.9199999999999998e-02   2.5209999999999999e-01
  -3.3060000000000000e-01   4.8359999999999997e-01   1.2010000000000001e+00  -1.8140000000000001e-01  -2.4740000000000001e-01  -1.1840000000000001e-01   5.7709999999999995e-01   1.3339999999999999e-01   3.3083000000000000e+00   2.9859999999999998e-01  -1.9199999999999998e-02   2.3000000000000001e-01
  -8.8200000000000001e-02   3.9570000000000000e-01   1.1152000000000000e+00  -1.3370000000000001e-01  -3.5210000000000002e-01  -9.6500000000000002e-02   5.3269999999999995e-01  -2.2200000000000001e-02   3.1341999999999999e+00   2.2159999999999999e-01  -9.5999999999999992e-03   2.7429999999999999e-01
  -4.4100000000000000e-02   6.1550000000000005e-01   1.3725000000000001e+00  -2.0050000000000001e-01  -3.8059999999999999e-01  -1.5790000000000001e-01   5.1049999999999995e-01   2.0010000000000000e-01   2.6118000000000001e+00   2.9859999999999998e-01  -3.8500000000000000e-02   2.9189999999999999e-01
  -1.9839999999999999e-01   4.8359999999999997e-01   2.1446000000000001e+00  -2.3870000000000000e-01  -3.5210000000000002e-01  -8.3299999999999999e-02   7.7680000000000005e-01   2.0010000000000000e-01   3.3953000000000002e+00   2.7939999999999998e-01  -9.6199999999999994e-02   2.6100000000000001e-01
   2.1999999999999999e-02   2.6379999999999998e-01   1.2867999999999999e+00  -2.0050000000000001e-01  -3.9010000000000000e-01  -7.0199999999999999e-02   4.6610000000000001e-01   3.3350000000000002e-01   3.6564999999999999e+00   2.2159999999999999e-01  -4.8099999999999997e-02   2.4770000000000000e-01
  -1.3230000000000000e-01   6.1550000000000005e-01   1.2867999999999999e+00  -2.0050000000000001e-01  -3.2350000000000001e-01  -7.8899999999999998e-02   3.5510000000000003e-01  -2.2200000000000001e-02   3.4824000000000002e+00   2.8899999999999998e-01  -7.6999999999999999e-02   2.6540000000000002e-01
  -2.8649999999999998e-01   6.1550000000000005e-01   1.6298999999999999e+00  -3.0549999999999999e-01  -2.8549999999999998e-01  -9.6500000000000002e-02   5.7709999999999995e-01   2.8910000000000002e-01   4.1788999999999996e+00   2.4079999999999999e-01  -4.8099999999999997e-02   2.2559999999999999e-01
  -3.5270000000000001e-01   4.6170000000000000e-01   1.2867999999999999e+00  -1.4319999999999999e-01  -3.5210000000000002e-01  -1.3159999999999999e-01   6.6579999999999995e-01   2.4460000000000001e-01   3.9177000000000000e+00   2.3119999999999999e-01  -9.5999999999999992e-03   2.3440000000000000e-01
  -3.3060000000000000e-01   4.8359999999999997e-01  -8.5800000000000001e-02  -2.0050000000000001e-01  -1.9030000000000000e-01  -1.5790000000000001e-01   5.7709999999999995e-01   4.4499999999999998e-02   3.9177000000000000e+00   1.9270000000000001e-01   2.8899999999999999e-02   2.3890000000000000e-01
  -1.1020000000000001e-01   8.3540000000000003e-01   6.8630000000000002e-01  -2.1959999999999999e-01  -3.3310000000000001e-01  -2.0169999999999999e-01   6.8799999999999994e-01   2.0010000000000000e-01   3.9177000000000000e+00   2.6970000000000000e-01   2.8899999999999999e-02   2.4770000000000000e-01
  -3.3060000000000000e-01   5.9360000000000002e-01   8.5780000000000001e-01  -1.7190000000000000e-01  -2.9499999999999998e-01  -1.4470000000000000e-01   4.4390000000000002e-01   2.4460000000000001e-01   2.6118000000000001e+00   2.1190000000000001e-01   9.5999999999999992e-03   2.3890000000000000e-01
  -1.7630000000000001e-01   7.9139999999999999e-01   1.2010000000000001e+00  -2.6729999999999998e-01  -3.6159999999999998e-01  -1.5790000000000001e-01   5.1049999999999995e-01   0.0000000000000000e+00   2.6118000000000001e+00   3.0819999999999997e-01  -7.6999999999999999e-02   2.5659999999999999e-01
  -1.9839999999999999e-01   7.0350000000000001e-01   1.3725000000000001e+00  -2.0999999999999999e-01  -3.2350000000000001e-01  -1.3589999999999999e-01   5.1049999999999995e-01  -4.4499999999999998e-02   3.6564999999999999e+00   2.9859999999999998e-01  -3.8500000000000000e-02   3.0080000000000001e-01
  -2.2040000000000001e-01   7.2550000000000003e-01   1.3725000000000001e+00  -1.9089999999999999e-01  -4.0920000000000001e-01  -1.1840000000000001e-01   7.3240000000000005e-01   6.6699999999999995e-02   3.3083000000000000e+00   1.7340000000000000e-01   6.7400000000000002e-02   2.2559999999999999e-01
  -1.9839999999999999e-01   5.2759999999999996e-01   2.2303999999999999e+00  -2.5779999999999997e-01  -3.6159999999999998e-01  -7.0199999999999999e-02   5.3269999999999995e-01   6.6699999999999995e-02   3.3953000000000002e+00   1.8300000000000000e-01  -1.9199999999999998e-02   2.7870000000000000e-01
  -1.1020000000000001e-01   3.9570000000000000e-01   1.1152000000000000e+00  -2.0999999999999999e-01  -2.2839999999999999e-01  -1.2720000000000001e-01   5.7709999999999995e-01   1.5559999999999999e-01   3.7435999999999998e+00   3.0819999999999997e-01   9.5999999999999992e-03   2.0790000000000000e-01
  -1.1020000000000001e-01   4.6170000000000000e-01   1.2010000000000001e+00  -2.5779999999999997e-01  -4.2820000000000003e-01  -7.8899999999999998e-02   5.7709999999999995e-01   2.8910000000000002e-01   3.8306000000000000e+00   1.4449999999999999e-01   2.8899999999999999e-02   2.5209999999999999e-01
  -8.8200000000000001e-02   4.3969999999999998e-01   1.0294000000000001e+00  -1.6230000000000000e-01  -3.9010000000000000e-01  -1.1840000000000001e-01   7.5460000000000005e-01   4.2249999999999999e-01   3.2212000000000001e+00   1.6380000000000000e-01   1.9199999999999998e-02   2.4329999999999999e-01
  -2.1999999999999999e-02   6.8149999999999999e-01   8.5780000000000001e-01  -1.1459999999999999e-01  -3.0449999999999999e-01  -1.2720000000000001e-01   6.2150000000000005e-01   2.6679999999999998e-01   3.5695000000000001e+00   2.4079999999999999e-01  -2.8899999999999999e-02   2.6540000000000002e-01
  -8.8200000000000001e-02   5.4959999999999998e-01   3.4310000000000002e-01  -1.4319999999999999e-01  -3.1400000000000000e-01  -9.2100000000000001e-02   5.9930000000000005e-01   0.0000000000000000e+00   3.0470999999999999e+00   2.3119999999999999e-01  -1.9199999999999998e-02   2.6100000000000001e-01
  -2.8649999999999998e-01   4.3969999999999998e-01   1.1152000000000000e+00  -2.1959999999999999e-01  -3.8059999999999999e-01  -9.6500000000000002e-02   3.3289999999999997e-01   2.8910000000000002e-01   2.7858999999999998e+00   2.5050000000000000e-01   3.8500000000000000e-02   2.5209999999999999e-01
   2.1999999999999999e-02   5.7160000000000000e-01   6.8630000000000002e-01  -1.5279999999999999e-01  -3.1400000000000000e-01  -1.0090000000000000e-01   5.1049999999999995e-01  -6.6699999999999995e-02   3.3953000000000002e+00   2.7939999999999998e-01  -4.8099999999999997e-02   2.3440000000000000e-01
  -1.5429999999999999e-01   5.9360000000000002e-01   6.0050000000000003e-01  -2.1959999999999999e-01  -4.1870000000000002e-01  -1.2280000000000001e-01   4.8830000000000001e-01   4.4499999999999998e-02   3.0470999999999999e+00   2.5050000000000000e-01  -7.6999999999999999e-02   2.9640000000000000e-01
  -1.7630000000000001e-01   4.1770000000000002e-01   1.6298999999999999e+00  -3.2460000000000000e-01  -3.8059999999999999e-01  -6.1400000000000003e-02   6.4370000000000005e-01   1.7790000000000000e-01   3.2212000000000001e+00   2.2159999999999999e-01   9.5999999999999992e-03   2.2559999999999999e-01
  -3.0859999999999999e-01   3.0780000000000002e-01   2.4876999999999998e+00  -2.3870000000000000e-01  -3.9010000000000000e-01  -1.2720000000000001e-01   6.6579999999999995e-01   3.3350000000000002e-01   3.5695000000000001e+00   2.5050000000000000e-01  -7.6999999999999999e-02   2.7429999999999999e-01
  -2.2040000000000001e-01   6.5949999999999998e-01   1.0294000000000001e+00  -1.6230000000000000e-01  -3.0449999999999999e-01  -1.0520000000000000e-01   6.6579999999999995e-01   2.2239999999999999e-01   3.4824000000000002e+00   2.8899999999999998e-01   4.8099999999999997e-02   2.6100000000000001e-01
  -1.1020000000000001e-01   4.8359999999999997e-01   1.1152000000000000e+00  -2.4820000000000000e-01  -2.9499999999999998e-01  -9.6500000000000002e-02   7.3240000000000005e-01   2.2239999999999999e-01   4.4401000000000002e+00   2.2159999999999999e-01  -4.8099999999999997e-02   2.5659999999999999e-01
  -2.6450000000000001e-01   5.2759999999999996e-01   1.6298999999999999e+00  -6.6799999999999998e-02  -3.7109999999999999e-01  -1.3159999999999999e-01   6.6579999999999995e-01   1.5559999999999999e-01   3.4824000000000002e+00   2.2159999999999999e-01  -4.8099999999999997e-02   2.4329999999999999e-01
   2.1999999999999999e-02   4.3969999999999998e-01   1.7160000000000000e-01  -2.8639999999999999e-01  -3.0449999999999999e-01  -1.4470000000000000e-01   5.3269999999999995e-01   1.1119999999999999e-01   3.8306000000000000e+00   2.5050000000000000e-01  -2.8899999999999999e-02   2.3890000000000000e-01
  -1.5429999999999999e-01   6.8149999999999999e-01   2.5740000000000002e-01  -1.4319999999999999e-01  -2.2839999999999999e-01  -1.5790000000000001e-01   5.9930000000000005e-01   1.7790000000000000e-01   4.0918000000000001e+00   2.6010000000000000e-01   2.8899999999999999e-02   2.4329999999999999e-01
  -8.8200000000000001e-02   4.6170000000000000e-01   8.5780000000000001e-01  -2.4820000000000000e-01  -3.6159999999999998e-01  -1.0520000000000000e-01   7.1020000000000005e-01   1.5559999999999999e-01   3.9177000000000000e+00   1.8300000000000000e-01  -9.5999999999999992e-03   2.6100000000000001e-01
  -3.0859999999999999e-01   7.2550000000000003e-01   4.2890000000000000e-01  -1.2410000000000000e-01  -3.1400000000000000e-01  -1.4470000000000000e-01   5.5489999999999995e-01   2.2200000000000001e-02   3.0470999999999999e+00   2.6010000000000000e-01  -5.7700000000000001e-02   2.3890000000000000e-01
  -2.2040000000000001e-01   6.8149999999999999e-01   9.4359999999999999e-01  -2.1959999999999999e-01  -3.8059999999999999e-01  -1.2280000000000001e-01   6.2150000000000005e-01   6.6699999999999995e-02   3.3083000000000000e+00   2.6010000000000000e-01  -1.9199999999999998e-02   2.8310000000000002e-01
  -3.0859999999999999e-01   4.6170000000000000e-01   1.6298999999999999e+00  -3.4370000000000001e-01  -3.8059999999999999e-01  -9.2100000000000001e-02   5.3269999999999995e-01  -2.2200000000000001e-02   3.3083000000000000e+00   2.5050000000000000e-01  -2.8899999999999999e-02   2.6979999999999998e-01
  -3.7469999999999998e-01   3.0780000000000002e-01   1.6298999999999999e+00  -2.2910000000000000e-01  -3.9970000000000000e-01  -8.7700000000000000e-02   3.7730000000000002e-01   4.4499999999999998e-02   3.2212000000000001e+00   2.4079999999999999e-01   1.9199999999999998e-02   2.3890000000000000e-01
  -4.4100000000000000e-02   5.9360000000000002e-01   2.5740000000000002e-01  -1.7190000000000000e-01  -3.5210000000000002e-01  -1.1400000000000000e-01   6.2150000000000005e-01   1.7790000000000000e-01   3.6564999999999999e+00   3.4680000000000000e-01  -3.8500000000000000e-02   3.0080000000000001e-01
  -1.1020000000000001e-01   4.6170000000000000e-01   1.0294000000000001e+00  -2.0999999999999999e-01  -2.9499999999999998e-01  -6.5799999999999997e-02   6.2150000000000005e-01   2.6679999999999998e-01   4.2659000000000002e+00   2.5050000000000000e-01   1.9199999999999998e-02   2.4329999999999999e-01
  -2.6450000000000001e-01   6.1550000000000005e-01   1.6298999999999999e+00  -2.0999999999999999e-01  -4.1870000000000002e-01  -1.2720000000000001e-01   6.4370000000000005e-01   1.7790000000000000e-01   3.3083000000000000e+00   2.7939999999999998e-01   0.0000000000000000e+00   2.8310000000000002e-01
  -2.1999999999999999e-02   6.5949999999999998e-01   0.0000000000000000e+00  -6.6799999999999998e-02  -2.8549999999999998e-01  -1.5350000000000000e-01   6.2150000000000005e-01   4.4499999999999998e-02   3.4824000000000002e+00   1.6380000000000000e-01  -1.9199999999999998e-02   2.6540000000000002e-01
  -4.4100000000000000e-02   5.7160000000000000e-01   6.0050000000000003e-01  -2.6729999999999998e-01  -3.3310000000000001e-01  -1.0960000000000000e-01   5.1049999999999995e-01   1.7790000000000000e-01   3.7435999999999998e+00   2.6970000000000000e-01   5.7700000000000001e-02   2.5209999999999999e-01
  -1.9839999999999999e-01   6.1550000000000005e-01   1.1152000000000000e+00  -1.6230000000000000e-01  -2.3790000000000000e-01  -1.4470000000000000e-01   7.3240000000000005e-01   2.4460000000000001e-01   3.2212000000000001e+00   2.6010000000000000e-01  -5.7700000000000001e-02   2.6100000000000001e-01
  -2.1999999999999999e-02   5.2759999999999996e-01   1.1152000000000000e+00  -1.8140000000000001e-01  -2.8549999999999998e-01  -1.2720000000000001e-01   5.5489999999999995e-01   2.2200000000000001e-02   3.0470999999999999e+00   2.0230000000000001e-01   9.5999999999999992e-03   2.7429999999999999e-01
  -1.1020000000000001e-01   6.5949999999999998e-01   1.6298999999999999e+00  -1.0500000000000000e-01  -3.2350000000000001e-01  -1.3589999999999999e-01   4.4390000000000002e-01   6.6699999999999995e-02   3.2212000000000001e+00   3.5639999999999999e-01  -8.6599999999999996e-02   3.0520000000000003e-01
  -3.5270000000000001e-01   7.2550000000000003e-01   1.8015000000000001e+00  -2.9599999999999999e-01  -3.7109999999999999e-01  -8.7700000000000000e-02   6.8799999999999994e-01   8.8900000000000007e-02   3.7435999999999998e+00   2.2159999999999999e-01  -9.5999999999999992e-03   2.1679999999999999e-01
  -8.8200000000000001e-02   4.8359999999999997e-01   1.8015000000000001e+00  -2.2910000000000000e-01  -3.4260000000000002e-01  -1.0960000000000000e-01   7.1020000000000005e-01   2.4460000000000001e-01   3.9177000000000000e+00   2.1190000000000001e-01  -1.9199999999999998e-02   2.8310000000000002e-01
  -8.8200000000000001e-02   6.1550000000000005e-01   6.0050000000000003e-01  -1.8140000000000001e-01  -3.2350000000000001e-01  -7.8899999999999998e-02   5.7709999999999995e-01  -1.1119999999999999e-01   3.7435999999999998e+00   2.0230000000000001e-01   6.7400000000000002e-02   2.6979999999999998e-01
  -2.8649999999999998e-01   5.0560000000000005e-01   1.6298999999999999e+00  -2.2910000000000000e-01  -3.9970000000000000e-01  -1.4030000000000001e-01   7.9900000000000004e-01   2.0010000000000000e-01   4.2659000000000002e+00   2.3119999999999999e-01   4.8099999999999997e-02   2.4770000000000000e-01
  -1.1020000000000001e-01   5.4959999999999998e-01   1.4582999999999999e+00  -2.3870000000000000e-01  -2.4740000000000001e-01  -1.1400000000000000e-01   7.7680000000000005e-01   2.8910000000000002e-01   4.0048000000000004e+00   1.9270000000000001e-01   0.0000000000000000e+00   2.6540000000000002e-01
  -1.5429999999999999e-01   5.2759999999999996e-01   4.2890000000000000e-01  -1.2410000000000000e-01  -2.0930000000000001e-01  -1.7100000000000001e-01   6.2150000000000005e-01   2.2200000000000001e-02   3.9177000000000000e+00   2.3119999999999999e-01   1.9199999999999998e-02   2.7870000000000000e-01
  -2.8649999999999998e-01   6.1550000000000005e-01   4.2890000000000000e-01  -1.5279999999999999e-01  -2.5690000000000002e-01  -1.1400000000000000e-01   5.3269999999999995e-01   2.2239999999999999e-01   2.6989000000000001e+00   2.8899999999999998e-01  -5.7700000000000001e-02   2.5209999999999999e-01
  -1.9839999999999999e-01   4.3969999999999998e-01   1.1152000000000000e+00  -2.5779999999999997e-01  -3.3310000000000001e-01  -1.0960000000000000e-01   6.6579999999999995e-01   1.5559999999999999e-01   3.3083000000000000e+00   2.5050000000000000e-01  -9.6199999999999994e-02   2.4770000000000000e-01
  -2.1999999999999999e-02   5.0560000000000005e-01   4.2890000000000000e-01  -2.0050000000000001e-01  -3.7109999999999999e-01  -1.3589999999999999e-01   3.3289999999999997e-01   6.6699999999999995e-02   4.2659000000000002e+00   2.6010000000000000e-01  -7.6999999999999999e-02   2.6979999999999998e-01
  -2.4249999999999999e-01   4.6170000000000000e-01   2.5740000000000002e-01  -2.0050000000000001e-01  -3.9970000000000000e-01  -1.6660000000000000e-01   6.6579999999999995e-01   1.1119999999999999e-01   3.3083000000000000e+00   3.0819999999999997e-01  -8.6599999999999996e-02   2.8310000000000002e-01
  -2.4249999999999999e-01   4.3969999999999998e-01   1.3725000000000001e+00  -2.1959999999999999e-01  -3.4260000000000002e-01  -7.4499999999999997e-02   5.7709999999999995e-01   2.2200000000000001e-02   3.5695000000000001e+00   2.7939999999999998e-01  -4.8099999999999997e-02   2.7429999999999999e-01
  -2.6450000000000001e-01   4.3969999999999998e-01   1.2867999999999999e+00  -2.2910000000000000e-01  -3.9970000000000000e-01  -9.6500000000000002e-02   6.2150000000000005e-01   2.0010000000000000e-01   3.1341999999999999e+00   3.2750000000000001e-01  -6.7400000000000002e-02   2.5659999999999999e-01
  -2.2040000000000001e-01   4.3969999999999998e-01   1.0294000000000001e+00  -9.5500000000000002e-02  -4.0920000000000001e-01  -1.4910000000000001e-01   6.2150000000000005e-01   1.7790000000000000e-01   3.2212000000000001e+00   2.4079999999999999e-01  -8.6599999999999996e-02   2.4770000000000000e-01
  -1.9839999999999999e-01   5.7160000000000000e-01   9.4359999999999999e-01  -2.6729999999999998e-01  -3.5210000000000002e-01  -8.7700000000000000e-02   7.3240000000000005e-01   2.8910000000000002e-01   3.7435999999999998e+00   1.6380000000000000e-01  -2.8899999999999999e-02   1.9910000000000000e-01
  -1.5429999999999999e-01   5.7160000000000000e-01   1.1152000000000000e+00  -1.7190000000000000e-01  -3.1400000000000000e-01  -8.7700000000000000e-02   7.5460000000000005e-01   2.6679999999999998e-01   4.0918000000000001e+00   2.3119999999999999e-01   6.7400000000000002e-02   2.3890000000000000e-01
  -2.2040000000000001e-01   7.2550000000000003e-01   8.5800000000000001e-02  -2.3870000000000000e-01  -2.6640000000000003e-01  -1.4470000000000000e-01   8.4340000000000004e-01   2.4460000000000001e-01   3.7435999999999998e+00   2.1190000000000001e-01  -9.5999999999999992e-03   2.5209999999999999e-01
  -1.7630000000000001e-01   5.7160000000000000e-01   6.0050000000000003e-01  -1.5279999999999999e-01  -1.5229999999999999e-01  -1.3589999999999999e-01   7.3240000000000005e-01   3.1130000000000002e-01   3.6564999999999999e+00   2.0230000000000001e-01   4.8099999999999997e-02   2.4770000000000000e-01
  -1.3230000000000000e-01   6.8149999999999999e-01   1.2010000000000001e+00  -1.5279999999999999e-01  -2.8549999999999998e-01  -1.0090000000000000e-01   5.9930000000000005e-01   2.0010000000000000e-01   3.8306000000000000e+00   2.4079999999999999e-01   7.6999999999999999e-02   2.3000000000000001e-01
  -2.1999999999999999e-02   6.1550000000000005e-01   6.8630000000000002e-01  -1.5279999999999999e-01  -3.5210000000000002e-01  -1.0090000000000000e-01   6.4370000000000005e-01   1.3339999999999999e-01   4.1788999999999996e+00   2.4079999999999999e-01  -9.5999999999999992e-03   3.0959999999999999e-01
   0.0000000000000000e+00   5.4959999999999998e-01   1.0294000000000001e+00  -1.6230000000000000e-01  -3.3310000000000001e-01  -1.6230000000000000e-01   6.6579999999999995e-01   1.3339999999999999e-01   3.9177000000000000e+00   2.3119999999999999e-01  -2.8899999999999999e-02   2.5209999999999999e-01
  -2.8649999999999998e-01   2.6379999999999998e-01   1.1152000000000000e+00  -2.3870000000000000e-01  -4.1870000000000002e-01  -6.1400000000000003e-02   6.6579999999999995e-01   3.1130000000000002e-01   2.6989000000000001e+00   1.8300000000000000e-01  -1.0580000000000001e-01   2.6979999999999998e-01
  -1.5429999999999999e-01   4.8359999999999997e-01   7.7210000000000001e-01  -2.0999999999999999e-01  -4.6629999999999999e-01  -7.8899999999999998e-02   7.7680000000000005e-01   1.3339999999999999e-01   4.0048000000000004e+00   2.3119999999999999e-01  -4.8099999999999997e-02   3.1409999999999999e-01
  -4.4100000000000000e-02   5.4959999999999998e-01   7.7210000000000001e-01  -2.0050000000000001e-01  -3.3310000000000001e-01  -1.0960000000000000e-01   5.9930000000000005e-01   1.5559999999999999e-01   3.3083000000000000e+00   3.2750000000000001e-01   2.8899999999999999e-02   2.2120000000000001e-01
  -3.7469999999999998e-01   5.0560000000000005e-01   1.3725000000000001e+00  -1.0500000000000000e-01  -3.0449999999999999e-01  -6.5799999999999997e-02   9.3220000000000003e-01   4.0020000000000000e-01   3.6564999999999999e+00   2.5050000000000000e-01   0.0000000000000000e+00   2.4329999999999999e-01
  -3.5270000000000001e-01   4.6170000000000000e-01   8.5780000000000001e-01  -2.1959999999999999e-01  -3.3310000000000001e-01  -1.1840000000000001e-01   7.1020000000000005e-01   8.8900000000000007e-02   4.9623999999999997e+00   2.3119999999999999e-01   0.0000000000000000e+00   2.6100000000000001e-01
  -4.4100000000000000e-02   6.1550000000000005e-01   7.7210000000000001e-01  -2.3870000000000000e-01  -3.7109999999999999e-01  -1.6660000000000000e-01   5.7709999999999995e-01   1.1119999999999999e-01   3.8306000000000000e+00   2.9859999999999998e-01  -4.8099999999999997e-02   2.9189999999999999e-01
  -6.6100000000000006e-02   4.8359999999999997e-01   6.8630000000000002e-01  -1.5279999999999999e-01  -3.3310000000000001e-01  -1.6230000000000000e-01   4.6610000000000001e-01   2.2200000000000001e-02   3.7435999999999998e+00   2.8899999999999998e-01   2.8899999999999999e-02   2.2120000000000001e-01
  -1.9839999999999999e-01   3.0780000000000002e-01   7.7210000000000001e-01  -1.7190000000000000e-01  -2.9499999999999998e-01  -1.1400000000000000e-01   8.8780000000000003e-01  -4.4499999999999998e-02   3.5695000000000001e+00   2.9859999999999998e-01   1.9199999999999998e-02   2.3000000000000001e-01
  -6.6100000000000006e-02   5.7160000000000000e-01   8.5780000000000001e-01  -2.1959999999999999e-01  -3.8059999999999999e-01  -1.3589999999999999e-01   5.9930000000000005e-01  -1.5559999999999999e-01   3.2212000000000001e+00   3.0819999999999997e-01  -9.6199999999999994e-02   2.9189999999999999e-01
  -4.4100000000000000e-02   7.2550000000000003e-01   8.5780000000000001e-01  -2.0999999999999999e-01  -2.6640000000000003e-01  -1.5790000000000001e-01   4.6610000000000001e-01   1.3339999999999999e-01   3.4824000000000002e+00   2.6970000000000000e-01  -7.6999999999999999e-02   2.8749999999999998e-01
  -1.7630000000000001e-01   5.7160000000000000e-01   1.4582999999999999e+00  -2.3870000000000000e-01  -3.8059999999999999e-01  -6.5799999999999997e-02   6.2150000000000005e-01  -6.6699999999999995e-02   3.8306000000000000e+00   2.3119999999999999e-01   1.9199999999999998e-02   2.1229999999999999e-01
  -2.6450000000000001e-01   5.9360000000000002e-01   1.8015000000000001e+00  -2.0999999999999999e-01  -4.3769999999999998e-01  -6.5799999999999997e-02   5.5489999999999995e-01   1.3339999999999999e-01   4.0048000000000004e+00   2.8899999999999998e-01  -7.6999999999999999e-02   2.6979999999999998e-01
  -2.2040000000000001e-01   4.6170000000000000e-01  -3.4310000000000002e-01  -1.9089999999999999e-01  -3.6159999999999998e-01  -1.0960000000000000e-01   5.9930000000000005e-01   1.3339999999999999e-01   3.6564999999999999e+00   2.6970000000000000e-01   0.0000000000000000e+00   2.4770000000000000e-01
  -2.1999999999999999e-02   6.1550000000000005e-01   9.4359999999999999e-01  -3.5330000000000000e-01  -2.8549999999999998e-01  -1.4030000000000001e-01   8.4340000000000004e-01   0.0000000000000000e+00   4.2659000000000002e+00   2.0230000000000001e-01  -1.9199999999999998e-02   2.3000000000000001e-01
  -2.4249999999999999e-01   6.5949999999999998e-01   1.8015000000000001e+00  -2.5779999999999997e-01  -3.3310000000000001e-01  -1.0960000000000000e-01   6.8799999999999994e-01   2.2239999999999999e-01   3.4824000000000002e+00   1.9270000000000001e-01   1.9199999999999998e-02   2.3440000000000000e-01
  -1.9839999999999999e-01   6.3749999999999996e-01   3.4310000000000002e-01  -1.5279999999999999e-01  -2.6640000000000003e-01  -1.2280000000000001e-01   7.1020000000000005e-01   0.0000000000000000e+00   3.9177000000000000e+00   2.2159999999999999e-01  -4.8099999999999997e-02   2.6979999999999998e-01
  -4.4100000000000000e-02   5.9360000000000002e-01  -7.7210000000000001e-01  -2.0999999999999999e-01  -2.2839999999999999e-01  -1.0520000000000000e-01   5.7709999999999995e-01   1.5559999999999999e-01   3.6564999999999999e+00   3.5639999999999999e-01  -4.8099999999999997e-02   2.3000000000000001e-01
  -2.8649999999999998e-01   3.0780000000000002e-01   8.5780000000000001e-01  -2.8639999999999999e-01  -3.0449999999999999e-01  -8.3299999999999999e-02   5.7709999999999995e-01   4.4499999999999998e-02   3.2212000000000001e+00   3.1790000000000002e-01   5.7700000000000001e-02   2.7870000000000000e-01
  -2.2040000000000001e-01   5.9360000000000002e-01   1.7160000000000000e-01  -1.2410000000000000e-01  -3.3310000000000001e-01  -1.4470000000000000e-01   5.9930000000000005e-01   1.1119999999999999e-01   3.9177000000000000e+00   2.4079999999999999e-01   1.9199999999999998e-02   3.0080000000000001e-01
  -3.3060000000000000e-01   4.8359999999999997e-01   7.7210000000000001e-01  -2.3870000000000000e-01  -3.2350000000000001e-01  -1.1840000000000001e-01   7.3240000000000005e-01  -6.6699999999999995e-02   3.8306000000000000e+00   2.3119999999999999e-01  -4.8099999999999997e-02   2.9640000000000000e-01
  -6.6100000000000006e-02   3.5170000000000001e-01   1.6298999999999999e+00  -2.5779999999999997e-01  -3.4260000000000002e-01  -9.2100000000000001e-02   5.7709999999999995e-01   1.3339999999999999e-01   3.4824000000000002e+00   3.0819999999999997e-01   4.8099999999999997e-02   2.3890000000000000e-01
  -1.7630000000000001e-01   4.1770000000000002e-01   9.4359999999999999e-01  -2.1959999999999999e-01  -3.3310000000000001e-01  -1.0090000000000000e-01   3.7730000000000002e-01   2.6679999999999998e-01   3.2212000000000001e+00   2.6970000000000000e-01  -4.8099999999999997e-02   2.8310000000000002e-01
  -1.1020000000000001e-01   4.3969999999999998e-01   9.4359999999999999e-01  -1.6230000000000000e-01  -4.1870000000000002e-01  -1.7540000000000000e-01   5.9930000000000005e-01   2.0010000000000000e-01   3.4824000000000002e+00   2.4079999999999999e-01   0.0000000000000000e+00   2.2559999999999999e-01
  -2.4249999999999999e-01   6.8149999999999999e-01   5.1470000000000005e-01  -1.7190000000000000e-01  -3.5210000000000002e-01  -1.1840000000000001e-01   6.8799999999999994e-01   2.6679999999999998e-01   3.4824000000000002e+00   2.1190000000000001e-01   0.0000000000000000e+00   2.1229999999999999e-01
  -1.7630000000000001e-01   3.9570000000000000e-01   1.2867999999999999e+00  -2.0050000000000001e-01  -3.6159999999999998e-01  -7.8899999999999998e-02   6.6579999999999995e-01   2.2239999999999999e-01   3.7435999999999998e+00   2.8899999999999998e-01   1.1550000000000001e-01   2.2120000000000001e-01
  -1.1020000000000001e-01   7.6939999999999997e-01   8.5780000000000001e-01  -1.9089999999999999e-01  -2.5690000000000002e-01  -1.4470000000000000e-01   4.6610000000000001e-01   1.7790000000000000e-01   3.5695000000000001e+00   2.5050000000000000e-01  -9.5999999999999992e-03   2.4329999999999999e-01
  -1.9839999999999999e-01   5.4959999999999998e-01   4.2890000000000000e-01  -2.2910000000000000e-01  -2.1890000000000001e-01  -1.8420000000000000e-01   6.4370000000000005e-01   2.6679999999999998e-01   3.6564999999999999e+00   2.8899999999999998e-01   4.8099999999999997e-02   2.2559999999999999e-01
  -2.6450000000000001e-01   3.7369999999999998e-01   7.7210000000000001e-01  -2.6729999999999998e-01  -3.0449999999999999e-01  -1.2720000000000001e-01   6.4370000000000005e-01  -6.6699999999999995e-02   3.9177000000000000e+00   2.1190000000000001e-01   6.7400000000000002e-02   2.6100000000000001e-01
  -2.6450000000000001e-01   6.1550000000000005e-01   8.5800000000000001e-02  -2.1959999999999999e-01  -3.3310000000000001e-01  -1.3589999999999999e-01   5.9930000000000005e-01   4.4499999999999998e-02   3.4824000000000002e+00   2.6970000000000000e-01  -5.7700000000000001e-02   2.1679999999999999e-01
  -1.3230000000000000e-01   6.5949999999999998e-01   1.7157000000000000e+00  -1.7190000000000000e-01  -3.3310000000000001e-01  -1.0090000000000000e-01   5.5489999999999995e-01   1.1119999999999999e-01   3.1341999999999999e+00   2.6010000000000000e-01  -9.5999999999999992e-03   2.8749999999999998e-01
  -3.5270000000000001e-01   5.7160000000000000e-01   1.2867999999999999e+00  -2.6729999999999998e-01  -3.2350000000000001e-01  -9.6500000000000002e-02   6.8799999999999994e-01   2.8910000000000002e-01   3.3953000000000002e+00   1.8300000000000000e-01   2.8899999999999999e-02   2.5209999999999999e-01
  -1.3230000000000000e-01   4.3969999999999998e-01   1.2010000000000001e+00  -2.2910000000000000e-01  -4.3769999999999998e-01  -8.7700000000000000e-02   5.5489999999999995e-01   8.8900000000000007e-02   3.3083000000000000e+00   2.5050000000000000e-01  -1.9199999999999998e-02   2.3000000000000001e-01
  -1.7630000000000001e-01   6.5949999999999998e-01   6.8630000000000002e-01  -1.2410000000000000e-01  -4.2820000000000003e-01  -1.4470000000000000e-01   6.6579999999999995e-01  -2.2200000000000001e-02   4.0048000000000004e+00   2.3119999999999999e-01   3.8500000000000000e-02   2.3890000000000000e-01
  -3.0859999999999999e-01   5.4959999999999998e-01   1.4582999999999999e+00  -2.5779999999999997e-01  -3.1400000000000000e-01  -6.5799999999999997e-02   7.1020000000000005e-01   3.5580000000000001e-01   3.8306000000000000e+00   2.8899999999999998e-01  -5.7700000000000001e-02   2.5659999999999999e-01
  -1.9839999999999999e-01   6.5949999999999998e-01   1.2867999999999999e+00  -2.0050000000000001e-01  -3.3310000000000001e-01  -9.2100000000000001e-02   6.6579999999999995e-01   1.7790000000000000e-01   3.8306000000000000e+00   2.3119999999999999e-01  -1.9199999999999998e-02   2.5659999999999999e-01
  -1.3230000000000000e-01   7.6939999999999997e-01   3.4310000000000002e-01  -1.8140000000000001e-01  -2.5690000000000002e-01  -1.3589999999999999e-01   5.5489999999999995e-01   2.2239999999999999e-01   3.3953000000000002e+00   3.3710000000000001e-01  -3.8500000000000000e-02   2.6100000000000001e-01
   0.0000000000000000e+00   6.1550000000000005e-01   5.1470000000000005e-01  -2.8639999999999999e-01  -2.6640000000000003e-01  -1.4910000000000001e-01   5.5489999999999995e-01   3.7800000000000000e-01   3.2212000000000001e+00   2.5050000000000000e-01   4.8099999999999997e-02   2.2559999999999999e-01
  -3.7469999999999998e-01   2.8580000000000000e-01   8.5780000000000001e-01  -2.1959999999999999e-01  -3.0449999999999999e-01  -1.0520000000000000e-01   4.6610000000000001e-01   1.1119999999999999e-01   3.0470999999999999e+00   2.8899999999999998e-01   5.7700000000000001e-02   2.4770000000000000e-01
  -4.4100000000000000e-02   5.9360000000000002e-01   1.0294000000000001e+00  -2.0050000000000001e-01  -2.8549999999999998e-01  -1.5350000000000000e-01   6.2150000000000005e-01   4.4499999999999998e-02   3.9177000000000000e+00   2.2159999999999999e-01   0.0000000000000000e+00   2.7429999999999999e-01
  -2.6450000000000001e-01   6.3749999999999996e-01   1.0294000000000001e+00  -2.1959999999999999e-01  -3.9010000000000000e-01  -1.2280000000000001e-01   4.8830000000000001e-01  -8.8900000000000007e-02   3.7435999999999998e+00   2.3119999999999999e-01  -1.2509999999999999e-01   2.9189999999999999e-01
  -6.6100000000000006e-02   4.3969999999999998e-01   1.4582999999999999e+00  -2.0999999999999999e-01  -4.1870000000000002e-01  -7.0199999999999999e-02   6.4370000000000005e-01   2.2239999999999999e-01   3.9177000000000000e+00   2.8899999999999998e-01  -5.7700000000000001e-02   2.3440000000000000e-01
  -2.6450000000000001e-01   5.9360000000000002e-01   1.2010000000000001e+00  -2.5779999999999997e-01  -3.2350000000000001e-01  -7.4499999999999997e-02   5.9930000000000005e-01   2.2200000000000001e-02   4.0918000000000001e+00   2.6010000000000000e-01  -1.3469999999999999e-01   2.9189999999999999e-01
  -3.3060000000000000e-01   6.8149999999999999e-01   7.7210000000000001e-01  -2.2910000000000000e-01  -3.0449999999999999e-01  -1.3589999999999999e-01   6.4370000000000005e-01   2.0010000000000000e-01   2.6118000000000001e+00   2.3119999999999999e-01  -8.6599999999999996e-02   2.4329999999999999e-01
  -3.0859999999999999e-01   5.0560000000000005e-01   1.4582999999999999e+00  -1.6230000000000000e-01  -3.5210000000000002e-01  -6.5799999999999997e-02   6.2150000000000005e-01   1.7790000000000000e-01   4.0918000000000001e+00   2.6010000000000000e-01  -3.8500000000000000e-02   2.3890000000000000e-01
  -6.6100000000000006e-02   6.1550000000000005e-01   1.5441000000000000e+00  -2.0050000000000001e-01  -2.6640000000000003e-01  -1.0520000000000000e-01   5.9930000000000005e-01   2.0010000000000000e-01   3.3953000000000002e+00   2.6010000000000000e-01   9.5999999999999992e-03   2.6540000000000002e-01
  -6.6100000000000006e-02   4.1770000000000002e-01   4.2890000000000000e-01  -2.2910000000000000e-01  -1.9980000000000001e-01  -1.6660000000000000e-01   7.1020000000000005e-01   1.3339999999999999e-01   3.5695000000000001e+00   2.2159999999999999e-01   0.0000000000000000e+00   2.9189999999999999e-01
  -8.8200000000000001e-02   6.8149999999999999e-01   8.5780000000000001e-01  -2.1959999999999999e-01  -3.2350000000000001e-01  -1.3159999999999999e-01   7.3240000000000005e-01   2.4460000000000001e-01   3.4824000000000002e+00   2.2159999999999999e-01   0.0000000000000000e+00   2.6100000000000001e-01
  -3.7469999999999998e-01   6.1550000000000005e-01   1.4582999999999999e+00  -1.7190000000000000e-01  -3.2350000000000001e-01  -9.6500000000000002e-02   6.6579999999999995e-01   1.1119999999999999e-01   3.9177000000000000e+00   3.2750000000000001e-01  -3.8500000000000000e-02   2.3000000000000001e-01
  -1.7630000000000001e-01   6.5949999999999998e-01   9.4359999999999999e-01  -2.4820000000000000e-01  -2.4740000000000001e-01  -1.0960000000000000e-01   7.3240000000000005e-01   8.8900000000000007e-02   2.7858999999999998e+00   2.0230000000000001e-01   4.8099999999999997e-02   2.8310000000000002e-01
  -1.9839999999999999e-01   4.6170000000000000e-01   1.0294000000000001e+00  -1.6230000000000000e-01  -3.1400000000000000e-01  -1.3159999999999999e-01   3.9950000000000002e-01   0.0000000000000000e+00   2.5247000000000002e+00   3.0819999999999997e-01   1.9199999999999998e-02   2.6100000000000001e-01
  -6.6100000000000006e-02   3.7369999999999998e-01   9.4359999999999999e-01  -2.4820000000000000e-01  -2.6640000000000003e-01  -6.1400000000000003e-02   5.7709999999999995e-01   2.8910000000000002e-01   2.9600000000000000e+00   2.5050000000000000e-01  -2.8899999999999999e-02   2.6540000000000002e-01
  -1.3230000000000000e-01   5.2759999999999996e-01   1.3725000000000001e+00  -2.2910000000000000e-01  -4.4719999999999999e-01  -9.2100000000000001e-02   5.1049999999999995e-01   8.8900000000000007e-02   3.5695000000000001e+00   2.4079999999999999e-01  -1.0580000000000001e-01   2.4329999999999999e-01
  -1.9839999999999999e-01   4.3969999999999998e-01   6.0050000000000003e-01  -2.5779999999999997e-01  -3.4260000000000002e-01  -1.1400000000000000e-01   6.2150000000000005e-01   4.4499999999999998e-02   4.0048000000000004e+00   2.0230000000000001e-01  -9.5999999999999992e-03   2.6979999999999998e-01
  -3.0859999999999999e-01   4.1770000000000002e-01   1.3725000000000001e+00  -1.7190000000000000e-01  -3.4260000000000002e-01  -1.0090000000000000e-01   5.1049999999999995e-01   2.2239999999999999e-01   4.3529999999999998e+00   2.8899999999999998e-01   4.8099999999999997e-02   2.5209999999999999e-01
  -8.8200000000000001e-02   5.4959999999999998e-01   3.4310000000000002e-01  -2.4820000000000000e-01  -2.2839999999999999e-01  -1.0520000000000000e-01   8.6560000000000004e-01   3.3350000000000002e-01   3.7435999999999998e+00   2.6010000000000000e-01   2.8899999999999999e-02   2.1229999999999999e-01
  -1.9839999999999999e-01   6.5949999999999998e-01   2.5740000000000002e-01  -1.3370000000000001e-01  -3.1400000000000000e-01  -1.6660000000000000e-01   5.7709999999999995e-01   4.4499999999999998e-02   3.3953000000000002e+00   2.5050000000000000e-01  -3.8500000000000000e-02   2.6979999999999998e-01
  -1.9839999999999999e-01   4.8359999999999997e-01   1.0294000000000001e+00  -2.0050000000000001e-01  -2.8549999999999998e-01  -1.1400000000000000e-01   7.3240000000000005e-01   3.5580000000000001e-01   3.2212000000000001e+00   2.6010000000000000e-01  -1.9199999999999998e-02   2.5659999999999999e-01
  -4.6289999999999998e-01   5.0560000000000005e-01   1.8872000000000000e+00  -1.9089999999999999e-01  -3.0449999999999999e-01  -1.3589999999999999e-01   6.8799999999999994e-01   2.0010000000000000e-01   3.8306000000000000e+00   3.0819999999999997e-01  -1.9199999999999998e-02   2.5659999999999999e-01
  -1.5429999999999999e-01   4.8359999999999997e-01   6.8630000000000002e-01  -1.6230000000000000e-01  -3.2350000000000001e-01  -1.0520000000000000e-01   5.5489999999999995e-01  -4.4499999999999998e-02   2.9600000000000000e+00   2.3119999999999999e-01  -2.8899999999999999e-02   2.8310000000000002e-01
  -1.9839999999999999e-01   5.0560000000000005e-01   9.4359999999999999e-01  -1.9089999999999999e-01  -2.7600000000000002e-01  -1.2720000000000001e-01   8.2120000000000004e-01  -1.5559999999999999e-01   2.9600000000000000e+00   2.9859999999999998e-01  -4.8099999999999997e-02   2.6979999999999998e-01
  -1.3230000000000000e-01   3.5170000000000001e-01   1.2867999999999999e+00  -2.2910000000000000e-01  -3.9010000000000000e-01  -8.7700000000000000e-02   5.1049999999999995e-01   6.6699999999999995e-02   3.7435999999999998e+00   2.1190000000000001e-01   9.5999999999999992e-03   2.4329999999999999e-01
  -2.8649999999999998e-01   3.2979999999999998e-01   8.5780000000000001e-01  -2.4820000000000000e-01  -4.0920000000000001e-01  -1.3159999999999999e-01   7.1020000000000005e-01   3.1130000000000002e-01   3.5695000000000001e+00   2.6970000000000000e-01  -3.8500000000000000e-02   2.4329999999999999e-01
  -1.5429999999999999e-01   5.0560000000000005e-01   5.1470000000000005e-01  -1.4319999999999999e-01  -3.1400000000000000e-01  -1.0090000000000000e-01   4.4390000000000002e-01   1.3339999999999999e-01   3.5695000000000001e+00   2.3119999999999999e-01   5.7700000000000001e-02   2.5209999999999999e-01
  -3.5270000000000001e-01   4.1770000000000002e-01   1.3725000000000001e+00  -2.2910000000000000e-01  -2.8549999999999998e-01  -1.2720000000000001e-01   6.2150000000000005e-01   1.7790000000000000e-01   3.2212000000000001e+00   2.0230000000000001e-01   1.0580000000000001e-01   2.2559999999999999e-01
  -1.7630000000000001e-01   7.2550000000000003e-01   1.2010000000000001e+00  -2.7689999999999998e-01  -2.7600000000000002e-01  -7.4499999999999997e-02   7.9900000000000004e-01   3.1130000000000002e-01   4.0918000000000001e+00   1.8300000000000000e-01   9.6199999999999994e-02   2.6100000000000001e-01
  -1.1020000000000001e-01   5.2759999999999996e-01   6.8630000000000002e-01  -7.6399999999999996e-02  -2.5690000000000002e-01  -1.2280000000000001e-01   6.2150000000000005e-01   2.2200000000000001e-02   3.5695000000000001e+00   2.6010000000000000e-01   5.7700000000000001e-02   2.6540000000000002e-01
  -1.3230000000000000e-01   7.0350000000000001e-01   3.4310000000000002e-01  -2.0050000000000001e-01  -2.4740000000000001e-01  -1.4470000000000000e-01   5.3269999999999995e-01   2.2239999999999999e-01   4.1788999999999996e+00   1.8300000000000000e-01   9.5999999999999992e-03   2.3440000000000000e-01
  -1.3230000000000000e-01   5.7160000000000000e-01   1.2010000000000001e+00  -1.9089999999999999e-01  -4.3769999999999998e-01  -1.3159999999999999e-01   5.1049999999999995e-01   2.2239999999999999e-01   4.0048000000000004e+00   2.2159999999999999e-01  -1.9199999999999998e-02   2.3890000000000000e-01
  -4.4100000000000000e-02   7.0350000000000001e-01   9.4359999999999999e-01  -2.0999999999999999e-01  -3.0449999999999999e-01  -1.0090000000000000e-01   4.8830000000000001e-01   0.0000000000000000e+00   3.3083000000000000e+00   2.4079999999999999e-01   0.0000000000000000e+00   2.5209999999999999e-01
  -6.6100000000000006e-02   6.8149999999999999e-01   6.0050000000000003e-01  -1.7190000000000000e-01  -3.4260000000000002e-01  -5.7000000000000002e-02   7.5460000000000005e-01  -1.5559999999999999e-01   3.3953000000000002e+00   2.7939999999999998e-01  -6.7400000000000002e-02   2.5209999999999999e-01
  -2.4249999999999999e-01   4.8359999999999997e-01   1.1152000000000000e+00  -2.8639999999999999e-01  -4.1870000000000002e-01  -7.4499999999999997e-02   6.2150000000000005e-01   1.1119999999999999e-01   3.6564999999999999e+00   3.2750000000000001e-01  -5.7700000000000001e-02   2.2120000000000001e-01
  -1.7630000000000001e-01   4.8359999999999997e-01   1.0294000000000001e+00  -2.2910000000000000e-01  -3.6159999999999998e-01  -1.7500000000000002e-02   7.1020000000000005e-01   3.5580000000000001e-01   3.6564999999999999e+00   2.2159999999999999e-01  -3.8500000000000000e-02   2.4770000000000000e-01
  -3.0859999999999999e-01   6.1550000000000005e-01   1.2010000000000001e+00  -2.2910000000000000e-01  -3.8059999999999999e-01  -1.1840000000000001e-01   4.4390000000000002e-01   1.7790000000000000e-01   3.7435999999999998e+00   2.7939999999999998e-01  -4.8099999999999997e-02   2.6100000000000001e-01
  -1.3230000000000000e-01   7.2550000000000003e-01   1.2867999999999999e+00  -2.8639999999999999e-01  -3.2350000000000001e-01  -1.0960000000000000e-01   7.9900000000000004e-01   3.7800000000000000e-01   3.3953000000000002e+00   2.7939999999999998e-01   5.7700000000000001e-02   2.6540000000000002e-01
  -2.2040000000000001e-01   4.1770000000000002e-01   5.1470000000000005e-01  -2.2910000000000000e-01  -3.9970000000000000e-01  -9.2100000000000001e-02   7.1020000000000005e-01   1.7790000000000000e-01   3.1341999999999999e+00   2.8899999999999998e-01   6.7400000000000002e-02   2.5659999999999999e-01
  -1.3230000000000000e-01   6.3749999999999996e-01   1.2010000000000001e+00  -1.2410000000000000e-01  -1.8079999999999999e-01  -1.5350000000000000e-01   5.3269999999999995e-01   1.5559999999999999e-01   2.5247000000000002e+00   2.5050000000000000e-01  -7.6999999999999999e-02   2.4770000000000000e-01
  -6.6100000000000006e-02   5.7160000000000000e-01   2.5740000000000002e-01  -2.1959999999999999e-01  -2.9499999999999998e-01  -1.2280000000000001e-01   5.1049999999999995e-01   2.0010000000000000e-01   4.1788999999999996e+00   1.9270000000000001e-01  -4.8099999999999997e-02   2.3440000000000000e-01
  -1.5429999999999999e-01   5.0560000000000005e-01   1.2010000000000001e+00  -2.4820000000000000e-01  -3.6159999999999998e-01  -1.0090000000000000e-01   7.9900000000000004e-01   2.2200000000000001e-02   3.0470999999999999e+00   2.2159999999999999e-01   9.5999999999999992e-03   2.3000000000000001e-01
  -8.8200000000000001e-02   6.1550000000000005e-01   1.7157000000000000e+00  -2.0050000000000001e-01  -2.5690000000000002e-01  -1.3589999999999999e-01   4.2170000000000002e-01   0.0000000000000000e+00   2.8730000000000002e+00   2.7939999999999998e-01   0.0000000000000000e+00   2.8310000000000002e-01
  -1.5429999999999999e-01   6.3749999999999996e-01   5.1470000000000005e-01  -1.3370000000000001e-01  -3.5210000000000002e-01  -1.1840000000000001e-01   4.6610000000000001e-01   0.0000000000000000e+00   3.4824000000000002e+00   2.6970000000000000e-01   2.8899999999999999e-02   2.6540000000000002e-01
  -3.7469999999999998e-01   3.0780000000000002e-01   1.5441000000000000e+00  -3.0549999999999999e-01  -4.7580000000000000e-01  -5.7000000000000002e-02   5.9930000000000005e-01   1.5559999999999999e-01   2.9600000000000000e+00   1.9270000000000001e-01   2.8899999999999999e-02   2.2120000000000001e-01
  -3.0859999999999999e-01   4.3969999999999998e-01   1.5441000000000000e+00  -2.0050000000000001e-01  -3.6159999999999998e-01  -5.7000000000000002e-02   6.2150000000000005e-01   0.0000000000000000e+00   3.4824000000000002e+00   2.0230000000000001e-01  -1.9199999999999998e-02   2.7870000000000000e-01
  -6.6100000000000006e-02   7.2550000000000003e-01   6.8630000000000002e-01  -3.2460000000000000e-01  -2.8549999999999998e-01  -1.4470000000000000e-01   4.2170000000000002e-01   4.4499999999999998e-02   3.7435999999999998e+00   2.5050000000000000e-01  -2.8899999999999999e-02   2.3890000000000000e-01
  -1.9839999999999999e-01   4.3969999999999998e-01   1.6298999999999999e+00  -3.0549999999999999e-01  -3.6159999999999998e-01  -1.0520000000000000e-01   9.9880000000000002e-01   2.2239999999999999e-01   4.0048000000000004e+00   1.2520000000000001e-01   9.5999999999999992e-03   2.5209999999999999e-01
  -8.8200000000000001e-02   4.6170000000000000e-01   1.0294000000000001e+00  -2.0999999999999999e-01  -3.6159999999999998e-01  -1.1840000000000001e-01   7.1020000000000005e-01   2.2239999999999999e-01   3.2212000000000001e+00   2.1190000000000001e-01   2.8899999999999999e-02   2.6100000000000001e-01
   0.0000000000000000e+00   5.4959999999999998e-01   6.0050000000000003e-01  -1.6230000000000000e-01  -2.1890000000000001e-01  -1.4910000000000001e-01   5.9930000000000005e-01   8.8900000000000007e-02   3.6564999999999999e+00   2.3119999999999999e-01  -9.6199999999999994e-02   2.4770000000000000e-01
   8.8200000000000001e-02   5.2759999999999996e-01   2.5740000000000002e-01  -2.1959999999999999e-01  -1.9980000000000001e-01  -1.3159999999999999e-01   6.4370000000000005e-01   1.5559999999999999e-01   3.0470999999999999e+00   3.4680000000000000e-01  -3.8500000000000000e-02   2.1679999999999999e-01
  -1.1020000000000001e-01   4.3969999999999998e-01   9.4359999999999999e-01  -3.3420000000000000e-01  -3.8059999999999999e-01  -1.0520000000000000e-01   5.9930000000000005e-01   2.8910000000000002e-01   3.4824000000000002e+00   2.5050000000000000e-01  -9.5999999999999992e-03   2.3440000000000000e-01
  -1.9839999999999999e-01   6.1550000000000005e-01   5.1470000000000005e-01  -1.7190000000000000e-01  -3.1400000000000000e-01  -1.1400000000000000e-01   6.4370000000000005e-01   2.2239999999999999e-01   2.4377000000000000e+00   2.4079999999999999e-01   6.7400000000000002e-02   2.7429999999999999e-01
  -3.5270000000000001e-01   4.3969999999999998e-01   7.7210000000000001e-01  -2.4820000000000000e-01  -3.5210000000000002e-01  -1.0090000000000000e-01   5.3269999999999995e-01  -6.6699999999999995e-02   3.4824000000000002e+00   2.6010000000000000e-01  -1.1550000000000001e-01   2.7870000000000000e-01
  -1.9839999999999999e-01   4.8359999999999997e-01   1.3725000000000001e+00  -2.1959999999999999e-01  -2.6640000000000003e-01  -8.7700000000000000e-02   6.8799999999999994e-01   2.0010000000000000e-01   2.9600000000000000e+00   2.0230000000000001e-01  -9.6199999999999994e-02   2.4770000000000000e-01
  -2.2040000000000001e-01   6.1550000000000005e-01   1.6298999999999999e+00  -1.9089999999999999e-01  -4.4719999999999999e-01  -1.0090000000000000e-01   6.4370000000000005e-01   2.2239999999999999e-01   3.3083000000000000e+00   2.5050000000000000e-01   7.6999999999999999e-02   2.7429999999999999e-01
  -6.6100000000000006e-02   5.0560000000000005e-01   1.2010000000000001e+00  -2.2910000000000000e-01  -3.6159999999999998e-01  -1.2720000000000001e-01   6.2150000000000005e-01   1.7790000000000000e-01   3.7435999999999998e+00   2.6010000000000000e-01   1.9199999999999998e-02   2.5659999999999999e-01
  -3.5270000000000001e-01   5.7160000000000000e-01   1.2010000000000001e+00  -1.6230000000000000e-01  -3.7109999999999999e-01  -1.2720000000000001e-01   6.6579999999999995e-01   1.3339999999999999e-01   3.3083000000000000e+00   1.3489999999999999e-01   1.9199999999999998e-02   2.2559999999999999e-01
  -2.6450000000000001e-01   5.2759999999999996e-01   1.2867999999999999e+00  -2.3870000000000000e-01  -3.8059999999999999e-01  -1.1400000000000000e-01   7.3240000000000005e-01   2.6679999999999998e-01   4.4401000000000002e+00   2.7939999999999998e-01   0.0000000000000000e+00   2.6540000000000002e-01
  -2.1999999999999999e-02   6.8149999999999999e-01  -2.5740000000000002e-01  -1.9089999999999999e-01  -2.1890000000000001e-01  -1.2280000000000001e-01   4.6610000000000001e-01   8.8900000000000007e-02   3.9177000000000000e+00   2.5050000000000000e-01  -5.7700000000000001e-02   2.5659999999999999e-01
  -2.4249999999999999e-01   7.2550000000000003e-01   0.0000000000000000e+00  -2.6729999999999998e-01  -2.3790000000000000e-01  -1.4470000000000000e-01   5.9930000000000005e-01   1.7790000000000000e-01   3.5695000000000001e+00   1.9270000000000001e-01  -2.8899999999999999e-02   2.5659999999999999e-01
  -3.5270000000000001e-01   5.7160000000000000e-01   1.2010000000000001e+00  -3.3420000000000000e-01  -2.6640000000000003e-01  -1.4030000000000001e-01   5.3269999999999995e-01   1.1119999999999999e-01   3.3083000000000000e+00   2.4079999999999999e-01   7.6999999999999999e-02   2.2559999999999999e-01
  -1.5429999999999999e-01   5.2759999999999996e-01  -3.4310000000000002e-01  -2.0999999999999999e-01  -2.9499999999999998e-01  -1.5350000000000000e-01   6.6579999999999995e-01   1.7790000000000000e-01   3.7435999999999998e+00   1.4449999999999999e-01  -7.6999999999999999e-02   2.6979999999999998e-01
   2.1999999999999999e-02   4.1770000000000002e-01   7.7210000000000001e-01  -1.9089999999999999e-01  -2.9499999999999998e-01  -7.8899999999999998e-02   5.3269999999999995e-01   1.7790000000000000e-01   4.0048000000000004e+00   2.8899999999999998e-01   2.8899999999999999e-02   2.7870000000000000e-01
  -2.2040000000000001e-01   4.6170000000000000e-01   1.4582999999999999e+00  -2.2910000000000000e-01  -4.0920000000000001e-01  -1.0960000000000000e-01   5.3269999999999995e-01   0.0000000000000000e+00   2.8730000000000002e+00   2.8899999999999998e-01  -4.8099999999999997e-02   2.1679999999999999e-01
  -2.2040000000000001e-01   3.2979999999999998e-01   1.5441000000000000e+00  -2.4820000000000000e-01  -4.0920000000000001e-01  -7.0199999999999999e-02   5.1049999999999995e-01   2.0010000000000000e-01   2.6989000000000001e+00   2.0230000000000001e-01  -5.7700000000000001e-02   2.8310000000000002e-01
  -1.5429999999999999e-01   5.2759999999999996e-01   5.1470000000000005e-01  -1.6230000000000000e-01  -3.5210000000000002e-01  -1.2720000000000001e-01   8.4340000000000004e-01  -2.2200000000000001e-02   3.5695000000000001e+00   2.1190000000000001e-01   5.7700000000000001e-02   2.2559999999999999e-01
  -1.7630000000000001e-01   6.3749999999999996e-01   1.0294000000000001e+00  -2.0999999999999999e-01  -3.0449999999999999e-01  -1.0520000000000000e-01   6.6579999999999995e-01   2.4460000000000001e-01   4.5270999999999999e+00   2.7939999999999998e-01  -9.5999999999999992e-03   2.1229999999999999e-01
  -1.7630000000000001e-01   4.6170000000000000e-01   1.3725000000000001e+00  -2.0999999999999999e-01  -3.9010000000000000e-01  -1.5350000000000000e-01   3.7730000000000002e-01   2.8910000000000002e-01   3.9177000000000000e+00   2.7939999999999998e-01   7.6999999999999999e-02   2.3890000000000000e-01
  -2.6450000000000001e-01   7.0350000000000001e-01   1.7160000000000000e-01  -2.1959999999999999e-01  -3.2350000000000001e-01  -1.2720000000000001e-01   6.2150000000000005e-01   6.6699999999999995e-02   4.4401000000000002e+00   1.4449999999999999e-01  -3.8500000000000000e-02   2.2559999999999999e-01
  -2.2040000000000001e-01   4.8359999999999997e-01   5.1470000000000005e-01  -1.2410000000000000e-01  -2.7600000000000002e-01  -1.4910000000000001e-01   6.4370000000000005e-01   2.4460000000000001e-01   2.6989000000000001e+00   2.6970000000000000e-01  -5.7700000000000001e-02   2.1679999999999999e-01
  -3.5270000000000001e-01   4.3969999999999998e-01   1.5441000000000000e+00  -2.0999999999999999e-01  -2.7600000000000002e-01  -1.0520000000000000e-01   7.1020000000000005e-01   1.3339999999999999e-01   3.6564999999999999e+00   2.6970000000000000e-01   3.8500000000000000e-02   2.6100000000000001e-01
  -1.5429999999999999e-01   6.5949999999999998e-01   3.4310000000000002e-01  -1.6230000000000000e-01  -2.8549999999999998e-01  -1.1400000000000000e-01   5.7709999999999995e-01   1.3339999999999999e-01   2.5247000000000002e+00   2.5050000000000000e-01  -2.8899999999999999e-02   2.7870000000000000e-01
  -6.6100000000000006e-02   4.1770000000000002e-01   7.7210000000000001e-01  -2.5779999999999997e-01  -2.5690000000000002e-01  -1.1400000000000000e-01   4.4390000000000002e-01  -1.3339999999999999e-01   3.9177000000000000e+00   2.9859999999999998e-01  -9.6199999999999994e-02   2.6979999999999998e-01
  -2.6450000000000001e-01   4.6170000000000000e-01   8.5780000000000001e-01  -2.6729999999999998e-01  -4.1870000000000002e-01  -9.2100000000000001e-02   5.3269999999999995e-01   1.7790000000000000e-01   3.3083000000000000e+00   3.0819999999999997e-01  -9.5999999999999992e-03   2.2559999999999999e-01
  -2.4249999999999999e-01   3.0780000000000002e-01   2.2303999999999999e+00  -2.2910000000000000e-01  -4.1870000000000002e-01  -9.6500000000000002e-02   6.4370000000000005e-01  -1.5559999999999999e-01   3.8306000000000000e+00   1.4449999999999999e-01  -4.8099999999999997e-02   2.6979999999999998e-01
  -3.0859999999999999e-01   6.8149999999999999e-01   9.4359999999999999e-01  -2.1959999999999999e-01  -2.1890000000000001e-01  -1.3159999999999999e-01   5.5489999999999995e-01   0.0000000000000000e+00   3.0470999999999999e+00   2.6010000000000000e-01  -5.7700000000000001e-02   2.4329999999999999e-01
  -8.8200000000000001e-02   3.7369999999999998e-01   1.1152000000000000e+00  -2.2910000000000000e-01  -3.1400000000000000e-01  -1.0090000000000000e-01   5.5489999999999995e-01   2.8910000000000002e-01   3.9177000000000000e+00   2.1190000000000001e-01   3.8500000000000000e-02   2.2120000000000001e-01
  -1.1020000000000001e-01   6.3749999999999996e-01   5.1470000000000005e-01  -2.0050000000000001e-01  -3.7109999999999999e-01  -1.2720000000000001e-01   7.7680000000000005e-01   3.5580000000000001e-01   4.1788999999999996e+00   2.6970000000000000e-01   4.8099999999999997e-02   2.4770000000000000e-01
  -4.4100000000000000e-02   4.6170000000000000e-01   6.0050000000000003e-01  -1.5279999999999999e-01  -3.4260000000000002e-01  -1.5790000000000001e-01   6.2150000000000005e-01   8.8900000000000007e-02   4.4401000000000002e+00   2.6010000000000000e-01  -1.9199999999999998e-02   2.5659999999999999e-01
  -1.3230000000000000e-01   5.2759999999999996e-01  -3.4310000000000002e-01  -1.7190000000000000e-01  -2.7600000000000002e-01  -1.3159999999999999e-01   5.7709999999999995e-01   4.4499999999999998e-02   3.8306000000000000e+00   2.1190000000000001e-01  -5.7700000000000001e-02   2.5209999999999999e-01
  -1.1020000000000001e-01   7.6939999999999997e-01   1.1152000000000000e+00  -2.5779999999999997e-01  -4.0920000000000001e-01  -8.3299999999999999e-02   6.8799999999999994e-01   2.4460000000000001e-01   3.6564999999999999e+00   2.6970000000000000e-01   3.8500000000000000e-02   2.3000000000000001e-01
  -2.4249999999999999e-01   5.2759999999999996e-01   1.0294000000000001e+00  -2.4820000000000000e-01  -2.7600000000000002e-01  -1.2280000000000001e-01   7.1020000000000005e-01   2.2200000000000001e-02   3.4824000000000002e+00   2.8899999999999998e-01   9.5999999999999992e-03   2.4329999999999999e-01
  -1.3230000000000000e-01   3.7369999999999998e-01   1.7160000000000000e-01  -1.5279999999999999e-01  -2.7600000000000002e-01  -1.0520000000000000e-01   3.9950000000000002e-01  -1.7790000000000000e-01   3.5695000000000001e+00   2.2159999999999999e-01  -1.6360000000000000e-01   2.9640000000000000e-01
  -2.2040000000000001e-01   5.2759999999999996e-01   9.4359999999999999e-01  -3.0549999999999999e-01  -3.0449999999999999e-01  -1.0090000000000000e-01   6.6579999999999995e-01   4.4499999999999998e-02   3.3953000000000002e+00   2.5050000000000000e-01  -5.7700000000000001e-02   2.5659999999999999e-01
  -3.0859999999999999e-01   3.9570000000000000e-01   5.1470000000000005e-01  -2.3870000000000000e-01  -3.9010000000000000e-01  -7.0199999999999999e-02   8.2120000000000004e-01   0.0000000000000000e+00   3.1341999999999999e+00   2.5050000000000000e-01   0.0000000000000000e+00   2.6540000000000002e-01
  -1.3230000000000000e-01   5.9360000000000002e-01   1.2010000000000001e+00  -2.5779999999999997e-01  -2.9499999999999998e-01  -1.2720000000000001e-01   5.7709999999999995e-01   2.2239999999999999e-01   3.5695000000000001e+00   2.7939999999999998e-01  -9.5999999999999992e-03   2.5209999999999999e-01
  -3.3060000000000000e-01   4.3969999999999998e-01   1.0294000000000001e+00  -2.8639999999999999e-01  -3.9010000000000000e-01  -9.6500000000000002e-02   5.3269999999999995e-01   2.0010000000000000e-01   3.9177000000000000e+00   2.6010000000000000e-01   9.5999999999999992e-03   2.6100000000000001e-01
  -6.6100000000000006e-02   5.0560000000000005e-01   1.2867999999999999e+00  -2.4820000000000000e-01  -4.1870000000000002e-01  -7.0199999999999999e-02   6.8799999999999994e-01   3.3350000000000002e-01   3.3953000000000002e+00   2.0230000000000001e-01   4.8099999999999997e-02   2.3440000000000000e-01
   8.8200000000000001e-02   6.5949999999999998e-01   3.4310000000000002e-01  -1.3370000000000001e-01  -2.3790000000000000e-01  -1.4910000000000001e-01   6.2150000000000005e-01   2.6679999999999998e-01   4.0918000000000001e+00   1.1559999999999999e-01   3.8500000000000000e-02   2.3440000000000000e-01
  -1.5429999999999999e-01   5.9360000000000002e-01   5.1470000000000005e-01  -2.4820000000000000e-01  -2.5690000000000002e-01  -1.6230000000000000e-01   5.7709999999999995e-01  -2.2200000000000001e-02   3.5695000000000001e+00   2.5050000000000000e-01  -6.7400000000000002e-02   2.3440000000000000e-01
  -2.8649999999999998e-01   5.0560000000000005e-01   1.1152000000000000e+00  -3.1509999999999999e-01  -3.8059999999999999e-01  -1.2280000000000001e-01   6.6579999999999995e-01   1.3339999999999999e-01   3.3953000000000002e+00   2.9859999999999998e-01   4.8099999999999997e-02   2.1679999999999999e-01
  -2.8649999999999998e-01   4.6170000000000000e-01   1.3725000000000001e+00  -2.5779999999999997e-01  -2.8549999999999998e-01  -8.3299999999999999e-02   5.5489999999999995e-01  -8.8900000000000007e-02   2.3506000000000000e+00   1.6380000000000000e-01  -5.7700000000000001e-02   2.4770000000000000e-01
  -1.3230000000000000e-01   5.9360000000000002e-01   9.4359999999999999e-01  -2.0999999999999999e-01  -3.2350000000000001e-01  -1.2280000000000001e-01   6.2150000000000005e-01   2.2200000000000001e-02   2.8730000000000002e+00   3.4680000000000000e-01   3.8500000000000000e-02   2.9189999999999999e-01
  -2.4249999999999999e-01   1.5390000000000001e-01   1.6298999999999999e+00  -3.0549999999999999e-01  -2.9499999999999998e-01  -6.1400000000000003e-02   5.7709999999999995e-01   1.5559999999999999e-01   2.7858999999999998e+00   2.3119999999999999e-01   0.0000000000000000e+00   2.6540000000000002e-01
  -2.4249999999999999e-01   5.9360000000000002e-01   1.2010000000000001e+00  -2.4820000000000000e-01  -3.5210000000000002e-01  -8.3299999999999999e-02   5.9930000000000005e-01  -8.8900000000000007e-02   3.9177000000000000e+00   2.4079999999999999e-01   1.9199999999999998e-02   2.5209999999999999e-01
  -1.9839999999999999e-01   5.7160000000000000e-01   8.5780000000000001e-01  -1.7190000000000000e-01  -3.1400000000000000e-01  -9.6500000000000002e-02   4.8830000000000001e-01   1.7790000000000000e-01   3.3083000000000000e+00   1.5409999999999999e-01   4.8099999999999997e-02   2.4329999999999999e-01
  -1.5429999999999999e-01   3.5170000000000001e-01   8.5780000000000001e-01  -2.0050000000000001e-01  -2.4740000000000001e-01  -1.0960000000000000e-01   7.5460000000000005e-01   6.6699999999999995e-02   4.4401000000000002e+00   2.6010000000000000e-01  -9.5999999999999992e-03   2.1229999999999999e-01
  -4.4100000000000000e-02   6.8149999999999999e-01   6.0050000000000003e-01  -2.2910000000000000e-01  -2.9499999999999998e-01  -1.1400000000000000e-01   6.8799999999999994e-01   3.3350000000000002e-01   3.6564999999999999e+00   1.9270000000000001e-01   2.8899999999999999e-02   2.3000000000000001e-01
  -2.1999999999999999e-02   5.9360000000000002e-01  -4.2890000000000000e-01  -1.3370000000000001e-01  -2.8549999999999998e-01  -1.8420000000000000e-01   6.6579999999999995e-01   2.2200000000000001e-02   3.3953000000000002e+00   1.7340000000000000e-01   1.9199999999999998e-02   2.6540000000000002e-01
  -1.5429999999999999e-01   5.0560000000000005e-01   6.8630000000000002e-01  -2.7689999999999998e-01  -2.7600000000000002e-01  -1.1840000000000001e-01   4.6610000000000001e-01  -4.4499999999999998e-02   4.0918000000000001e+00   1.9270000000000001e-01   0.0000000000000000e+00   2.5209999999999999e-01
  -2.8649999999999998e-01   5.9360000000000002e-01   8.5800000000000001e-02  -1.6230000000000000e-01  -4.0920000000000001e-01  -1.4030000000000001e-01   6.4370000000000005e-01   2.4460000000000001e-01   2.8730000000000002e+00   2.6970000000000000e-01   0.0000000000000000e+00   2.2559999999999999e-01
  -2.8649999999999998e-01   6.1550000000000005e-01  -1.7160000000000000e-01  -2.0050000000000001e-01  -2.7600000000000002e-01  -1.0090000000000000e-01   5.3269999999999995e-01  -6.6699999999999995e-02   2.7858999999999998e+00   2.8899999999999998e-01  -5.7700000000000001e-02   2.5209999999999999e-01
  -6.6100000000000006e-02   5.7160000000000000e-01   6.8630000000000002e-01  -2.6729999999999998e-01  -3.2350000000000001e-01  -1.7540000000000000e-01   4.8830000000000001e-01  -2.2200000000000001e-02   3.3953000000000002e+00   2.6010000000000000e-01  -9.6199999999999994e-02   2.5659999999999999e-01
  -2.2040000000000001e-01   4.1770000000000002e-01   1.5441000000000000e+00  -2.5779999999999997e-01  -3.6159999999999998e-01  -7.8899999999999998e-02   5.9930000000000005e-01   1.3339999999999999e-01   3.7435999999999998e+00   2.3119999999999999e-01  -5.7700000000000001e-02   2.9640000000000000e-01
  -2.6450000000000001e-01   3.7369999999999998e-01   1.3725000000000001e+00  -2.4820000000000000e-01  -3.6159999999999998e-01  -1.1840000000000001e-01   6.8799999999999994e-01   2.4460000000000001e-01   3.3083000000000000e+00   2.2159999999999999e-01  -5.7700000000000001e-02   2.3000000000000001e-01
  -3.0859999999999999e-01   6.1550000000000005e-01   1.1152000000000000e+00  -2.8639999999999999e-01  -3.6159999999999998e-01  -9.6500000000000002e-02   6.8799999999999994e-01   2.4460000000000001e-01   3.4824000000000002e+00   2.1190000000000001e-01   4.8099999999999997e-02   2.3440000000000000e-01
   2.1999999999999999e-02   5.0560000000000005e-01   3.4310000000000002e-01  -2.6729999999999998e-01  -3.5210000000000002e-01  -1.0960000000000000e-01   7.7680000000000005e-01   2.2239999999999999e-01   3.3953000000000002e+00   2.5050000000000000e-01   0.0000000000000000e+00   1.9020000000000001e-01
  -8.8200000000000001e-02   5.2759999999999996e-01   6.0050000000000003e-01  -2.1959999999999999e-01  -3.1400000000000000e-01  -1.0090000000000000e-01   7.7680000000000005e-01   2.2239999999999999e-01   4.0918000000000001e+00   2.6010000000000000e-01   0.0000000000000000e+00   2.3000000000000001e-01
  -1.5429999999999999e-01   8.5740000000000005e-01   8.5800000000000001e-02  -2.6729999999999998e-01  -3.0449999999999999e-01  -1.4030000000000001e-01   7.1020000000000005e-01   0.0000000000000000e+00   3.5695000000000001e+00   2.4079999999999999e-01  -4.8099999999999997e-02   2.4329999999999999e-01
  -1.5429999999999999e-01   5.2759999999999996e-01   8.5800000000000001e-02  -2.0999999999999999e-01  -2.8549999999999998e-01  -1.3589999999999999e-01   6.8799999999999994e-01   1.5559999999999999e-01   3.2212000000000001e+00   2.8899999999999998e-01  -5.7700000000000001e-02   2.4770000000000000e-01
  -1.9839999999999999e-01   4.8359999999999997e-01   1.6298999999999999e+00  -2.1959999999999999e-01  -3.1400000000000000e-01  -9.6500000000000002e-02   7.5460000000000005e-01   8.8900000000000007e-02   3.3953000000000002e+00   2.3119999999999999e-01   1.0580000000000001e-01   2.4329999999999999e-01
   8.8200000000000001e-02   4.3969999999999998e-01   1.2010000000000001e+00  -1.7190000000000000e-01  -3.3310000000000001e-01  -1.0520000000000000e-01   5.7709999999999995e-01   1.3339999999999999e-01   2.9600000000000000e+00   3.0819999999999997e-01   2.8899999999999999e-02   2.7429999999999999e-01
   0.0000000000000000e+00   5.2759999999999996e-01   4.2890000000000000e-01  -2.1959999999999999e-01  -3.6159999999999998e-01  -1.4030000000000001e-01   5.5489999999999995e-01  -1.3339999999999999e-01   3.2212000000000001e+00   2.8899999999999998e-01   1.9199999999999998e-02   2.8310000000000002e-01
  -2.2040000000000001e-01   4.3969999999999998e-01   1.5441000000000000e+00  -2.3870000000000000e-01  -4.2820000000000003e-01  -7.0199999999999999e-02   7.3240000000000005e-01   1.1119999999999999e-01   3.7435999999999998e+00   2.5050000000000000e-01   2.8899999999999999e-02   2.6540000000000002e-01
  -6.6100000000000006e-02   4.6170000000000000e-01   1.3725000000000001e+00  -2.0050000000000001e-01  -4.2820000000000003e-01  -7.4499999999999997e-02   7.5460000000000005e-01  -8.8900000000000007e-02   3.4824000000000002e+00   1.8300000000000000e-01  -2.8899999999999999e-02   2.3000000000000001e-01
  -3.5270000000000001e-01   2.6379999999999998e-01   1.3725000000000001e+00  -1.4319999999999999e-01  -3.9010000000000000e-01  -9.6500000000000002e-02   6.6579999999999995e-01   4.4499999999999998e-02   3.1341999999999999e+00   1.4449999999999999e-01  -1.9199999999999998e-02   2.6100000000000001e-01
  -1.7630000000000001e-01   5.4959999999999998e-01   1.4582999999999999e+00  -2.0050000000000001e-01  -3.8059999999999999e-01  -1.0520000000000000e-01   7.5460000000000005e-01   1.7790000000000000e-01   3.4824000000000002e+00   1.8300000000000000e-01  -9.5999999999999992e-03   2.4329999999999999e-01
  -2.8649999999999998e-01   1.9789999999999999e-01   1.5441000000000000e+00  -2.5779999999999997e-01  -3.3310000000000001e-01  -1.0520000000000000e-01   8.6560000000000004e-01   3.1130000000000002e-01   3.7435999999999998e+00   2.3119999999999999e-01   0.0000000000000000e+00   2.4329999999999999e-01
  -1.1020000000000001e-01   5.7160000000000000e-01   4.2890000000000000e-01  -1.8140000000000001e-01  -2.9499999999999998e-01  -1.4030000000000001e-01   7.5460000000000005e-01   1.1119999999999999e-01   3.3953000000000002e+00   2.6970000000000000e-01   0.0000000000000000e+00   2.5209999999999999e-01
  -1.3230000000000000e-01   7.6939999999999997e-01   2.5740000000000002e-01  -1.2410000000000000e-01  -2.5690000000000002e-01  -1.2280000000000001e-01   5.7709999999999995e-01   1.1119999999999999e-01   3.3953000000000002e+00   2.7939999999999998e-01  -8.6599999999999996e-02   2.5209999999999999e-01
  -1.9839999999999999e-01   5.9360000000000002e-01   1.7157000000000000e+00  -2.2910000000000000e-01  -3.9970000000000000e-01  -1.3589999999999999e-01   6.8799999999999994e-01  -2.2200000000000001e-02   3.3953000000000002e+00   2.5050000000000000e-01   0.0000000000000000e+00   2.4329999999999999e-01
  -2.4249999999999999e-01   4.8359999999999997e-01   4.2890000000000000e-01  -1.6230000000000000e-01  -3.2350000000000001e-01  -1.2720000000000001e-01   5.1049999999999995e-01   1.5559999999999999e-01   3.0470999999999999e+00   3.1790000000000002e-01  -5.7700000000000001e-02   2.4770000000000000e-01
  -1.3230000000000000e-01   3.9570000000000000e-01   1.2010000000000001e+00  -2.0999999999999999e-01  -3.2350000000000001e-01  -9.6500000000000002e-02   5.7709999999999995e-01   0.0000000000000000e+00   2.9600000000000000e+00   2.2159999999999999e-01   0.0000000000000000e+00   2.4770000000000000e-01
  -2.4249999999999999e-01   6.5949999999999998e-01   1.7157000000000000e+00  -2.4820000000000000e-01  -4.2820000000000003e-01  -1.1840000000000001e-01   4.8830000000000001e-01   1.1119999999999999e-01   3.7435999999999998e+00   2.1190000000000001e-01  -2.8899999999999999e-02   2.3890000000000000e-01
  -3.3060000000000000e-01   3.7369999999999998e-01   1.0294000000000001e+00  -2.1959999999999999e-01  -3.5210000000000002e-01  -9.6500000000000002e-02   5.7709999999999995e-01   2.2200000000000001e-02   3.3953000000000002e+00   1.8300000000000000e-01  -4.8099999999999997e-02   2.8749999999999998e-01
  -2.1999999999999999e-02   4.8359999999999997e-01   4.2890000000000000e-01  -1.4319999999999999e-01  -3.6159999999999998e-01  -1.0960000000000000e-01   7.1020000000000005e-01   1.3339999999999999e-01   3.2212000000000001e+00   2.4079999999999999e-01  -1.3469999999999999e-01   2.5659999999999999e-01
  -2.8649999999999998e-01   4.1770000000000002e-01   1.0294000000000001e+00  -2.9599999999999999e-01  -3.0449999999999999e-01  -8.3299999999999999e-02   5.9930000000000005e-01   2.4460000000000001e-01   3.2212000000000001e+00   2.1190000000000001e-01   6.7400000000000002e-02   2.1679999999999999e-01
  -1.9839999999999999e-01   5.4959999999999998e-01   6.0050000000000003e-01  -2.2910000000000000e-01  -3.3310000000000001e-01  -3.5099999999999999e-02   7.9900000000000004e-01   2.8910000000000002e-01   3.7435999999999998e+00   3.2750000000000001e-01   9.6199999999999994e-02   2.2559999999999999e-01
  -2.2040000000000001e-01   5.4959999999999998e-01  -8.5800000000000001e-02  -1.6230000000000000e-01  -1.8079999999999999e-01  -1.4910000000000001e-01   5.1049999999999995e-01   2.2200000000000001e-02   4.0918000000000001e+00   1.3489999999999999e-01  -4.8099999999999997e-02   2.6100000000000001e-01
  -2.2040000000000001e-01   6.3749999999999996e-01   8.5800000000000001e-02  -2.7689999999999998e-01  -2.7600000000000002e-01  -1.4470000000000000e-01   7.5460000000000005e-01   3.3350000000000002e-01   2.6989000000000001e+00   2.0230000000000001e-01  -1.1550000000000001e-01   2.5659999999999999e-01
  -1.9839999999999999e-01   4.6170000000000000e-01   1.6298999999999999e+00  -2.4820000000000000e-01  -3.0449999999999999e-01  -9.6500000000000002e-02   7.1020000000000005e-01   8.8900000000000007e-02   3.3083000000000000e+00   2.6010000000000000e-01   4.8099999999999997e-02   2.7870000000000000e-01
  -1.5429999999999999e-01   4.8359999999999997e-01   1.7160000000000000e-01  -1.8140000000000001e-01  -3.1400000000000000e-01  -1.3159999999999999e-01   3.7730000000000002e-01   2.4460000000000001e-01   2.6989000000000001e+00   3.1790000000000002e-01  -4.8099999999999997e-02   2.7429999999999999e-01
  -1.7630000000000001e-01   5.2759999999999996e-01   1.1152000000000000e+00  -1.6230000000000000e-01  -2.5690000000000002e-01  -1.6230000000000000e-01   4.6610000000000001e-01   1.3339999999999999e-01   3.3083000000000000e+00   3.0819999999999997e-01   9.5999999999999992e-03   3.0080000000000001e-01
  -4.1880000000000001e-01   5.2759999999999996e-01   1.5441000000000000e+00  -2.9599999999999999e-01  -4.0920000000000001e-01  -1.0090000000000000e-01   5.1049999999999995e-01   4.4499999999999998e-02   3.2212000000000001e+00   2.4079999999999999e-01  -9.5999999999999992e-03   2.6540000000000002e-01
  -2.2040000000000001e-01   5.2759999999999996e-01   1.4582999999999999e+00  -2.5779999999999997e-01  -4.2820000000000003e-01  -7.8899999999999998e-02   6.4370000000000005e-01   4.4499999999999998e-02   4.3529999999999998e+00   2.6010000000000000e-01  -8.6599999999999996e-02   2.5209999999999999e-01
  -1.5429999999999999e-01   4.1770000000000002e-01   3.4310000000000002e-01  -1.9089999999999999e-01  -3.6159999999999998e-01  -1.4030000000000001e-01   6.2150000000000005e-01   2.0010000000000000e-01   3.9177000000000000e+00   3.3710000000000001e-01  -9.5999999999999992e-03   2.8310000000000002e-01
  -2.8649999999999998e-01   5.2759999999999996e-01   9.4359999999999999e-01  -2.3870000000000000e-01  -3.9010000000000000e-01  -8.7700000000000000e-02   6.4370000000000005e-01   6.6699999999999995e-02   3.4824000000000002e+00   2.2159999999999999e-01   3.8500000000000000e-02   2.0349999999999999e-01
  -2.4249999999999999e-01   4.6170000000000000e-01   1.1152000000000000e+00  -1.7190000000000000e-01  -3.8059999999999999e-01  -1.5350000000000000e-01   6.6579999999999995e-01   2.6679999999999998e-01   4.2659000000000002e+00   1.9270000000000001e-01  -2.8899999999999999e-02   2.6100000000000001e-01
  -1.7630000000000001e-01   6.1550000000000005e-01  -8.5800000000000001e-02  -2.6729999999999998e-01  -2.7600000000000002e-01  -1.1840000000000001e-01   5.3269999999999995e-01   4.4499999999999998e-02   3.3083000000000000e+00   2.1190000000000001e-01  -3.8500000000000000e-02   2.6540000000000002e-01
   6.6100000000000006e-02   6.5949999999999998e-01  -5.1470000000000005e-01  -1.2410000000000000e-01  -3.0449999999999999e-01  -1.5790000000000001e-01   5.3269999999999995e-01  -6.6699999999999995e-02   3.3083000000000000e+00   2.6010000000000000e-01   5.7700000000000001e-02   2.5209999999999999e-01
  -3.0859999999999999e-01   5.9360000000000002e-01   1.4582999999999999e+00  -2.4820000000000000e-01  -3.6159999999999998e-01  -4.8200000000000000e-02   5.7709999999999995e-01   1.1119999999999999e-01   3.5695000000000001e+00   1.7340000000000000e-01  -9.5999999999999992e-03   2.4770000000000000e-01
  -1.5429999999999999e-01   6.3749999999999996e-01   8.5800000000000001e-02  -2.4820000000000000e-01  -2.9499999999999998e-01  -1.5350000000000000e-01   7.1020000000000005e-01   2.0010000000000000e-01   3.0470999999999999e+00   2.5050000000000000e-01  -1.2509999999999999e-01   2.5209999999999999e-01
  -1.5429999999999999e-01   5.2759999999999996e-01   1.7160000000000000e-01  -2.4820000000000000e-01  -2.8549999999999998e-01  -1.2720000000000001e-01   6.4370000000000005e-01  -2.2200000000000001e-02   3.2212000000000001e+00   2.9859999999999998e-01   9.5999999999999992e-03   2.6100000000000001e-01
  -1.5429999999999999e-01   3.2979999999999998e-01   9.4359999999999999e-01  -2.9599999999999999e-01  -3.6159999999999998e-01  -1.1400000000000000e-01   8.2120000000000004e-01   6.6699999999999995e-02   3.3083000000000000e+00   2.7939999999999998e-01   4.8099999999999997e-02   2.2559999999999999e-01
  -1.9839999999999999e-01   4.1770000000000002e-01   1.2867999999999999e+00  -1.7190000000000000e-01  -3.9010000000000000e-01  -5.7000000000000002e-02   5.3269999999999995e-01  -2.2200000000000001e-02   3.9177000000000000e+00   2.6970000000000000e-01   2.8899999999999999e-02   2.6540000000000002e-01
  -1.5429999999999999e-01   5.7160000000000000e-01  -8.5800000000000001e-02  -1.9089999999999999e-01  -3.2350000000000001e-01  -1.5350000000000000e-01   6.4370000000000005e-01   8.8900000000000007e-02   2.8730000000000002e+00   2.3119999999999999e-01  -6.7400000000000002e-02   2.2559999999999999e-01
  -1.9839999999999999e-01   4.1770000000000002e-01   1.1152000000000000e+00  -2.2910000000000000e-01  -3.7109999999999999e-01  -1.2280000000000001e-01   7.5460000000000005e-01   2.4460000000000001e-01   3.2212000000000001e+00   2.3119999999999999e-01   6.7400000000000002e-02   2.6540000000000002e-01
  -1.9839999999999999e-01   4.6170000000000000e-01   7.7210000000000001e-01  -3.2460000000000000e-01  -3.4260000000000002e-01  -8.7700000000000000e-02   6.6579999999999995e-01   2.2239999999999999e-01   3.7435999999999998e+00   2.8899999999999998e-01   1.9199999999999998e-02   2.3000000000000001e-01
  -2.4249999999999999e-01   6.3749999999999996e-01   4.2890000000000000e-01  -1.2410000000000000e-01  -3.4260000000000002e-01  -1.5790000000000001e-01   6.4370000000000005e-01   2.4460000000000001e-01   4.0918000000000001e+00   2.2159999999999999e-01   9.5999999999999992e-03   2.8310000000000002e-01
  -3.5270000000000001e-01   5.2759999999999996e-01   8.5800000000000001e-02  -1.3370000000000001e-01  -2.3790000000000000e-01  -1.6660000000000000e-01   6.8799999999999994e-01   1.5559999999999999e-01   3.3083000000000000e+00   2.1190000000000001e-01   2.8899999999999999e-02   2.4770000000000000e-01
  -4.1880000000000001e-01   4.8359999999999997e-01   1.6298999999999999e+00  -2.3870000000000000e-01  -3.9010000000000000e-01  -1.0090000000000000e-01   5.9930000000000005e-01   1.7790000000000000e-01   4.0048000000000004e+00   2.7939999999999998e-01  -4.8099999999999997e-02   2.7429999999999999e-01
  -1.5429999999999999e-01   5.7160000000000000e-01   2.5740000000000002e-01  -2.4820000000000000e-01  -2.4740000000000001e-01  -1.4030000000000001e-01   5.5489999999999995e-01   6.6699999999999995e-02   4.0918000000000001e+00   2.7939999999999998e-01  -7.6999999999999999e-02   2.8749999999999998e-01
  -1.5429999999999999e-01   5.4959999999999998e-01   1.2867999999999999e+00  -1.6230000000000000e-01  -3.3310000000000001e-01  -1.1840000000000001e-01   6.2150000000000005e-01   1.1119999999999999e-01   3.4824000000000002e+00   3.0819999999999997e-01  -4.8099999999999997e-02   2.7870000000000000e-01
  -1.5429999999999999e-01   5.7160000000000000e-01   1.7157000000000000e+00  -2.1959999999999999e-01  -3.9010000000000000e-01  -9.6500000000000002e-02   7.1020000000000005e-01   1.5559999999999999e-01   3.4824000000000002e+00   2.1190000000000001e-01  -5.7700000000000001e-02   2.4329999999999999e-01
  -3.5270000000000001e-01   4.6170000000000000e-01   1.4582999999999999e+00  -2.0999999999999999e-01  -4.0920000000000001e-01  -7.8899999999999998e-02   5.3269999999999995e-01   4.4499999999999998e-02   3.8306000000000000e+00   3.0819999999999997e-01  -7.6999999999999999e-02   2.8310000000000002e-01
   2.1999999999999999e-02   7.0350000000000001e-01   5.1470000000000005e-01  -2.2910000000000000e-01  -3.3310000000000001e-01  -1.5350000000000000e-01   6.6579999999999995e-01   1.3339999999999999e-01   3.8306000000000000e+00   2.3119999999999999e-01  -3.8500000000000000e-02   2.5209999999999999e-01
  -3.9679999999999999e-01   5.4959999999999998e-01   1.7157000000000000e+00  -2.3870000000000000e-01  -3.0449999999999999e-01  -1.0960000000000000e-01   7.1020000000000005e-01   0.0000000000000000e+00   4.0048000000000004e+00   2.2159999999999999e-01   0.0000000000000000e+00   2.5659999999999999e-01
  -3.0859999999999999e-01   4.1770000000000002e-01   1.2867999999999999e+00  -2.5779999999999997e-01  -4.0920000000000001e-01  -1.1840000000000001e-01   6.6579999999999995e-01   1.5559999999999999e-01   3.3083000000000000e+00   1.6380000000000000e-01   1.0580000000000001e-01   2.5209999999999999e-01
  -6.6100000000000006e-02   6.1550000000000005e-01  -8.5800000000000001e-02  -2.0050000000000001e-01  -2.4740000000000001e-01  -1.2280000000000001e-01   5.7709999999999995e-01  -8.8900000000000007e-02   3.6564999999999999e+00   2.5050000000000000e-01  -5.7700000000000001e-02   2.6979999999999998e-01
  -2.1999999999999999e-02   5.7160000000000000e-01   1.7160000000000000e-01  -2.0999999999999999e-01  -2.8549999999999998e-01  -1.3589999999999999e-01   6.4370000000000005e-01   2.8910000000000002e-01   3.4824000000000002e+00   3.3710000000000001e-01  -9.5999999999999992e-03   2.6100000000000001e-01
  -3.5270000000000001e-01   7.0350000000000001e-01   5.1470000000000005e-01  -2.4820000000000000e-01  -3.7109999999999999e-01  -1.0520000000000000e-01   5.9930000000000005e-01  -4.4499999999999998e-02   4.0918000000000001e+00   2.3119999999999999e-01   0.0000000000000000e+00   2.6100000000000001e-01
  -2.1999999999999999e-02   4.3969999999999998e-01   6.8630000000000002e-01  -3.4370000000000001e-01  -2.5690000000000002e-01  -9.6500000000000002e-02   4.6610000000000001e-01   1.3339999999999999e-01   3.7435999999999998e+00   2.6010000000000000e-01   5.7700000000000001e-02   2.5659999999999999e-01
  -1.5429999999999999e-01   6.3749999999999996e-01   8.5780000000000001e-01  -2.6729999999999998e-01  -2.9499999999999998e-01  -1.1400000000000000e-01   6.8799999999999994e-01   4.4499999999999998e-02   3.5695000000000001e+00   2.5050000000000000e-01   4.8099999999999997e-02   2.7429999999999999e-01
  -3.0859999999999999e-01   4.1770000000000002e-01   2.1446000000000001e+00  -2.1959999999999999e-01  -3.5210000000000002e-01  -1.0520000000000000e-01   6.6579999999999995e-01   6.6699999999999995e-02   3.3083000000000000e+00   2.8899999999999998e-01   7.6999999999999999e-02   2.8310000000000002e-01
  -2.6450000000000001e-01   3.9570000000000000e-01   9.4359999999999999e-01  -2.7689999999999998e-01  -4.3769999999999998e-01  -7.0199999999999999e-02   7.1020000000000005e-01   6.6699999999999995e-02   3.8306000000000000e+00   2.1190000000000001e-01   5.7700000000000001e-02   2.6979999999999998e-01
  -2.4249999999999999e-01   4.6170000000000000e-01   7.7210000000000001e-01  -2.1959999999999999e-01  -2.8549999999999998e-01  -1.3589999999999999e-01   4.6610000000000001e-01   8.8900000000000007e-02   3.2212000000000001e+00   2.6010000000000000e-01   1.9199999999999998e-02   2.8749999999999998e-01
  -2.4249999999999999e-01   6.1550000000000005e-01   1.2867999999999999e+00  -2.4820000000000000e-01  -3.9010000000000000e-01  -1.0520000000000000e-01   6.8799999999999994e-01   2.4460000000000001e-01   4.1788999999999996e+00   2.5050000000000000e-01  -3.8500000000000000e-02   2.1679999999999999e-01
  -1.3230000000000000e-01   6.3749999999999996e-01   1.1152000000000000e+00  -3.1509999999999999e-01  -3.3310000000000001e-01  -1.1400000000000000e-01   6.8799999999999994e-01   2.8910000000000002e-01   4.0048000000000004e+00   2.0230000000000001e-01   0.0000000000000000e+00   2.2559999999999999e-01
  -6.6100000000000006e-02   7.9139999999999999e-01  -2.5740000000000002e-01  -1.9089999999999999e-01  -2.7600000000000002e-01  -1.1840000000000001e-01   5.9930000000000005e-01   1.3339999999999999e-01   4.0048000000000004e+00   2.3119999999999999e-01  -1.9199999999999998e-02   2.6540000000000002e-01
  -1.1020000000000001e-01   5.9360000000000002e-01   8.5800000000000001e-02  -1.5279999999999999e-01  -2.2839999999999999e-01  -1.5790000000000001e-01   6.8799999999999994e-01   2.2200000000000001e-02   3.5695000000000001e+00   2.3119999999999999e-01   3.8500000000000000e-02   2.1229999999999999e-01
